# Supplementary material for: Structural and functional characterization of NEMO cleavage by SARS-CoV-2 3CLpro
Source: Nat Commun. 2022 Sep 8;13:5285. doi: 10.1038/s41467-022-32922-9 (PMC9453703; doi:10.1038/s41467-022-32922-9)
Supplement: Supplementary file 4 — Supplementary Data 1 [file 41467_2022_32922_MOESM4_ESM.zip]

Archive with 2,347 entries (2,285 files):
- supp_files/
- supp_files/MDML_snapshots/
- __MACOSX/supp_files/._MDML_snapshots
- supp_files/MD_simulations/
- supp_files/docking/
- supp_files/dftb_xyzoutputs/
- __MACOSX/supp_files/._dftb_xyzoutputs
- supp_files/ML_predictions/
- supp_files/MDML_snapshots/SARS2/
- __MACOSX/supp_files/MDML_snapshots/._SARS2
- supp_files/MDML_snapshots/HKU1/
- __MACOSX/supp_files/MDML_snapshots/._HKU1
- supp_files/MDML_snapshots/README.txt
- supp_files/MDML_snapshots/SARS1/
- __MACOSX/supp_files/MDML_snapshots/._SARS1
- supp_files/MDML_snapshots/MERS/
- __MACOSX/supp_files/MDML_snapshots/._MERS
- supp_files/MD_simulations/SARS2/
- supp_files/MD_simulations/SARS2_mouse/
- supp_files/MD_simulations/SARS1_apo/
- supp_files/MD_simulations/SARS2_apo/
- supp_files/MD_simulations/HKU1/
- supp_files/MD_simulations/SARS1/
- supp_files/MD_simulations/MERS/
- supp_files/docking/interface/
- supp_files/docking/catalytic/
- supp_files/docking/nemo/
- supp_files/docking/README.txt
- supp_files/dftb_xyzoutputs/sars2_receptor.out
- __MACOSX/supp_files/dftb_xyzoutputs/._sars2_receptor.out
- supp_files/dftb_xyzoutputs/mers_complex.out
- __MACOSX/supp_files/dftb_xyzoutputs/._mers_complex.out
- supp_files/dftb_xyzoutputs/sars1_nemo.xyz
- __MACOSX/supp_files/dftb_xyzoutputs/._sars1_nemo.xyz
- supp_files/dftb_xyzoutputs/hku1_complex.out
- __MACOSX/supp_files/dftb_xyzoutputs/._hku1_complex.out
- supp_files/dftb_xyzoutputs/mers_receptor.out
- __MACOSX/supp_files/dftb_xyzoutputs/._mers_receptor.out
- supp_files/dftb_xyzoutputs/hku1_complex.xyz
- __MACOSX/supp_files/dftb_xyzoutputs/._hku1_complex.xyz
- supp_files/dftb_xyzoutputs/mers_receptor.xyz
- __MACOSX/supp_files/dftb_xyzoutputs/._mers_receptor.xyz
- supp_files/dftb_xyzoutputs/sars2_receptor.xyz
- __MACOSX/supp_files/dftb_xyzoutputs/._sars2_receptor.xyz
- supp_files/dftb_xyzoutputs/mers_complex.xyz
- __MACOSX/supp_files/dftb_xyzoutputs/._mers_complex.xyz
- supp_files/dftb_xyzoutputs/sars1_nemo.out
- __MACOSX/supp_files/dftb_xyzoutputs/._sars1_nemo.out
- supp_files/dftb_xyzoutputs/mers_nemo.out
- __MACOSX/supp_files/dftb_xyzoutputs/._mers_nemo.out
- supp_files/dftb_xyzoutputs/sars1_receptor.xyz
- __MACOSX/supp_files/dftb_xyzoutputs/._sars1_receptor.xyz
- supp_files/dftb_xyzoutputs/sars2_nemo.xyz
- __MACOSX/supp_files/dftb_xyzoutputs/._sars2_nemo.xyz
- supp_files/dftb_xyzoutputs/hku1_nemo.out
- __MACOSX/supp_files/dftb_xyzoutputs/._hku1_nemo.out
- supp_files/dftb_xyzoutputs/hku1_receptor.xyz
- __MACOSX/supp_files/dftb_xyzoutputs/._hku1_receptor.xyz
- supp_files/dftb_xyzoutputs/sars2_complex.xyz
- __MACOSX/supp_files/dftb_xyzoutputs/._sars2_complex.xyz
- supp_files/dftb_xyzoutputs/sars1_complex.out
- __MACOSX/supp_files/dftb_xyzoutputs/._sars1_complex.out
- supp_files/dftb_xyzoutputs/hku1_nemo.xyz
- __MACOSX/supp_files/dftb_xyzoutputs/._hku1_nemo.xyz
- supp_files/dftb_xyzoutputs/hku1_receptor.out
- __MACOSX/supp_files/dftb_xyzoutputs/._hku1_receptor.out
- supp_files/dftb_xyzoutputs/sars2_complex.out
- __MACOSX/supp_files/dftb_xyzoutputs/._sars2_complex.out
- supp_files/dftb_xyzoutputs/sars2_nemo.out
- __MACOSX/supp_files/dftb_xyzoutputs/._sars2_nemo.out
- supp_files/dftb_xyzoutputs/sars1_receptor.out
- __MACOSX/supp_files/dftb_xyzoutputs/._sars1_receptor.out
- supp_files/dftb_xyzoutputs/sars1_complex.xyz
- __MACOSX/supp_files/dftb_xyzoutputs/._sars1_complex.xyz
- supp_files/dftb_xyzoutputs/getebind.sh
- __MACOSX/supp_files/dftb_xyzoutputs/._getebind.sh
- supp_files/dftb_xyzoutputs/ebind.dat
- __MACOSX/supp_files/dftb_xyzoutputs/._ebind.dat
- supp_files/dftb_xyzoutputs/mers_nemo.xyz
- __MACOSX/supp_files/dftb_xyzoutputs/._mers_nemo.xyz
- supp_files/ML_predictions/boosted_tree_predictions.xlsx
- __MACOSX/supp_files/ML_predictions/._boosted_tree_predictions.xlsx
- supp_files/ML_predictions/random_forest_unscaled_features_predictions.xlsx
- __MACOSX/supp_files/ML_predictions/._random_forest_unscaled_features_predictions.xlsx
- supp_files/ML_predictions/random_forest_predictions.xlsx
- __MACOSX/supp_files/ML_predictions/._random_forest_predictions.xlsx
- supp_files/ML_predictions/support_vector_machine_predictions.xlsx
- __MACOSX/supp_files/ML_predictions/._support_vector_machine_predictions.xlsx
- supp_files/ML_predictions/ML_affinity_feature_table.xlsx
- __MACOSX/supp_files/ML_predictions/._ML_affinity_feature_table.xlsx
- supp_files/ML_predictions/boosted_tree_unscaled_features_predictions.xlsx
- __MACOSX/supp_files/ML_predictions/._boosted_tree_unscaled_features_predictions.xlsx
- supp_files/MDML_snapshots/SARS2/rmsd.dat
- __MACOSX/supp_files/MDML_snapshots/SARS2/._rmsd.dat
- supp_files/MDML_snapshots/SARS2/sars2_simC_223200.pdb
- __MACOSX/supp_files/MDML_snapshots/SARS2/._sars2_simC_223200.pdb
- supp_files/MDML_snapshots/SARS2/sars2_simE_41600.pdb
- __MACOSX/supp_files/MDML_snapshots/SARS2/._sars2_simE_41600.pdb
- supp_files/MDML_snapshots/SARS2/sars2_simC_218000.pdb
- __MACOSX/supp_files/MDML_snapshots/SARS2/._sars2_simC_218000.pdb
- supp_files/MDML_snapshots/SARS2/sars2_simA_12000.pdb
- __MACOSX/supp_files/MDML_snapshots/SARS2/._sars2_simA_12000.pdb
- supp_files/MDML_snapshots/SARS2/sars2_simE_11200.pdb
- __MACOSX/supp_files/MDML_snapshots/SARS2/._sars2_simE_11200.pdb
- supp_files/MDML_snapshots/SARS2/sars2_simA_152400.pdb
- __MACOSX/supp_files/MDML_snapshots/SARS2/._sars2_simA_152400.pdb
- supp_files/MDML_snapshots/SARS2/select_final.txt
- __MACOSX/supp_files/MDML_snapshots/SARS2/._select_final.txt
- supp_files/MDML_snapshots/HKU1/hku1_simE_125600.pdb
- __MACOSX/supp_files/MDML_snapshots/HKU1/._hku1_simE_125600.pdb
- supp_files/MDML_snapshots/HKU1/hku1_simD_57200.pdb
- __MACOSX/supp_files/MDML_snapshots/HKU1/._hku1_simD_57200.pdb
- supp_files/MDML_snapshots/HKU1/rmsd.dat
- __MACOSX/supp_files/MDML_snapshots/HKU1/._rmsd.dat
- supp_files/MDML_snapshots/HKU1/hku1_simA_84400.pdb
- __MACOSX/supp_files/MDML_snapshots/HKU1/._hku1_simA_84400.pdb
- supp_files/MDML_snapshots/HKU1/hku1_simE_175200.pdb
- __MACOSX/supp_files/MDML_snapshots/HKU1/._hku1_simE_175200.pdb
- supp_files/MDML_snapshots/HKU1/hku1_simE_217200.pdb
- __MACOSX/supp_files/MDML_snapshots/HKU1/._hku1_simE_217200.pdb
- supp_files/MDML_snapshots/HKU1/hku1_simB_26800.pdb
- __MACOSX/supp_files/MDML_snapshots/HKU1/._hku1_simB_26800.pdb
- supp_files/MDML_snapshots/HKU1/select_final.txt
- __MACOSX/supp_files/MDML_snapshots/HKU1/._select_final.txt
- supp_files/MDML_snapshots/SARS1/sars1_simC_4000.pdb
- __MACOSX/supp_files/MDML_snapshots/SARS1/._sars1_simC_4000.pdb
- supp_files/MDML_snapshots/SARS1/rmsd.dat
- __MACOSX/supp_files/MDML_snapshots/SARS1/._rmsd.dat
- supp_files/MDML_snapshots/SARS1/sars1_simA_14800.pdb
- __MACOSX/supp_files/MDML_snapshots/SARS1/._sars1_simA_14800.pdb
- supp_files/MDML_snapshots/SARS1/sars1_simB_58400.pdb
- __MACOSX/supp_files/MDML_snapshots/SARS1/._sars1_simB_58400.pdb
- supp_files/MDML_snapshots/SARS1/sars1_simC_29200.pdb
- __MACOSX/supp_files/MDML_snapshots/SARS1/._sars1_simC_29200.pdb
- supp_files/MDML_snapshots/SARS1/sars1_simB_23200.pdb
- __MACOSX/supp_files/MDML_snapshots/SARS1/._sars1_simB_23200.pdb
- supp_files/MDML_snapshots/SARS1/sars1_simD_10800.pdb
- __MACOSX/supp_files/MDML_snapshots/SARS1/._sars1_simD_10800.pdb
- supp_files/MDML_snapshots/SARS1/select_final.txt
- __MACOSX/supp_files/MDML_snapshots/SARS1/._select_final.txt
- supp_files/MDML_snapshots/MERS/rmsd.dat
- __MACOSX/supp_files/MDML_snapshots/MERS/._rmsd.dat
- supp_files/MDML_snapshots/MERS/mers_simC_9200.pdb
- __MACOSX/supp_files/MDML_snapshots/MERS/._mers_simC_9200.pdb
- supp_files/MDML_snapshots/MERS/mers_simB_36400.pdb
- __MACOSX/supp_files/MDML_snapshots/MERS/._mers_simB_36400.pdb
- supp_files/MDML_snapshots/MERS/mers_simB_152800.pdb
- __MACOSX/supp_files/MDML_snapshots/MERS/._mers_simB_152800.pdb
- supp_files/MDML_snapshots/MERS/mers_simE_10800.pdb
- __MACOSX/supp_files/MDML_snapshots/MERS/._mers_simE_10800.pdb
- supp_files/MDML_snapshots/MERS/mers_simA_26400.pdb
- __MACOSX/supp_files/MDML_snapshots/MERS/._mers_simA_26400.pdb
- supp_files/MDML_snapshots/MERS/mers_simD_23600.pdb
- __MACOSX/supp_files/MDML_snapshots/MERS/._mers_simD_23600.pdb
- supp_files/MDML_snapshots/MERS/select_final.txt
- __MACOSX/supp_files/MDML_snapshots/MERS/._select_final.txt
- supp_files/MD_simulations/SARS2/submit_din2.sh
- supp_files/MD_simulations/SARS2/eq6_1.mdp
- supp_files/MD_simulations/SARS2/prep_snap_v3.sh
- supp_files/MD_simulations/SARS2/mdout.mdp
- supp_files/MD_simulations/SARS2/ie.lsf
- supp_files/MD_simulations/SARS2/topol.top
- supp_files/MD_simulations/SARS2/eq1_6d.mdp
- supp_files/MD_simulations/SARS2/eq_template.lsf
- supp_files/MD_simulations/SARS2/select_choices.txt
- supp_files/MD_simulations/SARS2/din3_1.mdp
- supp_files/MD_simulations/SARS2/din3_template.lsf
- supp_files/MD_simulations/SARS2/get_snap_from_trj.sh
- supp_files/MD_simulations/SARS2/din_1b.mdp
- supp_files/MD_simulations/SARS2/run_clust.sh
- supp_files/MD_simulations/SARS2/clust.lsf
- supp_files/MD_simulations/SARS2/test.lsf
- supp_files/MD_simulations/SARS2/run_mindist.sh
- supp_files/MD_simulations/SARS2/eq1_5b.lsf
- supp_files/MD_simulations/SARS2/clust_choices.txt
- supp_files/MD_simulations/SARS2/select_energy.txt
- supp_files/MD_simulations/SARS2/eq1_6b.mdp
- supp_files/MD_simulations/SARS2/em.mdp
- supp_files/MD_simulations/SARS2/din_dtemplate.lsf
- supp_files/MD_simulations/SARS2/submit_din3.sh
- supp_files/MD_simulations/SARS2/eq6_template.lsf
- supp_files/MD_simulations/SARS2/din_1d.mdp
- supp_files/MD_simulations/SARS2/submit_eq.sh
- supp_files/MD_simulations/SARS2/step5_production.mdp
- supp_files/MD_simulations/SARS2/din2_template.lsf
- supp_files/MD_simulations/SARS2/get_snap.sh
- supp_files/MD_simulations/SARS2/din2_1.mdp
- supp_files/MD_simulations/SARS2/eq1_4.mdp
- supp_files/MD_simulations/SARS2/eq1_5.mdp
- supp_files/MD_simulations/SARS2/din_template.mdp
- supp_files/MD_simulations/SARS2/din_1.mdp
- supp_files/MD_simulations/SARS2/run_pack.sh
- supp_files/MD_simulations/SARS2/submit_eq6.sh
- supp_files/MD_simulations/SARS2/select.sh
- supp_files/MD_simulations/SARS2/simD/
- supp_files/MD_simulations/SARS2/submit_eq6b.sh
- supp_files/MD_simulations/SARS2/eq1_2.mdp
- supp_files/MD_simulations/SARS2/simC/
- supp_files/MD_simulations/SARS2/eq1_3.mdp
- supp_files/MD_simulations/SARS2/submit_din_d.sh
- supp_files/MD_simulations/SARS2/step4.0_minimization.mdp
- supp_files/MD_simulations/SARS2/run_ie.sh
- supp_files/MD_simulations/SARS2/simB/
- supp_files/MD_simulations/SARS2/simE/
- supp_files/MD_simulations/SARS2/select_trjconv.txt
- supp_files/MD_simulations/SARS2/step4.1_equilibration.mdp
- supp_files/MD_simulations/SARS2/ie_min.lsf
- supp_files/MD_simulations/SARS2/eq1_1.mdp
- supp_files/MD_simulations/SARS2/select_mindist.txt
- supp_files/MD_simulations/SARS2/din_btemplate.lsf
- supp_files/MD_simulations/SARS2/select_rmsf.txt
- supp_files/MD_simulations/SARS2/din_btemplate.mdp
- supp_files/MD_simulations/SARS2/eq1_1.lsf
- supp_files/MD_simulations/SARS2/run_trjconv_ca.sh
- supp_files/MD_simulations/SARS2/eq1_3.lsf
- supp_files/MD_simulations/SARS2/step3_input.gro
- supp_files/MD_simulations/SARS2/eq1_2.lsf
- supp_files/MD_simulations/SARS2/submit_eq6d.sh
- supp_files/MD_simulations/SARS2/submit_din_b.sh
- supp_files/MD_simulations/SARS2/eq1_7.lsf
- supp_files/MD_simulations/SARS2/din_template.lsf
- supp_files/MD_simulations/SARS2/din_1.lsf
- supp_files/MD_simulations/SARS2/run_anaeig_all_ca.sh
- supp_files/MD_simulations/SARS2/eq1_5.lsf
- supp_files/MD_simulations/SARS2/din2_1.lsf
- supp_files/MD_simulations/SARS2/run_trjconv.sh
- supp_files/MD_simulations/SARS2/eq1_4.lsf
- supp_files/MD_simulations/SARS2/din2_template.mdp
- supp_files/MD_simulations/SARS2/din_1d.lsf
- supp_files/MD_simulations/SARS2/run_rmsf.sh
- supp_files/MD_simulations/SARS2/eq6_template.mdp
- supp_files/MD_simulations/SARS2/din_dtemplate.mdp
- supp_files/MD_simulations/SARS2/eq1_6b.lsf
- supp_files/MD_simulations/SARS2/select_covar.txt
- supp_files/MD_simulations/SARS2/em.lsf
- supp_files/MD_simulations/SARS2/select_trjconv_ca.txt
- supp_files/MD_simulations/SARS2/run_catdcd.sh
- supp_files/MD_simulations/SARS2/eq1_5b.mdp
- supp_files/MD_simulations/SARS2/test.mdp
- supp_files/MD_simulations/SARS2/submit_din.sh
- supp_files/MD_simulations/SARS2/toppar/
- supp_files/MD_simulations/SARS2/din_1b.lsf
- supp_files/MD_simulations/SARS2/run_energy.sh
- supp_files/MD_simulations/SARS2/din3_template.mdp
- supp_files/MD_simulations/SARS2/din3_1.lsf
- supp_files/MD_simulations/SARS2/run_trjcat.sh
- supp_files/MD_simulations/SARS2/eq1_6d.lsf
- supp_files/MD_simulations/SARS2/ie.mdp
- supp_files/MD_simulations/SARS2/simA/
- supp_files/MD_simulations/SARS2/eq6_1.lsf
- supp_files/MD_simulations/SARS2/run_covar_all_ca.sh
- supp_files/MD_simulations/SARS2_mouse/submit_din2.sh
- supp_files/MD_simulations/SARS2_mouse/eq6_1.mdp
- supp_files/MD_simulations/SARS2_mouse/mdout.mdp
- supp_files/MD_simulations/SARS2_mouse/ie.lsf
- supp_files/MD_simulations/SARS2_mouse/topol.top
- supp_files/MD_simulations/SARS2_mouse/eq1_6d.mdp
- supp_files/MD_simulations/SARS2_mouse/eq_template.lsf
- supp_files/MD_simulations/SARS2_mouse/din3_1.mdp
- supp_files/MD_simulations/SARS2_mouse/din3_template.lsf
- supp_files/MD_simulations/SARS2_mouse/din_1b.mdp
- supp_files/MD_simulations/SARS2_mouse/run_clust.sh
- supp_files/MD_simulations/SARS2_mouse/clust.lsf
- supp_files/MD_simulations/SARS2_mouse/test.lsf
- supp_files/MD_simulations/SARS2_mouse/run_mindist.sh
- supp_files/MD_simulations/SARS2_mouse/eq1_5b.lsf
- supp_files/MD_simulations/SARS2_mouse/eq1_6b.mdp
- supp_files/MD_simulations/SARS2_mouse/em.mdp
- supp_files/MD_simulations/SARS2_mouse/din_dtemplate.lsf
- supp_files/MD_simulations/SARS2_mouse/submit_din3.sh
- supp_files/MD_simulations/SARS2_mouse/eq6_template.lsf
- supp_files/MD_simulations/SARS2_mouse/din_1d.mdp
- supp_files/MD_simulations/SARS2_mouse/submit_eq.sh
- supp_files/MD_simulations/SARS2_mouse/step5_production.mdp
- supp_files/MD_simulations/SARS2_mouse/din2_template.lsf
- supp_files/MD_simulations/SARS2_mouse/din2_1.mdp
- supp_files/MD_simulations/SARS2_mouse/eq1_4.mdp
- supp_files/MD_simulations/SARS2_mouse/eq1_5.mdp
- supp_files/MD_simulations/SARS2_mouse/din_template.mdp
- supp_files/MD_simulations/SARS2_mouse/din_1.mdp
- supp_files/MD_simulations/SARS2_mouse/run_pack.sh
- supp_files/MD_simulations/SARS2_mouse/submit_eq6.sh
- supp_files/MD_simulations/SARS2_mouse/simD/
- supp_files/MD_simulations/SARS2_mouse/submit_eq6b.sh
- supp_files/MD_simulations/SARS2_mouse/eq1_2.mdp
- supp_files/MD_simulations/SARS2_mouse/simC/
- supp_files/MD_simulations/SARS2_mouse/eq1_3.mdp
- supp_files/MD_simulations/SARS2_mouse/submit_din_d.sh
- supp_files/MD_simulations/SARS2_mouse/step4.0_minimization.mdp
- supp_files/MD_simulations/SARS2_mouse/run_ie.sh
- supp_files/MD_simulations/SARS2_mouse/simB/
- supp_files/MD_simulations/SARS2_mouse/simE/
- supp_files/MD_simulations/SARS2_mouse/select_trjconv.txt
- supp_files/MD_simulations/SARS2_mouse/step4.1_equilibration.mdp
- supp_files/MD_simulations/SARS2_mouse/ie_min.lsf
- supp_files/MD_simulations/SARS2_mouse/eq1_1.mdp
- supp_files/MD_simulations/SARS2_mouse/select_mindist.txt
- supp_files/MD_simulations/SARS2_mouse/din_btemplate.lsf
- supp_files/MD_simulations/SARS2_mouse/din_btemplate.mdp
- supp_files/MD_simulations/SARS2_mouse/eq1_1.lsf
[truncated: 2,047 more entries]
