# Supplementary material for: Structural and functional characterization of NEMO cleavage by SARS-CoV-2 3CLpro
Source: Nat Commun. 2022 Sep 8;13:5285. doi: 10.1038/s41467-022-32922-9 (PMC9453703; doi:10.1038/s41467-022-32922-9)
Supplement: Supplementary file 4 — Supplementary Data 1 [file 41467_2022_32922_MOESM4_ESM.zip › supp_files/MDML_snapshots/README.txt]

* The structures provided in each folder (PDB files) are selected snapshots from our restrained molecular dynamics simulations (MD/ML protocol, see Methods and Supplementary Material). 

* The file select_file.txt shows the simulation identification, the cluster that the selected conformation is part of, the simulation frame number, and the energy of interaction computed within GROMACS.   
