# Supplementary material for: Structural and functional characterization of NEMO cleavage by SARS-CoV-2 3CLpro
Source: Nat Commun. 2022 Sep 8;13:5285. doi: 10.1038/s41467-022-32922-9 (PMC9453703; doi:10.1038/s41467-022-32922-9)
Supplement: Supplementary file 4 — Supplementary Data 1 [file 41467_2022_32922_MOESM4_ESM.zip › supp_files/docking/README.txt]

The inputs, configuration file, and outputs of Autodock Vina calculations performed for the C-terminus in the catalytic or interfacial sites and the hNEMO peptide in the catalytic site of 3CLpro are provided.
