# Supplementary material for: Structural and functional characterization of NEMO cleavage by SARS-CoV-2 3CLpro
Source: Nat Commun. 2022 Sep 8;13:5285. doi: 10.1038/s41467-022-32922-9 (PMC9453703; doi:10.1038/s41467-022-32922-9)
Supplement: Supplementary file 4 — Supplementary Data 1 [file 41467_2022_32922_MOESM4_ESM.zip › supp_files/dftb_xyzoutputs/sars2_receptor.out]

NGROUP KEYWORD IN GDDI GROUP FOUND
NUMBER OF GROUPS = 36

----- GAMESS execution script 'rungms' -----
This job is running on host or-condo-c350.ornl.gov
under operating system Linux at Wed Feb 10 00:58:06 EST 2021
Available scratch disk space (Kbyte units) at beginning of the job is
Filesystem     1K-blocks  Used Available Use% Mounted on
none           132027616     0 132027616   0% /tmp
GAMESS temporary binary files will be written to /tmp/tmp.qv0.819742//sars2.tmp-2021-02-10_005806
GAMESS supplementary output files will be written to /tmp/tmp.qv0.819742//sars2.data-2021-02-10_005806
Copying input file sars2.inp to your run's scratch directory...
This is a GDDI run, keeping various output files on local disks
------------
HOSTLIST = or-condo-c350.ornl.gov:cpus=1 or-condo-c350.ornl.gov:cpus=1 or-condo-c350.ornl.gov:cpus=1 or-condo-c350.ornl.gov:cpus=1 or-condo-c350.ornl.gov:cpus=1 or-condo-c350.ornl.gov:cpus=1 or-condo-c350.ornl.gov:cpus=1 or-condo-c350.ornl.gov:cpus=1 or-condo-c350.ornl.gov:cpus=1 or-condo-c350.ornl.gov:cpus=1 or-condo-c350.ornl.gov:cpus=1 or-condo-c350.ornl.gov:cpus=1 or-condo-c350.ornl.gov:cpus=1 or-condo-c350.ornl.gov:cpus=1 or-condo-c350.ornl.gov:cpus=1 or-condo-c350.ornl.gov:cpus=1 or-condo-c350.ornl.gov:cpus=1 or-condo-c350.ornl.gov:cpus=1 or-condo-c350.ornl.gov:cpus=1 or-condo-c350.ornl.gov:cpus=1 or-condo-c350.ornl.gov:cpus=1 or-condo-c350.ornl.gov:cpus=1 or-condo-c350.ornl.gov:cpus=1 or-condo-c350.ornl.gov:cpus=1 or-condo-c350.ornl.gov:cpus=1 or-condo-c350.ornl.gov:cpus=1 or-condo-c350.ornl.gov:cpus=1 or-condo-c350.ornl.gov:cpus=1 or-condo-c350.ornl.gov:cpus=1 or-condo-c350.ornl.gov:cpus=1 or-condo-c350.ornl.gov:cpus=1 or-condo-c350.ornl.gov:cpus=1 or-condo-c350.ornl.gov:cpus=1 or-condo-c350.ornl.gov:cpus=1 or-condo-c350.ornl.gov:cpus=1 or-condo-c350.ornl.gov:cpus=1
------------
NNODES   =  36
NPP      =  1
HOSTLIST =  or-condo-c350.ornl.gov:cpus=1 or-condo-c350.ornl.gov:cpus=1 or-condo-c350.ornl.gov:cpus=1 or-condo-c350.ornl.gov:cpus=1 or-condo-c350.ornl.gov:cpus=1 or-condo-c350.ornl.gov:cpus=1 or-condo-c350.ornl.gov:cpus=1 or-condo-c350.ornl.gov:cpus=1 or-condo-c350.ornl.gov:cpus=1 or-condo-c350.ornl.gov:cpus=1 or-condo-c350.ornl.gov:cpus=1 or-condo-c350.ornl.gov:cpus=1 or-condo-c350.ornl.gov:cpus=1 or-condo-c350.ornl.gov:cpus=1 or-condo-c350.ornl.gov:cpus=1 or-condo-c350.ornl.gov:cpus=1 or-condo-c350.ornl.gov:cpus=1 or-condo-c350.ornl.gov:cpus=1 or-condo-c350.ornl.gov:cpus=1 or-condo-c350.ornl.gov:cpus=1 or-condo-c350.ornl.gov:cpus=1 or-condo-c350.ornl.gov:cpus=1 or-condo-c350.ornl.gov:cpus=1 or-condo-c350.ornl.gov:cpus=1 or-condo-c350.ornl.gov:cpus=1 or-condo-c350.ornl.gov:cpus=1 or-condo-c350.ornl.gov:cpus=1 or-condo-c350.ornl.gov:cpus=1 or-condo-c350.ornl.gov:cpus=1 or-condo-c350.ornl.gov:cpus=1 or-condo-c350.ornl.gov:cpus=1 or-condo-c350.ornl.gov:cpus=1 or-condo-c350.ornl.gov:cpus=1 or-condo-c350.ornl.gov:cpus=1 or-condo-c350.ornl.gov:cpus=1 or-condo-c350.ornl.gov:cpus=1
MKL_NUM  =  1

 Distributed Data Interface kickoff program.
 Initiating 36 compute processes on 36 nodes to run the following command:
 /home/qv0/Apps/ssoftwares/gamess/gamess_Sep302020R2//gamess.00.x sars2 


          *                                                     *
          *          GAMESS VERSION = 30 SEP 2020 (R2)          *
          *                                                     *
          *              doi.org/10.1063/5.0005188              *
          *                                                     *
          **************** 64 BIT INTEL VERSION *****************

  GAMESS HAS BEEN MADE POSSIBLE WITH IMPORTANT CONTRIBUTIONS FROM
  THE FOLLOWING INDIVIDUALS (IN ALPHABETICAL ORDER):

     IVANA ADAMOVIC, CHRISTINE AIKENS, TOMOKO AKAMA,
     YURI ALEXEEV, YURIKO AOKI, POOJA ARORA, TOSHIO ASADA,
     ANDREY ASADCHEV, KIM K. BALDRIDGE, PRADIPTA BANDYOPADHYAY,
     MARIA BARYSZ, ROB BELL, JONATHAN BENTZ, COLLEEN BERTONI,
     JERRY A. BOATZ, BRETT BODE, KURT BRORSEN, KURT R. BRORSEN,
     LAIMUTIS BYTAUTAS, CALEB CARLIN, LAURA CARRINGTON,
     GALINA CHABAN, BENOIT CHAMPAGNE, WEI CHEN, MAHITO CHIBA,
     DAN CHIPMAN, CHEOL HO CHOI, TANNER CULPITT,
     DIPAYAN DATTA, PAUL DAY, ALBERT DEFUSCO,
     NUWAN DESILVA, J. EMILIANO DEUSTUA,
     TIM DUDLEY, MICHEL DUPUIS, STEVEN T. ELBERT,
     DMITRI FEDOROV, ALEX FINDLATER, GRAHAM FLETCHER,
     MARK FREITAG, CHRISTIAN FRIEDL, DAVID GARMER,
     IGOR S. GERASIMOV, KURT GLAESEMANN, MARK S. GORDON,
     JEFFREY GOUR, FENG LONG GU, EMILIE B. GUIDEZ,
     ANASTASIA GUNINA, SHARON HAMMES-SCHIFFER, MASATAKE HARUTA,
     KIMIHIKO HIRAO, YASUHIRO IKABATA, TZVETELIN IORDANOV,
     STEPHAN IRLE, KAZUYA ISHIMURA, JOE IVANIC, FRANK JENSEN,
     JAN H. JENSEN, VISVALDAS KAIRYS, MUNEAKI KAMIYA,
     MICHIO KATOUDA, NAOAKI KAWAKAMI, DAN KEMP, BERNARD KIRTMAN,
     KAZUO KITAURA, MARIUSZ KLOBUKOWSKI, MASATO KOBAYASHI,
     PRAKASHAN KORAMBATH, JACEK KORCHOWIEC, SHIRO KOSEKI,
     KAROL KOWALSKI, JIMMY KROMANN, STANISLAW KUCHARSKI,
     HENRY KURTZ, SAROM SOK LEANG, HUI LI, SHUHUA LI, WEI LI,
     JESSE LUTZ, ALEKSANDR O. LYKHIN, MARCIN MAKOWSKI,
     JOANI MATO, NIKITA MATSUNAGA, BENEDETTA MENNUCCI,
     GRANT MERRILL, NORIYUKI MINEZAWA, VLADIMIR MIRONOV,
     EISAKU MIYOSHI, JOHN A. MONTGOMERY JR., HIROTOSHI MORI,
     JONATHAN MULLIN, MONIKA MUSIAL, SHIGERU NAGASE,
     TAKESHI NAGATA, HIROMI NAKAI, TAKAHITO NAKAJIMA,
     YUYA NAKAJIMA, HARUYUKI NAKANO, HIROYA NAKATA, SEAN NEDD,
     HEATHER NETZLOFF, KIET A. NGUYEN, YOSHIO NISHIMOTO,
     BOSILJKA NJEGIC, RYAN OLSON, MIKE PAK, ROBERTO PEVERATI,
     BUU PHAM, PIOTR PIECUCH, ANNA POMOGAEVA, DAVID POOLE,
     SPENCER PRUITT, OLIVIER QUINET, LUKE ROSKOP,
     KLAUS RUEDENBERG, ANDREW SAND, TOSAPORN SATTASATHUCHANA,
     NOZOMI SAWADA, MICHAEL W. SCHMIDT, PATRICK E. SCHNEIDER,
     JUNJI SEINO, PRACHI SHARMA, JUN SHEN, JIM SHOEMAKER,
     YINAN SHU, DEJUN SI, JONATHAN SKONE, LYUDMILA SLIPCHENKO,
     TONY SMITH, JIE SONG, MARK SPACKMAN, CASPER STEINMANN,
     WALT STEVENS, PEIFENG SU, SHUJUN SU, CHET SWALINA,
     TETSUYA TAKETSUGU, ZHEN TAO, NANDUN THELLAMUREGE
     SEIKEN TOKURA, JACOPO TOMASI, TSUGUKI TOUMA, TAKAO TSUNEDA,
     HIROAKI UMEDA, JORGE LUIS GALVEZ VALLEJO, YALI WANG,
     SIMON WEBB, AARON WEST, THERESA L. WINDUS, MARTA WLOCH,
     PENG XU, KIYOSHI YAGI, SUSUMU YANAGISAWA, YANG YANG,
     SOOHAENG YOO, TAKESHI YOSHIKAWA, FEDERICO ZAHARIEV,
     TOBY ZENG

  WHO ARE SUPPORTED BY THEIR INSTITUTION/UNIVERSITY/COMPANY/GROUP
  (IN ALPHABETICAL ORDER):

     EP ANALYTICS, FACULTES UNIVERSITAIRES NOTRE-DAME DE LA PAIX,
     INSTITUTE FOR MOLECULAR SCIENCE, IOWA STATE UNIVERSITY,
     JACKSON STATE UNIVERSITY, JOHANNES KEPLER UNIVERSITY LINZ,
     KYUSHU UNIVERSITY, MICHIGAN STATE UNIVERSITY,
     MIE UNIVERSITY, MOSCOW STATE UNIVERSITY,
     N. COPERNICUS UNIVERSITY, NAGOYA UNIVERSITY,
     NANJING UNIVERSITY, NAT. INST. OF ADVANCED INDUSTRIAL
     SCIENCE AND TECHNOLOGY, NATIONAL INST. OF STANDARDS AND
     TECHNOLOGY, NESMEYANOV INSTITUTE OF ORGANOELEMENT COMPOUNDS
     OF RUSSIAN ACADEMY OF SCIENCES, OSAKA PREFECTURE UNIVERSITY,
     PENNSYLVANIA STATE UNIVERSITY, TOKYO INSTITUTE OF TECHNOLOGY,
     UNIVERSITY OF AARHUS, UNIVERSITY OF ALBERTA,
     UNIVERSITY OF CALIFORNIA AT SANTA BARBARA,
     UNIVERSITY OF COPENHAGEN, UNIVERSITY OF IOWA,
     UNIVERSITY OF MEMPHIS, UNIVERSITY OF MINNESOTA,
     UNIVERSITY OF NEBRASKA, UNIVERSITY OF NEW ENGLAND,
     UNIVERSITY OF NOTRE DAME, UNIVERSITY OF PISA,
     UNIVERSITY OF SILESIA, UNIVERSITY OF TOKYO,
     UNIVERSITY OF ZURICH, WASEDA UNIVERSITY, YALE UNIVERSITY

  GAMESS SOFTWARE MANAGEMENT TEAM FOR THIS RELEASE:
     MARK S. GORDON (TEAM LEAD),
     BRETT BODE (SENIOR ADVISOR),
     GIUSEPPE BARCA,
     COLLEEN BERTONI,
     KRISTOPHER KEIPERT (ADVISOR),
     SAROM S. LEANG (DEVELOPMENT LEAD),
     BUU PHAM,
     JORGE LUIS GALVEZ VALLEJO (WEBSITE ADMINISTRATOR),
     PENG XU


 PARALLEL VERSION RUNNING ON       36 PROCESSORS IN       36 NODES.

 EXECUTION OF GAMESS BEGUN 00:58:09 10-FEB-2021    

            ECHO OF THE FIRST FEW INPUT CARDS -
 INPUT CARD>!$contrl runtyp=optfmo scftyp=rhf maxit=200 nprint=-5 $end                      
 INPUT CARD> $contrl runtyp=energy scftyp=rhf maxit=200 nprint=-5 $end                      
 INPUT CARD> $optfmo                                                                        
 INPUT CARD>   method=hssupd nstep=5000 opttol=1.0d-04                                      
 INPUT CARD>   iactat(1)=4665,-4665                                                         
 INPUT CARD> $end                                                                           
 INPUT CARD> $system modio=31 mwords=512 $end                                               
 INPUT CARD> $gddi ngroup=36 $end                                                           
 INPUT CARD> $scf                                                                           
 INPUT CARD>   npunch=0 conv=1.0d-9 dirscf=.t. diis=.t.                                     
 INPUT CARD>   ethrsh=2.0 swdiis=0.005 fdiff=.f.                                            
 INPUT CARD> $end                                                                           
 INPUT CARD> $basis gbasis=dftb $end                                                        
 INPUT CARD> $dftb                                                                          
 INPUT CARD>   scc=.true. dftb3=.t. dampxh=.t. dampex=4.0 disp=dft modgam=8                 
 INPUT CARD>   hubder(1)=-0.1535,-0.1857,-0.1492,-0.1575,-0.11                              
 INPUT CARD>   maxang(1)=2,1,2,2,3                                                          
 INPUT CARD> $end                                                                           
 INPUT CARD> $dftbsk                                                                        
 INPUT CARD>   N  N  /home/qv0/Apps/data/slako/3ob/3ob-3-1/N-N.skf                          
 INPUT CARD>   N  H  /home/qv0/Apps/data/slako/3ob/3ob-3-1/N-H.skf                          
 INPUT CARD>   N  C  /home/qv0/Apps/data/slako/3ob/3ob-3-1/N-C.skf                          
 INPUT CARD>   N  O  /home/qv0/Apps/data/slako/3ob/3ob-3-1/N-O.skf                          
 INPUT CARD>   N  S  /home/qv0/Apps/data/slako/3ob/3ob-3-1/N-S.skf                          
 INPUT CARD>   H  N  /home/qv0/Apps/data/slako/3ob/3ob-3-1/H-N.skf                          
 INPUT CARD>   H  H  /home/qv0/Apps/data/slako/3ob/3ob-3-1/H-H.skf                          
 INPUT CARD>   H  C  /home/qv0/Apps/data/slako/3ob/3ob-3-1/H-C.skf                          
 INPUT CARD>   H  O  /home/qv0/Apps/data/slako/3ob/3ob-3-1/H-O.skf                          
 INPUT CARD>   H  S  /home/qv0/Apps/data/slako/3ob/3ob-3-1/H-S.skf                          
 INPUT CARD>   C  N  /home/qv0/Apps/data/slako/3ob/3ob-3-1/C-N.skf                          
 INPUT CARD>   C  H  /home/qv0/Apps/data/slako/3ob/3ob-3-1/C-H.skf                          
 INPUT CARD>   C  C  /home/qv0/Apps/data/slako/3ob/3ob-3-1/C-C.skf                          
 INPUT CARD>   C  O  /home/qv0/Apps/data/slako/3ob/3ob-3-1/C-O.skf                          
 INPUT CARD>   C  S  /home/qv0/Apps/data/slako/3ob/3ob-3-1/C-S.skf                          
 INPUT CARD>   O  N  /home/qv0/Apps/data/slako/3ob/3ob-3-1/O-N.skf                          
 INPUT CARD>   O  H  /home/qv0/Apps/data/slako/3ob/3ob-3-1/O-H.skf                          
 INPUT CARD>   O  C  /home/qv0/Apps/data/slako/3ob/3ob-3-1/O-C.skf                          
 INPUT CARD>   O  O  /home/qv0/Apps/data/slako/3ob/3ob-3-1/O-O.skf                          
 INPUT CARD>   O  S  /home/qv0/Apps/data/slako/3ob/3ob-3-1/O-S.skf                          
 INPUT CARD>   S  N  /home/qv0/Apps/data/slako/3ob/3ob-3-1/S-N.skf                          
 INPUT CARD>   S  H  /home/qv0/Apps/data/slako/3ob/3ob-3-1/S-H.skf                          
 INPUT CARD>   S  C  /home/qv0/Apps/data/slako/3ob/3ob-3-1/S-C.skf                          
 INPUT CARD>   S  O  /home/qv0/Apps/data/slako/3ob/3ob-3-1/S-O.skf                          
 INPUT CARD>   S  S  /home/qv0/Apps/data/slako/3ob/3ob-3-1/S-S.skf                          
 INPUT CARD> $end                                                                           
 INPUT CARD> $dft dc=.t. idcver=4 dcs6=1.0 dcs8=3.209 dca1=0.746 dca2=4.191 $end            
 INPUT CARD> $pcm solvnt=h2o icav=0 idisp=0 ief=-10 ifmo=-1 mxts=100000 $end                
 INPUT CARD> $tescav ntsall=240 $end                                                        
 INPUT CARD> $fmoprp nprint=131 prtdst(1)=0,0,-1,0 conv=1.0d-07 $end                        
 INPUT CARD> $fmo                                                                           


 -------------------------------------------------------------
 GROUP DDI, PROGRAMMED BY: RYAN M. OLSON AND DMITRI G. FEDOROV
        FEDOROV ET AL., J. COMPUT. CHEM., 25 (2004) 872.
 -------------------------------------------------------------

 -------------------------------------------------------
 GDDI: INITIALIZATION COMPLETED FOR GROUP     1 OF    36
 WITH     1 PROCESSES BALTYP=DLB   global rank=        0
 -------------------------------------------------------

  512000000 WORDS OF MEMORY AVAILABLE

     BASIS OPTIONS
     -------------
     GBASIS=DFTB         IGAUSS=       0      POLAR=NONE    
     NDFUNC=       0     NFFUNC=       0     DIFFSP=       F
     NPFUNC=       0      DIFFS=       F     BASNAM=        


     RUN TITLE
     ---------
    FMO calculation:                                                             

 THE POINT GROUP OF THE MOLECULE IS C1      
 THE ORDER OF THE PRINCIPAL AXIS IS     0
 
  **********************************************************
  **  DENSITY-FUNCTIONAL TIGHT-BINDING (DFTB) CALCULATION **
  **********************************************************
        WRITTEN BY YOSHIO NISHIMOTO (NAGOYA UNIVERSITY)
 
 NUMBER OF SPECIES:  5
        SPECIES 1 :  N       WITH S+P   ORBITALS (USER DEFINED)
        SPECIES 2 :  H       WITH S     ORBITAL  (USER DEFINED)
        SPECIES 3 :  C       WITH S+P   ORBITALS (USER DEFINED)
        SPECIES 4 :  O       WITH S+P   ORBITALS (USER DEFINED)
        SPECIES 5 :  S       WITH S+P+D ORBITALS (USER DEFINED)
 
     $DFTB OPTIONS
     -------------
 NDFTB  =       3     SCC    =       T     DFTB3  =       T
 SRSCC  =       F     DAMPXH =       T     DAMPEX =    4.00
 DISP   =DFT          ITYPMX =       0     ETEMP  =    0.00
 MODESD =       0     MODGAM =       8     PRTORB =       F
 
 --- SCC CALCULATION ---
     INCLUDE 3RD ORDER CORRECTION

 SETTING HUBBARD DERIVATIVES FOR DFTB3
 N       :     -0.15350 (USER DEFINED)
 H       :     -0.18570 (USER DEFINED)
 C       :     -0.14920 (USER DEFINED)
 O       :     -0.15750 (USER DEFINED)
 S       :     -0.11000 (USER DEFINED)
     USE X-H DAMPING:  4.00000
 
 BROYDEN'S CHARGE MIXING
 DFT-D[1,2,3] TYPE DISPERSION IS TURNED ON

  25 SLATER-KOSTER FILES WILL BE READ
 
  START READING SLATER-KOSTER FILES
 
  1  1 (N        - N       ) = /home/qv0/Apps/data/slako/3ob/3ob-3-1/N-N.skf
  1  2 (N        - H       ) = /home/qv0/Apps/data/slako/3ob/3ob-3-1/N-H.skf
  1  3 (N        - C       ) = /home/qv0/Apps/data/slako/3ob/3ob-3-1/N-C.skf
  1  4 (N        - O       ) = /home/qv0/Apps/data/slako/3ob/3ob-3-1/N-O.skf
  1  5 (N        - S       ) = /home/qv0/Apps/data/slako/3ob/3ob-3-1/N-S.skf
  2  1 (H        - N       ) = /home/qv0/Apps/data/slako/3ob/3ob-3-1/H-N.skf
  2  2 (H        - H       ) = /home/qv0/Apps/data/slako/3ob/3ob-3-1/H-H.skf
  2  3 (H        - C       ) = /home/qv0/Apps/data/slako/3ob/3ob-3-1/H-C.skf
  2  4 (H        - O       ) = /home/qv0/Apps/data/slako/3ob/3ob-3-1/H-O.skf
  2  5 (H        - S       ) = /home/qv0/Apps/data/slako/3ob/3ob-3-1/H-S.skf
  3  1 (C        - N       ) = /home/qv0/Apps/data/slako/3ob/3ob-3-1/C-N.skf
  3  2 (C        - H       ) = /home/qv0/Apps/data/slako/3ob/3ob-3-1/C-H.skf
  3  3 (C        - C       ) = /home/qv0/Apps/data/slako/3ob/3ob-3-1/C-C.skf
  3  4 (C        - O       ) = /home/qv0/Apps/data/slako/3ob/3ob-3-1/C-O.skf
  3  5 (C        - S       ) = /home/qv0/Apps/data/slako/3ob/3ob-3-1/C-S.skf
  4  1 (O        - N       ) = /home/qv0/Apps/data/slako/3ob/3ob-3-1/O-N.skf
  4  2 (O        - H       ) = /home/qv0/Apps/data/slako/3ob/3ob-3-1/O-H.skf
  4  3 (O        - C       ) = /home/qv0/Apps/data/slako/3ob/3ob-3-1/O-C.skf
  4  4 (O        - O       ) = /home/qv0/Apps/data/slako/3ob/3ob-3-1/O-O.skf
  4  5 (O        - S       ) = /home/qv0/Apps/data/slako/3ob/3ob-3-1/O-S.skf
  5  1 (S        - N       ) = /home/qv0/Apps/data/slako/3ob/3ob-3-1/S-N.skf
  5  2 (S        - H       ) = /home/qv0/Apps/data/slako/3ob/3ob-3-1/S-H.skf
  5  3 (S        - C       ) = /home/qv0/Apps/data/slako/3ob/3ob-3-1/S-C.skf
  5  4 (S        - O       ) = /home/qv0/Apps/data/slako/3ob/3ob-3-1/S-O.skf
  5  5 (S        - S       ) = /home/qv0/Apps/data/slako/3ob/3ob-3-1/S-S.skf

 ATOM   ATOMIC CHARGE
 N           7.0
 H           1.0
 C           6.0
 O           8.0
 S          16.0

 TOTAL NUMBER OF BASIS SET SHELLS             =   10
 NUMBER OF CARTESIAN GAUSSIAN BASIS FUNCTIONS =   22
  ________________________________
 
           DFTD3 V1.2             
   S.GRIMME, UNIVERSITY MUENSTER  
   WED MAR 10 08:38:00 CET 2010   
  ________________________________
 
 PLEASE CITE DFT-D3 WORK DONE WITH THIS CODE AS:
 S. GRIMME, J. ANTONY, S. EHRLICH AND H. KRIEG,
 J. CHEM. PHYS, 132 (2010), 154104.
 IF USED WITH BJ-DAMPING CITE ALSO
 S. GRIMME, S. EHRLICH AND L. GOERIGK,
 J. COMPUT. CHEM. 32 (2011), 1456-1465
 
 DFT-D3 PARAMETERS WILL BE LOADED AND PRINTED
 BEFORE THE RESULTS
 
 IMPLEMENTATION OF DFT-D IN GAMESS BY:
 R.PEVERATI AND K.K.BALDRIDGE, 
 J.CHEM.THEORY COMPUT. 4,(2008), 2030-2048
 

 SELECTED MURRAY-HANDY-LAMING RADIAL GRID

 LEGACY BECKE'S FUZZY CELL METHOD

 SELECTED ORIGINAL BECKE'S PARTITION FUNCTION
 ERROR !! DCS8 MUST BE USED WITH DFT-D3

     $CONTRL OPTIONS
     ---------------
 SCFTYP=RHF          RUNTYP=ENERGY       EXETYP=RUN     
 MPLEVL=       0     CITYP =NONE         CCTYP =NONE         VBTYP =NONE    
 DFTTYP=NONE         TDDFT =NONE    
 MULT  =       1     ICHARG=       0     NZVAR =       0     COORD =UNIQUE  
 PP    =NONE         RELWFN=NONE         LOCAL =NONE         NUMGRD=       F
 ISPHER=       1     NOSYM =       0     MAXIT =     200     UNITS =ANGS    
 PLTORB=       F     MOLPLT=       F     AIMPAC=       F     FRIEND=        
 NPRINT=      -5     IREST =       0     GEOM  =INPUT   
 NORMF =       0     NORMP =       0     ITOL  =      24     ICUT  =      -1
 INTTYP=BEST         GRDTYP=BEST         QMTTOL= 1.0E-06

     $SYSTEM OPTIONS
     ---------------
  REPLICATED MEMORY=   512000000 WORDS (ON EVERY NODE).
 DISTRIBUTED MEMDDI=           0 MILLION WORDS IN AGGREGATE,
 MEMDDI DISTRIBUTED OVER   1 PROCESSORS IS           0 WORDS/PROCESSOR.
 TOTAL MEMORY REQUESTED ON EACH PROCESSOR=   512000000 WORDS.
 TIMLIM=      525600.00 MINUTES, OR     365.0 DAYS.
 PARALL= F  BALTYP=  DLB     KDIAG=    0  COREFL= F
 MXSEQ2=     300 MXSEQ3=     150  mem10=         0  mem22=         0

     High-tech $SYSTEM options in MODIO:      31
        (       1) file flushing:        no 
        (       2) recycle dictionary:   yes
        (       4) skip timing summary:  yes
        (       8) save DFT grid file:   no 
        (      16) reduce output:        yes
        (      32) slaves open F15:      yes
        (      64) in-memory F15:        no 
        (     128) parallelize EVVRSP:   yes
        (     256) reduce timing output: no 
        (     512) use XYZ file:         no 
        (    1024) supershort output:    no 
        (    2048) superfast calculation:no 

 ** LOOKING UP INTERNALLY STORED DATA FOR SOLVENT=H2O      **
 OPTICAL AND PHYSICAL CONSTANTS:
 EPS= 78.390; EPSINF=  1.776; RSOLV=  1.385 A; VMOL=  18.070 ML/MOL;
 TCE= .25700E-03 1/K; STEN= 71.810 DYN/CM;  DSTEN=  0.6500; CMF=  1.2770


     -----------------------------------
     INPUT FOR PCM SOLVATION CALCULATION 
     -----------------------------------
     IEF   =     -10
     ICOMP =       0     IFIELD=       0     ICAV  =       0
     IDISP =       0     IREP  =       0     IDP   =       0

     SOLVNT=H2O          EPS   = 78.3900     EPSINF=  1.7760
     VMOL  = 18.0700     TCE   =  0.00025700 STEN  = 71.8100
     DSTEN =  0.6500     CMF   =  1.2770     RSOLV =  1.3850

     NESFP =       0
     OMEGA = 40.0000     RET   =100.0000     FRO   =  0.7000

     TABS  =298.0000     IPRINT=       0

     --------------------------------
     INPUT FOR ITERATIVE C-PCM METHOD 
     --------------------------------
     IPCMIT  =         1     MXDIIS  =        50
     MXITR1  =       200     MXITR2  =       200
     THRES   = 0.100E-09     IMUL    =         3
     RCUT(1) =   20.0000     RCUT(2) =   50.0000

     IDIRCT  =         1
     IMGABI  =         0     RABI    =    4.0000
     IMGASC  =         0     RASC    =   20.0000
     THRSLS  = 0.500E-03     DENSLS  =    0.0100
     IEFPOL  =         1     REFPOL  =    0.0000

     INPUT FOR ISOTROPIC DIELECTRICS
     -------------------------------
     EPS=    78.39

 Using Gaussians for PCM contribution to MEP, params: 0.10000E+01 0.10000E-07

          ----------------
          PROPERTIES INPUT
          ----------------

     MOMENTS            FIELD           POTENTIAL          DENSITY
 IEMOM =       1   IEFLD =       0   IEPOT =       0   IEDEN =       0
 WHERE =COMASS     WHERE =NUCLEI     WHERE =NUCLEI     WHERE =NUCLEI  
 OUTPUT=BOTH       OUTPUT=BOTH       OUTPUT=NONE       OUTPUT=BOTH    
 IEMINT=       0   IEFINT=       0                     IEDINT=       0
                                                       MORB  =       0
          EXTRAPOLATION IN EFFECT
          DIIS IN EFFECT
 ORBITAL PRINTING OPTION: NPREO=     1 32767     2     1

     -------------------------------
     INTEGRAL TRANSFORMATION OPTIONS
     -------------------------------
     NWORD  =            0
     CUTOFF = 1.0E-10     MPTRAN =       0
     DIRTRF =       T     AOINTS =DUP     

          ----------------------
          INTEGRAL INPUT OPTIONS
          ----------------------
 NOPK  =       1 NORDER=       0 SCHWRZ=       T

 ..... DONE SETTING UP THE RUN .....
 STEP CPU TIME =     0.32 TOTAL CPU TIME =          0.3 (      0.0 MIN)
 TOTAL WALL CLOCK TIME=          0.4 SECONDS, CPU UTILIZATION IS    74.60%
 CPU     0: STEP CPU TIME=     0.02 TOTAL CPU TIME=          0.3 (      0.0 MIN)
 TOTAL WALL CLOCK TIME=          0.5 SECONDS, CPU UTILIZATION IS    72.28%

                    ----------------------
                    AO INTEGRAL TECHNOLOGY
                    ----------------------
     S,P,L SHELL ROTATED AXIS INTEGRALS, REPROGRAMMED BY
        KAZUYA ISHIMURA (IMS) AND JOSE SIERRA (SYNSTAR).
     S,P,D,L SHELL ROTATED AXIS INTEGRALS PROGRAMMED BY
        KAZUYA ISHIMURA (INSTITUTE FOR MOLECULAR SCIENCE).
     S,P,D,F,G SHELL TO TOTAL QUARTET ANGULAR MOMENTUM SUM 5,
        ERIC PROGRAM BY GRAHAM FLETCHER (ELORET AND NASA ADVANCED
        SUPERCOMPUTING DIVISION, AMES RESEARCH CENTER).
     S,P,D,F,G,L SHELL GENERAL RYS QUADRATURE PROGRAMMED BY
        MICHEL DUPUIS (PACIFIC NORTHWEST NATIONAL LABORATORY).
 Setting modorb=3 flag...
 Setting modorb=3 flag...

 -----------------------------------------------------------------------
                  The Fragment Molecular Orbital (FMO) method.
                         Version 5.4
          coded by D. G. Fedorov under the guidance of K. Kitaura,
    with contributions from N. Asada, K. R. Brorsen, M. Chiba, C. Choi,
 D. S. Kaliakin, N. Minezawa, V. Mironov, T. Nagata, H. Nakata, Y. Nishimoto,
               S. R. Pruitt, C. Steinmann, and F. Zahariev.
       All publications using the FMO method in GAMESS should cite:
          D. G. Fedorov, K. Kitaura, J. Chem. Phys. 120, 6832 (2004).
 -----------------------------------------------------------------------

 Used memory (words):      1424566
 Number of fragments:    305
 Number of layers:         1
 N-body FMO method:        2
 Number of atoms:       4665
 Total charge:            -4
 Total spin multiplicity:  1
 Number of basis sets:     1
 Number of LMO types:      1
 Number of boundaries:   304
 MonomerSCF convergence:   0.1000E-06
 Max monomerSCF iter:     30
 MonomerSCF criterion:     internal
 Max AOs per n-mer:       70      140
 Projection operator constant:  0.10E+07
 Layer electron correlation information
     nbody=  2
    SCFTYP=RHF     
    MPLEVL=  0
    DFTTYP=NONE    
     CITYP=NONE    
     CCTYP=NONE    
     TDDFT=NONE    
 FMO method: FMO2-DFTB3/D/PCM<1>

 Bond fragmentation scheme: HOP

 FMO approximations.
    Using point charge approximation for the 2e ESP with the VdW factor   2.00
    Using ES-dimer approximation with the VdW factor   2.00
    The uniform distances will be used in ESPs.
    Van der Waals radii in Angstrom are:
       R(N  )=  1.5000
       R(H  )=  1.2000
       R(C  )=  1.5000
       R(O  )=  1.4000
       R(S  )=  1.7500

 FMO initial guess options.
    Using monomer density to form dimer guess.
    Orthonormalize initial guess orbitals.

 FMO extensions.

 FMO automation options.

 FMO SCF converger options.
    SCF convergers:
    529    529    529    529    529    529    529    529    529    529
    Fragment orbitals will be exchanged.
    Fragment energies will be exchanged.

 FMO parallelisation options.
    Smart parallel load balancing: large jobs first.
    ESPs will be shell parallelised.
    Broadcast all fragments at once.
    Do the fragment initialisation in the reverse order.

 FMO properties and print-out level.
    Interfragment CT method:    4
          Puny print-out level.
    Skip ES dimer printout.
    Solvent screening model: local   

 Array dimensions maxbnd,maxknd,maxcbs,maxcao,maxbbd are:
                     611     10      9      5      9

 --------------------------------------------------


 There are       43970 separated and    2390 SCF (       0 of them correlated) dimers.

 Fragment statistics

      I  NAME     Q NAT0 NATB NA  NAO LAY MUL SCFTYP        NOP     MOL    CONV
 ==============================================================================
      1 S1        1   11   0   12   23 1  1 G RHF             0      -1      -1
      2 G2        0    7   1   11   23 1  1 G RHF             0      -1      -1
      3 F3        0   20   1   28   57 1  1 G RHF             0      -1      -1
      4 R4        1   24   1   31   61 1  1 G RHF             0      -1      -1
      5 K5        1   22   1   26   53 1  1 G RHF             0      -1      -1
      6 M6        0   17   1   23   50 1  1 G RHF             0      -1      -1
      7 A7        0   10   1   14   29 1  1 G RHF             0      -1      -1
      8 F8        0   20   1   28   57 1  1 G RHF             0      -1      -1
      9 P9        0   14   1   19   39 1  1 G RHF             0      -1      -1
     10 S10       0   11   1   17   33 1  1 G RHF             0      -1      -1
     11 G11       0    7   1   11   23 1  1 G RHF             0      -1      -1
     12 K12       1   22   1   26   53 1  1 G RHF             0      -1      -1
     13 V13       0   16   1   20   41 1  1 G RHF             0      -1      -1
     14 E14      -1   15   1   25   46 1  1 G RHF             0      -1      -1
     15 G15       0    7   1   11   23 1  1 G RHF             0      -1      -1
     16 C16       0   11   1   17   38 1  1 G RHF             0      -1      -1
     17 M17       0   17   1   23   50 1  1 G RHF             0      -1      -1
     18 V18       0   16   1   20   41 1  1 G RHF             0      -1      -1
     19 Q19       0   17   1   25   48 1  1 G RHF             0      -1      -1
     20 V20       0   16   1   20   41 1  1 G RHF             0      -1      -1
     21 T21       0   14   1   20   39 1  1 G RHF             0      -1      -1
     22 C22       0   11   1   17   38 1  1 G RHF             0      -1      -1
     23 G23       0    7   1   11   23 1  1 G RHF             0      -1      -1
     24 T24       0   14   1   20   39 1  1 G RHF             0      -1      -1
     25 T25       0   14   1   20   39 1  1 G RHF             0      -1      -1
     26 T26       0   14   1   20   39 1  1 G RHF             0      -1      -1
     27 L27       0   19   1   23   47 1  1 G RHF             0      -1      -1
     28 N28       0   14   1   22   42 1  1 G RHF             0      -1      -1
     29 G29       0    7   1   11   23 1  1 G RHF             0      -1      -1
     30 L30       0   19   1   23   47 1  1 G RHF             0      -1      -1
     31 W31       0   24   1   35   70 1  1 G RHF             0      -1      -1
     32 L32       0   19   1   23   47 1  1 G RHF             0      -1      -1
     33 D33      -1   12   1   22   40 1  1 G RHF             0      -1      -1
     34 D34      -1   12   1   22   40 1  1 G RHF             0      -1      -1
     35 V35       0   16   1   20   41 1  1 G RHF             0      -1      -1
     36 V36       0   16   1   20   41 1  1 G RHF             0      -1      -1
     37 Y37       0   21   1   31   61 1  1 G RHF             0      -1      -1
     38 C38       0   11   1   17   38 1  1 G RHF             0      -1      -1
     39 P39       0   14   1   19   39 1  1 G RHF             0      -1      -1
     40 R40       1   24   1   31   61 1  1 G RHF             0      -1      -1
     41 H41       1   18   1   26   52 1  1 G RHF             0      -1      -1
     42 V42       0   16   1   20   41 1  1 G RHF             0      -1      -1
     43 I43       0   19   1   23   47 1  1 G RHF             0      -1      -1
     44 C44       0   11   1   17   38 1  1 G RHF             0      -1      -1
     45 T45       0   14   1   20   39 1  1 G RHF             0      -1      -1
     46 S46       0   11   1   17   33 1  1 G RHF             0      -1      -1
     47 E47      -1   15   1   25   46 1  1 G RHF             0      -1      -1
     48 D48      -1   12   1   22   40 1  1 G RHF             0      -1      -1
     49 M49       0   17   1   23   50 1  1 G RHF             0      -1      -1
     50 L50       0   19   1   23   47 1  1 G RHF             0      -1      -1
     51 N51       0   14   1   22   42 1  1 G RHF             0      -1      -1
     52 P52       0   14   1   19   39 1  1 G RHF             0      -1      -1
     53 N53       0   14   1   22   42 1  1 G RHF             0      -1      -1
     54 Y54       0   21   1   31   61 1  1 G RHF             0      -1      -1
     55 E55      -1   15   1   25   46 1  1 G RHF             0      -1      -1
     56 D56      -1   12   1   22   40 1  1 G RHF             0      -1      -1
     57 L57       0   19   1   23   47 1  1 G RHF             0      -1      -1
     58 L58       0   19   1   23   47 1  1 G RHF             0      -1      -1
     59 I59       0   19   1   23   47 1  1 G RHF             0      -1      -1
     60 R60       1   24   1   31   61 1  1 G RHF             0      -1      -1
     61 K61       1   22   1   26   53 1  1 G RHF             0      -1      -1
     62 S62       0   11   1   17   33 1  1 G RHF             0      -1      -1
     63 N63       0   14   1   22   42 1  1 G RHF             0      -1      -1
     64 H64       0   17   1   26   51 1  1 G RHF             0      -1      -1
     65 N65       0   14   1   22   42 1  1 G RHF             0      -1      -1
     66 F66       0   20   1   28   57 1  1 G RHF             0      -1      -1
     67 L67       0   19   1   23   47 1  1 G RHF             0      -1      -1
     68 V68       0   16   1   20   41 1  1 G RHF             0      -1      -1
     69 Q69       0   17   1   25   48 1  1 G RHF             0      -1      -1
     70 A70       0   10   1   14   29 1  1 G RHF             0      -1      -1
     71 G71       0    7   1   11   23 1  1 G RHF             0      -1      -1
     72 N72       0   14   1   22   42 1  1 G RHF             0      -1      -1
     73 V73       0   16   1   20   41 1  1 G RHF             0      -1      -1
     74 Q74       0   17   1   25   48 1  1 G RHF             0      -1      -1
     75 L75       0   19   1   23   47 1  1 G RHF             0      -1      -1
     76 R76       1   24   1   31   61 1  1 G RHF             0      -1      -1
     77 V77       0   16   1   20   41 1  1 G RHF             0      -1      -1
     78 I78       0   19   1   23   47 1  1 G RHF             0      -1      -1
     79 G79       0    7   1   11   23 1  1 G RHF             0      -1      -1
     80 H80       0   17   1   26   51 1  1 G RHF             0      -1      -1
     81 S81       0   11   1   17   33 1  1 G RHF             0      -1      -1
     82 M82       0   17   1   23   50 1  1 G RHF             0      -1      -1
     83 Q83       0   17   1   25   48 1  1 G RHF             0      -1      -1
     84 N84       0   14   1   22   42 1  1 G RHF             0      -1      -1
     85 C85       0   11   1   17   38 1  1 G RHF             0      -1      -1
     86 V86       0   16   1   20   41 1  1 G RHF             0      -1      -1
     87 L87       0   19   1   23   47 1  1 G RHF             0      -1      -1
     88 K88       1   22   1   26   53 1  1 G RHF             0      -1      -1
     89 L89       0   19   1   23   47 1  1 G RHF             0      -1      -1
     90 K90       1   22   1   26   53 1  1 G RHF             0      -1      -1
     91 V91       0   16   1   20   41 1  1 G RHF             0      -1      -1
     92 D92      -1   12   1   22   40 1  1 G RHF             0      -1      -1
     93 T93       0   14   1   20   39 1  1 G RHF             0      -1      -1
     94 A94       0   10   1   14   29 1  1 G RHF             0      -1      -1
     95 N95       0   14   1   22   42 1  1 G RHF             0      -1      -1
     96 P96       0   14   1   19   39 1  1 G RHF             0      -1      -1
     97 K97       1   22   1   26   53 1  1 G RHF             0      -1      -1
     98 T98       0   14   1   20   39 1  1 G RHF             0      -1      -1
     99 P99       0   14   1   19   39 1  1 G RHF             0      -1      -1
    100 K100      1   22   1   26   53 1  1 G RHF             0      -1      -1
    101 Y101      0   21   1   31   61 1  1 G RHF             0      -1      -1
    102 K102      1   22   1   26   53 1  1 G RHF             0      -1      -1
    103 F103      0   20   1   28   57 1  1 G RHF             0      -1      -1
    104 V104      0   16   1   20   41 1  1 G RHF             0      -1      -1
    105 R105      1   24   1   31   61 1  1 G RHF             0      -1      -1
    106 I106      0   19   1   23   47 1  1 G RHF             0      -1      -1
    107 Q107      0   17   1   25   48 1  1 G RHF             0      -1      -1
    108 P108      0   14   1   19   39 1  1 G RHF             0      -1      -1
    109 G109      0    7   1   11   23 1  1 G RHF             0      -1      -1
    110 Q110      0   17   1   25   48 1  1 G RHF             0      -1      -1
    111 T111      0   14   1   20   39 1  1 G RHF             0      -1      -1
    112 F112      0   20   1   28   57 1  1 G RHF             0      -1      -1
    113 S113      0   11   1   17   33 1  1 G RHF             0      -1      -1
    114 V114      0   16   1   20   41 1  1 G RHF             0      -1      -1
    115 L115      0   19   1   23   47 1  1 G RHF             0      -1      -1
    116 A116      0   10   1   14   29 1  1 G RHF             0      -1      -1
    117 C117      0   11   1   17   38 1  1 G RHF             0      -1      -1
    118 Y118      0   21   1   31   61 1  1 G RHF             0      -1      -1
    119 N119      0   14   1   22   42 1  1 G RHF             0      -1      -1
    120 G120      0    7   1   11   23 1  1 G RHF             0      -1      -1
    121 S121      0   11   1   17   33 1  1 G RHF             0      -1      -1
    122 P122      0   14   1   19   39 1  1 G RHF             0      -1      -1
    123 S123      0   11   1   17   33 1  1 G RHF             0      -1      -1
    124 G124      0    7   1   11   23 1  1 G RHF             0      -1      -1
    125 V125      0   16   1   20   41 1  1 G RHF             0      -1      -1
    126 Y126      0   21   1   31   61 1  1 G RHF             0      -1      -1
    127 Q127      0   17   1   25   48 1  1 G RHF             0      -1      -1
    128 C128      0   11   1   17   38 1  1 G RHF             0      -1      -1
    129 A129      0   10   1   14   29 1  1 G RHF             0      -1      -1
    130 M130      0   17   1   23   50 1  1 G RHF             0      -1      -1
    131 R131      1   24   1   31   61 1  1 G RHF             0      -1      -1
    132 P132      0   14   1   19   39 1  1 G RHF             0      -1      -1
    133 N133      0   14   1   22   42 1  1 G RHF             0      -1      -1
    134 F134      0   20   1   28   57 1  1 G RHF             0      -1      -1
    135 T135      0   14   1   20   39 1  1 G RHF             0      -1      -1
    136 I136      0   19   1   23   47 1  1 G RHF             0      -1      -1
    137 K137      1   22   1   26   53 1  1 G RHF             0      -1      -1
    138 G138      0    7   1   11   23 1  1 G RHF             0      -1      -1
    139 S139      0   11   1   17   33 1  1 G RHF             0      -1      -1
    140 F140      0   20   1   28   57 1  1 G RHF             0      -1      -1
    141 L141      0   19   1   23   47 1  1 G RHF             0      -1      -1
    142 N142      0   14   1   22   42 1  1 G RHF             0      -1      -1
    143 G143      0    7   1   11   23 1  1 G RHF             0      -1      -1
    144 S144      0   11   1   17   33 1  1 G RHF             0      -1      -1
    145 C145     -1   10   1   17   37 1  1 G RHF             0      -1      -1
    146 G146      0    7   1   11   23 1  1 G RHF             0      -1      -1
    147 S147      0   11   1   17   33 1  1 G RHF             0      -1      -1
    148 V148      0   16   1   20   41 1  1 G RHF             0      -1      -1
    149 G149      0    7   1   11   23 1  1 G RHF             0      -1      -1
    150 F150      0   20   1   28   57 1  1 G RHF             0      -1      -1
    151 N151      0   14   1   22   42 1  1 G RHF             0      -1      -1
    152 I152      0   19   1   23   47 1  1 G RHF             0      -1      -1
    153 D153     -1   12   1   22   40 1  1 G RHF             0      -1      -1
    154 Y154      0   21   1   31   61 1  1 G RHF             0      -1      -1
    155 D155     -1   12   1   22   40 1  1 G RHF             0      -1      -1
    156 C156      0   11   1   17   38 1  1 G RHF             0      -1      -1
    157 V157      0   16   1   20   41 1  1 G RHF             0      -1      -1
    158 S158      0   11   1   17   33 1  1 G RHF             0      -1      -1
    159 F159      0   20   1   28   57 1  1 G RHF             0      -1      -1
    160 C160      0   11   1   17   38 1  1 G RHF             0      -1      -1
    161 Y161      0   21   1   31   61 1  1 G RHF             0      -1      -1
    162 M162      0   17   1   23   50 1  1 G RHF             0      -1      -1
    163 H163      0   17   1   26   51 1  1 G RHF             0      -1      -1
    164 H164      0   17   1   26   51 1  1 G RHF             0      -1      -1
    165 M165      0   17   1   23   50 1  1 G RHF             0      -1      -1
    166 E166     -1   15   1   25   46 1  1 G RHF             0      -1      -1
    167 L167      0   19   1   23   47 1  1 G RHF             0      -1      -1
    168 P168      0   14   1   19   39 1  1 G RHF             0      -1      -1
    169 T169      0   14   1   20   39 1  1 G RHF             0      -1      -1
    170 G170      0    7   1   11   23 1  1 G RHF             0      -1      -1
    171 V171      0   16   1   20   41 1  1 G RHF             0      -1      -1
    172 H172      0   17   1   26   51 1  1 G RHF             0      -1      -1
    173 A173      0   10   1   14   29 1  1 G RHF             0      -1      -1
    174 G174      0    7   1   11   23 1  1 G RHF             0      -1      -1
    175 T175      0   14   1   20   39 1  1 G RHF             0      -1      -1
    176 D176     -1   12   1   22   40 1  1 G RHF             0      -1      -1
    177 L177      0   19   1   23   47 1  1 G RHF             0      -1      -1
    178 E178     -1   15   1   25   46 1  1 G RHF             0      -1      -1
    179 G179      0    7   1   11   23 1  1 G RHF             0      -1      -1
    180 N180      0   14   1   22   42 1  1 G RHF             0      -1      -1
    181 F181      0   20   1   28   57 1  1 G RHF             0      -1      -1
    182 Y182      0   21   1   31   61 1  1 G RHF             0      -1      -1
    183 G183      0    7   1   11   23 1  1 G RHF             0      -1      -1
    184 P184      0   14   1   19   39 1  1 G RHF             0      -1      -1
    185 F185      0   20   1   28   57 1  1 G RHF             0      -1      -1
    186 V186      0   16   1   20   41 1  1 G RHF             0      -1      -1
    187 D187     -1   12   1   22   40 1  1 G RHF             0      -1      -1
    188 R188      1   24   1   31   61 1  1 G RHF             0      -1      -1
    189 Q189      0   17   1   25   48 1  1 G RHF             0      -1      -1
    190 T190      0   14   1   20   39 1  1 G RHF             0      -1      -1
    191 A191      0   10   1   14   29 1  1 G RHF             0      -1      -1
    192 Q192      0   17   1   25   48 1  1 G RHF             0      -1      -1
    193 A193      0   10   1   14   29 1  1 G RHF             0      -1      -1
    194 A194      0   10   1   14   29 1  1 G RHF             0      -1      -1
    195 G195      0    7   1   11   23 1  1 G RHF             0      -1      -1
    196 T196      0   14   1   20   39 1  1 G RHF             0      -1      -1
    197 D197     -1   12   1   22   40 1  1 G RHF             0      -1      -1
    198 T198      0   14   1   20   39 1  1 G RHF             0      -1      -1
    199 T199      0   14   1   20   39 1  1 G RHF             0      -1      -1
    200 I200      0   19   1   23   47 1  1 G RHF             0      -1      -1
    201 T201      0   14   1   20   39 1  1 G RHF             0      -1      -1
    202 V202      0   16   1   20   41 1  1 G RHF             0      -1      -1
    203 N203      0   14   1   22   42 1  1 G RHF             0      -1      -1
    204 V204      0   16   1   20   41 1  1 G RHF             0      -1      -1
    205 L205      0   19   1   23   47 1  1 G RHF             0      -1      -1
    206 A206      0   10   1   14   29 1  1 G RHF             0      -1      -1
    207 W207      0   24   1   35   70 1  1 G RHF             0      -1      -1
    208 L208      0   19   1   23   47 1  1 G RHF             0      -1      -1
    209 Y209      0   21   1   31   61 1  1 G RHF             0      -1      -1
    210 A210      0   10   1   14   29 1  1 G RHF             0      -1      -1
    211 A211      0   10   1   14   29 1  1 G RHF             0      -1      -1
    212 V212      0   16   1   20   41 1  1 G RHF             0      -1      -1
    213 I213      0   19   1   23   47 1  1 G RHF             0      -1      -1
    214 N214      0   14   1   22   42 1  1 G RHF             0      -1      -1
    215 G215      0    7   1   11   23 1  1 G RHF             0      -1      -1
    216 D216     -1   12   1   22   40 1  1 G RHF             0      -1      -1
    217 R217      1   24   1   31   61 1  1 G RHF             0      -1      -1
    218 W218      0   24   1   35   70 1  1 G RHF             0      -1      -1
    219 F219      0   20   1   28   57 1  1 G RHF             0      -1      -1
    220 L220      0   19   1   23   47 1  1 G RHF             0      -1      -1
    221 N221      0   14   1   22   42 1  1 G RHF             0      -1      -1
    222 R222      1   24   1   31   61 1  1 G RHF             0      -1      -1
    223 F223      0   20   1   28   57 1  1 G RHF             0      -1      -1
    224 T224      0   14   1   20   39 1  1 G RHF             0      -1      -1
    225 T225      0   14   1   20   39 1  1 G RHF             0      -1      -1
    226 T226      0   14   1   20   39 1  1 G RHF             0      -1      -1
    227 L227      0   19   1   23   47 1  1 G RHF             0      -1      -1
    228 N228      0   14   1   22   42 1  1 G RHF             0      -1      -1
    229 D229     -1   12   1   22   40 1  1 G RHF             0      -1      -1
    230 F230      0   20   1   28   57 1  1 G RHF             0      -1      -1
    231 N231      0   14   1   22   42 1  1 G RHF             0      -1      -1
    232 L232      0   19   1   23   47 1  1 G RHF             0      -1      -1
    233 V233      0   16   1   20   41 1  1 G RHF             0      -1      -1
    234 A234      0   10   1   14   29 1  1 G RHF             0      -1      -1
    235 M235      0   17   1   23   50 1  1 G RHF             0      -1      -1
    236 K236      1   22   1   26   53 1  1 G RHF             0      -1      -1
    237 Y237      0   21   1   31   61 1  1 G RHF             0      -1      -1
    238 N238      0   14   1   22   42 1  1 G RHF             0      -1      -1
    239 Y239      0   21   1   31   61 1  1 G RHF             0      -1      -1
    240 E240     -1   15   1   25   46 1  1 G RHF             0      -1      -1
    241 P241      0   14   1   19   39 1  1 G RHF             0      -1      -1
    242 L242      0   19   1   23   47 1  1 G RHF             0      -1      -1
    243 T243      0   14   1   20   39 1  1 G RHF             0      -1      -1
    244 Q244      0   17   1   25   48 1  1 G RHF             0      -1      -1
    245 D245     -1   12   1   22   40 1  1 G RHF             0      -1      -1
    246 H246      0   17   1   26   51 1  1 G RHF             0      -1      -1
    247 V247      0   16   1   20   41 1  1 G RHF             0      -1      -1
    248 D248     -1   12   1   22   40 1  1 G RHF             0      -1      -1
    249 I249      0   19   1   23   47 1  1 G RHF             0      -1      -1
    250 L250      0   19   1   23   47 1  1 G RHF             0      -1      -1
    251 G251      0    7   1   11   23 1  1 G RHF             0      -1      -1
    252 P252      0   14   1   19   39 1  1 G RHF             0      -1      -1
    253 L253      0   19   1   23   47 1  1 G RHF             0      -1      -1
    254 S254      0   11   1   17   33 1  1 G RHF             0      -1      -1
    255 A255      0   10   1   14   29 1  1 G RHF             0      -1      -1
    256 Q256      0   17   1   25   48 1  1 G RHF             0      -1      -1
    257 T257      0   14   1   20   39 1  1 G RHF             0      -1      -1
    258 G258      0    7   1   11   23 1  1 G RHF             0      -1      -1
    259 I259      0   19   1   23   47 1  1 G RHF             0      -1      -1
    260 A260      0   10   1   14   29 1  1 G RHF             0      -1      -1
    261 V261      0   16   1   20   41 1  1 G RHF             0      -1      -1
    262 L262      0   19   1   23   47 1  1 G RHF             0      -1      -1
    263 D263     -1   12   1   22   40 1  1 G RHF             0      -1      -1
    264 M264      0   17   1   23   50 1  1 G RHF             0      -1      -1
    265 C265      0   11   1   17   38 1  1 G RHF             0      -1      -1
    266 A266      0   10   1   14   29 1  1 G RHF             0      -1      -1
    267 S267      0   11   1   17   33 1  1 G RHF             0      -1      -1
    268 L268      0   19   1   23   47 1  1 G RHF             0      -1      -1
    269 K269      1   22   1   26   53 1  1 G RHF             0      -1      -1
    270 E270     -1   15   1   25   46 1  1 G RHF             0      -1      -1
    271 L271      0   19   1   23   47 1  1 G RHF             0      -1      -1
    272 L272      0   19   1   23   47 1  1 G RHF             0      -1      -1
    273 Q273      0   17   1   25   48 1  1 G RHF             0      -1      -1
    274 N274      0   14   1   22   42 1  1 G RHF             0      -1      -1
    275 G275      0    7   1   11   23 1  1 G RHF             0      -1      -1
    276 M276      0   17   1   23   50 1  1 G RHF             0      -1      -1
    277 N277      0   14   1   22   42 1  1 G RHF             0      -1      -1
    278 G278      0    7   1   11   23 1  1 G RHF             0      -1      -1
    279 R279      1   24   1   31   61 1  1 G RHF             0      -1      -1
    280 T280      0   14   1   20   39 1  1 G RHF             0      -1      -1
    281 I281      0   19   1   23   47 1  1 G RHF             0      -1      -1
    282 L282      0   19   1   23   47 1  1 G RHF             0      -1      -1
    283 G283      0    7   1   11   23 1  1 G RHF             0      -1      -1
    284 S284      0   11   1   17   33 1  1 G RHF             0      -1      -1
    285 A285      0   10   1   14   29 1  1 G RHF             0      -1      -1
    286 L286      0   19   1   23   47 1  1 G RHF             0      -1      -1
    287 L287      0   19   1   23   47 1  1 G RHF             0      -1      -1
    288 E288     -1   15   1   25   46 1  1 G RHF             0      -1      -1
    289 D289     -1   12   1   22   40 1  1 G RHF             0      -1      -1
    290 E290     -1   15   1   25   46 1  1 G RHF             0      -1      -1
    291 F291      0   20   1   28   57 1  1 G RHF             0      -1      -1
    292 T292      0   14   1   20   39 1  1 G RHF             0      -1      -1
    293 P293      0   14   1   19   39 1  1 G RHF             0      -1      -1
    294 F294      0   20   1   28   57 1  1 G RHF             0      -1      -1
    295 D295     -1   12   1   22   40 1  1 G RHF             0      -1      -1
    296 V296      0   16   1   20   41 1  1 G RHF             0      -1      -1
    297 V297      0   16   1   20   41 1  1 G RHF             0      -1      -1
    298 R298      1   24   1   31   61 1  1 G RHF             0      -1      -1
    299 Q299      0   17   1   25   48 1  1 G RHF             0      -1      -1
    300 C300      0   11   1   17   38 1  1 G RHF             0      -1      -1
    301 S301      0   11   1   17   33 1  1 G RHF             0      -1      -1
    302 G302      0    7   1   11   23 1  1 G RHF             0      -1      -1
    303 V303      0   16   1   20   41 1  1 G RHF             0      -1      -1
    304 T304      0   14   1   20   39 1  1 G RHF             0      -1      -1
    305 F305     -1   23   1   37   69 1  1 G RHF             0      -1      -1
 FMO iter  1.1,      0 fragment(s) converged, maxD 0.610400135 maxE33.280375771
 FMO iter  2.1,      0 fragment(s) converged, maxD 0.093428163 maxE 0.139943676
 FMO iter  3.1,      0 fragment(s) converged, maxD 0.019859073 maxE 0.010900993
 FMO iter  4.1,      0 fragment(s) converged, maxD 0.004895396 maxE 0.001706402
 FMO iter  5.1,      0 fragment(s) converged, maxD 0.001386709 maxE 0.000452061
 FMO iter  6.1,      1 fragment(s) converged, maxD 0.000254714 maxE 0.000106234
 FMO iter  7.1,      4 fragment(s) converged, maxD 0.000074126 maxE 0.000029051
 FMO iter  8.1,     24 fragment(s) converged, maxD 0.000017628 maxE 0.000007026
 FMO iter  9.1,     84 fragment(s) converged, maxD 0.000006047 maxE 0.000002024
 FMO iter 10.1,    221 fragment(s) converged, maxD 0.000002054 maxE 0.000000508
 FMO iter 11.1,    293 fragment(s) converged, maxD 0.000000421 maxE 0.000000153
 FMO iter 12.1,    305 fragment(s) converged, maxD 0.000000166 maxE 0.000000040

 ------------Monomer SCF for layer 1 converged in 12 iterations!------------
 Clearing disp+rep.
 Dipole moment D(xyz),DA(1)= -158.4618363  -35.4459495   70.6784734  177.0932395

 Total energy of the molecule: Eunco+D(2)=    -5913.079413655

 Total energy of the molecule: Euncorr(2)=    -5905.601571787

 Total energy of the molecule: Edisp  (2)=       -7.477841868
 Dipole moment D(xyz),DA(2)= -161.0048656  -29.5755130   66.4065894  176.6553504

     Free unco+D energy in solvent=    -5917.605457087
 Internal unco+D energy in solvent=    -5913.079413655
               5074595  WORDS OF DYNAMIC MEMORY USED
 EXECUTION OF GAMESS TERMINATED NORMALLY 01:01:35 10-FEB-2021    
 DDI: 263640 bytes (0.3 MB / 0 MWords) used by master data server.

 ----------------------------------------
 CPU timing information for all processes
 ========================================
 0: 150.379 + 6.522 = 156.902
 1: 184.757 + 1.827 = 186.584
 2: 189.438 + 2.359 = 191.797
 3: 189.843 + 2.127 = 191.970
 4: 189.612 + 2.703 = 192.315
 5: 192.128 + 2.194 = 194.323
 6: 191.246 + 2.612 = 193.858
 7: 192.37 + 2.538 = 194.575
 8: 192.15 + 2.152 = 194.168
 9: 189.447 + 3.150 = 192.598
 10: 189.349 + 2.174 = 191.523
 11: 191.182 + 2.595 = 193.777
 12: 192.822 + 2.102 = 194.925
 13: 192.670 + 2.842 = 195.513
 14: 192.239 + 2.115 = 194.354
 15: 192.66 + 2.362 = 194.428
 16: 192.188 + 2.412 = 194.600
 17: 187.605 + 2.69 = 189.674
 18: 187.560 + 3.39 = 190.599
 19: 185.717 + 1.712 = 187.430
 20: 189.587 + 2.136 = 191.724
 21: 185.314 + 1.750 = 187.65
 22: 189.324 + 2.374 = 191.699
 23: 184.793 + 1.741 = 186.534
 24: 192.65 + 2.71 = 194.136
 25: 192.219 + 2.172 = 194.391
 26: 182.589 + 1.955 = 184.545
 27: 191.901 + 2.818 = 194.719
 28: 182.982 + 1.899 = 184.882
 29: 191.988 + 2.94 = 194.82
 30: 182.788 + 1.898 = 184.686
 31: 191.933 + 2.334 = 194.268
 32: 181.658 + 1.861 = 183.520
 33: 192.292 + 2.19 = 194.311
 34: 192.89 + 2.43 = 194.133
 35: 180.118 + 2.22 = 182.141
 36: 2.275 + 34.112 = 36.388
 37: 0.01 + 0.04 = 0.05
 38: 0.01 + 0.04 = 0.05
 39: 0.03 + 0.01 = 0.04
 40: 0.01 + 0.04 = 0.05
 41: 0.01 + 0.03 = 0.04
 42: 0.01 + 0.03 = 0.04
 43: 0.01 + 0.03 = 0.05
 44: 0.01 + 0.04 = 0.05
 45: 0.01 + 0.04 = 0.05
 46: 0.00 + 0.03 = 0.04
 47: 0.00 + 0.05 = 0.05
 48: 0.00 + 0.03 = 0.04
 49: 0.00 + 0.03 = 0.04
 50: 0.01 + 0.03 = 0.04
 51: 0.00 + 0.03 = 0.04
 52: 0.00 + 0.03 = 0.04
 53: 0.01 + 0.02 = 0.04
 54: 0.00 + 0.04 = 0.05
 55: 0.00 + 0.03 = 0.04
 56: 0.01 + 0.02 = 0.04
 57: 0.00 + 0.03 = 0.04
 58: 0.00 + 0.04 = 0.04
 59: 0.01 + 0.03 = 0.05
 60: 0.01 + 0.03 = 0.05
 61: 0.02 + 0.03 = 0.05
 62: 0.01 + 0.04 = 0.05
 63: 0.01 + 0.03 = 0.04
 64: 0.00 + 0.05 = 0.05
 65: 0.01 + 0.04 = 0.05
 66: 0.01 + 0.03 = 0.04
 67: 0.01 + 0.03 = 0.05
 68: 0.02 + 0.03 = 0.05
 69: 0.02 + 0.02 = 0.04
 70: 0.00 + 0.04 = 0.04
 71: 0.00 + 0.03 = 0.04
 ----------------------------------------
 ddikick.x: exited gracefully.
----- accounting info -----
Files used on the master node or-condo-c350.ornl.gov were:
-rw-r--r-- 1 qv0 users   491158 Feb 10 00:58 /tmp/tmp.qv0.819742//sars2.tmp-2021-02-10_005806/sars2.F05
-rw-r--r-- 1 qv0 users    13030 Feb 10 01:01 /tmp/tmp.qv0.819742//sars2.tmp-2021-02-10_005806/sars2.F06.001
-rw-r--r-- 1 qv0 users    13030 Feb 10 01:01 /tmp/tmp.qv0.819742//sars2.tmp-2021-02-10_005806/sars2.F06.002
-rw-r--r-- 1 qv0 users    13030 Feb 10 01:01 /tmp/tmp.qv0.819742//sars2.tmp-2021-02-10_005806/sars2.F06.003
-rw-r--r-- 1 qv0 users    13030 Feb 10 01:01 /tmp/tmp.qv0.819742//sars2.tmp-2021-02-10_005806/sars2.F06.004
-rw-r--r-- 1 qv0 users    13030 Feb 10 01:01 /tmp/tmp.qv0.819742//sars2.tmp-2021-02-10_005806/sars2.F06.005
-rw-r--r-- 1 qv0 users    13030 Feb 10 01:01 /tmp/tmp.qv0.819742//sars2.tmp-2021-02-10_005806/sars2.F06.006
-rw-r--r-- 1 qv0 users    13030 Feb 10 01:01 /tmp/tmp.qv0.819742//sars2.tmp-2021-02-10_005806/sars2.F06.007
-rw-r--r-- 1 qv0 users    13030 Feb 10 01:01 /tmp/tmp.qv0.819742//sars2.tmp-2021-02-10_005806/sars2.F06.008
-rw-r--r-- 1 qv0 users    13030 Feb 10 01:01 /tmp/tmp.qv0.819742//sars2.tmp-2021-02-10_005806/sars2.F06.009
-rw-r--r-- 1 qv0 users    13030 Feb 10 01:01 /tmp/tmp.qv0.819742//sars2.tmp-2021-02-10_005806/sars2.F06.010
-rw-r--r-- 1 qv0 users    13030 Feb 10 01:01 /tmp/tmp.qv0.819742//sars2.tmp-2021-02-10_005806/sars2.F06.011
-rw-r--r-- 1 qv0 users    13030 Feb 10 01:01 /tmp/tmp.qv0.819742//sars2.tmp-2021-02-10_005806/sars2.F06.012
-rw-r--r-- 1 qv0 users    13030 Feb 10 01:01 /tmp/tmp.qv0.819742//sars2.tmp-2021-02-10_005806/sars2.F06.013
-rw-r--r-- 1 qv0 users    13030 Feb 10 01:01 /tmp/tmp.qv0.819742//sars2.tmp-2021-02-10_005806/sars2.F06.014
-rw-r--r-- 1 qv0 users    13030 Feb 10 01:01 /tmp/tmp.qv0.819742//sars2.tmp-2021-02-10_005806/sars2.F06.015
-rw-r--r-- 1 qv0 users    13030 Feb 10 01:01 /tmp/tmp.qv0.819742//sars2.tmp-2021-02-10_005806/sars2.F06.016
-rw-r--r-- 1 qv0 users    13030 Feb 10 01:01 /tmp/tmp.qv0.819742//sars2.tmp-2021-02-10_005806/sars2.F06.017
-rw-r--r-- 1 qv0 users    13030 Feb 10 01:01 /tmp/tmp.qv0.819742//sars2.tmp-2021-02-10_005806/sars2.F06.018
-rw-r--r-- 1 qv0 users    13030 Feb 10 01:01 /tmp/tmp.qv0.819742//sars2.tmp-2021-02-10_005806/sars2.F06.019
-rw-r--r-- 1 qv0 users    13030 Feb 10 01:01 /tmp/tmp.qv0.819742//sars2.tmp-2021-02-10_005806/sars2.F06.020
-rw-r--r-- 1 qv0 users    13030 Feb 10 01:01 /tmp/tmp.qv0.819742//sars2.tmp-2021-02-10_005806/sars2.F06.021
-rw-r--r-- 1 qv0 users    13030 Feb 10 01:01 /tmp/tmp.qv0.819742//sars2.tmp-2021-02-10_005806/sars2.F06.022
-rw-r--r-- 1 qv0 users    13030 Feb 10 01:01 /tmp/tmp.qv0.819742//sars2.tmp-2021-02-10_005806/sars2.F06.023
-rw-r--r-- 1 qv0 users    13030 Feb 10 01:01 /tmp/tmp.qv0.819742//sars2.tmp-2021-02-10_005806/sars2.F06.024
-rw-r--r-- 1 qv0 users    13030 Feb 10 01:01 /tmp/tmp.qv0.819742//sars2.tmp-2021-02-10_005806/sars2.F06.025
-rw-r--r-- 1 qv0 users    13030 Feb 10 01:01 /tmp/tmp.qv0.819742//sars2.tmp-2021-02-10_005806/sars2.F06.026
-rw-r--r-- 1 qv0 users    13030 Feb 10 01:01 /tmp/tmp.qv0.819742//sars2.tmp-2021-02-10_005806/sars2.F06.027
-rw-r--r-- 1 qv0 users    13030 Feb 10 01:01 /tmp/tmp.qv0.819742//sars2.tmp-2021-02-10_005806/sars2.F06.028
-rw-r--r-- 1 qv0 users    13030 Feb 10 01:01 /tmp/tmp.qv0.819742//sars2.tmp-2021-02-10_005806/sars2.F06.029
-rw-r--r-- 1 qv0 users    13030 Feb 10 01:01 /tmp/tmp.qv0.819742//sars2.tmp-2021-02-10_005806/sars2.F06.030
-rw-r--r-- 1 qv0 users    13030 Feb 10 01:01 /tmp/tmp.qv0.819742//sars2.tmp-2021-02-10_005806/sars2.F06.031
-rw-r--r-- 1 qv0 users    13030 Feb 10 01:01 /tmp/tmp.qv0.819742//sars2.tmp-2021-02-10_005806/sars2.F06.032
-rw-r--r-- 1 qv0 users    13030 Feb 10 01:01 /tmp/tmp.qv0.819742//sars2.tmp-2021-02-10_005806/sars2.F06.033
-rw-r--r-- 1 qv0 users    13030 Feb 10 01:01 /tmp/tmp.qv0.819742//sars2.tmp-2021-02-10_005806/sars2.F06.034
-rw-r--r-- 1 qv0 users    13030 Feb 10 01:01 /tmp/tmp.qv0.819742//sars2.tmp-2021-02-10_005806/sars2.F06.035
-rw-r--r-- 1 qv0 users     3957 Feb 10 00:58 /tmp/tmp.qv0.819742//sars2.tmp-2021-02-10_005806/sars2.F07
-rw-r--r-- 1 qv0 users     3957 Feb 10 00:58 /tmp/tmp.qv0.819742//sars2.tmp-2021-02-10_005806/sars2.F07.001
-rw-r--r-- 1 qv0 users     3957 Feb 10 00:58 /tmp/tmp.qv0.819742//sars2.tmp-2021-02-10_005806/sars2.F07.002
-rw-r--r-- 1 qv0 users     3957 Feb 10 00:58 /tmp/tmp.qv0.819742//sars2.tmp-2021-02-10_005806/sars2.F07.003
-rw-r--r-- 1 qv0 users     3957 Feb 10 00:58 /tmp/tmp.qv0.819742//sars2.tmp-2021-02-10_005806/sars2.F07.004
-rw-r--r-- 1 qv0 users     3957 Feb 10 00:58 /tmp/tmp.qv0.819742//sars2.tmp-2021-02-10_005806/sars2.F07.005
-rw-r--r-- 1 qv0 users     3957 Feb 10 00:58 /tmp/tmp.qv0.819742//sars2.tmp-2021-02-10_005806/sars2.F07.006
-rw-r--r-- 1 qv0 users     3957 Feb 10 00:58 /tmp/tmp.qv0.819742//sars2.tmp-2021-02-10_005806/sars2.F07.007
-rw-r--r-- 1 qv0 users     3957 Feb 10 00:58 /tmp/tmp.qv0.819742//sars2.tmp-2021-02-10_005806/sars2.F07.008
-rw-r--r-- 1 qv0 users     3957 Feb 10 00:58 /tmp/tmp.qv0.819742//sars2.tmp-2021-02-10_005806/sars2.F07.009
-rw-r--r-- 1 qv0 users     3957 Feb 10 00:58 /tmp/tmp.qv0.819742//sars2.tmp-2021-02-10_005806/sars2.F07.010
-rw-r--r-- 1 qv0 users     3957 Feb 10 00:58 /tmp/tmp.qv0.819742//sars2.tmp-2021-02-10_005806/sars2.F07.011
-rw-r--r-- 1 qv0 users     3957 Feb 10 00:58 /tmp/tmp.qv0.819742//sars2.tmp-2021-02-10_005806/sars2.F07.012
-rw-r--r-- 1 qv0 users     3957 Feb 10 00:58 /tmp/tmp.qv0.819742//sars2.tmp-2021-02-10_005806/sars2.F07.013
-rw-r--r-- 1 qv0 users     3957 Feb 10 00:58 /tmp/tmp.qv0.819742//sars2.tmp-2021-02-10_005806/sars2.F07.014
-rw-r--r-- 1 qv0 users     3957 Feb 10 00:58 /tmp/tmp.qv0.819742//sars2.tmp-2021-02-10_005806/sars2.F07.015
-rw-r--r-- 1 qv0 users     3957 Feb 10 00:58 /tmp/tmp.qv0.819742//sars2.tmp-2021-02-10_005806/sars2.F07.016
-rw-r--r-- 1 qv0 users     3957 Feb 10 00:58 /tmp/tmp.qv0.819742//sars2.tmp-2021-02-10_005806/sars2.F07.017
-rw-r--r-- 1 qv0 users     3957 Feb 10 00:58 /tmp/tmp.qv0.819742//sars2.tmp-2021-02-10_005806/sars2.F07.018
-rw-r--r-- 1 qv0 users     3957 Feb 10 00:58 /tmp/tmp.qv0.819742//sars2.tmp-2021-02-10_005806/sars2.F07.019
-rw-r--r-- 1 qv0 users     3957 Feb 10 00:58 /tmp/tmp.qv0.819742//sars2.tmp-2021-02-10_005806/sars2.F07.020
-rw-r--r-- 1 qv0 users     3957 Feb 10 00:58 /tmp/tmp.qv0.819742//sars2.tmp-2021-02-10_005806/sars2.F07.021
-rw-r--r-- 1 qv0 users     3957 Feb 10 00:58 /tmp/tmp.qv0.819742//sars2.tmp-2021-02-10_005806/sars2.F07.022
-rw-r--r-- 1 qv0 users     3957 Feb 10 00:58 /tmp/tmp.qv0.819742//sars2.tmp-2021-02-10_005806/sars2.F07.023
-rw-r--r-- 1 qv0 users     3957 Feb 10 00:58 /tmp/tmp.qv0.819742//sars2.tmp-2021-02-10_005806/sars2.F07.024
-rw-r--r-- 1 qv0 users     3957 Feb 10 00:58 /tmp/tmp.qv0.819742//sars2.tmp-2021-02-10_005806/sars2.F07.025
-rw-r--r-- 1 qv0 users     3957 Feb 10 00:58 /tmp/tmp.qv0.819742//sars2.tmp-2021-02-10_005806/sars2.F07.026
-rw-r--r-- 1 qv0 users     3957 Feb 10 00:58 /tmp/tmp.qv0.819742//sars2.tmp-2021-02-10_005806/sars2.F07.027
-rw-r--r-- 1 qv0 users     3957 Feb 10 00:58 /tmp/tmp.qv0.819742//sars2.tmp-2021-02-10_005806/sars2.F07.028
-rw-r--r-- 1 qv0 users     3957 Feb 10 00:58 /tmp/tmp.qv0.819742//sars2.tmp-2021-02-10_005806/sars2.F07.029
-rw-r--r-- 1 qv0 users     3957 Feb 10 00:58 /tmp/tmp.qv0.819742//sars2.tmp-2021-02-10_005806/sars2.F07.030
-rw-r--r-- 1 qv0 users     3957 Feb 10 00:58 /tmp/tmp.qv0.819742//sars2.tmp-2021-02-10_005806/sars2.F07.031
-rw-r--r-- 1 qv0 users     3957 Feb 10 00:58 /tmp/tmp.qv0.819742//sars2.tmp-2021-02-10_005806/sars2.F07.032
-rw-r--r-- 1 qv0 users     3957 Feb 10 00:58 /tmp/tmp.qv0.819742//sars2.tmp-2021-02-10_005806/sars2.F07.033
-rw-r--r-- 1 qv0 users     3957 Feb 10 00:58 /tmp/tmp.qv0.819742//sars2.tmp-2021-02-10_005806/sars2.F07.034
-rw-r--r-- 1 qv0 users     3957 Feb 10 00:58 /tmp/tmp.qv0.819742//sars2.tmp-2021-02-10_005806/sars2.F07.035
-rw-r--r-- 1 qv0 users  7067520 Feb 10 01:01 /tmp/tmp.qv0.819742//sars2.tmp-2021-02-10_005806/sars2.F10.000
-rw-r--r-- 1 qv0 users  7067520 Feb 10 01:01 /tmp/tmp.qv0.819742//sars2.tmp-2021-02-10_005806/sars2.F10.001
-rw-r--r-- 1 qv0 users  7067520 Feb 10 01:01 /tmp/tmp.qv0.819742//sars2.tmp-2021-02-10_005806/sars2.F10.002
-rw-r--r-- 1 qv0 users  7067520 Feb 10 01:01 /tmp/tmp.qv0.819742//sars2.tmp-2021-02-10_005806/sars2.F10.003
-rw-r--r-- 1 qv0 users  7067520 Feb 10 01:01 /tmp/tmp.qv0.819742//sars2.tmp-2021-02-10_005806/sars2.F10.004
-rw-r--r-- 1 qv0 users  7067520 Feb 10 01:01 /tmp/tmp.qv0.819742//sars2.tmp-2021-02-10_005806/sars2.F10.005
-rw-r--r-- 1 qv0 users  7067520 Feb 10 01:01 /tmp/tmp.qv0.819742//sars2.tmp-2021-02-10_005806/sars2.F10.006
-rw-r--r-- 1 qv0 users  7067520 Feb 10 01:01 /tmp/tmp.qv0.819742//sars2.tmp-2021-02-10_005806/sars2.F10.007
-rw-r--r-- 1 qv0 users  7067520 Feb 10 01:01 /tmp/tmp.qv0.819742//sars2.tmp-2021-02-10_005806/sars2.F10.008
-rw-r--r-- 1 qv0 users  7067520 Feb 10 01:01 /tmp/tmp.qv0.819742//sars2.tmp-2021-02-10_005806/sars2.F10.009
-rw-r--r-- 1 qv0 users  7067520 Feb 10 01:01 /tmp/tmp.qv0.819742//sars2.tmp-2021-02-10_005806/sars2.F10.010
-rw-r--r-- 1 qv0 users  7067520 Feb 10 01:01 /tmp/tmp.qv0.819742//sars2.tmp-2021-02-10_005806/sars2.F10.011
-rw-r--r-- 1 qv0 users  7067520 Feb 10 01:01 /tmp/tmp.qv0.819742//sars2.tmp-2021-02-10_005806/sars2.F10.012
-rw-r--r-- 1 qv0 users  7067520 Feb 10 01:01 /tmp/tmp.qv0.819742//sars2.tmp-2021-02-10_005806/sars2.F10.013
-rw-r--r-- 1 qv0 users  7067520 Feb 10 01:01 /tmp/tmp.qv0.819742//sars2.tmp-2021-02-10_005806/sars2.F10.014
-rw-r--r-- 1 qv0 users  7067520 Feb 10 01:01 /tmp/tmp.qv0.819742//sars2.tmp-2021-02-10_005806/sars2.F10.015
-rw-r--r-- 1 qv0 users  7067520 Feb 10 01:01 /tmp/tmp.qv0.819742//sars2.tmp-2021-02-10_005806/sars2.F10.016
-rw-r--r-- 1 qv0 users  7067520 Feb 10 01:01 /tmp/tmp.qv0.819742//sars2.tmp-2021-02-10_005806/sars2.F10.017
-rw-r--r-- 1 qv0 users  7067520 Feb 10 01:01 /tmp/tmp.qv0.819742//sars2.tmp-2021-02-10_005806/sars2.F10.018
-rw-r--r-- 1 qv0 users  7067520 Feb 10 01:01 /tmp/tmp.qv0.819742//sars2.tmp-2021-02-10_005806/sars2.F10.019
-rw-r--r-- 1 qv0 users  7067520 Feb 10 01:01 /tmp/tmp.qv0.819742//sars2.tmp-2021-02-10_005806/sars2.F10.020
-rw-r--r-- 1 qv0 users  7067520 Feb 10 01:01 /tmp/tmp.qv0.819742//sars2.tmp-2021-02-10_005806/sars2.F10.021
-rw-r--r-- 1 qv0 users  7067520 Feb 10 01:01 /tmp/tmp.qv0.819742//sars2.tmp-2021-02-10_005806/sars2.F10.022
-rw-r--r-- 1 qv0 users  7067520 Feb 10 01:01 /tmp/tmp.qv0.819742//sars2.tmp-2021-02-10_005806/sars2.F10.023
-rw-r--r-- 1 qv0 users  7067520 Feb 10 01:01 /tmp/tmp.qv0.819742//sars2.tmp-2021-02-10_005806/sars2.F10.024
-rw-r--r-- 1 qv0 users  7067520 Feb 10 01:01 /tmp/tmp.qv0.819742//sars2.tmp-2021-02-10_005806/sars2.F10.025
-rw-r--r-- 1 qv0 users  7067520 Feb 10 01:01 /tmp/tmp.qv0.819742//sars2.tmp-2021-02-10_005806/sars2.F10.026
-rw-r--r-- 1 qv0 users  7067520 Feb 10 01:01 /tmp/tmp.qv0.819742//sars2.tmp-2021-02-10_005806/sars2.F10.027
-rw-r--r-- 1 qv0 users  7067520 Feb 10 01:01 /tmp/tmp.qv0.819742//sars2.tmp-2021-02-10_005806/sars2.F10.028
-rw-r--r-- 1 qv0 users  7067520 Feb 10 01:01 /tmp/tmp.qv0.819742//sars2.tmp-2021-02-10_005806/sars2.F10.029
-rw-r--r-- 1 qv0 users  7067520 Feb 10 01:01 /tmp/tmp.qv0.819742//sars2.tmp-2021-02-10_005806/sars2.F10.030
-rw-r--r-- 1 qv0 users  7067520 Feb 10 01:01 /tmp/tmp.qv0.819742//sars2.tmp-2021-02-10_005806/sars2.F10.031
-rw-r--r-- 1 qv0 users  7067520 Feb 10 01:01 /tmp/tmp.qv0.819742//sars2.tmp-2021-02-10_005806/sars2.F10.032
-rw-r--r-- 1 qv0 users  7067520 Feb 10 01:01 /tmp/tmp.qv0.819742//sars2.tmp-2021-02-10_005806/sars2.F10.033
-rw-r--r-- 1 qv0 users  7067520 Feb 10 01:01 /tmp/tmp.qv0.819742//sars2.tmp-2021-02-10_005806/sars2.F10.034
-rw-r--r-- 1 qv0 users  7067520 Feb 10 01:01 /tmp/tmp.qv0.819742//sars2.tmp-2021-02-10_005806/sars2.F10.035
-rw-r--r-- 1 qv0 users        0 Feb 10 00:58 /tmp/tmp.qv0.819742//sars2.tmp-2021-02-10_005806/sars2.F26.000
-rw-r--r-- 1 qv0 users        0 Feb 10 00:58 /tmp/tmp.qv0.819742//sars2.tmp-2021-02-10_005806/sars2.F26.001
-rw-r--r-- 1 qv0 users        0 Feb 10 00:58 /tmp/tmp.qv0.819742//sars2.tmp-2021-02-10_005806/sars2.F26.002
-rw-r--r-- 1 qv0 users        0 Feb 10 00:58 /tmp/tmp.qv0.819742//sars2.tmp-2021-02-10_005806/sars2.F26.003
-rw-r--r-- 1 qv0 users        0 Feb 10 00:58 /tmp/tmp.qv0.819742//sars2.tmp-2021-02-10_005806/sars2.F26.004
-rw-r--r-- 1 qv0 users        0 Feb 10 00:58 /tmp/tmp.qv0.819742//sars2.tmp-2021-02-10_005806/sars2.F26.005
-rw-r--r-- 1 qv0 users        0 Feb 10 00:58 /tmp/tmp.qv0.819742//sars2.tmp-2021-02-10_005806/sars2.F26.006
-rw-r--r-- 1 qv0 users        0 Feb 10 00:58 /tmp/tmp.qv0.819742//sars2.tmp-2021-02-10_005806/sars2.F26.007
-rw-r--r-- 1 qv0 users        0 Feb 10 00:58 /tmp/tmp.qv0.819742//sars2.tmp-2021-02-10_005806/sars2.F26.008
-rw-r--r-- 1 qv0 users        0 Feb 10 00:58 /tmp/tmp.qv0.819742//sars2.tmp-2021-02-10_005806/sars2.F26.009
-rw-r--r-- 1 qv0 users        0 Feb 10 00:58 /tmp/tmp.qv0.819742//sars2.tmp-2021-02-10_005806/sars2.F26.010
-rw-r--r-- 1 qv0 users        0 Feb 10 00:58 /tmp/tmp.qv0.819742//sars2.tmp-2021-02-10_005806/sars2.F26.011
-rw-r--r-- 1 qv0 users        0 Feb 10 00:58 /tmp/tmp.qv0.819742//sars2.tmp-2021-02-10_005806/sars2.F26.012
-rw-r--r-- 1 qv0 users        0 Feb 10 00:58 /tmp/tmp.qv0.819742//sars2.tmp-2021-02-10_005806/sars2.F26.013
-rw-r--r-- 1 qv0 users        0 Feb 10 00:58 /tmp/tmp.qv0.819742//sars2.tmp-2021-02-10_005806/sars2.F26.014
-rw-r--r-- 1 qv0 users        0 Feb 10 00:58 /tmp/tmp.qv0.819742//sars2.tmp-2021-02-10_005806/sars2.F26.015
-rw-r--r-- 1 qv0 users        0 Feb 10 00:58 /tmp/tmp.qv0.819742//sars2.tmp-2021-02-10_005806/sars2.F26.016
-rw-r--r-- 1 qv0 users        0 Feb 10 00:58 /tmp/tmp.qv0.819742//sars2.tmp-2021-02-10_005806/sars2.F26.017
-rw-r--r-- 1 qv0 users        0 Feb 10 00:58 /tmp/tmp.qv0.819742//sars2.tmp-2021-02-10_005806/sars2.F26.018
-rw-r--r-- 1 qv0 users        0 Feb 10 00:58 /tmp/tmp.qv0.819742//sars2.tmp-2021-02-10_005806/sars2.F26.019
-rw-r--r-- 1 qv0 users        0 Feb 10 00:58 /tmp/tmp.qv0.819742//sars2.tmp-2021-02-10_005806/sars2.F26.020
-rw-r--r-- 1 qv0 users        0 Feb 10 00:58 /tmp/tmp.qv0.819742//sars2.tmp-2021-02-10_005806/sars2.F26.021
-rw-r--r-- 1 qv0 users        0 Feb 10 00:58 /tmp/tmp.qv0.819742//sars2.tmp-2021-02-10_005806/sars2.F26.022
-rw-r--r-- 1 qv0 users        0 Feb 10 00:58 /tmp/tmp.qv0.819742//sars2.tmp-2021-02-10_005806/sars2.F26.023
-rw-r--r-- 1 qv0 users        0 Feb 10 00:58 /tmp/tmp.qv0.819742//sars2.tmp-2021-02-10_005806/sars2.F26.024
-rw-r--r-- 1 qv0 users        0 Feb 10 00:58 /tmp/tmp.qv0.819742//sars2.tmp-2021-02-10_005806/sars2.F26.025
-rw-r--r-- 1 qv0 users        0 Feb 10 00:58 /tmp/tmp.qv0.819742//sars2.tmp-2021-02-10_005806/sars2.F26.026
-rw-r--r-- 1 qv0 users        0 Feb 10 00:58 /tmp/tmp.qv0.819742//sars2.tmp-2021-02-10_005806/sars2.F26.027
-rw-r--r-- 1 qv0 users        0 Feb 10 00:58 /tmp/tmp.qv0.819742//sars2.tmp-2021-02-10_005806/sars2.F26.028
-rw-r--r-- 1 qv0 users        0 Feb 10 00:58 /tmp/tmp.qv0.819742//sars2.tmp-2021-02-10_005806/sars2.F26.029
-rw-r--r-- 1 qv0 users        0 Feb 10 00:58 /tmp/tmp.qv0.819742//sars2.tmp-2021-02-10_005806/sars2.F26.030
-rw-r--r-- 1 qv0 users        0 Feb 10 00:58 /tmp/tmp.qv0.819742//sars2.tmp-2021-02-10_005806/sars2.F26.031
-rw-r--r-- 1 qv0 users        0 Feb 10 00:58 /tmp/tmp.qv0.819742//sars2.tmp-2021-02-10_005806/sars2.F26.032
-rw-r--r-- 1 qv0 users        0 Feb 10 00:58 /tmp/tmp.qv0.819742//sars2.tmp-2021-02-10_005806/sars2.F26.033
-rw-r--r-- 1 qv0 users        0 Feb 10 00:58 /tmp/tmp.qv0.819742//sars2.tmp-2021-02-10_005806/sars2.F26.034
-rw-r--r-- 1 qv0 users        0 Feb 10 00:58 /tmp/tmp.qv0.819742//sars2.tmp-2021-02-10_005806/sars2.F26.035
-rw-r--r-- 1 qv0 users        0 Feb 10 00:58 /tmp/tmp.qv0.819742//sars2.tmp-2021-02-10_005806/sars2.F27.000
-rw-r--r-- 1 qv0 users        0 Feb 10 00:58 /tmp/tmp.qv0.819742//sars2.tmp-2021-02-10_005806/sars2.F27.001
-rw-r--r-- 1 qv0 users        0 Feb 10 00:58 /tmp/tmp.qv0.819742//sars2.tmp-2021-02-10_005806/sars2.F27.002
-rw-r--r-- 1 qv0 users        0 Feb 10 00:58 /tmp/tmp.qv0.819742//sars2.tmp-2021-02-10_005806/sars2.F27.003
-rw-r--r-- 1 qv0 users        0 Feb 10 00:58 /tmp/tmp.qv0.819742//sars2.tmp-2021-02-10_005806/sars2.F27.004
-rw-r--r-- 1 qv0 users        0 Feb 10 00:58 /tmp/tmp.qv0.819742//sars2.tmp-2021-02-10_005806/sars2.F27.005
-rw-r--r-- 1 qv0 users        0 Feb 10 00:58 /tmp/tmp.qv0.819742//sars2.tmp-2021-02-10_005806/sars2.F27.006
-rw-r--r-- 1 qv0 users        0 Feb 10 00:58 /tmp/tmp.qv0.819742//sars2.tmp-2021-02-10_005806/sars2.F27.007
-rw-r--r-- 1 qv0 users        0 Feb 10 00:58 /tmp/tmp.qv0.819742//sars2.tmp-2021-02-10_005806/sars2.F27.008
-rw-r--r-- 1 qv0 users        0 Feb 10 00:58 /tmp/tmp.qv0.819742//sars2.tmp-2021-02-10_005806/sars2.F27.009
-rw-r--r-- 1 qv0 users        0 Feb 10 00:58 /tmp/tmp.qv0.819742//sars2.tmp-2021-02-10_005806/sars2.F27.010
-rw-r--r-- 1 qv0 users        0 Feb 10 00:58 /tmp/tmp.qv0.819742//sars2.tmp-2021-02-10_005806/sars2.F27.011
-rw-r--r-- 1 qv0 users        0 Feb 10 00:58 /tmp/tmp.qv0.819742//sars2.tmp-2021-02-10_005806/sars2.F27.012
-rw-r--r-- 1 qv0 users        0 Feb 10 00:58 /tmp/tmp.qv0.819742//sars2.tmp-2021-02-10_005806/sars2.F27.013
-rw-r--r-- 1 qv0 users        0 Feb 10 00:58 /tmp/tmp.qv0.819742//sars2.tmp-2021-02-10_005806/sars2.F27.014
-rw-r--r-- 1 qv0 users        0 Feb 10 00:58 /tmp/tmp.qv0.819742//sars2.tmp-2021-02-10_005806/sars2.F27.015
-rw-r--r-- 1 qv0 users        0 Feb 10 00:58 /tmp/tmp.qv0.819742//sars2.tmp-2021-02-10_005806/sars2.F27.016
-rw-r--r-- 1 qv0 users        0 Feb 10 00:58 /tmp/tmp.qv0.819742//sars2.tmp-2021-02-10_005806/sars2.F27.017
-rw-r--r-- 1 qv0 users        0 Feb 10 00:58 /tmp/tmp.qv0.819742//sars2.tmp-2021-02-10_005806/sars2.F27.018
-rw-r--r-- 1 qv0 users        0 Feb 10 00:58 /tmp/tmp.qv0.819742//sars2.tmp-2021-02-10_005806/sars2.F27.019
-rw-r--r-- 1 qv0 users        0 Feb 10 00:58 /tmp/tmp.qv0.819742//sars2.tmp-2021-02-10_005806/sars2.F27.020
-rw-r--r-- 1 qv0 users        0 Feb 10 00:58 /tmp/tmp.qv0.819742//sars2.tmp-2021-02-10_005806/sars2.F27.021
-rw-r--r-- 1 qv0 users        0 Feb 10 00:58 /tmp/tmp.qv0.819742//sars2.tmp-2021-02-10_005806/sars2.F27.022
-rw-r--r-- 1 qv0 users        0 Feb 10 00:58 /tmp/tmp.qv0.819742//sars2.tmp-2021-02-10_005806/sars2.F27.023
-rw-r--r-- 1 qv0 users        0 Feb 10 00:58 /tmp/tmp.qv0.819742//sars2.tmp-2021-02-10_005806/sars2.F27.024
-rw-r--r-- 1 qv0 users        0 Feb 10 00:58 /tmp/tmp.qv0.819742//sars2.tmp-2021-02-10_005806/sars2.F27.025
-rw-r--r-- 1 qv0 users        0 Feb 10 00:58 /tmp/tmp.qv0.819742//sars2.tmp-2021-02-10_005806/sars2.F27.026
-rw-r--r-- 1 qv0 users        0 Feb 10 00:58 /tmp/tmp.qv0.819742//sars2.tmp-2021-02-10_005806/sars2.F27.027
-rw-r--r-- 1 qv0 users        0 Feb 10 00:58 /tmp/tmp.qv0.819742//sars2.tmp-2021-02-10_005806/sars2.F27.028
-rw-r--r-- 1 qv0 users        0 Feb 10 00:58 /tmp/tmp.qv0.819742//sars2.tmp-2021-02-10_005806/sars2.F27.029
-rw-r--r-- 1 qv0 users        0 Feb 10 00:58 /tmp/tmp.qv0.819742//sars2.tmp-2021-02-10_005806/sars2.F27.030
-rw-r--r-- 1 qv0 users        0 Feb 10 00:58 /tmp/tmp.qv0.819742//sars2.tmp-2021-02-10_005806/sars2.F27.031
-rw-r--r-- 1 qv0 users        0 Feb 10 00:58 /tmp/tmp.qv0.819742//sars2.tmp-2021-02-10_005806/sars2.F27.032
-rw-r--r-- 1 qv0 users        0 Feb 10 00:58 /tmp/tmp.qv0.819742//sars2.tmp-2021-02-10_005806/sars2.F27.033
-rw-r--r-- 1 qv0 users        0 Feb 10 00:58 /tmp/tmp.qv0.819742//sars2.tmp-2021-02-10_005806/sars2.F27.034
-rw-r--r-- 1 qv0 users        0 Feb 10 00:58 /tmp/tmp.qv0.819742//sars2.tmp-2021-02-10_005806/sars2.F27.035
-rw-r--r-- 1 qv0 users 14467072 Feb 10 01:01 /tmp/tmp.qv0.819742//sars2.tmp-2021-02-10_005806/sars2.F40.000
-rw-r--r-- 1 qv0 users 14467072 Feb 10 01:01 /tmp/tmp.qv0.819742//sars2.tmp-2021-02-10_005806/sars2.F40.001
-rw-r--r-- 1 qv0 users 14467072 Feb 10 01:01 /tmp/tmp.qv0.819742//sars2.tmp-2021-02-10_005806/sars2.F40.002
-rw-r--r-- 1 qv0 users 14467072 Feb 10 01:01 /tmp/tmp.qv0.819742//sars2.tmp-2021-02-10_005806/sars2.F40.003
-rw-r--r-- 1 qv0 users 14467072 Feb 10 01:01 /tmp/tmp.qv0.819742//sars2.tmp-2021-02-10_005806/sars2.F40.004
-rw-r--r-- 1 qv0 users 14467072 Feb 10 01:01 /tmp/tmp.qv0.819742//sars2.tmp-2021-02-10_005806/sars2.F40.005
-rw-r--r-- 1 qv0 users 14467072 Feb 10 01:01 /tmp/tmp.qv0.819742//sars2.tmp-2021-02-10_005806/sars2.F40.006
-rw-r--r-- 1 qv0 users 14467072 Feb 10 01:01 /tmp/tmp.qv0.819742//sars2.tmp-2021-02-10_005806/sars2.F40.007
-rw-r--r-- 1 qv0 users 14467072 Feb 10 01:01 /tmp/tmp.qv0.819742//sars2.tmp-2021-02-10_005806/sars2.F40.008
-rw-r--r-- 1 qv0 users 14467072 Feb 10 01:01 /tmp/tmp.qv0.819742//sars2.tmp-2021-02-10_005806/sars2.F40.009
-rw-r--r-- 1 qv0 users 14467072 Feb 10 01:01 /tmp/tmp.qv0.819742//sars2.tmp-2021-02-10_005806/sars2.F40.010
-rw-r--r-- 1 qv0 users 14467072 Feb 10 01:01 /tmp/tmp.qv0.819742//sars2.tmp-2021-02-10_005806/sars2.F40.011
-rw-r--r-- 1 qv0 users 14467072 Feb 10 01:01 /tmp/tmp.qv0.819742//sars2.tmp-2021-02-10_005806/sars2.F40.012
-rw-r--r-- 1 qv0 users 14467072 Feb 10 01:01 /tmp/tmp.qv0.819742//sars2.tmp-2021-02-10_005806/sars2.F40.013
-rw-r--r-- 1 qv0 users 14467072 Feb 10 01:01 /tmp/tmp.qv0.819742//sars2.tmp-2021-02-10_005806/sars2.F40.014
-rw-r--r-- 1 qv0 users 14467072 Feb 10 01:01 /tmp/tmp.qv0.819742//sars2.tmp-2021-02-10_005806/sars2.F40.015
-rw-r--r-- 1 qv0 users 14467072 Feb 10 01:01 /tmp/tmp.qv0.819742//sars2.tmp-2021-02-10_005806/sars2.F40.016
-rw-r--r-- 1 qv0 users 14467072 Feb 10 01:01 /tmp/tmp.qv0.819742//sars2.tmp-2021-02-10_005806/sars2.F40.017
-rw-r--r-- 1 qv0 users 14467072 Feb 10 01:01 /tmp/tmp.qv0.819742//sars2.tmp-2021-02-10_005806/sars2.F40.018
-rw-r--r-- 1 qv0 users 14467072 Feb 10 01:01 /tmp/tmp.qv0.819742//sars2.tmp-2021-02-10_005806/sars2.F40.019
-rw-r--r-- 1 qv0 users 14467072 Feb 10 01:01 /tmp/tmp.qv0.819742//sars2.tmp-2021-02-10_005806/sars2.F40.020
-rw-r--r-- 1 qv0 users 14467072 Feb 10 01:01 /tmp/tmp.qv0.819742//sars2.tmp-2021-02-10_005806/sars2.F40.021
-rw-r--r-- 1 qv0 users 14467072 Feb 10 01:01 /tmp/tmp.qv0.819742//sars2.tmp-2021-02-10_005806/sars2.F40.022
-rw-r--r-- 1 qv0 users 14467072 Feb 10 01:01 /tmp/tmp.qv0.819742//sars2.tmp-2021-02-10_005806/sars2.F40.023
-rw-r--r-- 1 qv0 users 14467072 Feb 10 01:01 /tmp/tmp.qv0.819742//sars2.tmp-2021-02-10_005806/sars2.F40.024
-rw-r--r-- 1 qv0 users 14467072 Feb 10 01:01 /tmp/tmp.qv0.819742//sars2.tmp-2021-02-10_005806/sars2.F40.025
-rw-r--r-- 1 qv0 users 14467072 Feb 10 01:01 /tmp/tmp.qv0.819742//sars2.tmp-2021-02-10_005806/sars2.F40.026
-rw-r--r-- 1 qv0 users 14467072 Feb 10 01:01 /tmp/tmp.qv0.819742//sars2.tmp-2021-02-10_005806/sars2.F40.027
-rw-r--r-- 1 qv0 users 14467072 Feb 10 01:01 /tmp/tmp.qv0.819742//sars2.tmp-2021-02-10_005806/sars2.F40.028
-rw-r--r-- 1 qv0 users 14467072 Feb 10 01:01 /tmp/tmp.qv0.819742//sars2.tmp-2021-02-10_005806/sars2.F40.029
-rw-r--r-- 1 qv0 users 14467072 Feb 10 01:01 /tmp/tmp.qv0.819742//sars2.tmp-2021-02-10_005806/sars2.F40.030
-rw-r--r-- 1 qv0 users 14467072 Feb 10 01:01 /tmp/tmp.qv0.819742//sars2.tmp-2021-02-10_005806/sars2.F40.031
-rw-r--r-- 1 qv0 users 14467072 Feb 10 01:01 /tmp/tmp.qv0.819742//sars2.tmp-2021-02-10_005806/sars2.F40.032
-rw-r--r-- 1 qv0 users 14467072 Feb 10 01:01 /tmp/tmp.qv0.819742//sars2.tmp-2021-02-10_005806/sars2.F40.033
-rw-r--r-- 1 qv0 users 14467072 Feb 10 01:01 /tmp/tmp.qv0.819742//sars2.tmp-2021-02-10_005806/sars2.F40.034
-rw-r--r-- 1 qv0 users 14467072 Feb 10 01:01 /tmp/tmp.qv0.819742//sars2.tmp-2021-02-10_005806/sars2.F40.035
Wed Feb 10 01:01:38 EST 2021
0.164u 0.085s 3:32.87 0.1%	0+0k 264+360io 2pf+0w
