# Supplementary material for: Structural and functional characterization of NEMO cleavage by SARS-CoV-2 3CLpro
Source: Nat Commun. 2022 Sep 8;13:5285. doi: 10.1038/s41467-022-32922-9 (PMC9453703; doi:10.1038/s41467-022-32922-9)
Supplement: Supplementary file 4 — Supplementary Data 1 [file 41467_2022_32922_MOESM4_ESM.zip › supp_files/dftb_xyzoutputs/sars1_nemo.xyz]

120
 $fmoxyz
   C               53.318542564017      66.031101128211      54.527579440666
   H               53.107189737009      65.053140821099      54.952221113583
   H               53.504042341614      65.909018115665      53.460923132102
   H               52.438340931876      66.661076393455      54.632516129535
   C               54.511648836441      66.685357367654      55.185637821594
   O               54.798298928100      67.890859927257      54.979857698234
   N               55.290379670180      65.907830910300      55.994809078948
   H               55.014544276145      64.939163992641      56.178771233737
   C               56.407502002883      66.479452520456      56.753658763963
   H               56.371375841000      67.564558492265      56.549455225618
   C               56.253570233349      66.288885008691      58.285566623660
   H               55.497206528821      66.989241218476      58.650935419362
   H               57.203222210928      66.578492168743      58.744706900619
   C               55.867725690947      64.867426891745      58.748358496509
   H               54.866226018257      64.637891859750      58.353266222965
   C               56.837006781677      63.800977234457      58.229624161454
   H               57.862116009680      64.049222812664      58.492235573890
   H               56.781540036593      63.704810165257      57.147189253877
   H               56.605885000844      62.830522040610      58.661323268069
   C               55.786518797918      64.829142851521      60.279500962261
   H               55.084202938826      65.573070217226      60.647694980909
   H               56.758819295778      65.032883119334      60.723977300910
   H               55.458891918278      63.850926740032      60.622687564294
   C               57.795020888652      66.016740790948      56.258114874825
   O               58.827395024042      66.387091743292      56.863154277729
   N               57.869188632011      65.226538191457      55.147333484113
   H               57.015107894870      65.040286314127      54.613373395379
   C               59.144322498453      65.027697003837      54.426713914614
   H               58.993025010099      64.161192787942      53.759335667379
   C               59.491067347940      66.257548849334      53.574995296012
   H               59.609884367953      67.133681747586      54.207372757163
   H               58.702979732856      66.455868624722      52.852803367855
   H               60.421836991832      66.090750634942      53.039886816520
   C               60.288485955535      64.660111813258      55.395688153345
   O               61.432665798468      65.157202508476      55.281056121648
   N               60.018773595191      63.699826576326      56.324405575672
   H               59.124797319641      63.204823726503      56.307334839384
   C               61.062677034290      63.179145655875      57.216255451133
   H               61.947844067170      63.816332593538      57.065783473647
   C               60.612257092789      63.262922442941      58.699251048770
   H               61.361796550808      62.775288097456      59.328839491877
   H               59.682669233223      62.696139341057      58.812535845534
   C               60.423892016965      64.721720977022      59.128183908202
   H               59.732554140390      65.217476984468      58.431545109039
   H               61.371594772596      65.256082651242      59.022213905585
   C               59.911888472797      64.950949263556      60.541937978525
   O               60.157374427476      66.034746144542      61.129413786289
   N               59.151487031959      64.002162616060      61.150207853975
   H               58.813435136868      64.169324111743      62.097615427848
   H               58.950769878850      63.101265480406      60.722095759332
   C               61.397874762344      61.724801099489      56.821313932251
   O               60.493597200109      60.886582251602      56.578655772332
   N               62.711928838077      61.398522723220      56.729543636543
   H               63.434455452503      62.082823569811      56.974446906571
   C               63.143860380911      60.046026606435      56.328294346677
   H               62.444786465323      59.701460511151      55.546551268530
   C               64.583396054631      60.073237258650      55.792909962344
   H               64.865849033140      59.053552458635      55.515653891328
   H               65.251744336386      60.371652798384      56.606126265750
   C               64.788393786567      61.016270867183      54.586940422711
   H               64.477057887098      62.028204495326      54.890027849581
   C               66.274950626048      61.071709938066      54.214982169023
   H               66.634403225069      60.092865047561      53.904698179778
   H               66.873857598494      61.396434942201      55.062917797951
   H               66.440255256008      61.766483015207      53.394962830207
   C               63.938300152348      60.601833428006      53.379750720503
   H               62.876195332312      60.660090773671      53.605877752461
   H               64.164020133984      59.581960650278      53.076096209681
   H               64.135762142172      61.256433606118      52.534359731217
   C               63.006985979704      59.098625096119      57.545755818110
   O               63.956592903321      58.888047639478      58.341082428013
   N               61.786516258931      58.537842782462      57.731651224408
   H               61.042455298934      58.694950302968      57.045507007985
   C               61.507472824032      57.647143365596      58.873978184754
   H               62.064322090904      58.044810413717      59.740260799154
   C               60.000855486562      57.625377847275      59.175085023701
   H               59.829456633737      56.989397178188      60.047798863584
   H               59.474763587574      57.161219271430      58.336161161779
   C               59.434252905227      59.031465688727      59.433118165666
   H               59.536934632939      59.644398112149      58.533946257578
   H               60.011282354824      59.515261709750      60.227499958307
   C               57.964751848400      58.959196571454      59.833831202735
   O               57.044226154473      59.178276109992      59.010409561251
   N               57.687615871420      58.631905411368      61.123698727425
   H               58.430251363728      58.454011216287      61.797041939158
   H               56.719098675460      58.555786723845      61.432317292752
   C               62.056027195247      56.236610701270      58.524710778906
   O               61.320329918020      55.341012932684      58.044049050650
   N               63.383617137017      56.052237733416      58.729974362556
   H               63.960747840870      56.816900519898      59.094406794368
   C               64.098696419050      54.872666270630      58.237137480568
   H               63.403485532130      54.017588298104      58.260191774757
   C               64.547297362972      55.104341543018      56.741793039120
   H               63.630676371395      55.371898786856      56.195534721067
   C               65.528577572265      56.275464729149      56.631713029473
   H               66.464176569438      56.048197925222      57.137620260923
   H               65.110888155814      57.175581324691      57.078017781279
   H               65.751428247461      56.484707772132      55.588172321835
   C               65.120985239665      53.831641571165      56.114010831425
   H               64.423533433302      53.002287384078      56.212420016294
   H               66.061731003503      53.540229472803      56.578507737466
   H               65.308334260749      53.990958132021      55.054948587936
   C               65.297633536861      54.608765850389      59.157670474106
   O               65.805279207089      55.535430437843      59.838056507711
   N               65.781310229750      53.341629345968      59.201482567632
   H               65.373637260879      52.609323698210      58.614397461535
   C               67.034019296064      53.005104595459      59.884488854222
   H               67.465189668564      53.954371381864      60.242390777328
   C               66.781359945172      52.076374443279      61.087418752483
   H               66.317413139381      51.146629034917      60.765679648072
   H               66.119335337733      52.558010911089      61.802938672558
   H               67.715618221315      51.838363670287      61.590220393855
   C               67.993186062665      52.353640356397      58.861519437595
   O               67.580946519940      52.017361718110      57.723741547019
   N               69.277274104154      52.164990890507      59.257054724731
   H               69.568727082207      52.472134995060      60.188412584180
   C               70.282996179317      51.562702733423      58.403242788471
   H               71.111651988956      52.256965715603      58.222231968073
   H               69.821199198207      51.303442483818      57.451529552471
   H               70.694579724463      50.655801488759      58.861117509305
