# Supplementary material for: Structural and functional characterization of NEMO cleavage by SARS-CoV-2 3CLpro
Source: Nat Commun. 2022 Sep 8;13:5285. doi: 10.1038/s41467-022-32922-9 (PMC9453703; doi:10.1038/s41467-022-32922-9)
Supplement: Supplementary file 4 — Supplementary Data 1 [file 41467_2022_32922_MOESM4_ESM.zip › supp_files/dftb_xyzoutputs/hku1_complex.out]

NGROUP KEYWORD IN GDDI GROUP FOUND
NUMBER OF GROUPS = 36

----- GAMESS execution script 'rungms' -----
This job is running on host or-condo-c249.ornl.gov
under operating system Linux at Sun Feb 14 20:15:57 EST 2021
Available scratch disk space (Kbyte units) at beginning of the job is
Filesystem     1K-blocks  Used Available Use% Mounted on
none           132027616     0 132027616   0% /tmp
GAMESS temporary binary files will be written to /tmp/tmp.qv0.830809//hku1_hku1-nemo.tmp-2021-02-14_201557
GAMESS supplementary output files will be written to /tmp/tmp.qv0.830809//hku1_hku1-nemo.data-2021-02-14_201557
Copying input file hku1_hku1-nemo.inp to your run's scratch directory...
This is a GDDI run, keeping various output files on local disks
------------
HOSTLIST = or-condo-c249.ornl.gov:cpus=1 or-condo-c249.ornl.gov:cpus=1 or-condo-c249.ornl.gov:cpus=1 or-condo-c249.ornl.gov:cpus=1 or-condo-c249.ornl.gov:cpus=1 or-condo-c249.ornl.gov:cpus=1 or-condo-c249.ornl.gov:cpus=1 or-condo-c249.ornl.gov:cpus=1 or-condo-c249.ornl.gov:cpus=1 or-condo-c249.ornl.gov:cpus=1 or-condo-c249.ornl.gov:cpus=1 or-condo-c249.ornl.gov:cpus=1 or-condo-c249.ornl.gov:cpus=1 or-condo-c249.ornl.gov:cpus=1 or-condo-c249.ornl.gov:cpus=1 or-condo-c249.ornl.gov:cpus=1 or-condo-c249.ornl.gov:cpus=1 or-condo-c249.ornl.gov:cpus=1 or-condo-c249.ornl.gov:cpus=1 or-condo-c249.ornl.gov:cpus=1 or-condo-c249.ornl.gov:cpus=1 or-condo-c249.ornl.gov:cpus=1 or-condo-c249.ornl.gov:cpus=1 or-condo-c249.ornl.gov:cpus=1 or-condo-c249.ornl.gov:cpus=1 or-condo-c249.ornl.gov:cpus=1 or-condo-c249.ornl.gov:cpus=1 or-condo-c249.ornl.gov:cpus=1 or-condo-c249.ornl.gov:cpus=1 or-condo-c249.ornl.gov:cpus=1 or-condo-c249.ornl.gov:cpus=1 or-condo-c249.ornl.gov:cpus=1 or-condo-c249.ornl.gov:cpus=1 or-condo-c249.ornl.gov:cpus=1 or-condo-c249.ornl.gov:cpus=1 or-condo-c249.ornl.gov:cpus=1
------------
NNODES   =  36
NPP      =  1
HOSTLIST =  or-condo-c249.ornl.gov:cpus=1 or-condo-c249.ornl.gov:cpus=1 or-condo-c249.ornl.gov:cpus=1 or-condo-c249.ornl.gov:cpus=1 or-condo-c249.ornl.gov:cpus=1 or-condo-c249.ornl.gov:cpus=1 or-condo-c249.ornl.gov:cpus=1 or-condo-c249.ornl.gov:cpus=1 or-condo-c249.ornl.gov:cpus=1 or-condo-c249.ornl.gov:cpus=1 or-condo-c249.ornl.gov:cpus=1 or-condo-c249.ornl.gov:cpus=1 or-condo-c249.ornl.gov:cpus=1 or-condo-c249.ornl.gov:cpus=1 or-condo-c249.ornl.gov:cpus=1 or-condo-c249.ornl.gov:cpus=1 or-condo-c249.ornl.gov:cpus=1 or-condo-c249.ornl.gov:cpus=1 or-condo-c249.ornl.gov:cpus=1 or-condo-c249.ornl.gov:cpus=1 or-condo-c249.ornl.gov:cpus=1 or-condo-c249.ornl.gov:cpus=1 or-condo-c249.ornl.gov:cpus=1 or-condo-c249.ornl.gov:cpus=1 or-condo-c249.ornl.gov:cpus=1 or-condo-c249.ornl.gov:cpus=1 or-condo-c249.ornl.gov:cpus=1 or-condo-c249.ornl.gov:cpus=1 or-condo-c249.ornl.gov:cpus=1 or-condo-c249.ornl.gov:cpus=1 or-condo-c249.ornl.gov:cpus=1 or-condo-c249.ornl.gov:cpus=1 or-condo-c249.ornl.gov:cpus=1 or-condo-c249.ornl.gov:cpus=1 or-condo-c249.ornl.gov:cpus=1 or-condo-c249.ornl.gov:cpus=1
MKL_NUM  =  1

 Distributed Data Interface kickoff program.
 Initiating 36 compute processes on 36 nodes to run the following command:
 /home/qv0/Apps/ssoftwares/gamess/gamess_Sep302020R2//gamess.00.x hku1_hku1-nemo 


          *                                                     *
          *          GAMESS VERSION = 30 SEP 2020 (R2)          *
          *                                                     *
          *              doi.org/10.1063/5.0005188              *
          *                                                     *
          **************** 64 BIT INTEL VERSION *****************

  GAMESS HAS BEEN MADE POSSIBLE WITH IMPORTANT CONTRIBUTIONS FROM
  THE FOLLOWING INDIVIDUALS (IN ALPHABETICAL ORDER):

     IVANA ADAMOVIC, CHRISTINE AIKENS, TOMOKO AKAMA,
     YURI ALEXEEV, YURIKO AOKI, POOJA ARORA, TOSHIO ASADA,
     ANDREY ASADCHEV, KIM K. BALDRIDGE, PRADIPTA BANDYOPADHYAY,
     MARIA BARYSZ, ROB BELL, JONATHAN BENTZ, COLLEEN BERTONI,
     JERRY A. BOATZ, BRETT BODE, KURT BRORSEN, KURT R. BRORSEN,
     LAIMUTIS BYTAUTAS, CALEB CARLIN, LAURA CARRINGTON,
     GALINA CHABAN, BENOIT CHAMPAGNE, WEI CHEN, MAHITO CHIBA,
     DAN CHIPMAN, CHEOL HO CHOI, TANNER CULPITT,
     DIPAYAN DATTA, PAUL DAY, ALBERT DEFUSCO,
     NUWAN DESILVA, J. EMILIANO DEUSTUA,
     TIM DUDLEY, MICHEL DUPUIS, STEVEN T. ELBERT,
     DMITRI FEDOROV, ALEX FINDLATER, GRAHAM FLETCHER,
     MARK FREITAG, CHRISTIAN FRIEDL, DAVID GARMER,
     IGOR S. GERASIMOV, KURT GLAESEMANN, MARK S. GORDON,
     JEFFREY GOUR, FENG LONG GU, EMILIE B. GUIDEZ,
     ANASTASIA GUNINA, SHARON HAMMES-SCHIFFER, MASATAKE HARUTA,
     KIMIHIKO HIRAO, YASUHIRO IKABATA, TZVETELIN IORDANOV,
     STEPHAN IRLE, KAZUYA ISHIMURA, JOE IVANIC, FRANK JENSEN,
     JAN H. JENSEN, VISVALDAS KAIRYS, MUNEAKI KAMIYA,
     MICHIO KATOUDA, NAOAKI KAWAKAMI, DAN KEMP, BERNARD KIRTMAN,
     KAZUO KITAURA, MARIUSZ KLOBUKOWSKI, MASATO KOBAYASHI,
     PRAKASHAN KORAMBATH, JACEK KORCHOWIEC, SHIRO KOSEKI,
     KAROL KOWALSKI, JIMMY KROMANN, STANISLAW KUCHARSKI,
     HENRY KURTZ, SAROM SOK LEANG, HUI LI, SHUHUA LI, WEI LI,
     JESSE LUTZ, ALEKSANDR O. LYKHIN, MARCIN MAKOWSKI,
     JOANI MATO, NIKITA MATSUNAGA, BENEDETTA MENNUCCI,
     GRANT MERRILL, NORIYUKI MINEZAWA, VLADIMIR MIRONOV,
     EISAKU MIYOSHI, JOHN A. MONTGOMERY JR., HIROTOSHI MORI,
     JONATHAN MULLIN, MONIKA MUSIAL, SHIGERU NAGASE,
     TAKESHI NAGATA, HIROMI NAKAI, TAKAHITO NAKAJIMA,
     YUYA NAKAJIMA, HARUYUKI NAKANO, HIROYA NAKATA, SEAN NEDD,
     HEATHER NETZLOFF, KIET A. NGUYEN, YOSHIO NISHIMOTO,
     BOSILJKA NJEGIC, RYAN OLSON, MIKE PAK, ROBERTO PEVERATI,
     BUU PHAM, PIOTR PIECUCH, ANNA POMOGAEVA, DAVID POOLE,
     SPENCER PRUITT, OLIVIER QUINET, LUKE ROSKOP,
     KLAUS RUEDENBERG, ANDREW SAND, TOSAPORN SATTASATHUCHANA,
     NOZOMI SAWADA, MICHAEL W. SCHMIDT, PATRICK E. SCHNEIDER,
     JUNJI SEINO, PRACHI SHARMA, JUN SHEN, JIM SHOEMAKER,
     YINAN SHU, DEJUN SI, JONATHAN SKONE, LYUDMILA SLIPCHENKO,
     TONY SMITH, JIE SONG, MARK SPACKMAN, CASPER STEINMANN,
     WALT STEVENS, PEIFENG SU, SHUJUN SU, CHET SWALINA,
     TETSUYA TAKETSUGU, ZHEN TAO, NANDUN THELLAMUREGE
     SEIKEN TOKURA, JACOPO TOMASI, TSUGUKI TOUMA, TAKAO TSUNEDA,
     HIROAKI UMEDA, JORGE LUIS GALVEZ VALLEJO, YALI WANG,
     SIMON WEBB, AARON WEST, THERESA L. WINDUS, MARTA WLOCH,
     PENG XU, KIYOSHI YAGI, SUSUMU YANAGISAWA, YANG YANG,
     SOOHAENG YOO, TAKESHI YOSHIKAWA, FEDERICO ZAHARIEV,
     TOBY ZENG

  WHO ARE SUPPORTED BY THEIR INSTITUTION/UNIVERSITY/COMPANY/GROUP
  (IN ALPHABETICAL ORDER):

     EP ANALYTICS, FACULTES UNIVERSITAIRES NOTRE-DAME DE LA PAIX,
     INSTITUTE FOR MOLECULAR SCIENCE, IOWA STATE UNIVERSITY,
     JACKSON STATE UNIVERSITY, JOHANNES KEPLER UNIVERSITY LINZ,
     KYUSHU UNIVERSITY, MICHIGAN STATE UNIVERSITY,
     MIE UNIVERSITY, MOSCOW STATE UNIVERSITY,
     N. COPERNICUS UNIVERSITY, NAGOYA UNIVERSITY,
     NANJING UNIVERSITY, NAT. INST. OF ADVANCED INDUSTRIAL
     SCIENCE AND TECHNOLOGY, NATIONAL INST. OF STANDARDS AND
     TECHNOLOGY, NESMEYANOV INSTITUTE OF ORGANOELEMENT COMPOUNDS
     OF RUSSIAN ACADEMY OF SCIENCES, OSAKA PREFECTURE UNIVERSITY,
     PENNSYLVANIA STATE UNIVERSITY, TOKYO INSTITUTE OF TECHNOLOGY,
     UNIVERSITY OF AARHUS, UNIVERSITY OF ALBERTA,
     UNIVERSITY OF CALIFORNIA AT SANTA BARBARA,
     UNIVERSITY OF COPENHAGEN, UNIVERSITY OF IOWA,
     UNIVERSITY OF MEMPHIS, UNIVERSITY OF MINNESOTA,
     UNIVERSITY OF NEBRASKA, UNIVERSITY OF NEW ENGLAND,
     UNIVERSITY OF NOTRE DAME, UNIVERSITY OF PISA,
     UNIVERSITY OF SILESIA, UNIVERSITY OF TOKYO,
     UNIVERSITY OF ZURICH, WASEDA UNIVERSITY, YALE UNIVERSITY

  GAMESS SOFTWARE MANAGEMENT TEAM FOR THIS RELEASE:
     MARK S. GORDON (TEAM LEAD),
     BRETT BODE (SENIOR ADVISOR),
     GIUSEPPE BARCA,
     COLLEEN BERTONI,
     KRISTOPHER KEIPERT (ADVISOR),
     SAROM S. LEANG (DEVELOPMENT LEAD),
     BUU PHAM,
     JORGE LUIS GALVEZ VALLEJO (WEBSITE ADMINISTRATOR),
     PENG XU


 PARALLEL VERSION RUNNING ON       36 PROCESSORS IN       36 NODES.

 EXECUTION OF GAMESS BEGUN 20:16:00 14-FEB-2021    

            ECHO OF THE FIRST FEW INPUT CARDS -
 INPUT CARD> $contrl runtyp=optfmo scftyp=rhf maxit=200 nprint=-5 $end                      
 INPUT CARD>!$contrl runtyp=energy scftyp=rhf maxit=200 nprint=-5 $end                      
 INPUT CARD> $optfmo                                                                        
 INPUT CARD>   method=hssupd nstep=5000 opttol=1.0d-04                                      
 INPUT CARD>   iactat(1)=4571,-4690                                                         
 INPUT CARD> $end                                                                           
 INPUT CARD> $system modio=31 mwords=512 $end                                               
 INPUT CARD> $gddi ngroup=36 $end                                                           
 INPUT CARD> $scf                                                                           
 INPUT CARD>   npunch=0 conv=1.0d-9 dirscf=.t. diis=.t.                                     
 INPUT CARD>   ethrsh=2.0 swdiis=0.005 fdiff=.f.                                            
 INPUT CARD> $end                                                                           
 INPUT CARD> $basis gbasis=dftb $end                                                        
 INPUT CARD> $dftb                                                                          
 INPUT CARD>   scc=.true. dftb3=.t. dampxh=.t. dampex=4.0 disp=dft modgam=8                 
 INPUT CARD>   hubder(1)=-0.1535,-0.1857,-0.1492,-0.1575,-0.11                              
 INPUT CARD>   maxang(1)=2,1,2,2,3                                                          
 INPUT CARD> $end                                                                           
 INPUT CARD> $dftbsk                                                                        
 INPUT CARD>   N  N  /home/qv0/Apps/data/slako/3ob/3ob-3-1/N-N.skf                          
 INPUT CARD>   N  H  /home/qv0/Apps/data/slako/3ob/3ob-3-1/N-H.skf                          
 INPUT CARD>   N  C  /home/qv0/Apps/data/slako/3ob/3ob-3-1/N-C.skf                          
 INPUT CARD>   N  O  /home/qv0/Apps/data/slako/3ob/3ob-3-1/N-O.skf                          
 INPUT CARD>   N  S  /home/qv0/Apps/data/slako/3ob/3ob-3-1/N-S.skf                          
 INPUT CARD>   H  N  /home/qv0/Apps/data/slako/3ob/3ob-3-1/H-N.skf                          
 INPUT CARD>   H  H  /home/qv0/Apps/data/slako/3ob/3ob-3-1/H-H.skf                          
 INPUT CARD>   H  C  /home/qv0/Apps/data/slako/3ob/3ob-3-1/H-C.skf                          
 INPUT CARD>   H  O  /home/qv0/Apps/data/slako/3ob/3ob-3-1/H-O.skf                          
 INPUT CARD>   H  S  /home/qv0/Apps/data/slako/3ob/3ob-3-1/H-S.skf                          
 INPUT CARD>   C  N  /home/qv0/Apps/data/slako/3ob/3ob-3-1/C-N.skf                          
 INPUT CARD>   C  H  /home/qv0/Apps/data/slako/3ob/3ob-3-1/C-H.skf                          
 INPUT CARD>   C  C  /home/qv0/Apps/data/slako/3ob/3ob-3-1/C-C.skf                          
 INPUT CARD>   C  O  /home/qv0/Apps/data/slako/3ob/3ob-3-1/C-O.skf                          
 INPUT CARD>   C  S  /home/qv0/Apps/data/slako/3ob/3ob-3-1/C-S.skf                          
 INPUT CARD>   O  N  /home/qv0/Apps/data/slako/3ob/3ob-3-1/O-N.skf                          
 INPUT CARD>   O  H  /home/qv0/Apps/data/slako/3ob/3ob-3-1/O-H.skf                          
 INPUT CARD>   O  C  /home/qv0/Apps/data/slako/3ob/3ob-3-1/O-C.skf                          
 INPUT CARD>   O  O  /home/qv0/Apps/data/slako/3ob/3ob-3-1/O-O.skf                          
 INPUT CARD>   O  S  /home/qv0/Apps/data/slako/3ob/3ob-3-1/O-S.skf                          
 INPUT CARD>   S  N  /home/qv0/Apps/data/slako/3ob/3ob-3-1/S-N.skf                          
 INPUT CARD>   S  H  /home/qv0/Apps/data/slako/3ob/3ob-3-1/S-H.skf                          
 INPUT CARD>   S  C  /home/qv0/Apps/data/slako/3ob/3ob-3-1/S-C.skf                          
 INPUT CARD>   S  O  /home/qv0/Apps/data/slako/3ob/3ob-3-1/S-O.skf                          
 INPUT CARD>   S  S  /home/qv0/Apps/data/slako/3ob/3ob-3-1/S-S.skf                          
 INPUT CARD> $end                                                                           
 INPUT CARD> $dft dc=.t. idcver=4 dcs6=1.0 dcs8=3.209 dca1=0.746 dca2=4.191 $end            
 INPUT CARD> $pcm solvnt=h2o icav=0 idisp=0 ief=-10 ifmo=-1 mxts=100000 $end                
 INPUT CARD> $tescav ntsall=240 $end                                                        
 INPUT CARD> $fmoprp nprint=131 prtdst(1)=0,0,-1,0 conv=1.0d-07 $end                        
 INPUT CARD> $fmo                                                                           


 -------------------------------------------------------------
 GROUP DDI, PROGRAMMED BY: RYAN M. OLSON AND DMITRI G. FEDOROV
        FEDOROV ET AL., J. COMPUT. CHEM., 25 (2004) 872.
 -------------------------------------------------------------

 -------------------------------------------------------
 GDDI: INITIALIZATION COMPLETED FOR GROUP     1 OF    36
 WITH     1 PROCESSES BALTYP=DLB   global rank=        0
 -------------------------------------------------------

  512000000 WORDS OF MEMORY AVAILABLE

     BASIS OPTIONS
     -------------
     GBASIS=DFTB         IGAUSS=       0      POLAR=NONE    
     NDFUNC=       0     NFFUNC=       0     DIFFSP=       F
     NPFUNC=       0      DIFFS=       F     BASNAM=        


     RUN TITLE
     ---------
    FMO calculation:                                                             

 THE POINT GROUP OF THE MOLECULE IS C1      
 THE ORDER OF THE PRINCIPAL AXIS IS     0
 
  **********************************************************
  **  DENSITY-FUNCTIONAL TIGHT-BINDING (DFTB) CALCULATION **
  **********************************************************
        WRITTEN BY YOSHIO NISHIMOTO (NAGOYA UNIVERSITY)
 
 NUMBER OF SPECIES:  5
        SPECIES 1 :  N       WITH S+P   ORBITALS (USER DEFINED)
        SPECIES 2 :  H       WITH S     ORBITAL  (USER DEFINED)
        SPECIES 3 :  C       WITH S+P   ORBITALS (USER DEFINED)
        SPECIES 4 :  O       WITH S+P   ORBITALS (USER DEFINED)
        SPECIES 5 :  S       WITH S+P+D ORBITALS (USER DEFINED)
 
     $DFTB OPTIONS
     -------------
 NDFTB  =       3     SCC    =       T     DFTB3  =       T
 SRSCC  =       F     DAMPXH =       T     DAMPEX =    4.00
 DISP   =DFT          ITYPMX =       0     ETEMP  =    0.00
 MODESD =       0     MODGAM =       8     PRTORB =       F
 
 --- SCC CALCULATION ---
     INCLUDE 3RD ORDER CORRECTION

 SETTING HUBBARD DERIVATIVES FOR DFTB3
 N       :     -0.15350 (USER DEFINED)
 H       :     -0.18570 (USER DEFINED)
 C       :     -0.14920 (USER DEFINED)
 O       :     -0.15750 (USER DEFINED)
 S       :     -0.11000 (USER DEFINED)
     USE X-H DAMPING:  4.00000
 
 BROYDEN'S CHARGE MIXING
 DFT-D[1,2,3] TYPE DISPERSION IS TURNED ON

  25 SLATER-KOSTER FILES WILL BE READ
 
  START READING SLATER-KOSTER FILES
 
  1  1 (N        - N       ) = /home/qv0/Apps/data/slako/3ob/3ob-3-1/N-N.skf
  1  2 (N        - H       ) = /home/qv0/Apps/data/slako/3ob/3ob-3-1/N-H.skf
  1  3 (N        - C       ) = /home/qv0/Apps/data/slako/3ob/3ob-3-1/N-C.skf
  1  4 (N        - O       ) = /home/qv0/Apps/data/slako/3ob/3ob-3-1/N-O.skf
  1  5 (N        - S       ) = /home/qv0/Apps/data/slako/3ob/3ob-3-1/N-S.skf
  2  1 (H        - N       ) = /home/qv0/Apps/data/slako/3ob/3ob-3-1/H-N.skf
  2  2 (H        - H       ) = /home/qv0/Apps/data/slako/3ob/3ob-3-1/H-H.skf
  2  3 (H        - C       ) = /home/qv0/Apps/data/slako/3ob/3ob-3-1/H-C.skf
  2  4 (H        - O       ) = /home/qv0/Apps/data/slako/3ob/3ob-3-1/H-O.skf
  2  5 (H        - S       ) = /home/qv0/Apps/data/slako/3ob/3ob-3-1/H-S.skf
  3  1 (C        - N       ) = /home/qv0/Apps/data/slako/3ob/3ob-3-1/C-N.skf
  3  2 (C        - H       ) = /home/qv0/Apps/data/slako/3ob/3ob-3-1/C-H.skf
  3  3 (C        - C       ) = /home/qv0/Apps/data/slako/3ob/3ob-3-1/C-C.skf
  3  4 (C        - O       ) = /home/qv0/Apps/data/slako/3ob/3ob-3-1/C-O.skf
  3  5 (C        - S       ) = /home/qv0/Apps/data/slako/3ob/3ob-3-1/C-S.skf
  4  1 (O        - N       ) = /home/qv0/Apps/data/slako/3ob/3ob-3-1/O-N.skf
  4  2 (O        - H       ) = /home/qv0/Apps/data/slako/3ob/3ob-3-1/O-H.skf
  4  3 (O        - C       ) = /home/qv0/Apps/data/slako/3ob/3ob-3-1/O-C.skf
  4  4 (O        - O       ) = /home/qv0/Apps/data/slako/3ob/3ob-3-1/O-O.skf
  4  5 (O        - S       ) = /home/qv0/Apps/data/slako/3ob/3ob-3-1/O-S.skf
  5  1 (S        - N       ) = /home/qv0/Apps/data/slako/3ob/3ob-3-1/S-N.skf
  5  2 (S        - H       ) = /home/qv0/Apps/data/slako/3ob/3ob-3-1/S-H.skf
  5  3 (S        - C       ) = /home/qv0/Apps/data/slako/3ob/3ob-3-1/S-C.skf
  5  4 (S        - O       ) = /home/qv0/Apps/data/slako/3ob/3ob-3-1/S-O.skf
  5  5 (S        - S       ) = /home/qv0/Apps/data/slako/3ob/3ob-3-1/S-S.skf

 ATOM   ATOMIC CHARGE
 N           7.0
 H           1.0
 C           6.0
 O           8.0
 S          16.0

 TOTAL NUMBER OF BASIS SET SHELLS             =   10
 NUMBER OF CARTESIAN GAUSSIAN BASIS FUNCTIONS =   22
  ________________________________
 
           DFTD3 V1.2             
   S.GRIMME, UNIVERSITY MUENSTER  
   WED MAR 10 08:38:00 CET 2010   
  ________________________________
 
 PLEASE CITE DFT-D3 WORK DONE WITH THIS CODE AS:
 S. GRIMME, J. ANTONY, S. EHRLICH AND H. KRIEG,
 J. CHEM. PHYS, 132 (2010), 154104.
 IF USED WITH BJ-DAMPING CITE ALSO
 S. GRIMME, S. EHRLICH AND L. GOERIGK,
 J. COMPUT. CHEM. 32 (2011), 1456-1465
 
 DFT-D3 PARAMETERS WILL BE LOADED AND PRINTED
 BEFORE THE RESULTS
 
 IMPLEMENTATION OF DFT-D IN GAMESS BY:
 R.PEVERATI AND K.K.BALDRIDGE, 
 J.CHEM.THEORY COMPUT. 4,(2008), 2030-2048
 

 SELECTED MURRAY-HANDY-LAMING RADIAL GRID

 LEGACY BECKE'S FUZZY CELL METHOD

 SELECTED ORIGINAL BECKE'S PARTITION FUNCTION
 ERROR !! DCS8 MUST BE USED WITH DFT-D3

     $CONTRL OPTIONS
     ---------------
 SCFTYP=RHF          RUNTYP=OPTFMO       EXETYP=RUN     
 MPLEVL=       0     CITYP =NONE         CCTYP =NONE         VBTYP =NONE    
 DFTTYP=NONE         TDDFT =NONE    
 MULT  =       1     ICHARG=       0     NZVAR =       0     COORD =UNIQUE  
 PP    =NONE         RELWFN=NONE         LOCAL =NONE         NUMGRD=       F
 ISPHER=       1     NOSYM =       0     MAXIT =     200     UNITS =ANGS    
 PLTORB=       F     MOLPLT=       F     AIMPAC=       F     FRIEND=        
 NPRINT=      -5     IREST =       0     GEOM  =INPUT   
 NORMF =       0     NORMP =       0     ITOL  =      24     ICUT  =      -1
 INTTYP=BEST         GRDTYP=BEST         QMTTOL= 1.0E-06

     $SYSTEM OPTIONS
     ---------------
  REPLICATED MEMORY=   512000000 WORDS (ON EVERY NODE).
 DISTRIBUTED MEMDDI=           0 MILLION WORDS IN AGGREGATE,
 MEMDDI DISTRIBUTED OVER   1 PROCESSORS IS           0 WORDS/PROCESSOR.
 TOTAL MEMORY REQUESTED ON EACH PROCESSOR=   512000000 WORDS.
 TIMLIM=      525600.00 MINUTES, OR     365.0 DAYS.
 PARALL= F  BALTYP=  DLB     KDIAG=    0  COREFL= F
 MXSEQ2=     300 MXSEQ3=     150  mem10=         0  mem22=         0

     High-tech $SYSTEM options in MODIO:      31
        (       1) file flushing:        no 
        (       2) recycle dictionary:   yes
        (       4) skip timing summary:  yes
        (       8) save DFT grid file:   no 
        (      16) reduce output:        yes
        (      32) slaves open F15:      yes
        (      64) in-memory F15:        no 
        (     128) parallelize EVVRSP:   yes
        (     256) reduce timing output: no 
        (     512) use XYZ file:         no 
        (    1024) supershort output:    no 
        (    2048) superfast calculation:no 

 ** LOOKING UP INTERNALLY STORED DATA FOR SOLVENT=H2O      **
 OPTICAL AND PHYSICAL CONSTANTS:
 EPS= 78.390; EPSINF=  1.776; RSOLV=  1.385 A; VMOL=  18.070 ML/MOL;
 TCE= .25700E-03 1/K; STEN= 71.810 DYN/CM;  DSTEN=  0.6500; CMF=  1.2770


     -----------------------------------
     INPUT FOR PCM SOLVATION CALCULATION 
     -----------------------------------
     IEF   =     -10
     ICOMP =       0     IFIELD=       0     ICAV  =       0
     IDISP =       0     IREP  =       0     IDP   =       0

     SOLVNT=H2O          EPS   = 78.3900     EPSINF=  1.7760
     VMOL  = 18.0700     TCE   =  0.00025700 STEN  = 71.8100
     DSTEN =  0.6500     CMF   =  1.2770     RSOLV =  1.3850

     NESFP =       0
     OMEGA = 40.0000     RET   =100.0000     FRO   =  0.7000

     TABS  =298.0000     IPRINT=       0

     --------------------------------
     INPUT FOR ITERATIVE C-PCM METHOD 
     --------------------------------
     IPCMIT  =         1     MXDIIS  =        50
     MXITR1  =       200     MXITR2  =       200
     THRES   = 0.100E-09     IMUL    =         3
     RCUT(1) =   20.0000     RCUT(2) =   50.0000

     IDIRCT  =         1
     IMGABI  =         0     RABI    =    4.0000
     IMGASC  =         0     RASC    =   20.0000
     THRSLS  = 0.500E-03     DENSLS  =    0.0100
     IEFPOL  =         1     REFPOL  =    0.0000

     INPUT FOR ISOTROPIC DIELECTRICS
     -------------------------------
     EPS=    78.39

 Using Gaussians for PCM contribution to MEP, params: 0.10000E+01 0.10000E-07

          ----------------
          PROPERTIES INPUT
          ----------------

     MOMENTS            FIELD           POTENTIAL          DENSITY
 IEMOM =       1   IEFLD =       0   IEPOT =       0   IEDEN =       0
 WHERE =COMASS     WHERE =NUCLEI     WHERE =NUCLEI     WHERE =NUCLEI  
 OUTPUT=BOTH       OUTPUT=BOTH       OUTPUT=NONE       OUTPUT=BOTH    
 IEMINT=       0   IEFINT=       0                     IEDINT=       0
                                                       MORB  =       0
          EXTRAPOLATION IN EFFECT
          DIIS IN EFFECT
 ORBITAL PRINTING OPTION: NPREO=     1 32767     2     1

     -------------------------------
     INTEGRAL TRANSFORMATION OPTIONS
     -------------------------------
     NWORD  =            0
     CUTOFF = 1.0E-10     MPTRAN =       0
     DIRTRF =       T     AOINTS =DUP     

          ----------------------
          INTEGRAL INPUT OPTIONS
          ----------------------
 NOPK  =       1 NORDER=       0 SCHWRZ=       T

 ..... DONE SETTING UP THE RUN .....
 STEP CPU TIME =     0.32 TOTAL CPU TIME =          0.3 (      0.0 MIN)
 TOTAL WALL CLOCK TIME=          0.4 SECONDS, CPU UTILIZATION IS    76.38%

 """""""""""""""""""""""""""""""""""""""""""""""""""""""""""""""""""""""""""
 FMO geometry optimisation driver:

 Method=HSSUPD   UPDATE=BFGS       Hess=GUESS    LINSER=   0   NFRZ= 13710
   STEP=  0.7500 STPMIN=  0.0000 STPMAX=  1.0000 STPFAC=  1.0000

 Using    131324 words of memory.
 """""""""""""""""""""""""""""""""""""""""""""""""""""""""""""""""""""""""""

 FROZEN COORD(S)=     1     2     3     4     5     6     7     8     9    10
                     11    12    13    14    15    16    17    18    19    20
                     21    22    23    24    25    26    27    28    29    30
                     31    32    33    34    35    36    37    38    39    40
                     41    42    43    44    45    46    47    48    49    50
                     51    52    53    54    55    56    57    58    59    60
                     61    62    63    64    65    66    67    68    69    70
                     71    72    73    74    75    76    77    78    79    80
                     81    82    83    84    85    86    87    88    89    90
                     91    92    93    94    95    96    97    98    99   100
                    101   102   103   104   105   106   107   108   109   110
                    111   112   113   114   115   116   117   118   119   120
                    121   122   123   124   125   126   127   128   129   130
                    131   132   133   134   135   136   137   138   139   140
                    141   142   143   144   145   146   147   148   149   150
                    151   152   153   154   155   156   157   158   159   160
                    161   162   163   164   165   166   167   168   169   170
                    171   172   173   174   175   176   177   178   179   180
                    181   182   183   184   185   186   187   188   189   190
                    191   192   193   194   195   196   197   198   199   200
                    201   202   203   204   205   206   207   208   209   210
                    211   212   213   214   215   216   217   218   219   220
                    221   222   223   224   225   226   227   228   229   230
                    231   232   233   234   235   236   237   238   239   240
                    241   242   243   244   245   246   247   248   249   250
                    251   252   253   254   255   256   257   258   259   260
                    261   262   263   264   265   266   267   268   269   270
                    271   272   273   274   275   276   277   278   279   280
                    281   282   283   284   285   286   287   288   289   290
                    291   292   293   294   295   296   297   298   299   300
                    301   302   303   304   305   306   307   308   309   310
                    311   312   313   314   315   316   317   318   319   320
                    321   322   323   324   325   326   327   328   329   330
                    331   332   333   334   335   336   337   338   339   340
                    341   342   343   344   345   346   347   348   349   350
                    351   352   353   354   355   356   357   358   359   360
                    361   362   363   364   365   366   367   368   369   370
                    371   372   373   374   375   376   377   378   379   380
                    381   382   383   384   385   386   387   388   389   390
                    391   392   393   394   395   396   397   398   399   400
                    401   402   403   404   405   406   407   408   409   410
                    411   412   413   414   415   416   417   418   419   420
                    421   422   423   424   425   426   427   428   429   430
                    431   432   433   434   435   436   437   438   439   440
                    441   442   443   444   445   446   447   448   449   450
                    451   452   453   454   455   456   457   458   459   460
                    461   462   463   464   465   466   467   468   469   470
                    471   472   473   474   475   476   477   478   479   480
                    481   482   483   484   485   486   487   488   489   490
                    491   492   493   494   495   496   497   498   499   500
                    501   502   503   504   505   506   507   508   509   510
                    511   512   513   514   515   516   517   518   519   520
                    521   522   523   524   525   526   527   528   529   530
                    531   532   533   534   535   536   537   538   539   540
                    541   542   543   544   545   546   547   548   549   550
                    551   552   553   554   555   556   557   558   559   560
                    561   562   563   564   565   566   567   568   569   570
                    571   572   573   574   575   576   577   578   579   580
                    581   582   583   584   585   586   587   588   589   590
                    591   592   593   594   595   596   597   598   599   600
                    601   602   603   604   605   606   607   608   609   610
                    611   612   613   614   615   616   617   618   619   620
                    621   622   623   624   625   626   627   628   629   630
                    631   632   633   634   635   636   637   638   639   640
                    641   642   643   644   645   646   647   648   649   650
                    651   652   653   654   655   656   657   658   659   660
                    661   662   663   664   665   666   667   668   669   670
                    671   672   673   674   675   676   677   678   679   680
                    681   682   683   684   685   686   687   688   689   690
                    691   692   693   694   695   696   697   698   699   700
                    701   702   703   704   705   706   707   708   709   710
                    711   712   713   714   715   716   717   718   719   720
                    721   722   723   724   725   726   727   728   729   730
                    731   732   733   734   735   736   737   738   739   740
                    741   742   743   744   745   746   747   748   749   750
                    751   752   753   754   755   756   757   758   759   760
                    761   762   763   764   765   766   767   768   769   770
                    771   772   773   774   775   776   777   778   779   780
                    781   782   783   784   785   786   787   788   789   790
                    791   792   793   794   795   796   797   798   799   800
                    801   802   803   804   805   806   807   808   809   810
                    811   812   813   814   815   816   817   818   819   820
                    821   822   823   824   825   826   827   828   829   830
                    831   832   833   834   835   836   837   838   839   840
                    841   842   843   844   845   846   847   848   849   850
                    851   852   853   854   855   856   857   858   859   860
                    861   862   863   864   865   866   867   868   869   870
                    871   872   873   874   875   876   877   878   879   880
                    881   882   883   884   885   886   887   888   889   890
                    891   892   893   894   895   896   897   898   899   900
                    901   902   903   904   905   906   907   908   909   910
                    911   912   913   914   915   916   917   918   919   920
                    921   922   923   924   925   926   927   928   929   930
                    931   932   933   934   935   936   937   938   939   940
                    941   942   943   944   945   946   947   948   949   950
                    951   952   953   954   955   956   957   958   959   960
                    961   962   963   964   965   966   967   968   969   970
                    971   972   973   974   975   976   977   978   979   980
                    981   982   983   984   985   986   987   988   989   990
                    991   992   993   994   995   996   997   998   999  1000
                   1001  1002  1003  1004  1005  1006  1007  1008  1009  1010
                   1011  1012  1013  1014  1015  1016  1017  1018  1019  1020
                   1021  1022  1023  1024  1025  1026  1027  1028  1029  1030
                   1031  1032  1033  1034  1035  1036  1037  1038  1039  1040
                   1041  1042  1043  1044  1045  1046  1047  1048  1049  1050
                   1051  1052  1053  1054  1055  1056  1057  1058  1059  1060
                   1061  1062  1063  1064  1065  1066  1067  1068  1069  1070
                   1071  1072  1073  1074  1075  1076  1077  1078  1079  1080
                   1081  1082  1083  1084  1085  1086  1087  1088  1089  1090
                   1091  1092  1093  1094  1095  1096  1097  1098  1099  1100
                   1101  1102  1103  1104  1105  1106  1107  1108  1109  1110
                   1111  1112  1113  1114  1115  1116  1117  1118  1119  1120
                   1121  1122  1123  1124  1125  1126  1127  1128  1129  1130
                   1131  1132  1133  1134  1135  1136  1137  1138  1139  1140
                   1141  1142  1143  1144  1145  1146  1147  1148  1149  1150
                   1151  1152  1153  1154  1155  1156  1157  1158  1159  1160
                   1161  1162  1163  1164  1165  1166  1167  1168  1169  1170
                   1171  1172  1173  1174  1175  1176  1177  1178  1179  1180
                   1181  1182  1183  1184  1185  1186  1187  1188  1189  1190
                   1191  1192  1193  1194  1195  1196  1197  1198  1199  1200
                   1201  1202  1203  1204  1205  1206  1207  1208  1209  1210
                   1211  1212  1213  1214  1215  1216  1217  1218  1219  1220
                   1221  1222  1223  1224  1225  1226  1227  1228  1229  1230
                   1231  1232  1233  1234  1235  1236  1237  1238  1239  1240
                   1241  1242  1243  1244  1245  1246  1247  1248  1249  1250
                   1251  1252  1253  1254  1255  1256  1257  1258  1259  1260
                   1261  1262  1263  1264  1265  1266  1267  1268  1269  1270
                   1271  1272  1273  1274  1275  1276  1277  1278  1279  1280
                   1281  1282  1283  1284  1285  1286  1287  1288  1289  1290
                   1291  1292  1293  1294  1295  1296  1297  1298  1299  1300
                   1301  1302  1303  1304  1305  1306  1307  1308  1309  1310
                   1311  1312  1313  1314  1315  1316  1317  1318  1319  1320
                   1321  1322  1323  1324  1325  1326  1327  1328  1329  1330
                   1331  1332  1333  1334  1335  1336  1337  1338  1339  1340
                   1341  1342  1343  1344  1345  1346  1347  1348  1349  1350
                   1351  1352  1353  1354  1355  1356  1357  1358  1359  1360
                   1361  1362  1363  1364  1365  1366  1367  1368  1369  1370
                   1371  1372  1373  1374  1375  1376  1377  1378  1379  1380
                   1381  1382  1383  1384  1385  1386  1387  1388  1389  1390
                   1391  1392  1393  1394  1395  1396  1397  1398  1399  1400
                   1401  1402  1403  1404  1405  1406  1407  1408  1409  1410
                   1411  1412  1413  1414  1415  1416  1417  1418  1419  1420
                   1421  1422  1423  1424  1425  1426  1427  1428  1429  1430
                   1431  1432  1433  1434  1435  1436  1437  1438  1439  1440
                   1441  1442  1443  1444  1445  1446  1447  1448  1449  1450
                   1451  1452  1453  1454  1455  1456  1457  1458  1459  1460
                   1461  1462  1463  1464  1465  1466  1467  1468  1469  1470
                   1471  1472  1473  1474  1475  1476  1477  1478  1479  1480
                   1481  1482  1483  1484  1485  1486  1487  1488  1489  1490
                   1491  1492  1493  1494  1495  1496  1497  1498  1499  1500
                   1501  1502  1503  1504  1505  1506  1507  1508  1509  1510
                   1511  1512  1513  1514  1515  1516  1517  1518  1519  1520
                   1521  1522  1523  1524  1525  1526  1527  1528  1529  1530
                   1531  1532  1533  1534  1535  1536  1537  1538  1539  1540
                   1541  1542  1543  1544  1545  1546  1547  1548  1549  1550
                   1551  1552  1553  1554  1555  1556  1557  1558  1559  1560
                   1561  1562  1563  1564  1565  1566  1567  1568  1569  1570
                   1571  1572  1573  1574  1575  1576  1577  1578  1579  1580
                   1581  1582  1583  1584  1585  1586  1587  1588  1589  1590
                   1591  1592  1593  1594  1595  1596  1597  1598  1599  1600
                   1601  1602  1603  1604  1605  1606  1607  1608  1609  1610
                   1611  1612  1613  1614  1615  1616  1617  1618  1619  1620
                   1621  1622  1623  1624  1625  1626  1627  1628  1629  1630
                   1631  1632  1633  1634  1635  1636  1637  1638  1639  1640
                   1641  1642  1643  1644  1645  1646  1647  1648  1649  1650
                   1651  1652  1653  1654  1655  1656  1657  1658  1659  1660
                   1661  1662  1663  1664  1665  1666  1667  1668  1669  1670
                   1671  1672  1673  1674  1675  1676  1677  1678  1679  1680
                   1681  1682  1683  1684  1685  1686  1687  1688  1689  1690
                   1691  1692  1693  1694  1695  1696  1697  1698  1699  1700
                   1701  1702  1703  1704  1705  1706  1707  1708  1709  1710
                   1711  1712  1713  1714  1715  1716  1717  1718  1719  1720
                   1721  1722  1723  1724  1725  1726  1727  1728  1729  1730
                   1731  1732  1733  1734  1735  1736  1737  1738  1739  1740
                   1741  1742  1743  1744  1745  1746  1747  1748  1749  1750
                   1751  1752  1753  1754  1755  1756  1757  1758  1759  1760
                   1761  1762  1763  1764  1765  1766  1767  1768  1769  1770
                   1771  1772  1773  1774  1775  1776  1777  1778  1779  1780
                   1781  1782  1783  1784  1785  1786  1787  1788  1789  1790
                   1791  1792  1793  1794  1795  1796  1797  1798  1799  1800
                   1801  1802  1803  1804  1805  1806  1807  1808  1809  1810
                   1811  1812  1813  1814  1815  1816  1817  1818  1819  1820
                   1821  1822  1823  1824  1825  1826  1827  1828  1829  1830
                   1831  1832  1833  1834  1835  1836  1837  1838  1839  1840
                   1841  1842  1843  1844  1845  1846  1847  1848  1849  1850
                   1851  1852  1853  1854  1855  1856  1857  1858  1859  1860
                   1861  1862  1863  1864  1865  1866  1867  1868  1869  1870
                   1871  1872  1873  1874  1875  1876  1877  1878  1879  1880
                   1881  1882  1883  1884  1885  1886  1887  1888  1889  1890
                   1891  1892  1893  1894  1895  1896  1897  1898  1899  1900
                   1901  1902  1903  1904  1905  1906  1907  1908  1909  1910
                   1911  1912  1913  1914  1915  1916  1917  1918  1919  1920
                   1921  1922  1923  1924  1925  1926  1927  1928  1929  1930
                   1931  1932  1933  1934  1935  1936  1937  1938  1939  1940
                   1941  1942  1943  1944  1945  1946  1947  1948  1949  1950
                   1951  1952  1953  1954  1955  1956  1957  1958  1959  1960
                   1961  1962  1963  1964  1965  1966  1967  1968  1969  1970
                   1971  1972  1973  1974  1975  1976  1977  1978  1979  1980
                   1981  1982  1983  1984  1985  1986  1987  1988  1989  1990
                   1991  1992  1993  1994  1995  1996  1997  1998  1999  2000
                   2001  2002  2003  2004  2005  2006  2007  2008  2009  2010
                   2011  2012  2013  2014  2015  2016  2017  2018  2019  2020
                   2021  2022  2023  2024  2025  2026  2027  2028  2029  2030
                   2031  2032  2033  2034  2035  2036  2037  2038  2039  2040
                   2041  2042  2043  2044  2045  2046  2047  2048  2049  2050
                   2051  2052  2053  2054  2055  2056  2057  2058  2059  2060
                   2061  2062  2063  2064  2065  2066  2067  2068  2069  2070
                   2071  2072  2073  2074  2075  2076  2077  2078  2079  2080
                   2081  2082  2083  2084  2085  2086  2087  2088  2089  2090
                   2091  2092  2093  2094  2095  2096  2097  2098  2099  2100
                   2101  2102  2103  2104  2105  2106  2107  2108  2109  2110
                   2111  2112  2113  2114  2115  2116  2117  2118  2119  2120
                   2121  2122  2123  2124  2125  2126  2127  2128  2129  2130
                   2131  2132  2133  2134  2135  2136  2137  2138  2139  2140
                   2141  2142  2143  2144  2145  2146  2147  2148  2149  2150
                   2151  2152  2153  2154  2155  2156  2157  2158  2159  2160
                   2161  2162  2163  2164  2165  2166  2167  2168  2169  2170
                   2171  2172  2173  2174  2175  2176  2177  2178  2179  2180
                   2181  2182  2183  2184  2185  2186  2187  2188  2189  2190
                   2191  2192  2193  2194  2195  2196  2197  2198  2199  2200
                   2201  2202  2203  2204  2205  2206  2207  2208  2209  2210
                   2211  2212  2213  2214  2215  2216  2217  2218  2219  2220
                   2221  2222  2223  2224  2225  2226  2227  2228  2229  2230
                   2231  2232  2233  2234  2235  2236  2237  2238  2239  2240
                   2241  2242  2243  2244  2245  2246  2247  2248  2249  2250
                   2251  2252  2253  2254  2255  2256  2257  2258  2259  2260
                   2261  2262  2263  2264  2265  2266  2267  2268  2269  2270
                   2271  2272  2273  2274  2275  2276  2277  2278  2279  2280
                   2281  2282  2283  2284  2285  2286  2287  2288  2289  2290
                   2291  2292  2293  2294  2295  2296  2297  2298  2299  2300
                   2301  2302  2303  2304  2305  2306  2307  2308  2309  2310
                   2311  2312  2313  2314  2315  2316  2317  2318  2319  2320
                   2321  2322  2323  2324  2325  2326  2327  2328  2329  2330
                   2331  2332  2333  2334  2335  2336  2337  2338  2339  2340
                   2341  2342  2343  2344  2345  2346  2347  2348  2349  2350
                   2351  2352  2353  2354  2355  2356  2357  2358  2359  2360
                   2361  2362  2363  2364  2365  2366  2367  2368  2369  2370
                   2371  2372  2373  2374  2375  2376  2377  2378  2379  2380
                   2381  2382  2383  2384  2385  2386  2387  2388  2389  2390
                   2391  2392  2393  2394  2395  2396  2397  2398  2399  2400
                   2401  2402  2403  2404  2405  2406  2407  2408  2409  2410
                   2411  2412  2413  2414  2415  2416  2417  2418  2419  2420
                   2421  2422  2423  2424  2425  2426  2427  2428  2429  2430
                   2431  2432  2433  2434  2435  2436  2437  2438  2439  2440
                   2441  2442  2443  2444  2445  2446  2447  2448  2449  2450
                   2451  2452  2453  2454  2455  2456  2457  2458  2459  2460
                   2461  2462  2463  2464  2465  2466  2467  2468  2469  2470
                   2471  2472  2473  2474  2475  2476  2477  2478  2479  2480
                   2481  2482  2483  2484  2485  2486  2487  2488  2489  2490
                   2491  2492  2493  2494  2495  2496  2497  2498  2499  2500
                   2501  2502  2503  2504  2505  2506  2507  2508  2509  2510
                   2511  2512  2513  2514  2515  2516  2517  2518  2519  2520
                   2521  2522  2523  2524  2525  2526  2527  2528  2529  2530
                   2531  2532  2533  2534  2535  2536  2537  2538  2539  2540
                   2541  2542  2543  2544  2545  2546  2547  2548  2549  2550
                   2551  2552  2553  2554  2555  2556  2557  2558  2559  2560
                   2561  2562  2563  2564  2565  2566  2567  2568  2569  2570
                   2571  2572  2573  2574  2575  2576  2577  2578  2579  2580
                   2581  2582  2583  2584  2585  2586  2587  2588  2589  2590
                   2591  2592  2593  2594  2595  2596  2597  2598  2599  2600
                   2601  2602  2603  2604  2605  2606  2607  2608  2609  2610
                   2611  2612  2613  2614  2615  2616  2617  2618  2619  2620
                   2621  2622  2623  2624  2625  2626  2627  2628  2629  2630
                   2631  2632  2633  2634  2635  2636  2637  2638  2639  2640
                   2641  2642  2643  2644  2645  2646  2647  2648  2649  2650
                   2651  2652  2653  2654  2655  2656  2657  2658  2659  2660
                   2661  2662  2663  2664  2665  2666  2667  2668  2669  2670
                   2671  2672  2673  2674  2675  2676  2677  2678  2679  2680
                   2681  2682  2683  2684  2685  2686  2687  2688  2689  2690
                   2691  2692  2693  2694  2695  2696  2697  2698  2699  2700
                   2701  2702  2703  2704  2705  2706  2707  2708  2709  2710
                   2711  2712  2713  2714  2715  2716  2717  2718  2719  2720
                   2721  2722  2723  2724  2725  2726  2727  2728  2729  2730
                   2731  2732  2733  2734  2735  2736  2737  2738  2739  2740
                   2741  2742  2743  2744  2745  2746  2747  2748  2749  2750
                   2751  2752  2753  2754  2755  2756  2757  2758  2759  2760
                   2761  2762  2763  2764  2765  2766  2767  2768  2769  2770
                   2771  2772  2773  2774  2775  2776  2777  2778  2779  2780
                   2781  2782  2783  2784  2785  2786  2787  2788  2789  2790
                   2791  2792  2793  2794  2795  2796  2797  2798  2799  2800
                   2801  2802  2803  2804  2805  2806  2807  2808  2809  2810
                   2811  2812  2813  2814  2815  2816  2817  2818  2819  2820
                   2821  2822  2823  2824  2825  2826  2827  2828  2829  2830
                   2831  2832  2833  2834  2835  2836  2837  2838  2839  2840
                   2841  2842  2843  2844  2845  2846  2847  2848  2849  2850
                   2851  2852  2853  2854  2855  2856  2857  2858  2859  2860
                   2861  2862  2863  2864  2865  2866  2867  2868  2869  2870
                   2871  2872  2873  2874  2875  2876  2877  2878  2879  2880
                   2881  2882  2883  2884  2885  2886  2887  2888  2889  2890
                   2891  2892  2893  2894  2895  2896  2897  2898  2899  2900
                   2901  2902  2903  2904  2905  2906  2907  2908  2909  2910
                   2911  2912  2913  2914  2915  2916  2917  2918  2919  2920
                   2921  2922  2923  2924  2925  2926  2927  2928  2929  2930
                   2931  2932  2933  2934  2935  2936  2937  2938  2939  2940
                   2941  2942  2943  2944  2945  2946  2947  2948  2949  2950
                   2951  2952  2953  2954  2955  2956  2957  2958  2959  2960
                   2961  2962  2963  2964  2965  2966  2967  2968  2969  2970
                   2971  2972  2973  2974  2975  2976  2977  2978  2979  2980
                   2981  2982  2983  2984  2985  2986  2987  2988  2989  2990
                   2991  2992  2993  2994  2995  2996  2997  2998  2999  3000
                   3001  3002  3003  3004  3005  3006  3007  3008  3009  3010
                   3011  3012  3013  3014  3015  3016  3017  3018  3019  3020
                   3021  3022  3023  3024  3025  3026  3027  3028  3029  3030
                   3031  3032  3033  3034  3035  3036  3037  3038  3039  3040
                   3041  3042  3043  3044  3045  3046  3047  3048  3049  3050
                   3051  3052  3053  3054  3055  3056  3057  3058  3059  3060
                   3061  3062  3063  3064  3065  3066  3067  3068  3069  3070
                   3071  3072  3073  3074  3075  3076  3077  3078  3079  3080
                   3081  3082  3083  3084  3085  3086  3087  3088  3089  3090
                   3091  3092  3093  3094  3095  3096  3097  3098  3099  3100
                   3101  3102  3103  3104  3105  3106  3107  3108  3109  3110
                   3111  3112  3113  3114  3115  3116  3117  3118  3119  3120
                   3121  3122  3123  3124  3125  3126  3127  3128  3129  3130
                   3131  3132  3133  3134  3135  3136  3137  3138  3139  3140
                   3141  3142  3143  3144  3145  3146  3147  3148  3149  3150
                   3151  3152  3153  3154  3155  3156  3157  3158  3159  3160
                   3161  3162  3163  3164  3165  3166  3167  3168  3169  3170
                   3171  3172  3173  3174  3175  3176  3177  3178  3179  3180
                   3181  3182  3183  3184  3185  3186  3187  3188  3189  3190
                   3191  3192  3193  3194  3195  3196  3197  3198  3199  3200
                   3201  3202  3203  3204  3205  3206  3207  3208  3209  3210
                   3211  3212  3213  3214  3215  3216  3217  3218  3219  3220
                   3221  3222  3223  3224  3225  3226  3227  3228  3229  3230
                   3231  3232  3233  3234  3235  3236  3237  3238  3239  3240
                   3241  3242  3243  3244  3245  3246  3247  3248  3249  3250
                   3251  3252  3253  3254  3255  3256  3257  3258  3259  3260
                   3261  3262  3263  3264  3265  3266  3267  3268  3269  3270
                   3271  3272  3273  3274  3275  3276  3277  3278  3279  3280
                   3281  3282  3283  3284  3285  3286  3287  3288  3289  3290
                   3291  3292  3293  3294  3295  3296  3297  3298  3299  3300
                   3301  3302  3303  3304  3305  3306  3307  3308  3309  3310
                   3311  3312  3313  3314  3315  3316  3317  3318  3319  3320
                   3321  3322  3323  3324  3325  3326  3327  3328  3329  3330
                   3331  3332  3333  3334  3335  3336  3337  3338  3339  3340
                   3341  3342  3343  3344  3345  3346  3347  3348  3349  3350
                   3351  3352  3353  3354  3355  3356  3357  3358  3359  3360
                   3361  3362  3363  3364  3365  3366  3367  3368  3369  3370
                   3371  3372  3373  3374  3375  3376  3377  3378  3379  3380
                   3381  3382  3383  3384  3385  3386  3387  3388  3389  3390
                   3391  3392  3393  3394  3395  3396  3397  3398  3399  3400
                   3401  3402  3403  3404  3405  3406  3407  3408  3409  3410
                   3411  3412  3413  3414  3415  3416  3417  3418  3419  3420
                   3421  3422  3423  3424  3425  3426  3427  3428  3429  3430
                   3431  3432  3433  3434  3435  3436  3437  3438  3439  3440
                   3441  3442  3443  3444  3445  3446  3447  3448  3449  3450
                   3451  3452  3453  3454  3455  3456  3457  3458  3459  3460
                   3461  3462  3463  3464  3465  3466  3467  3468  3469  3470
                   3471  3472  3473  3474  3475  3476  3477  3478  3479  3480
                   3481  3482  3483  3484  3485  3486  3487  3488  3489  3490
                   3491  3492  3493  3494  3495  3496  3497  3498  3499  3500
                   3501  3502  3503  3504  3505  3506  3507  3508  3509  3510
                   3511  3512  3513  3514  3515  3516  3517  3518  3519  3520
                   3521  3522  3523  3524  3525  3526  3527  3528  3529  3530
                   3531  3532  3533  3534  3535  3536  3537  3538  3539  3540
                   3541  3542  3543  3544  3545  3546  3547  3548  3549  3550
                   3551  3552  3553  3554  3555  3556  3557  3558  3559  3560
                   3561  3562  3563  3564  3565  3566  3567  3568  3569  3570
                   3571  3572  3573  3574  3575  3576  3577  3578  3579  3580
                   3581  3582  3583  3584  3585  3586  3587  3588  3589  3590
                   3591  3592  3593  3594  3595  3596  3597  3598  3599  3600
                   3601  3602  3603  3604  3605  3606  3607  3608  3609  3610
                   3611  3612  3613  3614  3615  3616  3617  3618  3619  3620
                   3621  3622  3623  3624  3625  3626  3627  3628  3629  3630
                   3631  3632  3633  3634  3635  3636  3637  3638  3639  3640
                   3641  3642  3643  3644  3645  3646  3647  3648  3649  3650
                   3651  3652  3653  3654  3655  3656  3657  3658  3659  3660
                   3661  3662  3663  3664  3665  3666  3667  3668  3669  3670
                   3671  3672  3673  3674  3675  3676  3677  3678  3679  3680
                   3681  3682  3683  3684  3685  3686  3687  3688  3689  3690
                   3691  3692  3693  3694  3695  3696  3697  3698  3699  3700
                   3701  3702  3703  3704  3705  3706  3707  3708  3709  3710
                   3711  3712  3713  3714  3715  3716  3717  3718  3719  3720
                   3721  3722  3723  3724  3725  3726  3727  3728  3729  3730
                   3731  3732  3733  3734  3735  3736  3737  3738  3739  3740
                   3741  3742  3743  3744  3745  3746  3747  3748  3749  3750
                   3751  3752  3753  3754  3755  3756  3757  3758  3759  3760
                   3761  3762  3763  3764  3765  3766  3767  3768  3769  3770
                   3771  3772  3773  3774  3775  3776  3777  3778  3779  3780
                   3781  3782  3783  3784  3785  3786  3787  3788  3789  3790
                   3791  3792  3793  3794  3795  3796  3797  3798  3799  3800
                   3801  3802  3803  3804  3805  3806  3807  3808  3809  3810
                   3811  3812  3813  3814  3815  3816  3817  3818  3819  3820
                   3821  3822  3823  3824  3825  3826  3827  3828  3829  3830
                   3831  3832  3833  3834  3835  3836  3837  3838  3839  3840
                   3841  3842  3843  3844  3845  3846  3847  3848  3849  3850
                   3851  3852  3853  3854  3855  3856  3857  3858  3859  3860
                   3861  3862  3863  3864  3865  3866  3867  3868  3869  3870
                   3871  3872  3873  3874  3875  3876  3877  3878  3879  3880
                   3881  3882  3883  3884  3885  3886  3887  3888  3889  3890
                   3891  3892  3893  3894  3895  3896  3897  3898  3899  3900
                   3901  3902  3903  3904  3905  3906  3907  3908  3909  3910
                   3911  3912  3913  3914  3915  3916  3917  3918  3919  3920
                   3921  3922  3923  3924  3925  3926  3927  3928  3929  3930
                   3931  3932  3933  3934  3935  3936  3937  3938  3939  3940
                   3941  3942  3943  3944  3945  3946  3947  3948  3949  3950
                   3951  3952  3953  3954  3955  3956  3957  3958  3959  3960
                   3961  3962  3963  3964  3965  3966  3967  3968  3969  3970
                   3971  3972  3973  3974  3975  3976  3977  3978  3979  3980
                   3981  3982  3983  3984  3985  3986  3987  3988  3989  3990
                   3991  3992  3993  3994  3995  3996  3997  3998  3999  4000
                   4001  4002  4003  4004  4005  4006  4007  4008  4009  4010
                   4011  4012  4013  4014  4015  4016  4017  4018  4019  4020
                   4021  4022  4023  4024  4025  4026  4027  4028  4029  4030
                   4031  4032  4033  4034  4035  4036  4037  4038  4039  4040
                   4041  4042  4043  4044  4045  4046  4047  4048  4049  4050
                   4051  4052  4053  4054  4055  4056  4057  4058  4059  4060
                   4061  4062  4063  4064  4065  4066  4067  4068  4069  4070
                   4071  4072  4073  4074  4075  4076  4077  4078  4079  4080
                   4081  4082  4083  4084  4085  4086  4087  4088  4089  4090
                   4091  4092  4093  4094  4095  4096  4097  4098  4099  4100
                   4101  4102  4103  4104  4105  4106  4107  4108  4109  4110
                   4111  4112  4113  4114  4115  4116  4117  4118  4119  4120
                   4121  4122  4123  4124  4125  4126  4127  4128  4129  4130
                   4131  4132  4133  4134  4135  4136  4137  4138  4139  4140
                   4141  4142  4143  4144  4145  4146  4147  4148  4149  4150
                   4151  4152  4153  4154  4155  4156  4157  4158  4159  4160
                   4161  4162  4163  4164  4165  4166  4167  4168  4169  4170
                   4171  4172  4173  4174  4175  4176  4177  4178  4179  4180
                   4181  4182  4183  4184  4185  4186  4187  4188  4189  4190
                   4191  4192  4193  4194  4195  4196  4197  4198  4199  4200
                   4201  4202  4203  4204  4205  4206  4207  4208  4209  4210
                   4211  4212  4213  4214  4215  4216  4217  4218  4219  4220
                   4221  4222  4223  4224  4225  4226  4227  4228  4229  4230
                   4231  4232  4233  4234  4235  4236  4237  4238  4239  4240
                   4241  4242  4243  4244  4245  4246  4247  4248  4249  4250
                   4251  4252  4253  4254  4255  4256  4257  4258  4259  4260
                   4261  4262  4263  4264  4265  4266  4267  4268  4269  4270
                   4271  4272  4273  4274  4275  4276  4277  4278  4279  4280
                   4281  4282  4283  4284  4285  4286  4287  4288  4289  4290
                   4291  4292  4293  4294  4295  4296  4297  4298  4299  4300
                   4301  4302  4303  4304  4305  4306  4307  4308  4309  4310
                   4311  4312  4313  4314  4315  4316  4317  4318  4319  4320
                   4321  4322  4323  4324  4325  4326  4327  4328  4329  4330
                   4331  4332  4333  4334  4335  4336  4337  4338  4339  4340
                   4341  4342  4343  4344  4345  4346  4347  4348  4349  4350
                   4351  4352  4353  4354  4355  4356  4357  4358  4359  4360
                   4361  4362  4363  4364  4365  4366  4367  4368  4369  4370
                   4371  4372  4373  4374  4375  4376  4377  4378  4379  4380
                   4381  4382  4383  4384  4385  4386  4387  4388  4389  4390
                   4391  4392  4393  4394  4395  4396  4397  4398  4399  4400
                   4401  4402  4403  4404  4405  4406  4407  4408  4409  4410
                   4411  4412  4413  4414  4415  4416  4417  4418  4419  4420
                   4421  4422  4423  4424  4425  4426  4427  4428  4429  4430
                   4431  4432  4433  4434  4435  4436  4437  4438  4439  4440
                   4441  4442  4443  4444  4445  4446  4447  4448  4449  4450
                   4451  4452  4453  4454  4455  4456  4457  4458  4459  4460
                   4461  4462  4463  4464  4465  4466  4467  4468  4469  4470
                   4471  4472  4473  4474  4475  4476  4477  4478  4479  4480
                   4481  4482  4483  4484  4485  4486  4487  4488  4489  4490
                   4491  4492  4493  4494  4495  4496  4497  4498  4499  4500
                   4501  4502  4503  4504  4505  4506  4507  4508  4509  4510
                   4511  4512  4513  4514  4515  4516  4517  4518  4519  4520
                   4521  4522  4523  4524  4525  4526  4527  4528  4529  4530
                   4531  4532  4533  4534  4535  4536  4537  4538  4539  4540
                   4541  4542  4543  4544  4545  4546  4547  4548  4549  4550
                   4551  4552  4553  4554  4555  4556  4557  4558  4559  4560
                   4561  4562  4563  4564  4565  4566  4567  4568  4569  4570
                   4571  4572  4573  4574  4575  4576  4577  4578  4579  4580
                   4581  4582  4583  4584  4585  4586  4587  4588  4589  4590
                   4591  4592  4593  4594  4595  4596  4597  4598  4599  4600
                   4601  4602  4603  4604  4605  4606  4607  4608  4609  4610
                   4611  4612  4613  4614  4615  4616  4617  4618  4619  4620
                   4621  4622  4623  4624  4625  4626  4627  4628  4629  4630
                   4631  4632  4633  4634  4635  4636  4637  4638  4639  4640
                   4641  4642  4643  4644  4645  4646  4647  4648  4649  4650
                   4651  4652  4653  4654  4655  4656  4657  4658  4659  4660
                   4661  4662  4663  4664  4665  4666  4667  4668  4669  4670
                   4671  4672  4673  4674  4675  4676  4677  4678  4679  4680
                   4681  4682  4683  4684  4685  4686  4687  4688  4689  4690
                   4691  4692  4693  4694  4695  4696  4697  4698  4699  4700
                   4701  4702  4703  4704  4705  4706  4707  4708  4709  4710
                   4711  4712  4713  4714  4715  4716  4717  4718  4719  4720
                   4721  4722  4723  4724  4725  4726  4727  4728  4729  4730
                   4731  4732  4733  4734  4735  4736  4737  4738  4739  4740
                   4741  4742  4743  4744  4745  4746  4747  4748  4749  4750
                   4751  4752  4753  4754  4755  4756  4757  4758  4759  4760
                   4761  4762  4763  4764  4765  4766  4767  4768  4769  4770
                   4771  4772  4773  4774  4775  4776  4777  4778  4779  4780
                   4781  4782  4783  4784  4785  4786  4787  4788  4789  4790
                   4791  4792  4793  4794  4795  4796  4797  4798  4799  4800
                   4801  4802  4803  4804  4805  4806  4807  4808  4809  4810
                   4811  4812  4813  4814  4815  4816  4817  4818  4819  4820
                   4821  4822  4823  4824  4825  4826  4827  4828  4829  4830
                   4831  4832  4833  4834  4835  4836  4837  4838  4839  4840
                   4841  4842  4843  4844  4845  4846  4847  4848  4849  4850
                   4851  4852  4853  4854  4855  4856  4857  4858  4859  4860
                   4861  4862  4863  4864  4865  4866  4867  4868  4869  4870
                   4871  4872  4873  4874  4875  4876  4877  4878  4879  4880
                   4881  4882  4883  4884  4885  4886  4887  4888  4889  4890
                   4891  4892  4893  4894  4895  4896  4897  4898  4899  4900
                   4901  4902  4903  4904  4905  4906  4907  4908  4909  4910
                   4911  4912  4913  4914  4915  4916  4917  4918  4919  4920
                   4921  4922  4923  4924  4925  4926  4927  4928  4929  4930
                   4931  4932  4933  4934  4935  4936  4937  4938  4939  4940
                   4941  4942  4943  4944  4945  4946  4947  4948  4949  4950
                   4951  4952  4953  4954  4955  4956  4957  4958  4959  4960
                   4961  4962  4963  4964  4965  4966  4967  4968  4969  4970
                   4971  4972  4973  4974  4975  4976  4977  4978  4979  4980
                   4981  4982  4983  4984  4985  4986  4987  4988  4989  4990
                   4991  4992  4993  4994  4995  4996  4997  4998  4999  5000
                   5001  5002  5003  5004  5005  5006  5007  5008  5009  5010
                   5011  5012  5013  5014  5015  5016  5017  5018  5019  5020
                   5021  5022  5023  5024  5025  5026  5027  5028  5029  5030
                   5031  5032  5033  5034  5035  5036  5037  5038  5039  5040
                   5041  5042  5043  5044  5045  5046  5047  5048  5049  5050
                   5051  5052  5053  5054  5055  5056  5057  5058  5059  5060
                   5061  5062  5063  5064  5065  5066  5067  5068  5069  5070
                   5071  5072  5073  5074  5075  5076  5077  5078  5079  5080
                   5081  5082  5083  5084  5085  5086  5087  5088  5089  5090
                   5091  5092  5093  5094  5095  5096  5097  5098  5099  5100
                   5101  5102  5103  5104  5105  5106  5107  5108  5109  5110
                   5111  5112  5113  5114  5115  5116  5117  5118  5119  5120
                   5121  5122  5123  5124  5125  5126  5127  5128  5129  5130
                   5131  5132  5133  5134  5135  5136  5137  5138  5139  5140
                   5141  5142  5143  5144  5145  5146  5147  5148  5149  5150
                   5151  5152  5153  5154  5155  5156  5157  5158  5159  5160
                   5161  5162  5163  5164  5165  5166  5167  5168  5169  5170
                   5171  5172  5173  5174  5175  5176  5177  5178  5179  5180
                   5181  5182  5183  5184  5185  5186  5187  5188  5189  5190
                   5191  5192  5193  5194  5195  5196  5197  5198  5199  5200
                   5201  5202  5203  5204  5205  5206  5207  5208  5209  5210
                   5211  5212  5213  5214  5215  5216  5217  5218  5219  5220
                   5221  5222  5223  5224  5225  5226  5227  5228  5229  5230
                   5231  5232  5233  5234  5235  5236  5237  5238  5239  5240
                   5241  5242  5243  5244  5245  5246  5247  5248  5249  5250
                   5251  5252  5253  5254  5255  5256  5257  5258  5259  5260
                   5261  5262  5263  5264  5265  5266  5267  5268  5269  5270
                   5271  5272  5273  5274  5275  5276  5277  5278  5279  5280
                   5281  5282  5283  5284  5285  5286  5287  5288  5289  5290
                   5291  5292  5293  5294  5295  5296  5297  5298  5299  5300
                   5301  5302  5303  5304  5305  5306  5307  5308  5309  5310
                   5311  5312  5313  5314  5315  5316  5317  5318  5319  5320
                   5321  5322  5323  5324  5325  5326  5327  5328  5329  5330
                   5331  5332  5333  5334  5335  5336  5337  5338  5339  5340
                   5341  5342  5343  5344  5345  5346  5347  5348  5349  5350
                   5351  5352  5353  5354  5355  5356  5357  5358  5359  5360
                   5361  5362  5363  5364  5365  5366  5367  5368  5369  5370
                   5371  5372  5373  5374  5375  5376  5377  5378  5379  5380
                   5381  5382  5383  5384  5385  5386  5387  5388  5389  5390
                   5391  5392  5393  5394  5395  5396  5397  5398  5399  5400
                   5401  5402  5403  5404  5405  5406  5407  5408  5409  5410
                   5411  5412  5413  5414  5415  5416  5417  5418  5419  5420
                   5421  5422  5423  5424  5425  5426  5427  5428  5429  5430
                   5431  5432  5433  5434  5435  5436  5437  5438  5439  5440
                   5441  5442  5443  5444  5445  5446  5447  5448  5449  5450
                   5451  5452  5453  5454  5455  5456  5457  5458  5459  5460
                   5461  5462  5463  5464  5465  5466  5467  5468  5469  5470
                   5471  5472  5473  5474  5475  5476  5477  5478  5479  5480
                   5481  5482  5483  5484  5485  5486  5487  5488  5489  5490
                   5491  5492  5493  5494  5495  5496  5497  5498  5499  5500
                   5501  5502  5503  5504  5505  5506  5507  5508  5509  5510
                   5511  5512  5513  5514  5515  5516  5517  5518  5519  5520
                   5521  5522  5523  5524  5525  5526  5527  5528  5529  5530
                   5531  5532  5533  5534  5535  5536  5537  5538  5539  5540
                   5541  5542  5543  5544  5545  5546  5547  5548  5549  5550
                   5551  5552  5553  5554  5555  5556  5557  5558  5559  5560
                   5561  5562  5563  5564  5565  5566  5567  5568  5569  5570
                   5571  5572  5573  5574  5575  5576  5577  5578  5579  5580
                   5581  5582  5583  5584  5585  5586  5587  5588  5589  5590
                   5591  5592  5593  5594  5595  5596  5597  5598  5599  5600
                   5601  5602  5603  5604  5605  5606  5607  5608  5609  5610
                   5611  5612  5613  5614  5615  5616  5617  5618  5619  5620
                   5621  5622  5623  5624  5625  5626  5627  5628  5629  5630
                   5631  5632  5633  5634  5635  5636  5637  5638  5639  5640
                   5641  5642  5643  5644  5645  5646  5647  5648  5649  5650
                   5651  5652  5653  5654  5655  5656  5657  5658  5659  5660
                   5661  5662  5663  5664  5665  5666  5667  5668  5669  5670
                   5671  5672  5673  5674  5675  5676  5677  5678  5679  5680
                   5681  5682  5683  5684  5685  5686  5687  5688  5689  5690
                   5691  5692  5693  5694  5695  5696  5697  5698  5699  5700
                   5701  5702  5703  5704  5705  5706  5707  5708  5709  5710
                   5711  5712  5713  5714  5715  5716  5717  5718  5719  5720
                   5721  5722  5723  5724  5725  5726  5727  5728  5729  5730
                   5731  5732  5733  5734  5735  5736  5737  5738  5739  5740
                   5741  5742  5743  5744  5745  5746  5747  5748  5749  5750
                   5751  5752  5753  5754  5755  5756  5757  5758  5759  5760
                   5761  5762  5763  5764  5765  5766  5767  5768  5769  5770
                   5771  5772  5773  5774  5775  5776  5777  5778  5779  5780
                   5781  5782  5783  5784  5785  5786  5787  5788  5789  5790
                   5791  5792  5793  5794  5795  5796  5797  5798  5799  5800
                   5801  5802  5803  5804  5805  5806  5807  5808  5809  5810
                   5811  5812  5813  5814  5815  5816  5817  5818  5819  5820
                   5821  5822  5823  5824  5825  5826  5827  5828  5829  5830
                   5831  5832  5833  5834  5835  5836  5837  5838  5839  5840
                   5841  5842  5843  5844  5845  5846  5847  5848  5849  5850
                   5851  5852  5853  5854  5855  5856  5857  5858  5859  5860
                   5861  5862  5863  5864  5865  5866  5867  5868  5869  5870
                   5871  5872  5873  5874  5875  5876  5877  5878  5879  5880
                   5881  5882  5883  5884  5885  5886  5887  5888  5889  5890
                   5891  5892  5893  5894  5895  5896  5897  5898  5899  5900
                   5901  5902  5903  5904  5905  5906  5907  5908  5909  5910
                   5911  5912  5913  5914  5915  5916  5917  5918  5919  5920
                   5921  5922  5923  5924  5925  5926  5927  5928  5929  5930
                   5931  5932  5933  5934  5935  5936  5937  5938  5939  5940
                   5941  5942  5943  5944  5945  5946  5947  5948  5949  5950
                   5951  5952  5953  5954  5955  5956  5957  5958  5959  5960
                   5961  5962  5963  5964  5965  5966  5967  5968  5969  5970
                   5971  5972  5973  5974  5975  5976  5977  5978  5979  5980
                   5981  5982  5983  5984  5985  5986  5987  5988  5989  5990
                   5991  5992  5993  5994  5995  5996  5997  5998  5999  6000
                   6001  6002  6003  6004  6005  6006  6007  6008  6009  6010
                   6011  6012  6013  6014  6015  6016  6017  6018  6019  6020
                   6021  6022  6023  6024  6025  6026  6027  6028  6029  6030
                   6031  6032  6033  6034  6035  6036  6037  6038  6039  6040
                   6041  6042  6043  6044  6045  6046  6047  6048  6049  6050
                   6051  6052  6053  6054  6055  6056  6057  6058  6059  6060
                   6061  6062  6063  6064  6065  6066  6067  6068  6069  6070
                   6071  6072  6073  6074  6075  6076  6077  6078  6079  6080
                   6081  6082  6083  6084  6085  6086  6087  6088  6089  6090
                   6091  6092  6093  6094  6095  6096  6097  6098  6099  6100
                   6101  6102  6103  6104  6105  6106  6107  6108  6109  6110
                   6111  6112  6113  6114  6115  6116  6117  6118  6119  6120
                   6121  6122  6123  6124  6125  6126  6127  6128  6129  6130
                   6131  6132  6133  6134  6135  6136  6137  6138  6139  6140
                   6141  6142  6143  6144  6145  6146  6147  6148  6149  6150
                   6151  6152  6153  6154  6155  6156  6157  6158  6159  6160
                   6161  6162  6163  6164  6165  6166  6167  6168  6169  6170
                   6171  6172  6173  6174  6175  6176  6177  6178  6179  6180
                   6181  6182  6183  6184  6185  6186  6187  6188  6189  6190
                   6191  6192  6193  6194  6195  6196  6197  6198  6199  6200
                   6201  6202  6203  6204  6205  6206  6207  6208  6209  6210
                   6211  6212  6213  6214  6215  6216  6217  6218  6219  6220
                   6221  6222  6223  6224  6225  6226  6227  6228  6229  6230
                   6231  6232  6233  6234  6235  6236  6237  6238  6239  6240
                   6241  6242  6243  6244  6245  6246  6247  6248  6249  6250
                   6251  6252  6253  6254  6255  6256  6257  6258  6259  6260
                   6261  6262  6263  6264  6265  6266  6267  6268  6269  6270
                   6271  6272  6273  6274  6275  6276  6277  6278  6279  6280
                   6281  6282  6283  6284  6285  6286  6287  6288  6289  6290
                   6291  6292  6293  6294  6295  6296  6297  6298  6299  6300
                   6301  6302  6303  6304  6305  6306  6307  6308  6309  6310
                   6311  6312  6313  6314  6315  6316  6317  6318  6319  6320
                   6321  6322  6323  6324  6325  6326  6327  6328  6329  6330
                   6331  6332  6333  6334  6335  6336  6337  6338  6339  6340
                   6341  6342  6343  6344  6345  6346  6347  6348  6349  6350
                   6351  6352  6353  6354  6355  6356  6357  6358  6359  6360
                   6361  6362  6363  6364  6365  6366  6367  6368  6369  6370
                   6371  6372  6373  6374  6375  6376  6377  6378  6379  6380
                   6381  6382  6383  6384  6385  6386  6387  6388  6389  6390
                   6391  6392  6393  6394  6395  6396  6397  6398  6399  6400
                   6401  6402  6403  6404  6405  6406  6407  6408  6409  6410
                   6411  6412  6413  6414  6415  6416  6417  6418  6419  6420
                   6421  6422  6423  6424  6425  6426  6427  6428  6429  6430
                   6431  6432  6433  6434  6435  6436  6437  6438  6439  6440
                   6441  6442  6443  6444  6445  6446  6447  6448  6449  6450
                   6451  6452  6453  6454  6455  6456  6457  6458  6459  6460
                   6461  6462  6463  6464  6465  6466  6467  6468  6469  6470
                   6471  6472  6473  6474  6475  6476  6477  6478  6479  6480
                   6481  6482  6483  6484  6485  6486  6487  6488  6489  6490
                   6491  6492  6493  6494  6495  6496  6497  6498  6499  6500
                   6501  6502  6503  6504  6505  6506  6507  6508  6509  6510
                   6511  6512  6513  6514  6515  6516  6517  6518  6519  6520
                   6521  6522  6523  6524  6525  6526  6527  6528  6529  6530
                   6531  6532  6533  6534  6535  6536  6537  6538  6539  6540
                   6541  6542  6543  6544  6545  6546  6547  6548  6549  6550
                   6551  6552  6553  6554  6555  6556  6557  6558  6559  6560
                   6561  6562  6563  6564  6565  6566  6567  6568  6569  6570
                   6571  6572  6573  6574  6575  6576  6577  6578  6579  6580
                   6581  6582  6583  6584  6585  6586  6587  6588  6589  6590
                   6591  6592  6593  6594  6595  6596  6597  6598  6599  6600
                   6601  6602  6603  6604  6605  6606  6607  6608  6609  6610
                   6611  6612  6613  6614  6615  6616  6617  6618  6619  6620
                   6621  6622  6623  6624  6625  6626  6627  6628  6629  6630
                   6631  6632  6633  6634  6635  6636  6637  6638  6639  6640
                   6641  6642  6643  6644  6645  6646  6647  6648  6649  6650
                   6651  6652  6653  6654  6655  6656  6657  6658  6659  6660
                   6661  6662  6663  6664  6665  6666  6667  6668  6669  6670
                   6671  6672  6673  6674  6675  6676  6677  6678  6679  6680
                   6681  6682  6683  6684  6685  6686  6687  6688  6689  6690
                   6691  6692  6693  6694  6695  6696  6697  6698  6699  6700
                   6701  6702  6703  6704  6705  6706  6707  6708  6709  6710
                   6711  6712  6713  6714  6715  6716  6717  6718  6719  6720
                   6721  6722  6723  6724  6725  6726  6727  6728  6729  6730
                   6731  6732  6733  6734  6735  6736  6737  6738  6739  6740
                   6741  6742  6743  6744  6745  6746  6747  6748  6749  6750
                   6751  6752  6753  6754  6755  6756  6757  6758  6759  6760
                   6761  6762  6763  6764  6765  6766  6767  6768  6769  6770
                   6771  6772  6773  6774  6775  6776  6777  6778  6779  6780
                   6781  6782  6783  6784  6785  6786  6787  6788  6789  6790
                   6791  6792  6793  6794  6795  6796  6797  6798  6799  6800
                   6801  6802  6803  6804  6805  6806  6807  6808  6809  6810
                   6811  6812  6813  6814  6815  6816  6817  6818  6819  6820
                   6821  6822  6823  6824  6825  6826  6827  6828  6829  6830
                   6831  6832  6833  6834  6835  6836  6837  6838  6839  6840
                   6841  6842  6843  6844  6845  6846  6847  6848  6849  6850
                   6851  6852  6853  6854  6855  6856  6857  6858  6859  6860
                   6861  6862  6863  6864  6865  6866  6867  6868  6869  6870
                   6871  6872  6873  6874  6875  6876  6877  6878  6879  6880
                   6881  6882  6883  6884  6885  6886  6887  6888  6889  6890
                   6891  6892  6893  6894  6895  6896  6897  6898  6899  6900
                   6901  6902  6903  6904  6905  6906  6907  6908  6909  6910
                   6911  6912  6913  6914  6915  6916  6917  6918  6919  6920
                   6921  6922  6923  6924  6925  6926  6927  6928  6929  6930
                   6931  6932  6933  6934  6935  6936  6937  6938  6939  6940
                   6941  6942  6943  6944  6945  6946  6947  6948  6949  6950
                   6951  6952  6953  6954  6955  6956  6957  6958  6959  6960
                   6961  6962  6963  6964  6965  6966  6967  6968  6969  6970
                   6971  6972  6973  6974  6975  6976  6977  6978  6979  6980
                   6981  6982  6983  6984  6985  6986  6987  6988  6989  6990
                   6991  6992  6993  6994  6995  6996  6997  6998  6999  7000
                   7001  7002  7003  7004  7005  7006  7007  7008  7009  7010
                   7011  7012  7013  7014  7015  7016  7017  7018  7019  7020
                   7021  7022  7023  7024  7025  7026  7027  7028  7029  7030
                   7031  7032  7033  7034  7035  7036  7037  7038  7039  7040
                   7041  7042  7043  7044  7045  7046  7047  7048  7049  7050
                   7051  7052  7053  7054  7055  7056  7057  7058  7059  7060
                   7061  7062  7063  7064  7065  7066  7067  7068  7069  7070
                   7071  7072  7073  7074  7075  7076  7077  7078  7079  7080
                   7081  7082  7083  7084  7085  7086  7087  7088  7089  7090
                   7091  7092  7093  7094  7095  7096  7097  7098  7099  7100
                   7101  7102  7103  7104  7105  7106  7107  7108  7109  7110
                   7111  7112  7113  7114  7115  7116  7117  7118  7119  7120
                   7121  7122  7123  7124  7125  7126  7127  7128  7129  7130
                   7131  7132  7133  7134  7135  7136  7137  7138  7139  7140
                   7141  7142  7143  7144  7145  7146  7147  7148  7149  7150
                   7151  7152  7153  7154  7155  7156  7157  7158  7159  7160
                   7161  7162  7163  7164  7165  7166  7167  7168  7169  7170
                   7171  7172  7173  7174  7175  7176  7177  7178  7179  7180
                   7181  7182  7183  7184  7185  7186  7187  7188  7189  7190
                   7191  7192  7193  7194  7195  7196  7197  7198  7199  7200
                   7201  7202  7203  7204  7205  7206  7207  7208  7209  7210
                   7211  7212  7213  7214  7215  7216  7217  7218  7219  7220
                   7221  7222  7223  7224  7225  7226  7227  7228  7229  7230
                   7231  7232  7233  7234  7235  7236  7237  7238  7239  7240
                   7241  7242  7243  7244  7245  7246  7247  7248  7249  7250
                   7251  7252  7253  7254  7255  7256  7257  7258  7259  7260
                   7261  7262  7263  7264  7265  7266  7267  7268  7269  7270
                   7271  7272  7273  7274  7275  7276  7277  7278  7279  7280
                   7281  7282  7283  7284  7285  7286  7287  7288  7289  7290
                   7291  7292  7293  7294  7295  7296  7297  7298  7299  7300
                   7301  7302  7303  7304  7305  7306  7307  7308  7309  7310
                   7311  7312  7313  7314  7315  7316  7317  7318  7319  7320
                   7321  7322  7323  7324  7325  7326  7327  7328  7329  7330
                   7331  7332  7333  7334  7335  7336  7337  7338  7339  7340
                   7341  7342  7343  7344  7345  7346  7347  7348  7349  7350
                   7351  7352  7353  7354  7355  7356  7357  7358  7359  7360
                   7361  7362  7363  7364  7365  7366  7367  7368  7369  7370
                   7371  7372  7373  7374  7375  7376  7377  7378  7379  7380
                   7381  7382  7383  7384  7385  7386  7387  7388  7389  7390
                   7391  7392  7393  7394  7395  7396  7397  7398  7399  7400
                   7401  7402  7403  7404  7405  7406  7407  7408  7409  7410
                   7411  7412  7413  7414  7415  7416  7417  7418  7419  7420
                   7421  7422  7423  7424  7425  7426  7427  7428  7429  7430
                   7431  7432  7433  7434  7435  7436  7437  7438  7439  7440
                   7441  7442  7443  7444  7445  7446  7447  7448  7449  7450
                   7451  7452  7453  7454  7455  7456  7457  7458  7459  7460
                   7461  7462  7463  7464  7465  7466  7467  7468  7469  7470
                   7471  7472  7473  7474  7475  7476  7477  7478  7479  7480
                   7481  7482  7483  7484  7485  7486  7487  7488  7489  7490
                   7491  7492  7493  7494  7495  7496  7497  7498  7499  7500
                   7501  7502  7503  7504  7505  7506  7507  7508  7509  7510
                   7511  7512  7513  7514  7515  7516  7517  7518  7519  7520
                   7521  7522  7523  7524  7525  7526  7527  7528  7529  7530
                   7531  7532  7533  7534  7535  7536  7537  7538  7539  7540
                   7541  7542  7543  7544  7545  7546  7547  7548  7549  7550
                   7551  7552  7553  7554  7555  7556  7557  7558  7559  7560
                   7561  7562  7563  7564  7565  7566  7567  7568  7569  7570
                   7571  7572  7573  7574  7575  7576  7577  7578  7579  7580
                   7581  7582  7583  7584  7585  7586  7587  7588  7589  7590
                   7591  7592  7593  7594  7595  7596  7597  7598  7599  7600
                   7601  7602  7603  7604  7605  7606  7607  7608  7609  7610
                   7611  7612  7613  7614  7615  7616  7617  7618  7619  7620
                   7621  7622  7623  7624  7625  7626  7627  7628  7629  7630
                   7631  7632  7633  7634  7635  7636  7637  7638  7639  7640
                   7641  7642  7643  7644  7645  7646  7647  7648  7649  7650
                   7651  7652  7653  7654  7655  7656  7657  7658  7659  7660
                   7661  7662  7663  7664  7665  7666  7667  7668  7669  7670
                   7671  7672  7673  7674  7675  7676  7677  7678  7679  7680
                   7681  7682  7683  7684  7685  7686  7687  7688  7689  7690
                   7691  7692  7693  7694  7695  7696  7697  7698  7699  7700
                   7701  7702  7703  7704  7705  7706  7707  7708  7709  7710
                   7711  7712  7713  7714  7715  7716  7717  7718  7719  7720
                   7721  7722  7723  7724  7725  7726  7727  7728  7729  7730
                   7731  7732  7733  7734  7735  7736  7737  7738  7739  7740
                   7741  7742  7743  7744  7745  7746  7747  7748  7749  7750
                   7751  7752  7753  7754  7755  7756  7757  7758  7759  7760
                   7761  7762  7763  7764  7765  7766  7767  7768  7769  7770
                   7771  7772  7773  7774  7775  7776  7777  7778  7779  7780
                   7781  7782  7783  7784  7785  7786  7787  7788  7789  7790
                   7791  7792  7793  7794  7795  7796  7797  7798  7799  7800
                   7801  7802  7803  7804  7805  7806  7807  7808  7809  7810
                   7811  7812  7813  7814  7815  7816  7817  7818  7819  7820
                   7821  7822  7823  7824  7825  7826  7827  7828  7829  7830
                   7831  7832  7833  7834  7835  7836  7837  7838  7839  7840
                   7841  7842  7843  7844  7845  7846  7847  7848  7849  7850
                   7851  7852  7853  7854  7855  7856  7857  7858  7859  7860
                   7861  7862  7863  7864  7865  7866  7867  7868  7869  7870
                   7871  7872  7873  7874  7875  7876  7877  7878  7879  7880
                   7881  7882  7883  7884  7885  7886  7887  7888  7889  7890
                   7891  7892  7893  7894  7895  7896  7897  7898  7899  7900
                   7901  7902  7903  7904  7905  7906  7907  7908  7909  7910
                   7911  7912  7913  7914  7915  7916  7917  7918  7919  7920
                   7921  7922  7923  7924  7925  7926  7927  7928  7929  7930
                   7931  7932  7933  7934  7935  7936  7937  7938  7939  7940
                   7941  7942  7943  7944  7945  7946  7947  7948  7949  7950
                   7951  7952  7953  7954  7955  7956  7957  7958  7959  7960
                   7961  7962  7963  7964  7965  7966  7967  7968  7969  7970
                   7971  7972  7973  7974  7975  7976  7977  7978  7979  7980
                   7981  7982  7983  7984  7985  7986  7987  7988  7989  7990
                   7991  7992  7993  7994  7995  7996  7997  7998  7999  8000
                   8001  8002  8003  8004  8005  8006  8007  8008  8009  8010
                   8011  8012  8013  8014  8015  8016  8017  8018  8019  8020
                   8021  8022  8023  8024  8025  8026  8027  8028  8029  8030
                   8031  8032  8033  8034  8035  8036  8037  8038  8039  8040
                   8041  8042  8043  8044  8045  8046  8047  8048  8049  8050
                   8051  8052  8053  8054  8055  8056  8057  8058  8059  8060
                   8061  8062  8063  8064  8065  8066  8067  8068  8069  8070
                   8071  8072  8073  8074  8075  8076  8077  8078  8079  8080
                   8081  8082  8083  8084  8085  8086  8087  8088  8089  8090
                   8091  8092  8093  8094  8095  8096  8097  8098  8099  8100
                   8101  8102  8103  8104  8105  8106  8107  8108  8109  8110
                   8111  8112  8113  8114  8115  8116  8117  8118  8119  8120
                   8121  8122  8123  8124  8125  8126  8127  8128  8129  8130
                   8131  8132  8133  8134  8135  8136  8137  8138  8139  8140
                   8141  8142  8143  8144  8145  8146  8147  8148  8149  8150
                   8151  8152  8153  8154  8155  8156  8157  8158  8159  8160
                   8161  8162  8163  8164  8165  8166  8167  8168  8169  8170
                   8171  8172  8173  8174  8175  8176  8177  8178  8179  8180
                   8181  8182  8183  8184  8185  8186  8187  8188  8189  8190
                   8191  8192  8193  8194  8195  8196  8197  8198  8199  8200
                   8201  8202  8203  8204  8205  8206  8207  8208  8209  8210
                   8211  8212  8213  8214  8215  8216  8217  8218  8219  8220
                   8221  8222  8223  8224  8225  8226  8227  8228  8229  8230
                   8231  8232  8233  8234  8235  8236  8237  8238  8239  8240
                   8241  8242  8243  8244  8245  8246  8247  8248  8249  8250
                   8251  8252  8253  8254  8255  8256  8257  8258  8259  8260
                   8261  8262  8263  8264  8265  8266  8267  8268  8269  8270
                   8271  8272  8273  8274  8275  8276  8277  8278  8279  8280
                   8281  8282  8283  8284  8285  8286  8287  8288  8289  8290
                   8291  8292  8293  8294  8295  8296  8297  8298  8299  8300
                   8301  8302  8303  8304  8305  8306  8307  8308  8309  8310
                   8311  8312  8313  8314  8315  8316  8317  8318  8319  8320
                   8321  8322  8323  8324  8325  8326  8327  8328  8329  8330
                   8331  8332  8333  8334  8335  8336  8337  8338  8339  8340
                   8341  8342  8343  8344  8345  8346  8347  8348  8349  8350
                   8351  8352  8353  8354  8355  8356  8357  8358  8359  8360
                   8361  8362  8363  8364  8365  8366  8367  8368  8369  8370
                   8371  8372  8373  8374  8375  8376  8377  8378  8379  8380
                   8381  8382  8383  8384  8385  8386  8387  8388  8389  8390
                   8391  8392  8393  8394  8395  8396  8397  8398  8399  8400
                   8401  8402  8403  8404  8405  8406  8407  8408  8409  8410
                   8411  8412  8413  8414  8415  8416  8417  8418  8419  8420
                   8421  8422  8423  8424  8425  8426  8427  8428  8429  8430
                   8431  8432  8433  8434  8435  8436  8437  8438  8439  8440
                   8441  8442  8443  8444  8445  8446  8447  8448  8449  8450
                   8451  8452  8453  8454  8455  8456  8457  8458  8459  8460
                   8461  8462  8463  8464  8465  8466  8467  8468  8469  8470
                   8471  8472  8473  8474  8475  8476  8477  8478  8479  8480
                   8481  8482  8483  8484  8485  8486  8487  8488  8489  8490
                   8491  8492  8493  8494  8495  8496  8497  8498  8499  8500
                   8501  8502  8503  8504  8505  8506  8507  8508  8509  8510
                   8511  8512  8513  8514  8515  8516  8517  8518  8519  8520
                   8521  8522  8523  8524  8525  8526  8527  8528  8529  8530
                   8531  8532  8533  8534  8535  8536  8537  8538  8539  8540
                   8541  8542  8543  8544  8545  8546  8547  8548  8549  8550
                   8551  8552  8553  8554  8555  8556  8557  8558  8559  8560
                   8561  8562  8563  8564  8565  8566  8567  8568  8569  8570
                   8571  8572  8573  8574  8575  8576  8577  8578  8579  8580
                   8581  8582  8583  8584  8585  8586  8587  8588  8589  8590
                   8591  8592  8593  8594  8595  8596  8597  8598  8599  8600
                   8601  8602  8603  8604  8605  8606  8607  8608  8609  8610
                   8611  8612  8613  8614  8615  8616  8617  8618  8619  8620
                   8621  8622  8623  8624  8625  8626  8627  8628  8629  8630
                   8631  8632  8633  8634  8635  8636  8637  8638  8639  8640
                   8641  8642  8643  8644  8645  8646  8647  8648  8649  8650
                   8651  8652  8653  8654  8655  8656  8657  8658  8659  8660
                   8661  8662  8663  8664  8665  8666  8667  8668  8669  8670
                   8671  8672  8673  8674  8675  8676  8677  8678  8679  8680
                   8681  8682  8683  8684  8685  8686  8687  8688  8689  8690
                   8691  8692  8693  8694  8695  8696  8697  8698  8699  8700
                   8701  8702  8703  8704  8705  8706  8707  8708  8709  8710
                   8711  8712  8713  8714  8715  8716  8717  8718  8719  8720
                   8721  8722  8723  8724  8725  8726  8727  8728  8729  8730
                   8731  8732  8733  8734  8735  8736  8737  8738  8739  8740
                   8741  8742  8743  8744  8745  8746  8747  8748  8749  8750
                   8751  8752  8753  8754  8755  8756  8757  8758  8759  8760
                   8761  8762  8763  8764  8765  8766  8767  8768  8769  8770
                   8771  8772  8773  8774  8775  8776  8777  8778  8779  8780
                   8781  8782  8783  8784  8785  8786  8787  8788  8789  8790
                   8791  8792  8793  8794  8795  8796  8797  8798  8799  8800
                   8801  8802  8803  8804  8805  8806  8807  8808  8809  8810
                   8811  8812  8813  8814  8815  8816  8817  8818  8819  8820
                   8821  8822  8823  8824  8825  8826  8827  8828  8829  8830
                   8831  8832  8833  8834  8835  8836  8837  8838  8839  8840
                   8841  8842  8843  8844  8845  8846  8847  8848  8849  8850
                   8851  8852  8853  8854  8855  8856  8857  8858  8859  8860
                   8861  8862  8863  8864  8865  8866  8867  8868  8869  8870
                   8871  8872  8873  8874  8875  8876  8877  8878  8879  8880
                   8881  8882  8883  8884  8885  8886  8887  8888  8889  8890
                   8891  8892  8893  8894  8895  8896  8897  8898  8899  8900
                   8901  8902  8903  8904  8905  8906  8907  8908  8909  8910
                   8911  8912  8913  8914  8915  8916  8917  8918  8919  8920
                   8921  8922  8923  8924  8925  8926  8927  8928  8929  8930
                   8931  8932  8933  8934  8935  8936  8937  8938  8939  8940
                   8941  8942  8943  8944  8945  8946  8947  8948  8949  8950
                   8951  8952  8953  8954  8955  8956  8957  8958  8959  8960
                   8961  8962  8963  8964  8965  8966  8967  8968  8969  8970
                   8971  8972  8973  8974  8975  8976  8977  8978  8979  8980
                   8981  8982  8983  8984  8985  8986  8987  8988  8989  8990
                   8991  8992  8993  8994  8995  8996  8997  8998  8999  9000
                   9001  9002  9003  9004  9005  9006  9007  9008  9009  9010
                   9011  9012  9013  9014  9015  9016  9017  9018  9019  9020
                   9021  9022  9023  9024  9025  9026  9027  9028  9029  9030
                   9031  9032  9033  9034  9035  9036  9037  9038  9039  9040
                   9041  9042  9043  9044  9045  9046  9047  9048  9049  9050
                   9051  9052  9053  9054  9055  9056  9057  9058  9059  9060
                   9061  9062  9063  9064  9065  9066  9067  9068  9069  9070
                   9071  9072  9073  9074  9075  9076  9077  9078  9079  9080
                   9081  9082  9083  9084  9085  9086  9087  9088  9089  9090
                   9091  9092  9093  9094  9095  9096  9097  9098  9099  9100
                   9101  9102  9103  9104  9105  9106  9107  9108  9109  9110
                   9111  9112  9113  9114  9115  9116  9117  9118  9119  9120
                   9121  9122  9123  9124  9125  9126  9127  9128  9129  9130
                   9131  9132  9133  9134  9135  9136  9137  9138  9139  9140
                   9141  9142  9143  9144  9145  9146  9147  9148  9149  9150
                   9151  9152  9153  9154  9155  9156  9157  9158  9159  9160
                   9161  9162  9163  9164  9165  9166  9167  9168  9169  9170
                   9171  9172  9173  9174  9175  9176  9177  9178  9179  9180
                   9181  9182  9183  9184  9185  9186  9187  9188  9189  9190
                   9191  9192  9193  9194  9195  9196  9197  9198  9199  9200
                   9201  9202  9203  9204  9205  9206  9207  9208  9209  9210
                   9211  9212  9213  9214  9215  9216  9217  9218  9219  9220
                   9221  9222  9223  9224  9225  9226  9227  9228  9229  9230
                   9231  9232  9233  9234  9235  9236  9237  9238  9239  9240
                   9241  9242  9243  9244  9245  9246  9247  9248  9249  9250
                   9251  9252  9253  9254  9255  9256  9257  9258  9259  9260
                   9261  9262  9263  9264  9265  9266  9267  9268  9269  9270
                   9271  9272  9273  9274  9275  9276  9277  9278  9279  9280
                   9281  9282  9283  9284  9285  9286  9287  9288  9289  9290
                   9291  9292  9293  9294  9295  9296  9297  9298  9299  9300
                   9301  9302  9303  9304  9305  9306  9307  9308  9309  9310
                   9311  9312  9313  9314  9315  9316  9317  9318  9319  9320
                   9321  9322  9323  9324  9325  9326  9327  9328  9329  9330
                   9331  9332  9333  9334  9335  9336  9337  9338  9339  9340
                   9341  9342  9343  9344  9345  9346  9347  9348  9349  9350
                   9351  9352  9353  9354  9355  9356  9357  9358  9359  9360
                   9361  9362  9363  9364  9365  9366  9367  9368  9369  9370
                   9371  9372  9373  9374  9375  9376  9377  9378  9379  9380
                   9381  9382  9383  9384  9385  9386  9387  9388  9389  9390
                   9391  9392  9393  9394  9395  9396  9397  9398  9399  9400
                   9401  9402  9403  9404  9405  9406  9407  9408  9409  9410
                   9411  9412  9413  9414  9415  9416  9417  9418  9419  9420
                   9421  9422  9423  9424  9425  9426  9427  9428  9429  9430
                   9431  9432  9433  9434  9435  9436  9437  9438  9439  9440
                   9441  9442  9443  9444  9445  9446  9447  9448  9449  9450
                   9451  9452  9453  9454  9455  9456  9457  9458  9459  9460
                   9461  9462  9463  9464  9465  9466  9467  9468  9469  9470
                   9471  9472  9473  9474  9475  9476  9477  9478  9479  9480
                   9481  9482  9483  9484  9485  9486  9487  9488  9489  9490
                   9491  9492  9493  9494  9495  9496  9497  9498  9499  9500
                   9501  9502  9503  9504  9505  9506  9507  9508  9509  9510
                   9511  9512  9513  9514  9515  9516  9517  9518  9519  9520
                   9521  9522  9523  9524  9525  9526  9527  9528  9529  9530
                   9531  9532  9533  9534  9535  9536  9537  9538  9539  9540
                   9541  9542  9543  9544  9545  9546  9547  9548  9549  9550
                   9551  9552  9553  9554  9555  9556  9557  9558  9559  9560
                   9561  9562  9563  9564  9565  9566  9567  9568  9569  9570
                   9571  9572  9573  9574  9575  9576  9577  9578  9579  9580
                   9581  9582  9583  9584  9585  9586  9587  9588  9589  9590
                   9591  9592  9593  9594  9595  9596  9597  9598  9599  9600
                   9601  9602  9603  9604  9605  9606  9607  9608  9609  9610
                   9611  9612  9613  9614  9615  9616  9617  9618  9619  9620
                   9621  9622  9623  9624  9625  9626  9627  9628  9629  9630
                   9631  9632  9633  9634  9635  9636  9637  9638  9639  9640
                   9641  9642  9643  9644  9645  9646  9647  9648  9649  9650
                   9651  9652  9653  9654  9655  9656  9657  9658  9659  9660
                   9661  9662  9663  9664  9665  9666  9667  9668  9669  9670
                   9671  9672  9673  9674  9675  9676  9677  9678  9679  9680
                   9681  9682  9683  9684  9685  9686  9687  9688  9689  9690
                   9691  9692  9693  9694  9695  9696  9697  9698  9699  9700
                   9701  9702  9703  9704  9705  9706  9707  9708  9709  9710
                   9711  9712  9713  9714  9715  9716  9717  9718  9719  9720
                   9721  9722  9723  9724  9725  9726  9727  9728  9729  9730
                   9731  9732  9733  9734  9735  9736  9737  9738  9739  9740
                   9741  9742  9743  9744  9745  9746  9747  9748  9749  9750
                   9751  9752  9753  9754  9755  9756  9757  9758  9759  9760
                   9761  9762  9763  9764  9765  9766  9767  9768  9769  9770
                   9771  9772  9773  9774  9775  9776  9777  9778  9779  9780
                   9781  9782  9783  9784  9785  9786  9787  9788  9789  9790
                   9791  9792  9793  9794  9795  9796  9797  9798  9799  9800
                   9801  9802  9803  9804  9805  9806  9807  9808  9809  9810
                   9811  9812  9813  9814  9815  9816  9817  9818  9819  9820
                   9821  9822  9823  9824  9825  9826  9827  9828  9829  9830
                   9831  9832  9833  9834  9835  9836  9837  9838  9839  9840
                   9841  9842  9843  9844  9845  9846  9847  9848  9849  9850
                   9851  9852  9853  9854  9855  9856  9857  9858  9859  9860
                   9861  9862  9863  9864  9865  9866  9867  9868  9869  9870
                   9871  9872  9873  9874  9875  9876  9877  9878  9879  9880
                   9881  9882  9883  9884  9885  9886  9887  9888  9889  9890
                   9891  9892  9893  9894  9895  9896  9897  9898  9899  9900
                   9901  9902  9903  9904  9905  9906  9907  9908  9909  9910
                   9911  9912  9913  9914  9915  9916  9917  9918  9919  9920
                   9921  9922  9923  9924  9925  9926  9927  9928  9929  9930
                   9931  9932  9933  9934  9935  9936  9937  9938  9939  9940
                   9941  9942  9943  9944  9945  9946  9947  9948  9949  9950
                   9951  9952  9953  9954  9955  9956  9957  9958  9959  9960
                   9961  9962  9963  9964  9965  9966  9967  9968  9969  9970
                   9971  9972  9973  9974  9975  9976  9977  9978  9979  9980
                   9981  9982  9983  9984  9985  9986  9987  9988  9989  9990
                   9991  9992  9993  9994  9995  9996  9997  9998  9999 10000
                  10001 10002 10003 10004 10005 10006 10007 10008 10009 10010
                  10011 10012 10013 10014 10015 10016 10017 10018 10019 10020
                  10021 10022 10023 10024 10025 10026 10027 10028 10029 10030
                  10031 10032 10033 10034 10035 10036 10037 10038 10039 10040
                  10041 10042 10043 10044 10045 10046 10047 10048 10049 10050
                  10051 10052 10053 10054 10055 10056 10057 10058 10059 10060
                  10061 10062 10063 10064 10065 10066 10067 10068 10069 10070
                  10071 10072 10073 10074 10075 10076 10077 10078 10079 10080
                  10081 10082 10083 10084 10085 10086 10087 10088 10089 10090
                  10091 10092 10093 10094 10095 10096 10097 10098 10099 10100
                  10101 10102 10103 10104 10105 10106 10107 10108 10109 10110
                  10111 10112 10113 10114 10115 10116 10117 10118 10119 10120
                  10121 10122 10123 10124 10125 10126 10127 10128 10129 10130
                  10131 10132 10133 10134 10135 10136 10137 10138 10139 10140
                  10141 10142 10143 10144 10145 10146 10147 10148 10149 10150
                  10151 10152 10153 10154 10155 10156 10157 10158 10159 10160
                  10161 10162 10163 10164 10165 10166 10167 10168 10169 10170
                  10171 10172 10173 10174 10175 10176 10177 10178 10179 10180
                  10181 10182 10183 10184 10185 10186 10187 10188 10189 10190
                  10191 10192 10193 10194 10195 10196 10197 10198 10199 10200
                  10201 10202 10203 10204 10205 10206 10207 10208 10209 10210
                  10211 10212 10213 10214 10215 10216 10217 10218 10219 10220
                  10221 10222 10223 10224 10225 10226 10227 10228 10229 10230
                  10231 10232 10233 10234 10235 10236 10237 10238 10239 10240
                  10241 10242 10243 10244 10245 10246 10247 10248 10249 10250
                  10251 10252 10253 10254 10255 10256 10257 10258 10259 10260
                  10261 10262 10263 10264 10265 10266 10267 10268 10269 10270
                  10271 10272 10273 10274 10275 10276 10277 10278 10279 10280
                  10281 10282 10283 10284 10285 10286 10287 10288 10289 10290
                  10291 10292 10293 10294 10295 10296 10297 10298 10299 10300
                  10301 10302 10303 10304 10305 10306 10307 10308 10309 10310
                  10311 10312 10313 10314 10315 10316 10317 10318 10319 10320
                  10321 10322 10323 10324 10325 10326 10327 10328 10329 10330
                  10331 10332 10333 10334 10335 10336 10337 10338 10339 10340
                  10341 10342 10343 10344 10345 10346 10347 10348 10349 10350
                  10351 10352 10353 10354 10355 10356 10357 10358 10359 10360
                  10361 10362 10363 10364 10365 10366 10367 10368 10369 10370
                  10371 10372 10373 10374 10375 10376 10377 10378 10379 10380
                  10381 10382 10383 10384 10385 10386 10387 10388 10389 10390
                  10391 10392 10393 10394 10395 10396 10397 10398 10399 10400
                  10401 10402 10403 10404 10405 10406 10407 10408 10409 10410
                  10411 10412 10413 10414 10415 10416 10417 10418 10419 10420
                  10421 10422 10423 10424 10425 10426 10427 10428 10429 10430
                  10431 10432 10433 10434 10435 10436 10437 10438 10439 10440
                  10441 10442 10443 10444 10445 10446 10447 10448 10449 10450
                  10451 10452 10453 10454 10455 10456 10457 10458 10459 10460
                  10461 10462 10463 10464 10465 10466 10467 10468 10469 10470
                  10471 10472 10473 10474 10475 10476 10477 10478 10479 10480
                  10481 10482 10483 10484 10485 10486 10487 10488 10489 10490
                  10491 10492 10493 10494 10495 10496 10497 10498 10499 10500
                  10501 10502 10503 10504 10505 10506 10507 10508 10509 10510
                  10511 10512 10513 10514 10515 10516 10517 10518 10519 10520
                  10521 10522 10523 10524 10525 10526 10527 10528 10529 10530
                  10531 10532 10533 10534 10535 10536 10537 10538 10539 10540
                  10541 10542 10543 10544 10545 10546 10547 10548 10549 10550
                  10551 10552 10553 10554 10555 10556 10557 10558 10559 10560
                  10561 10562 10563 10564 10565 10566 10567 10568 10569 10570
                  10571 10572 10573 10574 10575 10576 10577 10578 10579 10580
                  10581 10582 10583 10584 10585 10586 10587 10588 10589 10590
                  10591 10592 10593 10594 10595 10596 10597 10598 10599 10600
                  10601 10602 10603 10604 10605 10606 10607 10608 10609 10610
                  10611 10612 10613 10614 10615 10616 10617 10618 10619 10620
                  10621 10622 10623 10624 10625 10626 10627 10628 10629 10630
                  10631 10632 10633 10634 10635 10636 10637 10638 10639 10640
                  10641 10642 10643 10644 10645 10646 10647 10648 10649 10650
                  10651 10652 10653 10654 10655 10656 10657 10658 10659 10660
                  10661 10662 10663 10664 10665 10666 10667 10668 10669 10670
                  10671 10672 10673 10674 10675 10676 10677 10678 10679 10680
                  10681 10682 10683 10684 10685 10686 10687 10688 10689 10690
                  10691 10692 10693 10694 10695 10696 10697 10698 10699 10700
                  10701 10702 10703 10704 10705 10706 10707 10708 10709 10710
                  10711 10712 10713 10714 10715 10716 10717 10718 10719 10720
                  10721 10722 10723 10724 10725 10726 10727 10728 10729 10730
                  10731 10732 10733 10734 10735 10736 10737 10738 10739 10740
                  10741 10742 10743 10744 10745 10746 10747 10748 10749 10750
                  10751 10752 10753 10754 10755 10756 10757 10758 10759 10760
                  10761 10762 10763 10764 10765 10766 10767 10768 10769 10770
                  10771 10772 10773 10774 10775 10776 10777 10778 10779 10780
                  10781 10782 10783 10784 10785 10786 10787 10788 10789 10790
                  10791 10792 10793 10794 10795 10796 10797 10798 10799 10800
                  10801 10802 10803 10804 10805 10806 10807 10808 10809 10810
                  10811 10812 10813 10814 10815 10816 10817 10818 10819 10820
                  10821 10822 10823 10824 10825 10826 10827 10828 10829 10830
                  10831 10832 10833 10834 10835 10836 10837 10838 10839 10840
                  10841 10842 10843 10844 10845 10846 10847 10848 10849 10850
                  10851 10852 10853 10854 10855 10856 10857 10858 10859 10860
                  10861 10862 10863 10864 10865 10866 10867 10868 10869 10870
                  10871 10872 10873 10874 10875 10876 10877 10878 10879 10880
                  10881 10882 10883 10884 10885 10886 10887 10888 10889 10890
                  10891 10892 10893 10894 10895 10896 10897 10898 10899 10900
                  10901 10902 10903 10904 10905 10906 10907 10908 10909 10910
                  10911 10912 10913 10914 10915 10916 10917 10918 10919 10920
                  10921 10922 10923 10924 10925 10926 10927 10928 10929 10930
                  10931 10932 10933 10934 10935 10936 10937 10938 10939 10940
                  10941 10942 10943 10944 10945 10946 10947 10948 10949 10950
                  10951 10952 10953 10954 10955 10956 10957 10958 10959 10960
                  10961 10962 10963 10964 10965 10966 10967 10968 10969 10970
                  10971 10972 10973 10974 10975 10976 10977 10978 10979 10980
                  10981 10982 10983 10984 10985 10986 10987 10988 10989 10990
                  10991 10992 10993 10994 10995 10996 10997 10998 10999 11000
                  11001 11002 11003 11004 11005 11006 11007 11008 11009 11010
                  11011 11012 11013 11014 11015 11016 11017 11018 11019 11020
                  11021 11022 11023 11024 11025 11026 11027 11028 11029 11030
                  11031 11032 11033 11034 11035 11036 11037 11038 11039 11040
                  11041 11042 11043 11044 11045 11046 11047 11048 11049 11050
                  11051 11052 11053 11054 11055 11056 11057 11058 11059 11060
                  11061 11062 11063 11064 11065 11066 11067 11068 11069 11070
                  11071 11072 11073 11074 11075 11076 11077 11078 11079 11080
                  11081 11082 11083 11084 11085 11086 11087 11088 11089 11090
                  11091 11092 11093 11094 11095 11096 11097 11098 11099 11100
                  11101 11102 11103 11104 11105 11106 11107 11108 11109 11110
                  11111 11112 11113 11114 11115 11116 11117 11118 11119 11120
                  11121 11122 11123 11124 11125 11126 11127 11128 11129 11130
                  11131 11132 11133 11134 11135 11136 11137 11138 11139 11140
                  11141 11142 11143 11144 11145 11146 11147 11148 11149 11150
                  11151 11152 11153 11154 11155 11156 11157 11158 11159 11160
                  11161 11162 11163 11164 11165 11166 11167 11168 11169 11170
                  11171 11172 11173 11174 11175 11176 11177 11178 11179 11180
                  11181 11182 11183 11184 11185 11186 11187 11188 11189 11190
                  11191 11192 11193 11194 11195 11196 11197 11198 11199 11200
                  11201 11202 11203 11204 11205 11206 11207 11208 11209 11210
                  11211 11212 11213 11214 11215 11216 11217 11218 11219 11220
                  11221 11222 11223 11224 11225 11226 11227 11228 11229 11230
                  11231 11232 11233 11234 11235 11236 11237 11238 11239 11240
                  11241 11242 11243 11244 11245 11246 11247 11248 11249 11250
                  11251 11252 11253 11254 11255 11256 11257 11258 11259 11260
                  11261 11262 11263 11264 11265 11266 11267 11268 11269 11270
                  11271 11272 11273 11274 11275 11276 11277 11278 11279 11280
                  11281 11282 11283 11284 11285 11286 11287 11288 11289 11290
                  11291 11292 11293 11294 11295 11296 11297 11298 11299 11300
                  11301 11302 11303 11304 11305 11306 11307 11308 11309 11310
                  11311 11312 11313 11314 11315 11316 11317 11318 11319 11320
                  11321 11322 11323 11324 11325 11326 11327 11328 11329 11330
                  11331 11332 11333 11334 11335 11336 11337 11338 11339 11340
                  11341 11342 11343 11344 11345 11346 11347 11348 11349 11350
                  11351 11352 11353 11354 11355 11356 11357 11358 11359 11360
                  11361 11362 11363 11364 11365 11366 11367 11368 11369 11370
                  11371 11372 11373 11374 11375 11376 11377 11378 11379 11380
                  11381 11382 11383 11384 11385 11386 11387 11388 11389 11390
                  11391 11392 11393 11394 11395 11396 11397 11398 11399 11400
                  11401 11402 11403 11404 11405 11406 11407 11408 11409 11410
                  11411 11412 11413 11414 11415 11416 11417 11418 11419 11420
                  11421 11422 11423 11424 11425 11426 11427 11428 11429 11430
                  11431 11432 11433 11434 11435 11436 11437 11438 11439 11440
                  11441 11442 11443 11444 11445 11446 11447 11448 11449 11450
                  11451 11452 11453 11454 11455 11456 11457 11458 11459 11460
                  11461 11462 11463 11464 11465 11466 11467 11468 11469 11470
                  11471 11472 11473 11474 11475 11476 11477 11478 11479 11480
                  11481 11482 11483 11484 11485 11486 11487 11488 11489 11490
                  11491 11492 11493 11494 11495 11496 11497 11498 11499 11500
                  11501 11502 11503 11504 11505 11506 11507 11508 11509 11510
                  11511 11512 11513 11514 11515 11516 11517 11518 11519 11520
                  11521 11522 11523 11524 11525 11526 11527 11528 11529 11530
                  11531 11532 11533 11534 11535 11536 11537 11538 11539 11540
                  11541 11542 11543 11544 11545 11546 11547 11548 11549 11550
                  11551 11552 11553 11554 11555 11556 11557 11558 11559 11560
                  11561 11562 11563 11564 11565 11566 11567 11568 11569 11570
                  11571 11572 11573 11574 11575 11576 11577 11578 11579 11580
                  11581 11582 11583 11584 11585 11586 11587 11588 11589 11590
                  11591 11592 11593 11594 11595 11596 11597 11598 11599 11600
                  11601 11602 11603 11604 11605 11606 11607 11608 11609 11610
                  11611 11612 11613 11614 11615 11616 11617 11618 11619 11620
                  11621 11622 11623 11624 11625 11626 11627 11628 11629 11630
                  11631 11632 11633 11634 11635 11636 11637 11638 11639 11640
                  11641 11642 11643 11644 11645 11646 11647 11648 11649 11650
                  11651 11652 11653 11654 11655 11656 11657 11658 11659 11660
                  11661 11662 11663 11664 11665 11666 11667 11668 11669 11670
                  11671 11672 11673 11674 11675 11676 11677 11678 11679 11680
                  11681 11682 11683 11684 11685 11686 11687 11688 11689 11690
                  11691 11692 11693 11694 11695 11696 11697 11698 11699 11700
                  11701 11702 11703 11704 11705 11706 11707 11708 11709 11710
                  11711 11712 11713 11714 11715 11716 11717 11718 11719 11720
                  11721 11722 11723 11724 11725 11726 11727 11728 11729 11730
                  11731 11732 11733 11734 11735 11736 11737 11738 11739 11740
                  11741 11742 11743 11744 11745 11746 11747 11748 11749 11750
                  11751 11752 11753 11754 11755 11756 11757 11758 11759 11760
                  11761 11762 11763 11764 11765 11766 11767 11768 11769 11770
                  11771 11772 11773 11774 11775 11776 11777 11778 11779 11780
                  11781 11782 11783 11784 11785 11786 11787 11788 11789 11790
                  11791 11792 11793 11794 11795 11796 11797 11798 11799 11800
                  11801 11802 11803 11804 11805 11806 11807 11808 11809 11810
                  11811 11812 11813 11814 11815 11816 11817 11818 11819 11820
                  11821 11822 11823 11824 11825 11826 11827 11828 11829 11830
                  11831 11832 11833 11834 11835 11836 11837 11838 11839 11840
                  11841 11842 11843 11844 11845 11846 11847 11848 11849 11850
                  11851 11852 11853 11854 11855 11856 11857 11858 11859 11860
                  11861 11862 11863 11864 11865 11866 11867 11868 11869 11870
                  11871 11872 11873 11874 11875 11876 11877 11878 11879 11880
                  11881 11882 11883 11884 11885 11886 11887 11888 11889 11890
                  11891 11892 11893 11894 11895 11896 11897 11898 11899 11900
                  11901 11902 11903 11904 11905 11906 11907 11908 11909 11910
                  11911 11912 11913 11914 11915 11916 11917 11918 11919 11920
                  11921 11922 11923 11924 11925 11926 11927 11928 11929 11930
                  11931 11932 11933 11934 11935 11936 11937 11938 11939 11940
                  11941 11942 11943 11944 11945 11946 11947 11948 11949 11950
                  11951 11952 11953 11954 11955 11956 11957 11958 11959 11960
                  11961 11962 11963 11964 11965 11966 11967 11968 11969 11970
                  11971 11972 11973 11974 11975 11976 11977 11978 11979 11980
                  11981 11982 11983 11984 11985 11986 11987 11988 11989 11990
                  11991 11992 11993 11994 11995 11996 11997 11998 11999 12000
                  12001 12002 12003 12004 12005 12006 12007 12008 12009 12010
                  12011 12012 12013 12014 12015 12016 12017 12018 12019 12020
                  12021 12022 12023 12024 12025 12026 12027 12028 12029 12030
                  12031 12032 12033 12034 12035 12036 12037 12038 12039 12040
                  12041 12042 12043 12044 12045 12046 12047 12048 12049 12050
                  12051 12052 12053 12054 12055 12056 12057 12058 12059 12060
                  12061 12062 12063 12064 12065 12066 12067 12068 12069 12070
                  12071 12072 12073 12074 12075 12076 12077 12078 12079 12080
                  12081 12082 12083 12084 12085 12086 12087 12088 12089 12090
                  12091 12092 12093 12094 12095 12096 12097 12098 12099 12100
                  12101 12102 12103 12104 12105 12106 12107 12108 12109 12110
                  12111 12112 12113 12114 12115 12116 12117 12118 12119 12120
                  12121 12122 12123 12124 12125 12126 12127 12128 12129 12130
                  12131 12132 12133 12134 12135 12136 12137 12138 12139 12140
                  12141 12142 12143 12144 12145 12146 12147 12148 12149 12150
                  12151 12152 12153 12154 12155 12156 12157 12158 12159 12160
                  12161 12162 12163 12164 12165 12166 12167 12168 12169 12170
                  12171 12172 12173 12174 12175 12176 12177 12178 12179 12180
                  12181 12182 12183 12184 12185 12186 12187 12188 12189 12190
                  12191 12192 12193 12194 12195 12196 12197 12198 12199 12200
                  12201 12202 12203 12204 12205 12206 12207 12208 12209 12210
                  12211 12212 12213 12214 12215 12216 12217 12218 12219 12220
                  12221 12222 12223 12224 12225 12226 12227 12228 12229 12230
                  12231 12232 12233 12234 12235 12236 12237 12238 12239 12240
                  12241 12242 12243 12244 12245 12246 12247 12248 12249 12250
                  12251 12252 12253 12254 12255 12256 12257 12258 12259 12260
                  12261 12262 12263 12264 12265 12266 12267 12268 12269 12270
                  12271 12272 12273 12274 12275 12276 12277 12278 12279 12280
                  12281 12282 12283 12284 12285 12286 12287 12288 12289 12290
                  12291 12292 12293 12294 12295 12296 12297 12298 12299 12300
                  12301 12302 12303 12304 12305 12306 12307 12308 12309 12310
                  12311 12312 12313 12314 12315 12316 12317 12318 12319 12320
                  12321 12322 12323 12324 12325 12326 12327 12328 12329 12330
                  12331 12332 12333 12334 12335 12336 12337 12338 12339 12340
                  12341 12342 12343 12344 12345 12346 12347 12348 12349 12350
                  12351 12352 12353 12354 12355 12356 12357 12358 12359 12360
                  12361 12362 12363 12364 12365 12366 12367 12368 12369 12370
                  12371 12372 12373 12374 12375 12376 12377 12378 12379 12380
                  12381 12382 12383 12384 12385 12386 12387 12388 12389 12390
                  12391 12392 12393 12394 12395 12396 12397 12398 12399 12400
                  12401 12402 12403 12404 12405 12406 12407 12408 12409 12410
                  12411 12412 12413 12414 12415 12416 12417 12418 12419 12420
                  12421 12422 12423 12424 12425 12426 12427 12428 12429 12430
                  12431 12432 12433 12434 12435 12436 12437 12438 12439 12440
                  12441 12442 12443 12444 12445 12446 12447 12448 12449 12450
                  12451 12452 12453 12454 12455 12456 12457 12458 12459 12460
                  12461 12462 12463 12464 12465 12466 12467 12468 12469 12470
                  12471 12472 12473 12474 12475 12476 12477 12478 12479 12480
                  12481 12482 12483 12484 12485 12486 12487 12488 12489 12490
                  12491 12492 12493 12494 12495 12496 12497 12498 12499 12500
                  12501 12502 12503 12504 12505 12506 12507 12508 12509 12510
                  12511 12512 12513 12514 12515 12516 12517 12518 12519 12520
                  12521 12522 12523 12524 12525 12526 12527 12528 12529 12530
                  12531 12532 12533 12534 12535 12536 12537 12538 12539 12540
                  12541 12542 12543 12544 12545 12546 12547 12548 12549 12550
                  12551 12552 12553 12554 12555 12556 12557 12558 12559 12560
                  12561 12562 12563 12564 12565 12566 12567 12568 12569 12570
                  12571 12572 12573 12574 12575 12576 12577 12578 12579 12580
                  12581 12582 12583 12584 12585 12586 12587 12588 12589 12590
                  12591 12592 12593 12594 12595 12596 12597 12598 12599 12600
                  12601 12602 12603 12604 12605 12606 12607 12608 12609 12610
                  12611 12612 12613 12614 12615 12616 12617 12618 12619 12620
                  12621 12622 12623 12624 12625 12626 12627 12628 12629 12630
                  12631 12632 12633 12634 12635 12636 12637 12638 12639 12640
                  12641 12642 12643 12644 12645 12646 12647 12648 12649 12650
                  12651 12652 12653 12654 12655 12656 12657 12658 12659 12660
                  12661 12662 12663 12664 12665 12666 12667 12668 12669 12670
                  12671 12672 12673 12674 12675 12676 12677 12678 12679 12680
                  12681 12682 12683 12684 12685 12686 12687 12688 12689 12690
                  12691 12692 12693 12694 12695 12696 12697 12698 12699 12700
                  12701 12702 12703 12704 12705 12706 12707 12708 12709 12710
                  12711 12712 12713 12714 12715 12716 12717 12718 12719 12720
                  12721 12722 12723 12724 12725 12726 12727 12728 12729 12730
                  12731 12732 12733 12734 12735 12736 12737 12738 12739 12740
                  12741 12742 12743 12744 12745 12746 12747 12748 12749 12750
                  12751 12752 12753 12754 12755 12756 12757 12758 12759 12760
                  12761 12762 12763 12764 12765 12766 12767 12768 12769 12770
                  12771 12772 12773 12774 12775 12776 12777 12778 12779 12780
                  12781 12782 12783 12784 12785 12786 12787 12788 12789 12790
                  12791 12792 12793 12794 12795 12796 12797 12798 12799 12800
                  12801 12802 12803 12804 12805 12806 12807 12808 12809 12810
                  12811 12812 12813 12814 12815 12816 12817 12818 12819 12820
                  12821 12822 12823 12824 12825 12826 12827 12828 12829 12830
                  12831 12832 12833 12834 12835 12836 12837 12838 12839 12840
                  12841 12842 12843 12844 12845 12846 12847 12848 12849 12850
                  12851 12852 12853 12854 12855 12856 12857 12858 12859 12860
                  12861 12862 12863 12864 12865 12866 12867 12868 12869 12870
                  12871 12872 12873 12874 12875 12876 12877 12878 12879 12880
                  12881 12882 12883 12884 12885 12886 12887 12888 12889 12890
                  12891 12892 12893 12894 12895 12896 12897 12898 12899 12900
                  12901 12902 12903 12904 12905 12906 12907 12908 12909 12910
                  12911 12912 12913 12914 12915 12916 12917 12918 12919 12920
                  12921 12922 12923 12924 12925 12926 12927 12928 12929 12930
                  12931 12932 12933 12934 12935 12936 12937 12938 12939 12940
                  12941 12942 12943 12944 12945 12946 12947 12948 12949 12950
                  12951 12952 12953 12954 12955 12956 12957 12958 12959 12960
                  12961 12962 12963 12964 12965 12966 12967 12968 12969 12970
                  12971 12972 12973 12974 12975 12976 12977 12978 12979 12980
                  12981 12982 12983 12984 12985 12986 12987 12988 12989 12990
                  12991 12992 12993 12994 12995 12996 12997 12998 12999 13000
                  13001 13002 13003 13004 13005 13006 13007 13008 13009 13010
                  13011 13012 13013 13014 13015 13016 13017 13018 13019 13020
                  13021 13022 13023 13024 13025 13026 13027 13028 13029 13030
                  13031 13032 13033 13034 13035 13036 13037 13038 13039 13040
                  13041 13042 13043 13044 13045 13046 13047 13048 13049 13050
                  13051 13052 13053 13054 13055 13056 13057 13058 13059 13060
                  13061 13062 13063 13064 13065 13066 13067 13068 13069 13070
                  13071 13072 13073 13074 13075 13076 13077 13078 13079 13080
                  13081 13082 13083 13084 13085 13086 13087 13088 13089 13090
                  13091 13092 13093 13094 13095 13096 13097 13098 13099 13100
                  13101 13102 13103 13104 13105 13106 13107 13108 13109 13110
                  13111 13112 13113 13114 13115 13116 13117 13118 13119 13120
                  13121 13122 13123 13124 13125 13126 13127 13128 13129 13130
                  13131 13132 13133 13134 13135 13136 13137 13138 13139 13140
                  13141 13142 13143 13144 13145 13146 13147 13148 13149 13150
                  13151 13152 13153 13154 13155 13156 13157 13158 13159 13160
                  13161 13162 13163 13164 13165 13166 13167 13168 13169 13170
                  13171 13172 13173 13174 13175 13176 13177 13178 13179 13180
                  13181 13182 13183 13184 13185 13186 13187 13188 13189 13190
                  13191 13192 13193 13194 13195 13196 13197 13198 13199 13200
                  13201 13202 13203 13204 13205 13206 13207 13208 13209 13210
                  13211 13212 13213 13214 13215 13216 13217 13218 13219 13220
                  13221 13222 13223 13224 13225 13226 13227 13228 13229 13230
                  13231 13232 13233 13234 13235 13236 13237 13238 13239 13240
                  13241 13242 13243 13244 13245 13246 13247 13248 13249 13250
                  13251 13252 13253 13254 13255 13256 13257 13258 13259 13260
                  13261 13262 13263 13264 13265 13266 13267 13268 13269 13270
                  13271 13272 13273 13274 13275 13276 13277 13278 13279 13280
                  13281 13282 13283 13284 13285 13286 13287 13288 13289 13290
                  13291 13292 13293 13294 13295 13296 13297 13298 13299 13300
                  13301 13302 13303 13304 13305 13306 13307 13308 13309 13310
                  13311 13312 13313 13314 13315 13316 13317 13318 13319 13320
                  13321 13322 13323 13324 13325 13326 13327 13328 13329 13330
                  13331 13332 13333 13334 13335 13336 13337 13338 13339 13340
                  13341 13342 13343 13344 13345 13346 13347 13348 13349 13350
                  13351 13352 13353 13354 13355 13356 13357 13358 13359 13360
                  13361 13362 13363 13364 13365 13366 13367 13368 13369 13370
                  13371 13372 13373 13374 13375 13376 13377 13378 13379 13380
                  13381 13382 13383 13384 13385 13386 13387 13388 13389 13390
                  13391 13392 13393 13394 13395 13396 13397 13398 13399 13400
                  13401 13402 13403 13404 13405 13406 13407 13408 13409 13410
                  13411 13412 13413 13414 13415 13416 13417 13418 13419 13420
                  13421 13422 13423 13424 13425 13426 13427 13428 13429 13430
                  13431 13432 13433 13434 13435 13436 13437 13438 13439 13440
                  13441 13442 13443 13444 13445 13446 13447 13448 13449 13450
                  13451 13452 13453 13454 13455 13456 13457 13458 13459 13460
                  13461 13462 13463 13464 13465 13466 13467 13468 13469 13470
                  13471 13472 13473 13474 13475 13476 13477 13478 13479 13480
                  13481 13482 13483 13484 13485 13486 13487 13488 13489 13490
                  13491 13492 13493 13494 13495 13496 13497 13498 13499 13500
                  13501 13502 13503 13504 13505 13506 13507 13508 13509 13510
                  13511 13512 13513 13514 13515 13516 13517 13518 13519 13520
                  13521 13522 13523 13524 13525 13526 13527 13528 13529 13530
                  13531 13532 13533 13534 13535 13536 13537 13538 13539 13540
                  13541 13542 13543 13544 13545 13546 13547 13548 13549 13550
                  13551 13552 13553 13554 13555 13556 13557 13558 13559 13560
                  13561 13562 13563 13564 13565 13566 13567 13568 13569 13570
                  13571 13572 13573 13574 13575 13576 13577 13578 13579 13580
                  13581 13582 13583 13584 13585 13586 13587 13588 13589 13590
                  13591 13592 13593 13594 13595 13596 13597 13598 13599 13600
                  13601 13602 13603 13604 13605 13606 13607 13608 13609 13610
                  13611 13612 13613 13614 13615 13616 13617 13618 13619 13620
                  13621 13622 13623 13624 13625 13626 13627 13628 13629 13630
                  13631 13632 13633 13634 13635 13636 13637 13638 13639 13640
                  13641 13642 13643 13644 13645 13646 13647 13648 13649 13650
                  13651 13652 13653 13654 13655 13656 13657 13658 13659 13660
                  13661 13662 13663 13664 13665 13666 13667 13668 13669 13670
                  13671 13672 13673 13674 13675 13676 13677 13678 13679 13680
                  13681 13682 13683 13684 13685 13686 13687 13688 13689 13690
                  13691 13692 13693 13694 13695 13696 13697 13698 13699 13700
                  13701 13702 13703 13704 13705 13706 13707 13708 13709 13710
   2749708 words will be used to store inverse Hessian.

 CPU     0: STEP CPU TIME=     0.05 TOTAL CPU TIME=          0.4 (      0.0 MIN)
 TOTAL WALL CLOCK TIME=          0.5 SECONDS, CPU UTILIZATION IS    71.08%

                    ----------------------
                    AO INTEGRAL TECHNOLOGY
                    ----------------------
     S,P,L SHELL ROTATED AXIS INTEGRALS, REPROGRAMMED BY
        KAZUYA ISHIMURA (IMS) AND JOSE SIERRA (SYNSTAR).
     S,P,D,L SHELL ROTATED AXIS INTEGRALS PROGRAMMED BY
        KAZUYA ISHIMURA (INSTITUTE FOR MOLECULAR SCIENCE).
     S,P,D,F,G SHELL TO TOTAL QUARTET ANGULAR MOMENTUM SUM 5,
        ERIC PROGRAM BY GRAHAM FLETCHER (ELORET AND NASA ADVANCED
        SUPERCOMPUTING DIVISION, AMES RESEARCH CENTER).
     S,P,D,F,G,L SHELL GENERAL RYS QUADRATURE PROGRAMMED BY
        MICHEL DUPUIS (PACIFIC NORTHWEST NATIONAL LABORATORY).
 Setting modorb=3 flag...
 Setting modorb=3 flag...

 -----------------------------------------------------------------------
                  The Fragment Molecular Orbital (FMO) method.
                         Version 5.4
          coded by D. G. Fedorov under the guidance of K. Kitaura,
    with contributions from N. Asada, K. R. Brorsen, M. Chiba, C. Choi,
 D. S. Kaliakin, N. Minezawa, V. Mironov, T. Nagata, H. Nakata, Y. Nishimoto,
               S. R. Pruitt, C. Steinmann, and F. Zahariev.
       All publications using the FMO method in GAMESS should cite:
          D. G. Fedorov, K. Kitaura, J. Chem. Phys. 120, 6832 (2004).
 -----------------------------------------------------------------------

 Used memory (words):      1659732
 Number of fragments:    308
 Number of layers:         1
 N-body FMO method:        2
 Number of atoms:       4690
 Total charge:            -4
 Total spin multiplicity:  1
 Number of basis sets:     1
 Number of LMO types:      1
 Number of boundaries:   306
 MonomerSCF convergence:   0.1000E-06
 Max monomerSCF iter:     30
 MonomerSCF criterion:     internal
 Max AOs per n-mer:       70      140
 Projection operator constant:  0.10E+07
 Layer electron correlation information
     nbody=  2
    SCFTYP=RHF     
    MPLEVL=  0
    DFTTYP=NONE    
     CITYP=NONE    
     CCTYP=NONE    
     TDDFT=NONE    
 FMO method: FMO2-DFTB3/D/PCM<1>

 Bond fragmentation scheme: HOP

 FMO approximations.
    Using point charge approximation for the 2e ESP with the VdW factor   2.00
    Using ES-dimer approximation with the VdW factor   2.00
    The uniform distances will be used in ESPs.
    Van der Waals radii in Angstrom are:
       R(N  )=  1.5000
       R(H  )=  1.2000
       R(C  )=  1.5000
       R(O  )=  1.4000
       R(S  )=  1.7500
    FMO gradient: add ESP derivative terms.
    FMO gradient: add Mulliken charge derivative.
    FMO gradient: add HOP derivatives.
    FMO gradient: add response terms with SCZV.

 FMO initial guess options.
    Using monomer density to form dimer guess.
    Orthonormalize initial guess orbitals.

 FMO extensions.

 FMO automation options.

 FMO SCF converger options.
    SCF convergers:
    529    529    529    529    529    529    529    529    529    529
    Fragment orbitals will be exchanged.
    Fragment energies will be exchanged.

 FMO parallelisation options.
    Smart parallel load balancing: large jobs first.
    ESPs will be shell parallelised.
    Broadcast all fragments at once.
    Do the fragment initialisation in the reverse order.

 FMO properties and print-out level.
    Interfragment CT method:    4
          Puny print-out level.
    Skip ES dimer printout.
    Solvent screening model: local   

 Array dimensions maxbnd,maxknd,maxcbs,maxcao,maxbbd are:
                     617     10      9      5      9

 --------------------------------------------------


 There are       44808 separated and    2470 SCF (       0 of them correlated) dimers.

 Fragment statistics

      I  NAME     Q NAT0 NATB NA  NAO LAY MUL SCFTYP        NOP     MOL    CONV
 ==============================================================================
      1 S1        1   11   0   12   23 1  1 G RHF             0      -1      -1
      2 S2        0   11   1   17   33 1  1 G RHF             0      -1      -1
      3 G3        0    7   1   11   23 1  1 G RHF             0      -1      -1
      4 I4        0   19   1   23   47 1  1 G RHF             0      -1      -1
      5 V5        0   16   1   20   41 1  1 G RHF             0      -1      -1
      6 K6        1   22   1   26   53 1  1 G RHF             0      -1      -1
      7 M7        0   17   1   23   50 1  1 G RHF             0      -1      -1
      8 V8        0   16   1   20   41 1  1 G RHF             0      -1      -1
      9 S9        0   11   1   17   33 1  1 G RHF             0      -1      -1
     10 P10       0   14   1   19   39 1  1 G RHF             0      -1      -1
     11 T11       0   14   1   20   39 1  1 G RHF             0      -1      -1
     12 S12       0   11   1   17   33 1  1 G RHF             0      -1      -1
     13 K13       1   22   1   26   53 1  1 G RHF             0      -1      -1
     14 I14       0   19   1   23   47 1  1 G RHF             0      -1      -1
     15 E15      -1   15   1   25   46 1  1 G RHF             0      -1      -1
     16 P16       0   14   1   19   39 1  1 G RHF             0      -1      -1
     17 C17       0   11   1   17   38 1  1 G RHF             0      -1      -1
     18 I18       0   19   1   23   47 1  1 G RHF             0      -1      -1
     19 V19       0   16   1   20   41 1  1 G RHF             0      -1      -1
     20 S20       0   11   1   17   33 1  1 G RHF             0      -1      -1
     21 V21       0   16   1   20   41 1  1 G RHF             0      -1      -1
     22 T22       0   14   1   20   39 1  1 G RHF             0      -1      -1
     23 Y23       0   21   1   31   61 1  1 G RHF             0      -1      -1
     24 G24       0    7   1   11   23 1  1 G RHF             0      -1      -1
     25 S25       0   11   1   17   33 1  1 G RHF             0      -1      -1
     26 M26       0   17   1   23   50 1  1 G RHF             0      -1      -1
     27 T27       0   14   1   20   39 1  1 G RHF             0      -1      -1
     28 L28       0   19   1   23   47 1  1 G RHF             0      -1      -1
     29 N29       0   14   1   22   42 1  1 G RHF             0      -1      -1
     30 G30       0    7   1   11   23 1  1 G RHF             0      -1      -1
     31 L31       0   19   1   23   47 1  1 G RHF             0      -1      -1
     32 W32       0   24   1   35   70 1  1 G RHF             0      -1      -1
     33 L33       0   19   1   23   47 1  1 G RHF             0      -1      -1
     34 D34      -1   12   1   22   40 1  1 G RHF             0      -1      -1
     35 D35      -1   12   1   22   40 1  1 G RHF             0      -1      -1
     36 K36       1   22   1   26   53 1  1 G RHF             0      -1      -1
     37 V37       0   16   1   20   41 1  1 G RHF             0      -1      -1
     38 Y38       0   21   1   31   61 1  1 G RHF             0      -1      -1
     39 C39       0   11   1   17   38 1  1 G RHF             0      -1      -1
     40 P40       0   14   1   19   39 1  1 G RHF             0      -1      -1
     41 R41       1   24   1   31   61 1  1 G RHF             0      -1      -1
     42 H42       1   18   1   26   52 1  1 G RHF             0      -1      -1
     43 V43       0   16   1   20   41 1  1 G RHF             0      -1      -1
     44 I44       0   19   1   23   47 1  1 G RHF             0      -1      -1
     45 C45       0   11   1   17   38 1  1 G RHF             0      -1      -1
     46 S46       0   11   1   17   33 1  1 G RHF             0      -1      -1
     47 S47       0   11   1   17   33 1  1 G RHF             0      -1      -1
     48 S48       0   11   1   17   33 1  1 G RHF             0      -1      -1
     49 N49       0   14   1   22   42 1  1 G RHF             0      -1      -1
     50 M50       0   17   1   23   50 1  1 G RHF             0      -1      -1
     51 N51       0   14   1   22   42 1  1 G RHF             0      -1      -1
     52 E52      -1   15   1   25   46 1  1 G RHF             0      -1      -1
     53 P53       0   14   1   19   39 1  1 G RHF             0      -1      -1
     54 D54      -1   12   1   22   40 1  1 G RHF             0      -1      -1
     55 Y55       0   21   1   31   61 1  1 G RHF             0      -1      -1
     56 S56       0   11   1   17   33 1  1 G RHF             0      -1      -1
     57 A57       0   10   1   14   29 1  1 G RHF             0      -1      -1
     58 L58       0   19   1   23   47 1  1 G RHF             0      -1      -1
     59 L59       0   19   1   23   47 1  1 G RHF             0      -1      -1
     60 C60       0   11   1   17   38 1  1 G RHF             0      -1      -1
     61 R61       1   24   1   31   61 1  1 G RHF             0      -1      -1
     62 V62       0   16   1   20   41 1  1 G RHF             0      -1      -1
     63 T63       0   14   1   20   39 1  1 G RHF             0      -1      -1
     64 L64       0   19   1   23   47 1  1 G RHF             0      -1      -1
     65 G65       0    7   1   11   23 1  1 G RHF             0      -1      -1
     66 D66      -1   12   1   22   40 1  1 G RHF             0      -1      -1
     67 F67       0   20   1   28   57 1  1 G RHF             0      -1      -1
     68 T68       0   14   1   20   39 1  1 G RHF             0      -1      -1
     69 I69       0   19   1   23   47 1  1 G RHF             0      -1      -1
     70 M70       0   17   1   23   50 1  1 G RHF             0      -1      -1
     71 S71       0   11   1   17   33 1  1 G RHF             0      -1      -1
     72 G72       0    7   1   11   23 1  1 G RHF             0      -1      -1
     73 R73       1   24   1   31   61 1  1 G RHF             0      -1      -1
     74 M74       0   17   1   23   50 1  1 G RHF             0      -1      -1
     75 S75       0   11   1   17   33 1  1 G RHF             0      -1      -1
     76 L76       0   19   1   23   47 1  1 G RHF             0      -1      -1
     77 T77       0   14   1   20   39 1  1 G RHF             0      -1      -1
     78 V78       0   16   1   20   41 1  1 G RHF             0      -1      -1
     79 V79       0   16   1   20   41 1  1 G RHF             0      -1      -1
     80 S80       0   11   1   17   33 1  1 G RHF             0      -1      -1
     81 Y81       0   21   1   31   61 1  1 G RHF             0      -1      -1
     82 Q82       0   17   1   25   48 1  1 G RHF             0      -1      -1
     83 M83       0   17   1   23   50 1  1 G RHF             0      -1      -1
     84 Q84       0   17   1   25   48 1  1 G RHF             0      -1      -1
     85 G85       0    7   1   11   23 1  1 G RHF             0      -1      -1
     86 C86       0   11   1   17   38 1  1 G RHF             0      -1      -1
     87 Q87       0   17   1   25   48 1  1 G RHF             0      -1      -1
     88 L88       0   19   1   23   47 1  1 G RHF             0      -1      -1
     89 V89       0   16   1   20   41 1  1 G RHF             0      -1      -1
     90 L90       0   19   1   23   47 1  1 G RHF             0      -1      -1
     91 T91       0   14   1   20   39 1  1 G RHF             0      -1      -1
     92 V92       0   16   1   20   41 1  1 G RHF             0      -1      -1
     93 S93       0   11   1   17   33 1  1 G RHF             0      -1      -1
     94 L94       0   19   1   23   47 1  1 G RHF             0      -1      -1
     95 Q95       0   17   1   25   48 1  1 G RHF             0      -1      -1
     96 N96       0   14   1   22   42 1  1 G RHF             0      -1      -1
     97 P97       0   14   1   19   39 1  1 G RHF             0      -1      -1
     98 Y98       0   21   1   31   61 1  1 G RHF             0      -1      -1
     99 T99       0   14   1   20   39 1  1 G RHF             0      -1      -1
    100 P100      0   14   1   19   39 1  1 G RHF             0      -1      -1
    101 K101      1   22   1   26   53 1  1 G RHF             0      -1      -1
    102 Y102      0   21   1   31   61 1  1 G RHF             0      -1      -1
    103 T103      0   14   1   20   39 1  1 G RHF             0      -1      -1
    104 F104      0   20   1   28   57 1  1 G RHF             0      -1      -1
    105 G105      0    7   1   11   23 1  1 G RHF             0      -1      -1
    106 N106      0   14   1   22   42 1  1 G RHF             0      -1      -1
    107 V107      0   16   1   20   41 1  1 G RHF             0      -1      -1
    108 K108      1   22   1   26   53 1  1 G RHF             0      -1      -1
    109 P109      0   14   1   19   39 1  1 G RHF             0      -1      -1
    110 G110      0    7   1   11   23 1  1 G RHF             0      -1      -1
    111 E111     -1   15   1   25   46 1  1 G RHF             0      -1      -1
    112 T112      0   14   1   20   39 1  1 G RHF             0      -1      -1
    113 F113      0   20   1   28   57 1  1 G RHF             0      -1      -1
    114 T114      0   14   1   20   39 1  1 G RHF             0      -1      -1
    115 V115      0   16   1   20   41 1  1 G RHF             0      -1      -1
    116 L116      0   19   1   23   47 1  1 G RHF             0      -1      -1
    117 A117      0   10   1   14   29 1  1 G RHF             0      -1      -1
    118 A118      0   10   1   14   29 1  1 G RHF             0      -1      -1
    119 Y119      0   21   1   31   61 1  1 G RHF             0      -1      -1
    120 N120      0   14   1   22   42 1  1 G RHF             0      -1      -1
    121 G121      0    7   1   11   23 1  1 G RHF             0      -1      -1
    122 R122      1   24   1   31   61 1  1 G RHF             0      -1      -1
    123 P123      0   14   1   19   39 1  1 G RHF             0      -1      -1
    124 Q124      0   17   1   25   48 1  1 G RHF             0      -1      -1
    125 G125      0    7   1   11   23 1  1 G RHF             0      -1      -1
    126 A126      0   10   1   14   29 1  1 G RHF             0      -1      -1
    127 F127      0   20   1   28   57 1  1 G RHF             0      -1      -1
    128 H128      0   17   1   26   51 1  1 G RHF             0      -1      -1
    129 V129      0   16   1   20   41 1  1 G RHF             0      -1      -1
    130 T130      0   14   1   20   39 1  1 G RHF             0      -1      -1
    131 M131      0   17   1   23   50 1  1 G RHF             0      -1      -1
    132 R132      1   24   1   31   61 1  1 G RHF             0      -1      -1
    133 S133      0   11   1   17   33 1  1 G RHF             0      -1      -1
    134 S134      0   11   1   17   33 1  1 G RHF             0      -1      -1
    135 Y135      0   21   1   31   61 1  1 G RHF             0      -1      -1
    136 T136      0   14   1   20   39 1  1 G RHF             0      -1      -1
    137 I137      0   19   1   23   47 1  1 G RHF             0      -1      -1
    138 K138      1   22   1   26   53 1  1 G RHF             0      -1      -1
    139 G139      0    7   1   11   23 1  1 G RHF             0      -1      -1
    140 S140      0   11   1   17   33 1  1 G RHF             0      -1      -1
    141 F141      0   20   1   28   57 1  1 G RHF             0      -1      -1
    142 L142      0   19   1   23   47 1  1 G RHF             0      -1      -1
    143 C143      0   11   1   17   38 1  1 G RHF             0      -1      -1
    144 G144      0    7   1   11   23 1  1 G RHF             0      -1      -1
    145 S145      0   11   1   17   33 1  1 G RHF             0      -1      -1
    146 C146     -1   10   1   17   37 1  1 G RHF             0      -1      -1
    147 G147      0    7   1   11   23 1  1 G RHF             0      -1      -1
    148 S148      0   11   1   17   33 1  1 G RHF             0      -1      -1
    149 V149      0   16   1   20   41 1  1 G RHF             0      -1      -1
    150 G150      0    7   1   11   23 1  1 G RHF             0      -1      -1
    151 Y151      0   21   1   31   61 1  1 G RHF             0      -1      -1
    152 V152      0   16   1   20   41 1  1 G RHF             0      -1      -1
    153 L153      0   19   1   23   47 1  1 G RHF             0      -1      -1
    154 T154      0   14   1   20   39 1  1 G RHF             0      -1      -1
    155 G155      0    7   1   11   23 1  1 G RHF             0      -1      -1
    156 D156     -1   12   1   22   40 1  1 G RHF             0      -1      -1
    157 S157      0   11   1   17   33 1  1 G RHF             0      -1      -1
    158 V158      0   16   1   20   41 1  1 G RHF             0      -1      -1
    159 K159      1   22   1   26   53 1  1 G RHF             0      -1      -1
    160 F160      0   20   1   28   57 1  1 G RHF             0      -1      -1
    161 V161      0   16   1   20   41 1  1 G RHF             0      -1      -1
    162 Y162      0   21   1   31   61 1  1 G RHF             0      -1      -1
    163 M163      0   17   1   23   50 1  1 G RHF             0      -1      -1
    164 H164      0   17   1   26   51 1  1 G RHF             0      -1      -1
    165 Q165      0   17   1   25   48 1  1 G RHF             0      -1      -1
    166 L166      0   19   1   23   47 1  1 G RHF             0      -1      -1
    167 E167     -1   15   1   25   46 1  1 G RHF             0      -1      -1
    168 L168      0   19   1   23   47 1  1 G RHF             0      -1      -1
    169 S169      0   11   1   17   33 1  1 G RHF             0      -1      -1
    170 T170      0   14   1   20   39 1  1 G RHF             0      -1      -1
    171 G171      0    7   1   11   23 1  1 G RHF             0      -1      -1
    172 C172      0   11   1   17   38 1  1 G RHF             0      -1      -1
    173 H173      0   17   1   26   51 1  1 G RHF             0      -1      -1
    174 T174      0   14   1   20   39 1  1 G RHF             0      -1      -1
    175 G175      0    7   1   11   23 1  1 G RHF             0      -1      -1
    176 T176      0   14   1   20   39 1  1 G RHF             0      -1      -1
    177 D177     -1   12   1   22   40 1  1 G RHF             0      -1      -1
    178 F178      0   20   1   28   57 1  1 G RHF             0      -1      -1
    179 T179      0   14   1   20   39 1  1 G RHF             0      -1      -1
    180 G180      0    7   1   11   23 1  1 G RHF             0      -1      -1
    181 N181      0   14   1   22   42 1  1 G RHF             0      -1      -1
    182 F182      0   20   1   28   57 1  1 G RHF             0      -1      -1
    183 Y183      0   21   1   31   61 1  1 G RHF             0      -1      -1
    184 G184      0    7   1   11   23 1  1 G RHF             0      -1      -1
    185 P185      0   14   1   19   39 1  1 G RHF             0      -1      -1
    186 Y186      0   21   1   31   61 1  1 G RHF             0      -1      -1
    187 R187      1   24   1   31   61 1  1 G RHF             0      -1      -1
    188 D188     -1   12   1   22   40 1  1 G RHF             0      -1      -1
    189 A189      0   10   1   14   29 1  1 G RHF             0      -1      -1
    190 Q190      0   17   1   25   48 1  1 G RHF             0      -1      -1
    191 V191      0   16   1   20   41 1  1 G RHF             0      -1      -1
    192 V192      0   16   1   20   41 1  1 G RHF             0      -1      -1
    193 Q193      0   17   1   25   48 1  1 G RHF             0      -1      -1
    194 L194      0   19   1   23   47 1  1 G RHF             0      -1      -1
    195 P195      0   14   1   19   39 1  1 G RHF             0      -1      -1
    196 V196      0   16   1   20   41 1  1 G RHF             0      -1      -1
    197 K197      1   22   1   26   53 1  1 G RHF             0      -1      -1
    198 D198     -1   12   1   22   40 1  1 G RHF             0      -1      -1
    199 Y199      0   21   1   31   61 1  1 G RHF             0      -1      -1
    200 V200      0   16   1   20   41 1  1 G RHF             0      -1      -1
    201 Q201      0   17   1   25   48 1  1 G RHF             0      -1      -1
    202 T202      0   14   1   20   39 1  1 G RHF             0      -1      -1
    203 V203      0   16   1   20   41 1  1 G RHF             0      -1      -1
    204 N204      0   14   1   22   42 1  1 G RHF             0      -1      -1
    205 V205      0   16   1   20   41 1  1 G RHF             0      -1      -1
    206 I206      0   19   1   23   47 1  1 G RHF             0      -1      -1
    207 A207      0   10   1   14   29 1  1 G RHF             0      -1      -1
    208 W208      0   24   1   35   70 1  1 G RHF             0      -1      -1
    209 L209      0   19   1   23   47 1  1 G RHF             0      -1      -1
    210 Y210      0   21   1   31   61 1  1 G RHF             0      -1      -1
    211 A211      0   10   1   14   29 1  1 G RHF             0      -1      -1
    212 A212      0   10   1   14   29 1  1 G RHF             0      -1      -1
    213 I213      0   19   1   23   47 1  1 G RHF             0      -1      -1
    214 L214      0   19   1   23   47 1  1 G RHF             0      -1      -1
    215 N215      0   14   1   22   42 1  1 G RHF             0      -1      -1
    216 N216      0   14   1   22   42 1  1 G RHF             0      -1      -1
    217 C217      0   11   1   17   38 1  1 G RHF             0      -1      -1
    218 A218      0   10   1   14   29 1  1 G RHF             0      -1      -1
    219 W219      0   24   1   35   70 1  1 G RHF             0      -1      -1
    220 F220      0   20   1   28   57 1  1 G RHF             0      -1      -1
    221 V221      0   16   1   20   41 1  1 G RHF             0      -1      -1
    222 Q222      0   17   1   25   48 1  1 G RHF             0      -1      -1
    223 N223      0   14   1   22   42 1  1 G RHF             0      -1      -1
    224 D224     -1   12   1   22   40 1  1 G RHF             0      -1      -1
    225 V225      0   16   1   20   41 1  1 G RHF             0      -1      -1
    226 C226      0   11   1   17   38 1  1 G RHF             0      -1      -1
    227 S227      0   11   1   17   33 1  1 G RHF             0      -1      -1
    228 T228      0   14   1   20   39 1  1 G RHF             0      -1      -1
    229 E229     -1   15   1   25   46 1  1 G RHF             0      -1      -1
    230 D230     -1   12   1   22   40 1  1 G RHF             0      -1      -1
    231 F231      0   20   1   28   57 1  1 G RHF             0      -1      -1
    232 N232      0   14   1   22   42 1  1 G RHF             0      -1      -1
    233 V233      0   16   1   20   41 1  1 G RHF             0      -1      -1
    234 W234      0   24   1   35   70 1  1 G RHF             0      -1      -1
    235 A235      0   10   1   14   29 1  1 G RHF             0      -1      -1
    236 M236      0   17   1   23   50 1  1 G RHF             0      -1      -1
    237 A237      0   10   1   14   29 1  1 G RHF             0      -1      -1
    238 N238      0   14   1   22   42 1  1 G RHF             0      -1      -1
    239 G239      0    7   1   11   23 1  1 G RHF             0      -1      -1
    240 F240      0   20   1   28   57 1  1 G RHF             0      -1      -1
    241 S241      0   11   1   17   33 1  1 G RHF             0      -1      -1
    242 Q242      0   17   1   25   48 1  1 G RHF             0      -1      -1
    243 V243      0   16   1   20   41 1  1 G RHF             0      -1      -1
    244 K244      1   22   1   26   53 1  1 G RHF             0      -1      -1
    245 A245      0   10   1   14   29 1  1 G RHF             0      -1      -1
    246 D246     -1   12   1   22   40 1  1 G RHF             0      -1      -1
    247 L247      0   19   1   23   47 1  1 G RHF             0      -1      -1
    248 V248      0   16   1   20   41 1  1 G RHF             0      -1      -1
    249 L249      0   19   1   23   47 1  1 G RHF             0      -1      -1
    250 D250     -1   12   1   22   40 1  1 G RHF             0      -1      -1
    251 A251      0   10   1   14   29 1  1 G RHF             0      -1      -1
    252 L252      0   19   1   23   47 1  1 G RHF             0      -1      -1
    253 A253      0   10   1   14   29 1  1 G RHF             0      -1      -1
    254 S254      0   11   1   17   33 1  1 G RHF             0      -1      -1
    255 M255      0   17   1   23   50 1  1 G RHF             0      -1      -1
    256 T256      0   14   1   20   39 1  1 G RHF             0      -1      -1
    257 G257      0    7   1   11   23 1  1 G RHF             0      -1      -1
    258 V258      0   16   1   20   41 1  1 G RHF             0      -1      -1
    259 S259      0   11   1   17   33 1  1 G RHF             0      -1      -1
    260 I260      0   19   1   23   47 1  1 G RHF             0      -1      -1
    261 E261     -1   15   1   25   46 1  1 G RHF             0      -1      -1
    262 T262      0   14   1   20   39 1  1 G RHF             0      -1      -1
    263 L263      0   19   1   23   47 1  1 G RHF             0      -1      -1
    264 L264      0   19   1   23   47 1  1 G RHF             0      -1      -1
    265 A265      0   10   1   14   29 1  1 G RHF             0      -1      -1
    266 A266      0   10   1   14   29 1  1 G RHF             0      -1      -1
    267 I267      0   19   1   23   47 1  1 G RHF             0      -1      -1
    268 K268      1   22   1   26   53 1  1 G RHF             0      -1      -1
    269 R269      1   24   1   31   61 1  1 G RHF             0      -1      -1
    270 L270      0   19   1   23   47 1  1 G RHF             0      -1      -1
    271 Y271      0   21   1   31   61 1  1 G RHF             0      -1      -1
    272 M272      0   17   1   23   50 1  1 G RHF             0      -1      -1
    273 G273      0    7   1   11   23 1  1 G RHF             0      -1      -1
    274 F274      0   20   1   28   57 1  1 G RHF             0      -1      -1
    275 Q275      0   17   1   25   48 1  1 G RHF             0      -1      -1
    276 G276      0    7   1   11   23 1  1 G RHF             0      -1      -1
    277 R277      1   24   1   31   61 1  1 G RHF             0      -1      -1
    278 Q278      0   17   1   25   48 1  1 G RHF             0      -1      -1
    279 I279      0   19   1   23   47 1  1 G RHF             0      -1      -1
    280 L280      0   19   1   23   47 1  1 G RHF             0      -1      -1
    281 G281      0    7   1   11   23 1  1 G RHF             0      -1      -1
    282 S282      0   11   1   17   33 1  1 G RHF             0      -1      -1
    283 C283      0   11   1   17   38 1  1 G RHF             0      -1      -1
    284 T284      0   14   1   20   39 1  1 G RHF             0      -1      -1
    285 F285      0   20   1   28   57 1  1 G RHF             0      -1      -1
    286 E286     -1   15   1   25   46 1  1 G RHF             0      -1      -1
    287 D287     -1   12   1   22   40 1  1 G RHF             0      -1      -1
    288 E288     -1   15   1   25   46 1  1 G RHF             0      -1      -1
    289 L289      0   19   1   23   47 1  1 G RHF             0      -1      -1
    290 A290      0   10   1   14   29 1  1 G RHF             0      -1      -1
    291 P291      0   14   1   19   39 1  1 G RHF             0      -1      -1
    292 S292      0   11   1   17   33 1  1 G RHF             0      -1      -1
    293 D293     -1   12   1   22   40 1  1 G RHF             0      -1      -1
    294 V294      0   16   1   20   41 1  1 G RHF             0      -1      -1
    295 Y295      0   21   1   31   61 1  1 G RHF             0      -1      -1
    296 Q296      0   17   1   25   48 1  1 G RHF             0      -1      -1
    297 Q297      0   17   1   25   48 1  1 G RHF             0      -1      -1
    298 L298      0   19   1   23   47 1  1 G RHF             0      -1      -1
    299 A299      0   10   1   14   29 1  1 G RHF             0      -1      -1
    300 G300      0    7   1   11   23 1  1 G RHF             0      -1      -1
    301 V301     -1   19   1   29   53 1  1 G RHF             0      -1      -1
    302 L302      0   23   0   26   50 1  1 G RHF             0      -1      -1
    303 A303      0   10   1   14   29 1  1 G RHF             0      -1      -1
    304 Q304      0   17   1   25   48 1  1 G RHF             0      -1      -1
    305 L305      0   19   1   23   47 1  1 G RHF             0      -1      -1
    306 Q306      0   17   1   25   48 1  1 G RHF             0      -1      -1
    307 V307      0   16   1   20   41 1  1 G RHF             0      -1      -1
    308 A308      0   18   1   26   49 1  1 G RHF             0      -1      -1
 FMO iter  1.1,      0 fragment(s) converged, maxD 0.624096544 maxE30.553209126
 FMO iter  2.1,      0 fragment(s) converged, maxD 0.085990500 maxE 0.145091302
 FMO iter  3.1,      0 fragment(s) converged, maxD 0.023689697 maxE 0.011557277
 FMO iter  4.1,      0 fragment(s) converged, maxD 0.004403348 maxE 0.002204640
 FMO iter  5.1,      0 fragment(s) converged, maxD 0.001287020 maxE 0.000523593
 FMO iter  6.1,      3 fragment(s) converged, maxD 0.000230705 maxE 0.000134965
 FMO iter  7.1,      5 fragment(s) converged, maxD 0.000068975 maxE 0.000030930
 FMO iter  8.1,     21 fragment(s) converged, maxD 0.000024505 maxE 0.000009003
 FMO iter  9.1,     92 fragment(s) converged, maxD 0.000004565 maxE 0.000002077
 FMO iter 10.1,    230 fragment(s) converged, maxD 0.000001185 maxE 0.000000655
 FMO iter 11.1,    298 fragment(s) converged, maxD 0.000000374 maxE 0.000000155
 FMO iter 12.1,    308 fragment(s) converged, maxD 0.000000144 maxE 0.000000052

 ------------Monomer SCF for layer 1 converged in 13 iterations!------------
       308 FRAGMENTS HAVE CONVERGED IN SCZV ON ITER=   7

 Clearing disp+rep.
 Dipole moment D(xyz),DA(1)=  233.7282510   33.9559888  199.5554399  309.1994148

 Total energy of the molecule: Eunco+D(2)=    -5925.851046134

 Total energy of the molecule: Euncorr(2)=    -5918.239433223

 Total energy of the molecule: Edisp  (2)=       -7.611612911
 Dipole moment D(xyz),DA(2)=  231.9324979   39.6459667  196.8435412  306.7765734

 Energy gradient (hartree/bohr), no BSSE: G(2)

      (2) MAXIMUM GRADIENT =  0.0616565    RMS GRADIENT = 0.0110195

     Free unco+D energy in solvent=    -5930.313474845
 Internal unco+D energy in solvent=    -5925.851046134
 SAVE MULLIKEN IN .F23 FOR NSERCH =       0

 NSERCH:   1 E=    -5930.313474845 GMAX=0.0000973 GRMS=0.0000042


 Cartesian coordinates for the CONVERGED geometry (Angst.):
     1   7    28.740000000000    35.060000000000    63.020000000000
     2   1    29.010000000000    34.060000000000    62.950000000000
     3   1    28.390000000000    35.290000000000    63.970000000000
     4   1    29.610000000000    35.610000000000    62.870000000000
     5   6    27.670000000000    35.440000000000    62.020000000000
     6   1    27.100000000000    34.550000000000    61.830000000000
     7   6    26.700000000000    36.550000000000    62.590000000000
     8   1    25.660000000000    36.250000000000    62.380000000000
     9   1    26.870000000000    37.530000000000    62.090000000000
    10   8    26.850000000000    36.760000000000    64.000000000000
    11   1    26.620000000000    37.680000000000    64.180000000000
    12   6    28.290000000000    35.930000000000    60.720000000000
    13   8    29.400000000000    36.440000000000    60.740000000000
    14   7    27.600000000000    35.770000000000    59.570000000000
    15   1    26.790000000000    35.180000000000    59.550000000000
    16   6    27.930000000000    36.380000000000    58.270000000000
    17   1    26.970000000000    36.520000000000    57.790000000000
    18   6    28.530000000000    37.830000000000    58.270000000000
    19   1    29.490000000000    37.850000000000    58.830000000000
    20   1    27.830000000000    38.520000000000    58.790000000000
    21   8    28.810000000000    38.320000000000    56.960000000000
    22   1    28.030000000000    38.200000000000    56.410000000000
    23   6    28.670000000000    35.470000000000    57.310000000000
    24   8    28.230000000000    35.290000000000    56.180000000000
    25   7    29.810000000000    34.880000000000    57.710000000000
    26   1    30.180000000000    35.060000000000    58.610000000000
    27   6    30.530000000000    33.940000000000    56.840000000000
    28   1    29.830000000000    33.410000000000    56.210000000000
    29   1    31.080000000000    33.270000000000    57.480000000000
    30   6    31.540000000000    34.570000000000    55.920000000000
    31   8    32.200000000000    33.870000000000    55.160000000000
    32   7    31.720000000000    35.900000000000    56.000000000000
    33   1    31.160000000000    36.440000000000    56.620000000000
    34   6    32.640000000000    36.650000000000    55.160000000000
    35   1    33.200000000000    35.960000000000    54.550000000000
    36   6    31.890000000000    37.610000000000    54.220000000000
    37   1    30.840000000000    37.650000000000    54.580000000000
    38   6    32.420000000000    39.060000000000    54.220000000000
    39   1    33.490000000000    39.090000000000    53.910000000000
    40   1    32.320000000000    39.530000000000    55.220000000000
    41   1    31.840000000000    39.680000000000    53.500000000000
    42   6    31.880000000000    37.020000000000    52.790000000000
    43   1    31.940000000000    35.910000000000    52.850000000000
    44   1    32.770000000000    37.380000000000    52.240000000000
    45   6    30.600000000000    37.380000000000    52.040000000000
    46   1    30.470000000000    38.480000000000    51.960000000000
    47   1    29.730000000000    36.960000000000    52.570000000000
    48   1    30.630000000000    36.940000000000    51.010000000000
    49   6    33.670000000000    37.340000000000    56.020000000000
    50   8    33.380000000000    37.960000000000    57.040000000000
    51   7    34.950000000000    37.220000000000    55.610000000000
    52   1    35.170000000000    36.670000000000    54.810000000000
    53   6    36.060000000000    37.820000000000    56.300000000000
    54   1    35.700000000000    38.620000000000    56.930000000000
    55   6    36.850000000000    36.830000000000    57.180000000000
    56   1    37.710000000000    37.350000000000    57.650000000000
    57   6    35.940000000000    36.320000000000    58.310000000000
    58   1    35.120000000000    35.690000000000    57.900000000000
    59   1    35.490000000000    37.170000000000    58.860000000000
    60   1    36.530000000000    35.700000000000    59.020000000000
    61   6    37.410000000000    35.650000000000    56.340000000000
    62   1    38.100000000000    36.010000000000    55.550000000000
    63   1    36.580000000000    35.090000000000    55.860000000000
    64   1    37.960000000000    34.940000000000    57.000000000000
    65   6    37.000000000000    38.460000000000    55.300000000000
    66   8    36.960000000000    38.220000000000    54.090000000000
    67   7    37.910000000000    39.310000000000    55.800000000000
    68   1    37.810000000000    39.620000000000    56.740000000000
    69   6    39.100000000000    39.740000000000    55.090000000000
    70   1    38.820000000000    40.060000000000    54.100000000000
    71   6    39.790000000000    40.900000000000    55.860000000000
    72   1    40.750000000000    41.140000000000    55.350000000000
    73   1    40.050000000000    40.550000000000    56.880000000000
    74   6    38.970000000000    42.190000000000    55.980000000000
    75   1    39.600000000000    42.930000000000    56.500000000000
    76   1    38.070000000000    42.000000000000    56.610000000000
    77   6    38.510000000000    42.720000000000    54.610000000000
    78   1    37.780000000000    42.000000000000    54.180000000000
    79   1    39.370000000000    42.760000000000    53.920000000000
    80   6    37.810000000000    44.080000000000    54.650000000000
    81   1    36.840000000000    44.010000000000    55.190000000000
    82   1    37.600000000000    44.410000000000    53.600000000000
    83   7    38.650000000000    45.090000000000    55.310000000000
    84   1    39.660000000000    44.890000000000    55.130000000000
    85   1    38.490000000000    45.120000000000    56.340000000000
    86   1    38.490000000000    46.040000000000    54.930000000000
    87   6    40.100000000000    38.610000000000    54.920000000000
    88   8    41.080000000000    38.500000000000    55.660000000000
    89   7    39.880000000000    37.720000000000    53.940000000000
    90   1    39.090000000000    37.820000000000    53.330000000000
    91   6    40.680000000000    36.530000000000    53.790000000000
    92   1    40.980000000000    36.190000000000    54.770000000000
    93   6    39.870000000000    35.400000000000    53.110000000000
    94   1    39.820000000000    35.580000000000    52.010000000000
    95   1    38.830000000000    35.430000000000    53.490000000000
    96   6    40.460000000000    34.010000000000    53.420000000000
    97   1    40.500000000000    33.910000000000    54.520000000000
    98   1    41.500000000000    33.970000000000    53.050000000000
    99  16    39.520000000000    32.610000000000    52.750000000000
   100   6    39.630000000000    33.050000000000    50.990000000000
   101   1    40.660000000000    33.350000000000    50.700000000000
   102   1    38.950000000000    33.890000000000    50.740000000000
   103   1    39.330000000000    32.190000000000    50.350000000000
   104   6    41.920000000000    36.830000000000    52.980000000000
   105   8    41.860000000000    37.430000000000    51.910000000000
   106   7    43.100000000000    36.430000000000    53.480000000000
   107   1    43.150000000000    35.960000000000    54.360000000000
   108   6    44.340000000000    36.600000000000    52.760000000000
   109   1    44.210000000000    37.370000000000    52.010000000000
   110   6    45.500000000000    37.060000000000    53.650000000000
   111   1    46.400000000000    37.210000000000    53.020000000000
   112   6    45.130000000000    38.420000000000    54.270000000000
   113   1    44.240000000000    38.330000000000    54.930000000000
   114   1    44.900000000000    39.160000000000    53.470000000000
   115   1    45.980000000000    38.800000000000    54.880000000000
   116   6    45.850000000000    36.030000000000    54.730000000000
   117   1    46.150000000000    35.060000000000    54.300000000000
   118   1    44.980000000000    35.870000000000    55.410000000000
   119   1    46.690000000000    36.410000000000    55.350000000000
   120   6    44.700000000000    35.340000000000    52.000000000000
   121   8    44.280000000000    34.220000000000    52.320000000000
   122   7    45.510000000000    35.480000000000    50.930000000000
   123   1    45.780000000000    36.390000000000    50.630000000000
   124   6    46.050000000000    34.350000000000    50.200000000000
   125   1    45.270000000000    33.600000000000    50.130000000000
   126   6    46.530000000000    34.710000000000    48.770000000000
   127   1    46.830000000000    33.770000000000    48.250000000000
   128   1    47.400000000000    35.390000000000    48.820000000000
   129   8    45.520000000000    35.370000000000    48.010000000000
   130   1    44.740000000000    34.820000000000    48.000000000000
   131   6    47.270000000000    33.810000000000    50.950000000000
   132   8    48.140000000000    34.620000000000    51.280000000000
   133   7    47.400000000000    32.510000000000    51.280000000000
   134   6    46.510000000000    31.470000000000    50.790000000000
   135   1    46.200000000000    31.640000000000    49.730000000000
   136   1    45.610000000000    31.430000000000    51.440000000000
   137   6    48.510000000000    31.960000000000    52.070000000000
   138   1    48.400000000000    32.370000000000    53.060000000000
   139   6    48.270000000000    30.430000000000    52.070000000000
   140   1    47.770000000000    30.150000000000    53.020000000000
   141   1    49.200000000000    29.840000000000    51.970000000000
   142   6    47.320000000000    30.180000000000    50.900000000000
   143   1    47.900000000000    30.020000000000    49.960000000000
   144   1    46.660000000000    29.300000000000    51.080000000000
   145   6    49.910000000000    32.360000000000    51.630000000000
   146   8    50.200000000000    32.490000000000    50.440000000000
   147   7    50.810000000000    32.580000000000    52.600000000000
   148   1    50.600000000000    32.440000000000    53.570000000000
   149   6    52.020000000000    33.390000000000    52.410000000000
   150   1    51.840000000000    34.120000000000    51.640000000000
   151   6    52.360000000000    34.100000000000    53.720000000000
   152   1    53.330000000000    34.640000000000    53.660000000000
   153   8    52.350000000000    33.190000000000    54.820000000000
   154   1    53.230000000000    32.830000000000    54.910000000000
   155   6    51.270000000000    35.140000000000    54.020000000000
   156   1    50.260000000000    34.670000000000    54.100000000000
   157   1    51.230000000000    35.920000000000    53.230000000000
   158   1    51.480000000000    35.640000000000    54.990000000000
   159   6    53.240000000000    32.600000000000    52.000000000000
   160   8    54.260000000000    33.160000000000    51.600000000000
   161   7    53.190000000000    31.250000000000    52.040000000000
   162   1    52.310000000000    30.820000000000    52.250000000000
   163   6    54.370000000000    30.400000000000    52.100000000000
   164   1    55.020000000000    30.800000000000    52.870000000000
   165   6    54.020000000000    28.940000000000    52.490000000000
   166   1    53.500000000000    28.970000000000    53.470000000000
   167   1    54.950000000000    28.340000000000    52.630000000000
   168   8    53.160000000000    28.300000000000    51.540000000000
   169   1    53.710000000000    28.070000000000    50.790000000000
   170   6    55.200000000000    30.350000000000    50.820000000000
   171   8    56.340000000000    29.890000000000    50.800000000000
   172   7    54.630000000000    30.830000000000    49.700000000000
   173   1    53.690000000000    31.170000000000    49.750000000000
   174   6    55.290000000000    30.880000000000    48.420000000000
   175   1    56.120000000000    30.190000000000    48.390000000000
   176   6    54.280000000000    30.510000000000    47.310000000000
   177   1    54.750000000000    30.600000000000    46.310000000000
   178   1    53.440000000000    31.250000000000    47.350000000000
   179   6    53.700000000000    29.100000000000    47.480000000000
   180   1    53.460000000000    28.920000000000    48.550000000000
   181   1    54.460000000000    28.340000000000    47.190000000000
   182   6    52.380000000000    28.880000000000    46.710000000000
   183   1    51.790000000000    29.820000000000    46.750000000000
   184   1    51.790000000000    28.110000000000    47.260000000000
   185   6    52.560000000000    28.420000000000    45.270000000000
   186   1    53.120000000000    27.460000000000    45.230000000000
   187   1    53.110000000000    29.180000000000    44.670000000000
   188   7    51.240000000000    28.210000000000    44.670000000000
   189   1    50.560000000000    28.940000000000    44.950000000000
   190   1    50.840000000000    27.300000000000    44.980000000000
   191   1    51.330000000000    28.210000000000    43.630000000000
   192   6    55.870000000000    32.260000000000    48.150000000000
   193   8    56.590000000000    32.460000000000    47.170000000000
   194   7    55.610000000000    33.240000000000    49.050000000000
   195   1    55.010000000000    33.060000000000    49.830000000000
   196   6    56.110000000000    34.590000000000    48.930000000000
   197   1    56.620000000000    34.730000000000    47.990000000000
   198   6    55.000000000000    35.660000000000    49.020000000000
   199   1    54.410000000000    35.500000000000    49.950000000000
   200   6    55.620000000000    37.070000000000    49.070000000000
   201   1    56.260000000000    37.240000000000    48.170000000000
   202   1    56.250000000000    37.220000000000    49.970000000000
   203   1    54.820000000000    37.840000000000    49.080000000000
   204   6    54.020000000000    35.630000000000    47.820000000000
   205   1    54.600000000000    35.690000000000    46.870000000000
   206   1    53.400000000000    36.550000000000    47.880000000000
   207   6    53.040000000000    34.440000000000    47.740000000000
   208   1    52.580000000000    34.250000000000    48.740000000000
   209   1    53.560000000000    33.520000000000    47.400000000000
   210   1    52.230000000000    34.660000000000    47.020000000000
   211   6    57.160000000000    34.810000000000    50.010000000000
   212   8    58.190000000000    35.440000000000    49.760000000000
   213   7    56.990000000000    34.230000000000    51.220000000000
   214   1    56.150000000000    33.750000000000    51.440000000000
   215   6    57.950000000000    34.360000000000    52.310000000000
   216   1    57.950000000000    35.400000000000    52.620000000000
   217   6    57.560000000000    33.490000000000    53.550000000000
   218   1    58.370000000000    33.520000000000    54.310000000000
   219   1    57.450000000000    32.440000000000    53.220000000000
   220   6    56.260000000000    33.880000000000    54.290000000000
   221   1    55.430000000000    34.040000000000    53.560000000000
   222   1    56.390000000000    34.810000000000    54.880000000000
   223   6    55.860000000000    32.750000000000    55.240000000000
   224   8    54.770000000000    32.160000000000    55.050000000000
   225   8    56.680000000000    32.420000000000    56.130000000000
   226   6    59.420000000000    34.010000000000    51.980000000000
   227   8    60.280000000000    34.820000000000    52.320000000000
   228   7    59.820000000000    32.910000000000    51.320000000000
   229   6    58.980000000000    31.750000000000    50.990000000000
   230   1    58.100000000000    32.040000000000    50.370000000000
   231   1    58.640000000000    31.260000000000    51.920000000000
   232   6    61.220000000000    32.680000000000    51.010000000000
   233   1    61.820000000000    32.970000000000    51.850000000000
   234   6    61.280000000000    31.160000000000    50.740000000000
   235   1    61.430000000000    30.630000000000    51.700000000000
   236   1    62.090000000000    30.860000000000    50.040000000000
   237   6    59.890000000000    30.810000000000    50.210000000000
   238   1    59.820000000000    31.040000000000    49.120000000000
   239   1    59.630000000000    29.740000000000    50.380000000000
   240   6    61.730000000000    33.490000000000    49.820000000000
   241   8    62.890000000000    33.310000000000    49.450000000000
   242   7    60.920000000000    34.400000000000    49.260000000000
   243   1    59.970000000000    34.490000000000    49.540000000000
   244   6    61.350000000000    35.320000000000    48.220000000000
   245   1    62.280000000000    34.990000000000    47.780000000000
   246   6    60.290000000000    35.440000000000    47.100000000000
   247   1    60.610000000000    36.200000000000    46.350000000000
   248   1    59.330000000000    35.800000000000    47.540000000000
   249  16    60.020000000000    33.850000000000    46.260000000000
   250   1    61.230000000000    33.770000000000    45.740000000000
   251   6    61.600000000000    36.700000000000    48.810000000000
   252   8    62.010000000000    37.620000000000    48.100000000000
   253   7    61.400000000000    36.900000000000    50.130000000000
   254   1    61.080000000000    36.160000000000    50.710000000000
   255   6    61.650000000000    38.180000000000    50.760000000000
   256   1    61.520000000000    38.970000000000    50.030000000000
   257   6    60.680000000000    38.480000000000    51.910000000000
   258   1    60.850000000000    37.740000000000    52.720000000000
   259   6    60.940000000000    39.890000000000    52.480000000000
   260   1    60.870000000000    40.660000000000    51.680000000000
   261   1    61.940000000000    39.950000000000    52.960000000000
   262   1    60.180000000000    40.130000000000    53.260000000000
   263   6    59.200000000000    38.340000000000    51.470000000000
   264   1    58.550000000000    38.610000000000    52.330000000000
   265   1    58.990000000000    37.270000000000    51.240000000000
   266   6    58.800000000000    39.180000000000    50.250000000000
   267   1    59.390000000000    38.890000000000    49.360000000000
   268   1    58.960000000000    40.270000000000    50.450000000000
   269   1    57.720000000000    39.030000000000    50.020000000000
   270   6    63.100000000000    38.260000000000    51.230000000000
   271   8    63.630000000000    37.360000000000    51.870000000000
   272   7    63.790000000000    39.360000000000    50.870000000000
   273   1    63.340000000000    40.070000000000    50.320000000000
   274   6    65.180000000000    39.590000000000    51.200000000000
   275   1    65.490000000000    38.890000000000    51.960000000000
   276   6    66.120000000000    39.450000000000    49.990000000000
   277   1    67.160000000000    39.670000000000    50.310000000000
   278   6    66.080000000000    37.990000000000    49.500000000000
   279   1    65.080000000000    37.750000000000    49.080000000000
   280   1    66.290000000000    37.300000000000    50.340000000000
   281   1    66.840000000000    37.830000000000    48.700000000000
   282   6    65.750000000000    40.420000000000    48.850000000000
   283   1    65.780000000000    41.480000000000    49.180000000000
   284   1    64.730000000000    40.190000000000    48.470000000000
   285   1    66.460000000000    40.300000000000    48.010000000000
   286   6    65.320000000000    40.970000000000    51.810000000000
   287   8    64.450000000000    41.820000000000    51.660000000000
   288   7    66.420000000000    41.230000000000    52.540000000000
   289   1    67.100000000000    40.520000000000    52.710000000000
   290   6    66.750000000000    42.590000000000    52.960000000000
   291   1    65.860000000000    43.200000000000    52.980000000000
   292   6    67.410000000000    42.700000000000    54.370000000000
   293   1    66.750000000000    42.170000000000    55.090000000000
   294   1    67.480000000000    43.760000000000    54.680000000000
   295   8    68.710000000000    42.100000000000    54.460000000000
   296   1    69.270000000000    42.550000000000    53.820000000000
   297   6    67.700000000000    43.180000000000    51.960000000000
   298   8    68.640000000000    42.510000000000    51.530000000000
   299   7    67.520000000000    44.460000000000    51.580000000000
   300   1    66.750000000000    44.990000000000    51.930000000000
   301   6    68.460000000000    45.160000000000    50.730000000000
   302   1    69.300000000000    44.520000000000    50.490000000000
   303   6    67.870000000000    45.660000000000    49.410000000000
   304   1    67.080000000000    46.420000000000    49.600000000000
   305   6    68.970000000000    46.280000000000    48.540000000000
   306   1    69.790000000000    45.550000000000    48.350000000000
   307   1    69.410000000000    47.180000000000    49.010000000000
   308   1    68.550000000000    46.590000000000    47.550000000000
   309   6    67.200000000000    44.470000000000    48.680000000000
   310   1    66.310000000000    44.110000000000    49.240000000000
   311   1    67.910000000000    43.630000000000    48.560000000000
   312   1    66.860000000000    44.790000000000    47.670000000000
   313   6    68.990000000000    46.320000000000    51.540000000000
   314   8    68.250000000000    47.170000000000    52.040000000000
   315   7    70.320000000000    46.350000000000    51.720000000000
   316   1    70.890000000000    45.610000000000    51.360000000000
   317   6    71.040000000000    47.340000000000    52.500000000000
   318   1    70.350000000000    48.050000000000    52.940000000000
   319   6    71.870000000000    46.690000000000    53.620000000000
   320   1    72.430000000000    45.830000000000    53.180000000000
   321   8    71.050000000000    46.180000000000    54.660000000000
   322   1    70.580000000000    46.910000000000    55.060000000000
   323   6    72.880000000000    47.650000000000    54.280000000000
   324   1    72.370000000000    48.550000000000    54.680000000000
   325   1    73.670000000000    47.970000000000    53.560000000000
   326   1    73.400000000000    47.120000000000    55.100000000000
   327   6    71.960000000000    48.100000000000    51.580000000000
   328   8    72.700000000000    47.510000000000    50.800000000000
   329   7    71.940000000000    49.440000000000    51.660000000000
   330   1    71.320000000000    49.900000000000    52.290000000000
   331   6    72.850000000000    50.320000000000    50.950000000000
   332   1    73.760000000000    49.780000000000    50.690000000000
   333   6    72.190000000000    50.930000000000    49.680000000000
   334   1    71.290000000000    51.510000000000    49.970000000000
   335   1    71.870000000000    50.100000000000    49.010000000000
   336   6    73.120000000000    51.840000000000    48.910000000000
   337   6    73.920000000000    51.330000000000    47.870000000000
   338   1    73.880000000000    50.290000000000    47.620000000000
   339   6    74.810000000000    52.180000000000    47.190000000000
   340   1    75.430000000000    51.780000000000    46.400000000000
   341   6    74.940000000000    53.510000000000    47.560000000000
   342   8    75.960000000000    54.300000000000    46.990000000000
   343   1    76.630000000000    53.700000000000    46.630000000000
   344   6    73.180000000000    53.210000000000    49.210000000000
   345   1    72.550000000000    53.620000000000    49.980000000000
   346   6    74.090000000000    54.050000000000    48.540000000000
   347   1    74.170000000000    55.090000000000    48.800000000000
   348   6    73.210000000000    51.390000000000    51.960000000000
   349   8    72.340000000000    51.860000000000    52.690000000000
   350   7    74.490000000000    51.790000000000    52.100000000000
   351   1    75.190000000000    51.490000000000    51.450000000000
   352   6    74.920000000000    52.700000000000    53.160000000000
   353   1    74.500000000000    53.670000000000    52.950000000000
   354   1    76.000000000000    52.710000000000    53.140000000000
   355   6    74.490000000000    52.300000000000    54.570000000000
   356   8    74.680000000000    51.170000000000    55.010000000000
   357   7    73.880000000000    53.240000000000    55.310000000000
   358   1    73.740000000000    54.160000000000    54.950000000000
   359   6    73.370000000000    53.050000000000    56.660000000000
   360   1    73.930000000000    52.280000000000    57.160000000000
   361   6    73.500000000000    54.390000000000    57.440000000000
   362   1    74.580000000000    54.660000000000    57.470000000000
   363   1    73.150000000000    54.280000000000    58.490000000000
   364   8    72.790000000000    55.460000000000    56.800000000000
   365   1    72.000000000000    55.600000000000    57.330000000000
   366   6    71.900000000000    52.650000000000    56.670000000000
   367   8    71.200000000000    52.830000000000    57.660000000000
   368   7    71.380000000000    52.140000000000    55.540000000000
   369   1    71.950000000000    51.930000000000    54.760000000000
   370   6    69.970000000000    52.260000000000    55.230000000000
   371   1    69.400000000000    52.520000000000    56.110000000000
   372   6    69.920000000000    53.410000000000    54.200000000000
   373   1    70.300000000000    53.070000000000    53.210000000000
   374   1    70.640000000000    54.180000000000    54.540000000000
   375   6    68.580000000000    54.120000000000    54.040000000000
   376   1    68.810000000000    55.180000000000    53.780000000000
   377   1    68.030000000000    54.130000000000    55.000000000000
   378  16    67.590000000000    53.400000000000    52.730000000000
   379   6    66.740000000000    54.980000000000    52.490000000000
   380   1    67.420000000000    55.720000000000    52.000000000000
   381   1    66.400000000000    55.400000000000    53.450000000000
   382   1    65.860000000000    54.840000000000    51.830000000000
   383   6    69.470000000000    50.920000000000    54.710000000000
   384   8    70.110000000000    50.270000000000    53.890000000000
   385   7    68.320000000000    50.420000000000    55.240000000000
   386   1    67.760000000000    50.970000000000    55.850000000000
   387   6    67.880000000000    49.040000000000    54.980000000000
   388   1    68.350000000000    48.680000000000    54.080000000000
   389   6    68.220000000000    48.060000000000    56.100000000000
   390   1    67.680000000000    48.340000000000    57.040000000000
   391   8    69.620000000000    48.080000000000    56.370000000000
   392   1    69.790000000000    48.960000000000    56.710000000000
   393   6    67.870000000000    46.600000000000    55.730000000000
   394   1    68.350000000000    46.320000000000    54.770000000000
   395   1    66.770000000000    46.460000000000    55.640000000000
   396   1    68.240000000000    45.910000000000    56.520000000000
   397   6    66.390000000000    48.990000000000    54.730000000000
   398   8    65.590000000000    49.590000000000    55.450000000000
   399   7    65.970000000000    48.240000000000    53.690000000000
   400   1    66.640000000000    47.780000000000    53.110000000000
   401   6    64.580000000000    47.990000000000    53.380000000000
   402   1    64.020000000000    47.990000000000    54.300000000000
   403   6    63.950000000000    49.060000000000    52.450000000000
   404   1    63.800000000000    49.970000000000    53.070000000000
   405   1    62.930000000000    48.770000000000    52.120000000000
   406   6    64.760000000000    49.500000000000    51.210000000000
   407   1    65.770000000000    49.840000000000    51.540000000000
   408   6    64.950000000000    48.370000000000    50.200000000000
   409   1    63.950000000000    47.930000000000    49.950000000000
   410   1    65.580000000000    47.560000000000    50.630000000000
   411   1    65.430000000000    48.730000000000    49.270000000000
   412   6    64.070000000000    50.690000000000    50.520000000000
   413   1    64.260000000000    51.640000000000    51.080000000000
   414   1    62.980000000000    50.520000000000    50.470000000000
   415   1    64.440000000000    50.820000000000    49.480000000000
   416   6    64.440000000000    46.580000000000    52.840000000000
   417   8    65.390000000000    45.800000000000    52.850000000000
   418   7    63.240000000000    46.180000000000    52.400000000000
   419   1    62.470000000000    46.810000000000    52.340000000000
   420   6    62.970000000000    44.840000000000    51.910000000000
   421   1    63.720000000000    44.170000000000    52.300000000000
   422   6    61.580000000000    44.320000000000    52.370000000000
   423   1    61.500000000000    43.220000000000    52.210000000000
   424   1    60.770000000000    44.820000000000    51.800000000000
   425   6    61.390000000000    44.600000000000    53.860000000000
   426   8    61.850000000000    43.840000000000    54.730000000000
   427   7    60.680000000000    45.690000000000    54.180000000000
   428   1    60.440000000000    45.850000000000    55.140000000000
   429   1    60.420000000000    46.340000000000    53.470000000000
   430   6    63.050000000000    44.790000000000    50.400000000000
   431   8    62.890000000000    45.780000000000    49.690000000000
   432   7    63.310000000000    43.600000000000    49.840000000000
   433   1    63.510000000000    42.810000000000    50.420000000000
   434   6    63.230000000000    43.350000000000    48.410000000000
   435   1    64.230000000000    43.270000000000    48.030000000000
   436   1    62.640000000000    44.120000000000    47.940000000000
   437   6    62.530000000000    42.060000000000    48.150000000000
   438   8    62.350000000000    41.230000000000    49.050000000000
   439   7    62.160000000000    41.850000000000    46.890000000000
   440   1    62.320000000000    42.560000000000    46.210000000000
   441   6    61.520000000000    40.640000000000    46.410000000000
   442   1    61.300000000000    39.970000000000    47.230000000000
   443   6    60.230000000000    41.010000000000    45.640000000000
   444   1    60.490000000000    41.680000000000    44.790000000000
   445   1    59.590000000000    41.590000000000    46.330000000000
   446   6    59.410000000000    39.820000000000    45.080000000000
   447   1    60.080000000000    39.210000000000    44.430000000000
   448   6    58.860000000000    38.910000000000    46.180000000000
   449   1    58.160000000000    39.480000000000    46.840000000000
   450   1    59.680000000000    38.500000000000    46.810000000000
   451   1    58.300000000000    38.060000000000    45.730000000000
   452   6    58.270000000000    40.330000000000    44.180000000000
   453   1    58.670000000000    40.900000000000    43.320000000000
   454   1    57.580000000000    40.990000000000    44.760000000000
   455   1    57.680000000000    39.470000000000    43.790000000000
   456   6    62.490000000000    39.950000000000    45.470000000000
   457   8    62.910000000000    40.560000000000    44.480000000000
   458   7    62.880000000000    38.700000000000    45.750000000000
   459   1    62.530000000000    38.250000000000    46.560000000000
   460   6    63.850000000000    37.930000000000    44.990000000000
   461   1    64.360000000000    38.590000000000    44.300000000000
   462   6    64.910000000000    37.320000000000    45.960000000000
   463   1    64.360000000000    36.670000000000    46.680000000000
   464   1    65.350000000000    38.150000000000    46.550000000000
   465   6    66.040000000000    36.510000000000    45.370000000000
   466   6    66.580000000000    36.600000000000    44.120000000000
   467   1    66.230000000000    37.250000000000    43.340000000000
   468   7    67.600000000000    35.680000000000    43.980000000000
   469   1    68.000000000000    35.360000000000    43.150000000000
   470   6    67.740000000000    34.990000000000    45.150000000000
   471   6    66.770000000000    35.470000000000    46.060000000000
   472   6    66.670000000000    34.880000000000    47.320000000000
   473   1    65.920000000000    35.210000000000    48.020000000000
   474   6    67.530000000000    33.830000000000    47.650000000000
   475   1    67.450000000000    33.360000000000    48.620000000000
   476   6    68.600000000000    33.950000000000    45.470000000000
   477   1    69.320000000000    33.580000000000    44.760000000000
   478   6    68.470000000000    33.370000000000    46.740000000000
   479   1    69.120000000000    32.540000000000    47.010000000000
   480   6    63.140000000000    36.850000000000    44.190000000000
   481   8    62.500000000000    35.960000000000    44.750000000000
   482   7    63.230000000000    36.910000000000    42.850000000000
   483   1    63.770000000000    37.630000000000    42.420000000000
   484   6    62.580000000000    35.990000000000    41.940000000000
   485   1    62.340000000000    35.060000000000    42.440000000000
   486   6    61.340000000000    36.620000000000    41.250000000000
   487   1    60.910000000000    35.900000000000    40.510000000000
   488   1    61.660000000000    37.510000000000    40.680000000000
   489   6    60.210000000000    37.060000000000    42.200000000000
   490   1    60.650000000000    37.700000000000    42.990000000000
   491   6    59.190000000000    37.910000000000    41.440000000000
   492   1    58.750000000000    37.320000000000    40.600000000000
   493   1    59.670000000000    38.810000000000    41.010000000000
   494   1    58.360000000000    38.230000000000    42.110000000000
   495   6    59.520000000000    35.860000000000    42.870000000000
   496   1    60.260000000000    35.270000000000    43.460000000000
   497   1    59.070000000000    35.200000000000    42.100000000000
   498   1    58.730000000000    36.210000000000    43.560000000000
   499   6    63.580000000000    35.700000000000    40.840000000000
   500   8    64.240000000000    36.620000000000    40.360000000000
   501   7    63.770000000000    34.420000000000    40.440000000000
   502   1    63.250000000000    33.670000000000    40.820000000000
   503   6    64.820000000000    34.040000000000    39.500000000000
   504   1    64.840000000000    32.960000000000    39.510000000000
   505   6    64.530000000000    34.520000000000    38.040000000000
   506   1    65.330000000000    34.160000000000    37.360000000000
   507   1    64.490000000000    35.620000000000    38.000000000000
   508   6    63.240000000000    33.970000000000    37.460000000000
   509   8    63.050000000000    32.730000000000    37.410000000000
   510   8    62.470000000000    34.800000000000    36.900000000000
   511   6    66.210000000000    34.510000000000    40.000000000000
   512   8    66.600000000000    34.210000000000    41.130000000000
   513   7    66.970000000000    35.260000000000    39.180000000000
   514   1    66.680000000000    35.490000000000    38.260000000000
   515   6    68.220000000000    35.880000000000    39.560000000000
   516   1    68.560000000000    35.460000000000    40.500000000000
   517   6    69.320000000000    35.580000000000    38.490000000000
   518   1    69.410000000000    34.480000000000    38.370000000000
   519   1    70.300000000000    35.960000000000    38.870000000000
   520   6    69.110000000000    36.180000000000    37.110000000000
   521   8    70.040000000000    36.050000000000    36.280000000000
   522   8    68.020000000000    36.760000000000    36.840000000000
   523   6    68.040000000000    37.380000000000    39.820000000000
   524   8    69.000000000000    38.160000000000    39.850000000000
   525   7    66.790000000000    37.850000000000    40.030000000000
   526   1    66.010000000000    37.230000000000    40.050000000000
   527   6    66.460000000000    39.260000000000    40.160000000000
   528   1    67.330000000000    39.870000000000    39.980000000000
   529   6    65.330000000000    39.660000000000    39.180000000000
   530   1    65.100000000000    40.740000000000    39.290000000000
   531   1    64.400000000000    39.100000000000    39.440000000000
   532   6    65.630000000000    39.370000000000    37.710000000000
   533   1    64.780000000000    39.740000000000    37.090000000000
   534   1    65.690000000000    38.270000000000    37.560000000000
   535   6    66.940000000000    40.020000000000    37.230000000000
   536   1    67.780000000000    39.570000000000    37.800000000000
   537   1    66.900000000000    41.110000000000    37.440000000000
   538   6    67.170000000000    39.760000000000    35.740000000000
   539   1    66.340000000000    40.180000000000    35.140000000000
   540   1    67.220000000000    38.660000000000    35.550000000000
   541   7    68.440000000000    40.350000000000    35.290000000000
   542   1    69.050000000000    40.610000000000    36.090000000000
   543   1    68.270000000000    41.200000000000    34.710000000000
   544   1    68.940000000000    39.660000000000    34.700000000000
   545   6    65.940000000000    39.590000000000    41.540000000000
   546   8    65.050000000000    38.930000000000    42.060000000000
   547   7    66.460000000000    40.660000000000    42.160000000000
   548   1    67.250000000000    41.130000000000    41.780000000000
   549   6    65.880000000000    41.230000000000    43.350000000000
   550   1    64.970000000000    40.690000000000    43.560000000000
   551   6    66.700000000000    41.070000000000    44.640000000000
   552   1    66.260000000000    40.230000000000    45.210000000000
   553   6    68.150000000000    40.670000000000    44.330000000000
   554   1    68.660000000000    41.460000000000    43.730000000000
   555   1    68.200000000000    39.710000000000    43.770000000000
   556   1    68.720000000000    40.520000000000    45.270000000000
   557   6    66.650000000000    42.310000000000    45.560000000000
   558   1    65.600000000000    42.560000000000    45.840000000000
   559   1    67.110000000000    43.190000000000    45.070000000000
   560   1    67.210000000000    42.120000000000    46.500000000000
   561   6    65.390000000000    42.640000000000    43.050000000000
   562   8    66.100000000000    43.490000000000    42.500000000000
   563   7    64.110000000000    42.890000000000    43.370000000000
   564   1    63.570000000000    42.160000000000    43.770000000000
   565   6    63.410000000000    44.130000000000    43.100000000000
   566   1    63.990000000000    44.750000000000    42.430000000000
   567   6    61.990000000000    43.900000000000    42.510000000000
   568   1    61.500000000000    44.860000000000    42.270000000000
   569   1    61.350000000000    43.340000000000    43.230000000000
   570   6    62.040000000000    43.080000000000    41.240000000000
   571   6    62.010000000000    43.710000000000    39.990000000000
   572   1    61.950000000000    44.790000000000    39.920000000000
   573   6    62.060000000000    42.950000000000    38.810000000000
   574   1    62.030000000000    43.440000000000    37.850000000000
   575   6    62.130000000000    41.560000000000    38.880000000000
   576   8    62.190000000000    40.790000000000    37.700000000000
   577   1    62.110000000000    39.870000000000    37.940000000000
   578   6    62.060000000000    41.680000000000    41.290000000000
   579   1    62.050000000000    41.170000000000    42.250000000000
   580   6    62.120000000000    40.920000000000    40.120000000000
   581   1    62.160000000000    39.840000000000    40.190000000000
   582   6    63.240000000000    44.860000000000    44.420000000000
   583   8    62.780000000000    44.280000000000    45.400000000000
   584   7    63.610000000000    46.160000000000    44.490000000000
   585   1    64.020000000000    46.620000000000    43.710000000000
   586   6    63.450000000000    46.910000000000    45.720000000000
   587   1    62.580000000000    46.530000000000    46.240000000000
   588   6    64.700000000000    46.770000000000    46.640000000000
   589   1    64.940000000000    45.690000000000    46.690000000000
   590   1    64.420000000000    47.070000000000    47.680000000000
   591  16    66.200000000000    47.700000000000    46.130000000000
   592   1    65.690000000000    48.910000000000    46.360000000000
   593   6    63.160000000000    48.370000000000    45.360000000000
   594   8    63.480000000000    48.790000000000    44.250000000000
   595   7    62.560000000000    49.190000000000    46.230000000000
   596   6    62.070000000000    48.780000000000    47.540000000000
   597   1    62.940000000000    48.690000000000    48.230000000000
   598   1    61.510000000000    47.820000000000    47.510000000000
   599   6    62.440000000000    50.640000000000    46.040000000000
   600   1    61.780000000000    50.790000000000    45.200000000000
   601   6    61.850000000000    51.150000000000    47.370000000000
   602   1    61.140000000000    51.980000000000    47.220000000000
   603   1    62.650000000000    51.490000000000    48.060000000000
   604   6    61.170000000000    49.930000000000    47.980000000000
   605   1    61.100000000000    49.990000000000    49.090000000000
   606   1    60.150000000000    49.800000000000    47.570000000000
   607   6    63.740000000000    51.340000000000    45.720000000000
   608   8    64.760000000000    51.030000000000    46.330000000000
   609   7    63.760000000000    52.320000000000    44.790000000000
   610   1    62.940000000000    52.580000000000    44.280000000000
   611   6    65.020000000000    52.950000000000    44.430000000000
   612   1    65.780000000000    52.180000000000    44.380000000000
   613   6    64.980000000000    53.700000000000    43.080000000000
   614   1    64.580000000000    53.000000000000    42.310000000000
   615   1    66.030000000000    53.920000000000    42.790000000000
   616   6    64.160000000000    55.010000000000    43.050000000000
   617   1    64.520000000000    55.710000000000    43.830000000000
   618   1    63.100000000000    54.770000000000    43.300000000000
   619   6    64.240000000000    55.750000000000    41.710000000000
   620   1    64.020000000000    55.060000000000    40.870000000000
   621   1    65.250000000000    56.200000000000    41.590000000000
   622   7    63.230000000000    56.840000000000    41.760000000000
   623   1    62.700000000000    56.960000000000    42.600000000000
   624   6    63.040000000000    57.740000000000    40.810000000000
   625   7    63.590000000000    57.650000000000    39.630000000000
   626   1    63.770000000000    56.720000000000    39.320000000000
   627   1    63.310000000000    58.370000000000    38.990000000000
   628   7    62.230000000000    58.750000000000    41.030000000000
   629   1    62.020000000000    59.390000000000    40.290000000000
   630   1    61.690000000000    58.730000000000    41.870000000000
   631   6    65.490000000000    53.920000000000    45.490000000000
   632   8    66.660000000000    54.260000000000    45.570000000000
   633   7    64.590000000000    54.350000000000    46.390000000000
   634   1    63.640000000000    54.090000000000    46.290000000000
   635   6    64.960000000000    55.220000000000    47.490000000000
   636   1    65.560000000000    56.020000000000    47.080000000000
   637   6    63.740000000000    55.910000000000    48.150000000000
   638   1    63.220000000000    56.490000000000    47.350000000000
   639   1    64.060000000000    56.640000000000    48.920000000000
   640   6    61.420000000000    54.750000000000    48.370000000000
   641   1    60.860000000000    55.100000000000    47.510000000000
   642   6    62.710000000000    54.990000000000    48.730000000000
   643   7    60.890000000000    53.940000000000    49.340000000000
   644   1    59.960000000000    53.600000000000    49.460000000000
   645   7    62.920000000000    54.310000000000    49.910000000000
   646   1    63.760000000000    54.340000000000    50.470000000000
   647   6    61.810000000000    53.690000000000    50.250000000000
   648   1    61.650000000000    53.080000000000    51.120000000000
   649   6    65.870000000000    54.590000000000    48.540000000000
   650   8    66.210000000000    55.260000000000    49.510000000000
   651   7    66.330000000000    53.330000000000    48.350000000000
   652   1    66.010000000000    52.790000000000    47.580000000000
   653   6    67.380000000000    52.700000000000    49.140000000000
   654   1    67.100000000000    52.800000000000    50.170000000000
   655   6    67.480000000000    51.200000000000    48.840000000000
   656   1    66.450000000000    50.790000000000    48.780000000000
   657   6    68.190000000000    50.900000000000    47.500000000000
   658   1    69.260000000000    51.170000000000    47.550000000000
   659   1    67.700000000000    51.440000000000    46.670000000000
   660   1    68.130000000000    49.810000000000    47.290000000000
   661   6    68.190000000000    50.480000000000    50.010000000000
   662   1    67.700000000000    50.720000000000    50.980000000000
   663   1    69.260000000000    50.780000000000    50.080000000000
   664   1    68.150000000000    49.370000000000    49.870000000000
   665   6    68.730000000000    53.390000000000    48.970000000000
   666   8    69.570000000000    53.390000000000    49.870000000000
   667   7    68.970000000000    54.090000000000    47.830000000000
   668   1    68.310000000000    54.090000000000    47.090000000000
   669   6    70.250000000000    54.770000000000    47.590000000000
   670   1    71.010000000000    54.270000000000    48.160000000000
   671   6    70.710000000000    54.680000000000    46.120000000000
   672   1    71.740000000000    55.080000000000    46.070000000000
   673   6    70.790000000000    53.180000000000    45.760000000000
   674   1    69.780000000000    52.720000000000    45.750000000000
   675   1    71.420000000000    52.630000000000    46.500000000000
   676   1    71.250000000000    53.030000000000    44.760000000000
   677   6    69.840000000000    55.480000000000    45.120000000000
   678   1    69.740000000000    56.530000000000    45.470000000000
   679   1    68.820000000000    55.040000000000    45.080000000000
   680   6    70.420000000000    55.500000000000    43.700000000000
   681   1    70.380000000000    54.490000000000    43.240000000000
   682   1    71.480000000000    55.830000000000    43.720000000000
   683   1    69.850000000000    56.200000000000    43.050000000000
   684   6    70.230000000000    56.210000000000    48.090000000000
   685   8    71.080000000000    57.030000000000    47.760000000000
   686   7    69.250000000000    56.560000000000    48.950000000000
   687   1    68.600000000000    55.860000000000    49.250000000000
   688   6    69.220000000000    57.830000000000    49.650000000000
   689   1    69.730000000000    58.580000000000    49.050000000000
   690   6    67.770000000000    58.320000000000    49.930000000000
   691   1    67.780000000000    59.180000000000    50.630000000000
   692   1    67.210000000000    57.500000000000    50.430000000000
   693  16    66.910000000000    58.840000000000    48.420000000000
   694   1    67.020000000000    57.660000000000    47.820000000000
   695   6    69.910000000000    57.760000000000    50.990000000000
   696   8    69.690000000000    56.850000000000    51.780000000000
   697   7    70.720000000000    58.780000000000    51.330000000000
   698   1    71.030000000000    59.430000000000    50.640000000000
   699   6    70.990000000000    59.100000000000    52.730000000000
   700   1    70.860000000000    58.210000000000    53.330000000000
   701   6    72.450000000000    59.610000000000    53.000000000000
   702   1    73.130000000000    59.160000000000    52.240000000000
   703   1    72.770000000000    59.210000000000    53.980000000000
   704   8    72.620000000000    61.030000000000    53.030000000000
   705   1    72.860000000000    61.350000000000    52.160000000000
   706   6    69.930000000000    60.100000000000    53.170000000000
   707   8    69.370000000000    60.830000000000    52.340000000000
   708   7    69.600000000000    60.170000000000    54.470000000000
   709   1    70.030000000000    59.560000000000    55.130000000000
   710   6    68.470000000000    60.930000000000    55.000000000000
   711   1    67.620000000000    60.700000000000    54.370000000000
   712   6    68.080000000000    60.450000000000    56.420000000000
   713   1    67.800000000000    59.370000000000    56.340000000000
   714   1    67.180000000000    60.970000000000    56.810000000000
   715   8    69.170000000000    60.550000000000    57.340000000000
   716   1    69.140000000000    61.430000000000    57.720000000000
   717   6    68.570000000000    62.460000000000    54.990000000000
   718   8    67.810000000000    63.140000000000    55.670000000000
   719   7    69.460000000000    63.060000000000    54.170000000000
   720   1    70.170000000000    62.520000000000    53.740000000000
   721   6    69.430000000000    64.490000000000    53.850000000000
   722   1    68.620000000000    64.970000000000    54.390000000000
   723   6    70.750000000000    65.230000000000    54.220000000000
   724   1    70.960000000000    65.010000000000    55.290000000000
   725   1    70.600000000000    66.330000000000    54.130000000000
   726   8    71.870000000000    64.820000000000    53.440000000000
   727   1    71.850000000000    65.380000000000    52.660000000000
   728   6    69.110000000000    64.710000000000    52.370000000000
   729   8    69.270000000000    65.810000000000    51.840000000000
   730   7    68.640000000000    63.670000000000    51.660000000000
   731   1    68.640000000000    62.760000000000    52.090000000000
   732   6    68.100000000000    63.790000000000    50.310000000000
   733   1    68.430000000000    64.710000000000    49.850000000000
   734   6    68.470000000000    62.560000000000    49.450000000000
   735   1    67.960000000000    62.590000000000    48.470000000000
   736   1    68.190000000000    61.610000000000    49.960000000000
   737   6    69.960000000000    62.600000000000    49.180000000000
   738   8    70.460000000000    63.470000000000    48.470000000000
   739   7    70.710000000000    61.640000000000    49.780000000000
   740   1    71.680000000000    61.630000000000    49.570000000000
   741   1    70.300000000000    61.150000000000    50.550000000000
   742   6    66.600000000000    63.800000000000    50.330000000000
   743   8    65.950000000000    64.500000000000    49.560000000000
   744   7    66.020000000000    62.980000000000    51.230000000000
   745   1    66.590000000000    62.460000000000    51.850000000000
   746   6    64.610000000000    62.760000000000    51.400000000000
   747   1    64.220000000000    62.380000000000    50.470000000000
   748   6    64.390000000000    61.710000000000    52.520000000000
   749   1    63.360000000000    61.290000000000    52.430000000000
   750   1    64.440000000000    62.200000000000    53.520000000000
   751   6    65.410000000000    60.550000000000    52.510000000000
   752   1    66.440000000000    60.950000000000    52.640000000000
   753   1    65.390000000000    60.030000000000    51.530000000000
   754  16    65.140000000000    59.340000000000    53.850000000000
   755   6    64.020000000000    58.290000000000    52.900000000000
   756   1    64.600000000000    57.560000000000    52.280000000000
   757   1    63.370000000000    58.880000000000    52.220000000000
   758   1    63.360000000000    57.720000000000    53.590000000000
   759   6    63.920000000000    64.090000000000    51.710000000000
   760   8    64.310000000000    64.800000000000    52.630000000000
   761   7    62.970000000000    64.430000000000    50.830000000000
   762   1    62.700000000000    63.730000000000    50.170000000000
   763   6    62.390000000000    65.730000000000    50.520000000000
   764   1    61.350000000000    65.710000000000    50.820000000000
   765   6    63.060000000000    67.030000000000    51.080000000000
   766   1    62.920000000000    67.870000000000    50.370000000000
   767   1    64.160000000000    66.870000000000    51.220000000000
   768   6    62.450000000000    67.430000000000    52.430000000000
   769   8    62.270000000000    66.660000000000    53.370000000000
   770   7    62.100000000000    68.730000000000    52.580000000000
   771   1    61.680000000000    68.990000000000    53.450000000000
   772   1    62.210000000000    69.380000000000    51.820000000000
   773   6    62.370000000000    65.720000000000    49.000000000000
   774   8    61.360000000000    65.340000000000    48.430000000000
   775   7    63.490000000000    66.010000000000    48.310000000000
   776   1    64.340000000000    66.240000000000    48.770000000000
   777   6    63.490000000000    66.010000000000    46.840000000000
   778   1    62.660000000000    65.440000000000    46.460000000000
   779   6    63.300000000000    67.460000000000    46.320000000000
   780   1    64.250000000000    68.030000000000    46.410000000000
   781   1    62.580000000000    67.970000000000    46.990000000000
   782   6    62.800000000000    67.540000000000    44.850000000000
   783   1    63.000000000000    66.600000000000    44.300000000000
   784   1    63.320000000000    68.370000000000    44.340000000000
   785   6    61.310000000000    67.870000000000    44.770000000000
   786   8    60.950000000000    69.000000000000    45.190000000000
   787   8    60.510000000000    67.020000000000    44.290000000000
   788   6    64.780000000000    65.390000000000    46.290000000000
   789   8    65.700000000000    66.110000000000    45.900000000000
   790   7    64.930000000000    64.060000000000    46.270000000000
   791   6    63.970000000000    63.080000000000    46.780000000000
   792   1    63.310000000000    62.770000000000    45.950000000000
   793   1    63.360000000000    63.470000000000    47.630000000000
   794   6    66.140000000000    63.410000000000    45.760000000000
   795   1    66.990000000000    63.850000000000    46.250000000000
   796   6    65.960000000000    61.930000000000    46.160000000000
   797   1    66.900000000000    61.480000000000    46.530000000000
   798   1    65.600000000000    61.320000000000    45.300000000000
   799   6    64.860000000000    61.930000000000    47.230000000000
   800   1    64.320000000000    60.970000000000    47.290000000000
   801   1    65.300000000000    62.170000000000    48.220000000000
   802   6    66.360000000000    63.540000000000    44.250000000000
   803   8    65.470000000000    63.170000000000    43.480000000000
   804   7    67.560000000000    63.960000000000    43.810000000000
   805   1    68.200000000000    64.410000000000    44.420000000000
   806   6    68.040000000000    63.720000000000    42.460000000000
   807   1    67.200000000000    63.790000000000    41.780000000000
   808   6    69.060000000000    64.820000000000    42.030000000000
   809   1    69.870000000000    64.880000000000    42.780000000000
   810   1    68.540000000000    65.800000000000    42.020000000000
   811   6    69.720000000000    64.650000000000    40.660000000000
   812   8    69.530000000000    63.620000000000    39.960000000000
   813   8    70.500000000000    65.580000000000    40.320000000000
   814   6    68.590000000000    62.300000000000    42.360000000000
   815   8    69.750000000000    62.010000000000    42.650000000000
   816   7    67.710000000000    61.360000000000    41.980000000000
   817   1    66.760000000000    61.620000000000    41.830000000000
   818   6    68.020000000000    59.950000000000    41.830000000000
   819   1    68.460000000000    59.640000000000    42.770000000000
   820   6    66.760000000000    59.100000000000    41.600000000000
   821   1    67.020000000000    58.040000000000    41.380000000000
   822   1    66.160000000000    59.500000000000    40.750000000000
   823   6    65.910000000000    59.090000000000    42.840000000000
   824   6    66.310000000000    58.320000000000    43.950000000000
   825   1    67.250000000000    57.790000000000    43.930000000000
   826   6    65.480000000000    58.230000000000    45.070000000000
   827   1    65.800000000000    57.650000000000    45.930000000000
   828   6    64.240000000000    58.870000000000    45.100000000000
   829   8    63.400000000000    58.770000000000    46.220000000000
   830   1    62.590000000000    59.240000000000    46.000000000000
   831   6    64.690000000000    59.770000000000    42.890000000000
   832   1    64.360000000000    60.360000000000    42.040000000000
   833   6    63.840000000000    59.640000000000    44.000000000000
   834   1    62.880000000000    60.140000000000    44.000000000000
   835   6    69.090000000000    59.630000000000    40.790000000000
   836   8    69.900000000000    58.740000000000    40.990000000000
   837   7    69.120000000000    60.350000000000    39.650000000000
   838   1    68.470000000000    61.090000000000    39.480000000000
   839   6    70.190000000000    60.220000000000    38.670000000000
   840   1    70.260000000000    59.180000000000    38.420000000000
   841   6    69.920000000000    60.980000000000    37.340000000000
   842   1    69.260000000000    60.330000000000    36.730000000000
   843   1    70.860000000000    61.130000000000    36.760000000000
   844   8    69.230000000000    62.230000000000    37.510000000000
   845   1    69.600000000000    62.710000000000    38.250000000000
   846   6    71.580000000000    60.580000000000    39.190000000000
   847   8    72.530000000000    59.830000000000    38.990000000000
   848   7    71.720000000000    61.690000000000    39.930000000000
   849   1    70.970000000000    62.330000000000    40.050000000000
   850   6    72.960000000000    62.020000000000    40.620000000000
   851   1    73.750000000000    62.010000000000    39.880000000000
   852   6    72.870000000000    63.440000000000    41.190000000000
   853   1    72.040000000000    63.520000000000    41.930000000000
   854   1    72.660000000000    64.160000000000    40.370000000000
   855   1    73.820000000000    63.740000000000    41.680000000000
   856   6    73.360000000000    61.030000000000    41.700000000000
   857   8    74.520000000000    60.670000000000    41.820000000000
   858   7    72.380000000000    60.520000000000    42.490000000000
   859   1    71.460000000000    60.880000000000    42.410000000000
   860   6    72.570000000000    59.440000000000    43.450000000000
   861   1    73.340000000000    59.730000000000    44.150000000000
   862   6    71.250000000000    59.130000000000    44.210000000000
   863   1    71.190000000000    58.060000000000    44.490000000000
   864   1    70.410000000000    59.340000000000    43.510000000000
   865   6    70.990000000000    59.910000000000    45.530000000000
   866   1    71.490000000000    59.340000000000    46.350000000000
   867   6    71.570000000000    61.330000000000    45.560000000000
   868   1    71.160000000000    61.930000000000    44.720000000000
   869   1    72.680000000000    61.290000000000    45.480000000000
   870   1    71.310000000000    61.830000000000    46.520000000000
   871   6    69.480000000000    59.950000000000    45.830000000000
   872   1    69.060000000000    58.920000000000    45.850000000000
   873   1    68.960000000000    60.540000000000    45.050000000000
   874   1    69.300000000000    60.420000000000    46.820000000000
   875   6    73.090000000000    58.160000000000    42.800000000000
   876   8    74.010000000000    57.520000000000    43.320000000000
   877   7    72.550000000000    57.780000000000    41.620000000000
   878   1    71.790000000000    58.300000000000    41.250000000000
   879   6    72.940000000000    56.590000000000    40.860000000000
   880   1    72.760000000000    55.750000000000    41.510000000000
   881   6    72.130000000000    56.490000000000    39.530000000000
   882   1    72.780000000000    56.660000000000    38.650000000000
   883   1    71.380000000000    57.310000000000    39.510000000000
   884   6    71.380000000000    55.160000000000    39.300000000000
   885   1    70.420000000000    55.230000000000    39.860000000000
   886   6    71.050000000000    54.990000000000    37.810000000000
   887   1    71.990000000000    54.880000000000    37.230000000000
   888   1    70.510000000000    55.890000000000    37.430000000000
   889   1    70.430000000000    54.090000000000    37.640000000000
   890   6    72.100000000000    53.910000000000    39.820000000000
   891   1    72.130000000000    53.880000000000    40.930000000000
   892   1    73.150000000000    53.890000000000    39.450000000000
   893   1    71.590000000000    52.980000000000    39.470000000000
   894   6    74.420000000000    56.560000000000    40.510000000000
   895   8    75.070000000000    55.520000000000    40.510000000000
   896   7    75.000000000000    57.740000000000    40.210000000000
   897   1    74.440000000000    58.560000000000    40.230000000000
   898   6    76.410000000000    57.910000000000    39.890000000000
   899   1    76.630000000000    57.280000000000    39.040000000000
   900   6    76.710000000000    59.380000000000    39.530000000000
   901   1    77.790000000000    59.480000000000    39.270000000000
   902   1    76.530000000000    60.020000000000    40.420000000000
   903  16    75.690000000000    59.960000000000    38.120000000000
   904   1    74.510000000000    59.800000000000    38.700000000000
   905   6    77.330000000000    57.460000000000    41.010000000000
   906   8    78.440000000000    56.980000000000    40.770000000000
   907   7    76.870000000000    57.600000000000    42.270000000000
   908   1    75.940000000000    57.910000000000    42.440000000000
   909   6    77.660000000000    57.310000000000    43.450000000000
   910   1    78.710000000000    57.420000000000    43.220000000000
   911   6    77.260000000000    58.280000000000    44.600000000000
   912   1    78.060000000000    58.240000000000    45.360000000000
   913   1    76.310000000000    57.950000000000    45.070000000000
   914   6    77.090000000000    59.750000000000    44.130000000000
   915   1    76.140000000000    59.830000000000    43.560000000000
   916   1    77.920000000000    59.980000000000    43.440000000000
   917   6    77.070000000000    60.770000000000    45.280000000000
   918   1    78.000000000000    60.690000000000    45.870000000000
   919   1    76.210000000000    60.580000000000    45.950000000000
   920   7    77.010000000000    62.120000000000    44.630000000000
   921   1    77.760000000000    62.360000000000    44.010000000000
   922   6    75.920000000000    62.880000000000    44.560000000000
   923   7    74.900000000000    62.730000000000    45.360000000000
   924   1    75.070000000000    62.270000000000    46.230000000000
   925   1    74.110000000000    63.330000000000    45.220000000000
   926   7    75.850000000000    63.860000000000    43.680000000000
   927   1    76.600000000000    64.020000000000    43.040000000000
   928   1    74.990000000000    64.380000000000    43.650000000000
   929   6    77.430000000000    55.870000000000    43.920000000000
   930   8    77.990000000000    55.460000000000    44.930000000000
   931   7    76.620000000000    55.080000000000    43.170000000000
   932   1    76.190000000000    55.440000000000    42.350000000000
   933   6    76.370000000000    53.670000000000    43.440000000000
   934   1    76.440000000000    53.500000000000    44.500000000000
   935   6    74.990000000000    53.220000000000    42.950000000000
   936   1    74.870000000000    53.510000000000    41.890000000000
   937   6    74.820000000000    51.690000000000    43.040000000000
   938   1    75.030000000000    51.320000000000    44.060000000000
   939   1    75.480000000000    51.150000000000    42.330000000000
   940   1    73.770000000000    51.420000000000    42.780000000000
   941   6    73.900000000000    53.910000000000    43.790000000000
   942   1    74.010000000000    55.020000000000    43.760000000000
   943   1    73.970000000000    53.590000000000    44.850000000000
   944   1    72.900000000000    53.640000000000    43.400000000000
   945   6    77.440000000000    52.820000000000    42.780000000000
   946   8    77.570000000000    52.770000000000    41.550000000000
   947   7    78.210000000000    52.070000000000    43.580000000000
   948   1    78.150000000000    52.160000000000    44.570000000000
   949   6    79.130000000000    51.060000000000    43.090000000000
   950   1    79.150000000000    51.130000000000    42.010000000000
   951   6    80.600000000000    51.230000000000    43.520000000000
   952   1    81.230000000000    51.030000000000    42.630000000000
   953   8    81.060000000000    50.340000000000    44.530000000000
   954   1    80.580000000000    50.590000000000    45.330000000000
   955   6    80.890000000000    52.680000000000    43.960000000000
   956   1    80.370000000000    52.910000000000    44.920000000000
   957   1    80.550000000000    53.400000000000    43.190000000000
   958   1    81.980000000000    52.820000000000    44.130000000000
   959   6    78.550000000000    49.680000000000    43.380000000000
   960   8    77.570000000000    49.490000000000    44.090000000000
   961   7    79.130000000000    48.660000000000    42.730000000000
   962   1    79.970000000000    48.840000000000    42.210000000000
   963   6    78.610000000000    47.310000000000    42.670000000000
   964   1    77.570000000000    47.410000000000    42.370000000000
   965   6    79.430000000000    46.560000000000    41.600000000000
   966   1    80.380000000000    46.180000000000    42.030000000000
   967   1    79.680000000000    47.310000000000    40.830000000000
   968   6    78.720000000000    45.430000000000    40.820000000000
   969   1    78.600000000000    44.550000000000    41.490000000000
   970   6    77.330000000000    45.840000000000    40.320000000000
   971   1    77.390000000000    46.800000000000    39.750000000000
   972   1    76.620000000000    45.960000000000    41.160000000000
   973   1    76.930000000000    45.060000000000    39.640000000000
   974   6    79.580000000000    45.030000000000    39.620000000000
   975   1    80.590000000000    44.680000000000    39.950000000000
   976   1    79.720000000000    45.890000000000    38.930000000000
   977   1    79.100000000000    44.210000000000    39.050000000000
   978   6    78.590000000000    46.570000000000    44.010000000000
   979   8    77.680000000000    45.790000000000    44.290000000000
   980   7    79.590000000000    46.820000000000    44.880000000000
   981   1    80.290000000000    47.500000000000    44.640000000000
   982   6    79.750000000000    46.170000000000    46.180000000000
   983   1    80.810000000000    46.100000000000    46.380000000000
   984   1    79.280000000000    45.200000000000    46.160000000000
   985   6    79.150000000000    46.930000000000    47.320000000000
   986   8    79.240000000000    46.510000000000    48.470000000000
   987   7    78.510000000000    48.080000000000    47.030000000000
   988   1    78.520000000000    48.460000000000    46.110000000000
   989   6    77.860000000000    48.910000000000    48.030000000000
   990   1    78.540000000000    49.070000000000    48.850000000000
   991   6    77.420000000000    50.260000000000    47.400000000000
   992   1    76.900000000000    50.860000000000    48.180000000000
   993   1    76.700000000000    50.050000000000    46.570000000000
   994   6    78.490000000000    51.160000000000    46.820000000000
   995   8    79.690000000000    50.790000000000    46.760000000000
   996   8    78.070000000000    52.260000000000    46.360000000000
   997   6    76.580000000000    48.250000000000    48.580000000000
   998   8    76.150000000000    48.520000000000    49.700000000000
   999   7    75.960000000000    47.370000000000    47.780000000000
  1000   1    76.370000000000    47.160000000000    46.890000000000
  1001   6    74.750000000000    46.650000000000    48.120000000000
  1002   1    74.130000000000    47.290000000000    48.740000000000
  1003   6    73.950000000000    46.220000000000    46.860000000000
  1004   1    73.100000000000    45.560000000000    47.110000000000
  1005   1    74.640000000000    45.680000000000    46.170000000000
  1006   6    73.380000000000    47.400000000000    46.130000000000
  1007   6    72.290000000000    48.100000000000    46.680000000000
  1008   1    71.900000000000    47.810000000000    47.640000000000
  1009   6    71.710000000000    49.180000000000    45.980000000000
  1010   1    70.890000000000    49.720000000000    46.420000000000
  1011   6    72.210000000000    49.550000000000    44.730000000000
  1012   1    71.780000000000    50.380000000000    44.200000000000
  1013   6    73.860000000000    47.770000000000    44.860000000000
  1014   1    74.680000000000    47.230000000000    44.430000000000
  1015   6    73.280000000000    48.830000000000    44.160000000000
  1016   1    73.660000000000    49.110000000000    43.190000000000
  1017   6    75.020000000000    45.380000000000    48.900000000000
  1018   8    75.760000000000    44.500000000000    48.470000000000
  1019   7    74.360000000000    45.210000000000    50.070000000000
  1020   1    73.790000000000    45.950000000000    50.410000000000
  1021   6    74.340000000000    43.940000000000    50.780000000000
  1022   1    74.950000000000    43.210000000000    50.260000000000
  1023   6    74.850000000000    44.020000000000    52.210000000000
  1024   1    74.360000000000    44.850000000000    52.750000000000
  1025   8    76.250000000000    44.240000000000    52.200000000000
  1026   1    76.390000000000    44.990000000000    51.610000000000
  1027   6    74.650000000000    42.710000000000    52.990000000000
  1028   1    75.090000000000    41.850000000000    52.440000000000
  1029   1    73.570000000000    42.500000000000    53.160000000000
  1030   1    75.130000000000    42.780000000000    53.980000000000
  1031   6    72.930000000000    43.430000000000    50.750000000000
  1032   8    71.990000000000    44.110000000000    51.160000000000
  1033   7    72.720000000000    42.200000000000    50.220000000000
  1034   1    73.480000000000    41.660000000000    49.880000000000
  1035   6    71.410000000000    41.610000000000    50.080000000000
  1036   1    70.660000000000    42.250000000000    50.520000000000
  1037   6    71.020000000000    41.370000000000    48.620000000000
  1038   1    71.790000000000    40.720000000000    48.150000000000
  1039   6    69.650000000000    40.650000000000    48.540000000000
  1040   1    68.870000000000    41.250000000000    49.060000000000
  1041   1    69.690000000000    39.640000000000    49.000000000000
  1042   1    69.340000000000    40.510000000000    47.480000000000
  1043   6    71.010000000000    42.700000000000    47.830000000000
  1044   1    71.980000000000    43.220000000000    47.970000000000
  1045   1    70.220000000000    43.360000000000    48.260000000000
  1046   6    70.780000000000    42.520000000000    46.330000000000
  1047   1    69.730000000000    42.260000000000    46.120000000000
  1048   1    71.440000000000    41.720000000000    45.930000000000
  1049   1    71.010000000000    43.470000000000    45.790000000000
  1050   6    71.400000000000    40.310000000000    50.850000000000
  1051   8    72.240000000000    39.440000000000    50.610000000000
  1052   7    70.470000000000    40.130000000000    51.810000000000
  1053   1    69.770000000000    40.830000000000    51.960000000000
  1054   6    70.440000000000    38.950000000000    52.650000000000
  1055   1    71.250000000000    38.290000000000    52.400000000000
  1056   6    70.540000000000    39.270000000000    54.170000000000
  1057   1    70.560000000000    38.320000000000    54.750000000000
  1058   1    69.630000000000    39.810000000000    54.490000000000
  1059   6    71.770000000000    40.130000000000    54.570000000000
  1060   1    71.700000000000    40.320000000000    55.660000000000
  1061   1    71.680000000000    41.110000000000    54.070000000000
  1062  16    73.390000000000    39.400000000000    54.190000000000
  1063   6    73.270000000000    37.980000000000    55.320000000000
  1064   1    72.480000000000    37.280000000000    54.980000000000
  1065   1    73.030000000000    38.300000000000    56.350000000000
  1066   1    74.230000000000    37.420000000000    55.350000000000
  1067   6    69.150000000000    38.180000000000    52.440000000000
  1068   8    68.050000000000    38.730000000000    52.550000000000
  1069   7    69.260000000000    36.870000000000    52.190000000000
  1070   1    70.160000000000    36.470000000000    52.070000000000
  1071   6    68.140000000000    35.930000000000    52.310000000000
  1072   1    67.220000000000    36.460000000000    52.480000000000
  1073   6    67.990000000000    35.000000000000    51.080000000000
  1074   1    68.920000000000    34.410000000000    50.930000000000
  1075   1    67.860000000000    35.620000000000    50.170000000000
  1076   8    66.870000000000    34.110000000000    51.210000000000
  1077   1    66.070000000000    34.610000000000    51.030000000000
  1078   6    68.450000000000    35.090000000000    53.530000000000
  1079   8    69.390000000000    34.300000000000    53.530000000000
  1080   7    67.690000000000    35.260000000000    54.630000000000
  1081   1    66.910000000000    35.880000000000    54.610000000000
  1082   6    68.010000000000    34.600000000000    55.890000000000
  1083   1    68.080000000000    33.540000000000    55.710000000000
  1084   1    67.240000000000    34.850000000000    56.600000000000
  1085   6    69.330000000000    35.070000000000    56.480000000000
  1086   8    69.440000000000    36.190000000000    56.960000000000
  1087   7    70.360000000000    34.190000000000    56.460000000000
  1088   1    70.180000000000    33.260000000000    56.160000000000
  1089   6    71.720000000000    34.530000000000    56.830000000000
  1090   1    71.760000000000    35.530000000000    57.240000000000
  1091   6    72.240000000000    33.510000000000    57.880000000000
  1092   1    71.430000000000    33.390000000000    58.640000000000
  1093   1    73.110000000000    33.960000000000    58.410000000000
  1094   6    72.640000000000    32.110000000000    57.360000000000
  1095   1    72.270000000000    31.960000000000    56.330000000000
  1096   1    72.140000000000    31.340000000000    57.990000000000
  1097   6    74.160000000000    31.860000000000    57.420000000000
  1098   1    74.530000000000    31.830000000000    58.460000000000
  1099   1    74.700000000000    32.680000000000    56.890000000000
  1100   7    74.480000000000    30.590000000000    56.700000000000
  1101   1    74.720000000000    30.640000000000    55.730000000000
  1102   6    74.590000000000    29.390000000000    57.270000000000
  1103   7    74.170000000000    29.130000000000    58.490000000000
  1104   1    73.670000000000    29.820000000000    59.010000000000
  1105   1    74.190000000000    28.180000000000    58.810000000000
  1106   7    75.130000000000    28.410000000000    56.570000000000
  1107   1    75.430000000000    28.580000000000    55.630000000000
  1108   1    75.250000000000    27.500000000000    56.970000000000
  1109   6    72.650000000000    34.500000000000    55.610000000000
  1110   8    73.860000000000    34.710000000000    55.710000000000
  1111   7    72.110000000000    34.250000000000    54.400000000000
  1112   1    71.120000000000    34.180000000000    54.290000000000
  1113   6    72.880000000000    34.070000000000    53.190000000000
  1114   1    73.880000000000    33.760000000000    53.440000000000
  1115   6    72.240000000000    32.980000000000    52.300000000000
  1116   1    71.180000000000    33.260000000000    52.120000000000
  1117   1    72.210000000000    32.030000000000    52.880000000000
  1118   6    72.920000000000    32.740000000000    50.940000000000
  1119   1    74.010000000000    32.650000000000    51.100000000000
  1120   1    72.760000000000    33.620000000000    50.280000000000
  1121  16    72.320000000000    31.240000000000    50.080000000000
  1122   6    70.650000000000    31.830000000000    49.690000000000
  1123   1    70.680000000000    32.750000000000    49.060000000000
  1124   1    70.060000000000    32.060000000000    50.600000000000
  1125   1    70.090000000000    31.060000000000    49.120000000000
  1126   6    73.010000000000    35.370000000000    52.410000000000
  1127   8    72.020000000000    36.020000000000    52.070000000000
  1128   7    74.260000000000    35.780000000000    52.110000000000
  1129   1    75.060000000000    35.250000000000    52.380000000000
  1130   6    74.540000000000    37.030000000000    51.420000000000
  1131   1    73.770000000000    37.750000000000    51.650000000000
  1132   6    75.900000000000    37.620000000000    51.870000000000
  1133   1    76.740000000000    36.940000000000    51.610000000000
  1134   1    75.870000000000    37.700000000000    52.980000000000
  1135   8    76.150000000000    38.930000000000    51.350000000000
  1136   1    76.280000000000    38.850000000000    50.400000000000
  1137   6    74.560000000000    36.800000000000    49.910000000000
  1138   8    75.290000000000    35.960000000000    49.390000000000
  1139   7    73.750000000000    37.560000000000    49.160000000000
  1140   1    73.160000000000    38.240000000000    49.590000000000
  1141   6    73.690000000000    37.460000000000    47.710000000000
  1142   1    74.030000000000    36.490000000000    47.400000000000
  1143   6    72.260000000000    37.680000000000    47.150000000000
  1144   1    72.260000000000    37.480000000000    46.060000000000
  1145   1    71.960000000000    38.740000000000    47.300000000000
  1146   6    71.160000000000    36.810000000000    47.790000000000
  1147   1    71.050000000000    37.100000000000    48.860000000000
  1148   6    69.820000000000    37.050000000000    47.090000000000
  1149   1    69.870000000000    36.710000000000    46.030000000000
  1150   1    69.550000000000    38.130000000000    47.100000000000
  1151   1    69.010000000000    36.480000000000    47.600000000000
  1152   6    71.510000000000    35.310000000000    47.740000000000
  1153   1    72.410000000000    35.090000000000    48.350000000000
  1154   1    71.680000000000    34.990000000000    46.690000000000
  1155   1    70.660000000000    34.720000000000    48.150000000000
  1156   6    74.610000000000    38.490000000000    47.070000000000
  1157   8    74.570000000000    39.680000000000    47.410000000000
  1158   7    75.470000000000    38.080000000000    46.120000000000
  1159   1    75.560000000000    37.120000000000    45.850000000000
  1160   6    76.340000000000    39.020000000000    45.420000000000
  1161   1    76.560000000000    39.850000000000    46.070000000000
  1162   6    77.690000000000    38.450000000000    44.980000000000
  1163   1    78.310000000000    39.250000000000    44.520000000000
  1164   8    77.590000000000    37.370000000000    44.070000000000
  1165   1    76.830000000000    37.540000000000    43.510000000000
  1166   6    78.430000000000    37.890000000000    46.210000000000
  1167   1    77.900000000000    37.020000000000    46.620000000000
  1168   1    78.530000000000    38.670000000000    47.000000000000
  1169   1    79.450000000000    37.550000000000    45.910000000000
  1170   6    75.630000000000    39.580000000000    44.200000000000
  1171   8    75.210000000000    38.830000000000    43.310000000000
  1172   7    75.460000000000    40.910000000000    44.140000000000
  1173   1    75.780000000000    41.500000000000    44.880000000000
  1174   6    74.850000000000    41.600000000000    43.020000000000
  1175   1    74.100000000000    40.930000000000    42.620000000000
  1176   6    74.040000000000    42.860000000000    43.410000000000
  1177   1    72.970000000000    42.630000000000    43.250000000000
  1178   6    74.210000000000    43.180000000000    44.910000000000
  1179   1    75.260000000000    43.460000000000    45.150000000000
  1180   1    73.890000000000    42.340000000000    45.560000000000
  1181   1    73.560000000000    44.050000000000    45.170000000000
  1182   6    74.360000000000    44.110000000000    42.560000000000
  1183   1    74.150000000000    43.930000000000    41.480000000000
  1184   1    75.430000000000    44.400000000000    42.680000000000
  1185   1    73.740000000000    44.960000000000    42.890000000000
  1186   6    75.840000000000    41.790000000000    41.880000000000
  1187   8    76.990000000000    42.200000000000    42.060000000000
  1188   7    75.390000000000    41.430000000000    40.670000000000
  1189   1    74.440000000000    41.140000000000    40.600000000000
  1190   6    76.140000000000    41.370000000000    39.430000000000
  1191   1    77.190000000000    41.430000000000    39.630000000000
  1192   6    75.820000000000    40.010000000000    38.770000000000
  1193   1    74.840000000000    39.660000000000    39.140000000000
  1194   6    75.720000000000    40.050000000000    37.230000000000
  1195   1    76.650000000000    40.460000000000    36.780000000000
  1196   1    74.850000000000    40.660000000000    36.890000000000
  1197   1    75.570000000000    39.020000000000    36.840000000000
  1198   6    76.890000000000    39.000000000000    39.220000000000
  1199   1    76.950000000000    38.960000000000    40.330000000000
  1200   1    77.890000000000    39.300000000000    38.830000000000
  1201   1    76.650000000000    37.990000000000    38.820000000000
  1202   6    75.810000000000    42.560000000000    38.530000000000
  1203   8    76.640000000000    43.050000000000    37.760000000000
  1204   7    74.590000000000    43.120000000000    38.640000000000
  1205   1    73.900000000000    42.730000000000    39.250000000000
  1206   6    74.270000000000    44.360000000000    37.950000000000
  1207   1    75.140000000000    44.990000000000    37.960000000000
  1208   6    73.780000000000    44.180000000000    36.470000000000
  1209   1    74.500000000000    43.520000000000    35.950000000000
  1210   1    73.800000000000    45.160000000000    35.960000000000
  1211   8    72.460000000000    43.620000000000    36.350000000000
  1212   1    71.910000000000    44.100000000000    36.970000000000
  1213   6    73.190000000000    45.090000000000    38.710000000000
  1214   8    72.310000000000    44.480000000000    39.300000000000
  1215   7    73.200000000000    46.430000000000    38.640000000000
  1216   1    73.920000000000    46.940000000000    38.180000000000
  1217   6    72.110000000000    47.250000000000    39.140000000000
  1218   1    71.300000000000    46.630000000000    39.480000000000
  1219   6    72.560000000000    48.180000000000    40.310000000000
  1220   1    72.900000000000    47.540000000000    41.150000000000
  1221   1    71.700000000000    48.780000000000    40.670000000000
  1222   6    73.690000000000    49.130000000000    39.950000000000
  1223   6    75.020000000000    48.820000000000    40.270000000000
  1224   1    75.250000000000    47.890000000000    40.770000000000
  1225   6    76.060000000000    49.720000000000    39.970000000000
  1226   1    77.080000000000    49.470000000000    40.220000000000
  1227   6    75.770000000000    50.940000000000    39.340000000000
  1228   8    76.800000000000    51.870000000000    39.060000000000
  1229   1    77.120000000000    52.190000000000    39.910000000000
  1230   6    73.410000000000    50.370000000000    39.350000000000
  1231   1    72.400000000000    50.640000000000    39.110000000000
  1232   6    74.450000000000    51.260000000000    39.030000000000
  1233   1    74.240000000000    52.200000000000    38.550000000000
  1234   6    71.580000000000    48.050000000000    37.960000000000
  1235   8    72.330000000000    48.450000000000    37.070000000000
  1236   7    70.260000000000    48.300000000000    37.920000000000
  1237   1    69.620000000000    47.860000000000    38.540000000000
  1238   6    69.740000000000    49.290000000000    37.000000000000
  1239   1    70.460000000000    50.080000000000    36.880000000000
  1240   6    69.380000000000    48.700000000000    35.610000000000
  1241   1    70.290000000000    48.190000000000    35.230000000000
  1242   1    69.150000000000    49.520000000000    34.900000000000
  1243   6    68.190000000000    47.700000000000    35.630000000000
  1244   1    67.240000000000    48.250000000000    35.800000000000
  1245   1    68.330000000000    46.990000000000    36.460000000000
  1246   6    68.050000000000    46.950000000000    34.310000000000
  1247   8    67.800000000000    47.530000000000    33.250000000000
  1248   7    68.170000000000    45.600000000000    34.380000000000
  1249   1    67.800000000000    45.070000000000    33.620000000000
  1250   1    68.320000000000    45.180000000000    35.270000000000
  1251   6    68.510000000000    49.890000000000    37.640000000000
  1252   8    67.800000000000    49.250000000000    38.420000000000
  1253   7    68.250000000000    51.170000000000    37.340000000000
  1254   1    68.850000000000    51.690000000000    36.740000000000
  1255   6    67.080000000000    51.870000000000    37.820000000000
  1256   1    66.700000000000    51.400000000000    38.720000000000
  1257   6    67.440000000000    53.340000000000    38.120000000000
  1258   1    67.740000000000    53.860000000000    37.180000000000
  1259   1    68.330000000000    53.320000000000    38.780000000000
  1260   6    66.320000000000    54.150000000000    38.810000000000
  1261   1    65.990000000000    53.610000000000    39.720000000000
  1262   1    65.440000000000    54.210000000000    38.130000000000
  1263  16    66.850000000000    55.840000000000    39.240000000000
  1264   6    67.840000000000    55.390000000000    40.690000000000
  1265   1    68.530000000000    54.540000000000    40.480000000000
  1266   1    67.210000000000    55.090000000000    41.550000000000
  1267   1    68.470000000000    56.250000000000    41.030000000000
  1268   6    66.000000000000    51.800000000000    36.770000000000
  1269   8    66.240000000000    52.090000000000    35.590000000000
  1270   7    64.790000000000    51.380000000000    37.160000000000
  1271   1    64.620000000000    51.120000000000    38.110000000000
  1272   6    63.640000000000    51.340000000000    36.290000000000
  1273   1    63.830000000000    51.900000000000    35.390000000000
  1274   6    63.280000000000    49.880000000000    35.930000000000
  1275   1    63.110000000000    49.300000000000    36.860000000000
  1276   1    64.160000000000    49.430000000000    35.430000000000
  1277   6    62.060000000000    49.760000000000    35.000000000000
  1278   1    62.250000000000    50.300000000000    34.050000000000
  1279   1    61.170000000000    50.210000000000    35.500000000000
  1280   6    61.730000000000    48.300000000000    34.690000000000
  1281   8    62.340000000000    47.370000000000    35.220000000000
  1282   7    60.760000000000    48.080000000000    33.770000000000
  1283   1    60.540000000000    47.130000000000    33.550000000000
  1284   1    60.290000000000    48.850000000000    33.340000000000
  1285   6    62.510000000000    52.010000000000    37.040000000000
  1286   8    62.140000000000    51.590000000000    38.130000000000
  1287   7    61.960000000000    53.120000000000    36.500000000000
  1288   1    62.230000000000    53.430000000000    35.590000000000
  1289   6    60.970000000000    53.910000000000    37.230000000000
  1290   1    60.090000000000    53.290000000000    37.350000000000
  1291   1    60.780000000000    54.800000000000    36.640000000000
  1292   6    61.430000000000    54.370000000000    38.600000000000
  1293   8    62.400000000000    55.110000000000    38.730000000000
  1294   7    60.710000000000    53.940000000000    39.650000000000
  1295   1    59.880000000000    53.420000000000    39.480000000000
  1296   6    61.010000000000    54.210000000000    41.040000000000
  1297   1    61.840000000000    54.900000000000    41.090000000000
  1298   6    59.820000000000    54.900000000000    41.740000000000
  1299   1    60.050000000000    55.040000000000    42.820000000000
  1300   1    58.930000000000    54.240000000000    41.670000000000
  1301  16    59.450000000000    56.520000000000    40.990000000000
  1302   1    60.100000000000    57.230000000000    41.900000000000
  1303   6    61.480000000000    52.960000000000    41.780000000000
  1304   8    61.420000000000    52.890000000000    43.010000000000
  1305   7    62.010000000000    51.950000000000    41.070000000000
  1306   1    62.060000000000    51.970000000000    40.080000000000
  1307   6    62.550000000000    50.760000000000    41.710000000000
  1308   1    62.670000000000    50.920000000000    42.770000000000
  1309   6    61.620000000000    49.520000000000    41.510000000000
  1310   1    60.580000000000    49.880000000000    41.650000000000
  1311   1    61.840000000000    48.790000000000    42.320000000000
  1312   6    61.750000000000    48.780000000000    40.150000000000
  1313   1    62.750000000000    48.300000000000    40.060000000000
  1314   1    61.640000000000    49.490000000000    39.310000000000
  1315   6    60.720000000000    47.670000000000    39.920000000000
  1316   8    60.710000000000    47.050000000000    38.860000000000
  1317   7    59.830000000000    47.410000000000    40.900000000000
  1318   1    59.130000000000    46.710000000000    40.700000000000
  1319   1    59.830000000000    47.940000000000    41.750000000000
  1320   6    63.940000000000    50.490000000000    41.150000000000
  1321   8    64.350000000000    51.030000000000    40.110000000000
  1322   7    64.710000000000    49.660000000000    41.860000000000
  1323   1    64.370000000000    49.270000000000    42.710000000000
  1324   6    65.940000000000    49.090000000000    41.360000000000
  1325   1    66.250000000000    49.590000000000    40.450000000000
  1326   6    67.100000000000    49.120000000000    42.390000000000
  1327   1    67.950000000000    48.500000000000    42.040000000000
  1328   1    66.730000000000    48.680000000000    43.340000000000
  1329   6    67.660000000000    50.520000000000    42.690000000000
  1330   1    66.810000000000    51.180000000000    42.960000000000
  1331   6    68.620000000000    50.450000000000    43.880000000000
  1332   1    69.490000000000    49.800000000000    43.640000000000
  1333   1    68.110000000000    50.030000000000    44.770000000000
  1334   1    69.000000000000    51.470000000000    44.140000000000
  1335   6    68.370000000000    51.150000000000    41.470000000000
  1336   1    67.650000000000    51.290000000000    40.640000000000
  1337   1    69.190000000000    50.490000000000    41.120000000000
  1338   1    68.800000000000    52.130000000000    41.740000000000
  1339   6    65.680000000000    47.650000000000    41.010000000000
  1340   8    64.990000000000    46.940000000000    41.740000000000
  1341   7    66.260000000000    47.200000000000    39.890000000000
  1342   1    66.760000000000    47.820000000000    39.300000000000
  1343   6    66.320000000000    45.800000000000    39.550000000000
  1344   1    65.730000000000    45.210000000000    40.240000000000
  1345   6    65.850000000000    45.490000000000    38.130000000000
  1346   1    66.510000000000    45.990000000000    37.390000000000
  1347   6    65.880000000000    43.960000000000    37.890000000000
  1348   1    65.240000000000    43.450000000000    38.640000000000
  1349   1    66.910000000000    43.550000000000    37.960000000000
  1350   1    65.480000000000    43.730000000000    36.890000000000
  1351   6    64.420000000000    46.030000000000    37.950000000000
  1352   1    64.390000000000    47.140000000000    38.020000000000
  1353   1    63.740000000000    45.610000000000    38.720000000000
  1354   1    64.020000000000    45.740000000000    36.950000000000
  1355   6    67.770000000000    45.410000000000    39.740000000000
  1356   8    68.670000000000    45.900000000000    39.050000000000
  1357   7    68.040000000000    44.550000000000    40.730000000000
  1358   1    67.300000000000    44.200000000000    41.310000000000
  1359   6    69.360000000000    44.110000000000    41.100000000000
  1360   1    70.110000000000    44.700000000000    40.590000000000
  1361   6    69.570000000000    44.240000000000    42.640000000000
  1362   1    70.580000000000    43.860000000000    42.920000000000
  1363   1    68.810000000000    43.600000000000    43.150000000000
  1364   6    69.410000000000    45.670000000000    43.200000000000
  1365   1    68.430000000000    46.080000000000    42.850000000000
  1366   6    69.360000000000    45.690000000000    44.740000000000
  1367   1    70.340000000000    45.390000000000    45.160000000000
  1368   1    68.580000000000    45.000000000000    45.110000000000
  1369   1    69.130000000000    46.710000000000    45.100000000000
  1370   6    70.520000000000    46.600000000000    42.720000000000
  1371   1    70.520000000000    46.670000000000    41.610000000000
  1372   1    71.510000000000    46.220000000000    43.050000000000
  1373   1    70.390000000000    47.620000000000    43.140000000000
  1374   6    69.500000000000    42.670000000000    40.640000000000
  1375   8    68.820000000000    41.780000000000    41.130000000000
  1376   7    70.390000000000    42.400000000000    39.670000000000
  1377   1    70.970000000000    43.130000000000    39.320000000000
  1378   6    70.660000000000    41.040000000000    39.210000000000
  1379   1    69.750000000000    40.460000000000    39.270000000000
  1380   6    71.220000000000    40.920000000000    37.790000000000
  1381   1    72.250000000000    41.350000000000    37.740000000000
  1382   8    70.430000000000    41.630000000000    36.850000000000
  1383   1    71.070000000000    42.050000000000    36.280000000000
  1384   6    71.260000000000    39.460000000000    37.330000000000
  1385   1    70.260000000000    38.980000000000    37.410000000000
  1386   1    71.970000000000    38.850000000000    37.940000000000
  1387   1    71.600000000000    39.380000000000    36.270000000000
  1388   6    71.690000000000    40.460000000000    40.140000000000
  1389   8    72.740000000000    41.060000000000    40.360000000000
  1390   7    71.420000000000    39.280000000000    40.720000000000
  1391   1    70.580000000000    38.810000000000    40.500000000000
  1392   6    72.330000000000    38.590000000000    41.610000000000
  1393   1    73.180000000000    39.220000000000    41.810000000000
  1394   6    71.710000000000    38.240000000000    42.970000000000
  1395   1    72.420000000000    37.630000000000    43.570000000000
  1396   6    71.460000000000    39.550000000000    43.740000000000
  1397   1    70.780000000000    40.220000000000    43.180000000000
  1398   1    72.420000000000    40.090000000000    43.930000000000
  1399   1    70.990000000000    39.330000000000    44.720000000000
  1400   6    70.410000000000    37.450000000000    42.790000000000
  1401   1    70.550000000000    36.560000000000    42.140000000000
  1402   1    69.620000000000    38.090000000000    42.330000000000
  1403   1    70.030000000000    37.110000000000    43.770000000000
  1404   6    72.900000000000    37.370000000000    40.920000000000
  1405   8    72.480000000000    36.970000000000    39.840000000000
  1406   7    73.930000000000    36.740000000000    41.510000000000
  1407   1    74.330000000000    37.090000000000    42.350000000000
  1408   6    74.610000000000    35.620000000000    40.870000000000
  1409   1    74.650000000000    35.770000000000    39.800000000000
  1410   6    76.060000000000    35.510000000000    41.420000000000
  1411   1    76.570000000000    36.480000000000    41.260000000000
  1412   1    76.640000000000    34.740000000000    40.880000000000
  1413   8    76.070000000000    35.240000000000    42.830000000000
  1414   1    76.040000000000    34.280000000000    42.940000000000
  1415   6    73.930000000000    34.290000000000    41.150000000000
  1416   8    74.410000000000    33.240000000000    40.720000000000
  1417   7    72.820000000000    34.300000000000    41.900000000000
  1418   1    72.420000000000    35.170000000000    42.180000000000
  1419   6    72.160000000000    33.110000000000    42.380000000000
  1420   1    72.580000000000    32.240000000000    41.900000000000
  1421   6    72.330000000000    32.970000000000    43.910000000000
  1422   1    71.920000000000    33.880000000000    44.400000000000
  1423   1    73.420000000000    32.940000000000    44.140000000000
  1424   6    71.670000000000    31.730000000000    44.560000000000
  1425   1    70.580000000000    31.760000000000    44.380000000000
  1426   6    72.210000000000    30.410000000000    43.980000000000
  1427   1    73.300000000000    30.320000000000    44.150000000000
  1428   1    72.000000000000    30.330000000000    42.900000000000
  1429   1    71.710000000000    29.550000000000    44.490000000000
  1430   6    71.870000000000    31.740000000000    46.090000000000
  1431   1    71.460000000000    32.680000000000    46.520000000000
  1432   1    72.960000000000    31.690000000000    46.340000000000
  1433   1    71.360000000000    30.880000000000    46.550000000000
  1434   6    70.680000000000    33.130000000000    42.020000000000
  1435   8    69.950000000000    34.070000000000    42.320000000000
  1436   7    70.220000000000    32.060000000000    41.350000000000
  1437   1    70.850000000000    31.350000000000    41.050000000000
  1438   6    68.820000000000    31.760000000000    41.140000000000
  1439   1    68.330000000000    32.630000000000    40.750000000000
  1440   6    68.760000000000    30.580000000000    40.130000000000
  1441   1    69.300000000000    29.740000000000    40.610000000000
  1442   1    69.360000000000    30.840000000000    39.230000000000
  1443   6    67.360000000000    30.060000000000    39.710000000000
  1444   1    66.620000000000    30.110000000000    40.540000000000
  1445   1    67.460000000000    28.990000000000    39.430000000000
  1446   6    66.760000000000    30.740000000000    38.470000000000
  1447   8    65.970000000000    30.140000000000    37.740000000000
  1448   7    67.160000000000    31.990000000000    38.170000000000
  1449   1    66.720000000000    32.420000000000    37.390000000000
  1450   1    67.860000000000    32.440000000000    38.730000000000
  1451   6    68.140000000000    31.350000000000    42.450000000000
  1452   8    68.610000000000    30.440000000000    43.120000000000
  1453   7    67.030000000000    32.010000000000    42.860000000000
  1454   1    66.700000000000    32.790000000000    42.330000000000
  1455   6    66.270000000000    31.640000000000    44.050000000000
  1456   1    66.960000000000    31.640000000000    44.870000000000
  1457   6    65.180000000000    32.730000000000    44.350000000000
  1458   1    64.530000000000    32.860000000000    43.450000000000
  1459   1    65.660000000000    33.720000000000    44.500000000000
  1460   6    64.250000000000    32.470000000000    45.540000000000
  1461   8    63.040000000000    32.680000000000    45.480000000000
  1462   7    64.790000000000    31.920000000000    46.650000000000
  1463   1    64.180000000000    31.900000000000    47.440000000000
  1464   1    65.780000000000    31.840000000000    46.720000000000
  1465   6    65.620000000000    30.250000000000    43.920000000000
  1466   8    64.710000000000    30.120000000000    43.110000000000
  1467   7    65.970000000000    29.200000000000    44.670000000000
  1468   6    67.030000000000    29.190000000000    45.690000000000
  1469   1    66.920000000000    30.030000000000    46.410000000000
  1470   1    68.020000000000    29.250000000000    45.180000000000
  1471   6    65.400000000000    27.860000000000    44.460000000000
  1472   1    65.350000000000    27.650000000000    43.400000000000
  1473   6    66.380000000000    26.960000000000    45.220000000000
  1474   1    67.220000000000    26.720000000000    44.540000000000
  1475   1    65.920000000000    26.000000000000    45.580000000000
  1476   6    66.880000000000    27.830000000000    46.370000000000
  1477   1    66.100000000000    27.890000000000    47.170000000000
  1478   1    67.830000000000    27.470000000000    46.820000000000
  1479   6    63.990000000000    27.710000000000    45.010000000000
  1480   8    63.470000000000    26.590000000000    45.030000000000
  1481   7    63.350000000000    28.800000000000    45.450000000000
  1482   1    63.810000000000    29.690000000000    45.430000000000
  1483   6    61.970000000000    28.810000000000    45.900000000000
  1484   1    61.570000000000    27.810000000000    45.900000000000
  1485   6    61.840000000000    29.430000000000    47.320000000000
  1486   1    60.770000000000    29.550000000000    47.590000000000
  1487   1    62.300000000000    30.440000000000    47.350000000000
  1488   6    62.480000000000    28.570000000000    48.380000000000
  1489   6    61.710000000000    27.590000000000    49.040000000000
  1490   1    60.690000000000    27.410000000000    48.730000000000
  1491   6    62.230000000000    26.880000000000    50.140000000000
  1492   1    61.620000000000    26.160000000000    50.650000000000
  1493   6    63.530000000000    27.150000000000    50.580000000000
  1494   8    64.060000000000    26.460000000000    51.700000000000
  1495   1    63.360000000000    25.910000000000    52.060000000000
  1496   6    63.790000000000    28.810000000000    48.840000000000
  1497   1    64.380000000000    29.580000000000    48.360000000000
  1498   6    64.310000000000    28.100000000000    49.920000000000
  1499   1    65.310000000000    28.320000000000    50.280000000000
  1500   6    61.110000000000    29.620000000000    44.940000000000
  1501   8    59.950000000000    29.870000000000    45.250000000000
  1502   7    61.640000000000    30.040000000000    43.760000000000
  1503   1    62.570000000000    29.760000000000    43.500000000000
  1504   6    60.940000000000    30.910000000000    42.810000000000
  1505   1    60.760000000000    31.830000000000    43.340000000000
  1506   6    61.720000000000    31.300000000000    41.540000000000
  1507   1    61.880000000000    30.410000000000    40.890000000000
  1508   8    62.990000000000    31.840000000000    41.860000000000
  1509   1    63.530000000000    31.100000000000    42.120000000000
  1510   6    60.980000000000    32.400000000000    40.760000000000
  1511   1    60.840000000000    33.300000000000    41.390000000000
  1512   1    59.990000000000    32.060000000000    40.390000000000
  1513   1    61.580000000000    32.690000000000    39.870000000000
  1514   6    59.620000000000    30.290000000000    42.340000000000
  1515   8    59.640000000000    29.230000000000    41.720000000000
  1516   7    58.450000000000    30.880000000000    42.580000000000
  1517   6    58.260000000000    32.090000000000    43.390000000000
  1518   1    58.810000000000    32.950000000000    42.960000000000
  1519   1    58.610000000000    31.890000000000    44.430000000000
  1520   6    57.200000000000    30.200000000000    42.290000000000
  1521   1    57.280000000000    29.140000000000    42.450000000000
  1522   6    56.210000000000    30.900000000000    43.240000000000
  1523   1    56.250000000000    30.400000000000    44.230000000000
  1524   1    55.150000000000    30.890000000000    42.880000000000
  1525   6    56.750000000000    32.320000000000    43.390000000000
  1526   1    56.470000000000    32.940000000000    42.510000000000
  1527   1    56.410000000000    32.820000000000    44.320000000000
  1528   6    56.840000000000    30.460000000000    40.850000000000
  1529   8    57.520000000000    31.190000000000    40.140000000000
  1530   7    55.730000000000    29.870000000000    40.360000000000
  1531   1    55.240000000000    29.200000000000    40.910000000000
  1532   6    55.050000000000    30.370000000000    39.190000000000
  1533   1    55.720000000000    30.330000000000    38.340000000000
  1534   6    53.780000000000    29.500000000000    38.940000000000
  1535   1    53.000000000000    30.070000000000    38.390000000000
  1536   1    53.350000000000    29.270000000000    39.930000000000
  1537   6    54.060000000000    28.180000000000    38.210000000000
  1538   1    53.230000000000    27.480000000000    38.410000000000
  1539   1    54.980000000000    27.730000000000    38.650000000000
  1540   6    54.240000000000    28.310000000000    36.690000000000
  1541   1    54.680000000000    27.340000000000    36.350000000000
  1542   1    55.000000000000    29.090000000000    36.450000000000
  1543   6    52.940000000000    28.510000000000    35.880000000000
  1544   1    52.140000000000    27.870000000000    36.310000000000
  1545   1    53.120000000000    28.200000000000    34.830000000000
  1546   7    52.470000000000    29.920000000000    35.850000000000
  1547   1    53.020000000000    30.460000000000    35.150000000000
  1548   1    52.540000000000    30.370000000000    36.780000000000
  1549   1    51.470000000000    29.960000000000    35.540000000000
  1550   6    54.610000000000    31.810000000000    39.360000000000
  1551   8    53.870000000000    32.100000000000    40.300000000000
  1552   7    55.050000000000    32.760000000000    38.500000000000
  1553   1    55.680000000000    32.580000000000    37.750000000000
  1554   6    54.690000000000    34.140000000000    38.750000000000
  1555   1    53.720000000000    34.130000000000    39.230000000000
  1556   6    55.700000000000    34.870000000000    39.690000000000
  1557   1    55.930000000000    34.200000000000    40.550000000000
  1558   1    55.210000000000    35.780000000000    40.110000000000
  1559   6    56.990000000000    35.290000000000    39.040000000000
  1560   6    58.110000000000    34.440000000000    39.010000000000
  1561   1    58.050000000000    33.460000000000    39.460000000000
  1562   6    59.310000000000    34.840000000000    38.400000000000
  1563   1    60.160000000000    34.180000000000    38.370000000000
  1564   6    59.400000000000    36.120000000000    37.820000000000
  1565   8    60.590000000000    36.560000000000    37.200000000000
  1566   1    61.210000000000    35.830000000000    37.150000000000
  1567   6    57.110000000000    36.570000000000    38.470000000000
  1568   1    56.270000000000    37.250000000000    38.510000000000
  1569   6    58.300000000000    36.980000000000    37.860000000000
  1570   1    58.380000000000    37.960000000000    37.420000000000
  1571   6    54.430000000000    34.940000000000    37.480000000000
  1572   8    54.860000000000    34.610000000000    36.370000000000
  1573   7    53.700000000000    36.050000000000    37.660000000000
  1574   1    53.320000000000    36.240000000000    38.560000000000
  1575   6    53.510000000000    37.090000000000    36.670000000000
  1576   1    54.320000000000    37.050000000000    35.950000000000
  1577   6    52.170000000000    37.070000000000    35.930000000000
  1578   1    52.060000000000    37.970000000000    35.290000000000
  1579   8    51.070000000000    37.020000000000    36.830000000000
  1580   1    51.110000000000    36.170000000000    37.260000000000
  1581   6    52.080000000000    35.840000000000    35.020000000000
  1582   1    52.150000000000    34.900000000000    35.610000000000
  1583   1    52.910000000000    35.860000000000    34.290000000000
  1584   1    51.120000000000    35.850000000000    34.460000000000
  1585   6    53.630000000000    38.430000000000    37.380000000000
  1586   8    53.490000000000    38.520000000000    38.600000000000
  1587   7    53.880000000000    39.510000000000    36.610000000000
  1588   1    54.060000000000    39.400000000000    35.640000000000
  1589   6    53.780000000000    40.870000000000    37.100000000000
  1590   1    53.620000000000    40.870000000000    38.170000000000
  1591   6    55.010000000000    41.740000000000    36.730000000000
  1592   1    54.850000000000    42.790000000000    37.050000000000
  1593   1    55.150000000000    41.720000000000    35.630000000000
  1594   6    56.280000000000    41.260000000000    37.390000000000
  1595   6    56.280000000000    40.800000000000    38.720000000000
  1596   1    55.350000000000    40.760000000000    39.270000000000
  1597   6    57.470000000000    40.430000000000    39.350000000000
  1598   1    57.450000000000    40.080000000000    40.370000000000
  1599   6    58.680000000000    40.520000000000    38.650000000000
  1600   1    59.600000000000    40.220000000000    39.130000000000
  1601   6    57.500000000000    41.360000000000    36.710000000000
  1602   1    57.520000000000    41.750000000000    35.700000000000
  1603   6    58.700000000000    40.990000000000    37.330000000000
  1604   1    59.640000000000    41.070000000000    36.800000000000
  1605   6    52.550000000000    41.510000000000    36.500000000000
  1606   8    52.340000000000    41.500000000000    35.290000000000
  1607   7    51.680000000000    42.090000000000    37.350000000000
  1608   1    51.880000000000    42.140000000000    38.320000000000
  1609   6    50.450000000000    42.700000000000    36.870000000000
  1610   1    49.640000000000    42.040000000000    37.140000000000
  1611   1    50.500000000000    42.900000000000    35.810000000000
  1612   6    50.170000000000    44.030000000000    37.510000000000
  1613   8    50.970000000000    44.590000000000    38.250000000000
  1614   7    48.970000000000    44.550000000000    37.220000000000
  1615   1    48.340000000000    44.050000000000    36.640000000000
  1616   6    48.470000000000    45.780000000000    37.770000000000
  1617   1    49.100000000000    46.140000000000    38.570000000000
  1618   6    48.240000000000    46.850000000000    36.670000000000
  1619   1    47.380000000000    47.500000000000    36.920000000000
  1620   1    48.040000000000    46.360000000000    35.700000000000
  1621   6    49.420000000000    47.820000000000    36.470000000000
  1622   8    49.160000000000    48.990000000000    36.170000000000
  1623   7    50.670000000000    47.370000000000    36.680000000000
  1624   1    51.430000000000    48.020000000000    36.620000000000
  1625   1    50.840000000000    46.430000000000    36.950000000000
  1626   6    47.130000000000    45.440000000000    38.400000000000
  1627   8    46.480000000000    44.470000000000    38.010000000000
  1628   7    46.710000000000    46.260000000000    39.370000000000
  1629   1    47.310000000000    46.980000000000    39.720000000000
  1630   6    45.420000000000    46.190000000000    40.040000000000
  1631   1    44.840000000000    45.360000000000    39.650000000000
  1632   6    45.630000000000    45.970000000000    41.540000000000
  1633   1    46.650000000000    46.310000000000    41.820000000000
  1634   6    44.640000000000    46.740000000000    42.430000000000
  1635   1    43.590000000000    46.600000000000    42.100000000000
  1636   1    44.870000000000    47.830000000000    42.400000000000
  1637   1    44.710000000000    46.390000000000    43.480000000000
  1638   6    45.540000000000    44.450000000000    41.810000000000
  1639   1    46.280000000000    43.910000000000    41.200000000000
  1640   1    44.520000000000    44.070000000000    41.560000000000
  1641   1    45.730000000000    44.240000000000    42.890000000000
  1642   6    44.620000000000    47.440000000000    39.700000000000
  1643   8    45.150000000000    48.560000000000    39.700000000000
  1644   7    43.330000000000    47.290000000000    39.340000000000
  1645   1    42.920000000000    46.380000000000    39.310000000000
  1646   6    42.450000000000    48.420000000000    39.060000000000
  1647   1    43.050000000000    49.230000000000    38.680000000000
  1648   6    41.330000000000    48.080000000000    38.030000000000
  1649   1    40.890000000000    49.030000000000    37.660000000000
  1650   1    40.520000000000    47.520000000000    38.540000000000
  1651   6    41.750000000000    47.230000000000    36.810000000000
  1652   1    40.890000000000    47.170000000000    36.100000000000
  1653   1    41.930000000000    46.190000000000    37.170000000000
  1654   6    43.010000000000    47.710000000000    36.070000000000
  1655   1    43.820000000000    47.750000000000    36.830000000000
  1656   1    42.850000000000    48.750000000000    35.690000000000
  1657   6    43.430000000000    46.800000000000    34.910000000000
  1658   1    42.940000000000    47.110000000000    33.960000000000
  1659   1    43.150000000000    45.740000000000    35.130000000000
  1660   7    44.890000000000    46.840000000000    34.710000000000
  1661   1    45.330000000000    46.130000000000    35.340000000000
  1662   1    45.250000000000    47.780000000000    34.980000000000
  1663   1    45.150000000000    46.630000000000    33.730000000000
  1664   6    41.790000000000    48.850000000000    40.380000000000
  1665   8    41.670000000000    48.020000000000    41.280000000000
  1666   7    41.360000000000    50.100000000000    40.600000000000
  1667   6    41.570000000000    51.230000000000    39.700000000000
  1668   1    40.910000000000    51.100000000000    38.820000000000
  1669   1    42.630000000000    51.310000000000    39.390000000000
  1670   6    40.460000000000    50.460000000000    41.700000000000
  1671   1    41.070000000000    50.430000000000    42.600000000000
  1672   6    39.980000000000    51.880000000000    41.370000000000
  1673   1    39.790000000000    52.470000000000    42.300000000000
  1674   1    39.050000000000    51.850000000000    40.770000000000
  1675   6    41.120000000000    52.440000000000    40.520000000000
  1676   1    40.790000000000    53.300000000000    39.890000000000
  1677   1    41.960000000000    52.760000000000    41.190000000000
  1678   6    39.310000000000    49.490000000000    41.960000000000
  1679   8    38.630000000000    49.090000000000    41.010000000000
  1680   7    39.080000000000    49.110000000000    43.230000000000
  1681   1    39.650000000000    49.490000000000    43.950000000000
  1682   6    38.090000000000    48.130000000000    43.630000000000
  1683   1    37.290000000000    48.080000000000    42.900000000000
  1684   1    37.740000000000    48.400000000000    44.610000000000
  1685   6    38.650000000000    46.740000000000    43.760000000000
  1686   8    38.210000000000    46.000000000000    44.630000000000
  1687   7    39.650000000000    46.350000000000    42.930000000000
  1688   1    40.030000000000    46.970000000000    42.250000000000
  1689   6    40.300000000000    45.060000000000    43.060000000000
  1690   1    39.510000000000    44.320000000000    43.100000000000
  1691   6    41.220000000000    44.680000000000    41.870000000000
  1692   1    41.540000000000    43.630000000000    42.020000000000
  1693   1    42.130000000000    45.320000000000    41.870000000000
  1694   6    40.560000000000    44.780000000000    40.470000000000
  1695   1    40.440000000000    45.840000000000    40.170000000000
  1696   1    39.560000000000    44.310000000000    40.500000000000
  1697   6    41.410000000000    44.070000000000    39.420000000000
  1698   8    42.470000000000    44.630000000000    39.030000000000
  1699   8    41.020000000000    42.940000000000    38.990000000000
  1700   6    41.090000000000    44.940000000000    44.360000000000
  1701   8    41.670000000000    45.900000000000    44.870000000000
  1702   7    41.100000000000    43.730000000000    44.920000000000
  1703   1    40.620000000000    42.950000000000    44.530000000000
  1704   6    41.680000000000    43.430000000000    46.210000000000
  1705   1    41.950000000000    44.350000000000    46.710000000000
  1706   6    40.700000000000    42.670000000000    47.100000000000
  1707   1    41.170000000000    42.330000000000    48.040000000000
  1708   8    40.160000000000    41.560000000000    46.390000000000
  1709   1    39.420000000000    41.220000000000    46.890000000000
  1710   6    39.530000000000    43.610000000000    47.420000000000
  1711   1    38.980000000000    43.910000000000    46.500000000000
  1712   1    39.890000000000    44.520000000000    47.940000000000
  1713   1    38.800000000000    43.090000000000    48.080000000000
  1714   6    42.960000000000    42.630000000000    46.040000000000
  1715   8    43.220000000000    42.030000000000    45.000000000000
  1716   7    43.830000000000    42.650000000000    47.060000000000
  1717   1    43.650000000000    43.190000000000    47.880000000000
  1718   6    45.020000000000    41.840000000000    47.050000000000
  1719   1    44.730000000000    40.840000000000    46.740000000000
  1720   6    46.140000000000    42.340000000000    46.070000000000
  1721   1    45.730000000000    42.310000000000    45.040000000000
  1722   1    47.020000000000    41.660000000000    46.090000000000
  1723   6    46.600000000000    43.750000000000    46.340000000000
  1724   6    47.760000000000    43.990000000000    47.090000000000
  1725   1    48.280000000000    43.150000000000    47.540000000000
  1726   6    48.240000000000    45.290000000000    47.270000000000
  1727   1    49.130000000000    45.470000000000    47.850000000000
  1728   6    47.570000000000    46.370000000000    46.690000000000
  1729   1    47.930000000000    47.370000000000    46.820000000000
  1730   6    45.930000000000    44.840000000000    45.770000000000
  1731   1    45.030000000000    44.660000000000    45.180000000000
  1732   6    46.400000000000    46.140000000000    45.940000000000
  1733   1    45.860000000000    46.970000000000    45.510000000000
  1734   6    45.550000000000    41.670000000000    48.460000000000
  1735   8    45.180000000000    42.390000000000    49.390000000000
  1736   7    46.460000000000    40.700000000000    48.650000000000
  1737   1    46.770000000000    40.140000000000    47.880000000000
  1738   6    47.080000000000    40.430000000000    49.940000000000
  1739   1    46.470000000000    40.810000000000    50.740000000000
  1740   6    47.310000000000    38.940000000000    50.170000000000
  1741   1    47.870000000000    38.500000000000    49.320000000000
  1742   8    46.060000000000    38.280000000000    50.300000000000
  1743   1    45.510000000000    38.590000000000    49.570000000000
  1744   6    48.080000000000    38.680000000000    51.480000000000
  1745   1    47.560000000000    39.150000000000    52.340000000000
  1746   1    49.120000000000    39.060000000000    51.440000000000
  1747   1    48.140000000000    37.590000000000    51.660000000000
  1748   6    48.410000000000    41.130000000000    50.000000000000
  1749   8    49.250000000000    40.970000000000    49.110000000000
  1750   7    48.660000000000    41.930000000000    51.050000000000
  1751   1    47.960000000000    42.090000000000    51.740000000000
  1752   6    49.970000000000    42.510000000000    51.330000000000
  1753   1    50.560000000000    42.550000000000    50.430000000000
  1754   6    49.870000000000    43.920000000000    51.910000000000
  1755   1    49.180000000000    43.910000000000    52.780000000000
  1756   6    51.240000000000    44.450000000000    52.370000000000
  1757   1    51.990000000000    44.380000000000    51.550000000000
  1758   1    51.620000000000    43.900000000000    53.250000000000
  1759   1    51.140000000000    45.520000000000    52.670000000000
  1760   6    49.280000000000    44.860000000000    50.830000000000
  1761   1    48.280000000000    44.510000000000    50.500000000000
  1762   1    49.960000000000    44.900000000000    49.950000000000
  1763   1    49.170000000000    45.890000000000    51.240000000000
  1764   6    50.690000000000    41.630000000000    52.330000000000
  1765   8    50.150000000000    41.300000000000    53.380000000000
  1766   7    51.950000000000    41.250000000000    52.040000000000
  1767   1    52.360000000000    41.490000000000    51.160000000000
  1768   6    52.830000000000    40.630000000000    53.020000000000
  1769   1    52.250000000000    40.240000000000    53.840000000000
  1770   6    53.690000000000    39.500000000000    52.410000000000
  1771   1    54.310000000000    39.910000000000    51.580000000000
  1772   1    53.000000000000    38.750000000000    51.960000000000
  1773   6    54.600000000000    38.740000000000    53.400000000000
  1774   1    55.280000000000    39.460000000000    53.910000000000
  1775   6    53.770000000000    38.010000000000    54.470000000000
  1776   1    53.020000000000    37.350000000000    53.990000000000
  1777   1    53.220000000000    38.740000000000    55.120000000000
  1778   1    54.410000000000    37.390000000000    55.130000000000
  1779   6    55.480000000000    37.720000000000    52.650000000000
  1780   1    56.130000000000    38.250000000000    51.930000000000
  1781   1    54.840000000000    37.000000000000    52.100000000000
  1782   1    56.110000000000    37.150000000000    53.360000000000
  1783   6    53.750000000000    41.710000000000    53.580000000000
  1784   8    54.600000000000    42.240000000000    52.870000000000
  1785   7    53.590000000000    42.060000000000    54.870000000000
  1786   1    52.920000000000    41.590000000000    55.450000000000
  1787   6    54.380000000000    43.070000000000    55.510000000000
  1788   1    54.660000000000    43.820000000000    54.780000000000
  1789   6    53.580000000000    43.760000000000    56.630000000000
  1790   1    53.260000000000    43.020000000000    57.400000000000
  1791   1    52.670000000000    44.230000000000    56.190000000000
  1792   1    54.180000000000    44.560000000000    57.120000000000
  1793   6    55.660000000000    42.480000000000    56.080000000000
  1794   8    55.650000000000    41.500000000000    56.830000000000
  1795   7    56.820000000000    43.060000000000    55.710000000000
  1796   1    56.810000000000    43.840000000000    55.090000000000
  1797   6    58.110000000000    42.580000000000    56.120000000000
  1798   1    58.010000000000    41.880000000000    56.930000000000
  1799   6    58.830000000000    41.920000000000    54.930000000000
  1800   1    58.960000000000    42.640000000000    54.100000000000
  1801   1    58.220000000000    41.070000000000    54.550000000000
  1802   1    59.830000000000    41.530000000000    55.220000000000
  1803   6    58.960000000000    43.730000000000    56.650000000000
  1804   8    58.800000000000    44.880000000000    56.260000000000
  1805   7    59.890000000000    43.410000000000    57.570000000000
  1806   1    59.980000000000    42.470000000000    57.880000000000
  1807   6    60.810000000000    44.380000000000    58.130000000000
  1808   1    60.890000000000    45.230000000000    57.460000000000
  1809   6    60.430000000000    44.860000000000    59.560000000000
  1810   1    61.210000000000    45.530000000000    59.970000000000
  1811   1    60.320000000000    43.980000000000    60.240000000000
  1812   6    59.130000000000    45.610000000000    59.530000000000
  1813   6    59.120000000000    47.010000000000    59.470000000000
  1814   1    60.050000000000    47.560000000000    59.430000000000
  1815   6    57.910000000000    47.710000000000    59.430000000000
  1816   1    57.910000000000    48.790000000000    59.370000000000
  1817   6    56.700000000000    47.010000000000    59.470000000000
  1818   8    55.470000000000    47.690000000000    59.430000000000
  1819   1    54.800000000000    47.070000000000    59.740000000000
  1820   6    57.910000000000    44.920000000000    59.610000000000
  1821   1    57.910000000000    43.840000000000    59.670000000000
  1822   6    56.700000000000    45.620000000000    59.550000000000
  1823   1    55.760000000000    45.070000000000    59.570000000000
  1824   6    62.180000000000    43.740000000000    58.190000000000
  1825   8    62.340000000000    42.680000000000    58.790000000000
  1826   7    63.210000000000    44.350000000000    57.570000000000
  1827   1    63.040000000000    45.190000000000    57.060000000000
  1828   6    64.570000000000    43.830000000000    57.580000000000
  1829   1    65.160000000000    44.530000000000    57.000000000000
  1830   6    65.230000000000    43.740000000000    58.990000000000
  1831   1    66.260000000000    43.350000000000    58.910000000000
  1832   1    64.660000000000    43.060000000000    59.660000000000
  1833   6    65.360000000000    45.120000000000    59.630000000000
  1834   8    66.390000000000    45.780000000000    59.490000000000
  1835   7    64.350000000000    45.550000000000    60.420000000000
  1836   1    64.500000000000    46.420000000000    60.890000000000
  1837   1    63.540000000000    44.980000000000    60.550000000000
  1838   6    64.720000000000    42.500000000000    56.840000000000
  1839   8    65.570000000000    41.680000000000    57.160000000000
  1840   7    63.860000000000    42.240000000000    55.830000000000
  1841   1    63.170000000000    42.920000000000    55.560000000000
  1842   6    63.850000000000    41.010000000000    55.050000000000
  1843   1    64.860000000000    40.680000000000    54.870000000000
  1844   1    63.300000000000    41.200000000000    54.140000000000
  1845   6    63.150000000000    39.870000000000    55.750000000000
  1846   8    63.230000000000    38.720000000000    55.330000000000
  1847   7    62.440000000000    40.170000000000    56.850000000000
  1848   1    62.410000000000    41.110000000000    57.190000000000
  1849   6    61.800000000000    39.170000000000    57.680000000000
  1850   1    62.020000000000    38.180000000000    57.320000000000
  1851   6    62.390000000000    39.300000000000    59.110000000000
  1852   1    61.900000000000    40.120000000000    59.680000000000
  1853   1    63.450000000000    39.600000000000    58.980000000000
  1854   6    62.380000000000    37.990000000000    59.920000000000
  1855   1    62.750000000000    37.160000000000    59.280000000000
  1856   1    61.330000000000    37.740000000000    60.180000000000
  1857   6    63.210000000000    38.040000000000    61.220000000000
  1858   1    62.970000000000    37.160000000000    61.850000000000
  1859   1    62.980000000000    38.960000000000    61.790000000000
  1860   7    64.670000000000    37.960000000000    60.850000000000
  1861   1    64.990000000000    37.170000000000    60.330000000000
  1862   6    65.600000000000    38.880000000000    61.060000000000
  1863   7    65.440000000000    40.010000000000    61.710000000000
  1864   1    64.700000000000    40.130000000000    62.360000000000
  1865   1    66.260000000000    40.570000000000    61.840000000000
  1866   7    66.810000000000    38.660000000000    60.600000000000
  1867   1    67.000000000000    37.860000000000    60.020000000000
  1868   1    67.510000000000    39.350000000000    60.780000000000
  1869   6    60.300000000000    39.470000000000    57.630000000000
  1870   8    59.890000000000    40.520000000000    58.130000000000
  1871   7    59.450000000000    38.650000000000    57.000000000000
  1872   6    59.850000000000    37.470000000000    56.240000000000
  1873   1    60.060000000000    36.640000000000    56.950000000000
  1874   1    60.740000000000    37.660000000000    55.600000000000
  1875   6    57.980000000000    38.770000000000    57.060000000000
  1876   1    57.720000000000    39.710000000000    56.590000000000
  1877   6    57.460000000000    37.550000000000    56.270000000000
  1878   1    56.570000000000    37.810000000000    55.670000000000
  1879   1    57.210000000000    36.710000000000    56.950000000000
  1880   6    58.640000000000    37.130000000000    55.380000000000
  1881   1    58.600000000000    36.050000000000    55.110000000000
  1882   1    58.660000000000    37.740000000000    54.460000000000
  1883   6    57.420000000000    38.810000000000    58.480000000000
  1884   8    57.980000000000    38.160000000000    59.360000000000
  1885   7    56.330000000000    39.560000000000    58.730000000000
  1886   1    55.950000000000    40.160000000000    58.030000000000
  1887   6    55.750000000000    39.570000000000    60.070000000000
  1888   1    56.180000000000    38.780000000000    60.670000000000
  1889   6    56.050000000000    40.930000000000    60.780000000000
  1890   1    57.080000000000    41.230000000000    60.510000000000
  1891   1    56.070000000000    40.690000000000    61.860000000000
  1892   6    55.090000000000    42.130000000000    60.490000000000
  1893   1    54.120000000000    41.820000000000    60.040000000000
  1894   1    55.570000000000    42.790000000000    59.740000000000
  1895   6    54.720000000000    42.990000000000    61.710000000000
  1896   8    54.550000000000    44.200000000000    61.580000000000
  1897   7    54.550000000000    42.380000000000    62.900000000000
  1898   1    54.380000000000    42.950000000000    63.710000000000
  1899   1    54.680000000000    41.390000000000    63.000000000000
  1900   6    54.250000000000    39.300000000000    60.070000000000
  1901   8    53.710000000000    38.880000000000    61.090000000000
  1902   7    53.550000000000    39.500000000000    58.940000000000
  1903   1    53.970000000000    39.830000000000    58.100000000000
  1904   6    52.100000000000    39.320000000000    58.900000000000
  1905   1    51.660000000000    39.950000000000    59.660000000000
  1906   1    51.880000000000    38.270000000000    59.030000000000
  1907   6    51.540000000000    39.760000000000    57.580000000000
  1908   8    52.160000000000    40.560000000000    56.870000000000
  1909   7    50.360000000000    39.240000000000    57.210000000000
  1910   1    49.880000000000    38.580000000000    57.790000000000
  1911   6    49.710000000000    39.530000000000    55.960000000000
  1912   1    50.290000000000    40.280000000000    55.430000000000
  1913   6    49.620000000000    38.270000000000    55.090000000000
  1914   1    49.030000000000    37.480000000000    55.600000000000
  1915   1    50.640000000000    37.870000000000    54.900000000000
  1916   1    49.150000000000    38.490000000000    54.100000000000
  1917   6    48.330000000000    40.120000000000    56.170000000000
  1918   8    47.630000000000    39.810000000000    57.130000000000
  1919   7    47.900000000000    41.020000000000    55.270000000000
  1920   1    48.470000000000    41.280000000000    54.500000000000
  1921   6    46.590000000000    41.640000000000    55.390000000000
  1922   1    45.920000000000    40.920000000000    55.830000000000
  1923   6    46.580000000000    42.890000000000    56.320000000000
  1924   1    46.800000000000    42.540000000000    57.360000000000
  1925   1    45.570000000000    43.360000000000    56.340000000000
  1926   6    47.610000000000    43.930000000000    55.950000000000
  1927   6    48.840000000000    44.000000000000    56.620000000000
  1928   1    49.070000000000    43.280000000000    57.380000000000
  1929   6    49.770000000000    45.000000000000    56.290000000000
  1930   1    50.710000000000    45.050000000000    56.810000000000
  1931   6    49.480000000000    45.930000000000    55.280000000000
  1932   1    50.210000000000    46.680000000000    55.020000000000
  1933   6    47.320000000000    44.880000000000    54.960000000000
  1934   1    46.360000000000    44.830000000000    54.450000000000
  1935   6    48.250000000000    45.870000000000    54.620000000000
  1936   1    48.030000000000    46.570000000000    53.820000000000
  1937   6    45.990000000000    41.950000000000    54.030000000000
  1938   8    46.670000000000    42.200000000000    53.040000000000
  1939   7    44.640000000000    41.890000000000    53.970000000000
  1940   1    44.120000000000    41.660000000000    54.780000000000
  1941   6    43.850000000000    42.170000000000    52.780000000000
  1942   1    44.330000000000    41.750000000000    51.920000000000
  1943   6    42.440000000000    41.570000000000    52.980000000000
  1944   1    41.960000000000    42.050000000000    53.860000000000
  1945   1    42.560000000000    40.490000000000    53.210000000000
  1946   7    40.740000000000    42.770000000000    51.490000000000
  1947   1    40.860000000000    43.710000000000    51.830000000000
  1948   6    41.500000000000    41.660000000000    51.820000000000
  1949   6    39.880000000000    42.390000000000    50.520000000000
  1950   1    39.140000000000    43.050000000000    50.060000000000
  1951   7    40.030000000000    41.120000000000    50.220000000000
  1952   6    41.040000000000    40.660000000000    51.030000000000
  1953   1    41.330000000000    39.610000000000    50.990000000000
  1954   6    43.700000000000    43.670000000000    52.570000000000
  1955   8    43.430000000000    44.400000000000    53.520000000000
  1956   7    43.840000000000    44.150000000000    51.330000000000
  1957   1    44.110000000000    43.560000000000    50.570000000000
  1958   6    43.600000000000    45.550000000000    51.000000000000
  1959   1    43.000000000000    46.000000000000    51.780000000000
  1960   6    44.870000000000    46.390000000000    50.850000000000
  1961   1    44.600000000000    47.430000000000    50.560000000000
  1962   6    45.600000000000    46.470000000000    52.200000000000
  1963   1    46.000000000000    45.470000000000    52.460000000000
  1964   1    44.900000000000    46.790000000000    53.000000000000
  1965   1    46.440000000000    47.190000000000    52.150000000000
  1966   6    45.800000000000    45.810000000000    49.760000000000
  1967   1    45.310000000000    45.820000000000    48.760000000000
  1968   1    46.080000000000    44.760000000000    50.000000000000
  1969   1    46.730000000000    46.410000000000    49.690000000000
  1970   6    42.810000000000    45.680000000000    49.720000000000
  1971   8    42.800000000000    44.800000000000    48.870000000000
  1972   7    42.120000000000    46.820000000000    49.580000000000
  1973   1    42.020000000000    47.420000000000    50.370000000000
  1974   6    41.360000000000    47.210000000000    48.400000000000
  1975   1    41.300000000000    46.390000000000    47.700000000000
  1976   6    39.970000000000    47.740000000000    48.770000000000
  1977   1    40.020000000000    48.770000000000    49.170000000000
  1978   8    39.400000000000    46.980000000000    49.820000000000
  1979   1    39.160000000000    46.120000000000    49.460000000000
  1980   6    39.030000000000    47.710000000000    47.550000000000
  1981   1    38.950000000000    46.690000000000    47.130000000000
  1982   1    39.410000000000    48.390000000000    46.750000000000
  1983   1    38.020000000000    48.060000000000    47.850000000000
  1984   6    42.090000000000    48.370000000000    47.770000000000
  1985   8    42.360000000000    49.370000000000    48.430000000000
  1986   7    42.410000000000    48.310000000000    46.460000000000
  1987   1    42.210000000000    47.500000000000    45.910000000000
  1988   6    42.910000000000    49.490000000000    45.780000000000
  1989   1    43.690000000000    49.920000000000    46.390000000000
  1990   6    43.560000000000    49.160000000000    44.410000000000
  1991   1    42.790000000000    48.670000000000    43.770000000000
  1992   1    44.350000000000    48.410000000000    44.600000000000
  1993   6    44.160000000000    50.360000000000    43.650000000000
  1994   1    43.360000000000    51.110000000000    43.450000000000
  1995   1    44.490000000000    50.010000000000    42.650000000000
  1996  16    45.550000000000    51.180000000000    44.500000000000
  1997   6    46.830000000000    49.940000000000    44.130000000000
  1998   1    46.900000000000    49.760000000000    43.040000000000
  1999   1    46.610000000000    48.970000000000    44.630000000000
  2000   1    47.830000000000    50.280000000000    44.490000000000
  2001   6    41.830000000000    50.540000000000    45.620000000000
  2002   8    40.740000000000    50.290000000000    45.100000000000
  2003   7    42.080000000000    51.750000000000    46.120000000000
  2004   1    42.940000000000    51.940000000000    46.590000000000
  2005   6    41.110000000000    52.820000000000    46.110000000000
  2006   1    40.120000000000    52.400000000000    46.250000000000
  2007   6    41.420000000000    53.790000000000    47.260000000000
  2008   1    40.690000000000    54.620000000000    47.230000000000
  2009   1    42.430000000000    54.230000000000    47.090000000000
  2010   6    41.410000000000    53.190000000000    48.690000000000
  2011   1    41.500000000000    54.030000000000    49.410000000000
  2012   1    42.300000000000    52.540000000000    48.820000000000
  2013   6    40.190000000000    52.330000000000    49.060000000000
  2014   1    40.290000000000    51.980000000000    50.110000000000
  2015   1    40.110000000000    51.450000000000    48.390000000000
  2016   7    38.970000000000    53.180000000000    48.930000000000
  2017   1    39.040000000000    54.160000000000    48.720000000000
  2018   6    37.750000000000    52.700000000000    49.140000000000
  2019   7    37.560000000000    51.520000000000    49.680000000000
  2020   1    38.310000000000    51.050000000000    50.150000000000
  2021   1    36.620000000000    51.250000000000    49.900000000000
  2022   7    36.690000000000    53.400000000000    48.800000000000
  2023   1    35.830000000000    52.900000000000    48.810000000000
  2024   1    36.800000000000    54.210000000000    48.220000000000
  2025   6    41.080000000000    53.580000000000    44.780000000000
  2026   8    42.010000000000    53.490000000000    43.970000000000
  2027   7    40.050000000000    54.420000000000    44.550000000000
  2028   1    39.340000000000    54.560000000000    45.230000000000
  2029   6    39.980000000000    55.310000000000    43.380000000000
  2030   1    40.280000000000    54.750000000000    42.500000000000
  2031   6    38.570000000000    55.910000000000    43.140000000000
  2032   1    38.610000000000    56.760000000000    42.430000000000
  2033   1    38.180000000000    56.300000000000    44.110000000000
  2034   8    37.670000000000    54.950000000000    42.620000000000
  2035   1    37.700000000000    54.980000000000    41.670000000000
  2036   6    40.950000000000    56.460000000000    43.510000000000
  2037   8    41.340000000000    57.090000000000    42.530000000000
  2038   7    41.420000000000    56.710000000000    44.740000000000
  2039   1    40.970000000000    56.260000000000    45.520000000000
  2040   6    42.560000000000    57.550000000000    45.040000000000
  2041   1    42.430000000000    58.480000000000    44.500000000000
  2042   6    42.660000000000    57.910000000000    46.560000000000
  2043   1    41.790000000000    58.570000000000    46.810000000000
  2044   1    43.570000000000    58.500000000000    46.770000000000
  2045   8    42.610000000000    56.760000000000    47.400000000000
  2046   1    41.720000000000    56.740000000000    47.770000000000
  2047   6    43.900000000000    56.960000000000    44.610000000000
  2048   8    44.900000000000    57.670000000000    44.580000000000
  2049   7    43.960000000000    55.650000000000    44.290000000000
  2050   1    43.130000000000    55.100000000000    44.230000000000
  2051   6    45.200000000000    54.940000000000    43.970000000000
  2052   1    44.870000000000    53.930000000000    43.780000000000
  2053   6    45.930000000000    55.410000000000    42.680000000000
  2054   1    46.990000000000    55.090000000000    42.690000000000
  2055   1    45.930000000000    56.520000000000    42.610000000000
  2056   6    45.320000000000    54.820000000000    41.440000000000
  2057   6    44.700000000000    55.610000000000    40.460000000000
  2058   1    44.600000000000    56.670000000000    40.620000000000
  2059   6    44.240000000000    55.040000000000    39.260000000000
  2060   1    43.790000000000    55.670000000000    38.510000000000
  2061   6    44.390000000000    53.670000000000    39.030000000000
  2062   8    43.950000000000    53.040000000000    37.840000000000
  2063   1    43.670000000000    53.700000000000    37.210000000000
  2064   6    45.450000000000    53.440000000000    41.200000000000
  2065   1    45.940000000000    52.810000000000    41.930000000000
  2066   6    44.990000000000    52.870000000000    40.010000000000
  2067   1    45.100000000000    51.810000000000    39.840000000000
  2068   6    46.080000000000    54.750000000000    45.200000000000
  2069   8    47.310000000000    54.820000000000    45.170000000000
  2070   7    45.410000000000    54.490000000000    46.330000000000
  2071   1    44.420000000000    54.410000000000    46.290000000000
  2072   6    46.010000000000    54.270000000000    47.630000000000
  2073   1    47.070000000000    54.090000000000    47.500000000000
  2074   6    45.800000000000    55.410000000000    48.650000000000
  2075   1    46.460000000000    55.230000000000    49.520000000000
  2076   8    44.460000000000    55.540000000000    49.140000000000
  2077   1    43.980000000000    55.970000000000    48.430000000000
  2078   6    46.210000000000    56.750000000000    48.020000000000
  2079   1    45.540000000000    57.020000000000    47.170000000000
  2080   1    47.250000000000    56.700000000000    47.630000000000
  2081   1    46.150000000000    57.570000000000    48.760000000000
  2082   6    45.400000000000    53.000000000000    48.150000000000
  2083   8    44.400000000000    52.510000000000    47.630000000000
  2084   7    46.000000000000    52.420000000000    49.190000000000
  2085   1    46.860000000000    52.790000000000    49.530000000000
  2086   6    45.440000000000    51.320000000000    49.950000000000
  2087   1    44.410000000000    51.160000000000    49.660000000000
  2088   6    46.210000000000    50.010000000000    49.800000000000
  2089   1    45.820000000000    49.280000000000    50.540000000000
  2090   6    45.920000000000    49.440000000000    48.390000000000
  2091   1    46.300000000000    50.120000000000    47.600000000000
  2092   1    44.830000000000    49.300000000000    48.250000000000
  2093   1    46.410000000000    48.450000000000    48.270000000000
  2094   6    47.730000000000    50.170000000000    50.030000000000
  2095   1    47.920000000000    50.960000000000    50.790000000000
  2096   1    48.200000000000    50.500000000000    49.080000000000
  2097   6    48.390000000000    48.880000000000    50.520000000000
  2098   1    48.220000000000    48.050000000000    49.790000000000
  2099   1    47.960000000000    48.570000000000    51.500000000000
  2100   1    49.480000000000    49.010000000000    50.650000000000
  2101   6    45.430000000000    51.760000000000    51.410000000000
  2102   8    46.200000000000    52.630000000000    51.820000000000
  2103   7    44.530000000000    51.180000000000    52.220000000000
  2104   1    43.870000000000    50.510000000000    51.890000000000
  2105   6    44.560000000000    51.360000000000    53.660000000000
  2106   1    45.170000000000    52.210000000000    53.920000000000
  2107   6    43.170000000000    51.660000000000    54.260000000000
  2108   1    43.220000000000    51.510000000000    55.360000000000
  2109   1    42.420000000000    50.940000000000    53.870000000000
  2110   6    42.680000000000    53.110000000000    54.030000000000
  2111   1    43.540000000000    53.790000000000    54.200000000000
  2112   1    41.920000000000    53.340000000000    54.810000000000
  2113   6    42.020000000000    53.360000000000    52.650000000000
  2114   1    41.000000000000    52.910000000000    52.700000000000
  2115   1    42.560000000000    52.830000000000    51.840000000000
  2116   6    41.860000000000    54.850000000000    52.290000000000
  2117   1    41.500000000000    55.420000000000    53.170000000000
  2118   1    41.120000000000    54.970000000000    51.460000000000
  2119   7    43.150000000000    55.430000000000    51.850000000000
  2120   1    43.420000000000    55.120000000000    50.890000000000
  2121   1    43.890000000000    55.140000000000    52.520000000000
  2122   1    43.080000000000    56.470000000000    51.830000000000
  2123   6    45.260000000000    50.170000000000    54.310000000000
  2124   8    44.670000000000    49.130000000000    54.590000000000
  2125   7    46.580000000000    50.300000000000    54.530000000000
  2126   1    47.000000000000    51.190000000000    54.380000000000
  2127   6    47.430000000000    49.260000000000    55.070000000000
  2128   1    48.320000000000    49.220000000000    54.460000000000
  2129   1    46.900000000000    48.320000000000    55.100000000000
  2130   6    47.860000000000    49.570000000000    56.470000000000
  2131   8    47.410000000000    50.530000000000    57.080000000000
  2132   7    48.760000000000    48.740000000000    57.010000000000
  2133   1    49.130000000000    47.970000000000    56.490000000000
  2134   6    49.350000000000    48.960000000000    58.320000000000
  2135   1    49.130000000000    49.960000000000    58.680000000000
  2136   6    48.840000000000    47.910000000000    59.340000000000
  2137   1    49.050000000000    46.880000000000    58.970000000000
  2138   1    47.740000000000    48.020000000000    59.420000000000
  2139   8    49.410000000000    48.090000000000    60.630000000000
  2140   1    50.370000000000    48.020000000000    60.550000000000
  2141   6    50.840000000000    48.820000000000    58.160000000000
  2142   8    51.350000000000    47.720000000000    57.990000000000
  2143   7    51.580000000000    49.940000000000    58.210000000000
  2144   1    51.180000000000    50.840000000000    58.380000000000
  2145   6    52.980000000000    49.930000000000    57.850000000000
  2146   1    53.410000000000    48.960000000000    58.020000000000
  2147   6    53.160000000000    50.360000000000    56.370000000000
  2148   1    54.240000000000    50.320000000000    56.120000000000
  2149   1    52.780000000000    51.400000000000    56.260000000000
  2150   6    52.470000000000    49.520000000000    55.320000000000
  2151   6    53.040000000000    48.320000000000    54.880000000000
  2152   1    53.900000000000    47.920000000000    55.390000000000
  2153   6    52.550000000000    47.670000000000    53.730000000000
  2154   1    53.010000000000    46.760000000000    53.400000000000
  2155   6    51.470000000000    48.230000000000    53.020000000000
  2156   1    51.100000000000    47.740000000000    52.130000000000
  2157   6    51.380000000000    50.050000000000    54.610000000000
  2158   1    50.960000000000    51.000000000000    54.920000000000
  2159   6    50.880000000000    49.410000000000    53.470000000000
  2160   1    50.060000000000    49.860000000000    52.910000000000
  2161   6    53.760000000000    50.930000000000    58.720000000000
  2162   8    53.310000000000    52.050000000000    58.930000000000
  2163   7    54.950000000000    50.540000000000    59.210000000000
  2164   1    55.260000000000    49.600000000000    59.090000000000
  2165   6    55.840000000000    51.380000000000    60.000000000000
  2166   1    55.400000000000    52.350000000000    60.170000000000
  2167   6    56.220000000000    50.700000000000    61.350000000000
  2168   1    56.960000000000    51.310000000000    61.910000000000
  2169   1    56.690000000000    49.720000000000    61.130000000000
  2170   6    55.050000000000    50.440000000000    62.320000000000
  2171   1    54.240000000000    49.900000000000    61.770000000000
  2172   6    55.510000000000    49.540000000000    63.480000000000
  2173   1    56.320000000000    50.030000000000    64.050000000000
  2174   1    55.890000000000    48.560000000000    63.100000000000
  2175   1    54.670000000000    49.340000000000    64.170000000000
  2176   6    54.460000000000    51.740000000000    62.870000000000
  2177   1    54.040000000000    52.370000000000    62.060000000000
  2178   1    55.240000000000    52.320000000000    63.410000000000
  2179   1    53.650000000000    51.520000000000    63.590000000000
  2180   6    57.140000000000    51.600000000000    59.220000000000
  2181   8    57.330000000000    51.060000000000    58.130000000000
  2182   7    58.090000000000    52.380000000000    59.760000000000
  2183   1    57.890000000000    52.920000000000    60.580000000000
  2184   6    59.460000000000    52.460000000000    59.270000000000
  2185   1    59.410000000000    52.940000000000    58.300000000000
  2186   6    60.370000000000    53.330000000000    60.180000000000
  2187   1    61.440000000000    53.050000000000    60.070000000000
  2188   1    60.110000000000    53.110000000000    61.240000000000
  2189  16    60.210000000000    55.110000000000    59.840000000000
  2190   1    60.890000000000    55.080000000000    58.710000000000
  2191   6    60.150000000000    51.120000000000    59.030000000000
  2192   8    60.300000000000    50.280000000000    59.920000000000
  2193   7    60.620000000000    50.890000000000    57.790000000000
  2194   1    60.440000000000    51.570000000000    57.080000000000
  2195   6    61.340000000000    49.690000000000    57.390000000000
  2196   1    61.740000000000    49.180000000000    58.250000000000
  2197   1    62.110000000000    49.980000000000    56.680000000000
  2198   6    60.480000000000    48.710000000000    56.670000000000
  2199   8    60.900000000000    47.580000000000    56.430000000000
  2200   7    59.260000000000    49.130000000000    56.300000000000
  2201   1    58.960000000000    50.050000000000    56.540000000000
  2202   6    58.290000000000    48.290000000000    55.620000000000
  2203   1    58.460000000000    47.250000000000    55.880000000000
  2204   6    56.840000000000    48.670000000000    56.000000000000
  2205   1    56.680000000000    48.430000000000    57.070000000000
  2206   1    56.110000000000    48.070000000000    55.420000000000
  2207   8    56.610000000000    50.060000000000    55.800000000000
  2208   1    56.880000000000    50.490000000000    56.610000000000
  2209   6    58.390000000000    48.390000000000    54.120000000000
  2210   8    57.810000000000    47.580000000000    53.390000000000
  2211   7    59.150000000000    49.370000000000    53.590000000000
  2212   1    59.530000000000    50.100000000000    54.160000000000
  2213   6    59.370000000000    49.550000000000    52.180000000000
  2214   1    58.410000000000    49.740000000000    51.730000000000
  2215   6    60.290000000000    50.780000000000    51.940000000000
  2216   1    60.910000000000    50.610000000000    51.030000000000
  2217   1    61.010000000000    50.840000000000    52.780000000000
  2218  16    59.410000000000    52.340000000000    51.710000000000
  2219   6    59.900000000000    48.310000000000    51.480000000000
  2220   8    60.760000000000    47.570000000000    51.980000000000
  2221   7    59.320000000000    48.010000000000    50.300000000000
  2222   1    58.680000000000    48.660000000000    49.910000000000
  2223   6    59.580000000000    46.770000000000    49.580000000000
  2224   1    60.610000000000    46.470000000000    49.740000000000
  2225   1    59.370000000000    46.950000000000    48.540000000000
  2226   6    58.710000000000    45.630000000000    50.020000000000
  2227   8    58.810000000000    44.540000000000    49.460000000000
  2228   7    57.800000000000    45.830000000000    50.990000000000
  2229   1    57.830000000000    46.680000000000    51.520000000000
  2230   6    56.710000000000    44.900000000000    51.290000000000
  2231   1    57.150000000000    43.940000000000    51.510000000000
  2232   6    55.820000000000    45.320000000000    52.480000000000
  2233   1    54.930000000000    44.650000000000    52.570000000000
  2234   1    55.440000000000    46.360000000000    52.330000000000
  2235   8    56.530000000000    45.250000000000    53.710000000000
  2236   1    57.140000000000    46.000000000000    53.700000000000
  2237   6    55.810000000000    44.710000000000    50.080000000000
  2238   8    55.490000000000    45.670000000000    49.380000000000
  2239   7    55.390000000000    43.470000000000    49.800000000000
  2240   1    55.540000000000    42.710000000000    50.430000000000
  2241   6    54.850000000000    43.130000000000    48.500000000000
  2242   1    54.930000000000    43.990000000000    47.840000000000
  2243   6    55.590000000000    42.000000000000    47.780000000000
  2244   1    55.200000000000    41.900000000000    46.750000000000
  2245   6    57.080000000000    42.380000000000    47.670000000000
  2246   1    57.570000000000    42.380000000000    48.670000000000
  2247   1    57.210000000000    43.390000000000    47.220000000000
  2248   1    57.610000000000    41.640000000000    47.030000000000
  2249   6    55.440000000000    40.640000000000    48.500000000000
  2250   1    54.380000000000    40.290000000000    48.480000000000
  2251   1    55.770000000000    40.710000000000    49.550000000000
  2252   1    56.060000000000    39.880000000000    47.990000000000
  2253   6    53.380000000000    42.800000000000    48.590000000000
  2254   8    52.900000000000    42.200000000000    49.550000000000
  2255   7    52.610000000000    43.230000000000    47.570000000000
  2256   1    53.040000000000    43.750000000000    46.830000000000
  2257   6    51.220000000000    42.870000000000    47.400000000000
  2258   1    50.660000000000    43.760000000000    47.160000000000
  2259   1    50.860000000000    42.380000000000    48.290000000000
  2260   6    51.060000000000    41.920000000000    46.240000000000
  2261   8    51.670000000000    42.090000000000    45.190000000000
  2262   7    50.200000000000    40.900000000000    46.410000000000
  2263   1    49.700000000000    40.790000000000    47.270000000000
  2264   6    50.110000000000    39.800000000000    45.490000000000
  2265   1    50.270000000000    40.180000000000    44.490000000000
  2266   6    51.170000000000    38.710000000000    45.800000000000
  2267   1    52.180000000000    39.170000000000    45.810000000000
  2268   1    51.170000000000    37.930000000000    45.010000000000
  2269   6    50.960000000000    38.040000000000    47.150000000000
  2270   6    51.440000000000    38.630000000000    48.330000000000
  2271   1    51.950000000000    39.580000000000    48.300000000000
  2272   6    51.230000000000    38.010000000000    49.570000000000
  2273   1    51.560000000000    38.480000000000    50.480000000000
  2274   6    50.570000000000    36.780000000000    49.640000000000
  2275   8    50.370000000000    36.180000000000    50.900000000000
  2276   1    49.630000000000    35.570000000000    50.840000000000
  2277   6    50.290000000000    36.810000000000    47.230000000000
  2278   1    49.920000000000    36.350000000000    46.330000000000
  2279   6    50.100000000000    36.180000000000    48.470000000000
  2280   1    49.600000000000    35.220000000000    48.540000000000
  2281   6    48.710000000000    39.200000000000    45.490000000000
  2282   8    47.930000000000    39.360000000000    46.430000000000
  2283   7    48.370000000000    38.500000000000    44.390000000000
  2284   1    48.990000000000    38.470000000000    43.620000000000
  2285   6    47.140000000000    37.750000000000    44.240000000000
  2286   1    46.580000000000    37.740000000000    45.170000000000
  2287   6    46.250000000000    38.270000000000    43.100000000000
  2288   1    46.690000000000    38.000000000000    42.120000000000
  2289   6    44.850000000000    37.650000000000    43.220000000000
  2290   1    44.380000000000    37.920000000000    44.190000000000
  2291   1    44.870000000000    36.540000000000    43.150000000000
  2292   1    44.190000000000    38.030000000000    42.410000000000
  2293   6    46.150000000000    39.810000000000    43.170000000000
  2294   1    47.130000000000    40.290000000000    42.980000000000
  2295   1    45.770000000000    40.120000000000    44.170000000000
  2296   1    45.420000000000    40.170000000000    42.410000000000
  2297   6    47.560000000000    36.320000000000    43.920000000000
  2298   8    48.450000000000    36.100000000000    43.100000000000
  2299   7    46.960000000000    35.300000000000    44.570000000000
  2300   1    46.280000000000    35.460000000000    45.280000000000
  2301   6    47.160000000000    33.910000000000    44.160000000000
  2302   1    48.140000000000    33.820000000000    43.720000000000
  2303   6    47.110000000000    32.900000000000    45.350000000000
  2304   1    46.480000000000    32.010000000000    45.140000000000
  2305   1    46.620000000000    33.420000000000    46.200000000000
  2306   6    48.500000000000    32.390000000000    45.790000000000
  2307   1    48.920000000000    31.780000000000    44.960000000000
  2308   6    49.470000000000    33.540000000000    46.070000000000
  2309   1    48.970000000000    34.260000000000    46.760000000000
  2310   1    49.730000000000    34.080000000000    45.140000000000
  2311   1    50.400000000000    33.170000000000    46.550000000000
  2312   6    48.400000000000    31.490000000000    47.030000000000
  2313   1    47.670000000000    30.670000000000    46.870000000000
  2314   1    48.080000000000    32.070000000000    47.920000000000
  2315   1    49.390000000000    31.030000000000    47.270000000000
  2316   6    46.220000000000    33.500000000000    43.050000000000
  2317   8    45.320000000000    34.200000000000    42.610000000000
  2318   7    46.490000000000    32.310000000000    42.490000000000
  2319   1    47.290000000000    31.810000000000    42.810000000000
  2320   6    45.810000000000    31.770000000000    41.330000000000
  2321   1    44.740000000000    31.880000000000    41.440000000000
  2322   6    46.290000000000    32.410000000000    40.020000000000
  2323   1    47.400000000000    32.400000000000    39.990000000000
  2324   8    45.850000000000    33.760000000000    39.940000000000
  2325   1    45.680000000000    34.030000000000    40.840000000000
  2326   6    45.740000000000    31.730000000000    38.750000000000
  2327   1    44.640000000000    31.580000000000    38.860000000000
  2328   1    46.220000000000    30.750000000000    38.570000000000
  2329   1    45.920000000000    32.370000000000    37.860000000000
  2330   6    46.140000000000    30.310000000000    41.430000000000
  2331   8    46.840000000000    29.740000000000    40.590000000000
  2332   7    45.740000000000    29.670000000000    42.550000000000
  2333   1    45.150000000000    30.140000000000    43.210000000000
  2334   6    46.120000000000    28.300000000000    42.890000000000
  2335   1    45.730000000000    27.640000000000    42.130000000000
  2336   1    45.710000000000    28.090000000000    43.870000000000
  2337   6    47.610000000000    28.090000000000    42.990000000000
  2338   8    48.270000000000    28.380000000000    44.000000000000
  2339   7    48.210000000000    27.550000000000    41.920000000000
  2340   1    47.700000000000    27.420000000000    41.070000000000
  2341   6    49.620000000000    27.350000000000    41.780000000000
  2342   1    49.990000000000    26.950000000000    42.720000000000
  2343   6    49.900000000000    26.250000000000    40.720000000000
  2344   1    49.440000000000    25.310000000000    41.090000000000
  2345   1    50.990000000000    26.080000000000    40.610000000000
  2346   6    49.320000000000    26.500000000000    39.330000000000
  2347   8    49.640000000000    25.680000000000    38.430000000000
  2348   8    48.510000000000    27.440000000000    39.140000000000
  2349   6    50.410000000000    28.640000000000    41.520000000000
  2350   8    51.550000000000    28.760000000000    41.980000000000
  2351   7    49.830000000000    29.640000000000    40.840000000000
  2352   1    48.890000000000    29.520000000000    40.540000000000
  2353   6    50.560000000000    30.800000000000    40.330000000000
  2354   1    51.620000000000    30.590000000000    40.340000000000
  2355   6    50.150000000000    31.050000000000    38.840000000000
  2356   1    49.110000000000    31.430000000000    38.780000000000
  2357   1    50.170000000000    30.060000000000    38.340000000000
  2358   8    51.050000000000    31.920000000000    38.150000000000
  2359   1    50.690000000000    32.800000000000    38.260000000000
  2360   6    50.360000000000    32.060000000000    41.180000000000
  2361   8    49.340000000000    32.240000000000    41.830000000000
  2362   7    51.380000000000    32.950000000000    41.220000000000
  2363   1    52.240000000000    32.750000000000    40.760000000000
  2364   6    51.360000000000    34.200000000000    41.980000000000
  2365   1    50.440000000000    34.260000000000    42.550000000000
  2366   6    52.550000000000    34.320000000000    42.940000000000
  2367   1    53.500000000000    34.330000000000    42.370000000000
  2368   6    52.450000000000    35.620000000000    43.770000000000
  2369   1    51.460000000000    35.690000000000    44.270000000000
  2370   1    52.610000000000    36.520000000000    43.140000000000
  2371   1    53.240000000000    35.630000000000    44.560000000000
  2372   6    52.600000000000    33.100000000000    43.890000000000
  2373   1    52.810000000000    32.170000000000    43.320000000000
  2374   1    51.640000000000    32.990000000000    44.430000000000
  2375   1    53.410000000000    33.230000000000    44.640000000000
  2376   6    51.400000000000    35.400000000000    41.040000000000
  2377   8    52.300000000000    35.540000000000    40.210000000000
  2378   7    50.450000000000    36.340000000000    41.150000000000
  2379   1    49.690000000000    36.220000000000    41.790000000000
  2380   6    50.520000000000    37.590000000000    40.420000000000
  2381   1    51.270000000000    37.540000000000    39.640000000000
  2382   6    49.170000000000    37.900000000000    39.720000000000
  2383   1    48.350000000000    37.850000000000    40.470000000000
  2384   1    49.000000000000    37.080000000000    38.990000000000
  2385   6    49.120000000000    39.250000000000    38.970000000000
  2386   1    50.100000000000    39.370000000000    38.450000000000
  2387   1    49.020000000000    40.080000000000    39.690000000000
  2388   6    48.010000000000    39.300000000000    37.890000000000
  2389   1    48.170000000000    38.420000000000    37.240000000000
  2390   1    48.160000000000    40.190000000000    37.250000000000
  2391   6    46.560000000000    39.230000000000    38.410000000000
  2392   1    46.470000000000    38.500000000000    39.240000000000
  2393   1    45.890000000000    38.910000000000    37.590000000000
  2394   7    46.100000000000    40.560000000000    38.880000000000
  2395   1    45.970000000000    41.210000000000    38.080000000000
  2396   1    46.790000000000    40.960000000000    39.550000000000
  2397   1    45.190000000000    40.510000000000    39.380000000000
  2398   6    50.940000000000    38.700000000000    41.370000000000
  2399   8    50.190000000000    39.100000000000    42.260000000000
  2400   7    52.170000000000    39.220000000000    41.210000000000
  2401   1    52.770000000000    38.900000000000    40.480000000000
  2402   6    52.690000000000    40.300000000000    42.030000000000
  2403   1    52.260000000000    40.220000000000    43.020000000000
  2404   6    54.230000000000    40.280000000000    42.170000000000
  2405   1    54.590000000000    41.170000000000    42.740000000000
  2406   1    54.700000000000    40.300000000000    41.170000000000
  2407   6    54.720000000000    39.060000000000    42.910000000000
  2408   6    54.730000000000    39.050000000000    44.310000000000
  2409   1    54.330000000000    39.890000000000    44.860000000000
  2410   6    55.280000000000    37.970000000000    45.010000000000
  2411   1    55.290000000000    37.980000000000    46.090000000000
  2412   6    55.840000000000    36.890000000000    44.310000000000
  2413   1    56.270000000000    36.060000000000    44.850000000000
  2414   6    55.280000000000    37.980000000000    42.210000000000
  2415   1    55.310000000000    37.990000000000    41.130000000000
  2416   6    55.840000000000    36.900000000000    42.910000000000
  2417   1    56.280000000000    36.070000000000    42.370000000000
  2418   6    52.250000000000    41.640000000000    41.460000000000
  2419   8    52.400000000000    41.910000000000    40.270000000000
  2420   7    51.640000000000    42.510000000000    42.300000000000
  2421   1    51.510000000000    42.270000000000    43.260000000000
  2422   6    50.970000000000    43.700000000000    41.810000000000
  2423   1    51.210000000000    43.870000000000    40.770000000000
  2424   6    49.440000000000    43.600000000000    41.940000000000
  2425   1    48.970000000000    44.540000000000    41.570000000000
  2426   6    48.950000000000    42.450000000000    41.040000000000
  2427   1    49.310000000000    41.480000000000    41.420000000000
  2428   1    49.310000000000    42.590000000000    40.000000000000
  2429   1    47.840000000000    42.420000000000    41.030000000000
  2430   6    48.990000000000    43.370000000000    43.390000000000
  2431   1    49.310000000000    44.200000000000    44.060000000000
  2432   1    49.400000000000    42.410000000000    43.790000000000
  2433   1    47.880000000000    43.300000000000    43.440000000000
  2434   6    51.410000000000    44.970000000000    42.510000000000
  2435   8    51.150000000000    46.070000000000    42.030000000000
  2436   7    52.080000000000    44.880000000000    43.670000000000
  2437   1    52.320000000000    43.990000000000    44.070000000000
  2438   6    52.360000000000    46.060000000000    44.450000000000
  2439   1    52.500000000000    46.910000000000    43.790000000000
  2440   6    51.130000000000    46.340000000000    45.370000000000
  2441   1    50.930000000000    45.430000000000    45.980000000000
  2442   1    50.240000000000    46.500000000000    44.730000000000
  2443   6    51.240000000000    47.510000000000    46.320000000000
  2444   6    50.660000000000    48.740000000000    45.990000000000
  2445   1    50.210000000000    48.870000000000    45.010000000000
  2446   6    50.590000000000    49.780000000000    46.930000000000
  2447   1    50.120000000000    50.710000000000    46.660000000000
  2448   6    51.120000000000    49.590000000000    48.210000000000
  2449   8    51.010000000000    50.610000000000    49.180000000000
  2450   1    50.360000000000    51.230000000000    48.860000000000
  2451   6    51.770000000000    47.330000000000    47.620000000000
  2452   1    52.200000000000    46.380000000000    47.900000000000
  2453   6    51.710000000000    48.370000000000    48.550000000000
  2454   1    52.090000000000    48.220000000000    49.550000000000
  2455   6    53.660000000000    45.910000000000    45.220000000000
  2456   8    53.950000000000    44.860000000000    45.780000000000
  2457   7    54.460000000000    46.980000000000    45.270000000000
  2458   1    54.260000000000    47.760000000000    44.680000000000
  2459   6    55.620000000000    47.110000000000    46.110000000000
  2460   1    55.720000000000    46.270000000000    46.770000000000
  2461   6    56.890000000000    47.290000000000    45.240000000000
  2462   1    56.730000000000    48.150000000000    44.570000000000
  2463   1    56.990000000000    46.390000000000    44.590000000000
  2464   6    58.200000000000    47.490000000000    46.020000000000
  2465   1    58.470000000000    46.530000000000    46.520000000000
  2466   1    58.040000000000    48.240000000000    46.830000000000
  2467  16    59.560000000000    48.080000000000    44.980000000000
  2468   6    59.940000000000    46.490000000000    44.210000000000
  2469   1    59.080000000000    46.140000000000    43.590000000000
  2470   1    60.160000000000    45.710000000000    44.970000000000
  2471   1    60.820000000000    46.580000000000    43.540000000000
  2472   6    55.410000000000    48.360000000000    46.930000000000
  2473   8    55.290000000000    49.460000000000    46.390000000000
  2474   7    55.320000000000    48.230000000000    48.260000000000
  2475   1    55.400000000000    47.340000000000    48.690000000000
  2476   6    55.090000000000    49.370000000000    49.130000000000
  2477   1    54.210000000000    49.870000000000    48.750000000000
  2478   6    54.820000000000    48.960000000000    50.590000000000
  2479   1    55.740000000000    48.550000000000    51.060000000000
  2480   1    54.040000000000    48.180000000000    50.640000000000
  2481   7    53.240000000000    50.900000000000    51.010000000000
  2482   1    52.530000000000    50.640000000000    50.350000000000
  2483   6    54.360000000000    50.160000000000    51.350000000000
  2484   6    53.300000000000    52.050000000000    51.700000000000
  2485   1    52.590000000000    52.870000000000    51.610000000000
  2486   7    54.360000000000    52.100000000000    52.460000000000
  2487   6    55.030000000000    50.910000000000    52.270000000000
  2488   1    55.970000000000    50.720000000000    52.770000000000
  2489   6    56.210000000000    50.410000000000    49.100000000000
  2490   8    57.390000000000    50.040000000000    49.120000000000
  2491   7    55.850000000000    51.720000000000    49.070000000000
  2492   1    54.890000000000    51.980000000000    49.090000000000
  2493   6    56.840000000000    52.790000000000    49.040000000000
  2494   1    57.760000000000    52.430000000000    49.470000000000
  2495   6    57.140000000000    53.280000000000    47.590000000000
  2496   1    57.810000000000    54.160000000000    47.660000000000
  2497   1    56.200000000000    53.640000000000    47.120000000000
  2498   6    57.790000000000    52.210000000000    46.670000000000
  2499   1    57.010000000000    51.730000000000    46.050000000000
  2500   1    58.260000000000    51.430000000000    47.300000000000
  2501   6    58.910000000000    52.770000000000    45.790000000000
  2502   8    59.640000000000    53.700000000000    46.150000000000
  2503   7    59.130000000000    52.140000000000    44.610000000000
  2504   1    59.880000000000    52.470000000000    44.050000000000
  2505   1    58.480000000000    51.440000000000    44.290000000000
  2506   6    56.490000000000    54.050000000000    49.830000000000
  2507   8    57.390000000000    54.830000000000    50.130000000000
  2508   7    55.200000000000    54.350000000000    50.120000000000
  2509   1    54.450000000000    53.720000000000    49.950000000000
  2510   6    54.830000000000    55.710000000000    50.490000000000
  2511   1    55.660000000000    56.170000000000    51.020000000000
  2512   6    54.540000000000    56.480000000000    49.170000000000
  2513   1    53.580000000000    56.100000000000    48.750000000000
  2514   1    55.330000000000    56.210000000000    48.430000000000
  2515   6    54.520000000000    58.010000000000    49.260000000000
  2516   1    53.900000000000    58.310000000000    50.130000000000
  2517   6    55.940000000000    58.550000000000    49.450000000000
  2518   1    56.440000000000    58.660000000000    48.460000000000
  2519   1    56.540000000000    57.850000000000    50.080000000000
  2520   1    55.930000000000    59.530000000000    49.950000000000
  2521   6    53.900000000000    58.630000000000    47.990000000000
  2522   1    52.830000000000    58.340000000000    47.890000000000
  2523   1    54.450000000000    58.290000000000    47.080000000000
  2524   1    53.950000000000    59.740000000000    48.030000000000
  2525   6    53.610000000000    55.820000000000    51.420000000000
  2526   8    52.580000000000    55.210000000000    51.140000000000
  2527   7    53.680000000000    56.660000000000    52.480000000000
  2528   1    54.570000000000    57.010000000000    52.770000000000
  2529   6    52.510000000000    57.150000000000    53.220000000000
  2530   1    51.670000000000    56.500000000000    53.020000000000
  2531   6    52.680000000000    57.270000000000    54.770000000000
  2532   1    53.330000000000    58.130000000000    55.040000000000
  2533   1    53.170000000000    56.360000000000    55.170000000000
  2534   6    51.320000000000    57.440000000000    55.520000000000
  2535   1    50.630000000000    56.630000000000    55.210000000000
  2536   1    50.880000000000    58.420000000000    55.230000000000
  2537   6    51.370000000000    57.430000000000    57.050000000000
  2538   8    50.620000000000    56.630000000000    57.670000000000
  2539   8    52.100000000000    58.260000000000    57.650000000000
  2540   6    52.180000000000    58.560000000000    52.700000000000
  2541   8    53.070000000000    59.410000000000    52.620000000000
  2542   7    50.920000000000    58.850000000000    52.340000000000
  2543   1    50.230000000000    58.130000000000    52.370000000000
  2544   6    50.480000000000    60.200000000000    51.990000000000
  2545   1    51.330000000000    60.780000000000    51.640000000000
  2546   6    49.340000000000    60.210000000000    50.930000000000
  2547   1    48.870000000000    61.220000000000    50.930000000000
  2548   1    48.550000000000    59.480000000000    51.230000000000
  2549   6    49.730000000000    59.970000000000    49.450000000000
  2550   1    48.990000000000    60.530000000000    48.840000000000
  2551   6    51.110000000000    60.550000000000    49.100000000000
  2552   1    51.910000000000    59.970000000000    49.610000000000
  2553   1    51.170000000000    61.610000000000    49.420000000000
  2554   1    51.290000000000    60.500000000000    48.000000000000
  2555   6    49.620000000000    58.500000000000    49.020000000000
  2556   1    48.590000000000    58.120000000000    49.220000000000
  2557   1    50.350000000000    57.880000000000    49.580000000000
  2558   1    49.820000000000    58.420000000000    47.930000000000
  2559   6    49.970000000000    60.960000000000    53.210000000000
  2560   8    50.160000000000    62.170000000000    53.360000000000
  2561   7    49.280000000000    60.270000000000    54.120000000000
  2562   1    49.150000000000    59.280000000000    54.030000000000
  2563   6    48.740000000000    60.820000000000    55.350000000000
  2564   1    49.540000000000    61.360000000000    55.850000000000
  2565   6    47.500000000000    61.750000000000    55.200000000000
  2566   1    47.810000000000    62.640000000000    54.610000000000
  2567   1    47.170000000000    62.130000000000    56.190000000000
  2568   8    46.400000000000    61.120000000000    54.540000000000
  2569   1    45.860000000000    60.760000000000    55.250000000000
  2570   6    48.430000000000    59.640000000000    56.210000000000
  2571   8    48.450000000000    58.520000000000    55.710000000000
  2572   7    48.170000000000    59.840000000000    57.520000000000
  2573   1    48.130000000000    60.740000000000    57.930000000000
  2574   6    48.080000000000    58.800000000000    58.550000000000
  2575   1    49.080000000000    58.420000000000    58.680000000000
  2576   6    47.610000000000    59.410000000000    59.880000000000
  2577   1    46.510000000000    59.340000000000    60.000000000000
  2578   8    47.940000000000    60.790000000000    59.950000000000
  2579   1    48.030000000000    60.990000000000    60.880000000000
  2580   6    48.300000000000    58.710000000000    61.060000000000
  2581   1    49.410000000000    58.840000000000    61.000000000000
  2582   1    48.080000000000    57.630000000000    61.060000000000
  2583   1    47.950000000000    59.140000000000    62.030000000000
  2584   6    47.170000000000    57.630000000000    58.180000000000
  2585   8    45.940000000000    57.720000000000    58.200000000000
  2586   7    47.780000000000    56.470000000000    57.810000000000
  2587   1    48.770000000000    56.440000000000    57.800000000000
  2588   6    47.060000000000    55.280000000000    57.370000000000
  2589   1    46.160000000000    55.170000000000    57.950000000000
  2590   1    47.740000000000    54.440000000000    57.510000000000
  2591   6    46.640000000000    55.270000000000    55.910000000000
  2592   8    45.750000000000    54.530000000000    55.500000000000
  2593   7    47.270000000000    56.100000000000    55.060000000000
  2594   1    47.950000000000    56.740000000000    55.420000000000
  2595   6    46.940000000000    56.200000000000    53.650000000000
  2596   1    46.230000000000    55.430000000000    53.380000000000
  2597   6    46.310000000000    57.590000000000    53.330000000000
  2598   1    47.040000000000    58.380000000000    53.600000000000
  2599   1    45.450000000000    57.720000000000    54.030000000000
  2600  16    45.750000000000    57.800000000000    51.610000000000
  2601   1    46.960000000000    58.060000000000    51.130000000000
  2602   6    48.180000000000    55.960000000000    52.810000000000
  2603   8    49.070000000000    56.790000000000    52.720000000000
  2604   7    48.250000000000    54.790000000000    52.130000000000
  2605   1    47.490000000000    54.150000000000    52.130000000000
  2606   6    49.510000000000    54.270000000000    51.630000000000
  2607   1    50.300000000000    54.980000000000    51.810000000000
  2608   6    49.850000000000    52.970000000000    52.400000000000
  2609   1    50.810000000000    52.520000000000    52.060000000000
  2610   1    49.040000000000    52.220000000000    52.220000000000
  2611   7    51.000000000000    53.710000000000    54.560000000000
  2612   1    51.900000000000    53.970000000000    54.210000000000
  2613   6    49.910000000000    53.220000000000    53.870000000000
  2614   6    50.680000000000    53.710000000000    55.880000000000
  2615   1    51.330000000000    54.100000000000    56.650000000000
  2616   7    49.470000000000    53.230000000000    56.080000000000
  2617   6    48.980000000000    52.930000000000    54.830000000000
  2618   1    47.970000000000    52.570000000000    54.720000000000
  2619   6    49.480000000000    53.970000000000    50.150000000000
  2620   8    48.470000000000    53.570000000000    49.590000000000
  2621   7    50.610000000000    54.130000000000    49.440000000000
  2622   1    51.440000000000    54.460000000000    49.890000000000
  2623   6    50.700000000000    53.830000000000    48.010000000000
  2624   1    50.030000000000    53.010000000000    47.800000000000
  2625   6    50.270000000000    54.980000000000    47.090000000000
  2626   1    49.320000000000    55.400000000000    47.480000000000
  2627   8    50.050000000000    54.530000000000    45.760000000000
  2628   1    49.150000000000    54.780000000000    45.510000000000
  2629   6    51.330000000000    56.090000000000    47.060000000000
  2630   1    52.270000000000    55.760000000000    46.590000000000
  2631   1    51.550000000000    56.440000000000    48.100000000000
  2632   1    50.960000000000    56.970000000000    46.490000000000
  2633   6    52.090000000000    53.310000000000    47.680000000000
  2634   8    52.960000000000    53.210000000000    48.540000000000
  2635   7    52.300000000000    52.880000000000    46.430000000000
  2636   1    51.630000000000    53.080000000000    45.720000000000
  2637   6    53.530000000000    52.200000000000    46.040000000000
  2638   1    53.530000000000    51.220000000000    46.490000000000
  2639   1    54.370000000000    52.820000000000    46.310000000000
  2640   6    53.590000000000    52.020000000000    44.560000000000
  2641   8    52.810000000000    52.600000000000    43.800000000000
  2642   7    54.550000000000    51.190000000000    44.110000000000
  2643   1    55.100000000000    50.670000000000    44.750000000000
  2644   6    54.810000000000    50.940000000000    42.700000000000
  2645   1    54.240000000000    51.640000000000    42.100000000000
  2646   6    56.280000000000    51.060000000000    42.280000000000
  2647   1    56.420000000000    50.790000000000    41.220000000000
  2648   8    57.150000000000    50.260000000000    43.080000000000
  2649   1    56.940000000000    49.360000000000    42.850000000000
  2650   6    56.730000000000    52.510000000000    42.450000000000
  2651   1    56.610000000000    52.850000000000    43.500000000000
  2652   1    56.140000000000    53.180000000000    41.790000000000
  2653   1    57.800000000000    52.590000000000    42.160000000000
  2654   6    54.340000000000    49.570000000000    42.290000000000
  2655   8    54.150000000000    48.680000000000    43.120000000000
  2656   7    54.200000000000    49.340000000000    40.980000000000
  2657   1    54.230000000000    50.100000000000    40.320000000000
  2658   6    54.120000000000    48.030000000000    40.380000000000
  2659   1    53.650000000000    47.360000000000    41.090000000000
  2660   6    53.210000000000    48.070000000000    39.110000000000
  2661   1    52.280000000000    48.610000000000    39.370000000000
  2662   1    52.930000000000    47.040000000000    38.820000000000
  2663   6    53.800000000000    48.750000000000    37.880000000000
  2664   8    55.010000000000    49.090000000000    37.860000000000
  2665   8    53.040000000000    48.870000000000    36.890000000000
  2666   6    55.540000000000    47.500000000000    40.130000000000
  2667   8    56.550000000000    48.060000000000    40.570000000000
  2668   7    55.640000000000    46.350000000000    39.430000000000
  2669   1    54.820000000000    45.920000000000    39.080000000000
  2670   6    56.900000000000    45.710000000000    39.110000000000
  2671   1    57.670000000000    46.100000000000    39.770000000000
  2672   6    56.840000000000    44.180000000000    39.340000000000
  2673   1    57.740000000000    43.670000000000    38.940000000000
  2674   1    55.940000000000    43.750000000000    38.870000000000
  2675   6    56.800000000000    43.940000000000    40.830000000000
  2676   6    58.000000000000    43.830000000000    41.550000000000
  2677   1    58.950000000000    43.890000000000    41.030000000000
  2678   6    57.990000000000    43.660000000000    42.950000000000
  2679   1    58.910000000000    43.580000000000    43.490000000000
  2680   6    56.770000000000    43.600000000000    43.630000000000
  2681   1    56.750000000000    43.470000000000    44.700000000000
  2682   6    55.580000000000    43.840000000000    41.520000000000
  2683   1    54.650000000000    43.900000000000    40.980000000000
  2684   6    55.560000000000    43.680000000000    42.910000000000
  2685   1    54.620000000000    43.610000000000    43.440000000000
  2686   6    57.430000000000    46.090000000000    37.730000000000
  2687   8    58.310000000000    45.430000000000    37.170000000000
  2688   7    56.950000000000    47.220000000000    37.170000000000
  2689   1    56.150000000000    47.690000000000    37.540000000000
  2690   6    57.650000000000    47.950000000000    36.120000000000
  2691   1    58.450000000000    47.340000000000    35.720000000000
  2692   6    56.760000000000    48.390000000000    34.950000000000
  2693   1    57.420000000000    48.710000000000    34.110000000000
  2694   8    55.900000000000    49.490000000000    35.230000000000
  2695   1    55.320000000000    49.220000000000    35.950000000000
  2696   6    55.890000000000    47.230000000000    34.440000000000
  2697   1    55.170000000000    46.900000000000    35.220000000000
  2698   1    56.530000000000    46.360000000000    34.160000000000
  2699   1    55.310000000000    47.550000000000    33.550000000000
  2700   6    58.300000000000    49.180000000000    36.740000000000
  2701   8    58.890000000000    50.020000000000    36.060000000000
  2702   7    58.170000000000    49.320000000000    38.090000000000
  2703   1    57.650000000000    48.620000000000    38.570000000000
  2704   6    58.670000000000    50.430000000000    38.870000000000
  2705   1    59.670000000000    50.680000000000    38.540000000000
  2706   1    58.630000000000    50.140000000000    39.910000000000
  2707   6    57.830000000000    51.670000000000    38.730000000000
  2708   8    58.290000000000    52.780000000000    38.960000000000
  2709   7    56.550000000000    51.510000000000    38.360000000000
  2710   1    56.170000000000    50.610000000000    38.190000000000
  2711   6    55.670000000000    52.610000000000    38.050000000000
  2712   1    56.240000000000    53.510000000000    37.890000000000
  2713   6    54.910000000000    52.240000000000    36.750000000000
  2714   1    54.260000000000    51.350000000000    36.930000000000
  2715   1    55.660000000000    51.930000000000    35.990000000000
  2716   6    54.030000000000    53.350000000000    36.200000000000
  2717   8    52.990000000000    53.710000000000    36.740000000000
  2718   7    54.420000000000    53.880000000000    35.020000000000
  2719   1    53.690000000000    54.370000000000    34.540000000000
  2720   1    55.100000000000    53.390000000000    34.470000000000
  2721   6    54.740000000000    52.850000000000    39.240000000000
  2722   8    54.130000000000    51.920000000000    39.760000000000
  2723   7    54.660000000000    54.100000000000    39.750000000000
  2724   1    55.140000000000    54.870000000000    39.340000000000
  2725   6    53.710000000000    54.430000000000    40.810000000000
  2726   1    53.840000000000    53.700000000000    41.590000000000
  2727   6    53.930000000000    55.840000000000    41.420000000000
  2728   1    52.980000000000    56.330000000000    41.710000000000
  2729   1    54.410000000000    56.510000000000    40.670000000000
  2730   6    54.790000000000    55.790000000000    42.660000000000
  2731   6    56.180000000000    55.960000000000    42.590000000000
  2732   1    56.640000000000    56.090000000000    41.620000000000
  2733   6    56.960000000000    55.970000000000    43.750000000000
  2734   1    58.020000000000    56.110000000000    43.690000000000
  2735   6    56.350000000000    55.830000000000    45.000000000000
  2736   1    56.950000000000    55.850000000000    45.900000000000
  2737   6    54.190000000000    55.640000000000    43.920000000000
  2738   1    53.110000000000    55.520000000000    43.990000000000
  2739   6    54.960000000000    55.660000000000    45.090000000000
  2740   1    54.490000000000    55.550000000000    46.050000000000
  2741   6    52.260000000000    54.290000000000    40.390000000000
  2742   8    51.850000000000    54.720000000000    39.310000000000
  2743   7    51.420000000000    53.720000000000    41.270000000000
  2744   1    51.770000000000    53.320000000000    42.120000000000
  2745   6    49.990000000000    53.830000000000    41.130000000000
  2746   1    49.730000000000    53.490000000000    40.140000000000
  2747   6    49.250000000000    52.950000000000    42.170000000000
  2748   1    48.180000000000    53.220000000000    42.260000000000
  2749   1    49.710000000000    53.070000000000    43.180000000000
  2750   6    49.310000000000    51.500000000000    41.760000000000
  2751   6    48.400000000000    51.010000000000    40.820000000000
  2752   1    47.680000000000    51.690000000000    40.370000000000
  2753   6    48.380000000000    49.660000000000    40.470000000000
  2754   1    47.670000000000    49.290000000000    39.750000000000
  2755   6    49.300000000000    48.780000000000    41.050000000000
  2756   8    49.250000000000    47.410000000000    40.700000000000
  2757   1    49.980000000000    46.990000000000    41.160000000000
  2758   6    50.230000000000    50.610000000000    42.340000000000
  2759   1    50.940000000000    50.960000000000    43.070000000000
  2760   6    50.230000000000    49.250000000000    41.980000000000
  2761   1    50.940000000000    48.580000000000    42.430000000000
  2762   6    49.500000000000    55.270000000000    41.220000000000
  2763   8    49.940000000000    56.040000000000    42.080000000000
  2764   7    48.570000000000    55.690000000000    40.340000000000
  2765   1    48.270000000000    55.080000000000    39.610000000000
  2766   6    48.090000000000    57.070000000000    40.310000000000
  2767   1    47.710000000000    57.280000000000    41.300000000000
  2768   1    47.340000000000    57.120000000000    39.540000000000
  2769   6    49.160000000000    58.100000000000    39.970000000000
  2770   8    50.020000000000    57.810000000000    39.140000000000
  2771   7    49.160000000000    59.310000000000    40.520000000000
  2772   6    48.000000000000    59.860000000000    41.230000000000
  2773   1    47.950000000000    59.450000000000    42.270000000000
  2774   1    47.060000000000    59.630000000000    40.680000000000
  2775   6    50.060000000000    60.350000000000    40.050000000000
  2776   1    50.500000000000    60.130000000000    39.090000000000
  2777   6    49.130000000000    61.580000000000    40.030000000000
  2778   1    48.520000000000    61.550000000000    39.110000000000
  2779   1    49.680000000000    62.550000000000    40.060000000000
  2780   6    48.230000000000    61.370000000000    41.250000000000
  2781   1    48.770000000000    61.650000000000    42.180000000000
  2782   1    47.290000000000    61.960000000000    41.180000000000
  2783   6    51.190000000000    60.560000000000    41.030000000000
  2784   8    51.890000000000    61.570000000000    40.930000000000
  2785   7    51.410000000000    59.640000000000    41.990000000000
  2786   1    50.870000000000    58.800000000000    42.010000000000
  2787   6    52.370000000000    59.830000000000    43.070000000000
  2788   1    52.320000000000    60.870000000000    43.360000000000
  2789   6    52.000000000000    58.960000000000    44.310000000000
  2790   1    52.600000000000    59.270000000000    45.200000000000
  2791   1    52.180000000000    57.890000000000    44.100000000000
  2792   6    50.540000000000    59.160000000000    44.660000000000
  2793   6    50.060000000000    60.400000000000    45.080000000000
  2794   1    50.740000000000    61.230000000000    45.200000000000
  2795   6    48.690000000000    60.590000000000    45.330000000000
  2796   1    48.320000000000    61.570000000000    45.620000000000
  2797   6    47.790000000000    59.530000000000    45.150000000000
  2798   8    46.410000000000    59.730000000000    45.310000000000
  2799   1    45.970000000000    58.900000000000    45.080000000000
  2800   6    49.630000000000    58.090000000000    44.540000000000
  2801   1    49.990000000000    57.120000000000    44.240000000000
  2802   6    48.270000000000    58.270000000000    44.780000000000
  2803   1    47.590000000000    57.440000000000    44.650000000000
  2804   6    53.810000000000    59.560000000000    42.630000000000
  2805   8    54.090000000000    59.050000000000    41.550000000000
  2806   7    54.780000000000    59.940000000000    43.480000000000
  2807   1    54.550000000000    60.420000000000    44.320000000000
  2808   6    56.190000000000    59.740000000000    43.190000000000
  2809   1    56.300000000000    58.770000000000    42.740000000000
  2810   6    56.770000000000    60.830000000000    42.250000000000
  2811   1    56.180000000000    60.780000000000    41.310000000000
  2812   1    57.820000000000    60.580000000000    41.980000000000
  2813   6    56.700000000000    62.270000000000    42.800000000000
  2814   1    57.330000000000    62.360000000000    43.710000000000
  2815   1    55.650000000000    62.470000000000    43.090000000000
  2816   6    57.150000000000    63.310000000000    41.770000000000
  2817   1    56.560000000000    63.190000000000    40.830000000000
  2818   1    58.230000000000    63.200000000000    41.520000000000
  2819   7    56.850000000000    64.670000000000    42.330000000000
  2820   1    55.920000000000    65.030000000000    42.250000000000
  2821   6    57.720000000000    65.450000000000    42.970000000000
  2822   7    58.960000000000    65.100000000000    43.230000000000
  2823   1    59.550000000000    65.790000000000    43.660000000000
  2824   1    59.340000000000    64.230000000000    42.930000000000
  2825   7    57.360000000000    66.650000000000    43.360000000000
  2826   1    56.530000000000    67.070000000000    42.990000000000
  2827   1    58.090000000000    67.240000000000    43.700000000000
  2828   6    57.000000000000    59.700000000000    44.480000000000
  2829   8    56.550000000000    60.100000000000    45.550000000000
  2830   7    58.250000000000    59.200000000000    44.410000000000
  2831   1    58.690000000000    58.930000000000    43.560000000000
  2832   6    59.110000000000    59.010000000000    45.550000000000
  2833   1    58.440000000000    58.760000000000    46.370000000000
  2834   6    60.030000000000    57.760000000000    45.380000000000
  2835   1    59.400000000000    56.850000000000    45.370000000000
  2836   1    60.730000000000    57.680000000000    46.230000000000
  2837   6    60.850000000000    57.750000000000    44.100000000000
  2838   8    60.600000000000    58.540000000000    43.160000000000
  2839   8    61.730000000000    56.860000000000    44.000000000000
  2840   6    59.870000000000    60.260000000000    46.010000000000
  2841   8    61.100000000000    60.360000000000    45.910000000000
  2842   7    59.150000000000    61.230000000000    46.600000000000
  2843   1    58.160000000000    61.140000000000    46.660000000000
  2844   6    59.710000000000    62.440000000000    47.150000000000
  2845   1    60.740000000000    62.270000000000    47.450000000000
  2846   6    59.630000000000    63.580000000000    46.110000000000
  2847   1    58.580000000000    63.780000000000    45.830000000000
  2848   1    60.180000000000    63.280000000000    45.190000000000
  2849   1    60.080000000000    64.520000000000    46.490000000000
  2850   6    58.920000000000    62.840000000000    48.380000000000
  2851   8    57.710000000000    62.650000000000    48.430000000000
  2852   7    59.580000000000    63.380000000000    49.430000000000
  2853   1    60.510000000000    63.720000000000    49.310000000000
  2854   6    58.920000000000    63.710000000000    50.690000000000
  2855   1    58.030000000000    63.100000000000    50.750000000000
  2856   6    59.770000000000    63.410000000000    51.980000000000
  2857   1    59.110000000000    63.610000000000    52.840000000000
  2858   1    60.630000000000    64.110000000000    52.070000000000
  2859   6    60.280000000000    61.940000000000    52.100000000000
  2860   1    61.130000000000    61.790000000000    51.410000000000
  2861   1    59.470000000000    61.240000000000    51.810000000000
  2862   6    60.770000000000    61.600000000000    53.530000000000
  2863   8    61.620000000000    62.290000000000    54.090000000000
  2864   7    60.280000000000    60.490000000000    54.130000000000
  2865   1    60.570000000000    60.280000000000    55.060000000000
  2866   1    59.600000000000    59.900000000000    53.670000000000
  2867   6    58.390000000000    65.150000000000    50.680000000000
  2868   8    58.800000000000    66.010000000000    51.470000000000
  2869   7    57.450000000000    65.430000000000    49.770000000000
  2870   1    57.140000000000    64.710000000000    49.150000000000
  2871   6    56.850000000000    66.740000000000    49.550000000000
  2872   1    57.080000000000    67.390000000000    50.380000000000
  2873   6    57.270000000000    67.400000000000    48.230000000000
  2874   1    56.860000000000    68.430000000000    48.190000000000
  2875   6    58.800000000000    67.510000000000    48.150000000000
  2876   1    59.260000000000    66.500000000000    48.060000000000
  2877   1    59.220000000000    68.020000000000    49.040000000000
  2878   1    59.100000000000    68.080000000000    47.240000000000
  2879   6    56.750000000000    66.640000000000    46.980000000000
  2880   1    55.640000000000    66.680000000000    46.900000000000
  2881   1    57.060000000000    65.570000000000    47.010000000000
  2882   1    57.180000000000    67.100000000000    46.070000000000
  2883   6    55.360000000000    66.550000000000    49.480000000000
  2884   8    54.900000000000    65.440000000000    49.230000000000
  2885   7    54.580000000000    67.640000000000    49.680000000000
  2886   1    54.960000000000    68.410000000000    50.200000000000
  2887   6    53.440000000000    68.060000000000    48.860000000000
  2888   1    53.980000000000    68.570000000000    48.060000000000
  2889   6    52.590000000000    69.230000000000    49.420000000000
  2890   1    52.830000000000    70.120000000000    48.800000000000
  2891   6    51.070000000000    69.010000000000    49.270000000000
  2892   1    50.740000000000    68.100000000000    49.820000000000
  2893   1    50.780000000000    68.910000000000    48.210000000000
  2894   1    50.510000000000    69.880000000000    49.690000000000
  2895   6    52.930000000000    69.640000000000    50.870000000000
  2896   1    54.020000000000    69.710000000000    51.070000000000
  2897   1    52.460000000000    68.950000000000    51.600000000000
  2898   1    52.500000000000    70.650000000000    51.070000000000
  2899   6    52.670000000000    67.050000000000    48.010000000000
  2900   8    52.580000000000    67.250000000000    46.800000000000
  2901   7    52.080000000000    65.970000000000    48.560000000000
  2902   1    52.240000000000    65.750000000000    49.520000000000
  2903   6    51.340000000000    65.000000000000    47.760000000000
  2904   1    51.160000000000    65.420000000000    46.780000000000
  2905   6    52.110000000000    63.680000000000    47.500000000000
  2906   1    51.420000000000    62.950000000000    47.030000000000
  2907   1    52.450000000000    63.270000000000    48.470000000000
  2908   6    53.320000000000    63.900000000000    46.550000000000
  2909   1    54.050000000000    64.590000000000    47.010000000000
  2910   1    52.960000000000    64.370000000000    45.610000000000
  2911   6    54.000000000000    62.590000000000    46.150000000000
  2912   8    53.530000000000    61.850000000000    45.280000000000
  2913   7    55.150000000000    62.280000000000    46.770000000000
  2914   1    55.610000000000    61.430000000000    46.490000000000
  2915   1    55.510000000000    62.850000000000    47.510000000000
  2916   6    49.940000000000    64.770000000000    48.300000000000
  2917   8    49.660000000000    63.840000000000    49.050000000000
  2918   7    49.020000000000    65.650000000000    47.880000000000
  2919   1    49.280000000000    66.400000000000    47.270000000000
  2920   6    47.600000000000    65.580000000000    48.110000000000
  2921   1    47.490000000000    65.390000000000    49.170000000000
  2922   6    46.900000000000    66.960000000000    47.900000000000
  2923   1    47.160000000000    67.540000000000    48.810000000000
  2924   1    45.800000000000    66.820000000000    47.940000000000
  2925   6    47.240000000000    67.910000000000    46.690000000000
  2926   1    46.280000000000    68.070000000000    46.170000000000
  2927   6    47.710000000000    69.280000000000    47.220000000000
  2928   1    48.670000000000    69.160000000000    47.770000000000
  2929   1    46.970000000000    69.720000000000    47.910000000000
  2930   1    47.870000000000    69.980000000000    46.380000000000
  2931   6    48.230000000000    67.440000000000    45.600000000000
  2932   1    47.960000000000    66.440000000000    45.210000000000
  2933   1    49.270000000000    67.430000000000    45.980000000000
  2934   1    48.190000000000    68.150000000000    44.750000000000
  2935   6    46.920000000000    64.450000000000    47.340000000000
  2936   8    47.050000000000    64.400000000000    46.110000000000
  2937   7    46.220000000000    63.480000000000    47.940000000000
  2938   6    46.110000000000    63.270000000000    49.390000000000
  2939   1    45.270000000000    63.890000000000    49.770000000000
  2940   1    47.050000000000    63.520000000000    49.920000000000
  2941   6    45.570000000000    62.400000000000    47.210000000000
  2942   1    46.360000000000    61.890000000000    46.680000000000
  2943   6    44.950000000000    61.500000000000    48.290000000000
  2944   1    45.000000000000    60.430000000000    48.010000000000
  2945   1    43.890000000000    61.770000000000    48.490000000000
  2946   6    45.780000000000    61.790000000000    49.540000000000
  2947   1    45.240000000000    61.570000000000    50.490000000000
  2948   1    46.720000000000    61.200000000000    49.520000000000
  2949   6    44.560000000000    62.830000000000    46.160000000000
  2950   8    43.900000000000    63.860000000000    46.300000000000
  2951   7    44.400000000000    62.000000000000    45.110000000000
  2952   1    45.020000000000    61.220000000000    45.030000000000
  2953   6    43.260000000000    62.020000000000    44.220000000000
  2954   1    43.180000000000    63.010000000000    43.790000000000
  2955   6    43.420000000000    60.980000000000    43.100000000000
  2956   1    43.650000000000    60.000000000000    43.560000000000
  2957   6    42.150000000000    60.820000000000    42.230000000000
  2958   1    41.870000000000    61.800000000000    41.770000000000
  2959   1    41.300000000000    60.430000000000    42.820000000000
  2960   1    42.350000000000    60.100000000000    41.410000000000
  2961   6    44.620000000000    61.380000000000    42.220000000000
  2962   1    45.550000000000    61.440000000000    42.830000000000
  2963   1    44.450000000000    62.370000000000    41.750000000000
  2964   1    44.780000000000    60.620000000000    41.430000000000
  2965   6    41.980000000000    61.750000000000    45.020000000000
  2966   8    41.960000000000    60.890000000000    45.890000000000
  2967   7    40.890000000000    62.500000000000    44.760000000000
  2968   1    40.910000000000    63.220000000000    44.070000000000
  2969   6    39.640000000000    62.330000000000    45.490000000000
  2970   1    39.860000000000    62.480000000000    46.540000000000
  2971   6    38.610000000000    63.400000000000    45.050000000000
  2972   1    38.370000000000    63.250000000000    43.970000000000
  2973   1    39.090000000000    64.390000000000    45.160000000000
  2974   6    37.290000000000    63.410000000000    45.850000000000
  2975   1    37.520000000000    63.460000000000    46.930000000000
  2976   1    36.750000000000    62.460000000000    45.660000000000
  2977   6    36.420000000000    64.630000000000    45.480000000000
  2978   1    36.530000000000    64.840000000000    44.390000000000
  2979   1    36.830000000000    65.510000000000    46.020000000000
  2980   6    34.930000000000    64.520000000000    45.810000000000
  2981   1    34.400000000000    65.460000000000    45.550000000000
  2982   1    34.770000000000    64.320000000000    46.900000000000
  2983   7    34.310000000000    63.420000000000    45.040000000000
  2984   1    34.730000000000    62.510000000000    45.340000000000
  2985   1    34.480000000000    63.560000000000    44.020000000000
  2986   1    33.290000000000    63.400000000000    45.200000000000
  2987   6    39.070000000000    60.920000000000    45.340000000000
  2988   8    38.900000000000    60.420000000000    44.230000000000
  2989   7    38.810000000000    60.240000000000    46.480000000000
  2990   1    38.960000000000    60.650000000000    47.380000000000
  2991   6    38.390000000000    58.860000000000    46.490000000000
  2992   1    38.840000000000    58.380000000000    45.640000000000
  2993   6    38.910000000000    58.160000000000    47.780000000000
  2994   1    38.250000000000    58.400000000000    48.640000000000
  2995   1    39.920000000000    58.540000000000    48.020000000000
  2996   6    39.020000000000    56.660000000000    47.640000000000
  2997   8    38.880000000000    56.140000000000    46.500000000000
  2998   8    39.340000000000    55.990000000000    48.650000000000
  2999   6    36.880000000000    58.730000000000    46.330000000000
  3000   8    36.110000000000    59.670000000000    46.530000000000
  3001   7    36.440000000000    57.540000000000    45.910000000000
  3002   1    37.090000000000    56.780000000000    45.890000000000
  3003   6    35.070000000000    57.230000000000    45.600000000000
  3004   1    34.420000000000    57.990000000000    46.010000000000
  3005   6    34.800000000000    57.060000000000    44.070000000000
  3006   1    33.770000000000    56.680000000000    43.900000000000
  3007   1    35.510000000000    56.330000000000    43.640000000000
  3008   6    34.950000000000    58.370000000000    43.330000000000
  3009   6    33.820000000000    59.060000000000    42.850000000000
  3010   1    32.840000000000    58.630000000000    42.990000000000
  3011   6    33.950000000000    60.290000000000    42.180000000000
  3012   1    33.070000000000    60.800000000000    41.810000000000
  3013   6    35.220000000000    60.820000000000    41.960000000000
  3014   8    35.380000000000    62.030000000000    41.270000000000
  3015   1    36.140000000000    61.900000000000    40.700000000000
  3016   6    36.210000000000    58.900000000000    43.060000000000
  3017   1    37.100000000000    58.380000000000    43.390000000000
  3018   6    36.350000000000    60.130000000000    42.390000000000
  3019   1    37.340000000000    60.530000000000    42.210000000000
  3020   6    34.710000000000    55.940000000000    46.300000000000
  3021   8    35.570000000000    55.110000000000    46.590000000000
  3022   7    33.420000000000    55.750000000000    46.600000000000
  3023   1    32.740000000000    56.460000000000    46.420000000000
  3024   6    32.880000000000    54.470000000000    47.010000000000
  3025   1    33.480000000000    54.080000000000    47.810000000000
  3026   6    31.440000000000    54.600000000000    47.500000000000
  3027   1    30.800000000000    55.000000000000    46.680000000000
  3028   6    30.890000000000    53.240000000000    47.950000000000
  3029   1    31.570000000000    52.780000000000    48.710000000000
  3030   1    30.790000000000    52.530000000000    47.100000000000
  3031   1    29.890000000000    53.360000000000    48.420000000000
  3032   6    31.370000000000    55.600000000000    48.680000000000
  3033   1    31.730000000000    56.610000000000    48.390000000000
  3034   1    31.980000000000    55.220000000000    49.530000000000
  3035   1    30.330000000000    55.700000000000    49.030000000000
  3036   6    32.970000000000    53.480000000000    45.840000000000
  3037   8    32.610000000000    53.810000000000    44.710000000000
  3038   7    33.490000000000    52.260000000000    46.070000000000
  3039   1    33.790000000000    52.030000000000    46.990000000000
  3040   6    33.660000000000    51.260000000000    45.040000000000
  3041   1    33.900000000000    51.760000000000    44.110000000000
  3042   6    34.820000000000    50.280000000000    45.380000000000
  3043   1    34.910000000000    49.530000000000    44.560000000000
  3044   1    34.580000000000    49.720000000000    46.310000000000
  3045   6    36.190000000000    50.960000000000    45.590000000000
  3046   1    36.980000000000    50.180000000000    45.700000000000
  3047   1    36.170000000000    51.550000000000    46.530000000000
  3048   6    36.570000000000    51.860000000000    44.410000000000
  3049   8    36.650000000000    51.420000000000    43.260000000000
  3050   7    36.800000000000    53.160000000000    44.690000000000
  3051   1    37.080000000000    53.750000000000    43.930000000000
  3052   1    36.550000000000    53.550000000000    45.570000000000
  3053   6    32.360000000000    50.510000000000    44.830000000000
  3054   8    32.030000000000    49.560000000000    45.540000000000
  3055   7    31.550000000000    50.940000000000    43.840000000000
  3056   1    31.850000000000    51.700000000000    43.260000000000
  3057   6    30.150000000000    50.570000000000    43.710000000000
  3058   1    29.650000000000    50.890000000000    44.610000000000
  3059   6    29.470000000000    51.280000000000    42.530000000000
  3060   1    29.920000000000    50.950000000000    41.570000000000
  3061   8    29.650000000000    52.680000000000    42.650000000000
  3062   1    29.970000000000    53.000000000000    41.800000000000
  3063   6    27.960000000000    51.020000000000    42.550000000000
  3064   1    27.530000000000    51.300000000000    43.530000000000
  3065   1    27.720000000000    49.950000000000    42.350000000000
  3066   1    27.460000000000    51.620000000000    41.770000000000
  3067   6    29.880000000000    49.090000000000    43.570000000000
  3068   8    29.020000000000    48.540000000000    44.260000000000
  3069   7    30.650000000000    48.370000000000    42.730000000000
  3070   1    31.370000000000    48.810000000000    42.200000000000
  3071   6    30.500000000000    46.930000000000    42.550000000000
  3072   1    29.470000000000    46.750000000000    42.300000000000
  3073   6    31.320000000000    46.390000000000    41.370000000000
  3074   1    31.240000000000    45.290000000000    41.340000000000
  3075   6    30.720000000000    46.940000000000    40.060000000000
  3076   1    30.850000000000    48.040000000000    39.980000000000
  3077   1    29.640000000000    46.700000000000    40.000000000000
  3078   1    31.220000000000    46.470000000000    39.180000000000
  3079   6    32.820000000000    46.750000000000    41.490000000000
  3080   1    33.240000000000    46.400000000000    42.460000000000
  3081   1    32.990000000000    47.850000000000    41.400000000000
  3082   1    33.390000000000    46.230000000000    40.690000000000
  3083   6    30.740000000000    46.130000000000    43.820000000000
  3084   8    30.020000000000    45.170000000000    44.120000000000
  3085   7    31.730000000000    46.530000000000    44.640000000000
  3086   1    32.320000000000    47.290000000000    44.350000000000
  3087   6    32.040000000000    45.970000000000    45.940000000000
  3088   1    32.190000000000    44.910000000000    45.820000000000
  3089   6    33.340000000000    46.600000000000    46.520000000000
  3090   1    33.540000000000    46.160000000000    47.530000000000
  3091   1    33.220000000000    47.700000000000    46.650000000000
  3092   6    34.570000000000    46.360000000000    45.650000000000
  3093   8    34.510000000000    46.000000000000    44.460000000000
  3094   7    35.780000000000    46.540000000000    46.220000000000
  3095   1    36.580000000000    46.250000000000    45.710000000000
  3096   1    35.810000000000    46.880000000000    47.160000000000
  3097   6    30.880000000000    46.130000000000    46.920000000000
  3098   8    30.500000000000    45.200000000000    47.630000000000
  3099   7    30.240000000000    47.320000000000    46.950000000000
  3100   1    30.580000000000    48.070000000000    46.390000000000
  3101   6    29.030000000000    47.570000000000    47.730000000000
  3102   1    29.250000000000    47.330000000000    48.760000000000
  3103   6    28.600000000000    49.040000000000    47.660000000000
  3104   1    28.390000000000    49.330000000000    46.610000000000
  3105   6    27.340000000000    49.300000000000    48.510000000000
  3106   1    27.520000000000    48.990000000000    49.560000000000
  3107   1    26.450000000000    48.760000000000    48.120000000000
  3108   1    27.100000000000    50.390000000000    48.500000000000
  3109   6    29.740000000000    49.920000000000    48.200000000000
  3110   1    30.630000000000    49.880000000000    47.540000000000
  3111   1    30.030000000000    49.590000000000    49.220000000000
  3112   1    29.400000000000    50.980000000000    48.250000000000
  3113   6    27.860000000000    46.680000000000    47.310000000000
  3114   8    27.150000000000    46.130000000000    48.150000000000
  3115   7    27.650000000000    46.500000000000    45.990000000000
  3116   1    28.220000000000    46.980000000000    45.330000000000
  3117   6    26.640000000000    45.590000000000    45.440000000000
  3118   1    25.690000000000    45.860000000000    45.870000000000
  3119   6    26.520000000000    45.700000000000    43.920000000000
  3120   1    27.510000000000    45.490000000000    43.470000000000
  3121   6    25.490000000000    44.690000000000    43.360000000000
  3122   1    24.480000000000    44.890000000000    43.760000000000
  3123   1    25.770000000000    43.640000000000    43.620000000000
  3124   1    25.450000000000    44.740000000000    42.250000000000
  3125   6    26.100000000000    47.130000000000    43.500000000000
  3126   1    26.760000000000    47.880000000000    43.980000000000
  3127   1    25.070000000000    47.330000000000    43.880000000000
  3128   6    26.140000000000    47.350000000000    41.990000000000
  3129   1    25.300000000000    46.830000000000    41.490000000000
  3130   1    27.090000000000    46.960000000000    41.560000000000
  3131   1    26.070000000000    48.430000000000    41.750000000000
  3132   6    26.890000000000    44.140000000000    45.870000000000
  3133   8    25.970000000000    43.440000000000    46.290000000000
  3134   7    28.150000000000    43.670000000000    45.820000000000
  3135   1    28.880000000000    44.240000000000    45.450000000000
  3136   6    28.540000000000    42.360000000000    46.320000000000
  3137   1    27.970000000000    41.620000000000    45.780000000000
  3138   6    30.040000000000    42.150000000000    46.030000000000
  3139   1    30.670000000000    42.860000000000    46.600000000000
  3140   1    30.240000000000    42.310000000000    44.950000000000
  3141   1    30.350000000000    41.120000000000    46.300000000000
  3142   6    28.260000000000    42.160000000000    47.800000000000
  3143   8    27.720000000000    41.140000000000    48.220000000000
  3144   7    28.580000000000    43.170000000000    48.640000000000
  3145   1    29.080000000000    43.960000000000    48.290000000000
  3146   6    28.220000000000    43.210000000000    50.040000000000
  3147   1    28.600000000000    42.310000000000    50.490000000000
  3148   6    28.960000000000    44.400000000000    50.720000000000
  3149   1    28.790000000000    45.310000000000    50.100000000000
  3150   1    30.050000000000    44.200000000000    50.670000000000
  3151   6    28.590000000000    44.720000000000    52.130000000000
  3152   6    28.940000000000    44.020000000000    53.260000000000
  3153   1    29.530000000000    43.120000000000    53.260000000000
  3154   7    28.460000000000    44.670000000000    54.370000000000
  3155   1    28.730000000000    44.520000000000    55.300000000000
  3156   6    27.800000000000    45.800000000000    53.990000000000
  3157   6    27.860000000000    45.870000000000    52.580000000000
  3158   6    27.280000000000    46.960000000000    51.910000000000
  3159   1    27.310000000000    47.020000000000    50.840000000000
  3160   6    26.650000000000    47.940000000000    52.670000000000
  3161   1    26.160000000000    48.770000000000    52.180000000000
  3162   6    27.200000000000    46.800000000000    54.740000000000
  3163   1    27.190000000000    46.760000000000    55.820000000000
  3164   6    26.620000000000    47.870000000000    54.060000000000
  3165   1    26.160000000000    48.660000000000    54.640000000000
  3166   6    26.700000000000    43.180000000000    50.310000000000
  3167   8    26.230000000000    42.450000000000    51.180000000000
  3168   7    25.890000000000    43.930000000000    49.530000000000
  3169   1    26.290000000000    44.580000000000    48.890000000000
  3170   6    24.430000000000    43.810000000000    49.540000000000
  3171   1    24.090000000000    43.960000000000    50.550000000000
  3172   6    23.780000000000    44.860000000000    48.590000000000
  3173   1    22.860000000000    44.450000000000    48.120000000000
  3174   1    24.500000000000    45.030000000000    47.760000000000
  3175   6    23.390000000000    46.240000000000    49.190000000000
  3176   1    22.290000000000    46.250000000000    49.320000000000
  3177   6    23.990000000000    46.540000000000    50.580000000000
  3178   1    25.090000000000    46.440000000000    50.540000000000
  3179   1    23.590000000000    45.830000000000    51.340000000000
  3180   1    23.730000000000    47.570000000000    50.900000000000
  3181   6    23.740000000000    47.370000000000    48.210000000000
  3182   1    23.220000000000    47.220000000000    47.240000000000
  3183   1    24.830000000000    47.380000000000    48.030000000000
  3184   1    23.440000000000    48.360000000000    48.630000000000
  3185   6    23.940000000000    42.420000000000    49.170000000000
  3186   8    23.040000000000    41.880000000000    49.830000000000
  3187   7    24.520000000000    41.760000000000    48.150000000000
  3188   1    25.190000000000    42.240000000000    47.570000000000
  3189   6    24.250000000000    40.370000000000    47.840000000000
  3190   1    23.180000000000    40.280000000000    47.740000000000
  3191   6    24.940000000000    39.910000000000    46.520000000000
  3192   1    24.950000000000    38.800000000000    46.440000000000
  3193   1    25.990000000000    40.280000000000    46.500000000000
  3194   6    24.210000000000    40.410000000000    45.310000000000
  3195   6    22.840000000000    40.130000000000    45.150000000000
  3196   1    22.300000000000    39.590000000000    45.920000000000
  3197   6    22.150000000000    40.540000000000    44.010000000000
  3198   1    21.090000000000    40.330000000000    43.920000000000
  3199   6    22.830000000000    41.210000000000    42.990000000000
  3200   8    22.120000000000    41.670000000000    41.870000000000
  3201   1    21.230000000000    41.320000000000    41.930000000000
  3202   6    24.880000000000    41.060000000000    44.260000000000
  3203   1    25.940000000000    41.250000000000    44.350000000000
  3204   6    24.200000000000    41.450000000000    43.100000000000
  3205   1    24.710000000000    41.960000000000    42.300000000000
  3206   6    24.580000000000    39.390000000000    48.950000000000
  3207   8    23.790000000000    38.480000000000    49.230000000000
  3208   7    25.720000000000    39.570000000000    49.640000000000
  3209   1    26.380000000000    40.260000000000    49.350000000000
  3210   6    26.060000000000    38.810000000000    50.840000000000
  3211   1    26.070000000000    37.760000000000    50.580000000000
  3212   6    27.450000000000    39.230000000000    51.340000000000
  3213   1    27.470000000000    40.300000000000    51.650000000000
  3214   1    28.210000000000    39.100000000000    50.540000000000
  3215   1    27.760000000000    38.610000000000    52.210000000000
  3216   6    25.030000000000    39.000000000000    51.950000000000
  3217   8    24.550000000000    38.030000000000    52.540000000000
  3218   7    24.590000000000    40.240000000000    52.200000000000
  3219   1    25.010000000000    41.020000000000    51.730000000000
  3220   6    23.530000000000    40.540000000000    53.140000000000
  3221   1    23.840000000000    40.160000000000    54.100000000000
  3222   6    23.350000000000    42.070000000000    53.240000000000
  3223   1    23.020000000000    42.490000000000    52.270000000000
  3224   1    24.320000000000    42.540000000000    53.510000000000
  3225   1    22.600000000000    42.320000000000    54.020000000000
  3226   6    22.210000000000    39.850000000000    52.810000000000
  3227   8    21.580000000000    39.250000000000    53.680000000000
  3228   7    21.790000000000    39.850000000000    51.520000000000
  3229   1    22.300000000000    40.390000000000    50.860000000000
  3230   6    20.640000000000    39.120000000000    51.030000000000
  3231   1    19.790000000000    39.420000000000    51.620000000000
  3232   6    20.330000000000    39.470000000000    49.570000000000
  3233   1    21.260000000000    39.310000000000    48.970000000000
  3234   6    19.210000000000    38.560000000000    48.990000000000
  3235   1    18.310000000000    38.600000000000    49.640000000000
  3236   1    19.540000000000    37.510000000000    48.900000000000
  3237   1    18.920000000000    38.910000000000    47.980000000000
  3238   6    19.920000000000    40.950000000000    49.430000000000
  3239   1    20.500000000000    41.590000000000    50.140000000000
  3240   1    18.850000000000    41.050000000000    49.710000000000
  3241   6    20.140000000000    41.500000000000    48.010000000000
  3242   1    19.730000000000    40.820000000000    47.240000000000
  3243   1    21.230000000000    41.630000000000    47.810000000000
  3244   1    19.650000000000    42.490000000000    47.910000000000
  3245   6    20.760000000000    37.600000000000    51.230000000000
  3246   8    19.830000000000    36.950000000000    51.690000000000
  3247   7    21.950000000000    37.010000000000    50.960000000000
  3248   1    22.680000000000    37.560000000000    50.560000000000
  3249   6    22.270000000000    35.620000000000    51.240000000000
  3250   1    21.520000000000    35.010000000000    50.760000000000
  3251   6    23.720000000000    35.260000000000    50.740000000000
  3252   1    24.290000000000    34.700000000000    51.510000000000
  3253   1    24.260000000000    36.230000000000    50.630000000000
  3254   6    23.870000000000    34.480000000000    49.400000000000
  3255   1    24.350000000000    33.500000000000    49.650000000000
  3256   6    22.560000000000    34.150000000000    48.680000000000
  3257   1    21.990000000000    35.090000000000    48.520000000000
  3258   1    21.940000000000    33.440000000000    49.270000000000
  3259   1    22.770000000000    33.700000000000    47.690000000000
  3260   6    24.830000000000    35.210000000000    48.440000000000
  3261   1    25.800000000000    35.410000000000    48.940000000000
  3262   1    24.390000000000    36.170000000000    48.120000000000
  3263   1    25.020000000000    34.590000000000    47.540000000000
  3264   6    22.130000000000    35.260000000000    52.720000000000
  3265   8    21.710000000000    34.150000000000    53.060000000000
  3266   7    22.460000000000    36.200000000000    53.620000000000
  3267   1    22.880000000000    37.040000000000    53.280000000000
  3268   6    22.390000000000    36.040000000000    55.060000000000
  3269   1    22.500000000000    35.000000000000    55.310000000000
  3270   6    23.520000000000    36.890000000000    55.690000000000
  3271   1    23.340000000000    37.130000000000    56.760000000000
  3272   1    23.640000000000    37.840000000000    55.130000000000
  3273   6    24.830000000000    36.110000000000    55.580000000000
  3274   8    25.650000000000    36.320000000000    54.700000000000
  3275   7    25.040000000000    35.180000000000    56.540000000000
  3276   1    25.860000000000    34.620000000000    56.480000000000
  3277   1    24.370000000000    35.080000000000    57.280000000000
  3278   6    21.040000000000    36.460000000000    55.660000000000
  3279   8    20.900000000000    36.500000000000    56.880000000000
  3280   7    20.020000000000    36.760000000000    54.830000000000
  3281   1    20.170000000000    36.740000000000    53.850000000000
  3282   6    18.650000000000    37.030000000000    55.270000000000
  3283   1    18.080000000000    37.030000000000    54.350000000000
  3284   6    18.050000000000    35.890000000000    56.150000000000
  3285   1    18.530000000000    35.890000000000    57.160000000000
  3286   1    18.270000000000    34.910000000000    55.660000000000
  3287   6    16.530000000000    35.990000000000    56.290000000000
  3288   8    15.830000000000    36.380000000000    55.350000000000
  3289   7    15.990000000000    35.670000000000    57.480000000000
  3290   1    15.020000000000    35.860000000000    57.610000000000
  3291   1    16.580000000000    35.490000000000    58.270000000000
  3292   6    18.480000000000    38.440000000000    55.840000000000
  3293   8    17.660000000000    38.720000000000    56.720000000000
  3294   7    19.280000000000    39.390000000000    55.330000000000
  3295   1    19.990000000000    39.150000000000    54.670000000000
  3296   6    19.180000000000    40.800000000000    55.650000000000
  3297   1    18.360000000000    40.980000000000    56.330000000000
  3298   6    20.510000000000    41.280000000000    56.310000000000
  3299   1    21.350000000000    40.930000000000    55.680000000000
  3300   1    20.600000000000    40.740000000000    57.280000000000
  3301  16    20.670000000000    43.080000000000    56.590000000000
  3302   1    20.780000000000    43.370000000000    55.310000000000
  3303   6    18.890000000000    41.550000000000    54.370000000000
  3304   8    19.770000000000    41.790000000000    53.540000000000
  3305   7    17.620000000000    41.970000000000    54.160000000000
  3306   1    16.920000000000    41.790000000000    54.840000000000
  3307   6    17.190000000000    42.440000000000    52.860000000000
  3308   1    18.030000000000    42.830000000000    52.300000000000
  3309   6    16.560000000000    41.270000000000    52.070000000000
  3310   1    15.680000000000    40.860000000000    52.610000000000
  3311   1    17.300000000000    40.450000000000    51.950000000000
  3312   1    16.230000000000    41.600000000000    51.060000000000
  3313   6    16.210000000000    43.580000000000    52.980000000000
  3314   8    15.500000000000    43.920000000000    52.040000000000
  3315   7    16.180000000000    44.270000000000    54.130000000000
  3316   1    16.770000000000    43.970000000000    54.880000000000
  3317   6    15.270000000000    45.370000000000    54.420000000000
  3318   1    14.270000000000    44.990000000000    54.300000000000
  3319   6    15.460000000000    45.870000000000    55.890000000000
  3320   1    15.270000000000    45.000000000000    56.550000000000
  3321   1    14.670000000000    46.620000000000    56.120000000000
  3322   6    16.800000000000    46.460000000000    56.250000000000
  3323   6    17.800000000000    45.830000000000    56.940000000000
  3324   1    17.730000000000    44.820000000000    57.330000000000
  3325   7    18.860000000000    46.690000000000    57.110000000000
  3326   1    19.660000000000    46.550000000000    57.650000000000
  3327   6    18.570000000000    47.890000000000    56.530000000000
  3328   6    17.270000000000    47.800000000000    55.980000000000
  3329   6    16.720000000000    48.920000000000    55.360000000000
  3330   1    15.730000000000    48.890000000000    54.930000000000
  3331   6    17.480000000000    50.090000000000    55.270000000000
  3332   1    17.070000000000    50.960000000000    54.770000000000
  3333   6    19.320000000000    49.050000000000    56.460000000000
  3334   1    20.300000000000    49.120000000000    56.910000000000
  3335   6    18.750000000000    50.160000000000    55.830000000000
  3336   1    19.320000000000    51.080000000000    55.770000000000
  3337   6    15.380000000000    46.560000000000    53.460000000000
  3338   8    14.440000000000    47.320000000000    53.280000000000
  3339   7    16.560000000000    46.740000000000    52.860000000000
  3340   1    17.310000000000    46.100000000000    53.050000000000
  3341   6    16.850000000000    47.790000000000    51.910000000000
  3342   1    16.340000000000    48.680000000000    52.230000000000
  3343   6    18.380000000000    48.080000000000    51.890000000000
  3344   1    18.660000000000    48.560000000000    52.850000000000
  3345   1    18.660000000000    48.780000000000    51.070000000000
  3346   6    19.190000000000    46.810000000000    51.750000000000
  3347   6    19.730000000000    46.180000000000    52.890000000000
  3348   1    19.590000000000    46.630000000000    53.870000000000
  3349   6    20.450000000000    44.990000000000    52.770000000000
  3350   1    20.860000000000    44.510000000000    53.650000000000
  3351   6    20.630000000000    44.400000000000    51.510000000000
  3352   1    21.170000000000    43.470000000000    51.420000000000
  3353   6    19.400000000000    46.230000000000    50.490000000000
  3354   1    19.000000000000    46.700000000000    49.610000000000
  3355   6    20.100000000000    45.020000000000    50.370000000000
  3356   1    20.250000000000    44.560000000000    49.410000000000
  3357   6    16.330000000000    47.500000000000    50.510000000000
  3358   8    16.230000000000    48.410000000000    49.680000000000
  3359   7    15.980000000000    46.230000000000    50.200000000000
  3360   1    15.980000000000    45.520000000000    50.900000000000
  3361   6    15.380000000000    45.830000000000    48.940000000000
  3362   1    15.940000000000    46.290000000000    48.150000000000
  3363   6    15.400000000000    44.320000000000    48.710000000000
  3364   1    14.760000000000    43.810000000000    49.460000000000
  3365   6    14.890000000000    43.970000000000    47.290000000000
  3366   1    15.530000000000    44.450000000000    46.520000000000
  3367   1    13.840000000000    44.280000000000    47.150000000000
  3368   1    14.940000000000    42.870000000000    47.140000000000
  3369   6    16.840000000000    43.780000000000    48.870000000000
  3370   1    17.210000000000    43.920000000000    49.910000000000
  3371   1    17.540000000000    44.300000000000    48.180000000000
  3372   1    16.870000000000    42.700000000000    48.650000000000
  3373   6    13.950000000000    46.370000000000    48.870000000000
  3374   8    13.160000000000    46.230000000000    49.800000000000
  3375   7    13.590000000000    47.040000000000    47.760000000000
  3376   1    14.200000000000    47.100000000000    46.980000000000
  3377   6    12.260000000000    47.570000000000    47.580000000000
  3378   1    11.560000000000    47.010000000000    48.180000000000
  3379   6    12.110000000000    49.080000000000    47.940000000000
  3380   1    11.100000000000    49.440000000000    47.650000000000
  3381   1    12.850000000000    49.660000000000    47.350000000000
  3382   6    12.270000000000    49.370000000000    49.460000000000
  3383   1    13.300000000000    49.150000000000    49.790000000000
  3384   1    11.580000000000    48.700000000000    50.020000000000
  3385   6    11.930000000000    50.810000000000    49.880000000000
  3386   8    11.760000000000    51.080000000000    51.070000000000
  3387   7    11.830000000000    51.760000000000    48.930000000000
  3388   1    11.650000000000    52.690000000000    49.240000000000
  3389   1    11.940000000000    51.520000000000    47.970000000000
  3390   6    11.850000000000    47.310000000000    46.150000000000
  3391   8    12.560000000000    46.680000000000    45.380000000000
  3392   7    10.640000000000    47.760000000000    45.790000000000
  3393   1    10.050000000000    48.200000000000    46.470000000000
  3394   6    10.030000000000    47.540000000000    44.500000000000
  3395   1    10.150000000000    46.500000000000    44.240000000000
  3396   6     8.500000000000    47.830000000000    44.630000000000
  3397   1     8.070000000000    47.040000000000    45.280000000000
  3398   1     7.990000000000    47.780000000000    43.650000000000
  3399   6     8.230000000000    49.160000000000    45.320000000000
  3400   8     8.110000000000    49.230000000000    46.550000000000
  3401   7     8.130000000000    50.260000000000    44.550000000000
  3402   1     7.990000000000    51.140000000000    45.000000000000
  3403   1     8.260000000000    50.190000000000    43.560000000000
  3404   6    10.650000000000    48.340000000000    43.360000000000
  3405   8    10.460000000000    48.000000000000    42.190000000000
  3406   7    11.400000000000    49.430000000000    43.650000000000
  3407   1    11.660000000000    49.680000000000    44.580000000000
  3408   6    11.950000000000    50.330000000000    42.660000000000
  3409   1    11.290000000000    50.310000000000    41.800000000000
  3410   6    11.950000000000    51.800000000000    43.150000000000
  3411   1    10.900000000000    52.120000000000    43.320000000000
  3412   1    12.370000000000    52.470000000000    42.360000000000
  3413   6    12.700000000000    52.060000000000    44.440000000000
  3414   8    13.120000000000    53.230000000000    44.640000000000
  3415   8    12.810000000000    51.150000000000    45.310000000000
  3416   6    13.320000000000    49.900000000000    42.100000000000
  3417   8    14.040000000000    49.070000000000    42.650000000000
  3418   7    13.660000000000    50.480000000000    40.940000000000
  3419   1    13.080000000000    51.190000000000    40.550000000000
  3420   6    14.770000000000    50.080000000000    40.080000000000
  3421   1    15.510000000000    49.550000000000    40.660000000000
  3422   6    14.260000000000    49.200000000000    38.930000000000
  3423   1    13.340000000000    49.660000000000    38.500000000000
  3424   6    15.280000000000    49.030000000000    37.790000000000
  3425   1    16.200000000000    48.560000000000    38.190000000000
  3426   1    15.530000000000    50.000000000000    37.300000000000
  3427   1    14.860000000000    48.370000000000    37.000000000000
  3428   6    13.890000000000    47.800000000000    39.470000000000
  3429   1    13.080000000000    47.860000000000    40.240000000000
  3430   1    14.770000000000    47.320000000000    39.930000000000
  3431   1    13.520000000000    47.150000000000    38.650000000000
  3432   6    15.420000000000    51.350000000000    39.540000000000
  3433   8    14.740000000000    52.350000000000    39.260000000000
  3434   7    16.770000000000    51.370000000000    39.410000000000
  3435   1    17.290000000000    50.570000000000    39.690000000000
  3436   6    17.520000000000    52.430000000000    38.760000000000
  3437   1    16.850000000000    53.060000000000    38.180000000000
  3438   6    18.300000000000    53.290000000000    39.800000000000
  3439   1    18.960000000000    52.620000000000    40.380000000000
  3440   1    17.550000000000    53.690000000000    40.520000000000
  3441  16    19.280000000000    54.670000000000    39.080000000000
  3442   1    20.060000000000    53.890000000000    38.350000000000
  3443   6    18.520000000000    51.810000000000    37.800000000000
  3444   8    19.380000000000    51.050000000000    38.230000000000
  3445   7    18.440000000000    52.120000000000    36.490000000000
  3446   1    17.780000000000    52.790000000000    36.160000000000
  3447   6    19.310000000000    51.520000000000    35.480000000000
  3448   1    19.240000000000    50.450000000000    35.620000000000
  3449   6    18.840000000000    51.800000000000    34.010000000000
  3450   1    17.730000000000    51.830000000000    34.000000000000
  3451   1    19.150000000000    50.950000000000    33.370000000000
  3452   8    19.360000000000    53.000000000000    33.430000000000
  3453   1    20.050000000000    52.700000000000    32.840000000000
  3454   6    20.790000000000    51.870000000000    35.650000000000
  3455   8    21.150000000000    52.820000000000    36.340000000000
  3456   7    21.690000000000    51.090000000000    35.020000000000
  3457   1    21.390000000000    50.310000000000    34.470000000000
  3458   6    23.140000000000    51.330000000000    35.110000000000
  3459   1    23.390000000000    51.320000000000    36.160000000000
  3460   6    24.000000000000    50.250000000000    34.440000000000
  3461   1    25.070000000000    50.470000000000    34.610000000000
  3462   8    23.810000000000    50.140000000000    33.030000000000
  3463   1    22.870000000000    50.220000000000    32.840000000000
  3464   6    23.700000000000    48.870000000000    35.050000000000
  3465   1    22.660000000000    48.550000000000    34.840000000000
  3466   1    23.840000000000    48.890000000000    36.150000000000
  3467   1    24.390000000000    48.110000000000    34.630000000000
  3468   6    23.560000000000    52.700000000000    34.590000000000
  3469   8    24.330000000000    53.410000000000    35.230000000000
  3470   7    23.000000000000    53.130000000000    33.440000000000
  3471   1    22.380000000000    52.540000000000    32.940000000000
  3472   6    23.220000000000    54.400000000000    32.800000000000
  3473   1    24.280000000000    54.500000000000    32.600000000000
  3474   6    22.430000000000    54.440000000000    31.460000000000
  3475   1    22.740000000000    55.360000000000    30.920000000000
  3476   1    21.340000000000    54.520000000000    31.640000000000
  3477   6    22.700000000000    53.240000000000    30.510000000000
  3478   1    23.770000000000    52.930000000000    30.520000000000
  3479   1    22.440000000000    53.550000000000    29.470000000000
  3480   6    21.840000000000    52.000000000000    30.790000000000
  3481   8    21.180000000000    51.940000000000    31.870000000000
  3482   8    21.740000000000    51.140000000000    29.890000000000
  3483   6    22.780000000000    55.570000000000    33.660000000000
  3484   8    23.540000000000    56.520000000000    33.890000000000
  3485   7    21.560000000000    55.490000000000    34.230000000000
  3486   1    20.950000000000    54.740000000000    33.990000000000
  3487   6    21.020000000000    56.440000000000    35.180000000000
  3488   1    21.060000000000    57.420000000000    34.720000000000
  3489   6    19.550000000000    56.090000000000    35.540000000000
  3490   1    19.260000000000    56.530000000000    36.510000000000
  3491   1    19.430000000000    54.990000000000    35.600000000000
  3492   6    18.560000000000    56.620000000000    34.520000000000
  3493   8    17.410000000000    56.870000000000    34.960000000000
  3494   8    18.880000000000    56.750000000000    33.310000000000
  3495   6    21.840000000000    56.530000000000    36.460000000000
  3496   8    22.130000000000    57.620000000000    36.970000000000
  3497   7    22.270000000000    55.380000000000    37.010000000000
  3498   1    21.990000000000    54.510000000000    36.620000000000
  3499   6    23.160000000000    55.330000000000    38.160000000000
  3500   1    22.700000000000    55.930000000000    38.940000000000
  3501   6    23.330000000000    53.880000000000    38.680000000000
  3502   1    23.870000000000    53.250000000000    37.940000000000
  3503   1    22.340000000000    53.420000000000    38.850000000000
  3504   6    24.090000000000    53.880000000000    39.990000000000
  3505   6    23.400000000000    53.980000000000    41.210000000000
  3506   1    22.330000000000    54.030000000000    41.210000000000
  3507   6    24.100000000000    54.020000000000    42.430000000000
  3508   1    23.560000000000    54.090000000000    43.360000000000
  3509   6    25.500000000000    53.980000000000    42.430000000000
  3510   1    26.050000000000    54.020000000000    43.360000000000
  3511   6    25.500000000000    53.790000000000    40.010000000000
  3512   1    26.040000000000    53.700000000000    39.080000000000
  3513   6    26.200000000000    53.870000000000    41.220000000000
  3514   1    27.280000000000    53.840000000000    41.220000000000
  3515   6    24.510000000000    55.980000000000    37.870000000000
  3516   8    25.020000000000    56.770000000000    38.660000000000
  3517   7    25.110000000000    55.680000000000    36.710000000000
  3518   1    24.680000000000    55.020000000000    36.100000000000
  3519   6    26.380000000000    56.240000000000    36.260000000000
  3520   1    27.120000000000    56.060000000000    37.020000000000
  3521   6    26.800000000000    55.550000000000    34.940000000000
  3522   1    27.600000000000    56.110000000000    34.420000000000
  3523   1    25.920000000000    55.500000000000    34.250000000000
  3524   6    27.310000000000    54.120000000000    35.100000000000
  3525   8    27.630000000000    53.470000000000    34.100000000000
[truncated: 118,064 more chars]
