# Supplementary material for: Structural and functional characterization of NEMO cleavage by SARS-CoV-2 3CLpro
Source: Nat Commun. 2022 Sep 8;13:5285. doi: 10.1038/s41467-022-32922-9 (PMC9453703; doi:10.1038/s41467-022-32922-9)
Supplement: Supplementary file 4 — Supplementary Data 1 [file 41467_2022_32922_MOESM4_ESM.zip › supp_files/dftb_xyzoutputs/mers_receptor.out]

NGROUP KEYWORD IN GDDI GROUP FOUND
NUMBER OF GROUPS = 36

----- GAMESS execution script 'rungms' -----
This job is running on host or-condo-c359.ornl.gov
under operating system Linux at Wed Feb 10 00:57:51 EST 2021
Available scratch disk space (Kbyte units) at beginning of the job is
Filesystem     1K-blocks  Used Available Use% Mounted on
none           132027616     0 132027616   0% /tmp
GAMESS temporary binary files will be written to /tmp/tmp.qv0.819739//mers.tmp-2021-02-10_005751
GAMESS supplementary output files will be written to /tmp/tmp.qv0.819739//mers.data-2021-02-10_005751
Copying input file mers.inp to your run's scratch directory...
This is a GDDI run, keeping various output files on local disks
------------
HOSTLIST = or-condo-c359.ornl.gov:cpus=1 or-condo-c359.ornl.gov:cpus=1 or-condo-c359.ornl.gov:cpus=1 or-condo-c359.ornl.gov:cpus=1 or-condo-c359.ornl.gov:cpus=1 or-condo-c359.ornl.gov:cpus=1 or-condo-c359.ornl.gov:cpus=1 or-condo-c359.ornl.gov:cpus=1 or-condo-c359.ornl.gov:cpus=1 or-condo-c359.ornl.gov:cpus=1 or-condo-c359.ornl.gov:cpus=1 or-condo-c359.ornl.gov:cpus=1 or-condo-c359.ornl.gov:cpus=1 or-condo-c359.ornl.gov:cpus=1 or-condo-c359.ornl.gov:cpus=1 or-condo-c359.ornl.gov:cpus=1 or-condo-c359.ornl.gov:cpus=1 or-condo-c359.ornl.gov:cpus=1 or-condo-c359.ornl.gov:cpus=1 or-condo-c359.ornl.gov:cpus=1 or-condo-c359.ornl.gov:cpus=1 or-condo-c359.ornl.gov:cpus=1 or-condo-c359.ornl.gov:cpus=1 or-condo-c359.ornl.gov:cpus=1 or-condo-c359.ornl.gov:cpus=1 or-condo-c359.ornl.gov:cpus=1 or-condo-c359.ornl.gov:cpus=1 or-condo-c359.ornl.gov:cpus=1 or-condo-c359.ornl.gov:cpus=1 or-condo-c359.ornl.gov:cpus=1 or-condo-c359.ornl.gov:cpus=1 or-condo-c359.ornl.gov:cpus=1 or-condo-c359.ornl.gov:cpus=1 or-condo-c359.ornl.gov:cpus=1 or-condo-c359.ornl.gov:cpus=1 or-condo-c359.ornl.gov:cpus=1
------------
NNODES   =  36
NPP      =  1
HOSTLIST =  or-condo-c359.ornl.gov:cpus=1 or-condo-c359.ornl.gov:cpus=1 or-condo-c359.ornl.gov:cpus=1 or-condo-c359.ornl.gov:cpus=1 or-condo-c359.ornl.gov:cpus=1 or-condo-c359.ornl.gov:cpus=1 or-condo-c359.ornl.gov:cpus=1 or-condo-c359.ornl.gov:cpus=1 or-condo-c359.ornl.gov:cpus=1 or-condo-c359.ornl.gov:cpus=1 or-condo-c359.ornl.gov:cpus=1 or-condo-c359.ornl.gov:cpus=1 or-condo-c359.ornl.gov:cpus=1 or-condo-c359.ornl.gov:cpus=1 or-condo-c359.ornl.gov:cpus=1 or-condo-c359.ornl.gov:cpus=1 or-condo-c359.ornl.gov:cpus=1 or-condo-c359.ornl.gov:cpus=1 or-condo-c359.ornl.gov:cpus=1 or-condo-c359.ornl.gov:cpus=1 or-condo-c359.ornl.gov:cpus=1 or-condo-c359.ornl.gov:cpus=1 or-condo-c359.ornl.gov:cpus=1 or-condo-c359.ornl.gov:cpus=1 or-condo-c359.ornl.gov:cpus=1 or-condo-c359.ornl.gov:cpus=1 or-condo-c359.ornl.gov:cpus=1 or-condo-c359.ornl.gov:cpus=1 or-condo-c359.ornl.gov:cpus=1 or-condo-c359.ornl.gov:cpus=1 or-condo-c359.ornl.gov:cpus=1 or-condo-c359.ornl.gov:cpus=1 or-condo-c359.ornl.gov:cpus=1 or-condo-c359.ornl.gov:cpus=1 or-condo-c359.ornl.gov:cpus=1 or-condo-c359.ornl.gov:cpus=1
MKL_NUM  =  1

 Distributed Data Interface kickoff program.
 Initiating 36 compute processes on 36 nodes to run the following command:
 /home/qv0/Apps/ssoftwares/gamess/gamess_Sep302020R2//gamess.00.x mers 


          *                                                     *
          *          GAMESS VERSION = 30 SEP 2020 (R2)          *
          *                                                     *
          *              doi.org/10.1063/5.0005188              *
          *                                                     *
          **************** 64 BIT INTEL VERSION *****************

  GAMESS HAS BEEN MADE POSSIBLE WITH IMPORTANT CONTRIBUTIONS FROM
  THE FOLLOWING INDIVIDUALS (IN ALPHABETICAL ORDER):

     IVANA ADAMOVIC, CHRISTINE AIKENS, TOMOKO AKAMA,
     YURI ALEXEEV, YURIKO AOKI, POOJA ARORA, TOSHIO ASADA,
     ANDREY ASADCHEV, KIM K. BALDRIDGE, PRADIPTA BANDYOPADHYAY,
     MARIA BARYSZ, ROB BELL, JONATHAN BENTZ, COLLEEN BERTONI,
     JERRY A. BOATZ, BRETT BODE, KURT BRORSEN, KURT R. BRORSEN,
     LAIMUTIS BYTAUTAS, CALEB CARLIN, LAURA CARRINGTON,
     GALINA CHABAN, BENOIT CHAMPAGNE, WEI CHEN, MAHITO CHIBA,
     DAN CHIPMAN, CHEOL HO CHOI, TANNER CULPITT,
     DIPAYAN DATTA, PAUL DAY, ALBERT DEFUSCO,
     NUWAN DESILVA, J. EMILIANO DEUSTUA,
     TIM DUDLEY, MICHEL DUPUIS, STEVEN T. ELBERT,
     DMITRI FEDOROV, ALEX FINDLATER, GRAHAM FLETCHER,
     MARK FREITAG, CHRISTIAN FRIEDL, DAVID GARMER,
     IGOR S. GERASIMOV, KURT GLAESEMANN, MARK S. GORDON,
     JEFFREY GOUR, FENG LONG GU, EMILIE B. GUIDEZ,
     ANASTASIA GUNINA, SHARON HAMMES-SCHIFFER, MASATAKE HARUTA,
     KIMIHIKO HIRAO, YASUHIRO IKABATA, TZVETELIN IORDANOV,
     STEPHAN IRLE, KAZUYA ISHIMURA, JOE IVANIC, FRANK JENSEN,
     JAN H. JENSEN, VISVALDAS KAIRYS, MUNEAKI KAMIYA,
     MICHIO KATOUDA, NAOAKI KAWAKAMI, DAN KEMP, BERNARD KIRTMAN,
     KAZUO KITAURA, MARIUSZ KLOBUKOWSKI, MASATO KOBAYASHI,
     PRAKASHAN KORAMBATH, JACEK KORCHOWIEC, SHIRO KOSEKI,
     KAROL KOWALSKI, JIMMY KROMANN, STANISLAW KUCHARSKI,
     HENRY KURTZ, SAROM SOK LEANG, HUI LI, SHUHUA LI, WEI LI,
     JESSE LUTZ, ALEKSANDR O. LYKHIN, MARCIN MAKOWSKI,
     JOANI MATO, NIKITA MATSUNAGA, BENEDETTA MENNUCCI,
     GRANT MERRILL, NORIYUKI MINEZAWA, VLADIMIR MIRONOV,
     EISAKU MIYOSHI, JOHN A. MONTGOMERY JR., HIROTOSHI MORI,
     JONATHAN MULLIN, MONIKA MUSIAL, SHIGERU NAGASE,
     TAKESHI NAGATA, HIROMI NAKAI, TAKAHITO NAKAJIMA,
     YUYA NAKAJIMA, HARUYUKI NAKANO, HIROYA NAKATA, SEAN NEDD,
     HEATHER NETZLOFF, KIET A. NGUYEN, YOSHIO NISHIMOTO,
     BOSILJKA NJEGIC, RYAN OLSON, MIKE PAK, ROBERTO PEVERATI,
     BUU PHAM, PIOTR PIECUCH, ANNA POMOGAEVA, DAVID POOLE,
     SPENCER PRUITT, OLIVIER QUINET, LUKE ROSKOP,
     KLAUS RUEDENBERG, ANDREW SAND, TOSAPORN SATTASATHUCHANA,
     NOZOMI SAWADA, MICHAEL W. SCHMIDT, PATRICK E. SCHNEIDER,
     JUNJI SEINO, PRACHI SHARMA, JUN SHEN, JIM SHOEMAKER,
     YINAN SHU, DEJUN SI, JONATHAN SKONE, LYUDMILA SLIPCHENKO,
     TONY SMITH, JIE SONG, MARK SPACKMAN, CASPER STEINMANN,
     WALT STEVENS, PEIFENG SU, SHUJUN SU, CHET SWALINA,
     TETSUYA TAKETSUGU, ZHEN TAO, NANDUN THELLAMUREGE
     SEIKEN TOKURA, JACOPO TOMASI, TSUGUKI TOUMA, TAKAO TSUNEDA,
     HIROAKI UMEDA, JORGE LUIS GALVEZ VALLEJO, YALI WANG,
     SIMON WEBB, AARON WEST, THERESA L. WINDUS, MARTA WLOCH,
     PENG XU, KIYOSHI YAGI, SUSUMU YANAGISAWA, YANG YANG,
     SOOHAENG YOO, TAKESHI YOSHIKAWA, FEDERICO ZAHARIEV,
     TOBY ZENG

  WHO ARE SUPPORTED BY THEIR INSTITUTION/UNIVERSITY/COMPANY/GROUP
  (IN ALPHABETICAL ORDER):

     EP ANALYTICS, FACULTES UNIVERSITAIRES NOTRE-DAME DE LA PAIX,
     INSTITUTE FOR MOLECULAR SCIENCE, IOWA STATE UNIVERSITY,
     JACKSON STATE UNIVERSITY, JOHANNES KEPLER UNIVERSITY LINZ,
     KYUSHU UNIVERSITY, MICHIGAN STATE UNIVERSITY,
     MIE UNIVERSITY, MOSCOW STATE UNIVERSITY,
     N. COPERNICUS UNIVERSITY, NAGOYA UNIVERSITY,
     NANJING UNIVERSITY, NAT. INST. OF ADVANCED INDUSTRIAL
     SCIENCE AND TECHNOLOGY, NATIONAL INST. OF STANDARDS AND
     TECHNOLOGY, NESMEYANOV INSTITUTE OF ORGANOELEMENT COMPOUNDS
     OF RUSSIAN ACADEMY OF SCIENCES, OSAKA PREFECTURE UNIVERSITY,
     PENNSYLVANIA STATE UNIVERSITY, TOKYO INSTITUTE OF TECHNOLOGY,
     UNIVERSITY OF AARHUS, UNIVERSITY OF ALBERTA,
     UNIVERSITY OF CALIFORNIA AT SANTA BARBARA,
     UNIVERSITY OF COPENHAGEN, UNIVERSITY OF IOWA,
     UNIVERSITY OF MEMPHIS, UNIVERSITY OF MINNESOTA,
     UNIVERSITY OF NEBRASKA, UNIVERSITY OF NEW ENGLAND,
     UNIVERSITY OF NOTRE DAME, UNIVERSITY OF PISA,
     UNIVERSITY OF SILESIA, UNIVERSITY OF TOKYO,
     UNIVERSITY OF ZURICH, WASEDA UNIVERSITY, YALE UNIVERSITY

  GAMESS SOFTWARE MANAGEMENT TEAM FOR THIS RELEASE:
     MARK S. GORDON (TEAM LEAD),
     BRETT BODE (SENIOR ADVISOR),
     GIUSEPPE BARCA,
     COLLEEN BERTONI,
     KRISTOPHER KEIPERT (ADVISOR),
     SAROM S. LEANG (DEVELOPMENT LEAD),
     BUU PHAM,
     JORGE LUIS GALVEZ VALLEJO (WEBSITE ADMINISTRATOR),
     PENG XU


 PARALLEL VERSION RUNNING ON       36 PROCESSORS IN       36 NODES.

 EXECUTION OF GAMESS BEGUN 00:57:54 10-FEB-2021    

            ECHO OF THE FIRST FEW INPUT CARDS -
 INPUT CARD>!$contrl runtyp=optfmo scftyp=rhf maxit=200 nprint=-5 $end                      
 INPUT CARD> $contrl runtyp=energy scftyp=rhf maxit=200 nprint=-5 $end                      
 INPUT CARD> $optfmo                                                                        
 INPUT CARD>   method=hssupd nstep=5000 opttol=1.0d-04                                      
 INPUT CARD>   iactat(1)=4536,-4536                                                         
 INPUT CARD> $end                                                                           
 INPUT CARD> $system modio=31 mwords=512 $end                                               
 INPUT CARD> $gddi ngroup=36 $end                                                           
 INPUT CARD> $scf                                                                           
 INPUT CARD>   npunch=0 conv=1.0d-9 dirscf=.t. diis=.t.                                     
 INPUT CARD>   ethrsh=2.0 swdiis=0.005 fdiff=.f.                                            
 INPUT CARD> $end                                                                           
 INPUT CARD> $basis gbasis=dftb $end                                                        
 INPUT CARD> $dftb                                                                          
 INPUT CARD>   scc=.true. dftb3=.t. dampxh=.t. dampex=4.0 disp=dft modgam=8                 
 INPUT CARD>   hubder(1)=-0.1535,-0.1857,-0.1492,-0.1575,-0.11                              
 INPUT CARD>   maxang(1)=2,1,2,2,3                                                          
 INPUT CARD> $end                                                                           
 INPUT CARD> $dftbsk                                                                        
 INPUT CARD>   N  N  /home/qv0/Apps/data/slako/3ob/3ob-3-1/N-N.skf                          
 INPUT CARD>   N  H  /home/qv0/Apps/data/slako/3ob/3ob-3-1/N-H.skf                          
 INPUT CARD>   N  C  /home/qv0/Apps/data/slako/3ob/3ob-3-1/N-C.skf                          
 INPUT CARD>   N  O  /home/qv0/Apps/data/slako/3ob/3ob-3-1/N-O.skf                          
 INPUT CARD>   N  S  /home/qv0/Apps/data/slako/3ob/3ob-3-1/N-S.skf                          
 INPUT CARD>   H  N  /home/qv0/Apps/data/slako/3ob/3ob-3-1/H-N.skf                          
 INPUT CARD>   H  H  /home/qv0/Apps/data/slako/3ob/3ob-3-1/H-H.skf                          
 INPUT CARD>   H  C  /home/qv0/Apps/data/slako/3ob/3ob-3-1/H-C.skf                          
 INPUT CARD>   H  O  /home/qv0/Apps/data/slako/3ob/3ob-3-1/H-O.skf                          
 INPUT CARD>   H  S  /home/qv0/Apps/data/slako/3ob/3ob-3-1/H-S.skf                          
 INPUT CARD>   C  N  /home/qv0/Apps/data/slako/3ob/3ob-3-1/C-N.skf                          
 INPUT CARD>   C  H  /home/qv0/Apps/data/slako/3ob/3ob-3-1/C-H.skf                          
 INPUT CARD>   C  C  /home/qv0/Apps/data/slako/3ob/3ob-3-1/C-C.skf                          
 INPUT CARD>   C  O  /home/qv0/Apps/data/slako/3ob/3ob-3-1/C-O.skf                          
 INPUT CARD>   C  S  /home/qv0/Apps/data/slako/3ob/3ob-3-1/C-S.skf                          
 INPUT CARD>   O  N  /home/qv0/Apps/data/slako/3ob/3ob-3-1/O-N.skf                          
 INPUT CARD>   O  H  /home/qv0/Apps/data/slako/3ob/3ob-3-1/O-H.skf                          
 INPUT CARD>   O  C  /home/qv0/Apps/data/slako/3ob/3ob-3-1/O-C.skf                          
 INPUT CARD>   O  O  /home/qv0/Apps/data/slako/3ob/3ob-3-1/O-O.skf                          
 INPUT CARD>   O  S  /home/qv0/Apps/data/slako/3ob/3ob-3-1/O-S.skf                          
 INPUT CARD>   S  N  /home/qv0/Apps/data/slako/3ob/3ob-3-1/S-N.skf                          
 INPUT CARD>   S  H  /home/qv0/Apps/data/slako/3ob/3ob-3-1/S-H.skf                          
 INPUT CARD>   S  C  /home/qv0/Apps/data/slako/3ob/3ob-3-1/S-C.skf                          
 INPUT CARD>   S  O  /home/qv0/Apps/data/slako/3ob/3ob-3-1/S-O.skf                          
 INPUT CARD>   S  S  /home/qv0/Apps/data/slako/3ob/3ob-3-1/S-S.skf                          
 INPUT CARD> $end                                                                           
 INPUT CARD> $dft dc=.t. idcver=4 dcs6=1.0 dcs8=3.209 dca1=0.746 dca2=4.191 $end            
 INPUT CARD> $pcm solvnt=h2o icav=0 idisp=0 ief=-10 ifmo=-1 mxts=100000 $end                
 INPUT CARD> $tescav ntsall=240 $end                                                        
 INPUT CARD> $fmoprp nprint=131 prtdst(1)=0,0,-1,0 conv=1.0d-07 $end                        
 INPUT CARD> $fmo                                                                           


 -------------------------------------------------------------
 GROUP DDI, PROGRAMMED BY: RYAN M. OLSON AND DMITRI G. FEDOROV
        FEDOROV ET AL., J. COMPUT. CHEM., 25 (2004) 872.
 -------------------------------------------------------------

 -------------------------------------------------------
 GDDI: INITIALIZATION COMPLETED FOR GROUP     1 OF    36
 WITH     1 PROCESSES BALTYP=DLB   global rank=        0
 -------------------------------------------------------

  512000000 WORDS OF MEMORY AVAILABLE

     BASIS OPTIONS
     -------------
     GBASIS=DFTB         IGAUSS=       0      POLAR=NONE    
     NDFUNC=       0     NFFUNC=       0     DIFFSP=       F
     NPFUNC=       0      DIFFS=       F     BASNAM=        


     RUN TITLE
     ---------
    FMO calculation:                                                             

 THE POINT GROUP OF THE MOLECULE IS C1      
 THE ORDER OF THE PRINCIPAL AXIS IS     0
 
  **********************************************************
  **  DENSITY-FUNCTIONAL TIGHT-BINDING (DFTB) CALCULATION **
  **********************************************************
        WRITTEN BY YOSHIO NISHIMOTO (NAGOYA UNIVERSITY)
 
 NUMBER OF SPECIES:  5
        SPECIES 1 :  N       WITH S+P   ORBITALS (USER DEFINED)
        SPECIES 2 :  H       WITH S     ORBITAL  (USER DEFINED)
        SPECIES 3 :  C       WITH S+P   ORBITALS (USER DEFINED)
        SPECIES 4 :  O       WITH S+P   ORBITALS (USER DEFINED)
        SPECIES 5 :  S       WITH S+P+D ORBITALS (USER DEFINED)
 
     $DFTB OPTIONS
     -------------
 NDFTB  =       3     SCC    =       T     DFTB3  =       T
 SRSCC  =       F     DAMPXH =       T     DAMPEX =    4.00
 DISP   =DFT          ITYPMX =       0     ETEMP  =    0.00
 MODESD =       0     MODGAM =       8     PRTORB =       F
 
 --- SCC CALCULATION ---
     INCLUDE 3RD ORDER CORRECTION

 SETTING HUBBARD DERIVATIVES FOR DFTB3
 N       :     -0.15350 (USER DEFINED)
 H       :     -0.18570 (USER DEFINED)
 C       :     -0.14920 (USER DEFINED)
 O       :     -0.15750 (USER DEFINED)
 S       :     -0.11000 (USER DEFINED)
     USE X-H DAMPING:  4.00000
 
 BROYDEN'S CHARGE MIXING
 DFT-D[1,2,3] TYPE DISPERSION IS TURNED ON

  25 SLATER-KOSTER FILES WILL BE READ
 
  START READING SLATER-KOSTER FILES
 
  1  1 (N        - N       ) = /home/qv0/Apps/data/slako/3ob/3ob-3-1/N-N.skf
  1  2 (N        - H       ) = /home/qv0/Apps/data/slako/3ob/3ob-3-1/N-H.skf
  1  3 (N        - C       ) = /home/qv0/Apps/data/slako/3ob/3ob-3-1/N-C.skf
  1  4 (N        - O       ) = /home/qv0/Apps/data/slako/3ob/3ob-3-1/N-O.skf
  1  5 (N        - S       ) = /home/qv0/Apps/data/slako/3ob/3ob-3-1/N-S.skf
  2  1 (H        - N       ) = /home/qv0/Apps/data/slako/3ob/3ob-3-1/H-N.skf
  2  2 (H        - H       ) = /home/qv0/Apps/data/slako/3ob/3ob-3-1/H-H.skf
  2  3 (H        - C       ) = /home/qv0/Apps/data/slako/3ob/3ob-3-1/H-C.skf
  2  4 (H        - O       ) = /home/qv0/Apps/data/slako/3ob/3ob-3-1/H-O.skf
  2  5 (H        - S       ) = /home/qv0/Apps/data/slako/3ob/3ob-3-1/H-S.skf
  3  1 (C        - N       ) = /home/qv0/Apps/data/slako/3ob/3ob-3-1/C-N.skf
  3  2 (C        - H       ) = /home/qv0/Apps/data/slako/3ob/3ob-3-1/C-H.skf
  3  3 (C        - C       ) = /home/qv0/Apps/data/slako/3ob/3ob-3-1/C-C.skf
  3  4 (C        - O       ) = /home/qv0/Apps/data/slako/3ob/3ob-3-1/C-O.skf
  3  5 (C        - S       ) = /home/qv0/Apps/data/slako/3ob/3ob-3-1/C-S.skf
  4  1 (O        - N       ) = /home/qv0/Apps/data/slako/3ob/3ob-3-1/O-N.skf
  4  2 (O        - H       ) = /home/qv0/Apps/data/slako/3ob/3ob-3-1/O-H.skf
  4  3 (O        - C       ) = /home/qv0/Apps/data/slako/3ob/3ob-3-1/O-C.skf
  4  4 (O        - O       ) = /home/qv0/Apps/data/slako/3ob/3ob-3-1/O-O.skf
  4  5 (O        - S       ) = /home/qv0/Apps/data/slako/3ob/3ob-3-1/O-S.skf
  5  1 (S        - N       ) = /home/qv0/Apps/data/slako/3ob/3ob-3-1/S-N.skf
  5  2 (S        - H       ) = /home/qv0/Apps/data/slako/3ob/3ob-3-1/S-H.skf
  5  3 (S        - C       ) = /home/qv0/Apps/data/slako/3ob/3ob-3-1/S-C.skf
  5  4 (S        - O       ) = /home/qv0/Apps/data/slako/3ob/3ob-3-1/S-O.skf
  5  5 (S        - S       ) = /home/qv0/Apps/data/slako/3ob/3ob-3-1/S-S.skf

 ATOM   ATOMIC CHARGE
 N           7.0
 H           1.0
 C           6.0
 O           8.0
 S          16.0

 TOTAL NUMBER OF BASIS SET SHELLS             =   10
 NUMBER OF CARTESIAN GAUSSIAN BASIS FUNCTIONS =   22
  ________________________________
 
           DFTD3 V1.2             
   S.GRIMME, UNIVERSITY MUENSTER  
   WED MAR 10 08:38:00 CET 2010   
  ________________________________
 
 PLEASE CITE DFT-D3 WORK DONE WITH THIS CODE AS:
 S. GRIMME, J. ANTONY, S. EHRLICH AND H. KRIEG,
 J. CHEM. PHYS, 132 (2010), 154104.
 IF USED WITH BJ-DAMPING CITE ALSO
 S. GRIMME, S. EHRLICH AND L. GOERIGK,
 J. COMPUT. CHEM. 32 (2011), 1456-1465
 
 DFT-D3 PARAMETERS WILL BE LOADED AND PRINTED
 BEFORE THE RESULTS
 
 IMPLEMENTATION OF DFT-D IN GAMESS BY:
 R.PEVERATI AND K.K.BALDRIDGE, 
 J.CHEM.THEORY COMPUT. 4,(2008), 2030-2048
 

 SELECTED MURRAY-HANDY-LAMING RADIAL GRID

 LEGACY BECKE'S FUZZY CELL METHOD

 SELECTED ORIGINAL BECKE'S PARTITION FUNCTION
 ERROR !! DCS8 MUST BE USED WITH DFT-D3

     $CONTRL OPTIONS
     ---------------
 SCFTYP=RHF          RUNTYP=ENERGY       EXETYP=RUN     
 MPLEVL=       0     CITYP =NONE         CCTYP =NONE         VBTYP =NONE    
 DFTTYP=NONE         TDDFT =NONE    
 MULT  =       1     ICHARG=       0     NZVAR =       0     COORD =UNIQUE  
 PP    =NONE         RELWFN=NONE         LOCAL =NONE         NUMGRD=       F
 ISPHER=       1     NOSYM =       0     MAXIT =     200     UNITS =ANGS    
 PLTORB=       F     MOLPLT=       F     AIMPAC=       F     FRIEND=        
 NPRINT=      -5     IREST =       0     GEOM  =INPUT   
 NORMF =       0     NORMP =       0     ITOL  =      24     ICUT  =      -1
 INTTYP=BEST         GRDTYP=BEST         QMTTOL= 1.0E-06

     $SYSTEM OPTIONS
     ---------------
  REPLICATED MEMORY=   512000000 WORDS (ON EVERY NODE).
 DISTRIBUTED MEMDDI=           0 MILLION WORDS IN AGGREGATE,
 MEMDDI DISTRIBUTED OVER   1 PROCESSORS IS           0 WORDS/PROCESSOR.
 TOTAL MEMORY REQUESTED ON EACH PROCESSOR=   512000000 WORDS.
 TIMLIM=      525600.00 MINUTES, OR     365.0 DAYS.
 PARALL= F  BALTYP=  DLB     KDIAG=    0  COREFL= F
 MXSEQ2=     300 MXSEQ3=     150  mem10=         0  mem22=         0

     High-tech $SYSTEM options in MODIO:      31
        (       1) file flushing:        no 
        (       2) recycle dictionary:   yes
        (       4) skip timing summary:  yes
        (       8) save DFT grid file:   no 
        (      16) reduce output:        yes
        (      32) slaves open F15:      yes
        (      64) in-memory F15:        no 
        (     128) parallelize EVVRSP:   yes
        (     256) reduce timing output: no 
        (     512) use XYZ file:         no 
        (    1024) supershort output:    no 
        (    2048) superfast calculation:no 

 ** LOOKING UP INTERNALLY STORED DATA FOR SOLVENT=H2O      **
 OPTICAL AND PHYSICAL CONSTANTS:
 EPS= 78.390; EPSINF=  1.776; RSOLV=  1.385 A; VMOL=  18.070 ML/MOL;
 TCE= .25700E-03 1/K; STEN= 71.810 DYN/CM;  DSTEN=  0.6500; CMF=  1.2770


     -----------------------------------
     INPUT FOR PCM SOLVATION CALCULATION 
     -----------------------------------
     IEF   =     -10
     ICOMP =       0     IFIELD=       0     ICAV  =       0
     IDISP =       0     IREP  =       0     IDP   =       0

     SOLVNT=H2O          EPS   = 78.3900     EPSINF=  1.7760
     VMOL  = 18.0700     TCE   =  0.00025700 STEN  = 71.8100
     DSTEN =  0.6500     CMF   =  1.2770     RSOLV =  1.3850

     NESFP =       0
     OMEGA = 40.0000     RET   =100.0000     FRO   =  0.7000

     TABS  =298.0000     IPRINT=       0

     --------------------------------
     INPUT FOR ITERATIVE C-PCM METHOD 
     --------------------------------
     IPCMIT  =         1     MXDIIS  =        50
     MXITR1  =       200     MXITR2  =       200
     THRES   = 0.100E-09     IMUL    =         3
     RCUT(1) =   20.0000     RCUT(2) =   50.0000

     IDIRCT  =         1
     IMGABI  =         0     RABI    =    4.0000
     IMGASC  =         0     RASC    =   20.0000
     THRSLS  = 0.500E-03     DENSLS  =    0.0100
     IEFPOL  =         1     REFPOL  =    0.0000

     INPUT FOR ISOTROPIC DIELECTRICS
     -------------------------------
     EPS=    78.39

 Using Gaussians for PCM contribution to MEP, params: 0.10000E+01 0.10000E-07

          ----------------
          PROPERTIES INPUT
          ----------------

     MOMENTS            FIELD           POTENTIAL          DENSITY
 IEMOM =       1   IEFLD =       0   IEPOT =       0   IEDEN =       0
 WHERE =COMASS     WHERE =NUCLEI     WHERE =NUCLEI     WHERE =NUCLEI  
 OUTPUT=BOTH       OUTPUT=BOTH       OUTPUT=NONE       OUTPUT=BOTH    
 IEMINT=       0   IEFINT=       0                     IEDINT=       0
                                                       MORB  =       0
          EXTRAPOLATION IN EFFECT
          DIIS IN EFFECT
 ORBITAL PRINTING OPTION: NPREO=     1 32767     2     1

     -------------------------------
     INTEGRAL TRANSFORMATION OPTIONS
     -------------------------------
     NWORD  =            0
     CUTOFF = 1.0E-10     MPTRAN =       0
     DIRTRF =       T     AOINTS =DUP     

          ----------------------
          INTEGRAL INPUT OPTIONS
          ----------------------
 NOPK  =       1 NORDER=       0 SCHWRZ=       T

 ..... DONE SETTING UP THE RUN .....
 STEP CPU TIME =     0.33 TOTAL CPU TIME =          0.3 (      0.0 MIN)
 TOTAL WALL CLOCK TIME=          0.5 SECONDS, CPU UTILIZATION IS    72.69%
 CPU     0: STEP CPU TIME=     0.02 TOTAL CPU TIME=          0.3 (      0.0 MIN)
 TOTAL WALL CLOCK TIME=          0.5 SECONDS, CPU UTILIZATION IS    70.01%

                    ----------------------
                    AO INTEGRAL TECHNOLOGY
                    ----------------------
     S,P,L SHELL ROTATED AXIS INTEGRALS, REPROGRAMMED BY
        KAZUYA ISHIMURA (IMS) AND JOSE SIERRA (SYNSTAR).
     S,P,D,L SHELL ROTATED AXIS INTEGRALS PROGRAMMED BY
        KAZUYA ISHIMURA (INSTITUTE FOR MOLECULAR SCIENCE).
     S,P,D,F,G SHELL TO TOTAL QUARTET ANGULAR MOMENTUM SUM 5,
        ERIC PROGRAM BY GRAHAM FLETCHER (ELORET AND NASA ADVANCED
        SUPERCOMPUTING DIVISION, AMES RESEARCH CENTER).
     S,P,D,F,G,L SHELL GENERAL RYS QUADRATURE PROGRAMMED BY
        MICHEL DUPUIS (PACIFIC NORTHWEST NATIONAL LABORATORY).
 Setting modorb=3 flag...
 Setting modorb=3 flag...

 -----------------------------------------------------------------------
                  The Fragment Molecular Orbital (FMO) method.
                         Version 5.4
          coded by D. G. Fedorov under the guidance of K. Kitaura,
    with contributions from N. Asada, K. R. Brorsen, M. Chiba, C. Choi,
 D. S. Kaliakin, N. Minezawa, V. Mironov, T. Nagata, H. Nakata, Y. Nishimoto,
               S. R. Pruitt, C. Steinmann, and F. Zahariev.
       All publications using the FMO method in GAMESS should cite:
          D. G. Fedorov, K. Kitaura, J. Chem. Phys. 120, 6832 (2004).
 -----------------------------------------------------------------------

 Used memory (words):      1410592
 Number of fragments:    301
 Number of layers:         1
 N-body FMO method:        2
 Number of atoms:       4536
 Total charge:            -5
 Total spin multiplicity:  1
 Number of basis sets:     1
 Number of LMO types:      1
 Number of boundaries:   300
 MonomerSCF convergence:   0.1000E-06
 Max monomerSCF iter:     30
 MonomerSCF criterion:     internal
 Max AOs per n-mer:       70      140
 Projection operator constant:  0.10E+07
 Layer electron correlation information
     nbody=  2
    SCFTYP=RHF     
    MPLEVL=  0
    DFTTYP=NONE    
     CITYP=NONE    
     CCTYP=NONE    
     TDDFT=NONE    
 FMO method: FMO2-DFTB3/D/PCM<1>

 Bond fragmentation scheme: HOP

 FMO approximations.
    Using point charge approximation for the 2e ESP with the VdW factor   2.00
    Using ES-dimer approximation with the VdW factor   2.00
    The uniform distances will be used in ESPs.
    Van der Waals radii in Angstrom are:
       R(N  )=  1.5000
       R(H  )=  1.2000
       R(C  )=  1.5000
       R(O  )=  1.4000
       R(S  )=  1.7500

 FMO initial guess options.
    Using monomer density to form dimer guess.
    Orthonormalize initial guess orbitals.

 FMO extensions.

 FMO automation options.

 FMO SCF converger options.
    SCF convergers:
    529    529    529    529    529    529    529    529    529    529
    Fragment orbitals will be exchanged.
    Fragment energies will be exchanged.

 FMO parallelisation options.
    Smart parallel load balancing: large jobs first.
    ESPs will be shell parallelised.
    Broadcast all fragments at once.
    Do the fragment initialisation in the reverse order.

 FMO properties and print-out level.
    Interfragment CT method:    4
          Puny print-out level.
    Skip ES dimer printout.
    Solvent screening model: local   

 Array dimensions maxbnd,maxknd,maxcbs,maxcao,maxbbd are:
                     603     10      9      5      9

 --------------------------------------------------


 There are       42807 separated and    2343 SCF (       0 of them correlated) dimers.

 Fragment statistics

      I  NAME     Q NAT0 NATB NA  NAO LAY MUL SCFTYP        NOP     MOL    CONV
 ==============================================================================
      1 S1        1   11   0   12   23 1  1 G RHF             0      -1      -1
      2 G2        0    7   1   11   23 1  1 G RHF             0      -1      -1
      3 L3        0   19   1   23   47 1  1 G RHF             0      -1      -1
      4 V4        0   16   1   20   41 1  1 G RHF             0      -1      -1
      5 K5        1   22   1   26   53 1  1 G RHF             0      -1      -1
      6 M6        0   17   1   23   50 1  1 G RHF             0      -1      -1
      7 S7        0   11   1   17   33 1  1 G RHF             0      -1      -1
      8 H8        0   17   1   26   51 1  1 G RHF             0      -1      -1
      9 P9        0   14   1   19   39 1  1 G RHF             0      -1      -1
     10 S10       0   11   1   17   33 1  1 G RHF             0      -1      -1
     11 G11       0    7   1   11   23 1  1 G RHF             0      -1      -1
     12 D12      -1   12   1   22   40 1  1 G RHF             0      -1      -1
     13 V13       0   16   1   20   41 1  1 G RHF             0      -1      -1
     14 E14      -1   15   1   25   46 1  1 G RHF             0      -1      -1
     15 A15       0   10   1   14   29 1  1 G RHF             0      -1      -1
     16 C16       0   11   1   17   38 1  1 G RHF             0      -1      -1
     17 M17       0   17   1   23   50 1  1 G RHF             0      -1      -1
     18 V18       0   16   1   20   41 1  1 G RHF             0      -1      -1
     19 Q19       0   17   1   25   48 1  1 G RHF             0      -1      -1
     20 V20       0   16   1   20   41 1  1 G RHF             0      -1      -1
     21 T21       0   14   1   20   39 1  1 G RHF             0      -1      -1
     22 C22       0   11   1   17   38 1  1 G RHF             0      -1      -1
     23 G23       0    7   1   11   23 1  1 G RHF             0      -1      -1
     24 S24       0   11   1   17   33 1  1 G RHF             0      -1      -1
     25 M25       0   17   1   23   50 1  1 G RHF             0      -1      -1
     26 T26       0   14   1   20   39 1  1 G RHF             0      -1      -1
     27 L27       0   19   1   23   47 1  1 G RHF             0      -1      -1
     28 N28       0   14   1   22   42 1  1 G RHF             0      -1      -1
     29 G29       0    7   1   11   23 1  1 G RHF             0      -1      -1
     30 L30       0   19   1   23   47 1  1 G RHF             0      -1      -1
     31 W31       0   24   1   35   70 1  1 G RHF             0      -1      -1
     32 L32       0   19   1   23   47 1  1 G RHF             0      -1      -1
     33 D33      -1   12   1   22   40 1  1 G RHF             0      -1      -1
     34 N34       0   14   1   22   42 1  1 G RHF             0      -1      -1
     35 T35       0   14   1   20   39 1  1 G RHF             0      -1      -1
     36 V36       0   16   1   20   41 1  1 G RHF             0      -1      -1
     37 W37       0   24   1   35   70 1  1 G RHF             0      -1      -1
     38 C38       0   11   1   17   38 1  1 G RHF             0      -1      -1
     39 P39       0   14   1   19   39 1  1 G RHF             0      -1      -1
     40 R40       1   24   1   31   61 1  1 G RHF             0      -1      -1
     41 H41       1   18   1   26   52 1  1 G RHF             0      -1      -1
     42 V42       0   16   1   20   41 1  1 G RHF             0      -1      -1
     43 M43       0   17   1   23   50 1  1 G RHF             0      -1      -1
     44 C44       0   11   1   17   38 1  1 G RHF             0      -1      -1
     45 P45       0   14   1   19   39 1  1 G RHF             0      -1      -1
     46 A46       0   10   1   14   29 1  1 G RHF             0      -1      -1
     47 D47      -1   12   1   22   40 1  1 G RHF             0      -1      -1
     48 Q48       0   17   1   25   48 1  1 G RHF             0      -1      -1
     49 L49       0   19   1   23   47 1  1 G RHF             0      -1      -1
     50 S50       0   11   1   17   33 1  1 G RHF             0      -1      -1
     51 D51      -1   12   1   22   40 1  1 G RHF             0      -1      -1
     52 P52       0   14   1   19   39 1  1 G RHF             0      -1      -1
     53 N53       0   14   1   22   42 1  1 G RHF             0      -1      -1
     54 Y54       0   21   1   31   61 1  1 G RHF             0      -1      -1
     55 D55      -1   12   1   22   40 1  1 G RHF             0      -1      -1
     56 A56       0   10   1   14   29 1  1 G RHF             0      -1      -1
     57 L57       0   19   1   23   47 1  1 G RHF             0      -1      -1
     58 L58       0   19   1   23   47 1  1 G RHF             0      -1      -1
     59 I59       0   19   1   23   47 1  1 G RHF             0      -1      -1
     60 S60       0   11   1   17   33 1  1 G RHF             0      -1      -1
     61 M61       0   17   1   23   50 1  1 G RHF             0      -1      -1
     62 T62       0   14   1   20   39 1  1 G RHF             0      -1      -1
     63 N63       0   14   1   22   42 1  1 G RHF             0      -1      -1
     64 H64       0   17   1   26   51 1  1 G RHF             0      -1      -1
     65 S65       0   11   1   17   33 1  1 G RHF             0      -1      -1
     66 F66       0   20   1   28   57 1  1 G RHF             0      -1      -1
     67 S67       0   11   1   17   33 1  1 G RHF             0      -1      -1
     68 V68       0   16   1   20   41 1  1 G RHF             0      -1      -1
     69 Q69       0   17   1   25   48 1  1 G RHF             0      -1      -1
     70 K70       1   22   1   26   53 1  1 G RHF             0      -1      -1
     71 H71       0   17   1   26   51 1  1 G RHF             0      -1      -1
     72 I72       0   19   1   23   47 1  1 G RHF             0      -1      -1
     73 G73       0    7   1   11   23 1  1 G RHF             0      -1      -1
     74 A74       0   10   1   14   29 1  1 G RHF             0      -1      -1
     75 P75       0   14   1   19   39 1  1 G RHF             0      -1      -1
     76 A76       0   10   1   14   29 1  1 G RHF             0      -1      -1
     77 N77       0   14   1   22   42 1  1 G RHF             0      -1      -1
     78 L78       0   19   1   23   47 1  1 G RHF             0      -1      -1
     79 R79       1   24   1   31   61 1  1 G RHF             0      -1      -1
     80 V80       0   16   1   20   41 1  1 G RHF             0      -1      -1
     81 V81       0   16   1   20   41 1  1 G RHF             0      -1      -1
     82 G82       0    7   1   11   23 1  1 G RHF             0      -1      -1
     83 H83       0   17   1   26   51 1  1 G RHF             0      -1      -1
     84 A84       0   10   1   14   29 1  1 G RHF             0      -1      -1
     85 M85       0   17   1   23   50 1  1 G RHF             0      -1      -1
     86 Q86       0   17   1   25   48 1  1 G RHF             0      -1      -1
     87 G87       0    7   1   11   23 1  1 G RHF             0      -1      -1
     88 T88       0   14   1   20   39 1  1 G RHF             0      -1      -1
     89 L89       0   19   1   23   47 1  1 G RHF             0      -1      -1
     90 L90       0   19   1   23   47 1  1 G RHF             0      -1      -1
     91 K91       1   22   1   26   53 1  1 G RHF             0      -1      -1
     92 L92       0   19   1   23   47 1  1 G RHF             0      -1      -1
     93 T93       0   14   1   20   39 1  1 G RHF             0      -1      -1
     94 V94       0   16   1   20   41 1  1 G RHF             0      -1      -1
     95 D95      -1   12   1   22   40 1  1 G RHF             0      -1      -1
     96 V96       0   16   1   20   41 1  1 G RHF             0      -1      -1
     97 A97       0   10   1   14   29 1  1 G RHF             0      -1      -1
     98 N98       0   14   1   22   42 1  1 G RHF             0      -1      -1
     99 P99       0   14   1   19   39 1  1 G RHF             0      -1      -1
    100 S100      0   11   1   17   33 1  1 G RHF             0      -1      -1
    101 T101      0   14   1   20   39 1  1 G RHF             0      -1      -1
    102 P102      0   14   1   19   39 1  1 G RHF             0      -1      -1
    103 A103      0   10   1   14   29 1  1 G RHF             0      -1      -1
    104 Y104      0   21   1   31   61 1  1 G RHF             0      -1      -1
    105 T105      0   14   1   20   39 1  1 G RHF             0      -1      -1
    106 F106      0   20   1   28   57 1  1 G RHF             0      -1      -1
    107 T107      0   14   1   20   39 1  1 G RHF             0      -1      -1
    108 T108      0   14   1   20   39 1  1 G RHF             0      -1      -1
    109 V109      0   16   1   20   41 1  1 G RHF             0      -1      -1
    110 K110      1   22   1   26   53 1  1 G RHF             0      -1      -1
    111 P111      0   14   1   19   39 1  1 G RHF             0      -1      -1
    112 G112      0    7   1   11   23 1  1 G RHF             0      -1      -1
    113 A113      0   10   1   14   29 1  1 G RHF             0      -1      -1
    114 A114      0   10   1   14   29 1  1 G RHF             0      -1      -1
    115 F115      0   20   1   28   57 1  1 G RHF             0      -1      -1
    116 S116      0   11   1   17   33 1  1 G RHF             0      -1      -1
    117 V117      0   16   1   20   41 1  1 G RHF             0      -1      -1
    118 L118      0   19   1   23   47 1  1 G RHF             0      -1      -1
    119 A119      0   10   1   14   29 1  1 G RHF             0      -1      -1
    120 C120      0   11   1   17   38 1  1 G RHF             0      -1      -1
    121 Y121      0   21   1   31   61 1  1 G RHF             0      -1      -1
    122 N122      0   14   1   22   42 1  1 G RHF             0      -1      -1
    123 G123      0    7   1   11   23 1  1 G RHF             0      -1      -1
    124 R124      1   24   1   31   61 1  1 G RHF             0      -1      -1
    125 P125      0   14   1   19   39 1  1 G RHF             0      -1      -1
    126 T126      0   14   1   20   39 1  1 G RHF             0      -1      -1
    127 G127      0    7   1   11   23 1  1 G RHF             0      -1      -1
    128 T128      0   14   1   20   39 1  1 G RHF             0      -1      -1
    129 F129      0   20   1   28   57 1  1 G RHF             0      -1      -1
    130 T130      0   14   1   20   39 1  1 G RHF             0      -1      -1
    131 V131      0   16   1   20   41 1  1 G RHF             0      -1      -1
    132 V132      0   16   1   20   41 1  1 G RHF             0      -1      -1
    133 M133      0   17   1   23   50 1  1 G RHF             0      -1      -1
    134 R134      1   24   1   31   61 1  1 G RHF             0      -1      -1
    135 P135      0   14   1   19   39 1  1 G RHF             0      -1      -1
    136 N136      0   14   1   22   42 1  1 G RHF             0      -1      -1
    137 Y137      0   21   1   31   61 1  1 G RHF             0      -1      -1
    138 T138      0   14   1   20   39 1  1 G RHF             0      -1      -1
    139 I139      0   19   1   23   47 1  1 G RHF             0      -1      -1
    140 K140      1   22   1   26   53 1  1 G RHF             0      -1      -1
    141 G141      0    7   1   11   23 1  1 G RHF             0      -1      -1
    142 S142      0   11   1   17   33 1  1 G RHF             0      -1      -1
    143 F143      0   20   1   28   57 1  1 G RHF             0      -1      -1
    144 L144      0   19   1   23   47 1  1 G RHF             0      -1      -1
    145 C145      0   11   1   17   38 1  1 G RHF             0      -1      -1
    146 G146      0    7   1   11   23 1  1 G RHF             0      -1      -1
    147 S147      0   11   1   17   33 1  1 G RHF             0      -1      -1
    148 C148     -1   10   1   17   37 1  1 G RHF             0      -1      -1
    149 G149      0    7   1   11   23 1  1 G RHF             0      -1      -1
    150 S150      0   11   1   17   33 1  1 G RHF             0      -1      -1
    151 V151      0   16   1   20   41 1  1 G RHF             0      -1      -1
    152 G152      0    7   1   11   23 1  1 G RHF             0      -1      -1
    153 Y153      0   21   1   31   61 1  1 G RHF             0      -1      -1
    154 T154      0   14   1   20   39 1  1 G RHF             0      -1      -1
    155 K155      1   22   1   26   53 1  1 G RHF             0      -1      -1
    156 E156     -1   15   1   25   46 1  1 G RHF             0      -1      -1
    157 G157      0    7   1   11   23 1  1 G RHF             0      -1      -1
    158 S158      0   11   1   17   33 1  1 G RHF             0      -1      -1
    159 V159      0   16   1   20   41 1  1 G RHF             0      -1      -1
    160 I160      0   19   1   23   47 1  1 G RHF             0      -1      -1
    161 N161      0   14   1   22   42 1  1 G RHF             0      -1      -1
    162 F162      0   20   1   28   57 1  1 G RHF             0      -1      -1
    163 C163      0   11   1   17   38 1  1 G RHF             0      -1      -1
    164 Y164      0   21   1   31   61 1  1 G RHF             0      -1      -1
    165 M165      0   17   1   23   50 1  1 G RHF             0      -1      -1
    166 H166      0   17   1   26   51 1  1 G RHF             0      -1      -1
    167 Q167      0   17   1   25   48 1  1 G RHF             0      -1      -1
    168 M168      0   17   1   23   50 1  1 G RHF             0      -1      -1
    169 E169     -1   15   1   25   46 1  1 G RHF             0      -1      -1
    170 L170      0   19   1   23   47 1  1 G RHF             0      -1      -1
    171 A171      0   10   1   14   29 1  1 G RHF             0      -1      -1
    172 N172      0   14   1   22   42 1  1 G RHF             0      -1      -1
    173 G173      0    7   1   11   23 1  1 G RHF             0      -1      -1
    174 T174      0   14   1   20   39 1  1 G RHF             0      -1      -1
    175 H175      0   17   1   26   51 1  1 G RHF             0      -1      -1
    176 T176      0   14   1   20   39 1  1 G RHF             0      -1      -1
    177 G177      0    7   1   11   23 1  1 G RHF             0      -1      -1
    178 S178      0   11   1   17   33 1  1 G RHF             0      -1      -1
    179 A179      0   10   1   14   29 1  1 G RHF             0      -1      -1
    180 F180      0   20   1   28   57 1  1 G RHF             0      -1      -1
    181 D181     -1   12   1   22   40 1  1 G RHF             0      -1      -1
    182 G182      0    7   1   11   23 1  1 G RHF             0      -1      -1
    183 T183      0   14   1   20   39 1  1 G RHF             0      -1      -1
    184 M184      0   17   1   23   50 1  1 G RHF             0      -1      -1
    185 Y185      0   21   1   31   61 1  1 G RHF             0      -1      -1
    186 G186      0    7   1   11   23 1  1 G RHF             0      -1      -1
    187 A187      0   10   1   14   29 1  1 G RHF             0      -1      -1
    188 F188      0   20   1   28   57 1  1 G RHF             0      -1      -1
    189 M189      0   17   1   23   50 1  1 G RHF             0      -1      -1
    190 D190     -1   12   1   22   40 1  1 G RHF             0      -1      -1
    191 K191      1   22   1   26   53 1  1 G RHF             0      -1      -1
    192 Q192      0   17   1   25   48 1  1 G RHF             0      -1      -1
    193 V193      0   16   1   20   41 1  1 G RHF             0      -1      -1
    194 H194      0   17   1   26   51 1  1 G RHF             0      -1      -1
    195 Q195      0   17   1   25   48 1  1 G RHF             0      -1      -1
    196 V196      0   16   1   20   41 1  1 G RHF             0      -1      -1
    197 Q197      0   17   1   25   48 1  1 G RHF             0      -1      -1
    198 L198      0   19   1   23   47 1  1 G RHF             0      -1      -1
    199 T199      0   14   1   20   39 1  1 G RHF             0      -1      -1
    200 D200     -1   12   1   22   40 1  1 G RHF             0      -1      -1
    201 K201      1   22   1   26   53 1  1 G RHF             0      -1      -1
    202 Y202      0   21   1   31   61 1  1 G RHF             0      -1      -1
    203 C203      0   11   1   17   38 1  1 G RHF             0      -1      -1
    204 S204      0   11   1   17   33 1  1 G RHF             0      -1      -1
    205 V205      0   16   1   20   41 1  1 G RHF             0      -1      -1
    206 N206      0   14   1   22   42 1  1 G RHF             0      -1      -1
    207 V207      0   16   1   20   41 1  1 G RHF             0      -1      -1
    208 V208      0   16   1   20   41 1  1 G RHF             0      -1      -1
    209 A209      0   10   1   14   29 1  1 G RHF             0      -1      -1
    210 W210      0   24   1   35   70 1  1 G RHF             0      -1      -1
    211 L211      0   19   1   23   47 1  1 G RHF             0      -1      -1
    212 Y212      0   21   1   31   61 1  1 G RHF             0      -1      -1
    213 A213      0   10   1   14   29 1  1 G RHF             0      -1      -1
    214 A214      0   10   1   14   29 1  1 G RHF             0      -1      -1
    215 I215      0   19   1   23   47 1  1 G RHF             0      -1      -1
    216 L216      0   19   1   23   47 1  1 G RHF             0      -1      -1
    217 N217      0   14   1   22   42 1  1 G RHF             0      -1      -1
    218 G218      0    7   1   11   23 1  1 G RHF             0      -1      -1
    219 C219      0   11   1   17   38 1  1 G RHF             0      -1      -1
    220 A220      0   10   1   14   29 1  1 G RHF             0      -1      -1
    221 W221      0   24   1   35   70 1  1 G RHF             0      -1      -1
    222 F222      0   20   1   28   57 1  1 G RHF             0      -1      -1
    223 V223      0   16   1   20   41 1  1 G RHF             0      -1      -1
    224 K224      1   22   1   26   53 1  1 G RHF             0      -1      -1
    225 P225      0   14   1   19   39 1  1 G RHF             0      -1      -1
    226 N226      0   14   1   22   42 1  1 G RHF             0      -1      -1
    227 R227      1   24   1   31   61 1  1 G RHF             0      -1      -1
    228 T228      0   14   1   20   39 1  1 G RHF             0      -1      -1
    229 S229      0   11   1   17   33 1  1 G RHF             0      -1      -1
    230 V230      0   16   1   20   41 1  1 G RHF             0      -1      -1
    231 V231      0   16   1   20   41 1  1 G RHF             0      -1      -1
    232 S232      0   11   1   17   33 1  1 G RHF             0      -1      -1
    233 F233      0   20   1   28   57 1  1 G RHF             0      -1      -1
    234 N234      0   14   1   22   42 1  1 G RHF             0      -1      -1
    235 E235     -1   15   1   25   46 1  1 G RHF             0      -1      -1
    236 W236      0   24   1   35   70 1  1 G RHF             0      -1      -1
    237 A237      0   10   1   14   29 1  1 G RHF             0      -1      -1
    238 L238      0   19   1   23   47 1  1 G RHF             0      -1      -1
    239 A239      0   10   1   14   29 1  1 G RHF             0      -1      -1
    240 N240      0   14   1   22   42 1  1 G RHF             0      -1      -1
    241 Q241      0   17   1   25   48 1  1 G RHF             0      -1      -1
    242 F242      0   20   1   28   57 1  1 G RHF             0      -1      -1
    243 T243      0   14   1   20   39 1  1 G RHF             0      -1      -1
    244 E244     -1   15   1   25   46 1  1 G RHF             0      -1      -1
    245 F245      0   20   1   28   57 1  1 G RHF             0      -1      -1
    246 V246      0   16   1   20   41 1  1 G RHF             0      -1      -1
    247 G247      0    7   1   11   23 1  1 G RHF             0      -1      -1
    248 T248      0   14   1   20   39 1  1 G RHF             0      -1      -1
    249 Q249      0   17   1   25   48 1  1 G RHF             0      -1      -1
    250 S250      0   11   1   17   33 1  1 G RHF             0      -1      -1
    251 V251      0   16   1   20   41 1  1 G RHF             0      -1      -1
    252 D252     -1   12   1   22   40 1  1 G RHF             0      -1      -1
    253 M253      0   17   1   23   50 1  1 G RHF             0      -1      -1
    254 L254      0   19   1   23   47 1  1 G RHF             0      -1      -1
    255 A255      0   10   1   14   29 1  1 G RHF             0      -1      -1
    256 V256      0   16   1   20   41 1  1 G RHF             0      -1      -1
    257 K257      1   22   1   26   53 1  1 G RHF             0      -1      -1
    258 T258      0   14   1   20   39 1  1 G RHF             0      -1      -1
    259 G259      0    7   1   11   23 1  1 G RHF             0      -1      -1
    260 V260      0   16   1   20   41 1  1 G RHF             0      -1      -1
    261 A261      0   10   1   14   29 1  1 G RHF             0      -1      -1
    262 I262      0   19   1   23   47 1  1 G RHF             0      -1      -1
    263 E263     -1   15   1   25   46 1  1 G RHF             0      -1      -1
    264 Q264      0   17   1   25   48 1  1 G RHF             0      -1      -1
    265 L265      0   19   1   23   47 1  1 G RHF             0      -1      -1
    266 L266      0   19   1   23   47 1  1 G RHF             0      -1      -1
    267 Y267      0   21   1   31   61 1  1 G RHF             0      -1      -1
    268 A268      0   10   1   14   29 1  1 G RHF             0      -1      -1
    269 I269      0   19   1   23   47 1  1 G RHF             0      -1      -1
    270 Q270      0   17   1   25   48 1  1 G RHF             0      -1      -1
    271 Q271      0   17   1   25   48 1  1 G RHF             0      -1      -1
    272 L272      0   19   1   23   47 1  1 G RHF             0      -1      -1
    273 Y273      0   21   1   31   61 1  1 G RHF             0      -1      -1
    274 T274      0   14   1   20   39 1  1 G RHF             0      -1      -1
    275 G275      0    7   1   11   23 1  1 G RHF             0      -1      -1
    276 F276      0   20   1   28   57 1  1 G RHF             0      -1      -1
    277 Q277      0   17   1   25   48 1  1 G RHF             0      -1      -1
    278 G278      0    7   1   11   23 1  1 G RHF             0      -1      -1
    279 K279      1   22   1   26   53 1  1 G RHF             0      -1      -1
    280 Q280      0   17   1   25   48 1  1 G RHF             0      -1      -1
    281 I281      0   19   1   23   47 1  1 G RHF             0      -1      -1
    282 L282      0   19   1   23   47 1  1 G RHF             0      -1      -1
    283 G283      0    7   1   11   23 1  1 G RHF             0      -1      -1
    284 S284      0   11   1   17   33 1  1 G RHF             0      -1      -1
    285 T285      0   14   1   20   39 1  1 G RHF             0      -1      -1
    286 M286      0   17   1   23   50 1  1 G RHF             0      -1      -1
    287 L287      0   19   1   23   47 1  1 G RHF             0      -1      -1
    288 E288     -1   15   1   25   46 1  1 G RHF             0      -1      -1
    289 D289     -1   12   1   22   40 1  1 G RHF             0      -1      -1
    290 E290     -1   15   1   25   46 1  1 G RHF             0      -1      -1
    291 F291      0   20   1   28   57 1  1 G RHF             0      -1      -1
    292 T292      0   14   1   20   39 1  1 G RHF             0      -1      -1
    293 P293      0   14   1   19   39 1  1 G RHF             0      -1      -1
    294 E294     -1   15   1   25   46 1  1 G RHF             0      -1      -1
    295 D295     -1   12   1   22   40 1  1 G RHF             0      -1      -1
    296 V296      0   16   1   20   41 1  1 G RHF             0      -1      -1
    297 N297      0   14   1   22   42 1  1 G RHF             0      -1      -1
    298 M298      0   17   1   23   50 1  1 G RHF             0      -1      -1
    299 Q299      0   17   1   25   48 1  1 G RHF             0      -1      -1
    300 I300      0   19   1   23   47 1  1 G RHF             0      -1      -1
    301 M301     -1   20   1   32   62 1  1 G RHF             0      -1      -1
 FMO iter  1.1,      0 fragment(s) converged, maxD 0.839634680 maxE30.557101352
 FMO iter  2.1,      1 fragment(s) converged, maxD 0.078850315 maxE 0.159538978
 FMO iter  3.1,      0 fragment(s) converged, maxD 0.020857298 maxE 0.009526465
 FMO iter  4.1,      0 fragment(s) converged, maxD 0.004428884 maxE 0.001585934
 FMO iter  5.1,      0 fragment(s) converged, maxD 0.001150219 maxE 0.000363225
 FMO iter  6.1,      0 fragment(s) converged, maxD 0.000249261 maxE 0.000100189
 FMO iter  7.1,     11 fragment(s) converged, maxD 0.000078440 maxE 0.000026193
 FMO iter  8.1,     26 fragment(s) converged, maxD 0.000023693 maxE 0.000006806
 FMO iter  9.1,    103 fragment(s) converged, maxD 0.000004973 maxE 0.000002238
 FMO iter 10.1,    231 fragment(s) converged, maxD 0.000005380 maxE 0.000000667
 FMO iter 11.1,    293 fragment(s) converged, maxD 0.000000456 maxE 0.000000261
 FMO iter 12.1,    301 fragment(s) converged, maxD 0.000000214 maxE 0.000000082

 ------------Monomer SCF for layer 1 converged in 12 iterations!------------
 Clearing disp+rep.
 Dipole moment D(xyz),DA(1)= -237.9047502 -146.4859325   98.3167994  296.1806739

 Total energy of the molecule: Eunco+D(2)=    -5750.250644486

 Total energy of the molecule: Euncorr(2)=    -5743.006302379

 Total energy of the molecule: Edisp  (2)=       -7.244342107
 Dipole moment D(xyz),DA(2)= -239.7137529 -141.7102855   94.8194314  294.1686811

     Free unco+D energy in solvent=    -5754.968549157
 Internal unco+D energy in solvent=    -5750.250644486
               5065428  WORDS OF DYNAMIC MEMORY USED
 EXECUTION OF GAMESS TERMINATED NORMALLY 01:01:19 10-FEB-2021    
 DDI: 263640 bytes (0.3 MB / 0 MWords) used by master data server.

 ----------------------------------------
 CPU timing information for all processes
 ========================================
 0: 150.09 + 6.395 = 156.405
 1: 184.412 + 1.869 = 186.281
 2: 187.978 + 2.368 = 190.346
 3: 186.930 + 2.96 = 189.27
 4: 187.970 + 2.713 = 190.683
 5: 189.261 + 2.124 = 191.386
 6: 189.684 + 2.628 = 192.312
 7: 189.193 + 2.559 = 191.752
 8: 188.918 + 2.251 = 191.169
 9: 187.986 + 3.139 = 191.125
 10: 189.573 + 2.264 = 191.837
 11: 188.241 + 2.525 = 190.766
 12: 189.687 + 2.203 = 191.891
 13: 188.682 + 2.797 = 191.479
 14: 190.168 + 2.247 = 192.416
 15: 190.65 + 2.457 = 192.523
 16: 189.313 + 2.543 = 191.856
 17: 183.701 + 2.89 = 185.791
 18: 186.707 + 3.22 = 189.730
 19: 184.798 + 1.680 = 186.478
 20: 188.906 + 2.190 = 191.96
 21: 183.102 + 1.835 = 184.938
 22: 187.443 + 2.391 = 189.835
 23: 183.619 + 1.807 = 185.427
 24: 189.448 + 2.137 = 191.586
 25: 188.745 + 2.183 = 190.929
 26: 181.288 + 2.85 = 183.374
 27: 189.699 + 2.752 = 192.452
 28: 183.70 + 1.912 = 184.982
 29: 189.395 + 2.195 = 191.590
 30: 181.858 + 1.947 = 183.805
 31: 189.962 + 2.382 = 192.345
 32: 181.08 + 1.941 = 182.949
 33: 189.89 + 2.186 = 191.276
 34: 189.475 + 2.243 = 191.719
 35: 181.34 + 1.941 = 182.976
 36: 2.242 + 32.952 = 35.195
 37: 0.00 + 0.03 = 0.04
 38: 0.00 + 0.03 = 0.04
 39: 0.02 + 0.02 = 0.04
 40: 0.01 + 0.03 = 0.05
 41: 0.00 + 0.03 = 0.04
 42: 0.00 + 0.04 = 0.04
 43: 0.01 + 0.02 = 0.04
 44: 0.00 + 0.04 = 0.04
 45: 0.00 + 0.03 = 0.04
 46: 0.01 + 0.03 = 0.04
 47: 0.00 + 0.03 = 0.04
 48: 0.01 + 0.03 = 0.04
 49: 0.00 + 0.03 = 0.04
 50: 0.00 + 0.03 = 0.04
 51: 0.02 + 0.02 = 0.04
 52: 0.01 + 0.02 = 0.04
 53: 0.01 + 0.03 = 0.04
 54: 0.01 + 0.03 = 0.04
 55: 0.02 + 0.02 = 0.04
 56: 0.01 + 0.02 = 0.04
 57: 0.00 + 0.05 = 0.05
 58: 0.00 + 0.03 = 0.04
 59: 0.01 + 0.02 = 0.04
 60: 0.01 + 0.03 = 0.04
 61: 0.01 + 0.03 = 0.05
 62: 0.01 + 0.04 = 0.05
 63: 0.01 + 0.03 = 0.05
 64: 0.01 + 0.03 = 0.04
 65: 0.01 + 0.03 = 0.04
 66: 0.00 + 0.04 = 0.04
 67: 0.01 + 0.03 = 0.04
 68: 0.01 + 0.03 = 0.04
 69: 0.00 + 0.04 = 0.04
 70: 0.01 + 0.03 = 0.04
 71: 0.00 + 0.04 = 0.04
 ----------------------------------------
 ddikick.x: exited gracefully.
----- accounting info -----
Files used on the master node or-condo-c359.ornl.gov were:
-rw-r--r-- 1 qv0 users   477974 Feb 10 00:57 /tmp/tmp.qv0.819739//mers.tmp-2021-02-10_005751/mers.F05
-rw-r--r-- 1 qv0 users    13030 Feb 10 01:01 /tmp/tmp.qv0.819739//mers.tmp-2021-02-10_005751/mers.F06.001
-rw-r--r-- 1 qv0 users    13030 Feb 10 01:01 /tmp/tmp.qv0.819739//mers.tmp-2021-02-10_005751/mers.F06.002
-rw-r--r-- 1 qv0 users    13030 Feb 10 01:01 /tmp/tmp.qv0.819739//mers.tmp-2021-02-10_005751/mers.F06.003
-rw-r--r-- 1 qv0 users    13030 Feb 10 01:01 /tmp/tmp.qv0.819739//mers.tmp-2021-02-10_005751/mers.F06.004
-rw-r--r-- 1 qv0 users    13030 Feb 10 01:01 /tmp/tmp.qv0.819739//mers.tmp-2021-02-10_005751/mers.F06.005
-rw-r--r-- 1 qv0 users    13030 Feb 10 01:01 /tmp/tmp.qv0.819739//mers.tmp-2021-02-10_005751/mers.F06.006
-rw-r--r-- 1 qv0 users    13030 Feb 10 01:01 /tmp/tmp.qv0.819739//mers.tmp-2021-02-10_005751/mers.F06.007
-rw-r--r-- 1 qv0 users    13030 Feb 10 01:01 /tmp/tmp.qv0.819739//mers.tmp-2021-02-10_005751/mers.F06.008
-rw-r--r-- 1 qv0 users    13030 Feb 10 01:01 /tmp/tmp.qv0.819739//mers.tmp-2021-02-10_005751/mers.F06.009
-rw-r--r-- 1 qv0 users    13030 Feb 10 01:01 /tmp/tmp.qv0.819739//mers.tmp-2021-02-10_005751/mers.F06.010
-rw-r--r-- 1 qv0 users    13030 Feb 10 01:01 /tmp/tmp.qv0.819739//mers.tmp-2021-02-10_005751/mers.F06.011
-rw-r--r-- 1 qv0 users    13030 Feb 10 01:01 /tmp/tmp.qv0.819739//mers.tmp-2021-02-10_005751/mers.F06.012
-rw-r--r-- 1 qv0 users    13030 Feb 10 01:01 /tmp/tmp.qv0.819739//mers.tmp-2021-02-10_005751/mers.F06.013
-rw-r--r-- 1 qv0 users    13030 Feb 10 01:01 /tmp/tmp.qv0.819739//mers.tmp-2021-02-10_005751/mers.F06.014
-rw-r--r-- 1 qv0 users    13030 Feb 10 01:01 /tmp/tmp.qv0.819739//mers.tmp-2021-02-10_005751/mers.F06.015
-rw-r--r-- 1 qv0 users    13030 Feb 10 01:01 /tmp/tmp.qv0.819739//mers.tmp-2021-02-10_005751/mers.F06.016
-rw-r--r-- 1 qv0 users    13030 Feb 10 01:01 /tmp/tmp.qv0.819739//mers.tmp-2021-02-10_005751/mers.F06.017
-rw-r--r-- 1 qv0 users    13030 Feb 10 01:01 /tmp/tmp.qv0.819739//mers.tmp-2021-02-10_005751/mers.F06.018
-rw-r--r-- 1 qv0 users    13030 Feb 10 01:01 /tmp/tmp.qv0.819739//mers.tmp-2021-02-10_005751/mers.F06.019
-rw-r--r-- 1 qv0 users    13030 Feb 10 01:01 /tmp/tmp.qv0.819739//mers.tmp-2021-02-10_005751/mers.F06.020
-rw-r--r-- 1 qv0 users    13030 Feb 10 01:01 /tmp/tmp.qv0.819739//mers.tmp-2021-02-10_005751/mers.F06.021
-rw-r--r-- 1 qv0 users    13030 Feb 10 01:01 /tmp/tmp.qv0.819739//mers.tmp-2021-02-10_005751/mers.F06.022
-rw-r--r-- 1 qv0 users    13030 Feb 10 01:01 /tmp/tmp.qv0.819739//mers.tmp-2021-02-10_005751/mers.F06.023
-rw-r--r-- 1 qv0 users    13030 Feb 10 01:01 /tmp/tmp.qv0.819739//mers.tmp-2021-02-10_005751/mers.F06.024
-rw-r--r-- 1 qv0 users    13030 Feb 10 01:01 /tmp/tmp.qv0.819739//mers.tmp-2021-02-10_005751/mers.F06.025
-rw-r--r-- 1 qv0 users    13030 Feb 10 01:01 /tmp/tmp.qv0.819739//mers.tmp-2021-02-10_005751/mers.F06.026
-rw-r--r-- 1 qv0 users    13030 Feb 10 01:01 /tmp/tmp.qv0.819739//mers.tmp-2021-02-10_005751/mers.F06.027
-rw-r--r-- 1 qv0 users    13030 Feb 10 01:01 /tmp/tmp.qv0.819739//mers.tmp-2021-02-10_005751/mers.F06.028
-rw-r--r-- 1 qv0 users    13030 Feb 10 01:01 /tmp/tmp.qv0.819739//mers.tmp-2021-02-10_005751/mers.F06.029
-rw-r--r-- 1 qv0 users    13030 Feb 10 01:01 /tmp/tmp.qv0.819739//mers.tmp-2021-02-10_005751/mers.F06.030
-rw-r--r-- 1 qv0 users    13030 Feb 10 01:01 /tmp/tmp.qv0.819739//mers.tmp-2021-02-10_005751/mers.F06.031
-rw-r--r-- 1 qv0 users    13030 Feb 10 01:01 /tmp/tmp.qv0.819739//mers.tmp-2021-02-10_005751/mers.F06.032
-rw-r--r-- 1 qv0 users    13030 Feb 10 01:01 /tmp/tmp.qv0.819739//mers.tmp-2021-02-10_005751/mers.F06.033
-rw-r--r-- 1 qv0 users    13030 Feb 10 01:01 /tmp/tmp.qv0.819739//mers.tmp-2021-02-10_005751/mers.F06.034
-rw-r--r-- 1 qv0 users    13030 Feb 10 01:01 /tmp/tmp.qv0.819739//mers.tmp-2021-02-10_005751/mers.F06.035
-rw-r--r-- 1 qv0 users     3912 Feb 10 00:58 /tmp/tmp.qv0.819739//mers.tmp-2021-02-10_005751/mers.F07
-rw-r--r-- 1 qv0 users     3912 Feb 10 00:58 /tmp/tmp.qv0.819739//mers.tmp-2021-02-10_005751/mers.F07.001
-rw-r--r-- 1 qv0 users     3912 Feb 10 00:58 /tmp/tmp.qv0.819739//mers.tmp-2021-02-10_005751/mers.F07.002
-rw-r--r-- 1 qv0 users     3912 Feb 10 00:58 /tmp/tmp.qv0.819739//mers.tmp-2021-02-10_005751/mers.F07.003
-rw-r--r-- 1 qv0 users     3912 Feb 10 00:58 /tmp/tmp.qv0.819739//mers.tmp-2021-02-10_005751/mers.F07.004
-rw-r--r-- 1 qv0 users     3912 Feb 10 00:58 /tmp/tmp.qv0.819739//mers.tmp-2021-02-10_005751/mers.F07.005
-rw-r--r-- 1 qv0 users     3912 Feb 10 00:58 /tmp/tmp.qv0.819739//mers.tmp-2021-02-10_005751/mers.F07.006
-rw-r--r-- 1 qv0 users     3912 Feb 10 00:58 /tmp/tmp.qv0.819739//mers.tmp-2021-02-10_005751/mers.F07.007
-rw-r--r-- 1 qv0 users     3912 Feb 10 00:58 /tmp/tmp.qv0.819739//mers.tmp-2021-02-10_005751/mers.F07.008
-rw-r--r-- 1 qv0 users     3912 Feb 10 00:58 /tmp/tmp.qv0.819739//mers.tmp-2021-02-10_005751/mers.F07.009
-rw-r--r-- 1 qv0 users     3912 Feb 10 00:58 /tmp/tmp.qv0.819739//mers.tmp-2021-02-10_005751/mers.F07.010
-rw-r--r-- 1 qv0 users     3912 Feb 10 00:58 /tmp/tmp.qv0.819739//mers.tmp-2021-02-10_005751/mers.F07.011
-rw-r--r-- 1 qv0 users     3912 Feb 10 00:58 /tmp/tmp.qv0.819739//mers.tmp-2021-02-10_005751/mers.F07.012
-rw-r--r-- 1 qv0 users     3912 Feb 10 00:58 /tmp/tmp.qv0.819739//mers.tmp-2021-02-10_005751/mers.F07.013
-rw-r--r-- 1 qv0 users     3912 Feb 10 00:58 /tmp/tmp.qv0.819739//mers.tmp-2021-02-10_005751/mers.F07.014
-rw-r--r-- 1 qv0 users     3912 Feb 10 00:58 /tmp/tmp.qv0.819739//mers.tmp-2021-02-10_005751/mers.F07.015
-rw-r--r-- 1 qv0 users     3912 Feb 10 00:58 /tmp/tmp.qv0.819739//mers.tmp-2021-02-10_005751/mers.F07.016
-rw-r--r-- 1 qv0 users     3912 Feb 10 00:58 /tmp/tmp.qv0.819739//mers.tmp-2021-02-10_005751/mers.F07.017
-rw-r--r-- 1 qv0 users     3912 Feb 10 00:58 /tmp/tmp.qv0.819739//mers.tmp-2021-02-10_005751/mers.F07.018
-rw-r--r-- 1 qv0 users     3912 Feb 10 00:58 /tmp/tmp.qv0.819739//mers.tmp-2021-02-10_005751/mers.F07.019
-rw-r--r-- 1 qv0 users     3912 Feb 10 00:58 /tmp/tmp.qv0.819739//mers.tmp-2021-02-10_005751/mers.F07.020
-rw-r--r-- 1 qv0 users     3912 Feb 10 00:58 /tmp/tmp.qv0.819739//mers.tmp-2021-02-10_005751/mers.F07.021
-rw-r--r-- 1 qv0 users     3912 Feb 10 00:58 /tmp/tmp.qv0.819739//mers.tmp-2021-02-10_005751/mers.F07.022
-rw-r--r-- 1 qv0 users     3912 Feb 10 00:58 /tmp/tmp.qv0.819739//mers.tmp-2021-02-10_005751/mers.F07.023
-rw-r--r-- 1 qv0 users     3912 Feb 10 00:58 /tmp/tmp.qv0.819739//mers.tmp-2021-02-10_005751/mers.F07.024
-rw-r--r-- 1 qv0 users     3912 Feb 10 00:58 /tmp/tmp.qv0.819739//mers.tmp-2021-02-10_005751/mers.F07.025
-rw-r--r-- 1 qv0 users     3912 Feb 10 00:58 /tmp/tmp.qv0.819739//mers.tmp-2021-02-10_005751/mers.F07.026
-rw-r--r-- 1 qv0 users     3912 Feb 10 00:58 /tmp/tmp.qv0.819739//mers.tmp-2021-02-10_005751/mers.F07.027
-rw-r--r-- 1 qv0 users     3912 Feb 10 00:58 /tmp/tmp.qv0.819739//mers.tmp-2021-02-10_005751/mers.F07.028
-rw-r--r-- 1 qv0 users     3912 Feb 10 00:58 /tmp/tmp.qv0.819739//mers.tmp-2021-02-10_005751/mers.F07.029
-rw-r--r-- 1 qv0 users     3912 Feb 10 00:58 /tmp/tmp.qv0.819739//mers.tmp-2021-02-10_005751/mers.F07.030
-rw-r--r-- 1 qv0 users     3912 Feb 10 00:58 /tmp/tmp.qv0.819739//mers.tmp-2021-02-10_005751/mers.F07.031
-rw-r--r-- 1 qv0 users     3912 Feb 10 00:58 /tmp/tmp.qv0.819739//mers.tmp-2021-02-10_005751/mers.F07.032
-rw-r--r-- 1 qv0 users     3912 Feb 10 00:58 /tmp/tmp.qv0.819739//mers.tmp-2021-02-10_005751/mers.F07.033
-rw-r--r-- 1 qv0 users     3912 Feb 10 00:58 /tmp/tmp.qv0.819739//mers.tmp-2021-02-10_005751/mers.F07.034
-rw-r--r-- 1 qv0 users     3912 Feb 10 00:58 /tmp/tmp.qv0.819739//mers.tmp-2021-02-10_005751/mers.F07.035
-rw-r--r-- 1 qv0 users  7067520 Feb 10 01:01 /tmp/tmp.qv0.819739//mers.tmp-2021-02-10_005751/mers.F10.000
-rw-r--r-- 1 qv0 users  7067520 Feb 10 01:01 /tmp/tmp.qv0.819739//mers.tmp-2021-02-10_005751/mers.F10.001
-rw-r--r-- 1 qv0 users  7067520 Feb 10 01:01 /tmp/tmp.qv0.819739//mers.tmp-2021-02-10_005751/mers.F10.002
-rw-r--r-- 1 qv0 users  7067520 Feb 10 01:01 /tmp/tmp.qv0.819739//mers.tmp-2021-02-10_005751/mers.F10.003
-rw-r--r-- 1 qv0 users  7067520 Feb 10 01:01 /tmp/tmp.qv0.819739//mers.tmp-2021-02-10_005751/mers.F10.004
-rw-r--r-- 1 qv0 users  7067520 Feb 10 01:01 /tmp/tmp.qv0.819739//mers.tmp-2021-02-10_005751/mers.F10.005
-rw-r--r-- 1 qv0 users  7067520 Feb 10 01:01 /tmp/tmp.qv0.819739//mers.tmp-2021-02-10_005751/mers.F10.006
-rw-r--r-- 1 qv0 users  7067520 Feb 10 01:01 /tmp/tmp.qv0.819739//mers.tmp-2021-02-10_005751/mers.F10.007
-rw-r--r-- 1 qv0 users  7067520 Feb 10 01:01 /tmp/tmp.qv0.819739//mers.tmp-2021-02-10_005751/mers.F10.008
-rw-r--r-- 1 qv0 users  7067520 Feb 10 01:01 /tmp/tmp.qv0.819739//mers.tmp-2021-02-10_005751/mers.F10.009
-rw-r--r-- 1 qv0 users  7067520 Feb 10 01:01 /tmp/tmp.qv0.819739//mers.tmp-2021-02-10_005751/mers.F10.010
-rw-r--r-- 1 qv0 users  7067520 Feb 10 01:01 /tmp/tmp.qv0.819739//mers.tmp-2021-02-10_005751/mers.F10.011
-rw-r--r-- 1 qv0 users  7067520 Feb 10 01:01 /tmp/tmp.qv0.819739//mers.tmp-2021-02-10_005751/mers.F10.012
-rw-r--r-- 1 qv0 users  7067520 Feb 10 01:01 /tmp/tmp.qv0.819739//mers.tmp-2021-02-10_005751/mers.F10.013
-rw-r--r-- 1 qv0 users  7067520 Feb 10 01:01 /tmp/tmp.qv0.819739//mers.tmp-2021-02-10_005751/mers.F10.014
-rw-r--r-- 1 qv0 users  7067520 Feb 10 01:01 /tmp/tmp.qv0.819739//mers.tmp-2021-02-10_005751/mers.F10.015
-rw-r--r-- 1 qv0 users  7067520 Feb 10 01:01 /tmp/tmp.qv0.819739//mers.tmp-2021-02-10_005751/mers.F10.016
-rw-r--r-- 1 qv0 users  7067520 Feb 10 01:01 /tmp/tmp.qv0.819739//mers.tmp-2021-02-10_005751/mers.F10.017
-rw-r--r-- 1 qv0 users  7067520 Feb 10 01:01 /tmp/tmp.qv0.819739//mers.tmp-2021-02-10_005751/mers.F10.018
-rw-r--r-- 1 qv0 users  7067520 Feb 10 01:01 /tmp/tmp.qv0.819739//mers.tmp-2021-02-10_005751/mers.F10.019
-rw-r--r-- 1 qv0 users  7067520 Feb 10 01:01 /tmp/tmp.qv0.819739//mers.tmp-2021-02-10_005751/mers.F10.020
-rw-r--r-- 1 qv0 users  7067520 Feb 10 01:01 /tmp/tmp.qv0.819739//mers.tmp-2021-02-10_005751/mers.F10.021
-rw-r--r-- 1 qv0 users  7067520 Feb 10 01:01 /tmp/tmp.qv0.819739//mers.tmp-2021-02-10_005751/mers.F10.022
-rw-r--r-- 1 qv0 users  7067520 Feb 10 01:01 /tmp/tmp.qv0.819739//mers.tmp-2021-02-10_005751/mers.F10.023
-rw-r--r-- 1 qv0 users  7067520 Feb 10 01:01 /tmp/tmp.qv0.819739//mers.tmp-2021-02-10_005751/mers.F10.024
-rw-r--r-- 1 qv0 users  7067520 Feb 10 01:01 /tmp/tmp.qv0.819739//mers.tmp-2021-02-10_005751/mers.F10.025
-rw-r--r-- 1 qv0 users  7067520 Feb 10 01:01 /tmp/tmp.qv0.819739//mers.tmp-2021-02-10_005751/mers.F10.026
-rw-r--r-- 1 qv0 users  7067520 Feb 10 01:01 /tmp/tmp.qv0.819739//mers.tmp-2021-02-10_005751/mers.F10.027
-rw-r--r-- 1 qv0 users  7067520 Feb 10 01:01 /tmp/tmp.qv0.819739//mers.tmp-2021-02-10_005751/mers.F10.028
-rw-r--r-- 1 qv0 users  7067520 Feb 10 01:01 /tmp/tmp.qv0.819739//mers.tmp-2021-02-10_005751/mers.F10.029
-rw-r--r-- 1 qv0 users  7067520 Feb 10 01:01 /tmp/tmp.qv0.819739//mers.tmp-2021-02-10_005751/mers.F10.030
-rw-r--r-- 1 qv0 users  7067520 Feb 10 01:01 /tmp/tmp.qv0.819739//mers.tmp-2021-02-10_005751/mers.F10.031
-rw-r--r-- 1 qv0 users  7067520 Feb 10 01:01 /tmp/tmp.qv0.819739//mers.tmp-2021-02-10_005751/mers.F10.032
-rw-r--r-- 1 qv0 users  7067520 Feb 10 01:01 /tmp/tmp.qv0.819739//mers.tmp-2021-02-10_005751/mers.F10.033
-rw-r--r-- 1 qv0 users  7067520 Feb 10 01:01 /tmp/tmp.qv0.819739//mers.tmp-2021-02-10_005751/mers.F10.034
-rw-r--r-- 1 qv0 users  7067520 Feb 10 01:01 /tmp/tmp.qv0.819739//mers.tmp-2021-02-10_005751/mers.F10.035
-rw-r--r-- 1 qv0 users        0 Feb 10 00:57 /tmp/tmp.qv0.819739//mers.tmp-2021-02-10_005751/mers.F26.000
-rw-r--r-- 1 qv0 users        0 Feb 10 00:57 /tmp/tmp.qv0.819739//mers.tmp-2021-02-10_005751/mers.F26.001
-rw-r--r-- 1 qv0 users        0 Feb 10 00:57 /tmp/tmp.qv0.819739//mers.tmp-2021-02-10_005751/mers.F26.002
-rw-r--r-- 1 qv0 users        0 Feb 10 00:57 /tmp/tmp.qv0.819739//mers.tmp-2021-02-10_005751/mers.F26.003
-rw-r--r-- 1 qv0 users        0 Feb 10 00:57 /tmp/tmp.qv0.819739//mers.tmp-2021-02-10_005751/mers.F26.004
-rw-r--r-- 1 qv0 users        0 Feb 10 00:57 /tmp/tmp.qv0.819739//mers.tmp-2021-02-10_005751/mers.F26.005
-rw-r--r-- 1 qv0 users        0 Feb 10 00:57 /tmp/tmp.qv0.819739//mers.tmp-2021-02-10_005751/mers.F26.006
-rw-r--r-- 1 qv0 users        0 Feb 10 00:57 /tmp/tmp.qv0.819739//mers.tmp-2021-02-10_005751/mers.F26.007
-rw-r--r-- 1 qv0 users        0 Feb 10 00:57 /tmp/tmp.qv0.819739//mers.tmp-2021-02-10_005751/mers.F26.008
-rw-r--r-- 1 qv0 users        0 Feb 10 00:57 /tmp/tmp.qv0.819739//mers.tmp-2021-02-10_005751/mers.F26.009
-rw-r--r-- 1 qv0 users        0 Feb 10 00:57 /tmp/tmp.qv0.819739//mers.tmp-2021-02-10_005751/mers.F26.010
-rw-r--r-- 1 qv0 users        0 Feb 10 00:57 /tmp/tmp.qv0.819739//mers.tmp-2021-02-10_005751/mers.F26.011
-rw-r--r-- 1 qv0 users        0 Feb 10 00:57 /tmp/tmp.qv0.819739//mers.tmp-2021-02-10_005751/mers.F26.012
-rw-r--r-- 1 qv0 users        0 Feb 10 00:57 /tmp/tmp.qv0.819739//mers.tmp-2021-02-10_005751/mers.F26.013
-rw-r--r-- 1 qv0 users        0 Feb 10 00:57 /tmp/tmp.qv0.819739//mers.tmp-2021-02-10_005751/mers.F26.014
-rw-r--r-- 1 qv0 users        0 Feb 10 00:57 /tmp/tmp.qv0.819739//mers.tmp-2021-02-10_005751/mers.F26.015
-rw-r--r-- 1 qv0 users        0 Feb 10 00:57 /tmp/tmp.qv0.819739//mers.tmp-2021-02-10_005751/mers.F26.016
-rw-r--r-- 1 qv0 users        0 Feb 10 00:57 /tmp/tmp.qv0.819739//mers.tmp-2021-02-10_005751/mers.F26.017
-rw-r--r-- 1 qv0 users        0 Feb 10 00:57 /tmp/tmp.qv0.819739//mers.tmp-2021-02-10_005751/mers.F26.018
-rw-r--r-- 1 qv0 users        0 Feb 10 00:57 /tmp/tmp.qv0.819739//mers.tmp-2021-02-10_005751/mers.F26.019
-rw-r--r-- 1 qv0 users        0 Feb 10 00:57 /tmp/tmp.qv0.819739//mers.tmp-2021-02-10_005751/mers.F26.020
-rw-r--r-- 1 qv0 users        0 Feb 10 00:57 /tmp/tmp.qv0.819739//mers.tmp-2021-02-10_005751/mers.F26.021
-rw-r--r-- 1 qv0 users        0 Feb 10 00:57 /tmp/tmp.qv0.819739//mers.tmp-2021-02-10_005751/mers.F26.022
-rw-r--r-- 1 qv0 users        0 Feb 10 00:57 /tmp/tmp.qv0.819739//mers.tmp-2021-02-10_005751/mers.F26.023
-rw-r--r-- 1 qv0 users        0 Feb 10 00:57 /tmp/tmp.qv0.819739//mers.tmp-2021-02-10_005751/mers.F26.024
-rw-r--r-- 1 qv0 users        0 Feb 10 00:57 /tmp/tmp.qv0.819739//mers.tmp-2021-02-10_005751/mers.F26.025
-rw-r--r-- 1 qv0 users        0 Feb 10 00:57 /tmp/tmp.qv0.819739//mers.tmp-2021-02-10_005751/mers.F26.026
-rw-r--r-- 1 qv0 users        0 Feb 10 00:57 /tmp/tmp.qv0.819739//mers.tmp-2021-02-10_005751/mers.F26.027
-rw-r--r-- 1 qv0 users        0 Feb 10 00:57 /tmp/tmp.qv0.819739//mers.tmp-2021-02-10_005751/mers.F26.028
-rw-r--r-- 1 qv0 users        0 Feb 10 00:57 /tmp/tmp.qv0.819739//mers.tmp-2021-02-10_005751/mers.F26.029
-rw-r--r-- 1 qv0 users        0 Feb 10 00:57 /tmp/tmp.qv0.819739//mers.tmp-2021-02-10_005751/mers.F26.030
-rw-r--r-- 1 qv0 users        0 Feb 10 00:57 /tmp/tmp.qv0.819739//mers.tmp-2021-02-10_005751/mers.F26.031
-rw-r--r-- 1 qv0 users        0 Feb 10 00:57 /tmp/tmp.qv0.819739//mers.tmp-2021-02-10_005751/mers.F26.032
-rw-r--r-- 1 qv0 users        0 Feb 10 00:57 /tmp/tmp.qv0.819739//mers.tmp-2021-02-10_005751/mers.F26.033
-rw-r--r-- 1 qv0 users        0 Feb 10 00:57 /tmp/tmp.qv0.819739//mers.tmp-2021-02-10_005751/mers.F26.034
-rw-r--r-- 1 qv0 users        0 Feb 10 00:57 /tmp/tmp.qv0.819739//mers.tmp-2021-02-10_005751/mers.F26.035
-rw-r--r-- 1 qv0 users        0 Feb 10 00:57 /tmp/tmp.qv0.819739//mers.tmp-2021-02-10_005751/mers.F27.000
-rw-r--r-- 1 qv0 users        0 Feb 10 00:57 /tmp/tmp.qv0.819739//mers.tmp-2021-02-10_005751/mers.F27.001
-rw-r--r-- 1 qv0 users        0 Feb 10 00:57 /tmp/tmp.qv0.819739//mers.tmp-2021-02-10_005751/mers.F27.002
-rw-r--r-- 1 qv0 users        0 Feb 10 00:57 /tmp/tmp.qv0.819739//mers.tmp-2021-02-10_005751/mers.F27.003
-rw-r--r-- 1 qv0 users        0 Feb 10 00:57 /tmp/tmp.qv0.819739//mers.tmp-2021-02-10_005751/mers.F27.004
-rw-r--r-- 1 qv0 users        0 Feb 10 00:57 /tmp/tmp.qv0.819739//mers.tmp-2021-02-10_005751/mers.F27.005
-rw-r--r-- 1 qv0 users        0 Feb 10 00:57 /tmp/tmp.qv0.819739//mers.tmp-2021-02-10_005751/mers.F27.006
-rw-r--r-- 1 qv0 users        0 Feb 10 00:57 /tmp/tmp.qv0.819739//mers.tmp-2021-02-10_005751/mers.F27.007
-rw-r--r-- 1 qv0 users        0 Feb 10 00:57 /tmp/tmp.qv0.819739//mers.tmp-2021-02-10_005751/mers.F27.008
-rw-r--r-- 1 qv0 users        0 Feb 10 00:57 /tmp/tmp.qv0.819739//mers.tmp-2021-02-10_005751/mers.F27.009
-rw-r--r-- 1 qv0 users        0 Feb 10 00:57 /tmp/tmp.qv0.819739//mers.tmp-2021-02-10_005751/mers.F27.010
-rw-r--r-- 1 qv0 users        0 Feb 10 00:57 /tmp/tmp.qv0.819739//mers.tmp-2021-02-10_005751/mers.F27.011
-rw-r--r-- 1 qv0 users        0 Feb 10 00:57 /tmp/tmp.qv0.819739//mers.tmp-2021-02-10_005751/mers.F27.012
-rw-r--r-- 1 qv0 users        0 Feb 10 00:57 /tmp/tmp.qv0.819739//mers.tmp-2021-02-10_005751/mers.F27.013
-rw-r--r-- 1 qv0 users        0 Feb 10 00:57 /tmp/tmp.qv0.819739//mers.tmp-2021-02-10_005751/mers.F27.014
-rw-r--r-- 1 qv0 users        0 Feb 10 00:57 /tmp/tmp.qv0.819739//mers.tmp-2021-02-10_005751/mers.F27.015
-rw-r--r-- 1 qv0 users        0 Feb 10 00:57 /tmp/tmp.qv0.819739//mers.tmp-2021-02-10_005751/mers.F27.016
-rw-r--r-- 1 qv0 users        0 Feb 10 00:57 /tmp/tmp.qv0.819739//mers.tmp-2021-02-10_005751/mers.F27.017
-rw-r--r-- 1 qv0 users        0 Feb 10 00:57 /tmp/tmp.qv0.819739//mers.tmp-2021-02-10_005751/mers.F27.018
-rw-r--r-- 1 qv0 users        0 Feb 10 00:57 /tmp/tmp.qv0.819739//mers.tmp-2021-02-10_005751/mers.F27.019
-rw-r--r-- 1 qv0 users        0 Feb 10 00:57 /tmp/tmp.qv0.819739//mers.tmp-2021-02-10_005751/mers.F27.020
-rw-r--r-- 1 qv0 users        0 Feb 10 00:57 /tmp/tmp.qv0.819739//mers.tmp-2021-02-10_005751/mers.F27.021
-rw-r--r-- 1 qv0 users        0 Feb 10 00:57 /tmp/tmp.qv0.819739//mers.tmp-2021-02-10_005751/mers.F27.022
-rw-r--r-- 1 qv0 users        0 Feb 10 00:57 /tmp/tmp.qv0.819739//mers.tmp-2021-02-10_005751/mers.F27.023
-rw-r--r-- 1 qv0 users        0 Feb 10 00:57 /tmp/tmp.qv0.819739//mers.tmp-2021-02-10_005751/mers.F27.024
-rw-r--r-- 1 qv0 users        0 Feb 10 00:57 /tmp/tmp.qv0.819739//mers.tmp-2021-02-10_005751/mers.F27.025
-rw-r--r-- 1 qv0 users        0 Feb 10 00:57 /tmp/tmp.qv0.819739//mers.tmp-2021-02-10_005751/mers.F27.026
-rw-r--r-- 1 qv0 users        0 Feb 10 00:57 /tmp/tmp.qv0.819739//mers.tmp-2021-02-10_005751/mers.F27.027
-rw-r--r-- 1 qv0 users        0 Feb 10 00:57 /tmp/tmp.qv0.819739//mers.tmp-2021-02-10_005751/mers.F27.028
-rw-r--r-- 1 qv0 users        0 Feb 10 00:57 /tmp/tmp.qv0.819739//mers.tmp-2021-02-10_005751/mers.F27.029
-rw-r--r-- 1 qv0 users        0 Feb 10 00:57 /tmp/tmp.qv0.819739//mers.tmp-2021-02-10_005751/mers.F27.030
-rw-r--r-- 1 qv0 users        0 Feb 10 00:57 /tmp/tmp.qv0.819739//mers.tmp-2021-02-10_005751/mers.F27.031
-rw-r--r-- 1 qv0 users        0 Feb 10 00:57 /tmp/tmp.qv0.819739//mers.tmp-2021-02-10_005751/mers.F27.032
-rw-r--r-- 1 qv0 users        0 Feb 10 00:57 /tmp/tmp.qv0.819739//mers.tmp-2021-02-10_005751/mers.F27.033
-rw-r--r-- 1 qv0 users        0 Feb 10 00:57 /tmp/tmp.qv0.819739//mers.tmp-2021-02-10_005751/mers.F27.034
-rw-r--r-- 1 qv0 users        0 Feb 10 00:57 /tmp/tmp.qv0.819739//mers.tmp-2021-02-10_005751/mers.F27.035
-rw-r--r-- 1 qv0 users 14204928 Feb 10 01:00 /tmp/tmp.qv0.819739//mers.tmp-2021-02-10_005751/mers.F40.000
-rw-r--r-- 1 qv0 users 14204928 Feb 10 01:00 /tmp/tmp.qv0.819739//mers.tmp-2021-02-10_005751/mers.F40.001
-rw-r--r-- 1 qv0 users 14204928 Feb 10 01:00 /tmp/tmp.qv0.819739//mers.tmp-2021-02-10_005751/mers.F40.002
-rw-r--r-- 1 qv0 users 14204928 Feb 10 01:00 /tmp/tmp.qv0.819739//mers.tmp-2021-02-10_005751/mers.F40.003
-rw-r--r-- 1 qv0 users 14204928 Feb 10 01:00 /tmp/tmp.qv0.819739//mers.tmp-2021-02-10_005751/mers.F40.004
-rw-r--r-- 1 qv0 users 14204928 Feb 10 01:00 /tmp/tmp.qv0.819739//mers.tmp-2021-02-10_005751/mers.F40.005
-rw-r--r-- 1 qv0 users 14204928 Feb 10 01:00 /tmp/tmp.qv0.819739//mers.tmp-2021-02-10_005751/mers.F40.006
-rw-r--r-- 1 qv0 users 14204928 Feb 10 01:00 /tmp/tmp.qv0.819739//mers.tmp-2021-02-10_005751/mers.F40.007
-rw-r--r-- 1 qv0 users 14204928 Feb 10 01:00 /tmp/tmp.qv0.819739//mers.tmp-2021-02-10_005751/mers.F40.008
-rw-r--r-- 1 qv0 users 14204928 Feb 10 01:00 /tmp/tmp.qv0.819739//mers.tmp-2021-02-10_005751/mers.F40.009
-rw-r--r-- 1 qv0 users 14204928 Feb 10 01:00 /tmp/tmp.qv0.819739//mers.tmp-2021-02-10_005751/mers.F40.010
-rw-r--r-- 1 qv0 users 14204928 Feb 10 01:00 /tmp/tmp.qv0.819739//mers.tmp-2021-02-10_005751/mers.F40.011
-rw-r--r-- 1 qv0 users 14204928 Feb 10 01:00 /tmp/tmp.qv0.819739//mers.tmp-2021-02-10_005751/mers.F40.012
-rw-r--r-- 1 qv0 users 14204928 Feb 10 01:00 /tmp/tmp.qv0.819739//mers.tmp-2021-02-10_005751/mers.F40.013
-rw-r--r-- 1 qv0 users 14204928 Feb 10 01:00 /tmp/tmp.qv0.819739//mers.tmp-2021-02-10_005751/mers.F40.014
-rw-r--r-- 1 qv0 users 14204928 Feb 10 01:00 /tmp/tmp.qv0.819739//mers.tmp-2021-02-10_005751/mers.F40.015
-rw-r--r-- 1 qv0 users 14204928 Feb 10 01:00 /tmp/tmp.qv0.819739//mers.tmp-2021-02-10_005751/mers.F40.016
-rw-r--r-- 1 qv0 users 14204928 Feb 10 01:00 /tmp/tmp.qv0.819739//mers.tmp-2021-02-10_005751/mers.F40.017
-rw-r--r-- 1 qv0 users 14204928 Feb 10 01:00 /tmp/tmp.qv0.819739//mers.tmp-2021-02-10_005751/mers.F40.018
-rw-r--r-- 1 qv0 users 14204928 Feb 10 01:00 /tmp/tmp.qv0.819739//mers.tmp-2021-02-10_005751/mers.F40.019
-rw-r--r-- 1 qv0 users 14204928 Feb 10 01:00 /tmp/tmp.qv0.819739//mers.tmp-2021-02-10_005751/mers.F40.020
-rw-r--r-- 1 qv0 users 14204928 Feb 10 01:00 /tmp/tmp.qv0.819739//mers.tmp-2021-02-10_005751/mers.F40.021
-rw-r--r-- 1 qv0 users 14204928 Feb 10 01:00 /tmp/tmp.qv0.819739//mers.tmp-2021-02-10_005751/mers.F40.022
-rw-r--r-- 1 qv0 users 14204928 Feb 10 01:00 /tmp/tmp.qv0.819739//mers.tmp-2021-02-10_005751/mers.F40.023
-rw-r--r-- 1 qv0 users 14204928 Feb 10 01:00 /tmp/tmp.qv0.819739//mers.tmp-2021-02-10_005751/mers.F40.024
-rw-r--r-- 1 qv0 users 14204928 Feb 10 01:00 /tmp/tmp.qv0.819739//mers.tmp-2021-02-10_005751/mers.F40.025
-rw-r--r-- 1 qv0 users 14204928 Feb 10 01:00 /tmp/tmp.qv0.819739//mers.tmp-2021-02-10_005751/mers.F40.026
-rw-r--r-- 1 qv0 users 14204928 Feb 10 01:00 /tmp/tmp.qv0.819739//mers.tmp-2021-02-10_005751/mers.F40.027
-rw-r--r-- 1 qv0 users 14204928 Feb 10 01:00 /tmp/tmp.qv0.819739//mers.tmp-2021-02-10_005751/mers.F40.028
-rw-r--r-- 1 qv0 users 14204928 Feb 10 01:00 /tmp/tmp.qv0.819739//mers.tmp-2021-02-10_005751/mers.F40.029
-rw-r--r-- 1 qv0 users 14204928 Feb 10 01:00 /tmp/tmp.qv0.819739//mers.tmp-2021-02-10_005751/mers.F40.030
-rw-r--r-- 1 qv0 users 14204928 Feb 10 01:00 /tmp/tmp.qv0.819739//mers.tmp-2021-02-10_005751/mers.F40.031
-rw-r--r-- 1 qv0 users 14204928 Feb 10 01:00 /tmp/tmp.qv0.819739//mers.tmp-2021-02-10_005751/mers.F40.032
-rw-r--r-- 1 qv0 users 14204928 Feb 10 01:00 /tmp/tmp.qv0.819739//mers.tmp-2021-02-10_005751/mers.F40.033
-rw-r--r-- 1 qv0 users 14204928 Feb 10 01:00 /tmp/tmp.qv0.819739//mers.tmp-2021-02-10_005751/mers.F40.034
-rw-r--r-- 1 qv0 users 14204928 Feb 10 01:00 /tmp/tmp.qv0.819739//mers.tmp-2021-02-10_005751/mers.F40.035
Wed Feb 10 01:01:22 EST 2021
0.173u 0.107s 3:31.07 0.1%	0+0k 264+352io 2pf+0w
