# Supplementary material for: Structural and functional characterization of NEMO cleavage by SARS-CoV-2 3CLpro
Source: Nat Commun. 2022 Sep 8;13:5285. doi: 10.1038/s41467-022-32922-9 (PMC9453703; doi:10.1038/s41467-022-32922-9)
Supplement: Supplementary file 4 — Supplementary Data 1 [file 41467_2022_32922_MOESM4_ESM.zip › supp_files/dftb_xyzoutputs/hku1_complex.xyz]

4690
 $fmoxyz
   N               28.740000000000      35.060000000000      63.020000000000
   H               29.010000000000      34.060000000000      62.950000000000
   H               28.390000000000      35.290000000000      63.970000000000
   H               29.610000000000      35.610000000000      62.870000000000
   C               27.670000000000      35.440000000000      62.020000000000
   H               27.100000000000      34.550000000000      61.830000000000
   C               26.700000000000      36.550000000000      62.590000000000
   H               25.660000000000      36.250000000000      62.380000000000
   H               26.870000000000      37.530000000000      62.090000000000
   O               26.850000000000      36.760000000000      64.000000000000
   H               26.620000000000      37.680000000000      64.180000000000
   C               28.290000000000      35.930000000000      60.720000000000
   O               29.400000000000      36.440000000000      60.740000000000
   N               27.600000000000      35.770000000000      59.570000000000
   H               26.790000000000      35.180000000000      59.550000000000
   C               27.930000000000      36.380000000000      58.270000000000
   H               26.970000000000      36.520000000000      57.790000000000
   C               28.530000000000      37.830000000000      58.270000000000
   H               29.490000000000      37.850000000000      58.830000000000
   H               27.830000000000      38.520000000000      58.790000000000
   O               28.810000000000      38.320000000000      56.960000000000
   H               28.030000000000      38.200000000000      56.410000000000
   C               28.670000000000      35.470000000000      57.310000000000
   O               28.230000000000      35.290000000000      56.180000000000
   N               29.810000000000      34.880000000000      57.710000000000
   H               30.180000000000      35.060000000000      58.610000000000
   C               30.530000000000      33.940000000000      56.840000000000
   H               29.830000000000      33.410000000000      56.210000000000
   H               31.080000000000      33.270000000000      57.480000000000
   C               31.540000000000      34.570000000000      55.920000000000
   O               32.200000000000      33.870000000000      55.160000000000
   N               31.720000000000      35.900000000000      56.000000000000
   H               31.160000000000      36.440000000000      56.620000000000
   C               32.640000000000      36.650000000000      55.160000000000
   H               33.200000000000      35.960000000000      54.550000000000
   C               31.890000000000      37.610000000000      54.220000000000
   H               30.840000000000      37.650000000000      54.580000000000
   C               32.420000000000      39.060000000000      54.220000000000
   H               33.490000000000      39.090000000000      53.910000000000
   H               32.320000000000      39.530000000000      55.220000000000
   H               31.840000000000      39.680000000000      53.500000000000
   C               31.880000000000      37.020000000000      52.790000000000
   H               31.940000000000      35.910000000000      52.850000000000
   H               32.770000000000      37.380000000000      52.240000000000
   C               30.600000000000      37.380000000000      52.040000000000
   H               30.470000000000      38.480000000000      51.960000000000
   H               29.730000000000      36.960000000000      52.570000000000
   H               30.630000000000      36.940000000000      51.010000000000
   C               33.670000000000      37.340000000000      56.020000000000
   O               33.380000000000      37.960000000000      57.040000000000
   N               34.950000000000      37.220000000000      55.610000000000
   H               35.170000000000      36.670000000000      54.810000000000
   C               36.060000000000      37.820000000000      56.300000000000
   H               35.700000000000      38.620000000000      56.930000000000
   C               36.850000000000      36.830000000000      57.180000000000
   H               37.710000000000      37.350000000000      57.650000000000
   C               35.940000000000      36.320000000000      58.310000000000
   H               35.120000000000      35.690000000000      57.900000000000
   H               35.490000000000      37.170000000000      58.860000000000
   H               36.530000000000      35.700000000000      59.020000000000
   C               37.410000000000      35.650000000000      56.340000000000
   H               38.100000000000      36.010000000000      55.550000000000
   H               36.580000000000      35.090000000000      55.860000000000
   H               37.960000000000      34.940000000000      57.000000000000
   C               37.000000000000      38.460000000000      55.300000000000
   O               36.960000000000      38.220000000000      54.090000000000
   N               37.910000000000      39.310000000000      55.800000000000
   H               37.810000000000      39.620000000000      56.740000000000
   C               39.100000000000      39.740000000000      55.090000000000
   H               38.820000000000      40.060000000000      54.100000000000
   C               39.790000000000      40.900000000000      55.860000000000
   H               40.750000000000      41.140000000000      55.350000000000
   H               40.050000000000      40.550000000000      56.880000000000
   C               38.970000000000      42.190000000000      55.980000000000
   H               39.600000000000      42.930000000000      56.500000000000
   H               38.070000000000      42.000000000000      56.610000000000
   C               38.510000000000      42.720000000000      54.610000000000
   H               37.780000000000      42.000000000000      54.180000000000
   H               39.370000000000      42.760000000000      53.920000000000
   C               37.810000000000      44.080000000000      54.650000000000
   H               36.840000000000      44.010000000000      55.190000000000
   H               37.600000000000      44.410000000000      53.600000000000
   N               38.650000000000      45.090000000000      55.310000000000
   H               39.660000000000      44.890000000000      55.130000000000
   H               38.490000000000      45.120000000000      56.340000000000
   H               38.490000000000      46.040000000000      54.930000000000
   C               40.100000000000      38.610000000000      54.920000000000
   O               41.080000000000      38.500000000000      55.660000000000
   N               39.880000000000      37.720000000000      53.940000000000
   H               39.090000000000      37.820000000000      53.330000000000
   C               40.680000000000      36.530000000000      53.790000000000
   H               40.980000000000      36.190000000000      54.770000000000
   C               39.870000000000      35.400000000000      53.110000000000
   H               39.820000000000      35.580000000000      52.010000000000
   H               38.830000000000      35.430000000000      53.490000000000
   C               40.460000000000      34.010000000000      53.420000000000
   H               40.500000000000      33.910000000000      54.520000000000
   H               41.500000000000      33.970000000000      53.050000000000
   S               39.520000000000      32.610000000000      52.750000000000
   C               39.630000000000      33.050000000000      50.990000000000
   H               40.660000000000      33.350000000000      50.700000000000
   H               38.950000000000      33.890000000000      50.740000000000
   H               39.330000000000      32.190000000000      50.350000000000
   C               41.920000000000      36.830000000000      52.980000000000
   O               41.860000000000      37.430000000000      51.910000000000
   N               43.100000000000      36.430000000000      53.480000000000
   H               43.150000000000      35.960000000000      54.360000000000
   C               44.340000000000      36.600000000000      52.760000000000
   H               44.210000000000      37.370000000000      52.010000000000
   C               45.500000000000      37.060000000000      53.650000000000
   H               46.400000000000      37.210000000000      53.020000000000
   C               45.130000000000      38.420000000000      54.270000000000
   H               44.240000000000      38.330000000000      54.930000000000
   H               44.900000000000      39.160000000000      53.470000000000
   H               45.980000000000      38.800000000000      54.880000000000
   C               45.850000000000      36.030000000000      54.730000000000
   H               46.150000000000      35.060000000000      54.300000000000
   H               44.980000000000      35.870000000000      55.410000000000
   H               46.690000000000      36.410000000000      55.350000000000
   C               44.700000000000      35.340000000000      52.000000000000
   O               44.280000000000      34.220000000000      52.320000000000
   N               45.510000000000      35.480000000000      50.930000000000
   H               45.780000000000      36.390000000000      50.630000000000
   C               46.050000000000      34.350000000000      50.200000000000
   H               45.270000000000      33.600000000000      50.130000000000
   C               46.530000000000      34.710000000000      48.770000000000
   H               46.830000000000      33.770000000000      48.250000000000
   H               47.400000000000      35.390000000000      48.820000000000
   O               45.520000000000      35.370000000000      48.010000000000
   H               44.740000000000      34.820000000000      48.000000000000
   C               47.270000000000      33.810000000000      50.950000000000
   O               48.140000000000      34.620000000000      51.280000000000
   N               47.400000000000      32.510000000000      51.280000000000
   C               46.510000000000      31.470000000000      50.790000000000
   H               46.200000000000      31.640000000000      49.730000000000
   H               45.610000000000      31.430000000000      51.440000000000
   C               48.510000000000      31.960000000000      52.070000000000
   H               48.400000000000      32.370000000000      53.060000000000
   C               48.270000000000      30.430000000000      52.070000000000
   H               47.770000000000      30.150000000000      53.020000000000
   H               49.200000000000      29.840000000000      51.970000000000
   C               47.320000000000      30.180000000000      50.900000000000
   H               47.900000000000      30.020000000000      49.960000000000
   H               46.660000000000      29.300000000000      51.080000000000
   C               49.910000000000      32.360000000000      51.630000000000
   O               50.200000000000      32.490000000000      50.440000000000
   N               50.810000000000      32.580000000000      52.600000000000
   H               50.600000000000      32.440000000000      53.570000000000
   C               52.020000000000      33.390000000000      52.410000000000
   H               51.840000000000      34.120000000000      51.640000000000
   C               52.360000000000      34.100000000000      53.720000000000
   H               53.330000000000      34.640000000000      53.660000000000
   O               52.350000000000      33.190000000000      54.820000000000
   H               53.230000000000      32.830000000000      54.910000000000
   C               51.270000000000      35.140000000000      54.020000000000
   H               50.260000000000      34.670000000000      54.100000000000
   H               51.230000000000      35.920000000000      53.230000000000
   H               51.480000000000      35.640000000000      54.990000000000
   C               53.240000000000      32.600000000000      52.000000000000
   O               54.260000000000      33.160000000000      51.600000000000
   N               53.190000000000      31.250000000000      52.040000000000
   H               52.310000000000      30.820000000000      52.250000000000
   C               54.370000000000      30.400000000000      52.100000000000
   H               55.020000000000      30.800000000000      52.870000000000
   C               54.020000000000      28.940000000000      52.490000000000
   H               53.500000000000      28.970000000000      53.470000000000
   H               54.950000000000      28.340000000000      52.630000000000
   O               53.160000000000      28.300000000000      51.540000000000
   H               53.710000000000      28.070000000000      50.790000000000
   C               55.200000000000      30.350000000000      50.820000000000
   O               56.340000000000      29.890000000000      50.800000000000
   N               54.630000000000      30.830000000000      49.700000000000
   H               53.690000000000      31.170000000000      49.750000000000
   C               55.290000000000      30.880000000000      48.420000000000
   H               56.120000000000      30.190000000000      48.390000000000
   C               54.280000000000      30.510000000000      47.310000000000
   H               54.750000000000      30.600000000000      46.310000000000
   H               53.440000000000      31.250000000000      47.350000000000
   C               53.700000000000      29.100000000000      47.480000000000
   H               53.460000000000      28.920000000000      48.550000000000
   H               54.460000000000      28.340000000000      47.190000000000
   C               52.380000000000      28.880000000000      46.710000000000
   H               51.790000000000      29.820000000000      46.750000000000
   H               51.790000000000      28.110000000000      47.260000000000
   C               52.560000000000      28.420000000000      45.270000000000
   H               53.120000000000      27.460000000000      45.230000000000
   H               53.110000000000      29.180000000000      44.670000000000
   N               51.240000000000      28.210000000000      44.670000000000
   H               50.560000000000      28.940000000000      44.950000000000
   H               50.840000000000      27.300000000000      44.980000000000
   H               51.330000000000      28.210000000000      43.630000000000
   C               55.870000000000      32.260000000000      48.150000000000
   O               56.590000000000      32.460000000000      47.170000000000
   N               55.610000000000      33.240000000000      49.050000000000
   H               55.010000000000      33.060000000000      49.830000000000
   C               56.110000000000      34.590000000000      48.930000000000
   H               56.620000000000      34.730000000000      47.990000000000
   C               55.000000000000      35.660000000000      49.020000000000
   H               54.410000000000      35.500000000000      49.950000000000
   C               55.620000000000      37.070000000000      49.070000000000
   H               56.260000000000      37.240000000000      48.170000000000
   H               56.250000000000      37.220000000000      49.970000000000
   H               54.820000000000      37.840000000000      49.080000000000
   C               54.020000000000      35.630000000000      47.820000000000
   H               54.600000000000      35.690000000000      46.870000000000
   H               53.400000000000      36.550000000000      47.880000000000
   C               53.040000000000      34.440000000000      47.740000000000
   H               52.580000000000      34.250000000000      48.740000000000
   H               53.560000000000      33.520000000000      47.400000000000
   H               52.230000000000      34.660000000000      47.020000000000
   C               57.160000000000      34.810000000000      50.010000000000
   O               58.190000000000      35.440000000000      49.760000000000
   N               56.990000000000      34.230000000000      51.220000000000
   H               56.150000000000      33.750000000000      51.440000000000
   C               57.950000000000      34.360000000000      52.310000000000
   H               57.950000000000      35.400000000000      52.620000000000
   C               57.560000000000      33.490000000000      53.550000000000
   H               58.370000000000      33.520000000000      54.310000000000
   H               57.450000000000      32.440000000000      53.220000000000
   C               56.260000000000      33.880000000000      54.290000000000
   H               55.430000000000      34.040000000000      53.560000000000
   H               56.390000000000      34.810000000000      54.880000000000
   C               55.860000000000      32.750000000000      55.240000000000
   O               54.770000000000      32.160000000000      55.050000000000
   O               56.680000000000      32.420000000000      56.130000000000
   C               59.420000000000      34.010000000000      51.980000000000
   O               60.280000000000      34.820000000000      52.320000000000
   N               59.820000000000      32.910000000000      51.320000000000
   C               58.980000000000      31.750000000000      50.990000000000
   H               58.100000000000      32.040000000000      50.370000000000
   H               58.640000000000      31.260000000000      51.920000000000
   C               61.220000000000      32.680000000000      51.010000000000
   H               61.820000000000      32.970000000000      51.850000000000
   C               61.280000000000      31.160000000000      50.740000000000
   H               61.430000000000      30.630000000000      51.700000000000
   H               62.090000000000      30.860000000000      50.040000000000
   C               59.890000000000      30.810000000000      50.210000000000
   H               59.820000000000      31.040000000000      49.120000000000
   H               59.630000000000      29.740000000000      50.380000000000
   C               61.730000000000      33.490000000000      49.820000000000
   O               62.890000000000      33.310000000000      49.450000000000
   N               60.920000000000      34.400000000000      49.260000000000
   H               59.970000000000      34.490000000000      49.540000000000
   C               61.350000000000      35.320000000000      48.220000000000
   H               62.280000000000      34.990000000000      47.780000000000
   C               60.290000000000      35.440000000000      47.100000000000
   H               60.610000000000      36.200000000000      46.350000000000
   H               59.330000000000      35.800000000000      47.540000000000
   S               60.020000000000      33.850000000000      46.260000000000
   H               61.230000000000      33.770000000000      45.740000000000
   C               61.600000000000      36.700000000000      48.810000000000
   O               62.010000000000      37.620000000000      48.100000000000
   N               61.400000000000      36.900000000000      50.130000000000
   H               61.080000000000      36.160000000000      50.710000000000
   C               61.650000000000      38.180000000000      50.760000000000
   H               61.520000000000      38.970000000000      50.030000000000
   C               60.680000000000      38.480000000000      51.910000000000
   H               60.850000000000      37.740000000000      52.720000000000
   C               60.940000000000      39.890000000000      52.480000000000
   H               60.870000000000      40.660000000000      51.680000000000
   H               61.940000000000      39.950000000000      52.960000000000
   H               60.180000000000      40.130000000000      53.260000000000
   C               59.200000000000      38.340000000000      51.470000000000
   H               58.550000000000      38.610000000000      52.330000000000
   H               58.990000000000      37.270000000000      51.240000000000
   C               58.800000000000      39.180000000000      50.250000000000
   H               59.390000000000      38.890000000000      49.360000000000
   H               58.960000000000      40.270000000000      50.450000000000
   H               57.720000000000      39.030000000000      50.020000000000
   C               63.100000000000      38.260000000000      51.230000000000
   O               63.630000000000      37.360000000000      51.870000000000
   N               63.790000000000      39.360000000000      50.870000000000
   H               63.340000000000      40.070000000000      50.320000000000
   C               65.180000000000      39.590000000000      51.200000000000
   H               65.490000000000      38.890000000000      51.960000000000
   C               66.120000000000      39.450000000000      49.990000000000
   H               67.160000000000      39.670000000000      50.310000000000
   C               66.080000000000      37.990000000000      49.500000000000
   H               65.080000000000      37.750000000000      49.080000000000
   H               66.290000000000      37.300000000000      50.340000000000
   H               66.840000000000      37.830000000000      48.700000000000
   C               65.750000000000      40.420000000000      48.850000000000
   H               65.780000000000      41.480000000000      49.180000000000
   H               64.730000000000      40.190000000000      48.470000000000
   H               66.460000000000      40.300000000000      48.010000000000
   C               65.320000000000      40.970000000000      51.810000000000
   O               64.450000000000      41.820000000000      51.660000000000
   N               66.420000000000      41.230000000000      52.540000000000
   H               67.100000000000      40.520000000000      52.710000000000
   C               66.750000000000      42.590000000000      52.960000000000
   H               65.860000000000      43.200000000000      52.980000000000
   C               67.410000000000      42.700000000000      54.370000000000
   H               66.750000000000      42.170000000000      55.090000000000
   H               67.480000000000      43.760000000000      54.680000000000
   O               68.710000000000      42.100000000000      54.460000000000
   H               69.270000000000      42.550000000000      53.820000000000
   C               67.700000000000      43.180000000000      51.960000000000
   O               68.640000000000      42.510000000000      51.530000000000
   N               67.520000000000      44.460000000000      51.580000000000
   H               66.750000000000      44.990000000000      51.930000000000
   C               68.460000000000      45.160000000000      50.730000000000
   H               69.300000000000      44.520000000000      50.490000000000
   C               67.870000000000      45.660000000000      49.410000000000
   H               67.080000000000      46.420000000000      49.600000000000
   C               68.970000000000      46.280000000000      48.540000000000
   H               69.790000000000      45.550000000000      48.350000000000
   H               69.410000000000      47.180000000000      49.010000000000
   H               68.550000000000      46.590000000000      47.550000000000
   C               67.200000000000      44.470000000000      48.680000000000
   H               66.310000000000      44.110000000000      49.240000000000
   H               67.910000000000      43.630000000000      48.560000000000
   H               66.860000000000      44.790000000000      47.670000000000
   C               68.990000000000      46.320000000000      51.540000000000
   O               68.250000000000      47.170000000000      52.040000000000
   N               70.320000000000      46.350000000000      51.720000000000
   H               70.890000000000      45.610000000000      51.360000000000
   C               71.040000000000      47.340000000000      52.500000000000
   H               70.350000000000      48.050000000000      52.940000000000
   C               71.870000000000      46.690000000000      53.620000000000
   H               72.430000000000      45.830000000000      53.180000000000
   O               71.050000000000      46.180000000000      54.660000000000
   H               70.580000000000      46.910000000000      55.060000000000
   C               72.880000000000      47.650000000000      54.280000000000
   H               72.370000000000      48.550000000000      54.680000000000
   H               73.670000000000      47.970000000000      53.560000000000
   H               73.400000000000      47.120000000000      55.100000000000
   C               71.960000000000      48.100000000000      51.580000000000
   O               72.700000000000      47.510000000000      50.800000000000
   N               71.940000000000      49.440000000000      51.660000000000
   H               71.320000000000      49.900000000000      52.290000000000
   C               72.850000000000      50.320000000000      50.950000000000
   H               73.760000000000      49.780000000000      50.690000000000
   C               72.190000000000      50.930000000000      49.680000000000
   H               71.290000000000      51.510000000000      49.970000000000
   H               71.870000000000      50.100000000000      49.010000000000
   C               73.120000000000      51.840000000000      48.910000000000
   C               73.920000000000      51.330000000000      47.870000000000
   H               73.880000000000      50.290000000000      47.620000000000
   C               74.810000000000      52.180000000000      47.190000000000
   H               75.430000000000      51.780000000000      46.400000000000
   C               74.940000000000      53.510000000000      47.560000000000
   O               75.960000000000      54.300000000000      46.990000000000
   H               76.630000000000      53.700000000000      46.630000000000
   C               73.180000000000      53.210000000000      49.210000000000
   H               72.550000000000      53.620000000000      49.980000000000
   C               74.090000000000      54.050000000000      48.540000000000
   H               74.170000000000      55.090000000000      48.800000000000
   C               73.210000000000      51.390000000000      51.960000000000
   O               72.340000000000      51.860000000000      52.690000000000
   N               74.490000000000      51.790000000000      52.100000000000
   H               75.190000000000      51.490000000000      51.450000000000
   C               74.920000000000      52.700000000000      53.160000000000
   H               74.500000000000      53.670000000000      52.950000000000
   H               76.000000000000      52.710000000000      53.140000000000
   C               74.490000000000      52.300000000000      54.570000000000
   O               74.680000000000      51.170000000000      55.010000000000
   N               73.880000000000      53.240000000000      55.310000000000
   H               73.740000000000      54.160000000000      54.950000000000
   C               73.370000000000      53.050000000000      56.660000000000
   H               73.930000000000      52.280000000000      57.160000000000
   C               73.500000000000      54.390000000000      57.440000000000
   H               74.580000000000      54.660000000000      57.470000000000
   H               73.150000000000      54.280000000000      58.490000000000
   O               72.790000000000      55.460000000000      56.800000000000
   H               72.000000000000      55.600000000000      57.330000000000
   C               71.900000000000      52.650000000000      56.670000000000
   O               71.200000000000      52.830000000000      57.660000000000
   N               71.380000000000      52.140000000000      55.540000000000
   H               71.950000000000      51.930000000000      54.760000000000
   C               69.970000000000      52.260000000000      55.230000000000
   H               69.400000000000      52.520000000000      56.110000000000
   C               69.920000000000      53.410000000000      54.200000000000
   H               70.300000000000      53.070000000000      53.210000000000
   H               70.640000000000      54.180000000000      54.540000000000
   C               68.580000000000      54.120000000000      54.040000000000
   H               68.810000000000      55.180000000000      53.780000000000
   H               68.030000000000      54.130000000000      55.000000000000
   S               67.590000000000      53.400000000000      52.730000000000
   C               66.740000000000      54.980000000000      52.490000000000
   H               67.420000000000      55.720000000000      52.000000000000
   H               66.400000000000      55.400000000000      53.450000000000
   H               65.860000000000      54.840000000000      51.830000000000
   C               69.470000000000      50.920000000000      54.710000000000
   O               70.110000000000      50.270000000000      53.890000000000
   N               68.320000000000      50.420000000000      55.240000000000
   H               67.760000000000      50.970000000000      55.850000000000
   C               67.880000000000      49.040000000000      54.980000000000
   H               68.350000000000      48.680000000000      54.080000000000
   C               68.220000000000      48.060000000000      56.100000000000
   H               67.680000000000      48.340000000000      57.040000000000
   O               69.620000000000      48.080000000000      56.370000000000
   H               69.790000000000      48.960000000000      56.710000000000
   C               67.870000000000      46.600000000000      55.730000000000
   H               68.350000000000      46.320000000000      54.770000000000
   H               66.770000000000      46.460000000000      55.640000000000
   H               68.240000000000      45.910000000000      56.520000000000
   C               66.390000000000      48.990000000000      54.730000000000
   O               65.590000000000      49.590000000000      55.450000000000
   N               65.970000000000      48.240000000000      53.690000000000
   H               66.640000000000      47.780000000000      53.110000000000
   C               64.580000000000      47.990000000000      53.380000000000
   H               64.020000000000      47.990000000000      54.300000000000
   C               63.950000000000      49.060000000000      52.450000000000
   H               63.800000000000      49.970000000000      53.070000000000
   H               62.930000000000      48.770000000000      52.120000000000
   C               64.760000000000      49.500000000000      51.210000000000
   H               65.770000000000      49.840000000000      51.540000000000
   C               64.950000000000      48.370000000000      50.200000000000
   H               63.950000000000      47.930000000000      49.950000000000
   H               65.580000000000      47.560000000000      50.630000000000
   H               65.430000000000      48.730000000000      49.270000000000
   C               64.070000000000      50.690000000000      50.520000000000
   H               64.260000000000      51.640000000000      51.080000000000
   H               62.980000000000      50.520000000000      50.470000000000
   H               64.440000000000      50.820000000000      49.480000000000
   C               64.440000000000      46.580000000000      52.840000000000
   O               65.390000000000      45.800000000000      52.850000000000
   N               63.240000000000      46.180000000000      52.400000000000
   H               62.470000000000      46.810000000000      52.340000000000
   C               62.970000000000      44.840000000000      51.910000000000
   H               63.720000000000      44.170000000000      52.300000000000
   C               61.580000000000      44.320000000000      52.370000000000
   H               61.500000000000      43.220000000000      52.210000000000
   H               60.770000000000      44.820000000000      51.800000000000
   C               61.390000000000      44.600000000000      53.860000000000
   O               61.850000000000      43.840000000000      54.730000000000
   N               60.680000000000      45.690000000000      54.180000000000
   H               60.440000000000      45.850000000000      55.140000000000
   H               60.420000000000      46.340000000000      53.470000000000
   C               63.050000000000      44.790000000000      50.400000000000
   O               62.890000000000      45.780000000000      49.690000000000
   N               63.310000000000      43.600000000000      49.840000000000
   H               63.510000000000      42.810000000000      50.420000000000
   C               63.230000000000      43.350000000000      48.410000000000
   H               64.230000000000      43.270000000000      48.030000000000
   H               62.640000000000      44.120000000000      47.940000000000
   C               62.530000000000      42.060000000000      48.150000000000
   O               62.350000000000      41.230000000000      49.050000000000
   N               62.160000000000      41.850000000000      46.890000000000
   H               62.320000000000      42.560000000000      46.210000000000
   C               61.520000000000      40.640000000000      46.410000000000
   H               61.300000000000      39.970000000000      47.230000000000
   C               60.230000000000      41.010000000000      45.640000000000
   H               60.490000000000      41.680000000000      44.790000000000
   H               59.590000000000      41.590000000000      46.330000000000
   C               59.410000000000      39.820000000000      45.080000000000
   H               60.080000000000      39.210000000000      44.430000000000
   C               58.860000000000      38.910000000000      46.180000000000
   H               58.160000000000      39.480000000000      46.840000000000
   H               59.680000000000      38.500000000000      46.810000000000
   H               58.300000000000      38.060000000000      45.730000000000
   C               58.270000000000      40.330000000000      44.180000000000
   H               58.670000000000      40.900000000000      43.320000000000
   H               57.580000000000      40.990000000000      44.760000000000
   H               57.680000000000      39.470000000000      43.790000000000
   C               62.490000000000      39.950000000000      45.470000000000
   O               62.910000000000      40.560000000000      44.480000000000
   N               62.880000000000      38.700000000000      45.750000000000
   H               62.530000000000      38.250000000000      46.560000000000
   C               63.850000000000      37.930000000000      44.990000000000
   H               64.360000000000      38.590000000000      44.300000000000
   C               64.910000000000      37.320000000000      45.960000000000
   H               64.360000000000      36.670000000000      46.680000000000
   H               65.350000000000      38.150000000000      46.550000000000
   C               66.040000000000      36.510000000000      45.370000000000
   C               66.580000000000      36.600000000000      44.120000000000
   H               66.230000000000      37.250000000000      43.340000000000
   N               67.600000000000      35.680000000000      43.980000000000
   H               68.000000000000      35.360000000000      43.150000000000
   C               67.740000000000      34.990000000000      45.150000000000
   C               66.770000000000      35.470000000000      46.060000000000
   C               66.670000000000      34.880000000000      47.320000000000
   H               65.920000000000      35.210000000000      48.020000000000
   C               67.530000000000      33.830000000000      47.650000000000
   H               67.450000000000      33.360000000000      48.620000000000
   C               68.600000000000      33.950000000000      45.470000000000
   H               69.320000000000      33.580000000000      44.760000000000
   C               68.470000000000      33.370000000000      46.740000000000
   H               69.120000000000      32.540000000000      47.010000000000
   C               63.140000000000      36.850000000000      44.190000000000
   O               62.500000000000      35.960000000000      44.750000000000
   N               63.230000000000      36.910000000000      42.850000000000
   H               63.770000000000      37.630000000000      42.420000000000
   C               62.580000000000      35.990000000000      41.940000000000
   H               62.340000000000      35.060000000000      42.440000000000
   C               61.340000000000      36.620000000000      41.250000000000
   H               60.910000000000      35.900000000000      40.510000000000
   H               61.660000000000      37.510000000000      40.680000000000
   C               60.210000000000      37.060000000000      42.200000000000
   H               60.650000000000      37.700000000000      42.990000000000
   C               59.190000000000      37.910000000000      41.440000000000
   H               58.750000000000      37.320000000000      40.600000000000
   H               59.670000000000      38.810000000000      41.010000000000
   H               58.360000000000      38.230000000000      42.110000000000
   C               59.520000000000      35.860000000000      42.870000000000
   H               60.260000000000      35.270000000000      43.460000000000
   H               59.070000000000      35.200000000000      42.100000000000
   H               58.730000000000      36.210000000000      43.560000000000
   C               63.580000000000      35.700000000000      40.840000000000
   O               64.240000000000      36.620000000000      40.360000000000
   N               63.770000000000      34.420000000000      40.440000000000
   H               63.250000000000      33.670000000000      40.820000000000
   C               64.820000000000      34.040000000000      39.500000000000
   H               64.840000000000      32.960000000000      39.510000000000
   C               64.530000000000      34.520000000000      38.040000000000
   H               65.330000000000      34.160000000000      37.360000000000
   H               64.490000000000      35.620000000000      38.000000000000
   C               63.240000000000      33.970000000000      37.460000000000
   O               63.050000000000      32.730000000000      37.410000000000
   O               62.470000000000      34.800000000000      36.900000000000
   C               66.210000000000      34.510000000000      40.000000000000
   O               66.600000000000      34.210000000000      41.130000000000
   N               66.970000000000      35.260000000000      39.180000000000
   H               66.680000000000      35.490000000000      38.260000000000
   C               68.220000000000      35.880000000000      39.560000000000
   H               68.560000000000      35.460000000000      40.500000000000
   C               69.320000000000      35.580000000000      38.490000000000
   H               69.410000000000      34.480000000000      38.370000000000
   H               70.300000000000      35.960000000000      38.870000000000
   C               69.110000000000      36.180000000000      37.110000000000
   O               70.040000000000      36.050000000000      36.280000000000
   O               68.020000000000      36.760000000000      36.840000000000
   C               68.040000000000      37.380000000000      39.820000000000
   O               69.000000000000      38.160000000000      39.850000000000
   N               66.790000000000      37.850000000000      40.030000000000
   H               66.010000000000      37.230000000000      40.050000000000
   C               66.460000000000      39.260000000000      40.160000000000
   H               67.330000000000      39.870000000000      39.980000000000
   C               65.330000000000      39.660000000000      39.180000000000
   H               65.100000000000      40.740000000000      39.290000000000
   H               64.400000000000      39.100000000000      39.440000000000
   C               65.630000000000      39.370000000000      37.710000000000
   H               64.780000000000      39.740000000000      37.090000000000
   H               65.690000000000      38.270000000000      37.560000000000
   C               66.940000000000      40.020000000000      37.230000000000
   H               67.780000000000      39.570000000000      37.800000000000
   H               66.900000000000      41.110000000000      37.440000000000
   C               67.170000000000      39.760000000000      35.740000000000
   H               66.340000000000      40.180000000000      35.140000000000
   H               67.220000000000      38.660000000000      35.550000000000
   N               68.440000000000      40.350000000000      35.290000000000
   H               69.050000000000      40.610000000000      36.090000000000
   H               68.270000000000      41.200000000000      34.710000000000
   H               68.940000000000      39.660000000000      34.700000000000
   C               65.940000000000      39.590000000000      41.540000000000
   O               65.050000000000      38.930000000000      42.060000000000
   N               66.460000000000      40.660000000000      42.160000000000
   H               67.250000000000      41.130000000000      41.780000000000
   C               65.880000000000      41.230000000000      43.350000000000
   H               64.970000000000      40.690000000000      43.560000000000
   C               66.700000000000      41.070000000000      44.640000000000
   H               66.260000000000      40.230000000000      45.210000000000
   C               68.150000000000      40.670000000000      44.330000000000
   H               68.660000000000      41.460000000000      43.730000000000
   H               68.200000000000      39.710000000000      43.770000000000
   H               68.720000000000      40.520000000000      45.270000000000
   C               66.650000000000      42.310000000000      45.560000000000
   H               65.600000000000      42.560000000000      45.840000000000
   H               67.110000000000      43.190000000000      45.070000000000
   H               67.210000000000      42.120000000000      46.500000000000
   C               65.390000000000      42.640000000000      43.050000000000
   O               66.100000000000      43.490000000000      42.500000000000
   N               64.110000000000      42.890000000000      43.370000000000
   H               63.570000000000      42.160000000000      43.770000000000
   C               63.410000000000      44.130000000000      43.100000000000
   H               63.990000000000      44.750000000000      42.430000000000
   C               61.990000000000      43.900000000000      42.510000000000
   H               61.500000000000      44.860000000000      42.270000000000
   H               61.350000000000      43.340000000000      43.230000000000
   C               62.040000000000      43.080000000000      41.240000000000
   C               62.010000000000      43.710000000000      39.990000000000
   H               61.950000000000      44.790000000000      39.920000000000
   C               62.060000000000      42.950000000000      38.810000000000
   H               62.030000000000      43.440000000000      37.850000000000
   C               62.130000000000      41.560000000000      38.880000000000
   O               62.190000000000      40.790000000000      37.700000000000
   H               62.110000000000      39.870000000000      37.940000000000
   C               62.060000000000      41.680000000000      41.290000000000
   H               62.050000000000      41.170000000000      42.250000000000
   C               62.120000000000      40.920000000000      40.120000000000
   H               62.160000000000      39.840000000000      40.190000000000
   C               63.240000000000      44.860000000000      44.420000000000
   O               62.780000000000      44.280000000000      45.400000000000
   N               63.610000000000      46.160000000000      44.490000000000
   H               64.020000000000      46.620000000000      43.710000000000
   C               63.450000000000      46.910000000000      45.720000000000
   H               62.580000000000      46.530000000000      46.240000000000
   C               64.700000000000      46.770000000000      46.640000000000
   H               64.940000000000      45.690000000000      46.690000000000
   H               64.420000000000      47.070000000000      47.680000000000
   S               66.200000000000      47.700000000000      46.130000000000
   H               65.690000000000      48.910000000000      46.360000000000
   C               63.160000000000      48.370000000000      45.360000000000
   O               63.480000000000      48.790000000000      44.250000000000
   N               62.560000000000      49.190000000000      46.230000000000
   C               62.070000000000      48.780000000000      47.540000000000
   H               62.940000000000      48.690000000000      48.230000000000
   H               61.510000000000      47.820000000000      47.510000000000
   C               62.440000000000      50.640000000000      46.040000000000
   H               61.780000000000      50.790000000000      45.200000000000
   C               61.850000000000      51.150000000000      47.370000000000
   H               61.140000000000      51.980000000000      47.220000000000
   H               62.650000000000      51.490000000000      48.060000000000
   C               61.170000000000      49.930000000000      47.980000000000
   H               61.100000000000      49.990000000000      49.090000000000
   H               60.150000000000      49.800000000000      47.570000000000
   C               63.740000000000      51.340000000000      45.720000000000
   O               64.760000000000      51.030000000000      46.330000000000
   N               63.760000000000      52.320000000000      44.790000000000
   H               62.940000000000      52.580000000000      44.280000000000
   C               65.020000000000      52.950000000000      44.430000000000
   H               65.780000000000      52.180000000000      44.380000000000
   C               64.980000000000      53.700000000000      43.080000000000
   H               64.580000000000      53.000000000000      42.310000000000
   H               66.030000000000      53.920000000000      42.790000000000
   C               64.160000000000      55.010000000000      43.050000000000
   H               64.520000000000      55.710000000000      43.830000000000
   H               63.100000000000      54.770000000000      43.300000000000
   C               64.240000000000      55.750000000000      41.710000000000
   H               64.020000000000      55.060000000000      40.870000000000
   H               65.250000000000      56.200000000000      41.590000000000
   N               63.230000000000      56.840000000000      41.760000000000
   H               62.700000000000      56.960000000000      42.600000000000
   C               63.040000000000      57.740000000000      40.810000000000
   N               63.590000000000      57.650000000000      39.630000000000
   H               63.770000000000      56.720000000000      39.320000000000
   H               63.310000000000      58.370000000000      38.990000000000
   N               62.230000000000      58.750000000000      41.030000000000
   H               62.020000000000      59.390000000000      40.290000000000
   H               61.690000000000      58.730000000000      41.870000000000
   C               65.490000000000      53.920000000000      45.490000000000
   O               66.660000000000      54.260000000000      45.570000000000
   N               64.590000000000      54.350000000000      46.390000000000
   H               63.640000000000      54.090000000000      46.290000000000
   C               64.960000000000      55.220000000000      47.490000000000
   H               65.560000000000      56.020000000000      47.080000000000
   C               63.740000000000      55.910000000000      48.150000000000
   H               63.220000000000      56.490000000000      47.350000000000
   H               64.060000000000      56.640000000000      48.920000000000
   C               61.420000000000      54.750000000000      48.370000000000
   H               60.860000000000      55.100000000000      47.510000000000
   C               62.710000000000      54.990000000000      48.730000000000
   N               60.890000000000      53.940000000000      49.340000000000
   H               59.960000000000      53.600000000000      49.460000000000
   N               62.920000000000      54.310000000000      49.910000000000
   H               63.760000000000      54.340000000000      50.470000000000
   C               61.810000000000      53.690000000000      50.250000000000
   H               61.650000000000      53.080000000000      51.120000000000
   C               65.870000000000      54.590000000000      48.540000000000
   O               66.210000000000      55.260000000000      49.510000000000
   N               66.330000000000      53.330000000000      48.350000000000
   H               66.010000000000      52.790000000000      47.580000000000
   C               67.380000000000      52.700000000000      49.140000000000
   H               67.100000000000      52.800000000000      50.170000000000
   C               67.480000000000      51.200000000000      48.840000000000
   H               66.450000000000      50.790000000000      48.780000000000
   C               68.190000000000      50.900000000000      47.500000000000
   H               69.260000000000      51.170000000000      47.550000000000
   H               67.700000000000      51.440000000000      46.670000000000
   H               68.130000000000      49.810000000000      47.290000000000
   C               68.190000000000      50.480000000000      50.010000000000
   H               67.700000000000      50.720000000000      50.980000000000
   H               69.260000000000      50.780000000000      50.080000000000
   H               68.150000000000      49.370000000000      49.870000000000
   C               68.730000000000      53.390000000000      48.970000000000
   O               69.570000000000      53.390000000000      49.870000000000
   N               68.970000000000      54.090000000000      47.830000000000
   H               68.310000000000      54.090000000000      47.090000000000
   C               70.250000000000      54.770000000000      47.590000000000
   H               71.010000000000      54.270000000000      48.160000000000
   C               70.710000000000      54.680000000000      46.120000000000
   H               71.740000000000      55.080000000000      46.070000000000
   C               70.790000000000      53.180000000000      45.760000000000
   H               69.780000000000      52.720000000000      45.750000000000
   H               71.420000000000      52.630000000000      46.500000000000
   H               71.250000000000      53.030000000000      44.760000000000
   C               69.840000000000      55.480000000000      45.120000000000
   H               69.740000000000      56.530000000000      45.470000000000
   H               68.820000000000      55.040000000000      45.080000000000
   C               70.420000000000      55.500000000000      43.700000000000
   H               70.380000000000      54.490000000000      43.240000000000
   H               71.480000000000      55.830000000000      43.720000000000
   H               69.850000000000      56.200000000000      43.050000000000
   C               70.230000000000      56.210000000000      48.090000000000
   O               71.080000000000      57.030000000000      47.760000000000
   N               69.250000000000      56.560000000000      48.950000000000
   H               68.600000000000      55.860000000000      49.250000000000
   C               69.220000000000      57.830000000000      49.650000000000
   H               69.730000000000      58.580000000000      49.050000000000
   C               67.770000000000      58.320000000000      49.930000000000
   H               67.780000000000      59.180000000000      50.630000000000
   H               67.210000000000      57.500000000000      50.430000000000
   S               66.910000000000      58.840000000000      48.420000000000
   H               67.020000000000      57.660000000000      47.820000000000
   C               69.910000000000      57.760000000000      50.990000000000
   O               69.690000000000      56.850000000000      51.780000000000
   N               70.720000000000      58.780000000000      51.330000000000
   H               71.030000000000      59.430000000000      50.640000000000
   C               70.990000000000      59.100000000000      52.730000000000
   H               70.860000000000      58.210000000000      53.330000000000
   C               72.450000000000      59.610000000000      53.000000000000
   H               73.130000000000      59.160000000000      52.240000000000
   H               72.770000000000      59.210000000000      53.980000000000
   O               72.620000000000      61.030000000000      53.030000000000
   H               72.860000000000      61.350000000000      52.160000000000
   C               69.930000000000      60.100000000000      53.170000000000
   O               69.370000000000      60.830000000000      52.340000000000
   N               69.600000000000      60.170000000000      54.470000000000
   H               70.030000000000      59.560000000000      55.130000000000
   C               68.470000000000      60.930000000000      55.000000000000
   H               67.620000000000      60.700000000000      54.370000000000
   C               68.080000000000      60.450000000000      56.420000000000
   H               67.800000000000      59.370000000000      56.340000000000
   H               67.180000000000      60.970000000000      56.810000000000
   O               69.170000000000      60.550000000000      57.340000000000
   H               69.140000000000      61.430000000000      57.720000000000
   C               68.570000000000      62.460000000000      54.990000000000
   O               67.810000000000      63.140000000000      55.670000000000
   N               69.460000000000      63.060000000000      54.170000000000
   H               70.170000000000      62.520000000000      53.740000000000
   C               69.430000000000      64.490000000000      53.850000000000
   H               68.620000000000      64.970000000000      54.390000000000
   C               70.750000000000      65.230000000000      54.220000000000
   H               70.960000000000      65.010000000000      55.290000000000
   H               70.600000000000      66.330000000000      54.130000000000
   O               71.870000000000      64.820000000000      53.440000000000
   H               71.850000000000      65.380000000000      52.660000000000
   C               69.110000000000      64.710000000000      52.370000000000
   O               69.270000000000      65.810000000000      51.840000000000
   N               68.640000000000      63.670000000000      51.660000000000
   H               68.640000000000      62.760000000000      52.090000000000
   C               68.100000000000      63.790000000000      50.310000000000
   H               68.430000000000      64.710000000000      49.850000000000
   C               68.470000000000      62.560000000000      49.450000000000
   H               67.960000000000      62.590000000000      48.470000000000
   H               68.190000000000      61.610000000000      49.960000000000
   C               69.960000000000      62.600000000000      49.180000000000
   O               70.460000000000      63.470000000000      48.470000000000
   N               70.710000000000      61.640000000000      49.780000000000
   H               71.680000000000      61.630000000000      49.570000000000
   H               70.300000000000      61.150000000000      50.550000000000
   C               66.600000000000      63.800000000000      50.330000000000
   O               65.950000000000      64.500000000000      49.560000000000
   N               66.020000000000      62.980000000000      51.230000000000
   H               66.590000000000      62.460000000000      51.850000000000
   C               64.610000000000      62.760000000000      51.400000000000
   H               64.220000000000      62.380000000000      50.470000000000
   C               64.390000000000      61.710000000000      52.520000000000
   H               63.360000000000      61.290000000000      52.430000000000
   H               64.440000000000      62.200000000000      53.520000000000
   C               65.410000000000      60.550000000000      52.510000000000
   H               66.440000000000      60.950000000000      52.640000000000
   H               65.390000000000      60.030000000000      51.530000000000
   S               65.140000000000      59.340000000000      53.850000000000
   C               64.020000000000      58.290000000000      52.900000000000
   H               64.600000000000      57.560000000000      52.280000000000
   H               63.370000000000      58.880000000000      52.220000000000
   H               63.360000000000      57.720000000000      53.590000000000
   C               63.920000000000      64.090000000000      51.710000000000
   O               64.310000000000      64.800000000000      52.630000000000
   N               62.970000000000      64.430000000000      50.830000000000
   H               62.700000000000      63.730000000000      50.170000000000
   C               62.390000000000      65.730000000000      50.520000000000
   H               61.350000000000      65.710000000000      50.820000000000
   C               63.060000000000      67.030000000000      51.080000000000
   H               62.920000000000      67.870000000000      50.370000000000
   H               64.160000000000      66.870000000000      51.220000000000
   C               62.450000000000      67.430000000000      52.430000000000
   O               62.270000000000      66.660000000000      53.370000000000
   N               62.100000000000      68.730000000000      52.580000000000
   H               61.680000000000      68.990000000000      53.450000000000
   H               62.210000000000      69.380000000000      51.820000000000
   C               62.370000000000      65.720000000000      49.000000000000
   O               61.360000000000      65.340000000000      48.430000000000
   N               63.490000000000      66.010000000000      48.310000000000
   H               64.340000000000      66.240000000000      48.770000000000
   C               63.490000000000      66.010000000000      46.840000000000
   H               62.660000000000      65.440000000000      46.460000000000
   C               63.300000000000      67.460000000000      46.320000000000
   H               64.250000000000      68.030000000000      46.410000000000
   H               62.580000000000      67.970000000000      46.990000000000
   C               62.800000000000      67.540000000000      44.850000000000
   H               63.000000000000      66.600000000000      44.300000000000
   H               63.320000000000      68.370000000000      44.340000000000
   C               61.310000000000      67.870000000000      44.770000000000
   O               60.950000000000      69.000000000000      45.190000000000
   O               60.510000000000      67.020000000000      44.290000000000
   C               64.780000000000      65.390000000000      46.290000000000
   O               65.700000000000      66.110000000000      45.900000000000
   N               64.930000000000      64.060000000000      46.270000000000
   C               63.970000000000      63.080000000000      46.780000000000
   H               63.310000000000      62.770000000000      45.950000000000
   H               63.360000000000      63.470000000000      47.630000000000
   C               66.140000000000      63.410000000000      45.760000000000
   H               66.990000000000      63.850000000000      46.250000000000
   C               65.960000000000      61.930000000000      46.160000000000
   H               66.900000000000      61.480000000000      46.530000000000
   H               65.600000000000      61.320000000000      45.300000000000
   C               64.860000000000      61.930000000000      47.230000000000
   H               64.320000000000      60.970000000000      47.290000000000
   H               65.300000000000      62.170000000000      48.220000000000
   C               66.360000000000      63.540000000000      44.250000000000
   O               65.470000000000      63.170000000000      43.480000000000
   N               67.560000000000      63.960000000000      43.810000000000
   H               68.200000000000      64.410000000000      44.420000000000
   C               68.040000000000      63.720000000000      42.460000000000
   H               67.200000000000      63.790000000000      41.780000000000
   C               69.060000000000      64.820000000000      42.030000000000
   H               69.870000000000      64.880000000000      42.780000000000
   H               68.540000000000      65.800000000000      42.020000000000
   C               69.720000000000      64.650000000000      40.660000000000
   O               69.530000000000      63.620000000000      39.960000000000
   O               70.500000000000      65.580000000000      40.320000000000
   C               68.590000000000      62.300000000000      42.360000000000
   O               69.750000000000      62.010000000000      42.650000000000
   N               67.710000000000      61.360000000000      41.980000000000
   H               66.760000000000      61.620000000000      41.830000000000
   C               68.020000000000      59.950000000000      41.830000000000
   H               68.460000000000      59.640000000000      42.770000000000
   C               66.760000000000      59.100000000000      41.600000000000
   H               67.020000000000      58.040000000000      41.380000000000
   H               66.160000000000      59.500000000000      40.750000000000
   C               65.910000000000      59.090000000000      42.840000000000
   C               66.310000000000      58.320000000000      43.950000000000
   H               67.250000000000      57.790000000000      43.930000000000
   C               65.480000000000      58.230000000000      45.070000000000
   H               65.800000000000      57.650000000000      45.930000000000
   C               64.240000000000      58.870000000000      45.100000000000
   O               63.400000000000      58.770000000000      46.220000000000
   H               62.590000000000      59.240000000000      46.000000000000
   C               64.690000000000      59.770000000000      42.890000000000
   H               64.360000000000      60.360000000000      42.040000000000
   C               63.840000000000      59.640000000000      44.000000000000
   H               62.880000000000      60.140000000000      44.000000000000
   C               69.090000000000      59.630000000000      40.790000000000
   O               69.900000000000      58.740000000000      40.990000000000
   N               69.120000000000      60.350000000000      39.650000000000
   H               68.470000000000      61.090000000000      39.480000000000
   C               70.190000000000      60.220000000000      38.670000000000
   H               70.260000000000      59.180000000000      38.420000000000
   C               69.920000000000      60.980000000000      37.340000000000
   H               69.260000000000      60.330000000000      36.730000000000
   H               70.860000000000      61.130000000000      36.760000000000
   O               69.230000000000      62.230000000000      37.510000000000
   H               69.600000000000      62.710000000000      38.250000000000
   C               71.580000000000      60.580000000000      39.190000000000
   O               72.530000000000      59.830000000000      38.990000000000
   N               71.720000000000      61.690000000000      39.930000000000
   H               70.970000000000      62.330000000000      40.050000000000
   C               72.960000000000      62.020000000000      40.620000000000
   H               73.750000000000      62.010000000000      39.880000000000
   C               72.870000000000      63.440000000000      41.190000000000
   H               72.040000000000      63.520000000000      41.930000000000
   H               72.660000000000      64.160000000000      40.370000000000
   H               73.820000000000      63.740000000000      41.680000000000
   C               73.360000000000      61.030000000000      41.700000000000
   O               74.520000000000      60.670000000000      41.820000000000
   N               72.380000000000      60.520000000000      42.490000000000
   H               71.460000000000      60.880000000000      42.410000000000
   C               72.570000000000      59.440000000000      43.450000000000
   H               73.340000000000      59.730000000000      44.150000000000
   C               71.250000000000      59.130000000000      44.210000000000
   H               71.190000000000      58.060000000000      44.490000000000
   H               70.410000000000      59.340000000000      43.510000000000
   C               70.990000000000      59.910000000000      45.530000000000
   H               71.490000000000      59.340000000000      46.350000000000
   C               71.570000000000      61.330000000000      45.560000000000
   H               71.160000000000      61.930000000000      44.720000000000
   H               72.680000000000      61.290000000000      45.480000000000
   H               71.310000000000      61.830000000000      46.520000000000
   C               69.480000000000      59.950000000000      45.830000000000
   H               69.060000000000      58.920000000000      45.850000000000
   H               68.960000000000      60.540000000000      45.050000000000
   H               69.300000000000      60.420000000000      46.820000000000
   C               73.090000000000      58.160000000000      42.800000000000
   O               74.010000000000      57.520000000000      43.320000000000
   N               72.550000000000      57.780000000000      41.620000000000
   H               71.790000000000      58.300000000000      41.250000000000
   C               72.940000000000      56.590000000000      40.860000000000
   H               72.760000000000      55.750000000000      41.510000000000
   C               72.130000000000      56.490000000000      39.530000000000
   H               72.780000000000      56.660000000000      38.650000000000
   H               71.380000000000      57.310000000000      39.510000000000
   C               71.380000000000      55.160000000000      39.300000000000
   H               70.420000000000      55.230000000000      39.860000000000
   C               71.050000000000      54.990000000000      37.810000000000
   H               71.990000000000      54.880000000000      37.230000000000
   H               70.510000000000      55.890000000000      37.430000000000
   H               70.430000000000      54.090000000000      37.640000000000
   C               72.100000000000      53.910000000000      39.820000000000
   H               72.130000000000      53.880000000000      40.930000000000
   H               73.150000000000      53.890000000000      39.450000000000
   H               71.590000000000      52.980000000000      39.470000000000
   C               74.420000000000      56.560000000000      40.510000000000
   O               75.070000000000      55.520000000000      40.510000000000
   N               75.000000000000      57.740000000000      40.210000000000
   H               74.440000000000      58.560000000000      40.230000000000
   C               76.410000000000      57.910000000000      39.890000000000
   H               76.630000000000      57.280000000000      39.040000000000
   C               76.710000000000      59.380000000000      39.530000000000
   H               77.790000000000      59.480000000000      39.270000000000
   H               76.530000000000      60.020000000000      40.420000000000
   S               75.690000000000      59.960000000000      38.120000000000
   H               74.510000000000      59.800000000000      38.700000000000
   C               77.330000000000      57.460000000000      41.010000000000
   O               78.440000000000      56.980000000000      40.770000000000
   N               76.870000000000      57.600000000000      42.270000000000
   H               75.940000000000      57.910000000000      42.440000000000
   C               77.660000000000      57.310000000000      43.450000000000
   H               78.710000000000      57.420000000000      43.220000000000
   C               77.260000000000      58.280000000000      44.600000000000
   H               78.060000000000      58.240000000000      45.360000000000
   H               76.310000000000      57.950000000000      45.070000000000
   C               77.090000000000      59.750000000000      44.130000000000
   H               76.140000000000      59.830000000000      43.560000000000
   H               77.920000000000      59.980000000000      43.440000000000
   C               77.070000000000      60.770000000000      45.280000000000
   H               78.000000000000      60.690000000000      45.870000000000
   H               76.210000000000      60.580000000000      45.950000000000
   N               77.010000000000      62.120000000000      44.630000000000
   H               77.760000000000      62.360000000000      44.010000000000
   C               75.920000000000      62.880000000000      44.560000000000
   N               74.900000000000      62.730000000000      45.360000000000
   H               75.070000000000      62.270000000000      46.230000000000
   H               74.110000000000      63.330000000000      45.220000000000
   N               75.850000000000      63.860000000000      43.680000000000
   H               76.600000000000      64.020000000000      43.040000000000
   H               74.990000000000      64.380000000000      43.650000000000
   C               77.430000000000      55.870000000000      43.920000000000
   O               77.990000000000      55.460000000000      44.930000000000
   N               76.620000000000      55.080000000000      43.170000000000
   H               76.190000000000      55.440000000000      42.350000000000
   C               76.370000000000      53.670000000000      43.440000000000
   H               76.440000000000      53.500000000000      44.500000000000
   C               74.990000000000      53.220000000000      42.950000000000
   H               74.870000000000      53.510000000000      41.890000000000
   C               74.820000000000      51.690000000000      43.040000000000
   H               75.030000000000      51.320000000000      44.060000000000
   H               75.480000000000      51.150000000000      42.330000000000
   H               73.770000000000      51.420000000000      42.780000000000
   C               73.900000000000      53.910000000000      43.790000000000
   H               74.010000000000      55.020000000000      43.760000000000
   H               73.970000000000      53.590000000000      44.850000000000
   H               72.900000000000      53.640000000000      43.400000000000
   C               77.440000000000      52.820000000000      42.780000000000
   O               77.570000000000      52.770000000000      41.550000000000
   N               78.210000000000      52.070000000000      43.580000000000
   H               78.150000000000      52.160000000000      44.570000000000
   C               79.130000000000      51.060000000000      43.090000000000
   H               79.150000000000      51.130000000000      42.010000000000
   C               80.600000000000      51.230000000000      43.520000000000
   H               81.230000000000      51.030000000000      42.630000000000
   O               81.060000000000      50.340000000000      44.530000000000
   H               80.580000000000      50.590000000000      45.330000000000
   C               80.890000000000      52.680000000000      43.960000000000
   H               80.370000000000      52.910000000000      44.920000000000
   H               80.550000000000      53.400000000000      43.190000000000
   H               81.980000000000      52.820000000000      44.130000000000
   C               78.550000000000      49.680000000000      43.380000000000
   O               77.570000000000      49.490000000000      44.090000000000
   N               79.130000000000      48.660000000000      42.730000000000
   H               79.970000000000      48.840000000000      42.210000000000
   C               78.610000000000      47.310000000000      42.670000000000
   H               77.570000000000      47.410000000000      42.370000000000
   C               79.430000000000      46.560000000000      41.600000000000
   H               80.380000000000      46.180000000000      42.030000000000
   H               79.680000000000      47.310000000000      40.830000000000
   C               78.720000000000      45.430000000000      40.820000000000
   H               78.600000000000      44.550000000000      41.490000000000
   C               77.330000000000      45.840000000000      40.320000000000
   H               77.390000000000      46.800000000000      39.750000000000
   H               76.620000000000      45.960000000000      41.160000000000
   H               76.930000000000      45.060000000000      39.640000000000
   C               79.580000000000      45.030000000000      39.620000000000
   H               80.590000000000      44.680000000000      39.950000000000
   H               79.720000000000      45.890000000000      38.930000000000
   H               79.100000000000      44.210000000000      39.050000000000
   C               78.590000000000      46.570000000000      44.010000000000
   O               77.680000000000      45.790000000000      44.290000000000
   N               79.590000000000      46.820000000000      44.880000000000
   H               80.290000000000      47.500000000000      44.640000000000
   C               79.750000000000      46.170000000000      46.180000000000
   H               80.810000000000      46.100000000000      46.380000000000
   H               79.280000000000      45.200000000000      46.160000000000
   C               79.150000000000      46.930000000000      47.320000000000
   O               79.240000000000      46.510000000000      48.470000000000
   N               78.510000000000      48.080000000000      47.030000000000
   H               78.520000000000      48.460000000000      46.110000000000
   C               77.860000000000      48.910000000000      48.030000000000
   H               78.540000000000      49.070000000000      48.850000000000
   C               77.420000000000      50.260000000000      47.400000000000
   H               76.900000000000      50.860000000000      48.180000000000
   H               76.700000000000      50.050000000000      46.570000000000
   C               78.490000000000      51.160000000000      46.820000000000
   O               79.690000000000      50.790000000000      46.760000000000
   O               78.070000000000      52.260000000000      46.360000000000
   C               76.580000000000      48.250000000000      48.580000000000
   O               76.150000000000      48.520000000000      49.700000000000
   N               75.960000000000      47.370000000000      47.780000000000
   H               76.370000000000      47.160000000000      46.890000000000
   C               74.750000000000      46.650000000000      48.120000000000
   H               74.130000000000      47.290000000000      48.740000000000
   C               73.950000000000      46.220000000000      46.860000000000
   H               73.100000000000      45.560000000000      47.110000000000
   H               74.640000000000      45.680000000000      46.170000000000
   C               73.380000000000      47.400000000000      46.130000000000
   C               72.290000000000      48.100000000000      46.680000000000
   H               71.900000000000      47.810000000000      47.640000000000
   C               71.710000000000      49.180000000000      45.980000000000
   H               70.890000000000      49.720000000000      46.420000000000
   C               72.210000000000      49.550000000000      44.730000000000
   H               71.780000000000      50.380000000000      44.200000000000
   C               73.860000000000      47.770000000000      44.860000000000
   H               74.680000000000      47.230000000000      44.430000000000
   C               73.280000000000      48.830000000000      44.160000000000
   H               73.660000000000      49.110000000000      43.190000000000
   C               75.020000000000      45.380000000000      48.900000000000
   O               75.760000000000      44.500000000000      48.470000000000
   N               74.360000000000      45.210000000000      50.070000000000
   H               73.790000000000      45.950000000000      50.410000000000
   C               74.340000000000      43.940000000000      50.780000000000
   H               74.950000000000      43.210000000000      50.260000000000
   C               74.850000000000      44.020000000000      52.210000000000
   H               74.360000000000      44.850000000000      52.750000000000
   O               76.250000000000      44.240000000000      52.200000000000
   H               76.390000000000      44.990000000000      51.610000000000
   C               74.650000000000      42.710000000000      52.990000000000
   H               75.090000000000      41.850000000000      52.440000000000
   H               73.570000000000      42.500000000000      53.160000000000
   H               75.130000000000      42.780000000000      53.980000000000
   C               72.930000000000      43.430000000000      50.750000000000
   O               71.990000000000      44.110000000000      51.160000000000
   N               72.720000000000      42.200000000000      50.220000000000
   H               73.480000000000      41.660000000000      49.880000000000
   C               71.410000000000      41.610000000000      50.080000000000
   H               70.660000000000      42.250000000000      50.520000000000
   C               71.020000000000      41.370000000000      48.620000000000
   H               71.790000000000      40.720000000000      48.150000000000
   C               69.650000000000      40.650000000000      48.540000000000
   H               68.870000000000      41.250000000000      49.060000000000
   H               69.690000000000      39.640000000000      49.000000000000
   H               69.340000000000      40.510000000000      47.480000000000
   C               71.010000000000      42.700000000000      47.830000000000
   H               71.980000000000      43.220000000000      47.970000000000
   H               70.220000000000      43.360000000000      48.260000000000
   C               70.780000000000      42.520000000000      46.330000000000
   H               69.730000000000      42.260000000000      46.120000000000
   H               71.440000000000      41.720000000000      45.930000000000
   H               71.010000000000      43.470000000000      45.790000000000
   C               71.400000000000      40.310000000000      50.850000000000
   O               72.240000000000      39.440000000000      50.610000000000
   N               70.470000000000      40.130000000000      51.810000000000
   H               69.770000000000      40.830000000000      51.960000000000
   C               70.440000000000      38.950000000000      52.650000000000
   H               71.250000000000      38.290000000000      52.400000000000
   C               70.540000000000      39.270000000000      54.170000000000
   H               70.560000000000      38.320000000000      54.750000000000
   H               69.630000000000      39.810000000000      54.490000000000
   C               71.770000000000      40.130000000000      54.570000000000
   H               71.700000000000      40.320000000000      55.660000000000
   H               71.680000000000      41.110000000000      54.070000000000
   S               73.390000000000      39.400000000000      54.190000000000
   C               73.270000000000      37.980000000000      55.320000000000
   H               72.480000000000      37.280000000000      54.980000000000
   H               73.030000000000      38.300000000000      56.350000000000
   H               74.230000000000      37.420000000000      55.350000000000
   C               69.150000000000      38.180000000000      52.440000000000
   O               68.050000000000      38.730000000000      52.550000000000
   N               69.260000000000      36.870000000000      52.190000000000
   H               70.160000000000      36.470000000000      52.070000000000
   C               68.140000000000      35.930000000000      52.310000000000
   H               67.220000000000      36.460000000000      52.480000000000
   C               67.990000000000      35.000000000000      51.080000000000
   H               68.920000000000      34.410000000000      50.930000000000
   H               67.860000000000      35.620000000000      50.170000000000
   O               66.870000000000      34.110000000000      51.210000000000
   H               66.070000000000      34.610000000000      51.030000000000
   C               68.450000000000      35.090000000000      53.530000000000
   O               69.390000000000      34.300000000000      53.530000000000
   N               67.690000000000      35.260000000000      54.630000000000
   H               66.910000000000      35.880000000000      54.610000000000
   C               68.010000000000      34.600000000000      55.890000000000
   H               68.080000000000      33.540000000000      55.710000000000
   H               67.240000000000      34.850000000000      56.600000000000
   C               69.330000000000      35.070000000000      56.480000000000
   O               69.440000000000      36.190000000000      56.960000000000
   N               70.360000000000      34.190000000000      56.460000000000
   H               70.180000000000      33.260000000000      56.160000000000
   C               71.720000000000      34.530000000000      56.830000000000
   H               71.760000000000      35.530000000000      57.240000000000
   C               72.240000000000      33.510000000000      57.880000000000
   H               71.430000000000      33.390000000000      58.640000000000
   H               73.110000000000      33.960000000000      58.410000000000
   C               72.640000000000      32.110000000000      57.360000000000
   H               72.270000000000      31.960000000000      56.330000000000
   H               72.140000000000      31.340000000000      57.990000000000
   C               74.160000000000      31.860000000000      57.420000000000
   H               74.530000000000      31.830000000000      58.460000000000
   H               74.700000000000      32.680000000000      56.890000000000
   N               74.480000000000      30.590000000000      56.700000000000
   H               74.720000000000      30.640000000000      55.730000000000
   C               74.590000000000      29.390000000000      57.270000000000
   N               74.170000000000      29.130000000000      58.490000000000
   H               73.670000000000      29.820000000000      59.010000000000
   H               74.190000000000      28.180000000000      58.810000000000
   N               75.130000000000      28.410000000000      56.570000000000
   H               75.430000000000      28.580000000000      55.630000000000
   H               75.250000000000      27.500000000000      56.970000000000
   C               72.650000000000      34.500000000000      55.610000000000
   O               73.860000000000      34.710000000000      55.710000000000
   N               72.110000000000      34.250000000000      54.400000000000
   H               71.120000000000      34.180000000000      54.290000000000
   C               72.880000000000      34.070000000000      53.190000000000
   H               73.880000000000      33.760000000000      53.440000000000
   C               72.240000000000      32.980000000000      52.300000000000
   H               71.180000000000      33.260000000000      52.120000000000
   H               72.210000000000      32.030000000000      52.880000000000
   C               72.920000000000      32.740000000000      50.940000000000
   H               74.010000000000      32.650000000000      51.100000000000
   H               72.760000000000      33.620000000000      50.280000000000
   S               72.320000000000      31.240000000000      50.080000000000
   C               70.650000000000      31.830000000000      49.690000000000
   H               70.680000000000      32.750000000000      49.060000000000
   H               70.060000000000      32.060000000000      50.600000000000
   H               70.090000000000      31.060000000000      49.120000000000
   C               73.010000000000      35.370000000000      52.410000000000
   O               72.020000000000      36.020000000000      52.070000000000
   N               74.260000000000      35.780000000000      52.110000000000
   H               75.060000000000      35.250000000000      52.380000000000
   C               74.540000000000      37.030000000000      51.420000000000
   H               73.770000000000      37.750000000000      51.650000000000
   C               75.900000000000      37.620000000000      51.870000000000
   H               76.740000000000      36.940000000000      51.610000000000
   H               75.870000000000      37.700000000000      52.980000000000
   O               76.150000000000      38.930000000000      51.350000000000
   H               76.280000000000      38.850000000000      50.400000000000
   C               74.560000000000      36.800000000000      49.910000000000
   O               75.290000000000      35.960000000000      49.390000000000
   N               73.750000000000      37.560000000000      49.160000000000
   H               73.160000000000      38.240000000000      49.590000000000
   C               73.690000000000      37.460000000000      47.710000000000
   H               74.030000000000      36.490000000000      47.400000000000
   C               72.260000000000      37.680000000000      47.150000000000
   H               72.260000000000      37.480000000000      46.060000000000
   H               71.960000000000      38.740000000000      47.300000000000
   C               71.160000000000      36.810000000000      47.790000000000
   H               71.050000000000      37.100000000000      48.860000000000
   C               69.820000000000      37.050000000000      47.090000000000
   H               69.870000000000      36.710000000000      46.030000000000
   H               69.550000000000      38.130000000000      47.100000000000
   H               69.010000000000      36.480000000000      47.600000000000
   C               71.510000000000      35.310000000000      47.740000000000
   H               72.410000000000      35.090000000000      48.350000000000
   H               71.680000000000      34.990000000000      46.690000000000
   H               70.660000000000      34.720000000000      48.150000000000
   C               74.610000000000      38.490000000000      47.070000000000
   O               74.570000000000      39.680000000000      47.410000000000
   N               75.470000000000      38.080000000000      46.120000000000
   H               75.560000000000      37.120000000000      45.850000000000
   C               76.340000000000      39.020000000000      45.420000000000
   H               76.560000000000      39.850000000000      46.070000000000
   C               77.690000000000      38.450000000000      44.980000000000
   H               78.310000000000      39.250000000000      44.520000000000
   O               77.590000000000      37.370000000000      44.070000000000
   H               76.830000000000      37.540000000000      43.510000000000
   C               78.430000000000      37.890000000000      46.210000000000
   H               77.900000000000      37.020000000000      46.620000000000
   H               78.530000000000      38.670000000000      47.000000000000
   H               79.450000000000      37.550000000000      45.910000000000
   C               75.630000000000      39.580000000000      44.200000000000
   O               75.210000000000      38.830000000000      43.310000000000
   N               75.460000000000      40.910000000000      44.140000000000
   H               75.780000000000      41.500000000000      44.880000000000
   C               74.850000000000      41.600000000000      43.020000000000
   H               74.100000000000      40.930000000000      42.620000000000
   C               74.040000000000      42.860000000000      43.410000000000
   H               72.970000000000      42.630000000000      43.250000000000
   C               74.210000000000      43.180000000000      44.910000000000
   H               75.260000000000      43.460000000000      45.150000000000
   H               73.890000000000      42.340000000000      45.560000000000
   H               73.560000000000      44.050000000000      45.170000000000
   C               74.360000000000      44.110000000000      42.560000000000
   H               74.150000000000      43.930000000000      41.480000000000
   H               75.430000000000      44.400000000000      42.680000000000
   H               73.740000000000      44.960000000000      42.890000000000
   C               75.840000000000      41.790000000000      41.880000000000
   O               76.990000000000      42.200000000000      42.060000000000
   N               75.390000000000      41.430000000000      40.670000000000
   H               74.440000000000      41.140000000000      40.600000000000
   C               76.140000000000      41.370000000000      39.430000000000
   H               77.190000000000      41.430000000000      39.630000000000
   C               75.820000000000      40.010000000000      38.770000000000
   H               74.840000000000      39.660000000000      39.140000000000
   C               75.720000000000      40.050000000000      37.230000000000
   H               76.650000000000      40.460000000000      36.780000000000
   H               74.850000000000      40.660000000000      36.890000000000
   H               75.570000000000      39.020000000000      36.840000000000
   C               76.890000000000      39.000000000000      39.220000000000
   H               76.950000000000      38.960000000000      40.330000000000
   H               77.890000000000      39.300000000000      38.830000000000
   H               76.650000000000      37.990000000000      38.820000000000
   C               75.810000000000      42.560000000000      38.530000000000
   O               76.640000000000      43.050000000000      37.760000000000
   N               74.590000000000      43.120000000000      38.640000000000
   H               73.900000000000      42.730000000000      39.250000000000
   C               74.270000000000      44.360000000000      37.950000000000
   H               75.140000000000      44.990000000000      37.960000000000
   C               73.780000000000      44.180000000000      36.470000000000
   H               74.500000000000      43.520000000000      35.950000000000
   H               73.800000000000      45.160000000000      35.960000000000
   O               72.460000000000      43.620000000000      36.350000000000
   H               71.910000000000      44.100000000000      36.970000000000
   C               73.190000000000      45.090000000000      38.710000000000
   O               72.310000000000      44.480000000000      39.300000000000
   N               73.200000000000      46.430000000000      38.640000000000
   H               73.920000000000      46.940000000000      38.180000000000
   C               72.110000000000      47.250000000000      39.140000000000
   H               71.300000000000      46.630000000000      39.480000000000
   C               72.560000000000      48.180000000000      40.310000000000
   H               72.900000000000      47.540000000000      41.150000000000
   H               71.700000000000      48.780000000000      40.670000000000
   C               73.690000000000      49.130000000000      39.950000000000
   C               75.020000000000      48.820000000000      40.270000000000
   H               75.250000000000      47.890000000000      40.770000000000
   C               76.060000000000      49.720000000000      39.970000000000
   H               77.080000000000      49.470000000000      40.220000000000
   C               75.770000000000      50.940000000000      39.340000000000
   O               76.800000000000      51.870000000000      39.060000000000
   H               77.120000000000      52.190000000000      39.910000000000
   C               73.410000000000      50.370000000000      39.350000000000
   H               72.400000000000      50.640000000000      39.110000000000
   C               74.450000000000      51.260000000000      39.030000000000
   H               74.240000000000      52.200000000000      38.550000000000
   C               71.580000000000      48.050000000000      37.960000000000
   O               72.330000000000      48.450000000000      37.070000000000
   N               70.260000000000      48.300000000000      37.920000000000
   H               69.620000000000      47.860000000000      38.540000000000
   C               69.740000000000      49.290000000000      37.000000000000
   H               70.460000000000      50.080000000000      36.880000000000
   C               69.380000000000      48.700000000000      35.610000000000
   H               70.290000000000      48.190000000000      35.230000000000
   H               69.150000000000      49.520000000000      34.900000000000
   C               68.190000000000      47.700000000000      35.630000000000
   H               67.240000000000      48.250000000000      35.800000000000
   H               68.330000000000      46.990000000000      36.460000000000
   C               68.050000000000      46.950000000000      34.310000000000
   O               67.800000000000      47.530000000000      33.250000000000
   N               68.170000000000      45.600000000000      34.380000000000
   H               67.800000000000      45.070000000000      33.620000000000
   H               68.320000000000      45.180000000000      35.270000000000
   C               68.510000000000      49.890000000000      37.640000000000
   O               67.800000000000      49.250000000000      38.420000000000
   N               68.250000000000      51.170000000000      37.340000000000
   H               68.850000000000      51.690000000000      36.740000000000
   C               67.080000000000      51.870000000000      37.820000000000
   H               66.700000000000      51.400000000000      38.720000000000
   C               67.440000000000      53.340000000000      38.120000000000
   H               67.740000000000      53.860000000000      37.180000000000
   H               68.330000000000      53.320000000000      38.780000000000
   C               66.320000000000      54.150000000000      38.810000000000
   H               65.990000000000      53.610000000000      39.720000000000
   H               65.440000000000      54.210000000000      38.130000000000
   S               66.850000000000      55.840000000000      39.240000000000
   C               67.840000000000      55.390000000000      40.690000000000
   H               68.530000000000      54.540000000000      40.480000000000
   H               67.210000000000      55.090000000000      41.550000000000
   H               68.470000000000      56.250000000000      41.030000000000
   C               66.000000000000      51.800000000000      36.770000000000
   O               66.240000000000      52.090000000000      35.590000000000
   N               64.790000000000      51.380000000000      37.160000000000
   H               64.620000000000      51.120000000000      38.110000000000
   C               63.640000000000      51.340000000000      36.290000000000
   H               63.830000000000      51.900000000000      35.390000000000
   C               63.280000000000      49.880000000000      35.930000000000
   H               63.110000000000      49.300000000000      36.860000000000
   H               64.160000000000      49.430000000000      35.430000000000
   C               62.060000000000      49.760000000000      35.000000000000
   H               62.250000000000      50.300000000000      34.050000000000
   H               61.170000000000      50.210000000000      35.500000000000
   C               61.730000000000      48.300000000000      34.690000000000
   O               62.340000000000      47.370000000000      35.220000000000
   N               60.760000000000      48.080000000000      33.770000000000
   H               60.540000000000      47.130000000000      33.550000000000
   H               60.290000000000      48.850000000000      33.340000000000
   C               62.510000000000      52.010000000000      37.040000000000
   O               62.140000000000      51.590000000000      38.130000000000
   N               61.960000000000      53.120000000000      36.500000000000
   H               62.230000000000      53.430000000000      35.590000000000
   C               60.970000000000      53.910000000000      37.230000000000
   H               60.090000000000      53.290000000000      37.350000000000
   H               60.780000000000      54.800000000000      36.640000000000
   C               61.430000000000      54.370000000000      38.600000000000
   O               62.400000000000      55.110000000000      38.730000000000
   N               60.710000000000      53.940000000000      39.650000000000
   H               59.880000000000      53.420000000000      39.480000000000
   C               61.010000000000      54.210000000000      41.040000000000
   H               61.840000000000      54.900000000000      41.090000000000
   C               59.820000000000      54.900000000000      41.740000000000
   H               60.050000000000      55.040000000000      42.820000000000
   H               58.930000000000      54.240000000000      41.670000000000
   S               59.450000000000      56.520000000000      40.990000000000
   H               60.100000000000      57.230000000000      41.900000000000
   C               61.480000000000      52.960000000000      41.780000000000
   O               61.420000000000      52.890000000000      43.010000000000
   N               62.010000000000      51.950000000000      41.070000000000
   H               62.060000000000      51.970000000000      40.080000000000
   C               62.550000000000      50.760000000000      41.710000000000
   H               62.670000000000      50.920000000000      42.770000000000
   C               61.620000000000      49.520000000000      41.510000000000
   H               60.580000000000      49.880000000000      41.650000000000
   H               61.840000000000      48.790000000000      42.320000000000
   C               61.750000000000      48.780000000000      40.150000000000
   H               62.750000000000      48.300000000000      40.060000000000
   H               61.640000000000      49.490000000000      39.310000000000
   C               60.720000000000      47.670000000000      39.920000000000
   O               60.710000000000      47.050000000000      38.860000000000
   N               59.830000000000      47.410000000000      40.900000000000
   H               59.130000000000      46.710000000000      40.700000000000
   H               59.830000000000      47.940000000000      41.750000000000
   C               63.940000000000      50.490000000000      41.150000000000
   O               64.350000000000      51.030000000000      40.110000000000
   N               64.710000000000      49.660000000000      41.860000000000
   H               64.370000000000      49.270000000000      42.710000000000
   C               65.940000000000      49.090000000000      41.360000000000
   H               66.250000000000      49.590000000000      40.450000000000
   C               67.100000000000      49.120000000000      42.390000000000
   H               67.950000000000      48.500000000000      42.040000000000
   H               66.730000000000      48.680000000000      43.340000000000
   C               67.660000000000      50.520000000000      42.690000000000
   H               66.810000000000      51.180000000000      42.960000000000
   C               68.620000000000      50.450000000000      43.880000000000
   H               69.490000000000      49.800000000000      43.640000000000
   H               68.110000000000      50.030000000000      44.770000000000
   H               69.000000000000      51.470000000000      44.140000000000
   C               68.370000000000      51.150000000000      41.470000000000
   H               67.650000000000      51.290000000000      40.640000000000
   H               69.190000000000      50.490000000000      41.120000000000
   H               68.800000000000      52.130000000000      41.740000000000
   C               65.680000000000      47.650000000000      41.010000000000
   O               64.990000000000      46.940000000000      41.740000000000
   N               66.260000000000      47.200000000000      39.890000000000
   H               66.760000000000      47.820000000000      39.300000000000
   C               66.320000000000      45.800000000000      39.550000000000
   H               65.730000000000      45.210000000000      40.240000000000
   C               65.850000000000      45.490000000000      38.130000000000
   H               66.510000000000      45.990000000000      37.390000000000
   C               65.880000000000      43.960000000000      37.890000000000
   H               65.240000000000      43.450000000000      38.640000000000
   H               66.910000000000      43.550000000000      37.960000000000
   H               65.480000000000      43.730000000000      36.890000000000
   C               64.420000000000      46.030000000000      37.950000000000
   H               64.390000000000      47.140000000000      38.020000000000
   H               63.740000000000      45.610000000000      38.720000000000
   H               64.020000000000      45.740000000000      36.950000000000
   C               67.770000000000      45.410000000000      39.740000000000
   O               68.670000000000      45.900000000000      39.050000000000
   N               68.040000000000      44.550000000000      40.730000000000
   H               67.300000000000      44.200000000000      41.310000000000
   C               69.360000000000      44.110000000000      41.100000000000
   H               70.110000000000      44.700000000000      40.590000000000
   C               69.570000000000      44.240000000000      42.640000000000
   H               70.580000000000      43.860000000000      42.920000000000
   H               68.810000000000      43.600000000000      43.150000000000
   C               69.410000000000      45.670000000000      43.200000000000
   H               68.430000000000      46.080000000000      42.850000000000
   C               69.360000000000      45.690000000000      44.740000000000
   H               70.340000000000      45.390000000000      45.160000000000
   H               68.580000000000      45.000000000000      45.110000000000
   H               69.130000000000      46.710000000000      45.100000000000
   C               70.520000000000      46.600000000000      42.720000000000
   H               70.520000000000      46.670000000000      41.610000000000
   H               71.510000000000      46.220000000000      43.050000000000
   H               70.390000000000      47.620000000000      43.140000000000
   C               69.500000000000      42.670000000000      40.640000000000
   O               68.820000000000      41.780000000000      41.130000000000
   N               70.390000000000      42.400000000000      39.670000000000
   H               70.970000000000      43.130000000000      39.320000000000
   C               70.660000000000      41.040000000000      39.210000000000
   H               69.750000000000      40.460000000000      39.270000000000
   C               71.220000000000      40.920000000000      37.790000000000
   H               72.250000000000      41.350000000000      37.740000000000
   O               70.430000000000      41.630000000000      36.850000000000
   H               71.070000000000      42.050000000000      36.280000000000
   C               71.260000000000      39.460000000000      37.330000000000
   H               70.260000000000      38.980000000000      37.410000000000
   H               71.970000000000      38.850000000000      37.940000000000
   H               71.600000000000      39.380000000000      36.270000000000
   C               71.690000000000      40.460000000000      40.140000000000
   O               72.740000000000      41.060000000000      40.360000000000
   N               71.420000000000      39.280000000000      40.720000000000
   H               70.580000000000      38.810000000000      40.500000000000
   C               72.330000000000      38.590000000000      41.610000000000
   H               73.180000000000      39.220000000000      41.810000000000
   C               71.710000000000      38.240000000000      42.970000000000
   H               72.420000000000      37.630000000000      43.570000000000
   C               71.460000000000      39.550000000000      43.740000000000
   H               70.780000000000      40.220000000000      43.180000000000
   H               72.420000000000      40.090000000000      43.930000000000
   H               70.990000000000      39.330000000000      44.720000000000
   C               70.410000000000      37.450000000000      42.790000000000
   H               70.550000000000      36.560000000000      42.140000000000
   H               69.620000000000      38.090000000000      42.330000000000
   H               70.030000000000      37.110000000000      43.770000000000
   C               72.900000000000      37.370000000000      40.920000000000
   O               72.480000000000      36.970000000000      39.840000000000
   N               73.930000000000      36.740000000000      41.510000000000
   H               74.330000000000      37.090000000000      42.350000000000
   C               74.610000000000      35.620000000000      40.870000000000
   H               74.650000000000      35.770000000000      39.800000000000
   C               76.060000000000      35.510000000000      41.420000000000
   H               76.570000000000      36.480000000000      41.260000000000
   H               76.640000000000      34.740000000000      40.880000000000
   O               76.070000000000      35.240000000000      42.830000000000
   H               76.040000000000      34.280000000000      42.940000000000
   C               73.930000000000      34.290000000000      41.150000000000
   O               74.410000000000      33.240000000000      40.720000000000
   N               72.820000000000      34.300000000000      41.900000000000
   H               72.420000000000      35.170000000000      42.180000000000
   C               72.160000000000      33.110000000000      42.380000000000
   H               72.580000000000      32.240000000000      41.900000000000
   C               72.330000000000      32.970000000000      43.910000000000
   H               71.920000000000      33.880000000000      44.400000000000
   H               73.420000000000      32.940000000000      44.140000000000
   C               71.670000000000      31.730000000000      44.560000000000
   H               70.580000000000      31.760000000000      44.380000000000
   C               72.210000000000      30.410000000000      43.980000000000
   H               73.300000000000      30.320000000000      44.150000000000
   H               72.000000000000      30.330000000000      42.900000000000
   H               71.710000000000      29.550000000000      44.490000000000
   C               71.870000000000      31.740000000000      46.090000000000
   H               71.460000000000      32.680000000000      46.520000000000
   H               72.960000000000      31.690000000000      46.340000000000
   H               71.360000000000      30.880000000000      46.550000000000
   C               70.680000000000      33.130000000000      42.020000000000
   O               69.950000000000      34.070000000000      42.320000000000
   N               70.220000000000      32.060000000000      41.350000000000
   H               70.850000000000      31.350000000000      41.050000000000
   C               68.820000000000      31.760000000000      41.140000000000
   H               68.330000000000      32.630000000000      40.750000000000
   C               68.760000000000      30.580000000000      40.130000000000
   H               69.300000000000      29.740000000000      40.610000000000
   H               69.360000000000      30.840000000000      39.230000000000
   C               67.360000000000      30.060000000000      39.710000000000
   H               66.620000000000      30.110000000000      40.540000000000
   H               67.460000000000      28.990000000000      39.430000000000
   C               66.760000000000      30.740000000000      38.470000000000
   O               65.970000000000      30.140000000000      37.740000000000
   N               67.160000000000      31.990000000000      38.170000000000
   H               66.720000000000      32.420000000000      37.390000000000
   H               67.860000000000      32.440000000000      38.730000000000
   C               68.140000000000      31.350000000000      42.450000000000
   O               68.610000000000      30.440000000000      43.120000000000
   N               67.030000000000      32.010000000000      42.860000000000
   H               66.700000000000      32.790000000000      42.330000000000
   C               66.270000000000      31.640000000000      44.050000000000
   H               66.960000000000      31.640000000000      44.870000000000
   C               65.180000000000      32.730000000000      44.350000000000
   H               64.530000000000      32.860000000000      43.450000000000
   H               65.660000000000      33.720000000000      44.500000000000
   C               64.250000000000      32.470000000000      45.540000000000
   O               63.040000000000      32.680000000000      45.480000000000
   N               64.790000000000      31.920000000000      46.650000000000
   H               64.180000000000      31.900000000000      47.440000000000
   H               65.780000000000      31.840000000000      46.720000000000
   C               65.620000000000      30.250000000000      43.920000000000
   O               64.710000000000      30.120000000000      43.110000000000
   N               65.970000000000      29.200000000000      44.670000000000
   C               67.030000000000      29.190000000000      45.690000000000
   H               66.920000000000      30.030000000000      46.410000000000
   H               68.020000000000      29.250000000000      45.180000000000
   C               65.400000000000      27.860000000000      44.460000000000
   H               65.350000000000      27.650000000000      43.400000000000
   C               66.380000000000      26.960000000000      45.220000000000
   H               67.220000000000      26.720000000000      44.540000000000
   H               65.920000000000      26.000000000000      45.580000000000
   C               66.880000000000      27.830000000000      46.370000000000
   H               66.100000000000      27.890000000000      47.170000000000
   H               67.830000000000      27.470000000000      46.820000000000
   C               63.990000000000      27.710000000000      45.010000000000
   O               63.470000000000      26.590000000000      45.030000000000
   N               63.350000000000      28.800000000000      45.450000000000
   H               63.810000000000      29.690000000000      45.430000000000
   C               61.970000000000      28.810000000000      45.900000000000
   H               61.570000000000      27.810000000000      45.900000000000
   C               61.840000000000      29.430000000000      47.320000000000
   H               60.770000000000      29.550000000000      47.590000000000
   H               62.300000000000      30.440000000000      47.350000000000
   C               62.480000000000      28.570000000000      48.380000000000
   C               61.710000000000      27.590000000000      49.040000000000
   H               60.690000000000      27.410000000000      48.730000000000
   C               62.230000000000      26.880000000000      50.140000000000
   H               61.620000000000      26.160000000000      50.650000000000
   C               63.530000000000      27.150000000000      50.580000000000
   O               64.060000000000      26.460000000000      51.700000000000
   H               63.360000000000      25.910000000000      52.060000000000
   C               63.790000000000      28.810000000000      48.840000000000
   H               64.380000000000      29.580000000000      48.360000000000
   C               64.310000000000      28.100000000000      49.920000000000
   H               65.310000000000      28.320000000000      50.280000000000
   C               61.110000000000      29.620000000000      44.940000000000
   O               59.950000000000      29.870000000000      45.250000000000
   N               61.640000000000      30.040000000000      43.760000000000
   H               62.570000000000      29.760000000000      43.500000000000
   C               60.940000000000      30.910000000000      42.810000000000
   H               60.760000000000      31.830000000000      43.340000000000
   C               61.720000000000      31.300000000000      41.540000000000
   H               61.880000000000      30.410000000000      40.890000000000
   O               62.990000000000      31.840000000000      41.860000000000
   H               63.530000000000      31.100000000000      42.120000000000
   C               60.980000000000      32.400000000000      40.760000000000
   H               60.840000000000      33.300000000000      41.390000000000
   H               59.990000000000      32.060000000000      40.390000000000
   H               61.580000000000      32.690000000000      39.870000000000
   C               59.620000000000      30.290000000000      42.340000000000
   O               59.640000000000      29.230000000000      41.720000000000
   N               58.450000000000      30.880000000000      42.580000000000
   C               58.260000000000      32.090000000000      43.390000000000
   H               58.810000000000      32.950000000000      42.960000000000
   H               58.610000000000      31.890000000000      44.430000000000
   C               57.200000000000      30.200000000000      42.290000000000
   H               57.280000000000      29.140000000000      42.450000000000
   C               56.210000000000      30.900000000000      43.240000000000
   H               56.250000000000      30.400000000000      44.230000000000
   H               55.150000000000      30.890000000000      42.880000000000
   C               56.750000000000      32.320000000000      43.390000000000
   H               56.470000000000      32.940000000000      42.510000000000
   H               56.410000000000      32.820000000000      44.320000000000
   C               56.840000000000      30.460000000000      40.850000000000
   O               57.520000000000      31.190000000000      40.140000000000
   N               55.730000000000      29.870000000000      40.360000000000
   H               55.240000000000      29.200000000000      40.910000000000
   C               55.050000000000      30.370000000000      39.190000000000
   H               55.720000000000      30.330000000000      38.340000000000
   C               53.780000000000      29.500000000000      38.940000000000
   H               53.000000000000      30.070000000000      38.390000000000
   H               53.350000000000      29.270000000000      39.930000000000
   C               54.060000000000      28.180000000000      38.210000000000
   H               53.230000000000      27.480000000000      38.410000000000
   H               54.980000000000      27.730000000000      38.650000000000
   C               54.240000000000      28.310000000000      36.690000000000
   H               54.680000000000      27.340000000000      36.350000000000
   H               55.000000000000      29.090000000000      36.450000000000
   C               52.940000000000      28.510000000000      35.880000000000
   H               52.140000000000      27.870000000000      36.310000000000
   H               53.120000000000      28.200000000000      34.830000000000
   N               52.470000000000      29.920000000000      35.850000000000
   H               53.020000000000      30.460000000000      35.150000000000
   H               52.540000000000      30.370000000000      36.780000000000
   H               51.470000000000      29.960000000000      35.540000000000
   C               54.610000000000      31.810000000000      39.360000000000
   O               53.870000000000      32.100000000000      40.300000000000
   N               55.050000000000      32.760000000000      38.500000000000
   H               55.680000000000      32.580000000000      37.750000000000
   C               54.690000000000      34.140000000000      38.750000000000
   H               53.720000000000      34.130000000000      39.230000000000
   C               55.700000000000      34.870000000000      39.690000000000
   H               55.930000000000      34.200000000000      40.550000000000
   H               55.210000000000      35.780000000000      40.110000000000
   C               56.990000000000      35.290000000000      39.040000000000
   C               58.110000000000      34.440000000000      39.010000000000
   H               58.050000000000      33.460000000000      39.460000000000
   C               59.310000000000      34.840000000000      38.400000000000
   H               60.160000000000      34.180000000000      38.370000000000
   C               59.400000000000      36.120000000000      37.820000000000
   O               60.590000000000      36.560000000000      37.200000000000
   H               61.210000000000      35.830000000000      37.150000000000
   C               57.110000000000      36.570000000000      38.470000000000
   H               56.270000000000      37.250000000000      38.510000000000
   C               58.300000000000      36.980000000000      37.860000000000
   H               58.380000000000      37.960000000000      37.420000000000
   C               54.430000000000      34.940000000000      37.480000000000
   O               54.860000000000      34.610000000000      36.370000000000
   N               53.700000000000      36.050000000000      37.660000000000
   H               53.320000000000      36.240000000000      38.560000000000
   C               53.510000000000      37.090000000000      36.670000000000
   H               54.320000000000      37.050000000000      35.950000000000
   C               52.170000000000      37.070000000000      35.930000000000
   H               52.060000000000      37.970000000000      35.290000000000
   O               51.070000000000      37.020000000000      36.830000000000
   H               51.110000000000      36.170000000000      37.260000000000
   C               52.080000000000      35.840000000000      35.020000000000
   H               52.150000000000      34.900000000000      35.610000000000
   H               52.910000000000      35.860000000000      34.290000000000
   H               51.120000000000      35.850000000000      34.460000000000
   C               53.630000000000      38.430000000000      37.380000000000
   O               53.490000000000      38.520000000000      38.600000000000
   N               53.880000000000      39.510000000000      36.610000000000
   H               54.060000000000      39.400000000000      35.640000000000
   C               53.780000000000      40.870000000000      37.100000000000
   H               53.620000000000      40.870000000000      38.170000000000
   C               55.010000000000      41.740000000000      36.730000000000
   H               54.850000000000      42.790000000000      37.050000000000
   H               55.150000000000      41.720000000000      35.630000000000
   C               56.280000000000      41.260000000000      37.390000000000
   C               56.280000000000      40.800000000000      38.720000000000
   H               55.350000000000      40.760000000000      39.270000000000
   C               57.470000000000      40.430000000000      39.350000000000
   H               57.450000000000      40.080000000000      40.370000000000
   C               58.680000000000      40.520000000000      38.650000000000
   H               59.600000000000      40.220000000000      39.130000000000
   C               57.500000000000      41.360000000000      36.710000000000
   H               57.520000000000      41.750000000000      35.700000000000
   C               58.700000000000      40.990000000000      37.330000000000
   H               59.640000000000      41.070000000000      36.800000000000
   C               52.550000000000      41.510000000000      36.500000000000
   O               52.340000000000      41.500000000000      35.290000000000
   N               51.680000000000      42.090000000000      37.350000000000
   H               51.880000000000      42.140000000000      38.320000000000
   C               50.450000000000      42.700000000000      36.870000000000
   H               49.640000000000      42.040000000000      37.140000000000
   H               50.500000000000      42.900000000000      35.810000000000
   C               50.170000000000      44.030000000000      37.510000000000
   O               50.970000000000      44.590000000000      38.250000000000
   N               48.970000000000      44.550000000000      37.220000000000
   H               48.340000000000      44.050000000000      36.640000000000
   C               48.470000000000      45.780000000000      37.770000000000
   H               49.100000000000      46.140000000000      38.570000000000
   C               48.240000000000      46.850000000000      36.670000000000
   H               47.380000000000      47.500000000000      36.920000000000
   H               48.040000000000      46.360000000000      35.700000000000
   C               49.420000000000      47.820000000000      36.470000000000
   O               49.160000000000      48.990000000000      36.170000000000
   N               50.670000000000      47.370000000000      36.680000000000
   H               51.430000000000      48.020000000000      36.620000000000
   H               50.840000000000      46.430000000000      36.950000000000
   C               47.130000000000      45.440000000000      38.400000000000
   O               46.480000000000      44.470000000000      38.010000000000
   N               46.710000000000      46.260000000000      39.370000000000
   H               47.310000000000      46.980000000000      39.720000000000
   C               45.420000000000      46.190000000000      40.040000000000
   H               44.840000000000      45.360000000000      39.650000000000
   C               45.630000000000      45.970000000000      41.540000000000
   H               46.650000000000      46.310000000000      41.820000000000
   C               44.640000000000      46.740000000000      42.430000000000
   H               43.590000000000      46.600000000000      42.100000000000
   H               44.870000000000      47.830000000000      42.400000000000
   H               44.710000000000      46.390000000000      43.480000000000
   C               45.540000000000      44.450000000000      41.810000000000
   H               46.280000000000      43.910000000000      41.200000000000
   H               44.520000000000      44.070000000000      41.560000000000
   H               45.730000000000      44.240000000000      42.890000000000
   C               44.620000000000      47.440000000000      39.700000000000
   O               45.150000000000      48.560000000000      39.700000000000
   N               43.330000000000      47.290000000000      39.340000000000
   H               42.920000000000      46.380000000000      39.310000000000
   C               42.450000000000      48.420000000000      39.060000000000
   H               43.050000000000      49.230000000000      38.680000000000
   C               41.330000000000      48.080000000000      38.030000000000
   H               40.890000000000      49.030000000000      37.660000000000
   H               40.520000000000      47.520000000000      38.540000000000
   C               41.750000000000      47.230000000000      36.810000000000
   H               40.890000000000      47.170000000000      36.100000000000
   H               41.930000000000      46.190000000000      37.170000000000
   C               43.010000000000      47.710000000000      36.070000000000
   H               43.820000000000      47.750000000000      36.830000000000
   H               42.850000000000      48.750000000000      35.690000000000
   C               43.430000000000      46.800000000000      34.910000000000
   H               42.940000000000      47.110000000000      33.960000000000
   H               43.150000000000      45.740000000000      35.130000000000
   N               44.890000000000      46.840000000000      34.710000000000
   H               45.330000000000      46.130000000000      35.340000000000
   H               45.250000000000      47.780000000000      34.980000000000
   H               45.150000000000      46.630000000000      33.730000000000
   C               41.790000000000      48.850000000000      40.380000000000
   O               41.670000000000      48.020000000000      41.280000000000
   N               41.360000000000      50.100000000000      40.600000000000
   C               41.570000000000      51.230000000000      39.700000000000
   H               40.910000000000      51.100000000000      38.820000000000
   H               42.630000000000      51.310000000000      39.390000000000
   C               40.460000000000      50.460000000000      41.700000000000
   H               41.070000000000      50.430000000000      42.600000000000
   C               39.980000000000      51.880000000000      41.370000000000
   H               39.790000000000      52.470000000000      42.300000000000
   H               39.050000000000      51.850000000000      40.770000000000
   C               41.120000000000      52.440000000000      40.520000000000
   H               40.790000000000      53.300000000000      39.890000000000
   H               41.960000000000      52.760000000000      41.190000000000
   C               39.310000000000      49.490000000000      41.960000000000
   O               38.630000000000      49.090000000000      41.010000000000
   N               39.080000000000      49.110000000000      43.230000000000
   H               39.650000000000      49.490000000000      43.950000000000
   C               38.090000000000      48.130000000000      43.630000000000
   H               37.290000000000      48.080000000000      42.900000000000
   H               37.740000000000      48.400000000000      44.610000000000
   C               38.650000000000      46.740000000000      43.760000000000
   O               38.210000000000      46.000000000000      44.630000000000
   N               39.650000000000      46.350000000000      42.930000000000
   H               40.030000000000      46.970000000000      42.250000000000
   C               40.300000000000      45.060000000000      43.060000000000
   H               39.510000000000      44.320000000000      43.100000000000
   C               41.220000000000      44.680000000000      41.870000000000
   H               41.540000000000      43.630000000000      42.020000000000
   H               42.130000000000      45.320000000000      41.870000000000
   C               40.560000000000      44.780000000000      40.470000000000
   H               40.440000000000      45.840000000000      40.170000000000
   H               39.560000000000      44.310000000000      40.500000000000
   C               41.410000000000      44.070000000000      39.420000000000
   O               42.470000000000      44.630000000000      39.030000000000
   O               41.020000000000      42.940000000000      38.990000000000
   C               41.090000000000      44.940000000000      44.360000000000
   O               41.670000000000      45.900000000000      44.870000000000
   N               41.100000000000      43.730000000000      44.920000000000
   H               40.620000000000      42.950000000000      44.530000000000
   C               41.680000000000      43.430000000000      46.210000000000
   H               41.950000000000      44.350000000000      46.710000000000
   C               40.700000000000      42.670000000000      47.100000000000
   H               41.170000000000      42.330000000000      48.040000000000
   O               40.160000000000      41.560000000000      46.390000000000
   H               39.420000000000      41.220000000000      46.890000000000
   C               39.530000000000      43.610000000000      47.420000000000
   H               38.980000000000      43.910000000000      46.500000000000
   H               39.890000000000      44.520000000000      47.940000000000
   H               38.800000000000      43.090000000000      48.080000000000
   C               42.960000000000      42.630000000000      46.040000000000
   O               43.220000000000      42.030000000000      45.000000000000
   N               43.830000000000      42.650000000000      47.060000000000
   H               43.650000000000      43.190000000000      47.880000000000
   C               45.020000000000      41.840000000000      47.050000000000
   H               44.730000000000      40.840000000000      46.740000000000
   C               46.140000000000      42.340000000000      46.070000000000
   H               45.730000000000      42.310000000000      45.040000000000
   H               47.020000000000      41.660000000000      46.090000000000
   C               46.600000000000      43.750000000000      46.340000000000
   C               47.760000000000      43.990000000000      47.090000000000
   H               48.280000000000      43.150000000000      47.540000000000
   C               48.240000000000      45.290000000000      47.270000000000
   H               49.130000000000      45.470000000000      47.850000000000
   C               47.570000000000      46.370000000000      46.690000000000
   H               47.930000000000      47.370000000000      46.820000000000
   C               45.930000000000      44.840000000000      45.770000000000
   H               45.030000000000      44.660000000000      45.180000000000
   C               46.400000000000      46.140000000000      45.940000000000
   H               45.860000000000      46.970000000000      45.510000000000
   C               45.550000000000      41.670000000000      48.460000000000
   O               45.180000000000      42.390000000000      49.390000000000
   N               46.460000000000      40.700000000000      48.650000000000
   H               46.770000000000      40.140000000000      47.880000000000
   C               47.080000000000      40.430000000000      49.940000000000
   H               46.470000000000      40.810000000000      50.740000000000
   C               47.310000000000      38.940000000000      50.170000000000
   H               47.870000000000      38.500000000000      49.320000000000
   O               46.060000000000      38.280000000000      50.300000000000
   H               45.510000000000      38.590000000000      49.570000000000
   C               48.080000000000      38.680000000000      51.480000000000
   H               47.560000000000      39.150000000000      52.340000000000
   H               49.120000000000      39.060000000000      51.440000000000
   H               48.140000000000      37.590000000000      51.660000000000
   C               48.410000000000      41.130000000000      50.000000000000
   O               49.250000000000      40.970000000000      49.110000000000
   N               48.660000000000      41.930000000000      51.050000000000
   H               47.960000000000      42.090000000000      51.740000000000
   C               49.970000000000      42.510000000000      51.330000000000
   H               50.560000000000      42.550000000000      50.430000000000
   C               49.870000000000      43.920000000000      51.910000000000
   H               49.180000000000      43.910000000000      52.780000000000
   C               51.240000000000      44.450000000000      52.370000000000
   H               51.990000000000      44.380000000000      51.550000000000
   H               51.620000000000      43.900000000000      53.250000000000
   H               51.140000000000      45.520000000000      52.670000000000
   C               49.280000000000      44.860000000000      50.830000000000
   H               48.280000000000      44.510000000000      50.500000000000
   H               49.960000000000      44.900000000000      49.950000000000
   H               49.170000000000      45.890000000000      51.240000000000
   C               50.690000000000      41.630000000000      52.330000000000
   O               50.150000000000      41.300000000000      53.380000000000
   N               51.950000000000      41.250000000000      52.040000000000
   H               52.360000000000      41.490000000000      51.160000000000
   C               52.830000000000      40.630000000000      53.020000000000
   H               52.250000000000      40.240000000000      53.840000000000
   C               53.690000000000      39.500000000000      52.410000000000
   H               54.310000000000      39.910000000000      51.580000000000
   H               53.000000000000      38.750000000000      51.960000000000
   C               54.600000000000      38.740000000000      53.400000000000
   H               55.280000000000      39.460000000000      53.910000000000
   C               53.770000000000      38.010000000000      54.470000000000
   H               53.020000000000      37.350000000000      53.990000000000
   H               53.220000000000      38.740000000000      55.120000000000
   H               54.410000000000      37.390000000000      55.130000000000
   C               55.480000000000      37.720000000000      52.650000000000
   H               56.130000000000      38.250000000000      51.930000000000
   H               54.840000000000      37.000000000000      52.100000000000
   H               56.110000000000      37.150000000000      53.360000000000
   C               53.750000000000      41.710000000000      53.580000000000
   O               54.600000000000      42.240000000000      52.870000000000
   N               53.590000000000      42.060000000000      54.870000000000
   H               52.920000000000      41.590000000000      55.450000000000
   C               54.380000000000      43.070000000000      55.510000000000
   H               54.660000000000      43.820000000000      54.780000000000
   C               53.580000000000      43.760000000000      56.630000000000
   H               53.260000000000      43.020000000000      57.400000000000
   H               52.670000000000      44.230000000000      56.190000000000
   H               54.180000000000      44.560000000000      57.120000000000
   C               55.660000000000      42.480000000000      56.080000000000
   O               55.650000000000      41.500000000000      56.830000000000
   N               56.820000000000      43.060000000000      55.710000000000
   H               56.810000000000      43.840000000000      55.090000000000
   C               58.110000000000      42.580000000000      56.120000000000
   H               58.010000000000      41.880000000000      56.930000000000
   C               58.830000000000      41.920000000000      54.930000000000
   H               58.960000000000      42.640000000000      54.100000000000
   H               58.220000000000      41.070000000000      54.550000000000
   H               59.830000000000      41.530000000000      55.220000000000
   C               58.960000000000      43.730000000000      56.650000000000
   O               58.800000000000      44.880000000000      56.260000000000
   N               59.890000000000      43.410000000000      57.570000000000
   H               59.980000000000      42.470000000000      57.880000000000
   C               60.810000000000      44.380000000000      58.130000000000
   H               60.890000000000      45.230000000000      57.460000000000
   C               60.430000000000      44.860000000000      59.560000000000
   H               61.210000000000      45.530000000000      59.970000000000
   H               60.320000000000      43.980000000000      60.240000000000
   C               59.130000000000      45.610000000000      59.530000000000
   C               59.120000000000      47.010000000000      59.470000000000
   H               60.050000000000      47.560000000000      59.430000000000
   C               57.910000000000      47.710000000000      59.430000000000
   H               57.910000000000      48.790000000000      59.370000000000
   C               56.700000000000      47.010000000000      59.470000000000
   O               55.470000000000      47.690000000000      59.430000000000
   H               54.800000000000      47.070000000000      59.740000000000
   C               57.910000000000      44.920000000000      59.610000000000
   H               57.910000000000      43.840000000000      59.670000000000
   C               56.700000000000      45.620000000000      59.550000000000
   H               55.760000000000      45.070000000000      59.570000000000
   C               62.180000000000      43.740000000000      58.190000000000
   O               62.340000000000      42.680000000000      58.790000000000
   N               63.210000000000      44.350000000000      57.570000000000
   H               63.040000000000      45.190000000000      57.060000000000
   C               64.570000000000      43.830000000000      57.580000000000
   H               65.160000000000      44.530000000000      57.000000000000
   C               65.230000000000      43.740000000000      58.990000000000
   H               66.260000000000      43.350000000000      58.910000000000
   H               64.660000000000      43.060000000000      59.660000000000
   C               65.360000000000      45.120000000000      59.630000000000
   O               66.390000000000      45.780000000000      59.490000000000
   N               64.350000000000      45.550000000000      60.420000000000
   H               64.500000000000      46.420000000000      60.890000000000
   H               63.540000000000      44.980000000000      60.550000000000
   C               64.720000000000      42.500000000000      56.840000000000
   O               65.570000000000      41.680000000000      57.160000000000
   N               63.860000000000      42.240000000000      55.830000000000
   H               63.170000000000      42.920000000000      55.560000000000
   C               63.850000000000      41.010000000000      55.050000000000
   H               64.860000000000      40.680000000000      54.870000000000
   H               63.300000000000      41.200000000000      54.140000000000
   C               63.150000000000      39.870000000000      55.750000000000
   O               63.230000000000      38.720000000000      55.330000000000
   N               62.440000000000      40.170000000000      56.850000000000
   H               62.410000000000      41.110000000000      57.190000000000
   C               61.800000000000      39.170000000000      57.680000000000
   H               62.020000000000      38.180000000000      57.320000000000
   C               62.390000000000      39.300000000000      59.110000000000
   H               61.900000000000      40.120000000000      59.680000000000
   H               63.450000000000      39.600000000000      58.980000000000
   C               62.380000000000      37.990000000000      59.920000000000
   H               62.750000000000      37.160000000000      59.280000000000
   H               61.330000000000      37.740000000000      60.180000000000
   C               63.210000000000      38.040000000000      61.220000000000
   H               62.970000000000      37.160000000000      61.850000000000
   H               62.980000000000      38.960000000000      61.790000000000
   N               64.670000000000      37.960000000000      60.850000000000
   H               64.990000000000      37.170000000000      60.330000000000
   C               65.600000000000      38.880000000000      61.060000000000
   N               65.440000000000      40.010000000000      61.710000000000
   H               64.700000000000      40.130000000000      62.360000000000
   H               66.260000000000      40.570000000000      61.840000000000
   N               66.810000000000      38.660000000000      60.600000000000
   H               67.000000000000      37.860000000000      60.020000000000
   H               67.510000000000      39.350000000000      60.780000000000
   C               60.300000000000      39.470000000000      57.630000000000
   O               59.890000000000      40.520000000000      58.130000000000
   N               59.450000000000      38.650000000000      57.000000000000
   C               59.850000000000      37.470000000000      56.240000000000
   H               60.060000000000      36.640000000000      56.950000000000
   H               60.740000000000      37.660000000000      55.600000000000
   C               57.980000000000      38.770000000000      57.060000000000
   H               57.720000000000      39.710000000000      56.590000000000
   C               57.460000000000      37.550000000000      56.270000000000
   H               56.570000000000      37.810000000000      55.670000000000
   H               57.210000000000      36.710000000000      56.950000000000
   C               58.640000000000      37.130000000000      55.380000000000
   H               58.600000000000      36.050000000000      55.110000000000
   H               58.660000000000      37.740000000000      54.460000000000
   C               57.420000000000      38.810000000000      58.480000000000
   O               57.980000000000      38.160000000000      59.360000000000
   N               56.330000000000      39.560000000000      58.730000000000
   H               55.950000000000      40.160000000000      58.030000000000
   C               55.750000000000      39.570000000000      60.070000000000
   H               56.180000000000      38.780000000000      60.670000000000
   C               56.050000000000      40.930000000000      60.780000000000
   H               57.080000000000      41.230000000000      60.510000000000
   H               56.070000000000      40.690000000000      61.860000000000
   C               55.090000000000      42.130000000000      60.490000000000
   H               54.120000000000      41.820000000000      60.040000000000
   H               55.570000000000      42.790000000000      59.740000000000
   C               54.720000000000      42.990000000000      61.710000000000
   O               54.550000000000      44.200000000000      61.580000000000
   N               54.550000000000      42.380000000000      62.900000000000
   H               54.380000000000      42.950000000000      63.710000000000
   H               54.680000000000      41.390000000000      63.000000000000
   C               54.250000000000      39.300000000000      60.070000000000
   O               53.710000000000      38.880000000000      61.090000000000
   N               53.550000000000      39.500000000000      58.940000000000
   H               53.970000000000      39.830000000000      58.100000000000
   C               52.100000000000      39.320000000000      58.900000000000
   H               51.660000000000      39.950000000000      59.660000000000
   H               51.880000000000      38.270000000000      59.030000000000
   C               51.540000000000      39.760000000000      57.580000000000
   O               52.160000000000      40.560000000000      56.870000000000
   N               50.360000000000      39.240000000000      57.210000000000
   H               49.880000000000      38.580000000000      57.790000000000
   C               49.710000000000      39.530000000000      55.960000000000
   H               50.290000000000      40.280000000000      55.430000000000
   C               49.620000000000      38.270000000000      55.090000000000
   H               49.030000000000      37.480000000000      55.600000000000
   H               50.640000000000      37.870000000000      54.900000000000
   H               49.150000000000      38.490000000000      54.100000000000
   C               48.330000000000      40.120000000000      56.170000000000
   O               47.630000000000      39.810000000000      57.130000000000
   N               47.900000000000      41.020000000000      55.270000000000
   H               48.470000000000      41.280000000000      54.500000000000
   C               46.590000000000      41.640000000000      55.390000000000
   H               45.920000000000      40.920000000000      55.830000000000
   C               46.580000000000      42.890000000000      56.320000000000
   H               46.800000000000      42.540000000000      57.360000000000
   H               45.570000000000      43.360000000000      56.340000000000
   C               47.610000000000      43.930000000000      55.950000000000
   C               48.840000000000      44.000000000000      56.620000000000
   H               49.070000000000      43.280000000000      57.380000000000
   C               49.770000000000      45.000000000000      56.290000000000
   H               50.710000000000      45.050000000000      56.810000000000
   C               49.480000000000      45.930000000000      55.280000000000
   H               50.210000000000      46.680000000000      55.020000000000
   C               47.320000000000      44.880000000000      54.960000000000
   H               46.360000000000      44.830000000000      54.450000000000
   C               48.250000000000      45.870000000000      54.620000000000
   H               48.030000000000      46.570000000000      53.820000000000
   C               45.990000000000      41.950000000000      54.030000000000
   O               46.670000000000      42.200000000000      53.040000000000
   N               44.640000000000      41.890000000000      53.970000000000
   H               44.120000000000      41.660000000000      54.780000000000
   C               43.850000000000      42.170000000000      52.780000000000
   H               44.330000000000      41.750000000000      51.920000000000
   C               42.440000000000      41.570000000000      52.980000000000
   H               41.960000000000      42.050000000000      53.860000000000
   H               42.560000000000      40.490000000000      53.210000000000
   N               40.740000000000      42.770000000000      51.490000000000
   H               40.860000000000      43.710000000000      51.830000000000
   C               41.500000000000      41.660000000000      51.820000000000
   C               39.880000000000      42.390000000000      50.520000000000
   H               39.140000000000      43.050000000000      50.060000000000
   N               40.030000000000      41.120000000000      50.220000000000
   C               41.040000000000      40.660000000000      51.030000000000
   H               41.330000000000      39.610000000000      50.990000000000
   C               43.700000000000      43.670000000000      52.570000000000
   O               43.430000000000      44.400000000000      53.520000000000
   N               43.840000000000      44.150000000000      51.330000000000
   H               44.110000000000      43.560000000000      50.570000000000
   C               43.600000000000      45.550000000000      51.000000000000
   H               43.000000000000      46.000000000000      51.780000000000
   C               44.870000000000      46.390000000000      50.850000000000
   H               44.600000000000      47.430000000000      50.560000000000
   C               45.600000000000      46.470000000000      52.200000000000
   H               46.000000000000      45.470000000000      52.460000000000
   H               44.900000000000      46.790000000000      53.000000000000
   H               46.440000000000      47.190000000000      52.150000000000
   C               45.800000000000      45.810000000000      49.760000000000
   H               45.310000000000      45.820000000000      48.760000000000
   H               46.080000000000      44.760000000000      50.000000000000
   H               46.730000000000      46.410000000000      49.690000000000
   C               42.810000000000      45.680000000000      49.720000000000
   O               42.800000000000      44.800000000000      48.870000000000
   N               42.120000000000      46.820000000000      49.580000000000
   H               42.020000000000      47.420000000000      50.370000000000
   C               41.360000000000      47.210000000000      48.400000000000
   H               41.300000000000      46.390000000000      47.700000000000
   C               39.970000000000      47.740000000000      48.770000000000
   H               40.020000000000      48.770000000000      49.170000000000
   O               39.400000000000      46.980000000000      49.820000000000
   H               39.160000000000      46.120000000000      49.460000000000
   C               39.030000000000      47.710000000000      47.550000000000
   H               38.950000000000      46.690000000000      47.130000000000
   H               39.410000000000      48.390000000000      46.750000000000
   H               38.020000000000      48.060000000000      47.850000000000
   C               42.090000000000      48.370000000000      47.770000000000
   O               42.360000000000      49.370000000000      48.430000000000
   N               42.410000000000      48.310000000000      46.460000000000
   H               42.210000000000      47.500000000000      45.910000000000
   C               42.910000000000      49.490000000000      45.780000000000
   H               43.690000000000      49.920000000000      46.390000000000
   C               43.560000000000      49.160000000000      44.410000000000
   H               42.790000000000      48.670000000000      43.770000000000
   H               44.350000000000      48.410000000000      44.600000000000
   C               44.160000000000      50.360000000000      43.650000000000
   H               43.360000000000      51.110000000000      43.450000000000
   H               44.490000000000      50.010000000000      42.650000000000
   S               45.550000000000      51.180000000000      44.500000000000
   C               46.830000000000      49.940000000000      44.130000000000
   H               46.900000000000      49.760000000000      43.040000000000
   H               46.610000000000      48.970000000000      44.630000000000
   H               47.830000000000      50.280000000000      44.490000000000
   C               41.830000000000      50.540000000000      45.620000000000
   O               40.740000000000      50.290000000000      45.100000000000
   N               42.080000000000      51.750000000000      46.120000000000
   H               42.940000000000      51.940000000000      46.590000000000
   C               41.110000000000      52.820000000000      46.110000000000
   H               40.120000000000      52.400000000000      46.250000000000
   C               41.420000000000      53.790000000000      47.260000000000
   H               40.690000000000      54.620000000000      47.230000000000
   H               42.430000000000      54.230000000000      47.090000000000
   C               41.410000000000      53.190000000000      48.690000000000
   H               41.500000000000      54.030000000000      49.410000000000
   H               42.300000000000      52.540000000000      48.820000000000
   C               40.190000000000      52.330000000000      49.060000000000
   H               40.290000000000      51.980000000000      50.110000000000
   H               40.110000000000      51.450000000000      48.390000000000
   N               38.970000000000      53.180000000000      48.930000000000
   H               39.040000000000      54.160000000000      48.720000000000
   C               37.750000000000      52.700000000000      49.140000000000
   N               37.560000000000      51.520000000000      49.680000000000
   H               38.310000000000      51.050000000000      50.150000000000
   H               36.620000000000      51.250000000000      49.900000000000
   N               36.690000000000      53.400000000000      48.800000000000
   H               35.830000000000      52.900000000000      48.810000000000
   H               36.800000000000      54.210000000000      48.220000000000
   C               41.080000000000      53.580000000000      44.780000000000
   O               42.010000000000      53.490000000000      43.970000000000
   N               40.050000000000      54.420000000000      44.550000000000
   H               39.340000000000      54.560000000000      45.230000000000
   C               39.980000000000      55.310000000000      43.380000000000
   H               40.280000000000      54.750000000000      42.500000000000
   C               38.570000000000      55.910000000000      43.140000000000
   H               38.610000000000      56.760000000000      42.430000000000
   H               38.180000000000      56.300000000000      44.110000000000
   O               37.670000000000      54.950000000000      42.620000000000
   H               37.700000000000      54.980000000000      41.670000000000
   C               40.950000000000      56.460000000000      43.510000000000
   O               41.340000000000      57.090000000000      42.530000000000
   N               41.420000000000      56.710000000000      44.740000000000
   H               40.970000000000      56.260000000000      45.520000000000
   C               42.560000000000      57.550000000000      45.040000000000
   H               42.430000000000      58.480000000000      44.500000000000
   C               42.660000000000      57.910000000000      46.560000000000
   H               41.790000000000      58.570000000000      46.810000000000
   H               43.570000000000      58.500000000000      46.770000000000
   O               42.610000000000      56.760000000000      47.400000000000
   H               41.720000000000      56.740000000000      47.770000000000
   C               43.900000000000      56.960000000000      44.610000000000
   O               44.900000000000      57.670000000000      44.580000000000
   N               43.960000000000      55.650000000000      44.290000000000
   H               43.130000000000      55.100000000000      44.230000000000
   C               45.200000000000      54.940000000000      43.970000000000
   H               44.870000000000      53.930000000000      43.780000000000
   C               45.930000000000      55.410000000000      42.680000000000
   H               46.990000000000      55.090000000000      42.690000000000
   H               45.930000000000      56.520000000000      42.610000000000
   C               45.320000000000      54.820000000000      41.440000000000
   C               44.700000000000      55.610000000000      40.460000000000
   H               44.600000000000      56.670000000000      40.620000000000
   C               44.240000000000      55.040000000000      39.260000000000
   H               43.790000000000      55.670000000000      38.510000000000
   C               44.390000000000      53.670000000000      39.030000000000
   O               43.950000000000      53.040000000000      37.840000000000
   H               43.670000000000      53.700000000000      37.210000000000
   C               45.450000000000      53.440000000000      41.200000000000
   H               45.940000000000      52.810000000000      41.930000000000
   C               44.990000000000      52.870000000000      40.010000000000
   H               45.100000000000      51.810000000000      39.840000000000
   C               46.080000000000      54.750000000000      45.200000000000
   O               47.310000000000      54.820000000000      45.170000000000
   N               45.410000000000      54.490000000000      46.330000000000
   H               44.420000000000      54.410000000000      46.290000000000
   C               46.010000000000      54.270000000000      47.630000000000
   H               47.070000000000      54.090000000000      47.500000000000
   C               45.800000000000      55.410000000000      48.650000000000
   H               46.460000000000      55.230000000000      49.520000000000
   O               44.460000000000      55.540000000000      49.140000000000
   H               43.980000000000      55.970000000000      48.430000000000
   C               46.210000000000      56.750000000000      48.020000000000
   H               45.540000000000      57.020000000000      47.170000000000
   H               47.250000000000      56.700000000000      47.630000000000
   H               46.150000000000      57.570000000000      48.760000000000
   C               45.400000000000      53.000000000000      48.150000000000
   O               44.400000000000      52.510000000000      47.630000000000
   N               46.000000000000      52.420000000000      49.190000000000
   H               46.860000000000      52.790000000000      49.530000000000
   C               45.440000000000      51.320000000000      49.950000000000
   H               44.410000000000      51.160000000000      49.660000000000
   C               46.210000000000      50.010000000000      49.800000000000
   H               45.820000000000      49.280000000000      50.540000000000
   C               45.920000000000      49.440000000000      48.390000000000
   H               46.300000000000      50.120000000000      47.600000000000
   H               44.830000000000      49.300000000000      48.250000000000
   H               46.410000000000      48.450000000000      48.270000000000
   C               47.730000000000      50.170000000000      50.030000000000
   H               47.920000000000      50.960000000000      50.790000000000
   H               48.200000000000      50.500000000000      49.080000000000
   C               48.390000000000      48.880000000000      50.520000000000
   H               48.220000000000      48.050000000000      49.790000000000
   H               47.960000000000      48.570000000000      51.500000000000
   H               49.480000000000      49.010000000000      50.650000000000
   C               45.430000000000      51.760000000000      51.410000000000
   O               46.200000000000      52.630000000000      51.820000000000
   N               44.530000000000      51.180000000000      52.220000000000
   H               43.870000000000      50.510000000000      51.890000000000
   C               44.560000000000      51.360000000000      53.660000000000
   H               45.170000000000      52.210000000000      53.920000000000
   C               43.170000000000      51.660000000000      54.260000000000
   H               43.220000000000      51.510000000000      55.360000000000
   H               42.420000000000      50.940000000000      53.870000000000
   C               42.680000000000      53.110000000000      54.030000000000
   H               43.540000000000      53.790000000000      54.200000000000
   H               41.920000000000      53.340000000000      54.810000000000
   C               42.020000000000      53.360000000000      52.650000000000
   H               41.000000000000      52.910000000000      52.700000000000
   H               42.560000000000      52.830000000000      51.840000000000
   C               41.860000000000      54.850000000000      52.290000000000
   H               41.500000000000      55.420000000000      53.170000000000
   H               41.120000000000      54.970000000000      51.460000000000
   N               43.150000000000      55.430000000000      51.850000000000
   H               43.420000000000      55.120000000000      50.890000000000
   H               43.890000000000      55.140000000000      52.520000000000
   H               43.080000000000      56.470000000000      51.830000000000
   C               45.260000000000      50.170000000000      54.310000000000
   O               44.670000000000      49.130000000000      54.590000000000
   N               46.580000000000      50.300000000000      54.530000000000
   H               47.000000000000      51.190000000000      54.380000000000
   C               47.430000000000      49.260000000000      55.070000000000
   H               48.320000000000      49.220000000000      54.460000000000
   H               46.900000000000      48.320000000000      55.100000000000
   C               47.860000000000      49.570000000000      56.470000000000
   O               47.410000000000      50.530000000000      57.080000000000
   N               48.760000000000      48.740000000000      57.010000000000
   H               49.130000000000      47.970000000000      56.490000000000
   C               49.350000000000      48.960000000000      58.320000000000
   H               49.130000000000      49.960000000000      58.680000000000
   C               48.840000000000      47.910000000000      59.340000000000
   H               49.050000000000      46.880000000000      58.970000000000
   H               47.740000000000      48.020000000000      59.420000000000
   O               49.410000000000      48.090000000000      60.630000000000
   H               50.370000000000      48.020000000000      60.550000000000
   C               50.840000000000      48.820000000000      58.160000000000
   O               51.350000000000      47.720000000000      57.990000000000
   N               51.580000000000      49.940000000000      58.210000000000
   H               51.180000000000      50.840000000000      58.380000000000
   C               52.980000000000      49.930000000000      57.850000000000
   H               53.410000000000      48.960000000000      58.020000000000
   C               53.160000000000      50.360000000000      56.370000000000
   H               54.240000000000      50.320000000000      56.120000000000
   H               52.780000000000      51.400000000000      56.260000000000
   C               52.470000000000      49.520000000000      55.320000000000
   C               53.040000000000      48.320000000000      54.880000000000
   H               53.900000000000      47.920000000000      55.390000000000
   C               52.550000000000      47.670000000000      53.730000000000
   H               53.010000000000      46.760000000000      53.400000000000
   C               51.470000000000      48.230000000000      53.020000000000
   H               51.100000000000      47.740000000000      52.130000000000
   C               51.380000000000      50.050000000000      54.610000000000
   H               50.960000000000      51.000000000000      54.920000000000
   C               50.880000000000      49.410000000000      53.470000000000
   H               50.060000000000      49.860000000000      52.910000000000
   C               53.760000000000      50.930000000000      58.720000000000
   O               53.310000000000      52.050000000000      58.930000000000
   N               54.950000000000      50.540000000000      59.210000000000
   H               55.260000000000      49.600000000000      59.090000000000
   C               55.840000000000      51.380000000000      60.000000000000
   H               55.400000000000      52.350000000000      60.170000000000
   C               56.220000000000      50.700000000000      61.350000000000
   H               56.960000000000      51.310000000000      61.910000000000
   H               56.690000000000      49.720000000000      61.130000000000
   C               55.050000000000      50.440000000000      62.320000000000
   H               54.240000000000      49.900000000000      61.770000000000
   C               55.510000000000      49.540000000000      63.480000000000
   H               56.320000000000      50.030000000000      64.050000000000
   H               55.890000000000      48.560000000000      63.100000000000
   H               54.670000000000      49.340000000000      64.170000000000
   C               54.460000000000      51.740000000000      62.870000000000
   H               54.040000000000      52.370000000000      62.060000000000
   H               55.240000000000      52.320000000000      63.410000000000
   H               53.650000000000      51.520000000000      63.590000000000
   C               57.140000000000      51.600000000000      59.220000000000
   O               57.330000000000      51.060000000000      58.130000000000
   N               58.090000000000      52.380000000000      59.760000000000
   H               57.890000000000      52.920000000000      60.580000000000
   C               59.460000000000      52.460000000000      59.270000000000
   H               59.410000000000      52.940000000000      58.300000000000
   C               60.370000000000      53.330000000000      60.180000000000
   H               61.440000000000      53.050000000000      60.070000000000
   H               60.110000000000      53.110000000000      61.240000000000
   S               60.210000000000      55.110000000000      59.840000000000
   H               60.890000000000      55.080000000000      58.710000000000
   C               60.150000000000      51.120000000000      59.030000000000
   O               60.300000000000      50.280000000000      59.920000000000
   N               60.620000000000      50.890000000000      57.790000000000
   H               60.440000000000      51.570000000000      57.080000000000
   C               61.340000000000      49.690000000000      57.390000000000
   H               61.740000000000      49.180000000000      58.250000000000
   H               62.110000000000      49.980000000000      56.680000000000
   C               60.480000000000      48.710000000000      56.670000000000
   O               60.900000000000      47.580000000000      56.430000000000
   N               59.260000000000      49.130000000000      56.300000000000
   H               58.960000000000      50.050000000000      56.540000000000
   C               58.290000000000      48.290000000000      55.620000000000
   H               58.460000000000      47.250000000000      55.880000000000
   C               56.840000000000      48.670000000000      56.000000000000
   H               56.680000000000      48.430000000000      57.070000000000
   H               56.110000000000      48.070000000000      55.420000000000
   O               56.610000000000      50.060000000000      55.800000000000
   H               56.880000000000      50.490000000000      56.610000000000
   C               58.390000000000      48.390000000000      54.120000000000
   O               57.810000000000      47.580000000000      53.390000000000
   N               59.150000000000      49.370000000000      53.590000000000
   H               59.530000000000      50.100000000000      54.160000000000
   C               59.370000000000      49.550000000000      52.180000000000
   H               58.410000000000      49.740000000000      51.730000000000
   C               60.290000000000      50.780000000000      51.940000000000
   H               60.910000000000      50.610000000000      51.030000000000
   H               61.010000000000      50.840000000000      52.780000000000
   S               59.410000000000      52.340000000000      51.710000000000
   C               59.900000000000      48.310000000000      51.480000000000
   O               60.760000000000      47.570000000000      51.980000000000
   N               59.320000000000      48.010000000000      50.300000000000
   H               58.680000000000      48.660000000000      49.910000000000
   C               59.580000000000      46.770000000000      49.580000000000
   H               60.610000000000      46.470000000000      49.740000000000
   H               59.370000000000      46.950000000000      48.540000000000
   C               58.710000000000      45.630000000000      50.020000000000
   O               58.810000000000      44.540000000000      49.460000000000
   N               57.800000000000      45.830000000000      50.990000000000
   H               57.830000000000      46.680000000000      51.520000000000
   C               56.710000000000      44.900000000000      51.290000000000
   H               57.150000000000      43.940000000000      51.510000000000
   C               55.820000000000      45.320000000000      52.480000000000
   H               54.930000000000      44.650000000000      52.570000000000
   H               55.440000000000      46.360000000000      52.330000000000
   O               56.530000000000      45.250000000000      53.710000000000
   H               57.140000000000      46.000000000000      53.700000000000
   C               55.810000000000      44.710000000000      50.080000000000
   O               55.490000000000      45.670000000000      49.380000000000
   N               55.390000000000      43.470000000000      49.800000000000
   H               55.540000000000      42.710000000000      50.430000000000
   C               54.850000000000      43.130000000000      48.500000000000
   H               54.930000000000      43.990000000000      47.840000000000
   C               55.590000000000      42.000000000000      47.780000000000
   H               55.200000000000      41.900000000000      46.750000000000
   C               57.080000000000      42.380000000000      47.670000000000
   H               57.570000000000      42.380000000000      48.670000000000
   H               57.210000000000      43.390000000000      47.220000000000
   H               57.610000000000      41.640000000000      47.030000000000
   C               55.440000000000      40.640000000000      48.500000000000
   H               54.380000000000      40.290000000000      48.480000000000
   H               55.770000000000      40.710000000000      49.550000000000
   H               56.060000000000      39.880000000000      47.990000000000
   C               53.380000000000      42.800000000000      48.590000000000
   O               52.900000000000      42.200000000000      49.550000000000
   N               52.610000000000      43.230000000000      47.570000000000
   H               53.040000000000      43.750000000000      46.830000000000
   C               51.220000000000      42.870000000000      47.400000000000
   H               50.660000000000      43.760000000000      47.160000000000
   H               50.860000000000      42.380000000000      48.290000000000
   C               51.060000000000      41.920000000000      46.240000000000
   O               51.670000000000      42.090000000000      45.190000000000
   N               50.200000000000      40.900000000000      46.410000000000
   H               49.700000000000      40.790000000000      47.270000000000
   C               50.110000000000      39.800000000000      45.490000000000
   H               50.270000000000      40.180000000000      44.490000000000
   C               51.170000000000      38.710000000000      45.800000000000
   H               52.180000000000      39.170000000000      45.810000000000
   H               51.170000000000      37.930000000000      45.010000000000
   C               50.960000000000      38.040000000000      47.150000000000
   C               51.440000000000      38.630000000000      48.330000000000
   H               51.950000000000      39.580000000000      48.300000000000
   C               51.230000000000      38.010000000000      49.570000000000
   H               51.560000000000      38.480000000000      50.480000000000
   C               50.570000000000      36.780000000000      49.640000000000
   O               50.370000000000      36.180000000000      50.900000000000
   H               49.630000000000      35.570000000000      50.840000000000
   C               50.290000000000      36.810000000000      47.230000000000
   H               49.920000000000      36.350000000000      46.330000000000
   C               50.100000000000      36.180000000000      48.470000000000
   H               49.600000000000      35.220000000000      48.540000000000
   C               48.710000000000      39.200000000000      45.490000000000
   O               47.930000000000      39.360000000000      46.430000000000
   N               48.370000000000      38.500000000000      44.390000000000
   H               48.990000000000      38.470000000000      43.620000000000
   C               47.140000000000      37.750000000000      44.240000000000
   H               46.580000000000      37.740000000000      45.170000000000
   C               46.250000000000      38.270000000000      43.100000000000
   H               46.690000000000      38.000000000000      42.120000000000
   C               44.850000000000      37.650000000000      43.220000000000
   H               44.380000000000      37.920000000000      44.190000000000
   H               44.870000000000      36.540000000000      43.150000000000
   H               44.190000000000      38.030000000000      42.410000000000
   C               46.150000000000      39.810000000000      43.170000000000
   H               47.130000000000      40.290000000000      42.980000000000
   H               45.770000000000      40.120000000000      44.170000000000
   H               45.420000000000      40.170000000000      42.410000000000
   C               47.560000000000      36.320000000000      43.920000000000
   O               48.450000000000      36.100000000000      43.100000000000
   N               46.960000000000      35.300000000000      44.570000000000
   H               46.280000000000      35.460000000000      45.280000000000
   C               47.160000000000      33.910000000000      44.160000000000
   H               48.140000000000      33.820000000000      43.720000000000
   C               47.110000000000      32.900000000000      45.350000000000
   H               46.480000000000      32.010000000000      45.140000000000
   H               46.620000000000      33.420000000000      46.200000000000
   C               48.500000000000      32.390000000000      45.790000000000
   H               48.920000000000      31.780000000000      44.960000000000
   C               49.470000000000      33.540000000000      46.070000000000
   H               48.970000000000      34.260000000000      46.760000000000
   H               49.730000000000      34.080000000000      45.140000000000
   H               50.400000000000      33.170000000000      46.550000000000
   C               48.400000000000      31.490000000000      47.030000000000
   H               47.670000000000      30.670000000000      46.870000000000
   H               48.080000000000      32.070000000000      47.920000000000
   H               49.390000000000      31.030000000000      47.270000000000
   C               46.220000000000      33.500000000000      43.050000000000
   O               45.320000000000      34.200000000000      42.610000000000
   N               46.490000000000      32.310000000000      42.490000000000
   H               47.290000000000      31.810000000000      42.810000000000
   C               45.810000000000      31.770000000000      41.330000000000
   H               44.740000000000      31.880000000000      41.440000000000
   C               46.290000000000      32.410000000000      40.020000000000
   H               47.400000000000      32.400000000000      39.990000000000
   O               45.850000000000      33.760000000000      39.940000000000
   H               45.680000000000      34.030000000000      40.840000000000
   C               45.740000000000      31.730000000000      38.750000000000
   H               44.640000000000      31.580000000000      38.860000000000
   H               46.220000000000      30.750000000000      38.570000000000
   H               45.920000000000      32.370000000000      37.860000000000
   C               46.140000000000      30.310000000000      41.430000000000
   O               46.840000000000      29.740000000000      40.590000000000
   N               45.740000000000      29.670000000000      42.550000000000
   H               45.150000000000      30.140000000000      43.210000000000
   C               46.120000000000      28.300000000000      42.890000000000
   H               45.730000000000      27.640000000000      42.130000000000
   H               45.710000000000      28.090000000000      43.870000000000
   C               47.610000000000      28.090000000000      42.990000000000
   O               48.270000000000      28.380000000000      44.000000000000
   N               48.210000000000      27.550000000000      41.920000000000
   H               47.700000000000      27.420000000000      41.070000000000
   C               49.620000000000      27.350000000000      41.780000000000
   H               49.990000000000      26.950000000000      42.720000000000
   C               49.900000000000      26.250000000000      40.720000000000
   H               49.440000000000      25.310000000000      41.090000000000
   H               50.990000000000      26.080000000000      40.610000000000
   C               49.320000000000      26.500000000000      39.330000000000
   O               49.640000000000      25.680000000000      38.430000000000
   O               48.510000000000      27.440000000000      39.140000000000
   C               50.410000000000      28.640000000000      41.520000000000
   O               51.550000000000      28.760000000000      41.980000000000
   N               49.830000000000      29.640000000000      40.840000000000
   H               48.890000000000      29.520000000000      40.540000000000
   C               50.560000000000      30.800000000000      40.330000000000
   H               51.620000000000      30.590000000000      40.340000000000
   C               50.150000000000      31.050000000000      38.840000000000
   H               49.110000000000      31.430000000000      38.780000000000
   H               50.170000000000      30.060000000000      38.340000000000
   O               51.050000000000      31.920000000000      38.150000000000
   H               50.690000000000      32.800000000000      38.260000000000
   C               50.360000000000      32.060000000000      41.180000000000
   O               49.340000000000      32.240000000000      41.830000000000
   N               51.380000000000      32.950000000000      41.220000000000
   H               52.240000000000      32.750000000000      40.760000000000
   C               51.360000000000      34.200000000000      41.980000000000
   H               50.440000000000      34.260000000000      42.550000000000
   C               52.550000000000      34.320000000000      42.940000000000
   H               53.500000000000      34.330000000000      42.370000000000
   C               52.450000000000      35.620000000000      43.770000000000
   H               51.460000000000      35.690000000000      44.270000000000
   H               52.610000000000      36.520000000000      43.140000000000
   H               53.240000000000      35.630000000000      44.560000000000
   C               52.600000000000      33.100000000000      43.890000000000
   H               52.810000000000      32.170000000000      43.320000000000
   H               51.640000000000      32.990000000000      44.430000000000
   H               53.410000000000      33.230000000000      44.640000000000
   C               51.400000000000      35.400000000000      41.040000000000
   O               52.300000000000      35.540000000000      40.210000000000
   N               50.450000000000      36.340000000000      41.150000000000
   H               49.690000000000      36.220000000000      41.790000000000
   C               50.520000000000      37.590000000000      40.420000000000
   H               51.270000000000      37.540000000000      39.640000000000
   C               49.170000000000      37.900000000000      39.720000000000
   H               48.350000000000      37.850000000000      40.470000000000
   H               49.000000000000      37.080000000000      38.990000000000
   C               49.120000000000      39.250000000000      38.970000000000
   H               50.100000000000      39.370000000000      38.450000000000
   H               49.020000000000      40.080000000000      39.690000000000
   C               48.010000000000      39.300000000000      37.890000000000
   H               48.170000000000      38.420000000000      37.240000000000
   H               48.160000000000      40.190000000000      37.250000000000
   C               46.560000000000      39.230000000000      38.410000000000
   H               46.470000000000      38.500000000000      39.240000000000
   H               45.890000000000      38.910000000000      37.590000000000
   N               46.100000000000      40.560000000000      38.880000000000
   H               45.970000000000      41.210000000000      38.080000000000
   H               46.790000000000      40.960000000000      39.550000000000
   H               45.190000000000      40.510000000000      39.380000000000
   C               50.940000000000      38.700000000000      41.370000000000
   O               50.190000000000      39.100000000000      42.260000000000
   N               52.170000000000      39.220000000000      41.210000000000
   H               52.770000000000      38.900000000000      40.480000000000
   C               52.690000000000      40.300000000000      42.030000000000
   H               52.260000000000      40.220000000000      43.020000000000
   C               54.230000000000      40.280000000000      42.170000000000
   H               54.590000000000      41.170000000000      42.740000000000
   H               54.700000000000      40.300000000000      41.170000000000
   C               54.720000000000      39.060000000000      42.910000000000
   C               54.730000000000      39.050000000000      44.310000000000
   H               54.330000000000      39.890000000000      44.860000000000
   C               55.280000000000      37.970000000000      45.010000000000
   H               55.290000000000      37.980000000000      46.090000000000
   C               55.840000000000      36.890000000000      44.310000000000
   H               56.270000000000      36.060000000000      44.850000000000
   C               55.280000000000      37.980000000000      42.210000000000
   H               55.310000000000      37.990000000000      41.130000000000
   C               55.840000000000      36.900000000000      42.910000000000
   H               56.280000000000      36.070000000000      42.370000000000
   C               52.250000000000      41.640000000000      41.460000000000
   O               52.400000000000      41.910000000000      40.270000000000
   N               51.640000000000      42.510000000000      42.300000000000
   H               51.510000000000      42.270000000000      43.260000000000
   C               50.970000000000      43.700000000000      41.810000000000
   H               51.210000000000      43.870000000000      40.770000000000
   C               49.440000000000      43.600000000000      41.940000000000
   H               48.970000000000      44.540000000000      41.570000000000
   C               48.950000000000      42.450000000000      41.040000000000
   H               49.310000000000      41.480000000000      41.420000000000
   H               49.310000000000      42.590000000000      40.000000000000
   H               47.840000000000      42.420000000000      41.030000000000
   C               48.990000000000      43.370000000000      43.390000000000
   H               49.310000000000      44.200000000000      44.060000000000
   H               49.400000000000      42.410000000000      43.790000000000
   H               47.880000000000      43.300000000000      43.440000000000
   C               51.410000000000      44.970000000000      42.510000000000
   O               51.150000000000      46.070000000000      42.030000000000
   N               52.080000000000      44.880000000000      43.670000000000
   H               52.320000000000      43.990000000000      44.070000000000
   C               52.360000000000      46.060000000000      44.450000000000
   H               52.500000000000      46.910000000000      43.790000000000
   C               51.130000000000      46.340000000000      45.370000000000
   H               50.930000000000      45.430000000000      45.980000000000
   H               50.240000000000      46.500000000000      44.730000000000
   C               51.240000000000      47.510000000000      46.320000000000
   C               50.660000000000      48.740000000000      45.990000000000
   H               50.210000000000      48.870000000000      45.010000000000
   C               50.590000000000      49.780000000000      46.930000000000
   H               50.120000000000      50.710000000000      46.660000000000
   C               51.120000000000      49.590000000000      48.210000000000
   O               51.010000000000      50.610000000000      49.180000000000
   H               50.360000000000      51.230000000000      48.860000000000
   C               51.770000000000      47.330000000000      47.620000000000
   H               52.200000000000      46.380000000000      47.900000000000
   C               51.710000000000      48.370000000000      48.550000000000
   H               52.090000000000      48.220000000000      49.550000000000
   C               53.660000000000      45.910000000000      45.220000000000
   O               53.950000000000      44.860000000000      45.780000000000
   N               54.460000000000      46.980000000000      45.270000000000
   H               54.260000000000      47.760000000000      44.680000000000
   C               55.620000000000      47.110000000000      46.110000000000
   H               55.720000000000      46.270000000000      46.770000000000
   C               56.890000000000      47.290000000000      45.240000000000
   H               56.730000000000      48.150000000000      44.570000000000
   H               56.990000000000      46.390000000000      44.590000000000
   C               58.200000000000      47.490000000000      46.020000000000
   H               58.470000000000      46.530000000000      46.520000000000
   H               58.040000000000      48.240000000000      46.830000000000
   S               59.560000000000      48.080000000000      44.980000000000
   C               59.940000000000      46.490000000000      44.210000000000
   H               59.080000000000      46.140000000000      43.590000000000
   H               60.160000000000      45.710000000000      44.970000000000
   H               60.820000000000      46.580000000000      43.540000000000
   C               55.410000000000      48.360000000000      46.930000000000
   O               55.290000000000      49.460000000000      46.390000000000
   N               55.320000000000      48.230000000000      48.260000000000
   H               55.400000000000      47.340000000000      48.690000000000
   C               55.090000000000      49.370000000000      49.130000000000
   H               54.210000000000      49.870000000000      48.750000000000
   C               54.820000000000      48.960000000000      50.590000000000
   H               55.740000000000      48.550000000000      51.060000000000
   H               54.040000000000      48.180000000000      50.640000000000
   N               53.240000000000      50.900000000000      51.010000000000
   H               52.530000000000      50.640000000000      50.350000000000
   C               54.360000000000      50.160000000000      51.350000000000
   C               53.300000000000      52.050000000000      51.700000000000
   H               52.590000000000      52.870000000000      51.610000000000
   N               54.360000000000      52.100000000000      52.460000000000
   C               55.030000000000      50.910000000000      52.270000000000
   H               55.970000000000      50.720000000000      52.770000000000
   C               56.210000000000      50.410000000000      49.100000000000
   O               57.390000000000      50.040000000000      49.120000000000
   N               55.850000000000      51.720000000000      49.070000000000
   H               54.890000000000      51.980000000000      49.090000000000
   C               56.840000000000      52.790000000000      49.040000000000
   H               57.760000000000      52.430000000000      49.470000000000
   C               57.140000000000      53.280000000000      47.590000000000
   H               57.810000000000      54.160000000000      47.660000000000
   H               56.200000000000      53.640000000000      47.120000000000
   C               57.790000000000      52.210000000000      46.670000000000
   H               57.010000000000      51.730000000000      46.050000000000
   H               58.260000000000      51.430000000000      47.300000000000
   C               58.910000000000      52.770000000000      45.790000000000
   O               59.640000000000      53.700000000000      46.150000000000
   N               59.130000000000      52.140000000000      44.610000000000
   H               59.880000000000      52.470000000000      44.050000000000
   H               58.480000000000      51.440000000000      44.290000000000
   C               56.490000000000      54.050000000000      49.830000000000
   O               57.390000000000      54.830000000000      50.130000000000
   N               55.200000000000      54.350000000000      50.120000000000
   H               54.450000000000      53.720000000000      49.950000000000
   C               54.830000000000      55.710000000000      50.490000000000
   H               55.660000000000      56.170000000000      51.020000000000
   C               54.540000000000      56.480000000000      49.170000000000
   H               53.580000000000      56.100000000000      48.750000000000
   H               55.330000000000      56.210000000000      48.430000000000
   C               54.520000000000      58.010000000000      49.260000000000
   H               53.900000000000      58.310000000000      50.130000000000
   C               55.940000000000      58.550000000000      49.450000000000
   H               56.440000000000      58.660000000000      48.460000000000
   H               56.540000000000      57.850000000000      50.080000000000
   H               55.930000000000      59.530000000000      49.950000000000
   C               53.900000000000      58.630000000000      47.990000000000
   H               52.830000000000      58.340000000000      47.890000000000
   H               54.450000000000      58.290000000000      47.080000000000
   H               53.950000000000      59.740000000000      48.030000000000
   C               53.610000000000      55.820000000000      51.420000000000
   O               52.580000000000      55.210000000000      51.140000000000
   N               53.680000000000      56.660000000000      52.480000000000
   H               54.570000000000      57.010000000000      52.770000000000
   C               52.510000000000      57.150000000000      53.220000000000
   H               51.670000000000      56.500000000000      53.020000000000
   C               52.680000000000      57.270000000000      54.770000000000
   H               53.330000000000      58.130000000000      55.040000000000
   H               53.170000000000      56.360000000000      55.170000000000
   C               51.320000000000      57.440000000000      55.520000000000
   H               50.630000000000      56.630000000000      55.210000000000
   H               50.880000000000      58.420000000000      55.230000000000
   C               51.370000000000      57.430000000000      57.050000000000
   O               50.620000000000      56.630000000000      57.670000000000
   O               52.100000000000      58.260000000000      57.650000000000
   C               52.180000000000      58.560000000000      52.700000000000
   O               53.070000000000      59.410000000000      52.620000000000
   N               50.920000000000      58.850000000000      52.340000000000
   H               50.230000000000      58.130000000000      52.370000000000
   C               50.480000000000      60.200000000000      51.990000000000
   H               51.330000000000      60.780000000000      51.640000000000
   C               49.340000000000      60.210000000000      50.930000000000
   H               48.870000000000      61.220000000000      50.930000000000
   H               48.550000000000      59.480000000000      51.230000000000
   C               49.730000000000      59.970000000000      49.450000000000
   H               48.990000000000      60.530000000000      48.840000000000
   C               51.110000000000      60.550000000000      49.100000000000
   H               51.910000000000      59.970000000000      49.610000000000
   H               51.170000000000      61.610000000000      49.420000000000
   H               51.290000000000      60.500000000000      48.000000000000
   C               49.620000000000      58.500000000000      49.020000000000
   H               48.590000000000      58.120000000000      49.220000000000
   H               50.350000000000      57.880000000000      49.580000000000
   H               49.820000000000      58.420000000000      47.930000000000
   C               49.970000000000      60.960000000000      53.210000000000
   O               50.160000000000      62.170000000000      53.360000000000
   N               49.280000000000      60.270000000000      54.120000000000
   H               49.150000000000      59.280000000000      54.030000000000
   C               48.740000000000      60.820000000000      55.350000000000
   H               49.540000000000      61.360000000000      55.850000000000
   C               47.500000000000      61.750000000000      55.200000000000
   H               47.810000000000      62.640000000000      54.610000000000
   H               47.170000000000      62.130000000000      56.190000000000
   O               46.400000000000      61.120000000000      54.540000000000
   H               45.860000000000      60.760000000000      55.250000000000
   C               48.430000000000      59.640000000000      56.210000000000
   O               48.450000000000      58.520000000000      55.710000000000
   N               48.170000000000      59.840000000000      57.520000000000
   H               48.130000000000      60.740000000000      57.930000000000
   C               48.080000000000      58.800000000000      58.550000000000
   H               49.080000000000      58.420000000000      58.680000000000
   C               47.610000000000      59.410000000000      59.880000000000
   H               46.510000000000      59.340000000000      60.000000000000
   O               47.940000000000      60.790000000000      59.950000000000
   H               48.030000000000      60.990000000000      60.880000000000
   C               48.300000000000      58.710000000000      61.060000000000
   H               49.410000000000      58.840000000000      61.000000000000
   H               48.080000000000      57.630000000000      61.060000000000
   H               47.950000000000      59.140000000000      62.030000000000
   C               47.170000000000      57.630000000000      58.180000000000
   O               45.940000000000      57.720000000000      58.200000000000
   N               47.780000000000      56.470000000000      57.810000000000
   H               48.770000000000      56.440000000000      57.800000000000
   C               47.060000000000      55.280000000000      57.370000000000
   H               46.160000000000      55.170000000000      57.950000000000
   H               47.740000000000      54.440000000000      57.510000000000
   C               46.640000000000      55.270000000000      55.910000000000
   O               45.750000000000      54.530000000000      55.500000000000
   N               47.270000000000      56.100000000000      55.060000000000
   H               47.950000000000      56.740000000000      55.420000000000
   C               46.940000000000      56.200000000000      53.650000000000
   H               46.230000000000      55.430000000000      53.380000000000
   C               46.310000000000      57.590000000000      53.330000000000
   H               47.040000000000      58.380000000000      53.600000000000
   H               45.450000000000      57.720000000000      54.030000000000
   S               45.750000000000      57.800000000000      51.610000000000
   H               46.960000000000      58.060000000000      51.130000000000
   C               48.180000000000      55.960000000000      52.810000000000
   O               49.070000000000      56.790000000000      52.720000000000
   N               48.250000000000      54.790000000000      52.130000000000
   H               47.490000000000      54.150000000000      52.130000000000
   C               49.510000000000      54.270000000000      51.630000000000
   H               50.300000000000      54.980000000000      51.810000000000
   C               49.850000000000      52.970000000000      52.400000000000
   H               50.810000000000      52.520000000000      52.060000000000
   H               49.040000000000      52.220000000000      52.220000000000
   N               51.000000000000      53.710000000000      54.560000000000
   H               51.900000000000      53.970000000000      54.210000000000
   C               49.910000000000      53.220000000000      53.870000000000
   C               50.680000000000      53.710000000000      55.880000000000
   H               51.330000000000      54.100000000000      56.650000000000
   N               49.470000000000      53.230000000000      56.080000000000
   C               48.980000000000      52.930000000000      54.830000000000
   H               47.970000000000      52.570000000000      54.720000000000
   C               49.480000000000      53.970000000000      50.150000000000
   O               48.470000000000      53.570000000000      49.590000000000
   N               50.610000000000      54.130000000000      49.440000000000
   H               51.440000000000      54.460000000000      49.890000000000
   C               50.700000000000      53.830000000000      48.010000000000
   H               50.030000000000      53.010000000000      47.800000000000
   C               50.270000000000      54.980000000000      47.090000000000
   H               49.320000000000      55.400000000000      47.480000000000
   O               50.050000000000      54.530000000000      45.760000000000
   H               49.150000000000      54.780000000000      45.510000000000
   C               51.330000000000      56.090000000000      47.060000000000
   H               52.270000000000      55.760000000000      46.590000000000
   H               51.550000000000      56.440000000000      48.100000000000
   H               50.960000000000      56.970000000000      46.490000000000
   C               52.090000000000      53.310000000000      47.680000000000
   O               52.960000000000      53.210000000000      48.540000000000
   N               52.300000000000      52.880000000000      46.430000000000
   H               51.630000000000      53.080000000000      45.720000000000
   C               53.530000000000      52.200000000000      46.040000000000
   H               53.530000000000      51.220000000000      46.490000000000
   H               54.370000000000      52.820000000000      46.310000000000
   C               53.590000000000      52.020000000000      44.560000000000
   O               52.810000000000      52.600000000000      43.800000000000
   N               54.550000000000      51.190000000000      44.110000000000
   H               55.100000000000      50.670000000000      44.750000000000
   C               54.810000000000      50.940000000000      42.700000000000
   H               54.240000000000      51.640000000000      42.100000000000
   C               56.280000000000      51.060000000000      42.280000000000
   H               56.420000000000      50.790000000000      41.220000000000
   O               57.150000000000      50.260000000000      43.080000000000
   H               56.940000000000      49.360000000000      42.850000000000
   C               56.730000000000      52.510000000000      42.450000000000
   H               56.610000000000      52.850000000000      43.500000000000
   H               56.140000000000      53.180000000000      41.790000000000
   H               57.800000000000      52.590000000000      42.160000000000
   C               54.340000000000      49.570000000000      42.290000000000
   O               54.150000000000      48.680000000000      43.120000000000
   N               54.200000000000      49.340000000000      40.980000000000
   H               54.230000000000      50.100000000000      40.320000000000
   C               54.120000000000      48.030000000000      40.380000000000
   H               53.650000000000      47.360000000000      41.090000000000
   C               53.210000000000      48.070000000000      39.110000000000
   H               52.280000000000      48.610000000000      39.370000000000
   H               52.930000000000      47.040000000000      38.820000000000
   C               53.800000000000      48.750000000000      37.880000000000
   O               55.010000000000      49.090000000000      37.860000000000
   O               53.040000000000      48.870000000000      36.890000000000
   C               55.540000000000      47.500000000000      40.130000000000
   O               56.550000000000      48.060000000000      40.570000000000
   N               55.640000000000      46.350000000000      39.430000000000
   H               54.820000000000      45.920000000000      39.080000000000
   C               56.900000000000      45.710000000000      39.110000000000
   H               57.670000000000      46.100000000000      39.770000000000
   C               56.840000000000      44.180000000000      39.340000000000
   H               57.740000000000      43.670000000000      38.940000000000
   H               55.940000000000      43.750000000000      38.870000000000
   C               56.800000000000      43.940000000000      40.830000000000
   C               58.000000000000      43.830000000000      41.550000000000
   H               58.950000000000      43.890000000000      41.030000000000
   C               57.990000000000      43.660000000000      42.950000000000
   H               58.910000000000      43.580000000000      43.490000000000
   C               56.770000000000      43.600000000000      43.630000000000
   H               56.750000000000      43.470000000000      44.700000000000
   C               55.580000000000      43.840000000000      41.520000000000
   H               54.650000000000      43.900000000000      40.980000000000
   C               55.560000000000      43.680000000000      42.910000000000
   H               54.620000000000      43.610000000000      43.440000000000
   C               57.430000000000      46.090000000000      37.730000000000
   O               58.310000000000      45.430000000000      37.170000000000
   N               56.950000000000      47.220000000000      37.170000000000
   H               56.150000000000      47.690000000000      37.540000000000
   C               57.650000000000      47.950000000000      36.120000000000
   H               58.450000000000      47.340000000000      35.720000000000
   C               56.760000000000      48.390000000000      34.950000000000
   H               57.420000000000      48.710000000000      34.110000000000
   O               55.900000000000      49.490000000000      35.230000000000
   H               55.320000000000      49.220000000000      35.950000000000
   C               55.890000000000      47.230000000000      34.440000000000
   H               55.170000000000      46.900000000000      35.220000000000
   H               56.530000000000      46.360000000000      34.160000000000
   H               55.310000000000      47.550000000000      33.550000000000
   C               58.300000000000      49.180000000000      36.740000000000
   O               58.890000000000      50.020000000000      36.060000000000
   N               58.170000000000      49.320000000000      38.090000000000
   H               57.650000000000      48.620000000000      38.570000000000
   C               58.670000000000      50.430000000000      38.870000000000
   H               59.670000000000      50.680000000000      38.540000000000
   H               58.630000000000      50.140000000000      39.910000000000
   C               57.830000000000      51.670000000000      38.730000000000
   O               58.290000000000      52.780000000000      38.960000000000
   N               56.550000000000      51.510000000000      38.360000000000
   H               56.170000000000      50.610000000000      38.190000000000
   C               55.670000000000      52.610000000000      38.050000000000
   H               56.240000000000      53.510000000000      37.890000000000
   C               54.910000000000      52.240000000000      36.750000000000
   H               54.260000000000      51.350000000000      36.930000000000
   H               55.660000000000      51.930000000000      35.990000000000
   C               54.030000000000      53.350000000000      36.200000000000
   O               52.990000000000      53.710000000000      36.740000000000
   N               54.420000000000      53.880000000000      35.020000000000
   H               53.690000000000      54.370000000000      34.540000000000
   H               55.100000000000      53.390000000000      34.470000000000
   C               54.740000000000      52.850000000000      39.240000000000
   O               54.130000000000      51.920000000000      39.760000000000
   N               54.660000000000      54.100000000000      39.750000000000
   H               55.140000000000      54.870000000000      39.340000000000
   C               53.710000000000      54.430000000000      40.810000000000
   H               53.840000000000      53.700000000000      41.590000000000
   C               53.930000000000      55.840000000000      41.420000000000
   H               52.980000000000      56.330000000000      41.710000000000
   H               54.410000000000      56.510000000000      40.670000000000
   C               54.790000000000      55.790000000000      42.660000000000
   C               56.180000000000      55.960000000000      42.590000000000
   H               56.640000000000      56.090000000000      41.620000000000
   C               56.960000000000      55.970000000000      43.750000000000
   H               58.020000000000      56.110000000000      43.690000000000
   C               56.350000000000      55.830000000000      45.000000000000
   H               56.950000000000      55.850000000000      45.900000000000
   C               54.190000000000      55.640000000000      43.920000000000
   H               53.110000000000      55.520000000000      43.990000000000
   C               54.960000000000      55.660000000000      45.090000000000
   H               54.490000000000      55.550000000000      46.050000000000
   C               52.260000000000      54.290000000000      40.390000000000
   O               51.850000000000      54.720000000000      39.310000000000
   N               51.420000000000      53.720000000000      41.270000000000
   H               51.770000000000      53.320000000000      42.120000000000
   C               49.990000000000      53.830000000000      41.130000000000
   H               49.730000000000      53.490000000000      40.140000000000
   C               49.250000000000      52.950000000000      42.170000000000
   H               48.180000000000      53.220000000000      42.260000000000
   H               49.710000000000      53.070000000000      43.180000000000
   C               49.310000000000      51.500000000000      41.760000000000
   C               48.400000000000      51.010000000000      40.820000000000
   H               47.680000000000      51.690000000000      40.370000000000
   C               48.380000000000      49.660000000000      40.470000000000
   H               47.670000000000      49.290000000000      39.750000000000
   C               49.300000000000      48.780000000000      41.050000000000
   O               49.250000000000      47.410000000000      40.700000000000
   H               49.980000000000      46.990000000000      41.160000000000
   C               50.230000000000      50.610000000000      42.340000000000
   H               50.940000000000      50.960000000000      43.070000000000
   C               50.230000000000      49.250000000000      41.980000000000
   H               50.940000000000      48.580000000000      42.430000000000
   C               49.500000000000      55.270000000000      41.220000000000
   O               49.940000000000      56.040000000000      42.080000000000
   N               48.570000000000      55.690000000000      40.340000000000
   H               48.270000000000      55.080000000000      39.610000000000
   C               48.090000000000      57.070000000000      40.310000000000
   H               47.710000000000      57.280000000000      41.300000000000
   H               47.340000000000      57.120000000000      39.540000000000
   C               49.160000000000      58.100000000000      39.970000000000
   O               50.020000000000      57.810000000000      39.140000000000
   N               49.160000000000      59.310000000000      40.520000000000
   C               48.000000000000      59.860000000000      41.230000000000
   H               47.950000000000      59.450000000000      42.270000000000
   H               47.060000000000      59.630000000000      40.680000000000
   C               50.060000000000      60.350000000000      40.050000000000
   H               50.500000000000      60.130000000000      39.090000000000
   C               49.130000000000      61.580000000000      40.030000000000
   H               48.520000000000      61.550000000000      39.110000000000
   H               49.680000000000      62.550000000000      40.060000000000
   C               48.230000000000      61.370000000000      41.250000000000
   H               48.770000000000      61.650000000000      42.180000000000
   H               47.290000000000      61.960000000000      41.180000000000
   C               51.190000000000      60.560000000000      41.030000000000
   O               51.890000000000      61.570000000000      40.930000000000
   N               51.410000000000      59.640000000000      41.990000000000
   H               50.870000000000      58.800000000000      42.010000000000
   C               52.370000000000      59.830000000000      43.070000000000
   H               52.320000000000      60.870000000000      43.360000000000
   C               52.000000000000      58.960000000000      44.310000000000
   H               52.600000000000      59.270000000000      45.200000000000
   H               52.180000000000      57.890000000000      44.100000000000
   C               50.540000000000      59.160000000000      44.660000000000
   C               50.060000000000      60.400000000000      45.080000000000
   H               50.740000000000      61.230000000000      45.200000000000
   C               48.690000000000      60.590000000000      45.330000000000
   H               48.320000000000      61.570000000000      45.620000000000
   C               47.790000000000      59.530000000000      45.150000000000
   O               46.410000000000      59.730000000000      45.310000000000
   H               45.970000000000      58.900000000000      45.080000000000
   C               49.630000000000      58.090000000000      44.540000000000
   H               49.990000000000      57.120000000000      44.240000000000
   C               48.270000000000      58.270000000000      44.780000000000
   H               47.590000000000      57.440000000000      44.650000000000
   C               53.810000000000      59.560000000000      42.630000000000
   O               54.090000000000      59.050000000000      41.550000000000
   N               54.780000000000      59.940000000000      43.480000000000
   H               54.550000000000      60.420000000000      44.320000000000
   C               56.190000000000      59.740000000000      43.190000000000
   H               56.300000000000      58.770000000000      42.740000000000
   C               56.770000000000      60.830000000000      42.250000000000
   H               56.180000000000      60.780000000000      41.310000000000
   H               57.820000000000      60.580000000000      41.980000000000
   C               56.700000000000      62.270000000000      42.800000000000
   H               57.330000000000      62.360000000000      43.710000000000
   H               55.650000000000      62.470000000000      43.090000000000
   C               57.150000000000      63.310000000000      41.770000000000
   H               56.560000000000      63.190000000000      40.830000000000
   H               58.230000000000      63.200000000000      41.520000000000
   N               56.850000000000      64.670000000000      42.330000000000
   H               55.920000000000      65.030000000000      42.250000000000
   C               57.720000000000      65.450000000000      42.970000000000
   N               58.960000000000      65.100000000000      43.230000000000
   H               59.550000000000      65.790000000000      43.660000000000
   H               59.340000000000      64.230000000000      42.930000000000
   N               57.360000000000      66.650000000000      43.360000000000
   H               56.530000000000      67.070000000000      42.990000000000
   H               58.090000000000      67.240000000000      43.700000000000
   C               57.000000000000      59.700000000000      44.480000000000
   O               56.550000000000      60.100000000000      45.550000000000
   N               58.250000000000      59.200000000000      44.410000000000
   H               58.690000000000      58.930000000000      43.560000000000
   C               59.110000000000      59.010000000000      45.550000000000
   H               58.440000000000      58.760000000000      46.370000000000
   C               60.030000000000      57.760000000000      45.380000000000
   H               59.400000000000      56.850000000000      45.370000000000
   H               60.730000000000      57.680000000000      46.230000000000
   C               60.850000000000      57.750000000000      44.100000000000
   O               60.600000000000      58.540000000000      43.160000000000
   O               61.730000000000      56.860000000000      44.000000000000
   C               59.870000000000      60.260000000000      46.010000000000
   O               61.100000000000      60.360000000000      45.910000000000
   N               59.150000000000      61.230000000000      46.600000000000
   H               58.160000000000      61.140000000000      46.660000000000
   C               59.710000000000      62.440000000000      47.150000000000
   H               60.740000000000      62.270000000000      47.450000000000
   C               59.630000000000      63.580000000000      46.110000000000
   H               58.580000000000      63.780000000000      45.830000000000
   H               60.180000000000      63.280000000000      45.190000000000
   H               60.080000000000      64.520000000000      46.490000000000
   C               58.920000000000      62.840000000000      48.380000000000
   O               57.710000000000      62.650000000000      48.430000000000
   N               59.580000000000      63.380000000000      49.430000000000
   H               60.510000000000      63.720000000000      49.310000000000
   C               58.920000000000      63.710000000000      50.690000000000
   H               58.030000000000      63.100000000000      50.750000000000
   C               59.770000000000      63.410000000000      51.980000000000
   H               59.110000000000      63.610000000000      52.840000000000
   H               60.630000000000      64.110000000000      52.070000000000
   C               60.280000000000      61.940000000000      52.100000000000
   H               61.130000000000      61.790000000000      51.410000000000
   H               59.470000000000      61.240000000000      51.810000000000
   C               60.770000000000      61.600000000000      53.530000000000
   O               61.620000000000      62.290000000000      54.090000000000
   N               60.280000000000      60.490000000000      54.130000000000
   H               60.570000000000      60.280000000000      55.060000000000
   H               59.600000000000      59.900000000000      53.670000000000
   C               58.390000000000      65.150000000000      50.680000000000
   O               58.800000000000      66.010000000000      51.470000000000
   N               57.450000000000      65.430000000000      49.770000000000
   H               57.140000000000      64.710000000000      49.150000000000
   C               56.850000000000      66.740000000000      49.550000000000
   H               57.080000000000      67.390000000000      50.380000000000
   C               57.270000000000      67.400000000000      48.230000000000
   H               56.860000000000      68.430000000000      48.190000000000
   C               58.800000000000      67.510000000000      48.150000000000
   H               59.260000000000      66.500000000000      48.060000000000
   H               59.220000000000      68.020000000000      49.040000000000
   H               59.100000000000      68.080000000000      47.240000000000
   C               56.750000000000      66.640000000000      46.980000000000
   H               55.640000000000      66.680000000000      46.900000000000
   H               57.060000000000      65.570000000000      47.010000000000
   H               57.180000000000      67.100000000000      46.070000000000
   C               55.360000000000      66.550000000000      49.480000000000
   O               54.900000000000      65.440000000000      49.230000000000
   N               54.580000000000      67.640000000000      49.680000000000
   H               54.960000000000      68.410000000000      50.200000000000
   C               53.440000000000      68.060000000000      48.860000000000
   H               53.980000000000      68.570000000000      48.060000000000
   C               52.590000000000      69.230000000000      49.420000000000
   H               52.830000000000      70.120000000000      48.800000000000
   C               51.070000000000      69.010000000000      49.270000000000
   H               50.740000000000      68.100000000000      49.820000000000
   H               50.780000000000      68.910000000000      48.210000000000
   H               50.510000000000      69.880000000000      49.690000000000
   C               52.930000000000      69.640000000000      50.870000000000
   H               54.020000000000      69.710000000000      51.070000000000
   H               52.460000000000      68.950000000000      51.600000000000
   H               52.500000000000      70.650000000000      51.070000000000
   C               52.670000000000      67.050000000000      48.010000000000
   O               52.580000000000      67.250000000000      46.800000000000
   N               52.080000000000      65.970000000000      48.560000000000
   H               52.240000000000      65.750000000000      49.520000000000
   C               51.340000000000      65.000000000000      47.760000000000
   H               51.160000000000      65.420000000000      46.780000000000
   C               52.110000000000      63.680000000000      47.500000000000
   H               51.420000000000      62.950000000000      47.030000000000
   H               52.450000000000      63.270000000000      48.470000000000
   C               53.320000000000      63.900000000000      46.550000000000
   H               54.050000000000      64.590000000000      47.010000000000
   H               52.960000000000      64.370000000000      45.610000000000
   C               54.000000000000      62.590000000000      46.150000000000
   O               53.530000000000      61.850000000000      45.280000000000
   N               55.150000000000      62.280000000000      46.770000000000
   H               55.610000000000      61.430000000000      46.490000000000
   H               55.510000000000      62.850000000000      47.510000000000
   C               49.940000000000      64.770000000000      48.300000000000
   O               49.660000000000      63.840000000000      49.050000000000
   N               49.020000000000      65.650000000000      47.880000000000
   H               49.280000000000      66.400000000000      47.270000000000
   C               47.600000000000      65.580000000000      48.110000000000
   H               47.490000000000      65.390000000000      49.170000000000
   C               46.900000000000      66.960000000000      47.900000000000
   H               47.160000000000      67.540000000000      48.810000000000
   H               45.800000000000      66.820000000000      47.940000000000
   C               47.240000000000      67.910000000000      46.690000000000
   H               46.280000000000      68.070000000000      46.170000000000
   C               47.710000000000      69.280000000000      47.220000000000
   H               48.670000000000      69.160000000000      47.770000000000
   H               46.970000000000      69.720000000000      47.910000000000
   H               47.870000000000      69.980000000000      46.380000000000
   C               48.230000000000      67.440000000000      45.600000000000
   H               47.960000000000      66.440000000000      45.210000000000
   H               49.270000000000      67.430000000000      45.980000000000
   H               48.190000000000      68.150000000000      44.750000000000
   C               46.920000000000      64.450000000000      47.340000000000
   O               47.050000000000      64.400000000000      46.110000000000
   N               46.220000000000      63.480000000000      47.940000000000
   C               46.110000000000      63.270000000000      49.390000000000
   H               45.270000000000      63.890000000000      49.770000000000
   H               47.050000000000      63.520000000000      49.920000000000
   C               45.570000000000      62.400000000000      47.210000000000
   H               46.360000000000      61.890000000000      46.680000000000
   C               44.950000000000      61.500000000000      48.290000000000
   H               45.000000000000      60.430000000000      48.010000000000
   H               43.890000000000      61.770000000000      48.490000000000
   C               45.780000000000      61.790000000000      49.540000000000
   H               45.240000000000      61.570000000000      50.490000000000
   H               46.720000000000      61.200000000000      49.520000000000
   C               44.560000000000      62.830000000000      46.160000000000
   O               43.900000000000      63.860000000000      46.300000000000
   N               44.400000000000      62.000000000000      45.110000000000
   H               45.020000000000      61.220000000000      45.030000000000
   C               43.260000000000      62.020000000000      44.220000000000
   H               43.180000000000      63.010000000000      43.790000000000
   C               43.420000000000      60.980000000000      43.100000000000
   H               43.650000000000      60.000000000000      43.560000000000
   C               42.150000000000      60.820000000000      42.230000000000
   H               41.870000000000      61.800000000000      41.770000000000
   H               41.300000000000      60.430000000000      42.820000000000
   H               42.350000000000      60.100000000000      41.410000000000
   C               44.620000000000      61.380000000000      42.220000000000
   H               45.550000000000      61.440000000000      42.830000000000
   H               44.450000000000      62.370000000000      41.750000000000
   H               44.780000000000      60.620000000000      41.430000000000
   C               41.980000000000      61.750000000000      45.020000000000
   O               41.960000000000      60.890000000000      45.890000000000
   N               40.890000000000      62.500000000000      44.760000000000
   H               40.910000000000      63.220000000000      44.070000000000
   C               39.640000000000      62.330000000000      45.490000000000
   H               39.860000000000      62.480000000000      46.540000000000
   C               38.610000000000      63.400000000000      45.050000000000
   H               38.370000000000      63.250000000000      43.970000000000
   H               39.090000000000      64.390000000000      45.160000000000
   C               37.290000000000      63.410000000000      45.850000000000
   H               37.520000000000      63.460000000000      46.930000000000
   H               36.750000000000      62.460000000000      45.660000000000
   C               36.420000000000      64.630000000000      45.480000000000
   H               36.530000000000      64.840000000000      44.390000000000
   H               36.830000000000      65.510000000000      46.020000000000
   C               34.930000000000      64.520000000000      45.810000000000
   H               34.400000000000      65.460000000000      45.550000000000
   H               34.770000000000      64.320000000000      46.900000000000
   N               34.310000000000      63.420000000000      45.040000000000
   H               34.730000000000      62.510000000000      45.340000000000
   H               34.480000000000      63.560000000000      44.020000000000
   H               33.290000000000      63.400000000000      45.200000000000
   C               39.070000000000      60.920000000000      45.340000000000
   O               38.900000000000      60.420000000000      44.230000000000
   N               38.810000000000      60.240000000000      46.480000000000
   H               38.960000000000      60.650000000000      47.380000000000
   C               38.390000000000      58.860000000000      46.490000000000
   H               38.840000000000      58.380000000000      45.640000000000
   C               38.910000000000      58.160000000000      47.780000000000
   H               38.250000000000      58.400000000000      48.640000000000
   H               39.920000000000      58.540000000000      48.020000000000
   C               39.020000000000      56.660000000000      47.640000000000
   O               38.880000000000      56.140000000000      46.500000000000
   O               39.340000000000      55.990000000000      48.650000000000
   C               36.880000000000      58.730000000000      46.330000000000
   O               36.110000000000      59.670000000000      46.530000000000
   N               36.440000000000      57.540000000000      45.910000000000
   H               37.090000000000      56.780000000000      45.890000000000
   C               35.070000000000      57.230000000000      45.600000000000
   H               34.420000000000      57.990000000000      46.010000000000
   C               34.800000000000      57.060000000000      44.070000000000
   H               33.770000000000      56.680000000000      43.900000000000
   H               35.510000000000      56.330000000000      43.640000000000
   C               34.950000000000      58.370000000000      43.330000000000
   C               33.820000000000      59.060000000000      42.850000000000
   H               32.840000000000      58.630000000000      42.990000000000
   C               33.950000000000      60.290000000000      42.180000000000
   H               33.070000000000      60.800000000000      41.810000000000
   C               35.220000000000      60.820000000000      41.960000000000
   O               35.380000000000      62.030000000000      41.270000000000
   H               36.140000000000      61.900000000000      40.700000000000
   C               36.210000000000      58.900000000000      43.060000000000
   H               37.100000000000      58.380000000000      43.390000000000
   C               36.350000000000      60.130000000000      42.390000000000
   H               37.340000000000      60.530000000000      42.210000000000
   C               34.710000000000      55.940000000000      46.300000000000
   O               35.570000000000      55.110000000000      46.590000000000
   N               33.420000000000      55.750000000000      46.600000000000
   H               32.740000000000      56.460000000000      46.420000000000
   C               32.880000000000      54.470000000000      47.010000000000
   H               33.480000000000      54.080000000000      47.810000000000
   C               31.440000000000      54.600000000000      47.500000000000
   H               30.800000000000      55.000000000000      46.680000000000
   C               30.890000000000      53.240000000000      47.950000000000
   H               31.570000000000      52.780000000000      48.710000000000
   H               30.790000000000      52.530000000000      47.100000000000
   H               29.890000000000      53.360000000000      48.420000000000
   C               31.370000000000      55.600000000000      48.680000000000
   H               31.730000000000      56.610000000000      48.390000000000
   H               31.980000000000      55.220000000000      49.530000000000
   H               30.330000000000      55.700000000000      49.030000000000
   C               32.970000000000      53.480000000000      45.840000000000
   O               32.610000000000      53.810000000000      44.710000000000
   N               33.490000000000      52.260000000000      46.070000000000
   H               33.790000000000      52.030000000000      46.990000000000
   C               33.660000000000      51.260000000000      45.040000000000
   H               33.900000000000      51.760000000000      44.110000000000
   C               34.820000000000      50.280000000000      45.380000000000
   H               34.910000000000      49.530000000000      44.560000000000
   H               34.580000000000      49.720000000000      46.310000000000
   C               36.190000000000      50.960000000000      45.590000000000
   H               36.980000000000      50.180000000000      45.700000000000
   H               36.170000000000      51.550000000000      46.530000000000
   C               36.570000000000      51.860000000000      44.410000000000
   O               36.650000000000      51.420000000000      43.260000000000
   N               36.800000000000      53.160000000000      44.690000000000
   H               37.080000000000      53.750000000000      43.930000000000
   H               36.550000000000      53.550000000000      45.570000000000
   C               32.360000000000      50.510000000000      44.830000000000
   O               32.030000000000      49.560000000000      45.540000000000
   N               31.550000000000      50.940000000000      43.840000000000
   H               31.850000000000      51.700000000000      43.260000000000
   C               30.150000000000      50.570000000000      43.710000000000
   H               29.650000000000      50.890000000000      44.610000000000
   C               29.470000000000      51.280000000000      42.530000000000
   H               29.920000000000      50.950000000000      41.570000000000
   O               29.650000000000      52.680000000000      42.650000000000
   H               29.970000000000      53.000000000000      41.800000000000
   C               27.960000000000      51.020000000000      42.550000000000
   H               27.530000000000      51.300000000000      43.530000000000
   H               27.720000000000      49.950000000000      42.350000000000
   H               27.460000000000      51.620000000000      41.770000000000
   C               29.880000000000      49.090000000000      43.570000000000
   O               29.020000000000      48.540000000000      44.260000000000
   N               30.650000000000      48.370000000000      42.730000000000
   H               31.370000000000      48.810000000000      42.200000000000
   C               30.500000000000      46.930000000000      42.550000000000
   H               29.470000000000      46.750000000000      42.300000000000
   C               31.320000000000      46.390000000000      41.370000000000
   H               31.240000000000      45.290000000000      41.340000000000
   C               30.720000000000      46.940000000000      40.060000000000
   H               30.850000000000      48.040000000000      39.980000000000
   H               29.640000000000      46.700000000000      40.000000000000
   H               31.220000000000      46.470000000000      39.180000000000
   C               32.820000000000      46.750000000000      41.490000000000
   H               33.240000000000      46.400000000000      42.460000000000
   H               32.990000000000      47.850000000000      41.400000000000
   H               33.390000000000      46.230000000000      40.690000000000
   C               30.740000000000      46.130000000000      43.820000000000
   O               30.020000000000      45.170000000000      44.120000000000
   N               31.730000000000      46.530000000000      44.640000000000
   H               32.320000000000      47.290000000000      44.350000000000
   C               32.040000000000      45.970000000000      45.940000000000
   H               32.190000000000      44.910000000000      45.820000000000
   C               33.340000000000      46.600000000000      46.520000000000
   H               33.540000000000      46.160000000000      47.530000000000
   H               33.220000000000      47.700000000000      46.650000000000
   C               34.570000000000      46.360000000000      45.650000000000
   O               34.510000000000      46.000000000000      44.460000000000
   N               35.780000000000      46.540000000000      46.220000000000
   H               36.580000000000      46.250000000000      45.710000000000
   H               35.810000000000      46.880000000000      47.160000000000
   C               30.880000000000      46.130000000000      46.920000000000
   O               30.500000000000      45.200000000000      47.630000000000
   N               30.240000000000      47.320000000000      46.950000000000
   H               30.580000000000      48.070000000000      46.390000000000
   C               29.030000000000      47.570000000000      47.730000000000
   H               29.250000000000      47.330000000000      48.760000000000
   C               28.600000000000      49.040000000000      47.660000000000
   H               28.390000000000      49.330000000000      46.610000000000
   C               27.340000000000      49.300000000000      48.510000000000
   H               27.520000000000      48.990000000000      49.560000000000
   H               26.450000000000      48.760000000000      48.120000000000
   H               27.100000000000      50.390000000000      48.500000000000
   C               29.740000000000      49.920000000000      48.200000000000
   H               30.630000000000      49.880000000000      47.540000000000
   H               30.030000000000      49.590000000000      49.220000000000
   H               29.400000000000      50.980000000000      48.250000000000
   C               27.860000000000      46.680000000000      47.310000000000
   O               27.150000000000      46.130000000000      48.150000000000
   N               27.650000000000      46.500000000000      45.990000000000
   H               28.220000000000      46.980000000000      45.330000000000
   C               26.640000000000      45.590000000000      45.440000000000
   H               25.690000000000      45.860000000000      45.870000000000
   C               26.520000000000      45.700000000000      43.920000000000
   H               27.510000000000      45.490000000000      43.470000000000
   C               25.490000000000      44.690000000000      43.360000000000
   H               24.480000000000      44.890000000000      43.760000000000
   H               25.770000000000      43.640000000000      43.620000000000
   H               25.450000000000      44.740000000000      42.250000000000
   C               26.100000000000      47.130000000000      43.500000000000
   H               26.760000000000      47.880000000000      43.980000000000
   H               25.070000000000      47.330000000000      43.880000000000
   C               26.140000000000      47.350000000000      41.990000000000
   H               25.300000000000      46.830000000000      41.490000000000
   H               27.090000000000      46.960000000000      41.560000000000
   H               26.070000000000      48.430000000000      41.750000000000
   C               26.890000000000      44.140000000000      45.870000000000
   O               25.970000000000      43.440000000000      46.290000000000
   N               28.150000000000      43.670000000000      45.820000000000
   H               28.880000000000      44.240000000000      45.450000000000
   C               28.540000000000      42.360000000000      46.320000000000
   H               27.970000000000      41.620000000000      45.780000000000
   C               30.040000000000      42.150000000000      46.030000000000
   H               30.670000000000      42.860000000000      46.600000000000
   H               30.240000000000      42.310000000000      44.950000000000
   H               30.350000000000      41.120000000000      46.300000000000
   C               28.260000000000      42.160000000000      47.800000000000
   O               27.720000000000      41.140000000000      48.220000000000
   N               28.580000000000      43.170000000000      48.640000000000
   H               29.080000000000      43.960000000000      48.290000000000
   C               28.220000000000      43.210000000000      50.040000000000
   H               28.600000000000      42.310000000000      50.490000000000
   C               28.960000000000      44.400000000000      50.720000000000
   H               28.790000000000      45.310000000000      50.100000000000
   H               30.050000000000      44.200000000000      50.670000000000
   C               28.590000000000      44.720000000000      52.130000000000
   C               28.940000000000      44.020000000000      53.260000000000
   H               29.530000000000      43.120000000000      53.260000000000
   N               28.460000000000      44.670000000000      54.370000000000
   H               28.730000000000      44.520000000000      55.300000000000
   C               27.800000000000      45.800000000000      53.990000000000
   C               27.860000000000      45.870000000000      52.580000000000
   C               27.280000000000      46.960000000000      51.910000000000
   H               27.310000000000      47.020000000000      50.840000000000
   C               26.650000000000      47.940000000000      52.670000000000
   H               26.160000000000      48.770000000000      52.180000000000
   C               27.200000000000      46.800000000000      54.740000000000
   H               27.190000000000      46.760000000000      55.820000000000
   C               26.620000000000      47.870000000000      54.060000000000
   H               26.160000000000      48.660000000000      54.640000000000
   C               26.700000000000      43.180000000000      50.310000000000
   O               26.230000000000      42.450000000000      51.180000000000
   N               25.890000000000      43.930000000000      49.530000000000
   H               26.290000000000      44.580000000000      48.890000000000
   C               24.430000000000      43.810000000000      49.540000000000
   H               24.090000000000      43.960000000000      50.550000000000
   C               23.780000000000      44.860000000000      48.590000000000
   H               22.860000000000      44.450000000000      48.120000000000
   H               24.500000000000      45.030000000000      47.760000000000
   C               23.390000000000      46.240000000000      49.190000000000
   H               22.290000000000      46.250000000000      49.320000000000
   C               23.990000000000      46.540000000000      50.580000000000
   H               25.090000000000      46.440000000000      50.540000000000
   H               23.590000000000      45.830000000000      51.340000000000
   H               23.730000000000      47.570000000000      50.900000000000
   C               23.740000000000      47.370000000000      48.210000000000
   H               23.220000000000      47.220000000000      47.240000000000
   H               24.830000000000      47.380000000000      48.030000000000
   H               23.440000000000      48.360000000000      48.630000000000
   C               23.940000000000      42.420000000000      49.170000000000
   O               23.040000000000      41.880000000000      49.830000000000
   N               24.520000000000      41.760000000000      48.150000000000
   H               25.190000000000      42.240000000000      47.570000000000
   C               24.250000000000      40.370000000000      47.840000000000
   H               23.180000000000      40.280000000000      47.740000000000
   C               24.940000000000      39.910000000000      46.520000000000
   H               24.950000000000      38.800000000000      46.440000000000
   H               25.990000000000      40.280000000000      46.500000000000
   C               24.210000000000      40.410000000000      45.310000000000
   C               22.840000000000      40.130000000000      45.150000000000
   H               22.300000000000      39.590000000000      45.920000000000
   C               22.150000000000      40.540000000000      44.010000000000
   H               21.090000000000      40.330000000000      43.920000000000
   C               22.830000000000      41.210000000000      42.990000000000
   O               22.120000000000      41.670000000000      41.870000000000
   H               21.230000000000      41.320000000000      41.930000000000
   C               24.880000000000      41.060000000000      44.260000000000
   H               25.940000000000      41.250000000000      44.350000000000
   C               24.200000000000      41.450000000000      43.100000000000
   H               24.710000000000      41.960000000000      42.300000000000
   C               24.580000000000      39.390000000000      48.950000000000
   O               23.790000000000      38.480000000000      49.230000000000
   N               25.720000000000      39.570000000000      49.640000000000
   H               26.380000000000      40.260000000000      49.350000000000
   C               26.060000000000      38.810000000000      50.840000000000
   H               26.070000000000      37.760000000000      50.580000000000
   C               27.450000000000      39.230000000000      51.340000000000
   H               27.470000000000      40.300000000000      51.650000000000
   H               28.210000000000      39.100000000000      50.540000000000
   H               27.760000000000      38.610000000000      52.210000000000
   C               25.030000000000      39.000000000000      51.950000000000
   O               24.550000000000      38.030000000000      52.540000000000
   N               24.590000000000      40.240000000000      52.200000000000
   H               25.010000000000      41.020000000000      51.730000000000
   C               23.530000000000      40.540000000000      53.140000000000
   H               23.840000000000      40.160000000000      54.100000000000
   C               23.350000000000      42.070000000000      53.240000000000
   H               23.020000000000      42.490000000000      52.270000000000
   H               24.320000000000      42.540000000000      53.510000000000
   H               22.600000000000      42.320000000000      54.020000000000
   C               22.210000000000      39.850000000000      52.810000000000
   O               21.580000000000      39.250000000000      53.680000000000
   N               21.790000000000      39.850000000000      51.520000000000
   H               22.300000000000      40.390000000000      50.860000000000
   C               20.640000000000      39.120000000000      51.030000000000
   H               19.790000000000      39.420000000000      51.620000000000
   C               20.330000000000      39.470000000000      49.570000000000
   H               21.260000000000      39.310000000000      48.970000000000
   C               19.210000000000      38.560000000000      48.990000000000
   H               18.310000000000      38.600000000000      49.640000000000
   H               19.540000000000      37.510000000000      48.900000000000
   H               18.920000000000      38.910000000000      47.980000000000
   C               19.920000000000      40.950000000000      49.430000000000
   H               20.500000000000      41.590000000000      50.140000000000
   H               18.850000000000      41.050000000000      49.710000000000
   C               20.140000000000      41.500000000000      48.010000000000
   H               19.730000000000      40.820000000000      47.240000000000
   H               21.230000000000      41.630000000000      47.810000000000
   H               19.650000000000      42.490000000000      47.910000000000
   C               20.760000000000      37.600000000000      51.230000000000
   O               19.830000000000      36.950000000000      51.690000000000
   N               21.950000000000      37.010000000000      50.960000000000
   H               22.680000000000      37.560000000000      50.560000000000
   C               22.270000000000      35.620000000000      51.240000000000
   H               21.520000000000      35.010000000000      50.760000000000
   C               23.720000000000      35.260000000000      50.740000000000
   H               24.290000000000      34.700000000000      51.510000000000
   H               24.260000000000      36.230000000000      50.630000000000
   C               23.870000000000      34.480000000000      49.400000000000
   H               24.350000000000      33.500000000000      49.650000000000
   C               22.560000000000      34.150000000000      48.680000000000
   H               21.990000000000      35.090000000000      48.520000000000
   H               21.940000000000      33.440000000000      49.270000000000
   H               22.770000000000      33.700000000000      47.690000000000
   C               24.830000000000      35.210000000000      48.440000000000
   H               25.800000000000      35.410000000000      48.940000000000
   H               24.390000000000      36.170000000000      48.120000000000
   H               25.020000000000      34.590000000000      47.540000000000
   C               22.130000000000      35.260000000000      52.720000000000
   O               21.710000000000      34.150000000000      53.060000000000
   N               22.460000000000      36.200000000000      53.620000000000
   H               22.880000000000      37.040000000000      53.280000000000
   C               22.390000000000      36.040000000000      55.060000000000
   H               22.500000000000      35.000000000000      55.310000000000
   C               23.520000000000      36.890000000000      55.690000000000
   H               23.340000000000      37.130000000000      56.760000000000
   H               23.640000000000      37.840000000000      55.130000000000
   C               24.830000000000      36.110000000000      55.580000000000
   O               25.650000000000      36.320000000000      54.700000000000
   N               25.040000000000      35.180000000000      56.540000000000
   H               25.860000000000      34.620000000000      56.480000000000
   H               24.370000000000      35.080000000000      57.280000000000
   C               21.040000000000      36.460000000000      55.660000000000
   O               20.900000000000      36.500000000000      56.880000000000
   N               20.020000000000      36.760000000000      54.830000000000
   H               20.170000000000      36.740000000000      53.850000000000
   C               18.650000000000      37.030000000000      55.270000000000
   H               18.080000000000      37.030000000000      54.350000000000
   C               18.050000000000      35.890000000000      56.150000000000
   H               18.530000000000      35.890000000000      57.160000000000
   H               18.270000000000      34.910000000000      55.660000000000
   C               16.530000000000      35.990000000000      56.290000000000
   O               15.830000000000      36.380000000000      55.350000000000
   N               15.990000000000      35.670000000000      57.480000000000
   H               15.020000000000      35.860000000000      57.610000000000
   H               16.580000000000      35.490000000000      58.270000000000
   C               18.480000000000      38.440000000000      55.840000000000
   O               17.660000000000      38.720000000000      56.720000000000
   N               19.280000000000      39.390000000000      55.330000000000
   H               19.990000000000      39.150000000000      54.670000000000
   C               19.180000000000      40.800000000000      55.650000000000
   H               18.360000000000      40.980000000000      56.330000000000
   C               20.510000000000      41.280000000000      56.310000000000
   H               21.350000000000      40.930000000000      55.680000000000
   H               20.600000000000      40.740000000000      57.280000000000
   S               20.670000000000      43.080000000000      56.590000000000
   H               20.780000000000      43.370000000000      55.310000000000
   C               18.890000000000      41.550000000000      54.370000000000
   O               19.770000000000      41.790000000000      53.540000000000
   N               17.620000000000      41.970000000000      54.160000000000
   H               16.920000000000      41.790000000000      54.840000000000
   C               17.190000000000      42.440000000000      52.860000000000
   H               18.030000000000      42.830000000000      52.300000000000
   C               16.560000000000      41.270000000000      52.070000000000
   H               15.680000000000      40.860000000000      52.610000000000
   H               17.300000000000      40.450000000000      51.950000000000
   H               16.230000000000      41.600000000000      51.060000000000
   C               16.210000000000      43.580000000000      52.980000000000
   O               15.500000000000      43.920000000000      52.040000000000
   N               16.180000000000      44.270000000000      54.130000000000
   H               16.770000000000      43.970000000000      54.880000000000
   C               15.270000000000      45.370000000000      54.420000000000
   H               14.270000000000      44.990000000000      54.300000000000
   C               15.460000000000      45.870000000000      55.890000000000
   H               15.270000000000      45.000000000000      56.550000000000
   H               14.670000000000      46.620000000000      56.120000000000
   C               16.800000000000      46.460000000000      56.250000000000
   C               17.800000000000      45.830000000000      56.940000000000
   H               17.730000000000      44.820000000000      57.330000000000
   N               18.860000000000      46.690000000000      57.110000000000
   H               19.660000000000      46.550000000000      57.650000000000
   C               18.570000000000      47.890000000000      56.530000000000
   C               17.270000000000      47.800000000000      55.980000000000
   C               16.720000000000      48.920000000000      55.360000000000
   H               15.730000000000      48.890000000000      54.930000000000
   C               17.480000000000      50.090000000000      55.270000000000
   H               17.070000000000      50.960000000000      54.770000000000
   C               19.320000000000      49.050000000000      56.460000000000
   H               20.300000000000      49.120000000000      56.910000000000
   C               18.750000000000      50.160000000000      55.830000000000
   H               19.320000000000      51.080000000000      55.770000000000
   C               15.380000000000      46.560000000000      53.460000000000
   O               14.440000000000      47.320000000000      53.280000000000
   N               16.560000000000      46.740000000000      52.860000000000
   H               17.310000000000      46.100000000000      53.050000000000
   C               16.850000000000      47.790000000000      51.910000000000
   H               16.340000000000      48.680000000000      52.230000000000
   C               18.380000000000      48.080000000000      51.890000000000
   H               18.660000000000      48.560000000000      52.850000000000
   H               18.660000000000      48.780000000000      51.070000000000
   C               19.190000000000      46.810000000000      51.750000000000
   C               19.730000000000      46.180000000000      52.890000000000
   H               19.590000000000      46.630000000000      53.870000000000
   C               20.450000000000      44.990000000000      52.770000000000
   H               20.860000000000      44.510000000000      53.650000000000
   C               20.630000000000      44.400000000000      51.510000000000
   H               21.170000000000      43.470000000000      51.420000000000
   C               19.400000000000      46.230000000000      50.490000000000
   H               19.000000000000      46.700000000000      49.610000000000
   C               20.100000000000      45.020000000000      50.370000000000
   H               20.250000000000      44.560000000000      49.410000000000
   C               16.330000000000      47.500000000000      50.510000000000
   O               16.230000000000      48.410000000000      49.680000000000
   N               15.980000000000      46.230000000000      50.200000000000
   H               15.980000000000      45.520000000000      50.900000000000
   C               15.380000000000      45.830000000000      48.940000000000
   H               15.940000000000      46.290000000000      48.150000000000
   C               15.400000000000      44.320000000000      48.710000000000
   H               14.760000000000      43.810000000000      49.460000000000
   C               14.890000000000      43.970000000000      47.290000000000
   H               15.530000000000      44.450000000000      46.520000000000
   H               13.840000000000      44.280000000000      47.150000000000
   H               14.940000000000      42.870000000000      47.140000000000
   C               16.840000000000      43.780000000000      48.870000000000
   H               17.210000000000      43.920000000000      49.910000000000
   H               17.540000000000      44.300000000000      48.180000000000
   H               16.870000000000      42.700000000000      48.650000000000
   C               13.950000000000      46.370000000000      48.870000000000
   O               13.160000000000      46.230000000000      49.800000000000
   N               13.590000000000      47.040000000000      47.760000000000
   H               14.200000000000      47.100000000000      46.980000000000
   C               12.260000000000      47.570000000000      47.580000000000
   H               11.560000000000      47.010000000000      48.180000000000
   C               12.110000000000      49.080000000000      47.940000000000
   H               11.100000000000      49.440000000000      47.650000000000
   H               12.850000000000      49.660000000000      47.350000000000
   C               12.270000000000      49.370000000000      49.460000000000
   H               13.300000000000      49.150000000000      49.790000000000
   H               11.580000000000      48.700000000000      50.020000000000
   C               11.930000000000      50.810000000000      49.880000000000
   O               11.760000000000      51.080000000000      51.070000000000
   N               11.830000000000      51.760000000000      48.930000000000
   H               11.650000000000      52.690000000000      49.240000000000
   H               11.940000000000      51.520000000000      47.970000000000
   C               11.850000000000      47.310000000000      46.150000000000
   O               12.560000000000      46.680000000000      45.380000000000
   N               10.640000000000      47.760000000000      45.790000000000
   H               10.050000000000      48.200000000000      46.470000000000
   C               10.030000000000      47.540000000000      44.500000000000
   H               10.150000000000      46.500000000000      44.240000000000
   C                8.500000000000      47.830000000000      44.630000000000
   H                8.070000000000      47.040000000000      45.280000000000
   H                7.990000000000      47.780000000000      43.650000000000
   C                8.230000000000      49.160000000000      45.320000000000
   O                8.110000000000      49.230000000000      46.550000000000
   N                8.130000000000      50.260000000000      44.550000000000
   H                7.990000000000      51.140000000000      45.000000000000
   H                8.260000000000      50.190000000000      43.560000000000
   C               10.650000000000      48.340000000000      43.360000000000
   O               10.460000000000      48.000000000000      42.190000000000
   N               11.400000000000      49.430000000000      43.650000000000
   H               11.660000000000      49.680000000000      44.580000000000
   C               11.950000000000      50.330000000000      42.660000000000
   H               11.290000000000      50.310000000000      41.800000000000
   C               11.950000000000      51.800000000000      43.150000000000
   H               10.900000000000      52.120000000000      43.320000000000
   H               12.370000000000      52.470000000000      42.360000000000
   C               12.700000000000      52.060000000000      44.440000000000
   O               13.120000000000      53.230000000000      44.640000000000
   O               12.810000000000      51.150000000000      45.310000000000
   C               13.320000000000      49.900000000000      42.100000000000
   O               14.040000000000      49.070000000000      42.650000000000
   N               13.660000000000      50.480000000000      40.940000000000
   H               13.080000000000      51.190000000000      40.550000000000
   C               14.770000000000      50.080000000000      40.080000000000
   H               15.510000000000      49.550000000000      40.660000000000
   C               14.260000000000      49.200000000000      38.930000000000
   H               13.340000000000      49.660000000000      38.500000000000
   C               15.280000000000      49.030000000000      37.790000000000
   H               16.200000000000      48.560000000000      38.190000000000
   H               15.530000000000      50.000000000000      37.300000000000
   H               14.860000000000      48.370000000000      37.000000000000
   C               13.890000000000      47.800000000000      39.470000000000
   H               13.080000000000      47.860000000000      40.240000000000
   H               14.770000000000      47.320000000000      39.930000000000
   H               13.520000000000      47.150000000000      38.650000000000
   C               15.420000000000      51.350000000000      39.540000000000
   O               14.740000000000      52.350000000000      39.260000000000
   N               16.770000000000      51.370000000000      39.410000000000
   H               17.290000000000      50.570000000000      39.690000000000
   C               17.520000000000      52.430000000000      38.760000000000
   H               16.850000000000      53.060000000000      38.180000000000
   C               18.300000000000      53.290000000000      39.800000000000
   H               18.960000000000      52.620000000000      40.380000000000
   H               17.550000000000      53.690000000000      40.520000000000
   S               19.280000000000      54.670000000000      39.080000000000
   H               20.060000000000      53.890000000000      38.350000000000
   C               18.520000000000      51.810000000000      37.800000000000
   O               19.380000000000      51.050000000000      38.230000000000
   N               18.440000000000      52.120000000000      36.490000000000
   H               17.780000000000      52.790000000000      36.160000000000
   C               19.310000000000      51.520000000000      35.480000000000
   H               19.240000000000      50.450000000000      35.620000000000
   C               18.840000000000      51.800000000000      34.010000000000
   H               17.730000000000      51.830000000000      34.000000000000
   H               19.150000000000      50.950000000000      33.370000000000
   O               19.360000000000      53.000000000000      33.430000000000
   H               20.050000000000      52.700000000000      32.840000000000
   C               20.790000000000      51.870000000000      35.650000000000
   O               21.150000000000      52.820000000000      36.340000000000
   N               21.690000000000      51.090000000000      35.020000000000
   H               21.390000000000      50.310000000000      34.470000000000
   C               23.140000000000      51.330000000000      35.110000000000
   H               23.390000000000      51.320000000000      36.160000000000
   C               24.000000000000      50.250000000000      34.440000000000
   H               25.070000000000      50.470000000000      34.610000000000
   O               23.810000000000      50.140000000000      33.030000000000
   H               22.870000000000      50.220000000000      32.840000000000
   C               23.700000000000      48.870000000000      35.050000000000
   H               22.660000000000      48.550000000000      34.840000000000
   H               23.840000000000      48.890000000000      36.150000000000
   H               24.390000000000      48.110000000000      34.630000000000
   C               23.560000000000      52.700000000000      34.590000000000
   O               24.330000000000      53.410000000000      35.230000000000
   N               23.000000000000      53.130000000000      33.440000000000
   H               22.380000000000      52.540000000000      32.940000000000
   C               23.220000000000      54.400000000000      32.800000000000
   H               24.280000000000      54.500000000000      32.600000000000
   C               22.430000000000      54.440000000000      31.460000000000
   H               22.740000000000      55.360000000000      30.920000000000
   H               21.340000000000      54.520000000000      31.640000000000
   C               22.700000000000      53.240000000000      30.510000000000
   H               23.770000000000      52.930000000000      30.520000000000
   H               22.440000000000      53.550000000000      29.470000000000
   C               21.840000000000      52.000000000000      30.790000000000
   O               21.180000000000      51.940000000000      31.870000000000
   O               21.740000000000      51.140000000000      29.890000000000
   C               22.780000000000      55.570000000000      33.660000000000
   O               23.540000000000      56.520000000000      33.890000000000
   N               21.560000000000      55.490000000000      34.230000000000
   H               20.950000000000      54.740000000000      33.990000000000
   C               21.020000000000      56.440000000000      35.180000000000
   H               21.060000000000      57.420000000000      34.720000000000
   C               19.550000000000      56.090000000000      35.540000000000
   H               19.260000000000      56.530000000000      36.510000000000
   H               19.430000000000      54.990000000000      35.600000000000
   C               18.560000000000      56.620000000000      34.520000000000
   O               17.410000000000      56.870000000000      34.960000000000
   O               18.880000000000      56.750000000000      33.310000000000
   C               21.840000000000      56.530000000000      36.460000000000
   O               22.130000000000      57.620000000000      36.970000000000
   N               22.270000000000      55.380000000000      37.010000000000
   H               21.990000000000      54.510000000000      36.620000000000
   C               23.160000000000      55.330000000000      38.160000000000
   H               22.700000000000      55.930000000000      38.940000000000
   C               23.330000000000      53.880000000000      38.680000000000
   H               23.870000000000      53.250000000000      37.940000000000
   H               22.340000000000      53.420000000000      38.850000000000
   C               24.090000000000      53.880000000000      39.990000000000
   C               23.400000000000      53.980000000000      41.210000000000
   H               22.330000000000      54.030000000000      41.210000000000
   C               24.100000000000      54.020000000000      42.430000000000
   H               23.560000000000      54.090000000000      43.360000000000
   C               25.500000000000      53.980000000000      42.430000000000
   H               26.050000000000      54.020000000000      43.360000000000
   C               25.500000000000      53.790000000000      40.010000000000
   H               26.040000000000      53.700000000000      39.080000000000
   C               26.200000000000      53.870000000000      41.220000000000
   H               27.280000000000      53.840000000000      41.220000000000
   C               24.510000000000      55.980000000000      37.870000000000
   O               25.020000000000      56.770000000000      38.660000000000
   N               25.110000000000      55.680000000000      36.710000000000
   H               24.680000000000      55.020000000000      36.100000000000
   C               26.380000000000      56.240000000000      36.260000000000
   H               27.120000000000      56.060000000000      37.020000000000
   C               26.800000000000      55.550000000000      34.940000000000
   H               27.600000000000      56.110000000000      34.420000000000
   H               25.920000000000      55.500000000000      34.250000000000
   C               27.310000000000      54.120000000000      35.100000000000
   O               27.630000000000      53.470000000000      34.100000000000
   N               27.420000000000      53.590000000000      36.330000000000
   H               27.030000000000      54.080000000000      37.110000000000
   H               27.700000000000      52.630000000000      36.350000000000
   C               26.380000000000      57.750000000000      36.090000000000
   O               27.340000000000      58.420000000000      36.450000000000
   N               25.280000000000      58.350000000000      35.580000000000
   H               24.540000000000      57.800000000000      35.220000000000
   C               25.100000000000      59.810000000000      35.570000000000
   H               25.910000000000      60.250000000000      35.020000000000
   C               23.770000000000      60.150000000000      34.890000000000
   H               22.980000000000      59.470000000000      35.280000000000
   C               23.310000000000      61.600000000000      35.170000000000
   H               24.120000000000      62.320000000000      34.890000000000
   H               23.040000000000      61.770000000000      36.230000000000
   H               22.410000000000      61.840000000000      34.560000000000
   C               23.900000000000      59.930000000000      33.380000000000
   H               24.160000000000      58.870000000000      33.150000000000
   H               24.680000000000      60.590000000000      32.950000000000
   H               22.940000000000      60.150000000000      32.870000000000
   C               25.140000000000      60.410000000000      36.980000000000
   O               25.810000000000      61.410000000000      37.260000000000
   N               24.420000000000      59.770000000000      37.910000000000
   H               23.900000000000      58.960000000000      37.640000000000
   C               24.340000000000      60.120000000000      39.310000000000
   H               24.120000000000      61.180000000000      39.370000000000
   C               23.130000000000      59.350000000000      39.900000000000
   H               23.310000000000      58.260000000000      39.800000000000
   H               22.250000000000      59.590000000000      39.250000000000
   C               22.770000000000      59.660000000000      41.310000000000
   C               21.940000000000      60.660000000000      41.730000000000
   H               21.490000000000      61.390000000000      41.070000000000
   N               21.900000000000      60.670000000000      43.110000000000
   H               21.680000000000      61.450000000000      43.650000000000
   C               22.690000000000      59.670000000000      43.590000000000
   C               23.260000000000      59.000000000000      42.490000000000
   C               24.130000000000      57.920000000000      42.700000000000
   H               24.570000000000      57.390000000000      41.870000000000
   C               24.410000000000      57.540000000000      44.010000000000
   H               25.080000000000      56.720000000000      44.200000000000
   C               22.980000000000      59.290000000000      44.900000000000
   H               22.550000000000      59.820000000000      45.740000000000
   C               23.850000000000      58.220000000000      45.090000000000
   H               24.110000000000      57.910000000000      46.100000000000
   C               25.650000000000      59.930000000000      40.100000000000
   O               26.050000000000      60.770000000000      40.910000000000
   N               26.380000000000      58.830000000000      39.840000000000
   H               26.030000000000      58.170000000000      39.180000000000
   C               27.540000000000      58.370000000000      40.590000000000
   H               27.220000000000      58.160000000000      41.590000000000
   C               28.070000000000      57.080000000000      39.920000000000
   H               28.380000000000      57.280000000000      38.870000000000
   H               27.270000000000      56.310000000000      39.910000000000
   H               28.940000000000      56.670000000000      40.470000000000
   C               28.670000000000      59.390000000000      40.690000000000
   O               29.230000000000      59.620000000000      41.770000000000
   N               28.970000000000      60.080000000000      39.570000000000
   H               28.510000000000      59.830000000000      38.730000000000
   C               29.950000000000      61.160000000000      39.510000000000
   H               30.920000000000      60.750000000000      39.730000000000
   C               29.930000000000      61.750000000000      38.060000000000
   H               30.110000000000      62.850000000000      38.060000000000
   H               28.920000000000      61.590000000000      37.640000000000
   C               30.970000000000      61.120000000000      37.130000000000
   H               30.730000000000      61.440000000000      36.090000000000
   H               30.880000000000      60.010000000000      37.160000000000
   S               32.660000000000      61.650000000000      37.570000000000
   C               33.580000000000      60.620000000000      36.390000000000
   H               33.570000000000      61.050000000000      35.370000000000
   H               33.150000000000      59.590000000000      36.340000000000
   H               34.640000000000      60.540000000000      36.720000000000
   C               29.730000000000      62.300000000000      40.490000000000
   O               30.650000000000      62.730000000000      41.200000000000
   N               28.480000000000      62.800000000000      40.580000000000
   H               27.740000000000      62.390000000000      40.060000000000
   C               28.100000000000      63.860000000000      41.490000000000
   H               28.770000000000      64.690000000000      41.340000000000
   C               26.660000000000      64.290000000000      41.170000000000
   H               25.960000000000      63.430000000000      41.290000000000
   H               26.590000000000      64.630000000000      40.120000000000
   H               26.320000000000      65.110000000000      41.840000000000
   C               28.220000000000      63.460000000000      42.960000000000
   O               28.710000000000      64.220000000000      43.810000000000
   N               27.780000000000      62.240000000000      43.290000000000
   H               27.400000000000      61.660000000000      42.570000000000
   C               27.530000000000      61.820000000000      44.660000000000
   H               27.470000000000      62.690000000000      45.290000000000
   C               26.170000000000      61.090000000000      44.710000000000
   H               25.990000000000      60.610000000000      45.690000000000
   H               26.130000000000      60.300000000000      43.930000000000
   C               25.070000000000      62.100000000000      44.420000000000
   O               24.630000000000      62.330000000000      43.290000000000
   N               24.560000000000      62.760000000000      45.480000000000
   H               23.750000000000      63.320000000000      45.330000000000
   H               24.920000000000      62.550000000000      46.400000000000
   C               28.660000000000      60.990000000000      45.270000000000
   O               28.620000000000      60.680000000000      46.460000000000
   N               29.740000000000      60.690000000000      44.520000000000
   H               29.710000000000      60.860000000000      43.540000000000
   C               30.950000000000      60.080000000000      45.090000000000
   H               31.020000000000      60.320000000000      46.140000000000
   H               31.790000000000      60.460000000000      44.530000000000
   C               31.020000000000      58.580000000000      44.990000000000
   O               31.610000000000      57.930000000000      45.850000000000
   N               30.460000000000      58.020000000000      43.910000000000
   H               30.020000000000      58.580000000000      43.220000000000
   C               30.470000000000      56.600000000000      43.620000000000
   H               30.970000000000      56.050000000000      44.400000000000
   C               29.030000000000      56.050000000000      43.440000000000
   H               29.020000000000      55.060000000000      42.930000000000
   H               28.420000000000      56.750000000000      42.830000000000
   C               28.380000000000      55.890000000000      44.780000000000
   C               27.810000000000      56.990000000000      45.430000000000
   H               27.840000000000      57.960000000000      44.960000000000
   C               27.240000000000      56.850000000000      46.690000000000
   H               26.830000000000      57.720000000000      47.180000000000
   C               27.210000000000      55.590000000000      47.310000000000
   H               26.770000000000      55.480000000000      48.300000000000
   C               28.330000000000      54.620000000000      45.400000000000
   H               28.760000000000      53.770000000000      44.910000000000
   C               27.750000000000      54.480000000000      46.670000000000
   H               27.730000000000      53.510000000000      47.140000000000
   C               31.260000000000      56.330000000000      42.350000000000
   O               31.290000000000      57.150000000000      41.430000000000
   N               31.970000000000      55.190000000000      42.270000000000
   H               32.010000000000      54.550000000000      43.040000000000
   C               32.580000000000      54.730000000000      41.040000000000
   H               33.130000000000      55.560000000000      40.620000000000
   C               33.590000000000      53.560000000000      41.230000000000
   H               34.360000000000      53.880000000000      41.970000000000
   H               34.110000000000      53.340000000000      40.280000000000
   O               32.960000000000      52.370000000000      41.710000000000
   H               33.610000000000      51.660000000000      41.670000000000
   C               31.550000000000      54.320000000000      39.990000000000
   O               30.440000000000      53.890000000000      40.310000000000
   N               31.900000000000      54.430000000000      38.690000000000
   H               32.750000000000      54.870000000000      38.420000000000
   C               31.080000000000      53.880000000000      37.630000000000
   H               30.100000000000      54.340000000000      37.680000000000
   C               31.690000000000      54.110000000000      36.220000000000
   H               31.020000000000      53.680000000000      35.450000000000
   H               32.650000000000      53.550000000000      36.170000000000
   C               31.980000000000      55.580000000000      35.840000000000
   H               32.530000000000      55.620000000000      34.870000000000
   H               32.620000000000      56.060000000000      36.610000000000
   C               30.710000000000      56.420000000000      35.740000000000
   O               30.260000000000      57.020000000000      36.720000000000
   N               30.130000000000      56.490000000000      34.530000000000
   H               29.310000000000      57.060000000000      34.450000000000
   H               30.450000000000      55.910000000000      33.780000000000
   C               30.910000000000      52.370000000000      37.760000000000
   O               31.900000000000      51.620000000000      37.800000000000
   N               29.650000000000      51.900000000000      37.790000000000
   H               28.890000000000      52.530000000000      37.910000000000
   C               29.300000000000      50.520000000000      37.530000000000
   H               29.850000000000      49.910000000000      38.230000000000
   C               27.800000000000      50.250000000000      37.750000000000
   H               27.200000000000      51.080000000000      37.320000000000
   C               27.300000000000      48.960000000000      37.080000000000
   H               27.930000000000      48.100000000000      37.380000000000
   H               27.310000000000      49.040000000000      35.970000000000
   H               26.260000000000      48.750000000000      37.390000000000
   C               27.540000000000      50.190000000000      39.270000000000
   H               27.090000000000      51.140000000000      39.640000000000
   H               28.470000000000      49.990000000000      39.840000000000
   H               26.840000000000      49.360000000000      39.500000000000
   C               29.770000000000      50.070000000000      36.150000000000
   O               29.660000000000      50.780000000000      35.160000000000
   N               30.320000000000      48.850000000000      36.080000000000
   H               30.360000000000      48.280000000000      36.900000000000
   C               30.760000000000      48.190000000000      34.880000000000
   H               30.440000000000      48.730000000000      34.010000000000
   C               32.300000000000      47.960000000000      34.890000000000
   H               32.600000000000      47.240000000000      34.110000000000
   H               32.550000000000      47.500000000000      35.870000000000
   C               33.140000000000      49.240000000000      34.740000000000
   H               34.090000000000      49.080000000000      35.300000000000
   H               32.640000000000      50.100000000000      35.230000000000
   C               33.480000000000      49.590000000000      33.270000000000
   H               32.630000000000      50.170000000000      32.850000000000
   H               33.550000000000      48.660000000000      32.670000000000
   C               34.770000000000      50.400000000000      33.100000000000
   H               34.820000000000      51.220000000000      33.850000000000
   H               34.820000000000      50.830000000000      32.080000000000
   N               35.960000000000      49.540000000000      33.270000000000
   H               36.080000000000      48.940000000000      32.440000000000
   H               35.870000000000      48.900000000000      34.090000000000
   H               36.820000000000      50.110000000000      33.370000000000
   C               30.050000000000      46.850000000000      34.900000000000
   O               29.530000000000      46.430000000000      35.930000000000
   N               29.980000000000      46.150000000000      33.760000000000
   H               30.300000000000      46.510000000000      32.880000000000
   C               29.510000000000      44.780000000000      33.730000000000
   H               28.520000000000      44.770000000000      34.150000000000
   C               29.440000000000      44.310000000000      32.270000000000
   H               30.450000000000      44.270000000000      31.820000000000
   H               28.820000000000      45.020000000000      31.670000000000
   H               28.970000000000      43.310000000000      32.190000000000
   C               30.380000000000      43.840000000000      34.560000000000
   O               31.610000000000      43.940000000000      34.580000000000
   N               29.760000000000      42.900000000000      35.300000000000
   H               28.760000000000      42.810000000000      35.330000000000
   C               30.490000000000      41.990000000000      36.150000000000
   H               31.450000000000      41.790000000000      35.700000000000
   C               30.690000000000      42.630000000000      37.550000000000
   H               29.740000000000      42.620000000000      38.130000000000
   H               31.020000000000      43.680000000000      37.440000000000
   C               31.750000000000      41.870000000000      38.320000000000
   O               31.560000000000      40.650000000000      38.540000000000
   O               32.800000000000      42.490000000000      38.630000000000
   C               29.750000000000      40.660000000000      36.200000000000
   O               28.590000000000      40.590000000000      36.590000000000
   N               30.430000000000      39.570000000000      35.810000000000
   H               31.400000000000      39.620000000000      35.600000000000
   C               29.830000000000      38.250000000000      35.690000000000
   H               28.870000000000      38.350000000000      35.200000000000
   C               30.750000000000      37.310000000000      34.860000000000
   H               30.350000000000      36.280000000000      34.860000000000
   H               31.750000000000      37.280000000000      35.360000000000
   C               30.960000000000      37.750000000000      33.390000000000
   H               31.080000000000      38.850000000000      33.360000000000
   C               32.240000000000      37.140000000000      32.810000000000
   H               32.180000000000      36.030000000000      32.810000000000
   H               33.120000000000      37.440000000000      33.420000000000
   H               32.400000000000      37.480000000000      31.770000000000
   C               29.750000000000      37.370000000000      32.520000000000
   H               28.810000000000      37.810000000000      32.930000000000
   H               29.640000000000      36.260000000000      32.490000000000
   H               29.890000000000      37.740000000000      31.490000000000
   C               29.570000000000      37.610000000000      37.050000000000
   O               28.680000000000      36.780000000000      37.200000000000
   N               30.340000000000      38.010000000000      38.080000000000
   H               31.000000000000      38.750000000000      37.990000000000
   C               30.110000000000      37.550000000000      39.440000000000
   H               29.940000000000      36.480000000000      39.400000000000
   C               31.320000000000      37.800000000000      40.330000000000
   H               31.530000000000      38.890000000000      40.400000000000
   C               31.030000000000      37.230000000000      41.730000000000
   H               30.630000000000      36.190000000000      41.650000000000
   H               30.290000000000      37.850000000000      42.280000000000
   H               31.960000000000      37.190000000000      42.320000000000
   C               32.550000000000      37.100000000000      39.740000000000
   H               32.820000000000      37.530000000000      38.750000000000
   H               32.360000000000      36.010000000000      39.620000000000
   H               33.420000000000      37.230000000000      40.410000000000
   C               28.850000000000      38.160000000000      40.020000000000
   O               28.020000000000      37.480000000000      40.620000000000
   N               28.630000000000      39.480000000000      39.790000000000
   H               29.320000000000      40.010000000000      39.310000000000
   C               27.390000000000      40.150000000000      40.150000000000
   H               27.220000000000      39.950000000000      41.200000000000
   C               27.470000000000      41.680000000000      39.960000000000
   H               26.480000000000      42.130000000000      40.200000000000
   H               27.680000000000      41.900000000000      38.890000000000
   C               28.520000000000      42.390000000000      40.840000000000
   H               29.530000000000      42.010000000000      40.570000000000
   C               28.500000000000      43.900000000000      40.570000000000
   H               27.490000000000      44.320000000000      40.780000000000
   H               28.790000000000      44.120000000000      39.520000000000
   H               29.230000000000      44.420000000000      41.240000000000
   C               28.300000000000      42.150000000000      42.340000000000
   H               28.500000000000      41.090000000000      42.600000000000
   H               27.250000000000      42.400000000000      42.620000000000
   H               28.980000000000      42.790000000000      42.940000000000
   C               26.160000000000      39.570000000000      39.450000000000
   O               25.130000000000      39.360000000000      40.080000000000
   N               26.260000000000      39.250000000000      38.140000000000
   H               27.070000000000      39.520000000000      37.610000000000
   C               25.230000000000      38.520000000000      37.400000000000
   H               24.320000000000      39.110000000000      37.440000000000
   C               25.690000000000      38.330000000000      35.930000000000
   H               25.030000000000      37.600000000000      35.420000000000
   H               26.730000000000      37.950000000000      35.880000000000
   C               25.560000000000      39.610000000000      35.130000000000
   O               24.500000000000      40.280000000000      35.290000000000
   O               26.430000000000      39.840000000000      34.250000000000
   C               24.890000000000      37.160000000000      38.010000000000
   O               23.720000000000      36.790000000000      38.160000000000
   N               25.910000000000      36.370000000000      38.420000000000
   H               26.850000000000      36.650000000000      38.250000000000
   C               25.710000000000      35.120000000000      39.140000000000
   H               25.090000000000      34.490000000000      38.520000000000
   C               27.080000000000      34.420000000000      39.340000000000
   H               27.740000000000      35.020000000000      40.000000000000
   H               27.590000000000      34.310000000000      38.360000000000
   H               26.940000000000      33.420000000000      39.780000000000
   C               25.000000000000      35.280000000000      40.480000000000
   O               24.040000000000      34.570000000000      40.790000000000
   N               25.420000000000      36.270000000000      41.310000000000
   H               26.210000000000      36.820000000000      41.040000000000
   C               24.770000000000      36.620000000000      42.560000000000
   H               24.720000000000      35.730000000000      43.160000000000
   C               25.580000000000      37.690000000000      43.340000000000
   H               25.020000000000      38.000000000000      44.240000000000
   H               25.690000000000      38.590000000000      42.690000000000
   C               26.990000000000      37.250000000000      43.810000000000
   H               27.540000000000      36.830000000000      42.940000000000
   C               27.790000000000      38.460000000000      44.310000000000
   H               27.310000000000      38.890000000000      45.220000000000
   H               27.840000000000      39.240000000000      43.530000000000
   H               28.830000000000      38.160000000000      44.570000000000
   C               26.930000000000      36.160000000000      44.890000000000
   H               26.430000000000      35.250000000000      44.510000000000
   H               26.370000000000      36.530000000000      45.780000000000
   H               27.960000000000      35.890000000000      45.210000000000
   C               23.330000000000      37.090000000000      42.400000000000
   O               22.440000000000      36.720000000000      43.170000000000
   N               23.040000000000      37.890000000000      41.350000000000
   H               23.780000000000      38.260000000000      40.790000000000
   C               21.700000000000      38.280000000000      40.970000000000
   H               21.250000000000      38.810000000000      41.790000000000
   C               21.780000000000      39.200000000000      39.730000000000
   H               22.180000000000      38.660000000000      38.840000000000
   H               22.470000000000      40.050000000000      39.930000000000
   H               20.780000000000      39.620000000000      39.470000000000
   C               20.810000000000      37.090000000000      40.640000000000
   O               19.700000000000      36.950000000000      41.150000000000
   N               21.330000000000      36.140000000000      39.840000000000
   H               22.230000000000      36.290000000000      39.440000000000
   C               20.640000000000      34.890000000000      39.490000000000
   H               19.690000000000      35.170000000000      39.070000000000
   C               21.460000000000      34.090000000000      38.440000000000
   H               22.290000000000      33.520000000000      38.900000000000
   H               21.910000000000      34.820000000000      37.740000000000
   O               20.620000000000      33.240000000000      37.650000000000
   H               20.450000000000      32.420000000000      38.130000000000
   C               20.370000000000      34.010000000000      40.710000000000
   O               19.270000000000      33.480000000000      40.880000000000
   N               21.350000000000      33.870000000000      41.620000000000
   H               22.250000000000      34.280000000000      41.440000000000
   C               21.200000000000      33.170000000000      42.890000000000
   H               20.880000000000      32.170000000000      42.670000000000
   C               22.560000000000      33.100000000000      43.640000000000
   H               22.390000000000      32.740000000000      44.680000000000
   H               22.990000000000      34.120000000000      43.700000000000
   C               23.590000000000      32.140000000000      42.990000000000
   H               23.600000000000      32.330000000000      41.890000000000
   H               23.240000000000      31.100000000000      43.130000000000
   S               25.290000000000      32.330000000000      43.610000000000
   C               25.000000000000      31.930000000000      45.360000000000
   H               24.490000000000      30.950000000000      45.470000000000
   H               24.360000000000      32.700000000000      45.850000000000
   H               25.960000000000      31.890000000000      45.920000000000
   C               20.150000000000      33.750000000000      43.840000000000
   O               19.390000000000      33.010000000000      44.460000000000
   N               20.090000000000      35.080000000000      43.980000000000
   H               20.720000000000      35.660000000000      43.450000000000
   C               19.220000000000      35.740000000000      44.950000000000
   H               19.060000000000      35.080000000000      45.790000000000
   C               19.830000000000      37.040000000000      45.490000000000
   H               19.100000000000      37.570000000000      46.150000000000
   O               20.220000000000      37.920000000000      44.450000000000
   H               21.020000000000      37.550000000000      44.060000000000
   C               21.070000000000      36.720000000000      46.320000000000
   H               21.870000000000      36.250000000000      45.700000000000
   H               20.800000000000      36.030000000000      47.140000000000
   H               21.490000000000      37.650000000000      46.770000000000
   C               17.850000000000      36.100000000000      44.420000000000
   O               16.900000000000      36.290000000000      45.190000000000
   N               17.720000000000      36.260000000000      43.090000000000
   H               18.500000000000      36.120000000000      42.490000000000
   C               16.530000000000      36.800000000000      42.450000000000
   H               15.650000000000      36.320000000000      42.850000000000
   H               16.630000000000      36.650000000000      41.380000000000
   C               16.380000000000      38.290000000000      42.670000000000
   O               15.300000000000      38.850000000000      42.530000000000
   N               17.480000000000      38.980000000000      43.020000000000
   H               18.350000000000      38.500000000000      43.140000000000
   C               17.510000000000      40.410000000000      43.210000000000
   H               16.520000000000      40.830000000000      43.080000000000
   C               18.020000000000      40.830000000000      44.600000000000
   H               19.040000000000      40.420000000000      44.760000000000
   C               18.070000000000      42.370000000000      44.720000000000
   H               17.070000000000      42.810000000000      44.520000000000
   H               18.810000000000      42.800000000000      44.020000000000
   H               18.370000000000      42.650000000000      45.760000000000
   C               17.100000000000      40.230000000000      45.680000000000
   H               17.150000000000      39.120000000000      45.670000000000
   H               16.040000000000      40.540000000000      45.510000000000
   H               17.410000000000      40.580000000000      46.690000000000
   C               18.400000000000      40.990000000000      42.120000000000
   O               19.580000000000      40.690000000000      42.030000000000
   N               17.830000000000      41.820000000000      41.230000000000
   H               16.870000000000      42.080000000000      41.310000000000
   C               18.560000000000      42.350000000000      40.090000000000
   H               19.120000000000      41.540000000000      39.660000000000
   C               17.600000000000      42.880000000000      38.970000000000
   H               16.660000000000      42.290000000000      38.990000000000
   H               18.090000000000      42.690000000000      37.990000000000
   O               17.300000000000      44.280000000000      39.050000000000
   H               17.820000000000      44.640000000000      38.330000000000
   C               19.570000000000      43.420000000000      40.500000000000
   O               19.440000000000      44.070000000000      41.540000000000
   N               20.620000000000      43.640000000000      39.680000000000
   H               20.750000000000      43.090000000000      38.860000000000
   C               21.620000000000      44.680000000000      39.920000000000
   H               22.060000000000      44.490000000000      40.890000000000
   C               22.730000000000      44.620000000000      38.860000000000
   H               22.240000000000      44.520000000000      37.870000000000
   C               23.580000000000      45.910000000000      38.850000000000
   H               24.010000000000      46.110000000000      39.850000000000
   H               22.990000000000      46.800000000000      38.530000000000
   H               24.420000000000      45.810000000000      38.120000000000
   C               23.620000000000      43.370000000000      39.100000000000
   H               22.980000000000      42.500000000000      39.330000000000
   H               24.250000000000      43.550000000000      39.990000000000
   C               24.500000000000      43.020000000000      37.890000000000
   H               25.250000000000      43.810000000000      37.690000000000
   H               23.880000000000      42.890000000000      36.970000000000
   H               25.040000000000      42.060000000000      38.070000000000
   C               20.990000000000      46.070000000000      40.000000000000
   O               21.240000000000      46.840000000000      40.930000000000
   N               20.060000000000      46.400000000000      39.080000000000
   H               19.830000000000      45.760000000000      38.350000000000
   C               19.390000000000      47.680000000000      39.050000000000
   H               20.150000000000      48.420000000000      39.250000000000
   C               18.870000000000      48.050000000000      37.620000000000
   H               19.760000000000      48.310000000000      37.010000000000
   H               18.260000000000      48.980000000000      37.700000000000
   C               18.030000000000      47.020000000000      36.840000000000
   H               17.550000000000      47.520000000000      35.970000000000
   H               17.220000000000      46.590000000000      37.480000000000
   C               18.860000000000      45.880000000000      36.270000000000
   O               19.360000000000      46.000000000000      35.120000000000
   O               19.010000000000      44.880000000000      37.020000000000
   C               18.370000000000      47.900000000000      40.170000000000
   O               18.070000000000      49.030000000000      40.550000000000
   N               17.880000000000      46.810000000000      40.810000000000
   H               18.100000000000      45.910000000000      40.450000000000
   C               17.180000000000      46.870000000000      42.100000000000
   H               16.340000000000      47.550000000000      42.000000000000
   C               16.630000000000      45.510000000000      42.550000000000
   H               17.450000000000      44.790000000000      42.730000000000
   O               15.760000000000      44.950000000000      41.560000000000
   H               16.280000000000      44.820000000000      40.770000000000
   C               15.800000000000      45.640000000000      43.840000000000
   H               15.000000000000      46.400000000000      43.720000000000
   H               16.440000000000      45.920000000000      44.710000000000
   H               15.310000000000      44.670000000000      44.080000000000
   C               18.080000000000      47.400000000000      43.210000000000
   O               17.710000000000      48.270000000000      44.000000000000
   N               19.330000000000      46.920000000000      43.280000000000
   H               19.640000000000      46.230000000000      42.630000000000
   C               20.300000000000      47.350000000000      44.270000000000
   H               19.790000000000      47.440000000000      45.220000000000
   C               21.430000000000      46.310000000000      44.430000000000
   H               22.260000000000      46.710000000000      45.060000000000
   H               21.860000000000      46.080000000000      43.430000000000
   C               20.950000000000      45.000000000000      45.080000000000
   H               20.090000000000      44.610000000000      44.500000000000
   C               22.060000000000      43.940000000000      45.030000000000
   H               22.960000000000      44.260000000000      45.580000000000
   H               22.340000000000      43.740000000000      43.970000000000
   H               21.700000000000      42.980000000000      45.470000000000
   C               20.500000000000      45.220000000000      46.530000000000
   H               19.590000000000      45.850000000000      46.580000000000
   H               21.310000000000      45.720000000000      47.110000000000
   H               20.270000000000      44.250000000000      47.010000000000
   C               20.890000000000      48.730000000000      44.010000000000
   O               21.180000000000      49.470000000000      44.950000000000
   N               21.000000000000      49.150000000000      42.740000000000
   H               20.880000000000      48.500000000000      42.000000000000
   C               21.360000000000      50.520000000000      42.390000000000
   H               22.300000000000      50.740000000000      42.890000000000
   C               21.550000000000      50.670000000000      40.860000000000
   H               21.730000000000      51.740000000000      40.600000000000
   H               20.620000000000      50.340000000000      40.350000000000
   C               22.740000000000      49.860000000000      40.290000000000
   H               22.570000000000      48.780000000000      40.490000000000
   C               22.830000000000      50.030000000000      38.770000000000
   H               23.010000000000      51.090000000000      38.500000000000
   H               21.890000000000      49.700000000000      38.280000000000
   H               23.670000000000      49.420000000000      38.370000000000
   C               24.080000000000      50.230000000000      40.940000000000
   H               24.100000000000      49.930000000000      42.010000000000
   H               24.270000000000      51.320000000000      40.880000000000
   H               24.900000000000      49.700000000000      40.420000000000
   C               20.380000000000      51.560000000000      42.920000000000
   O               20.770000000000      52.610000000000      43.450000000000
   N               19.060000000000      51.280000000000      42.860000000000
   H               18.750000000000      50.450000000000      42.410000000000
   C               18.050000000000      52.070000000000      43.540000000000
   H               18.150000000000      53.090000000000      43.200000000000
   C               16.640000000000      51.560000000000      43.180000000000
   H               16.510000000000      50.500000000000      43.490000000000
   H               16.490000000000      51.600000000000      42.080000000000
   H               15.850000000000      52.170000000000      43.660000000000
   C               18.200000000000      52.100000000000      45.060000000000
   O               18.100000000000      53.150000000000      45.690000000000
   N               18.500000000000      50.930000000000      45.670000000000
   H               18.560000000000      50.100000000000      45.130000000000
   C               18.770000000000      50.810000000000      47.090000000000
   H               17.910000000000      51.210000000000      47.620000000000
   C               18.940000000000      49.320000000000      47.470000000000
   H               19.870000000000      48.900000000000      47.030000000000
   H               18.080000000000      48.730000000000      47.100000000000
   H               18.990000000000      49.200000000000      48.570000000000
   C               19.960000000000      51.630000000000      47.570000000000
   O               19.860000000000      52.350000000000      48.560000000000
   N               21.090000000000      51.620000000000      46.830000000000
   H               21.150000000000      50.990000000000      46.060000000000
   C               22.260000000000      52.450000000000      47.100000000000
   H               22.570000000000      52.250000000000      48.110000000000
   C               23.420000000000      52.100000000000      46.170000000000
   H               23.050000000000      52.110000000000      45.120000000000
   C               24.580000000000      53.120000000000      46.300000000000
   H               24.910000000000      53.190000000000      47.350000000000
   H               24.280000000000      54.130000000000      45.940000000000
   H               25.450000000000      52.800000000000      45.680000000000
   C               23.930000000000      50.660000000000      46.480000000000
   H               23.080000000000      49.980000000000      46.660000000000
   H               24.530000000000      50.690000000000      47.420000000000
   C               24.780000000000      50.060000000000      45.350000000000
   H               25.670000000000      50.690000000000      45.130000000000
   H               24.180000000000      49.960000000000      44.420000000000
   H               25.140000000000      49.050000000000      45.640000000000
   C               21.930000000000      53.940000000000      47.060000000000
   O               22.330000000000      54.710000000000      47.940000000000
   N               21.140000000000      54.390000000000      46.070000000000
   H               20.840000000000      53.770000000000      45.340000000000
   C               20.650000000000      55.760000000000      46.010000000000
   H               21.530000000000      56.400000000000      46.030000000000
   C               19.910000000000      56.070000000000      44.690000000000
   H               19.450000000000      57.070000000000      44.760000000000
   H               19.100000000000      55.320000000000      44.540000000000
   C               20.830000000000      56.080000000000      43.460000000000
   H               21.380000000000      55.110000000000      43.400000000000
   H               21.600000000000      56.880000000000      43.590000000000
   C               20.090000000000      56.310000000000      42.130000000000
   H               19.380000000000      55.460000000000      41.990000000000
   H               20.850000000000      56.250000000000      41.310000000000
   C               19.320000000000      57.640000000000      42.040000000000
   H               20.010000000000      58.500000000000      42.200000000000
   H               18.520000000000      57.670000000000      42.810000000000
   N               18.680000000000      57.780000000000      40.720000000000
   H               18.050000000000      56.960000000000      40.570000000000
   H               19.390000000000      57.800000000000      39.960000000000
   H               18.100000000000      58.640000000000      40.700000000000
   C               19.810000000000      56.200000000000      47.210000000000
   O               19.960000000000      57.320000000000      47.700000000000
   N               18.900000000000      55.340000000000      47.710000000000
   H               18.740000000000      54.460000000000      47.260000000000
   C               18.240000000000      55.560000000000      48.990000000000
   H               17.760000000000      56.530000000000      48.950000000000
   C               17.160000000000      54.490000000000      49.290000000000
   H               16.800000000000      54.600000000000      50.330000000000
   H               17.610000000000      53.480000000000      49.200000000000
   C               15.920000000000      54.570000000000      48.380000000000
   H               16.200000000000      54.320000000000      47.340000000000
   H               15.540000000000      55.620000000000      48.370000000000
   C               14.770000000000      53.680000000000      48.880000000000
   H               13.850000000000      53.810000000000      48.270000000000
   H               14.520000000000      53.940000000000      49.930000000000
   N               15.210000000000      52.240000000000      48.860000000000
   H               15.300000000000      51.740000000000      49.720000000000
   C               15.220000000000      51.510000000000      47.760000000000
   N               15.010000000000      52.020000000000      46.580000000000
   H               14.770000000000      53.000000000000      46.540000000000
   H               14.390000000000      51.510000000000      45.990000000000
   N               15.420000000000      50.210000000000      47.800000000000
   H               15.660000000000      49.720000000000      48.640000000000
   H               15.490000000000      49.750000000000      46.910000000000
   C               19.160000000000      55.600000000000      50.200000000000
   O               19.100000000000      56.520000000000      51.010000000000
   N               20.070000000000      54.610000000000      50.310000000000
   H               20.090000000000      53.870000000000      49.640000000000
   C               20.980000000000      54.420000000000      51.440000000000
   H               20.400000000000      54.440000000000      52.350000000000
   C               21.690000000000      53.040000000000      51.310000000000
   H               22.560000000000      52.990000000000      52.000000000000
   H               22.060000000000      52.940000000000      50.270000000000
   C               20.800000000000      51.820000000000      51.630000000000
   H               19.830000000000      51.940000000000      51.100000000000
   C               21.460000000000      50.520000000000      51.130000000000
   H               22.450000000000      50.390000000000      51.600000000000
   H               21.590000000000      50.550000000000      50.020000000000
   H               20.830000000000      49.640000000000      51.390000000000
   C               20.520000000000      51.710000000000      53.140000000000
   H               20.020000000000      52.620000000000      53.520000000000
   H               21.470000000000      51.570000000000      53.690000000000
   H               19.870000000000      50.830000000000      53.340000000000
   C               22.000000000000      55.530000000000      51.560000000000
   O               22.480000000000      55.870000000000      52.640000000000
   N               22.310000000000      56.210000000000      50.430000000000
   H               21.990000000000      55.860000000000      49.560000000000
   C               23.110000000000      57.420000000000      50.400000000000
   H               24.060000000000      57.160000000000      50.850000000000
   C               23.370000000000      57.850000000000      48.930000000000
   H               22.410000000000      58.110000000000      48.430000000000
   H               23.830000000000      57.000000000000      48.380000000000
   C               24.320000000000      59.020000000000      48.860000000000
   C               25.680000000000      58.830000000000      49.160000000000
   H               26.030000000000      57.850000000000      49.450000000000
   C               26.590000000000      59.890000000000      49.050000000000
   H               27.640000000000      59.720000000000      49.240000000000
   C               26.130000000000      61.160000000000      48.660000000000
   O               27.050000000000      62.200000000000      48.450000000000
   H               27.920000000000      61.790000000000      48.400000000000
   C               23.870000000000      60.300000000000      48.500000000000
   H               22.830000000000      60.470000000000      48.280000000000
   C               24.770000000000      61.370000000000      48.430000000000
   H               24.420000000000      62.360000000000      48.170000000000
   C               22.540000000000      58.570000000000      51.250000000000
   O               23.280000000000      59.380000000000      51.800000000000
   N               21.200000000000      58.630000000000      51.400000000000
   H               20.600000000000      57.930000000000      51.030000000000
   C               20.550000000000      59.670000000000      52.190000000000
   H               21.150000000000      60.570000000000      52.170000000000
   C               19.130000000000      60.010000000000      51.650000000000
   H               18.770000000000      60.910000000000      52.200000000000
   H               18.440000000000      59.170000000000      51.870000000000
   C               19.100000000000      60.280000000000      50.130000000000
   H               19.200000000000      59.300000000000      49.620000000000
   H               20.000000000000      60.890000000000      49.890000000000
   S               17.630000000000      61.160000000000      49.480000000000
   C               16.370000000000      60.800000000000      50.750000000000
   H               16.620000000000      61.300000000000      51.710000000000
   H               16.270000000000      59.710000000000      50.940000000000
   H               15.370000000000      61.180000000000      50.440000000000
   C               20.420000000000      59.250000000000      53.650000000000
   O               19.890000000000      59.990000000000      54.480000000000
   N               20.960000000000      58.060000000000      54.000000000000
   H               21.340000000000      57.470000000000      53.300000000000
   C               21.070000000000      57.570000000000      55.360000000000
   H               20.520000000000      58.210000000000      56.040000000000
   H               22.130000000000      57.540000000000      55.590000000000
   C               20.540000000000      56.190000000000      55.530000000000
   O               19.650000000000      55.720000000000      54.810000000000
   N               21.050000000000      55.480000000000      56.550000000000
   H               21.830000000000      55.840000000000      57.070000000000
   C               20.610000000000      54.140000000000      56.910000000000
   H               20.200000000000      53.640000000000      56.040000000000
   C               21.790000000000      53.310000000000      57.490000000000
   H               21.380000000000      52.460000000000      58.080000000000
   H               22.400000000000      53.930000000000      58.170000000000
   C               22.740000000000      52.700000000000      56.470000000000
   C               23.310000000000      51.450000000000      56.780000000000
   H               23.040000000000      50.950000000000      57.700000000000
   C               24.240000000000      50.840000000000      55.920000000000
   H               24.680000000000      49.890000000000      56.190000000000
   C               24.620000000000      51.480000000000      54.740000000000
   H               25.340000000000      51.020000000000      54.080000000000
   C               23.140000000000      53.330000000000      55.270000000000
   H               22.750000000000      54.300000000000      55.000000000000
   C               24.070000000000      52.730000000000      54.420000000000
   H               24.380000000000      53.230000000000      53.510000000000
   C               19.480000000000      54.210000000000      57.950000000000
   O               18.830000000000      53.220000000000      58.280000000000
   N               19.210000000000      55.440000000000      58.460000000000
   H               19.720000000000      56.200000000000      58.060000000000
   C               18.240000000000      55.820000000000      59.480000000000
   H               18.640000000000      56.750000000000      59.880000000000
   C               16.840000000000      56.200000000000      58.920000000000
   H               16.970000000000      57.050000000000      58.220000000000
   H               16.220000000000      56.590000000000      59.760000000000
   C               16.060000000000      55.050000000000      58.230000000000
   H               14.990000000000      55.180000000000      58.480000000000
   H               16.370000000000      54.060000000000      58.620000000000
   C               16.140000000000      55.090000000000      56.700000000000
   O               15.680000000000      56.040000000000      56.060000000000
   N               16.680000000000      54.010000000000      56.080000000000
   H               16.750000000000      54.060000000000      55.080000000000
   H               17.100000000000      53.290000000000      56.630000000000
   C               18.130000000000      54.920000000000      60.720000000000
   O               17.040000000000      54.670000000000      61.240000000000
   N               19.270000000000      54.450000000000      61.260000000000
   H               20.140000000000      54.640000000000      60.810000000000
   C               19.320000000000      53.620000000000      62.460000000000
   H               18.370000000000      53.630000000000      62.970000000000
   H               20.120000000000      53.980000000000      63.090000000000
   C               19.620000000000      52.180000000000      62.160000000000
   O               20.390000000000      51.540000000000      62.880000000000
   N               19.020000000000      51.610000000000      61.100000000000
   H               18.480000000000      52.180000000000      60.490000000000
   C               19.170000000000      50.220000000000      60.730000000000
   H               18.960000000000      49.630000000000      61.600000000000
   C               18.170000000000      49.830000000000      59.610000000000
   H               18.250000000000      48.740000000000      59.390000000000
   H               18.460000000000      50.370000000000      58.680000000000
   C               16.700000000000      50.190000000000      59.920000000000
   H               16.650000000000      51.290000000000      59.980000000000
   H               16.370000000000      49.830000000000      60.920000000000
   C               15.690000000000      49.800000000000      58.800000000000
   H               16.150000000000      50.080000000000      57.830000000000
   H               14.780000000000      50.410000000000      58.930000000000
   N               15.260000000000      48.360000000000      58.710000000000
   H               14.680000000000      48.130000000000      57.920000000000
   C               15.270000000000      47.390000000000      59.620000000000
   N               16.000000000000      47.360000000000      60.700000000000
   H               15.880000000000      46.650000000000      61.390000000000
   H               16.710000000000      48.050000000000      60.830000000000
   N               14.480000000000      46.350000000000      59.410000000000
   H               13.910000000000      46.270000000000      58.590000000000
   H               14.480000000000      45.590000000000      60.060000000000
   C               20.590000000000      49.860000000000      60.280000000000
   O               21.280000000000      50.650000000000      59.650000000000
   N               21.040000000000      48.630000000000      60.590000000000
   H               20.480000000000      48.000000000000      61.120000000000
   C               22.350000000000      48.150000000000      60.180000000000
   H               22.950000000000      48.980000000000      59.830000000000
   C               23.120000000000      47.500000000000      61.360000000000
   H               24.080000000000      47.080000000000      60.980000000000
   H               22.500000000000      46.670000000000      61.760000000000
   C               23.450000000000      48.520000000000      62.480000000000
   H               22.510000000000      48.950000000000      62.900000000000
   H               24.040000000000      49.350000000000      62.040000000000
   C               24.260000000000      47.960000000000      63.650000000000
   O               25.080000000000      48.670000000000      64.240000000000
   N               24.020000000000      46.690000000000      64.040000000000
   H               24.500000000000      46.360000000000      64.850000000000
   H               23.310000000000      46.150000000000      63.590000000000
   C               22.240000000000      47.180000000000      59.010000000000
   O               21.220000000000      46.520000000000      58.810000000000
   N               23.320000000000      47.060000000000      58.220000000000
   H               24.110000000000      47.650000000000      58.350000000000
   C               23.460000000000      46.030000000000      57.210000000000
   H               22.620000000000      45.350000000000      57.240000000000
   C               23.580000000000      46.570000000000      55.780000000000
   H               24.460000000000      47.250000000000      55.730000000000
   C               23.800000000000      45.400000000000      54.790000000000
   H               22.960000000000      44.680000000000      54.840000000000
   H               24.750000000000      44.860000000000      55.000000000000
   H               23.880000000000      45.780000000000      53.750000000000
   C               22.330000000000      47.410000000000      55.410000000000
   H               22.180000000000      48.180000000000      56.190000000000
   H               21.440000000000      46.750000000000      55.420000000000
   C               22.440000000000      48.130000000000      54.060000000000
   H               22.500000000000      47.410000000000      53.220000000000
   H               23.340000000000      48.770000000000      54.040000000000
   H               21.550000000000      48.770000000000      53.900000000000
   C               24.690000000000      45.250000000000      57.620000000000
   O               25.770000000000      45.820000000000      57.750000000000
   N               24.530000000000      43.940000000000      57.920000000000
   H               23.650000000000      43.510000000000      57.740000000000
   C               25.560000000000      43.060000000000      58.470000000000
   H               25.030000000000      42.250000000000      58.940000000000
   C               26.440000000000      42.440000000000      57.350000000000
   H               27.210000000000      41.780000000000      57.790000000000
   H               26.970000000000      43.270000000000      56.820000000000
   C               25.680000000000      41.590000000000      56.310000000000
   H               24.950000000000      42.240000000000      55.780000000000
   C               26.670000000000      41.060000000000      55.250000000000
   H               27.470000000000      40.460000000000      55.740000000000
   H               27.150000000000      41.900000000000      54.710000000000
   H               26.150000000000      40.420000000000      54.510000000000
   C               24.930000000000      40.420000000000      56.960000000000
   H               24.120000000000      40.780000000000      57.620000000000
   H               25.630000000000      39.800000000000      57.560000000000
   H               24.470000000000      39.770000000000      56.180000000000
   C               26.430000000000      43.620000000000      59.600000000000
   O               27.590000000000      43.250000000000      59.760000000000
   N               25.850000000000      44.490000000000      60.450000000000
   H               24.900000000000      44.750000000000      60.300000000000
   C               26.540000000000      45.060000000000      61.610000000000
   H               27.270000000000      44.360000000000      61.980000000000
   H               25.780000000000      45.270000000000      62.350000000000
   C               27.260000000000      46.360000000000      61.380000000000
   O               28.040000000000      46.770000000000      62.230000000000
   N               27.010000000000      47.080000000000      60.260000000000
   H               26.520000000000      46.710000000000      59.480000000000
   C               27.560000000000      48.430000000000      60.080000000000
   H               27.880000000000      48.810000000000      61.040000000000
   C               28.800000000000      48.480000000000      59.140000000000
   H               29.570000000000      47.800000000000      59.550000000000
   H               29.240000000000      49.510000000000      59.130000000000
   O               28.500000000000      48.080000000000      57.810000000000
   H               29.320000000000      48.080000000000      57.320000000000
   C               26.490000000000      49.400000000000      59.610000000000
   O               25.410000000000      49.020000000000      59.150000000000
   N               26.770000000000      50.710000000000      59.780000000000
   H               27.630000000000      50.990000000000      60.200000000000
   C               25.840000000000      51.800000000000      59.480000000000
   H               24.880000000000      51.390000000000      59.190000000000
   C               25.630000000000      52.760000000000      60.690000000000
   H               24.630000000000      53.240000000000      60.580000000000
   H               26.370000000000      53.590000000000      60.660000000000
   S               25.770000000000      51.960000000000      62.330000000000
   H               24.940000000000      50.960000000000      62.100000000000
   C               26.380000000000      52.600000000000      58.300000000000
   O               26.020000000000      53.760000000000      58.080000000000
   N               27.290000000000      51.990000000000      57.530000000000
   H               27.530000000000      51.040000000000      57.710000000000
   C               28.000000000000      52.600000000000      56.420000000000
   H               27.420000000000      53.420000000000      56.040000000000
   C               29.430000000000      53.060000000000      56.760000000000
   H               30.060000000000      53.190000000000      55.860000000000
   O               30.090000000000      52.170000000000      57.650000000000
   H               30.410000000000      51.420000000000      57.150000000000
   C               29.350000000000      54.410000000000      57.490000000000
   H               28.860000000000      54.280000000000      58.480000000000
   H               28.770000000000      55.160000000000      56.910000000000
   H               30.370000000000      54.800000000000      57.660000000000
   C               28.100000000000      51.590000000000      55.310000000000
   O               28.030000000000      50.380000000000      55.550000000000
   N               28.280000000000      52.040000000000      54.060000000000
   H               28.290000000000      53.020000000000      53.870000000000
   C               28.630000000000      51.160000000000      52.960000000000
   H               27.890000000000      50.380000000000      52.910000000000
   C               28.690000000000      51.920000000000      51.610000000000
   H               28.960000000000      51.240000000000      50.780000000000
   H               29.460000000000      52.720000000000      51.660000000000
   C               27.370000000000      52.550000000000      51.250000000000
   C               27.220000000000      53.940000000000      51.180000000000
   H               28.050000000000      54.580000000000      51.460000000000
   C               26.020000000000      54.510000000000      50.730000000000
   H               25.930000000000      55.590000000000      50.680000000000
   C               24.970000000000      53.690000000000      50.320000000000
   H               24.060000000000      54.130000000000      49.940000000000
   C               26.290000000000      51.730000000000      50.870000000000
   H               26.390000000000      50.660000000000      50.900000000000
   C               25.100000000000      52.300000000000      50.400000000000
   H               24.280000000000      51.660000000000      50.090000000000
   C               29.990000000000      50.490000000000      53.150000000000
   O               30.980000000000      51.160000000000      53.410000000000
   N               30.060000000000      49.160000000000      52.990000000000
   H               29.240000000000      48.600000000000      52.870000000000
   C               31.310000000000      48.440000000000      53.030000000000
   H               32.090000000000      49.040000000000      53.490000000000
   C               31.180000000000      47.120000000000      53.840000000000
   H               32.090000000000      46.500000000000      53.730000000000
   H               30.350000000000      46.550000000000      53.380000000000
   C               30.830000000000      47.330000000000      55.340000000000
   H               30.270000000000      46.440000000000      55.690000000000
   H               30.180000000000      48.220000000000      55.480000000000
   C               32.050000000000      47.430000000000      56.240000000000
   O               32.970000000000      46.590000000000      56.090000000000
   O               32.040000000000      48.280000000000      57.170000000000
   C               31.720000000000      48.130000000000      51.600000000000
   O               31.040000000000      47.400000000000      50.890000000000
   N               32.840000000000      48.700000000000      51.130000000000
   H               33.370000000000      49.360000000000      51.670000000000
   C               33.280000000000      48.570000000000      49.760000000000
   H               32.600000000000      47.910000000000      49.230000000000
   C               33.210000000000      49.960000000000      49.050000000000
   H               32.240000000000      50.440000000000      49.310000000000
   H               33.230000000000      49.790000000000      47.960000000000
   C               34.300000000000      50.950000000000      49.380000000000
   O               35.050000000000      50.790000000000      50.380000000000
   O               34.410000000000      51.960000000000      48.640000000000
   C               34.640000000000      47.880000000000      49.670000000000
   O               35.330000000000      47.940000000000      48.660000000000
   N               35.060000000000      47.170000000000      50.740000000000
   H               34.490000000000      47.110000000000      51.560000000000
   C               36.410000000000      46.660000000000      50.840000000000
   H               37.060000000000      47.300000000000      50.260000000000
   C               36.900000000000      46.720000000000      52.310000000000
   H               37.890000000000      46.200000000000      52.360000000000
   H               36.190000000000      46.180000000000      52.970000000000
   C               37.130000000000      48.160000000000      52.840000000000
   H               36.170000000000      48.690000000000      52.980000000000
   H               37.740000000000      48.710000000000      52.100000000000
   C               37.900000000000      48.180000000000      54.160000000000
   O               37.560000000000      48.960000000000      55.080000000000
   O               38.920000000000      47.440000000000      54.250000000000
   C               36.620000000000      45.230000000000      50.300000000000
   O               37.740000000000      44.720000000000      50.290000000000
   N               35.550000000000      44.580000000000      49.820000000000
   H               34.660000000000      45.020000000000      49.800000000000
   C               35.590000000000      43.220000000000      49.300000000000
   H               36.600000000000      42.830000000000      49.280000000000
   C               34.690000000000      42.290000000000      50.150000000000
   H               34.580000000000      41.290000000000      49.670000000000
   H               33.680000000000      42.740000000000      50.210000000000
   C               35.200000000000      42.060000000000      51.590000000000
   H               35.620000000000      43.010000000000      51.990000000000
   C               34.040000000000      41.660000000000      52.520000000000
   H               33.570000000000      40.720000000000      52.150000000000
   H               33.260000000000      42.450000000000      52.540000000000
   H               34.400000000000      41.500000000000      53.550000000000
   C               36.300000000000      40.990000000000      51.620000000000
   H               37.180000000000      41.310000000000      51.010000000000
   H               35.920000000000      40.040000000000      51.200000000000
   H               36.640000000000      40.800000000000      52.660000000000
   C               35.080000000000      43.210000000000      47.870000000000
   O               34.030000000000      43.780000000000      47.580000000000
   N               35.820000000000      42.590000000000      46.940000000000
   H               36.630000000000      42.070000000000      47.180000000000
   C               35.420000000000      42.490000000000      45.550000000000
   H               35.090000000000      43.480000000000      45.250000000000
   C               36.640000000000      42.110000000000      44.680000000000
   H               37.030000000000      41.110000000000      44.970000000000
   H               37.450000000000      42.840000000000      44.840000000000
   H               36.390000000000      42.090000000000      43.600000000000
   C               34.250000000000      41.510000000000      45.340000000000
   O               34.030000000000      40.630000000000      46.170000000000
   N               33.460000000000      41.600000000000      44.260000000000
   C               33.440000000000      42.750000000000      43.350000000000
   H               34.390000000000      42.770000000000      42.760000000000
   H               33.320000000000      43.710000000000      43.900000000000
   C               32.530000000000      40.560000000000      43.840000000000
   H               31.690000000000      40.610000000000      44.510000000000
   C               32.140000000000      40.970000000000      42.410000000000
   H               31.120000000000      40.620000000000      42.130000000000
   H               32.860000000000      40.580000000000      41.660000000000
   C               32.250000000000      42.500000000000      42.420000000000
   H               32.400000000000      42.910000000000      41.400000000000
   H               31.330000000000      42.940000000000      42.870000000000
   C               33.010000000000      39.120000000000      43.950000000000
   O               32.320000000000      38.290000000000      44.540000000000
   N               34.200000000000      38.810000000000      43.410000000000
   H               34.740000000000      39.500000000000      42.940000000000
   C               34.830000000000      37.500000000000      43.510000000000
   H               34.090000000000      36.790000000000      43.150000000000
   C               36.060000000000      37.330000000000      42.580000000000
   H               35.670000000000      37.330000000000      41.540000000000
   H               36.580000000000      36.370000000000      42.740000000000
   O               36.980000000000      38.430000000000      42.670000000000
   H               37.600000000000      38.260000000000      43.370000000000
   C               35.140000000000      37.040000000000      44.920000000000
   O               34.950000000000      35.870000000000      45.240000000000
   N               35.590000000000      37.950000000000      45.800000000000
   H               35.810000000000      38.880000000000      45.510000000000
   C               35.860000000000      37.700000000000      47.210000000000
   H               36.600000000000      36.920000000000      47.270000000000
   C               36.390000000000      38.990000000000      47.910000000000
   H               36.720000000000      38.760000000000      48.940000000000
   H               35.590000000000      39.760000000000      47.950000000000
   C               37.560000000000      39.630000000000      47.190000000000
   O               38.200000000000      38.980000000000      46.320000000000
   O               37.850000000000      40.810000000000      47.520000000000
   C               34.610000000000      37.230000000000      47.960000000000
   O               34.620000000000      36.250000000000      48.690000000000
   N               33.460000000000      37.920000000000      47.730000000000
   H               33.490000000000      38.740000000000      47.160000000000
   C               32.160000000000      37.520000000000      48.260000000000
   H               32.260000000000      37.410000000000      49.330000000000
   C               31.110000000000      38.590000000000      47.970000000000
   H               31.160000000000      38.870000000000      46.900000000000
   C               29.670000000000      38.110000000000      48.270000000000
   H               29.600000000000      37.720000000000      49.310000000000
   H               29.340000000000      37.320000000000      47.570000000000
   H               28.960000000000      38.960000000000      48.170000000000
   C               31.440000000000      39.840000000000      48.820000000000
   H               32.420000000000      40.280000000000      48.520000000000
   H               31.490000000000      39.580000000000      49.900000000000
   H               30.660000000000      40.620000000000      48.680000000000
   C               31.700000000000      36.160000000000      47.740000000000
   O               31.300000000000      35.280000000000      48.490000000000
   N               31.790000000000      35.950000000000      46.410000000000
   H               32.110000000000      36.690000000000      45.820000000000
   C               31.410000000000      34.700000000000      45.770000000000
   H               30.390000000000      34.490000000000      46.080000000000
   C               31.400000000000      34.900000000000      44.230000000000
   H               32.420000000000      35.150000000000      43.870000000000
   H               30.740000000000      35.770000000000      44.010000000000
   C               30.890000000000      33.710000000000      43.450000000000
   C               29.550000000000      33.670000000000      43.000000000000
   H               28.890000000000      34.490000000000      43.220000000000
   C               29.080000000000      32.580000000000      42.250000000000
   H               28.060000000000      32.560000000000      41.910000000000
   C               29.940000000000      31.520000000000      41.940000000000
   O               29.460000000000      30.420000000000      41.190000000000
   H               30.110000000000      29.720000000000      41.210000000000
   C               31.740000000000      32.640000000000      43.110000000000
   H               32.770000000000      32.670000000000      43.430000000000
   C               31.270000000000      31.550000000000      42.380000000000
   H               31.930000000000      30.730000000000      42.140000000000
   C               32.240000000000      33.500000000000      46.210000000000
   O               31.710000000000      32.430000000000      46.500000000000
   N               33.580000000000      33.640000000000      46.300000000000
   H               34.020000000000      34.500000000000      46.060000000000
   C               34.450000000000      32.540000000000      46.710000000000
   H               34.180000000000      31.690000000000      46.100000000000
   C               35.950000000000      32.860000000000      46.430000000000
   H               35.980000000000      33.440000000000      45.490000000000
   H               36.460000000000      31.890000000000      46.250000000000
   C               36.740000000000      33.600000000000      47.550000000000
   H               36.820000000000      32.940000000000      48.440000000000
   H               36.200000000000      34.530000000000      47.840000000000
   C               38.170000000000      34.010000000000      47.190000000000
   O               38.960000000000      34.390000000000      48.060000000000
   N               38.550000000000      33.950000000000      45.900000000000
   H               39.490000000000      34.240000000000      45.690000000000
   H               37.890000000000      33.660000000000      45.200000000000
   C               34.190000000000      32.110000000000      48.140000000000
   O               34.170000000000      30.920000000000      48.450000000000
   N               33.940000000000      33.060000000000      49.060000000000
   H               33.960000000000      34.030000000000      48.820000000000
   C               33.660000000000      32.730000000000      50.450000000000
   H               34.370000000000      31.970000000000      50.750000000000
   C               33.930000000000      33.960000000000      51.350000000000
   H               33.640000000000      33.730000000000      52.390000000000
   H               33.300000000000      34.810000000000      51.000000000000
   C               35.430000000000      34.380000000000      51.340000000000
   H               35.740000000000      34.670000000000      50.310000000000
   H               36.050000000000      33.510000000000      51.640000000000
   C               35.700000000000      35.510000000000      52.320000000000
   O               35.510000000000      35.360000000000      53.530000000000
   N               36.180000000000      36.670000000000      51.820000000000
   H               36.400000000000      37.390000000000      52.480000000000
   H               36.290000000000      36.780000000000      50.830000000000
   C               32.280000000000      32.130000000000      50.720000000000
   O               32.120000000000      31.330000000000      51.640000000000
   N               31.250000000000      32.480000000000      49.910000000000
   H               31.380000000000      33.190000000000      49.220000000000
   C               29.890000000000      32.000000000000      50.140000000000
   H               29.810000000000      31.560000000000      51.120000000000
   C               28.880000000000      33.160000000000      50.020000000000
   H               27.840000000000      32.770000000000      50.090000000000
   H               29.000000000000      33.650000000000      49.030000000000
   C               29.000000000000      34.250000000000      51.110000000000
   H               29.990000000000      34.740000000000      51.000000000000
   C               27.910000000000      35.310000000000      50.880000000000
   H               26.900000000000      34.840000000000      50.930000000000
   H               28.030000000000      35.790000000000      49.890000000000
   H               27.950000000000      36.100000000000      51.670000000000
   C               28.900000000000      33.680000000000      52.530000000000
   H               29.780000000000      33.050000000000      52.770000000000
   H               27.980000000000      33.070000000000      52.640000000000
   H               28.860000000000      34.510000000000      53.280000000000
   C               29.410000000000      30.910000000000      49.180000000000
   O               28.400000000000      30.260000000000      49.470000000000
   N               30.080000000000      30.690000000000      48.040000000000
   H               30.840000000000      31.290000000000      47.790000000000
   C               29.680000000000      29.680000000000      47.070000000000
   H               28.890000000000      29.070000000000      47.470000000000
   C               29.180000000000      30.370000000000      45.780000000000
   H               29.990000000000      30.980000000000      45.320000000000
   H               28.340000000000      31.060000000000      46.030000000000
   H               28.830000000000      29.630000000000      45.040000000000
   C               30.830000000000      28.730000000000      46.730000000000
   O               30.620000000000      27.520000000000      46.640000000000
   N               32.050000000000      29.290000000000      46.550000000000
   H               32.140000000000      30.270000000000      46.680000000000
   C               33.290000000000      28.580000000000      46.210000000000
   H               33.420000000000      27.780000000000      46.920000000000
   H               34.080000000000      29.310000000000      46.300000000000
   C               33.370000000000      27.960000000000      44.820000000000
   O               32.380000000000      27.470000000000      44.270000000000
   N               34.530000000000      27.890000000000      44.150000000000
   H               34.500000000000      27.290000000000      43.350000000000
   C               35.790000000000      28.620000000000      44.310000000000
   H               36.470000000000      28.130000000000      43.630000000000
   C               35.700000000000      30.070000000000      43.770000000000
   H               35.160000000000      30.690000000000      44.520000000000
   C               37.090000000000      30.680000000000      43.490000000000
   H               37.710000000000      29.980000000000      42.890000000000
   H               37.630000000000      30.910000000000      44.430000000000
   H               36.980000000000      31.640000000000      42.930000000000
   C               34.890000000000      30.080000000000      42.450000000000
   H               33.830000000000      29.810000000000      42.640000000000
   H               35.310000000000      29.360000000000      41.720000000000
   H               34.910000000000      31.090000000000      42.000000000000
   C               36.490000000000      28.440000000000      45.700000000000
   O               36.160000000000      27.460000000000      46.420000000000
   O               37.400000000000      29.230000000000      46.050000000000
   C               51.021199463713      67.192336450901      53.458318036685
   H               50.449005242641      66.412686979210      53.961355586333
   H               51.365434806473      67.893056791713      54.215262849065
   H               50.351166201226      67.704786867624      52.773791613231
   C               52.177744482469      66.575975210648      52.700800576179
   O               52.069569548239      66.231145861868      51.496028064080
   N               53.343156690671      66.396338824384      53.382304633805
   H               53.391405542857      66.606427712016      54.380969358159
   C               54.513980276445      65.820041424959      52.715990016315
   H               54.379245320824      66.053558586821      51.646275680938
   C               55.847071167280      66.483976054455      53.157213954494
   H               55.928482024851      67.437220912811      52.623085845371
   H               56.676459250936      65.866459116570      52.799897745376
   C               56.038114562486      66.775346648211      54.663274745764
   H               55.185639953744      67.380533889171      55.008977388378
   C               56.099681247153      65.503381113608      55.512054093393
   H               56.933717425902      64.875780981940      55.204975115816
   H               55.188768800054      64.918824101344      55.409691868187
   H               56.236156007505      65.753232014492      56.561792259570
   C               57.308849243900      67.614134912359      54.853368092074
   H               57.245442824438      68.546795197368      54.297089473620
   H               58.184722827193      67.073182738910      54.501484342308
   H               57.458994116998      67.853043441085      55.903486379062
   C               54.510725851520      64.268197682457      52.804448515710
   O               54.257611528130      63.632488576030      53.850793625931
   N               54.760465879838      63.627429751707      51.627703697091
   H               54.869060907691      64.158858184267      50.758845795203
   C               54.660159687754      62.166854922577      51.537182397384
   H               53.771324744658      61.845449809827      52.112942500741
   C               54.484391012763      61.755083283053      50.075829363985
   H               53.704156307960      62.354485371301      49.611500752029
   H               54.187040491595      60.712766264572      50.011139114527
   H               55.406241672059      61.897932827870      49.515310121210
   C               55.897492408363      61.497973137034      52.179145067751
   O               56.930474651684      62.135735263939      52.447759219244
   N               55.806943226548      60.142089508634      52.402522411158
   H               54.868356553781      59.717612180610      52.364263324211
   C               56.733571133801      59.529904872485      53.371776052454
   H               57.602008910483      60.207082813167      53.425578213191
   C               56.062469011762      59.427711766481      54.762212980060
   H               56.743514843609      58.923945704042      55.452771872930
   H               55.181758632948      58.785141667607      54.663780654034
   C               55.657296183909      60.796163253265      55.337468375618
   H               55.143729762590      61.393348430331      54.577226093038
   H               56.548769927502      61.347569352042      55.642368136812
   C               54.737254574670      60.563831279185      56.529348912223
   O               55.169536625836      60.559202888014      57.703664210802
   N               53.423239311112      60.322451682789      56.243565978083
   H               52.853498039796      59.777952014411      56.916162117624
   H               53.154874763883      60.258701274018      55.266026188141
   C               57.195555679803      58.130704656780      52.906146459395
   O               56.478955327169      57.112066004235      53.031926162660
   N               58.453259474771      58.051808496518      52.395625644933
   H               58.967893998374      58.907251924587      52.207310688012
   C               59.081273193834      56.780664241356      51.978934224666
   H               58.343516549336      56.205966565759      51.391606766128
   C               60.322722138600      57.104903683276      51.124173446883
   H               60.780932108259      56.166905089504      50.799725458094
   H               61.062307417544      57.611266348389      51.753316876803
   C               59.995322366391      57.991114528844      49.896003043225
   H               59.431898228868      58.866060235274      50.255470579994
   C               61.275704794290      58.521400545648      49.241067548098
   H               61.887564821665      57.707884319881      48.860043729630
   H               61.872959852757      59.085072407234      49.954334657343
   H               61.037348731965      59.175372858295      48.405488916664
   C               59.108575323369      57.265308905111      48.875795642027
   H               58.347455522509      56.657782651113      49.356690081793
   H               59.696304367219      56.614293911001      48.235497945693
   H               58.606927173989      57.986334830581      48.237013795625
   C               59.424561352243      55.978291903748      53.265656898877
   O               60.240521793369      56.421451007707      54.115347291266
   N               58.754223911516      54.819012053903      53.467773277452
   H               58.163969638471      54.438759043243      52.725881197130
   C               58.716622027098      54.135376053310      54.776134980231
   H               58.841361351926      54.919950923295      55.545647002826
   C               57.360090169460      53.448710136194      54.944166660749
   H               57.394565145334      52.829918643573      55.845004711673
   H               57.222039330151      52.769682876884      54.097053385093
   C               56.208279080654      54.453139381274      55.019527695212
   H               56.299715768454      55.205995048469      54.229110230120
   H               56.256238788468      55.007701903502      55.963382369669
   C               54.845537622668      53.799926165571      54.900423959563
   O               53.811670001917      54.459661746016      54.668076846516
   N               54.753010585375      52.449640867754      55.100465916769
   H               53.921558312764      52.022001040323      54.707284214021
   H               55.582505056770      51.863144627657      55.074793184862
   C               59.875890655221      53.129115485833      54.979921298336
   O               59.697009105447      51.922138652140      55.294592573526
   N               61.110167833971      53.678073946142      54.923117941196
   H               61.183923735409      54.673686767625      54.697431475644
   C               62.343659992591      52.895603646605      55.007516437395
   H               62.111564907476      51.872080467858      54.661034329448
   C               63.372046938258      53.546486879699      54.033709173332
   H               62.828527204438      53.692056921596      53.085077789072
   C               63.818889751238      54.921095136485      54.543338828378
   H               64.447240449914      54.819593933390      55.424754536440
   H               62.969705704786      55.549491570539      54.800435939916
   H               64.389418474479      55.438570814339      53.778267974932
   C               64.563682173098      52.628582805108      53.761235427458
   H               64.256103764027      51.586810664904      53.733810632995
   H               65.340849579430      52.734506139043      54.516532592700
   H               64.997932739195      52.865569465366      52.794560165479
   C               62.883120527871      52.820093525654      56.460452258849
   O               62.362986601031      53.495118236352      57.381655923287
   N               63.926908198994      51.973832050525      56.683009266531
   H               64.350075826864      51.437604025979      55.922022084179
   C               64.710141164755      51.990919993675      57.924766795168
   H               64.183904017954      52.652314424769      58.630938652508
   C               64.828985192486      50.575237654182      58.515625179367
   H               65.228858414276      49.894080734621      57.766762363828
   H               63.857162352581      50.207324586022      58.836309723160
   H               65.492715283872      50.576304001290      59.376891291133
   C               66.126387328563      52.559677655029      57.632927131289
   O               66.605273147135      52.572814859203      56.474653860669
   N               66.817094922073      53.027164847745      58.706440123873
   H               66.395688347505      52.981521026075      59.636960340484
   C               68.155925821004      53.573941021436      58.594862323042
   H               68.224610210336      54.532840943960      59.117788723505
   H               68.383451433715      53.724657357058      57.539999267552
   H               68.906489683009      52.897125001369      59.021439970384
