# Supplementary material for: Structural and functional characterization of NEMO cleavage by SARS-CoV-2 3CLpro
Source: Nat Commun. 2022 Sep 8;13:5285. doi: 10.1038/s41467-022-32922-9 (PMC9453703; doi:10.1038/s41467-022-32922-9)
Supplement: Supplementary file 4 — Supplementary Data 1 [file 41467_2022_32922_MOESM4_ESM.zip › supp_files/dftb_xyzoutputs/mers_receptor.xyz]

4536
 $fmoxyz
   N             30.710000000000     30.660000000000     56.520000000000
   H             31.670000000000     30.770000000000     56.890000000000
   H             30.670000000000     29.800000000000     55.930000000000
   H             30.110000000000     30.520000000000     57.360000000000
   C             30.220000000000     31.900000000000     55.840000000000
   H             30.510000000000     31.840000000000     54.800000000000
   C             28.660000000000     32.020000000000     55.950000000000
   H             28.210000000000     31.280000000000     55.260000000000
   H             28.300000000000     33.020000000000     55.620000000000
   O             28.220000000000     31.730000000000     57.270000000000
   H             27.310000000000     32.030000000000     57.380000000000
   C             30.930000000000     33.140000000000     56.370000000000
   O             32.060000000000     33.400000000000     55.990000000000
   N             30.300000000000     33.950000000000     57.260000000000
   H             29.370000000000     33.740000000000     57.570000000000
   C             30.990000000000     35.020000000000     57.990000000000
   H             31.930000000000     34.630000000000     58.370000000000
   H             30.330000000000     35.310000000000     58.800000000000
   C             31.290000000000     36.290000000000     57.230000000000
   O             30.700000000000     37.330000000000     57.510000000000
   N             32.250000000000     36.190000000000     56.280000000000
   H             32.570000000000     35.270000000000     56.090000000000
   C             32.790000000000     37.260000000000     55.450000000000
   H             33.240000000000     36.740000000000     54.620000000000
   C             31.750000000000     38.230000000000     54.820000000000
   H             31.390000000000     38.930000000000     55.610000000000
   H             30.870000000000     37.630000000000     54.480000000000
   C             32.280000000000     39.040000000000     53.620000000000
   H             33.280000000000     39.460000000000     53.880000000000
   C             32.460000000000     38.170000000000     52.360000000000
   H             31.490000000000     37.750000000000     52.020000000000
   H             33.160000000000     37.320000000000     52.560000000000
   H             32.900000000000     38.770000000000     51.540000000000
   C             31.370000000000     40.230000000000     53.310000000000
   H             31.320000000000     40.910000000000     54.180000000000
   H             30.340000000000     39.880000000000     53.070000000000
   H             31.760000000000     40.800000000000     52.440000000000
   C             33.960000000000     37.990000000000     56.130000000000
   O             33.940000000000     39.190000000000     56.390000000000
   N             35.030000000000     37.240000000000     56.450000000000
   H             35.030000000000     36.260000000000     56.270000000000
   C             36.240000000000     37.770000000000     57.060000000000
   H             35.970000000000     38.610000000000     57.680000000000
   C             36.950000000000     36.730000000000     57.940000000000
   H             37.720000000000     37.260000000000     58.540000000000
   C             35.920000000000     36.120000000000     58.920000000000
   H             35.190000000000     35.480000000000     58.380000000000
   H             35.370000000000     36.920000000000     59.460000000000
   H             36.440000000000     35.480000000000     59.660000000000
   C             37.650000000000     35.630000000000     57.110000000000
   H             38.520000000000     36.040000000000     56.550000000000
   H             36.950000000000     35.170000000000     56.380000000000
   H             38.030000000000     34.830000000000     57.770000000000
   C             37.210000000000     38.290000000000     56.000000000000
   O             37.200000000000     37.840000000000     54.860000000000
   N             38.100000000000     39.240000000000     56.350000000000
   H             38.140000000000     39.610000000000     57.280000000000
   C             39.120000000000     39.730000000000     55.430000000000
   H             38.660000000000     39.840000000000     54.460000000000
   C             39.660000000000     41.140000000000     55.840000000000
   H             40.450000000000     41.440000000000     55.110000000000
   H             40.120000000000     41.090000000000     56.840000000000
   C             38.560000000000     42.220000000000     55.800000000000
   H             37.850000000000     42.050000000000     56.640000000000
   H             37.990000000000     42.060000000000     54.850000000000
   C             39.000000000000     43.710000000000     55.800000000000
   H             39.800000000000     43.840000000000     55.040000000000
   H             39.420000000000     43.960000000000     56.800000000000
   C             37.810000000000     44.630000000000     55.440000000000
   H             36.960000000000     44.400000000000     56.110000000000
   H             37.500000000000     44.420000000000     54.400000000000
   N             38.070000000000     46.090000000000     55.550000000000
   H             38.880000000000     46.410000000000     54.980000000000
   H             38.170000000000     46.390000000000     56.540000000000
   H             37.220000000000     46.580000000000     55.210000000000
   C             40.270000000000     38.730000000000     55.240000000000
   O             41.030000000000     38.460000000000     56.160000000000
   N             40.400000000000     38.140000000000     54.030000000000
   H             39.770000000000     38.340000000000     53.290000000000
   C             41.410000000000     37.130000000000     53.730000000000
   H             41.810000000000     36.740000000000     54.650000000000
   C             40.840000000000     35.920000000000     52.940000000000
   H             41.670000000000     35.340000000000     52.480000000000
   H             40.220000000000     36.310000000000     52.100000000000
   C             40.030000000000     34.930000000000     53.780000000000
   H             39.140000000000     35.450000000000     54.210000000000
   H             40.660000000000     34.600000000000     54.630000000000
   S             39.500000000000     33.480000000000     52.810000000000
   C             38.930000000000     32.500000000000     54.230000000000
   H             38.100000000000     33.020000000000     54.760000000000
   H             39.750000000000     32.330000000000     54.950000000000
   H             38.550000000000     31.520000000000     53.890000000000
   C             42.590000000000     37.660000000000     52.940000000000
   O             42.450000000000     38.180000000000     51.840000000000
   N             43.810000000000     37.480000000000     53.470000000000
   H             43.950000000000     37.190000000000     54.410000000000
   C             45.010000000000     37.470000000000     52.660000000000
   H             44.890000000000     38.130000000000     51.820000000000
   C             46.260000000000     37.920000000000     53.450000000000
   H             46.140000000000     39.000000000000     53.690000000000
   H             47.190000000000     37.820000000000     52.850000000000
   O             46.390000000000     37.210000000000     54.680000000000
   H             46.860000000000     36.400000000000     54.460000000000
   C             45.270000000000     36.080000000000     52.090000000000
   O             44.960000000000     35.060000000000     52.710000000000
   N             45.870000000000     36.010000000000     50.890000000000
   H             46.060000000000     36.860000000000     50.410000000000
   C             46.450000000000     34.810000000000     50.320000000000
   H             45.650000000000     34.090000000000     50.230000000000
   C             47.080000000000     35.080000000000     48.920000000000
   H             47.580000000000     34.170000000000     48.520000000000
   H             47.840000000000     35.870000000000     49.050000000000
   N             45.220000000000     34.780000000000     47.200000000000
   H             44.990000000000     33.830000000000     47.380000000000
   C             46.130000000000     35.570000000000     47.870000000000
   C             44.710000000000     35.530000000000     46.190000000000
   H             43.970000000000     35.170000000000     45.480000000000
   N             45.250000000000     36.730000000000     46.150000000000
   C             46.140000000000     36.770000000000     47.220000000000
   H             46.740000000000     37.650000000000     47.390000000000
   C             47.570000000000     34.260000000000     51.200000000000
   O             48.270000000000     35.060000000000     51.820000000000
   N             47.810000000000     32.940000000000     51.290000000000
   C             47.020000000000     31.920000000000     50.610000000000
   H             47.180000000000     32.000000000000     49.520000000000
   H             45.940000000000     32.020000000000     50.850000000000
   C             49.040000000000     32.370000000000     51.850000000000
   H             48.930000000000     32.440000000000     52.930000000000
   C             49.050000000000     30.910000000000     51.360000000000
   H             49.520000000000     30.220000000000     52.090000000000
   H             49.580000000000     30.830000000000     50.380000000000
   C             47.570000000000     30.600000000000     51.130000000000
   H             47.420000000000     29.760000000000     50.420000000000
   H             47.090000000000     30.350000000000     52.100000000000
   C             50.320000000000     33.100000000000     51.510000000000
   O             50.510000000000     33.470000000000     50.350000000000
   N             51.210000000000     33.340000000000     52.480000000000
   H             51.040000000000     33.120000000000     53.440000000000
   C             52.380000000000     34.180000000000     52.290000000000
   H             52.220000000000     34.870000000000     51.480000000000
   C             52.660000000000     34.980000000000     53.580000000000
   H             51.860000000000     35.750000000000     53.670000000000
   H             53.630000000000     35.520000000000     53.530000000000
   O             52.590000000000     34.150000000000     54.750000000000
   H             53.420000000000     33.680000000000     54.840000000000
   C             53.620000000000     33.410000000000     51.930000000000
   O             54.630000000000     34.010000000000     51.580000000000
   N             53.580000000000     32.060000000000     51.980000000000
   H             52.700000000000     31.640000000000     52.200000000000
   C             54.750000000000     31.190000000000     51.880000000000
   H             54.380000000000     30.170000000000     51.820000000000
   H             55.360000000000     31.370000000000     52.750000000000
   C             55.650000000000     31.370000000000     50.680000000000
   O             56.870000000000     31.450000000000     50.810000000000
   N             55.050000000000     31.450000000000     49.480000000000
   H             54.070000000000     31.330000000000     49.400000000000
   C             55.730000000000     31.630000000000     48.220000000000
   H             56.460000000000     30.850000000000     48.120000000000
   C             54.700000000000     31.560000000000     47.030000000000
   H             55.260000000000     31.450000000000     46.070000000000
   H             54.120000000000     32.500000000000     46.980000000000
   C             53.680000000000     30.430000000000     47.100000000000
   O             53.770000000000     29.530000000000     47.970000000000
   O             52.740000000000     30.450000000000     46.260000000000
   C             56.470000000000     32.970000000000     48.190000000000
   O             57.610000000000     33.100000000000     47.740000000000
   N             55.810000000000     34.030000000000     48.700000000000
   H             54.870000000000     33.890000000000     49.020000000000
   C             56.370000000000     35.360000000000     48.920000000000
   H             56.910000000000     35.630000000000     48.030000000000
   C             55.270000000000     36.410000000000     49.030000000000
   H             54.610000000000     36.180000000000     49.900000000000
   C             55.880000000000     37.820000000000     49.190000000000
   H             56.540000000000     38.050000000000     48.320000000000
   H             56.480000000000     37.920000000000     50.110000000000
   H             55.060000000000     38.570000000000     49.210000000000
   C             54.450000000000     36.380000000000     47.730000000000
   H             53.960000000000     35.400000000000     47.560000000000
   H             55.100000000000     36.590000000000     46.850000000000
   H             53.660000000000     37.160000000000     47.760000000000
   C             57.430000000000     35.430000000000     50.010000000000
   O             58.480000000000     36.030000000000     49.810000000000
   N             57.240000000000     34.750000000000     51.170000000000
   H             56.370000000000     34.290000000000     51.300000000000
   C             58.170000000000     34.680000000000     52.290000000000
   H             58.300000000000     35.680000000000     52.680000000000
   C             57.690000000000     33.730000000000     53.420000000000
   H             58.520000000000     33.510000000000     54.120000000000
   H             57.380000000000     32.770000000000     52.960000000000
   C             56.530000000000     34.260000000000     54.310000000000
   H             55.680000000000     34.600000000000     53.680000000000
   H             56.870000000000     35.120000000000     54.930000000000
   C             56.030000000000     33.170000000000     55.260000000000
   O             54.840000000000     32.760000000000     55.130000000000
   O             56.820000000000     32.720000000000     56.130000000000
   C             59.560000000000     34.200000000000     51.890000000000
   O             60.580000000000     34.710000000000     52.350000000000
   N             59.610000000000     33.220000000000     50.970000000000
   H             58.760000000000     32.820000000000     50.630000000000
   C             60.830000000000     32.650000000000     50.440000000000
   H             61.440000000000     32.320000000000     51.270000000000
   C             60.450000000000     31.450000000000     49.550000000000
   H             59.850000000000     31.780000000000     48.680000000000
   H             59.840000000000     30.730000000000     50.130000000000
   H             61.360000000000     30.930000000000     49.180000000000
   C             61.670000000000     33.640000000000     49.620000000000
   O             62.870000000000     33.440000000000     49.440000000000
   N             61.050000000000     34.720000000000     49.110000000000
   H             60.090000000000     34.880000000000     49.330000000000
   C             61.660000000000     35.660000000000     48.210000000000
   H             62.570000000000     35.240000000000     47.790000000000
   C             60.680000000000     35.980000000000     47.060000000000
   H             61.140000000000     36.720000000000     46.360000000000
   H             59.760000000000     36.460000000000     47.470000000000
   S             60.240000000000     34.480000000000     46.130000000000
   H             59.510000000000     33.920000000000     47.090000000000
   C             62.060000000000     36.960000000000     48.880000000000
   O             62.580000000000     37.870000000000     48.230000000000
   N             61.870000000000     37.110000000000     50.210000000000
   H             61.480000000000     36.370000000000     50.750000000000
   C             62.190000000000     38.350000000000     50.890000000000
   H             62.070000000000     39.170000000000     50.190000000000
   C             61.230000000000     38.620000000000     52.080000000000
   H             61.510000000000     39.580000000000     52.580000000000
   H             61.350000000000     37.810000000000     52.820000000000
   C             59.740000000000     38.700000000000     51.670000000000
   H             59.150000000000     38.960000000000     52.570000000000
   H             59.420000000000     37.680000000000     51.380000000000
   S             59.320000000000     39.840000000000     50.310000000000
   C             60.090000000000     41.390000000000     50.890000000000
   H             61.180000000000     41.260000000000     51.040000000000
   H             59.650000000000     41.730000000000     51.850000000000
   H             59.950000000000     42.200000000000     50.140000000000
   C             63.630000000000     38.410000000000     51.370000000000
   O             64.170000000000     37.450000000000     51.920000000000
   N             64.300000000000     39.560000000000     51.150000000000
   H             63.860000000000     40.300000000000     50.660000000000
   C             65.680000000000     39.780000000000     51.550000000000
   H             65.940000000000     39.080000000000     52.330000000000
   C             66.690000000000     39.650000000000     50.400000000000
   H             67.720000000000     39.750000000000     50.810000000000
   C             66.590000000000     38.250000000000     49.760000000000
   H             65.620000000000     38.130000000000     49.230000000000
   H             66.640000000000     37.450000000000     50.540000000000
   H             67.410000000000     38.090000000000     49.030000000000
   C             66.490000000000     40.720000000000     49.310000000000
   H             66.620000000000     41.750000000000     49.720000000000
   H             65.480000000000     40.630000000000     48.860000000000
   H             67.240000000000     40.580000000000     48.500000000000
   C             65.790000000000     41.170000000000     52.180000000000
   O             64.880000000000     42.000000000000     52.090000000000
   N             66.900000000000     41.460000000000     52.880000000000
   H             67.590000000000     40.750000000000     53.030000000000
   C             67.280000000000     42.780000000000     53.340000000000
   H             66.410000000000     43.420000000000     53.390000000000
   C             67.950000000000     42.690000000000     54.740000000000
   H             68.850000000000     42.050000000000     54.650000000000
   H             67.250000000000     42.170000000000     55.430000000000
   C             68.360000000000     44.050000000000     55.360000000000
   H             67.450000000000     44.660000000000     55.560000000000
   H             69.010000000000     44.610000000000     54.670000000000
   C             69.180000000000     43.870000000000     56.650000000000
   O             70.330000000000     43.440000000000     56.630000000000
   N             68.610000000000     44.260000000000     57.810000000000
   H             69.200000000000     44.220000000000     58.610000000000
   H             67.740000000000     44.760000000000     57.790000000000
   C             68.270000000000     43.380000000000     52.360000000000
   O             69.180000000000     42.690000000000     51.890000000000
   N             68.120000000000     44.680000000000     52.020000000000
   H             67.370000000000     45.210000000000     52.400000000000
   C             69.050000000000     45.410000000000     51.180000000000
   H             69.910000000000     44.790000000000     50.950000000000
   C             68.430000000000     45.890000000000     49.870000000000
   H             67.570000000000     46.550000000000     50.080000000000
   C             69.460000000000     46.660000000000     49.010000000000
   H             70.360000000000     46.040000000000     48.840000000000
   H             69.760000000000     47.610000000000     49.490000000000
   H             69.010000000000     46.900000000000     48.020000000000
   C             67.890000000000     44.670000000000     49.080000000000
   H             67.080000000000     44.160000000000     49.640000000000
   H             68.700000000000     43.940000000000     48.890000000000
   H             67.480000000000     45.000000000000     48.100000000000
   C             69.570000000000     46.610000000000     51.970000000000
   O             68.790000000000     47.390000000000     52.520000000000
   N             70.910000000000     46.780000000000     52.040000000000
   H             71.510000000000     46.090000000000     51.640000000000
   C             71.560000000000     47.870000000000     52.770000000000
   H             70.820000000000     48.550000000000     53.150000000000
   C             72.400000000000     47.360000000000     53.950000000000
   H             73.090000000000     46.570000000000     53.570000000000
   O             71.590000000000     46.760000000000     54.950000000000
   H             71.140000000000     47.470000000000     55.400000000000
   C             73.220000000000     48.450000000000     54.650000000000
   H             72.560000000000     49.300000000000     54.960000000000
   H             74.020000000000     48.840000000000     53.990000000000
   H             73.700000000000     48.040000000000     55.560000000000
   C             72.460000000000     48.660000000000     51.830000000000
   O             73.200000000000     48.090000000000     51.030000000000
   N             72.430000000000     50.010000000000     51.910000000000
   H             71.810000000000     50.450000000000     52.550000000000
   C             73.330000000000     50.900000000000     51.180000000000
   H             74.230000000000     50.370000000000     50.920000000000
   C             72.660000000000     51.530000000000     49.930000000000
   H             71.820000000000     52.180000000000     50.250000000000
   H             72.200000000000     50.700000000000     49.340000000000
   S             73.820000000000     52.480000000000     48.880000000000
   H             74.490000000000     51.420000000000     48.430000000000
   C             73.680000000000     52.020000000000     52.130000000000
   O             72.820000000000     52.500000000000     52.860000000000
   N             74.960000000000     52.470000000000     52.210000000000
   H             75.640000000000     52.210000000000     51.530000000000
   C             75.400000000000     53.330000000000     53.320000000000
   H             74.890000000000     54.270000000000     53.240000000000
   H             76.480000000000     53.420000000000     53.260000000000
   C             75.080000000000     52.710000000000     54.670000000000
   O             75.450000000000     51.580000000000     54.940000000000
   N             74.330000000000     53.440000000000     55.510000000000
   H             74.100000000000     54.390000000000     55.310000000000
   C             73.670000000000     52.850000000000     56.670000000000
   H             73.860000000000     51.780000000000     56.680000000000
   C             74.200000000000     53.370000000000     58.030000000000
   H             75.220000000000     52.960000000000     58.140000000000
   H             73.600000000000     52.980000000000     58.880000000000
   O             74.310000000000     54.800000000000     58.090000000000
   H             73.440000000000     55.180000000000     58.200000000000
   C             72.150000000000     52.940000000000     56.570000000000
   O             71.440000000000     52.980000000000     57.570000000000
   N             71.610000000000     52.970000000000     55.340000000000
   H             72.180000000000     52.910000000000     54.530000000000
   C             70.190000000000     52.900000000000     55.050000000000
   H             69.610000000000     53.250000000000     55.890000000000
   C             69.840000000000     53.700000000000     53.780000000000
   H             68.780000000000     53.530000000000     53.480000000000
   H             70.470000000000     53.330000000000     52.940000000000
   C             70.090000000000     55.210000000000     53.920000000000
   H             70.210000000000     55.620000000000     52.900000000000
   H             71.060000000000     55.360000000000     54.440000000000
   S             68.790000000000     56.130000000000     54.790000000000
   C             67.680000000000     56.170000000000     53.360000000000
   H             67.250000000000     55.170000000000     53.150000000000
   H             68.200000000000     56.500000000000     52.440000000000
   H             66.840000000000     56.880000000000     53.530000000000
   C             69.810000000000     51.460000000000     54.780000000000
   O             70.500000000000     50.760000000000     54.040000000000
   N             68.710000000000     50.960000000000     55.380000000000
   H             68.130000000000     51.520000000000     55.960000000000
   C             68.400000000000     49.540000000000     55.300000000000
   H             68.860000000000     49.110000000000     54.420000000000
   C             68.930000000000     48.780000000000     56.510000000000
   H             68.550000000000     49.230000000000     57.450000000000
   O             70.350000000000     48.800000000000     56.510000000000
   H             70.590000000000     49.690000000000     56.760000000000
   C             68.550000000000     47.300000000000     56.460000000000
   H             68.850000000000     46.850000000000     55.490000000000
   H             67.460000000000     47.140000000000     56.620000000000
   H             69.090000000000     46.760000000000     57.280000000000
   C             66.910000000000     49.310000000000     55.130000000000
   O             66.080000000000     49.890000000000     55.840000000000
   N             66.530000000000     48.460000000000     54.170000000000
   H             67.200000000000     47.990000000000     53.600000000000
   C             65.140000000000     48.180000000000     53.870000000000
   H             64.610000000000     48.130000000000     54.810000000000
   C             64.450000000000     49.280000000000     53.010000000000
   H             64.250000000000     50.130000000000     53.690000000000
   H             63.450000000000     48.940000000000     52.650000000000
   C             65.230000000000     49.850000000000     51.810000000000
   H             66.160000000000     50.330000000000     52.180000000000
   C             65.630000000000     48.770000000000     50.790000000000
   H             64.740000000000     48.180000000000     50.480000000000
   H             66.380000000000     48.070000000000     51.240000000000
   H             66.090000000000     49.220000000000     49.880000000000
   C             64.380000000000     50.920000000000     51.120000000000
   H             64.120000000000     51.730000000000     51.840000000000
   H             63.430000000000     50.470000000000     50.750000000000
   H             64.910000000000     51.380000000000     50.250000000000
   C             64.990000000000     46.790000000000     53.280000000000
   O             65.950000000000     46.040000000000     53.150000000000
   N             63.750000000000     46.380000000000     52.960000000000
   H             62.970000000000     47.010000000000     53.020000000000
   C             63.460000000000     45.070000000000     52.430000000000
   H             64.190000000000     44.370000000000     52.810000000000
   C             62.060000000000     44.560000000000     52.860000000000
   H             61.960000000000     43.480000000000     52.640000000000
   H             61.260000000000     45.100000000000     52.300000000000
   C             61.860000000000     44.780000000000     54.360000000000
   O             62.300000000000     43.990000000000     55.190000000000
   N             61.130000000000     45.860000000000     54.720000000000
   H             60.890000000000     46.540000000000     54.030000000000
   H             60.960000000000     46.020000000000     55.690000000000
   C             63.570000000000     45.060000000000     50.910000000000
   O             63.300000000000     46.050000000000     50.230000000000
   N             63.980000000000     43.920000000000     50.330000000000
   H             64.220000000000     43.140000000000     50.900000000000
   C             63.990000000000     43.700000000000     48.890000000000
   H             65.010000000000     43.620000000000     48.570000000000
   H             63.440000000000     44.490000000000     48.390000000000
   C             63.300000000000     42.410000000000     48.560000000000
   O             63.100000000000     41.550000000000     49.410000000000
   N             62.960000000000     42.240000000000     47.280000000000
   H             63.150000000000     42.970000000000     46.620000000000
   C             62.300000000000     41.060000000000     46.750000000000
   H             62.090000000000     40.360000000000     47.550000000000
   C             60.970000000000     41.480000000000     46.060000000000
   H             61.210000000000     42.190000000000     45.240000000000
   H             60.360000000000     42.030000000000     46.800000000000
   C             60.130000000000     40.330000000000     45.480000000000
   H             60.780000000000     39.680000000000     44.850000000000
   C             59.510000000000     39.460000000000     46.580000000000
   H             58.820000000000     40.060000000000     47.210000000000
   H             60.290000000000     39.030000000000     47.240000000000
   H             58.930000000000     38.620000000000     46.130000000000
   C             59.040000000000     40.880000000000     44.550000000000
   H             59.490000000000     41.450000000000     43.710000000000
   H             58.350000000000     41.560000000000     45.110000000000
   H             58.440000000000     40.050000000000     44.130000000000
   C             63.210000000000     40.390000000000     45.750000000000
   O             63.630000000000     41.010000000000     44.770000000000
   N             63.560000000000     39.110000000000     45.970000000000
   H             63.190000000000     38.640000000000     46.770000000000
   C             64.510000000000     38.340000000000     45.190000000000
   H             65.050000000000     39.000000000000     44.530000000000
   C             65.510000000000     37.660000000000     46.170000000000
   H             64.910000000000     37.050000000000     46.880000000000
   H             66.000000000000     38.460000000000     46.770000000000
   C             66.600000000000     36.780000000000     45.610000000000
   C             67.230000000000     36.870000000000     44.400000000000
   H             66.990000000000     37.590000000000     43.630000000000
   N             68.180000000000     35.880000000000     44.300000000000
   H             68.760000000000     35.660000000000     43.550000000000
   C             68.180000000000     35.120000000000     45.440000000000
   C             67.190000000000     35.660000000000     46.300000000000
   C             66.950000000000     35.040000000000     47.530000000000
   H             66.190000000000     35.420000000000     48.200000000000
   C             67.680000000000     33.890000000000     47.860000000000
   H             67.490000000000     33.390000000000     48.800000000000
   C             68.910000000000     34.000000000000     45.770000000000
   H             69.660000000000     33.600000000000     45.100000000000
   C             68.640000000000     33.380000000000     47.000000000000
   H             69.190000000000     32.490000000000     47.270000000000
   C             63.790000000000     37.300000000000     44.340000000000
   O             63.180000000000     36.370000000000     44.850000000000
   N             63.840000000000     37.460000000000     43.000000000000
   H             64.360000000000     38.200000000000     42.600000000000
   C             63.190000000000     36.570000000000     42.050000000000
   H             62.920000000000     35.630000000000     42.520000000000
   C             61.960000000000     37.230000000000     41.370000000000
   H             61.530000000000     36.540000000000     40.610000000000
   H             62.320000000000     38.130000000000     40.830000000000
   C             60.840000000000     37.690000000000     42.320000000000
   H             61.290000000000     38.200000000000     43.190000000000
   C             59.940000000000     38.700000000000     41.600000000000
   H             59.480000000000     38.240000000000     40.700000000000
   H             60.530000000000     39.590000000000     41.280000000000
   H             59.120000000000     39.050000000000     42.280000000000
   C             60.030000000000     36.490000000000     42.840000000000
   H             60.690000000000     35.770000000000     43.360000000000
   H             59.530000000000     35.970000000000     41.990000000000
   H             59.240000000000     36.840000000000     43.540000000000
   C             64.200000000000     36.280000000000     40.970000000000
   O             64.860000000000     37.200000000000     40.490000000000
   N             64.380000000000     35.000000000000     40.570000000000
   H             63.810000000000     34.260000000000     40.920000000000
   C             65.430000000000     34.600000000000     39.640000000000
   H             65.470000000000     33.520000000000     39.680000000000
   C             65.090000000000     35.030000000000     38.180000000000
   H             65.820000000000     34.580000000000     37.470000000000
   H             65.110000000000     36.130000000000     38.080000000000
   C             63.700000000000     34.550000000000     37.770000000000
   O             63.440000000000     33.320000000000     37.820000000000
   O             62.890000000000     35.410000000000     37.330000000000
   C             66.810000000000     35.090000000000     40.140000000000
   O             67.130000000000     34.940000000000     41.320000000000
   N             67.640000000000     35.730000000000     39.300000000000
   H             67.400000000000     35.850000000000     38.340000000000
   C             68.890000000000     36.360000000000     39.730000000000
   H             69.220000000000     35.900000000000     40.650000000000
   C             70.010000000000     36.140000000000     38.670000000000
   H             70.070000000000     35.060000000000     38.430000000000
   H             70.990000000000     36.450000000000     39.110000000000
   C             69.770000000000     36.900000000000     37.360000000000
   O             68.640000000000     37.220000000000     36.980000000000
   N             70.870000000000     37.290000000000     36.680000000000
   H             70.710000000000     37.800000000000     35.840000000000
   H             71.760000000000     37.300000000000     37.150000000000
   C             68.730000000000     37.850000000000     40.020000000000
   O             69.710000000000     38.590000000000     40.100000000000
   N             67.490000000000     38.350000000000     40.180000000000
   H             66.690000000000     37.750000000000     40.210000000000
   C             67.210000000000     39.780000000000     40.240000000000
   H             68.130000000000     40.340000000000     40.160000000000
   C             66.310000000000     40.260000000000     39.100000000000
   H             65.340000000000     39.720000000000     39.130000000000
   O             66.930000000000     40.030000000000     37.840000000000
   H             67.000000000000     39.080000000000     37.750000000000
   C             66.060000000000     41.780000000000     39.160000000000
   H             67.020000000000     42.330000000000     39.080000000000
   H             65.540000000000     42.080000000000     40.090000000000
   H             65.410000000000     42.080000000000     38.310000000000
   C             66.600000000000     40.150000000000     41.590000000000
   O             65.730000000000     39.460000000000     42.120000000000
   N             67.070000000000     41.250000000000     42.210000000000
   H             67.780000000000     41.790000000000     41.760000000000
   C             66.560000000000     41.750000000000     43.470000000000
   H             65.740000000000     41.120000000000     43.800000000000
   C             67.600000000000     41.750000000000     44.600000000000
   H             68.500000000000     42.310000000000     44.280000000000
   C             67.040000000000     42.400000000000     45.890000000000
   H             66.090000000000     41.910000000000     46.200000000000
   H             66.840000000000     43.490000000000     45.750000000000
   H             67.770000000000     42.290000000000     46.720000000000
   C             68.030000000000     40.300000000000     44.900000000000
   H             68.480000000000     39.830000000000     44.000000000000
   H             67.150000000000     39.700000000000     45.210000000000
   H             68.780000000000     40.280000000000     45.720000000000
   C             65.990000000000     43.150000000000     43.260000000000
   O             66.670000000000     44.060000000000     42.790000000000
   N             64.700000000000     43.340000000000     43.590000000000
   H             64.170000000000     42.580000000000     43.950000000000
   C             64.020000000000     44.630000000000     43.520000000000
   H             64.600000000000     45.310000000000     42.910000000000
   C             62.590000000000     44.500000000000     42.900000000000
   H             61.980000000000     45.390000000000     43.180000000000
   H             62.090000000000     43.620000000000     43.330000000000
   C             62.570000000000     44.400000000000     41.410000000000
   C             62.410000000000     45.460000000000     40.550000000000
   H             62.330000000000     46.490000000000     40.880000000000
   N             62.370000000000     45.010000000000     39.260000000000
   H             62.080000000000     45.520000000000     38.470000000000
   C             62.520000000000     43.660000000000     39.240000000000
   C             62.650000000000     43.220000000000     40.580000000000
   C             62.800000000000     41.860000000000     40.850000000000
   H             62.900000000000     41.490000000000     41.860000000000
   C             62.840000000000     40.970000000000     39.780000000000
   H             62.980000000000     39.920000000000     39.960000000000
   C             62.550000000000     42.770000000000     38.180000000000
   H             62.430000000000     43.100000000000     37.160000000000
   C             62.710000000000     41.410000000000     38.460000000000
   H             62.740000000000     40.690000000000     37.660000000000
   C             63.890000000000     45.260000000000     44.890000000000
   O             63.570000000000     44.590000000000     45.870000000000
   N             64.120000000000     46.590000000000     45.010000000000
   H             64.430000000000     47.130000000000     44.230000000000
   C             63.880000000000     47.300000000000     46.250000000000
   H             63.000000000000     46.870000000000     46.710000000000
   C             65.070000000000     47.180000000000     47.250000000000
   H             65.360000000000     46.110000000000     47.280000000000
   H             64.700000000000     47.420000000000     48.270000000000
   S             66.550000000000     48.190000000000     46.890000000000
   H             65.970000000000     49.370000000000     47.070000000000
   C             63.560000000000     48.760000000000     45.900000000000
   O             63.840000000000     49.170000000000     44.780000000000
   N             62.940000000000     49.570000000000     46.760000000000
   C             62.390000000000     49.150000000000     48.050000000000
   H             63.210000000000     49.050000000000     48.790000000000
   H             61.830000000000     48.190000000000     47.970000000000
   C             62.820000000000     51.020000000000     46.570000000000
   H             62.160000000000     51.170000000000     45.730000000000
   C             62.200000000000     51.520000000000     47.890000000000
   H             61.510000000000     52.380000000000     47.740000000000
   H             62.990000000000     51.810000000000     48.620000000000
   C             61.470000000000     50.300000000000     48.440000000000
   H             61.300000000000     50.370000000000     49.540000000000
   H             60.480000000000     50.190000000000     47.940000000000
   C             64.120000000000     51.750000000000     46.250000000000
   O             65.140000000000     51.460000000000     46.870000000000
   N             64.120000000000     52.750000000000     45.330000000000
   H             63.310000000000     52.960000000000     44.800000000000
   C             65.360000000000     53.420000000000     44.950000000000
   H             66.120000000000     52.670000000000     44.810000000000
   C             65.230000000000     54.220000000000     43.620000000000
   H             64.810000000000     53.530000000000     42.860000000000
   H             66.250000000000     54.490000000000     43.280000000000
   C             64.380000000000     55.500000000000     43.680000000000
   H             64.770000000000     56.210000000000     44.440000000000
   H             63.340000000000     55.240000000000     43.980000000000
   C             64.360000000000     56.240000000000     42.330000000000
   H             64.130000000000     55.520000000000     41.510000000000
   H             65.350000000000     56.710000000000     42.140000000000
   N             63.300000000000     57.290000000000     42.410000000000
   H             62.870000000000     57.490000000000     43.290000000000
   C             63.110000000000     58.190000000000     41.450000000000
   N             63.610000000000     58.060000000000     40.240000000000
   H             63.780000000000     57.120000000000     39.950000000000
   H             63.340000000000     58.760000000000     39.590000000000
   N             62.410000000000     59.260000000000     41.720000000000
   H             62.030000000000     59.310000000000     42.650000000000
   H             62.630000000000     60.110000000000     41.240000000000
   C             65.890000000000     54.370000000000     46.010000000000
   O             67.050000000000     54.760000000000     45.990000000000
   N             65.080000000000     54.730000000000     47.030000000000
   H             64.140000000000     54.400000000000     47.030000000000
   C             65.520000000000     55.700000000000     48.020000000000
   H             66.140000000000     56.440000000000     47.550000000000
   C             64.330000000000     56.440000000000     48.690000000000
   H             63.760000000000     56.960000000000     47.890000000000
   H             64.700000000000     57.230000000000     49.370000000000
   C             63.580000000000     54.960000000000     50.670000000000
   H             64.440000000000     54.960000000000     51.320000000000
   C             63.410000000000     55.540000000000     49.450000000000
   N             62.410000000000     54.300000000000     50.940000000000
   H             62.120000000000     53.700000000000     51.680000000000
   N             62.150000000000     55.230000000000     49.020000000000
   H             61.710000000000     55.580000000000     48.200000000000
   C             61.560000000000     54.480000000000     49.950000000000
   H             60.560000000000     54.100000000000     49.940000000000
   C             66.350000000000     55.060000000000     49.130000000000
   O             66.630000000000     55.690000000000     50.130000000000
   N             66.790000000000     53.790000000000     48.950000000000
   H             66.470000000000     53.260000000000     48.170000000000
   C             67.820000000000     53.160000000000     49.760000000000
   H             67.550000000000     53.290000000000     50.790000000000
   C             67.920000000000     51.660000000000     49.490000000000
   H             66.890000000000     51.250000000000     49.530000000000
   C             68.480000000000     51.330000000000     48.090000000000
   H             69.550000000000     51.650000000000     48.000000000000
   H             67.890000000000     51.820000000000     47.290000000000
   H             68.450000000000     50.240000000000     47.920000000000
   C             68.740000000000     50.970000000000     50.600000000000
   H             68.310000000000     51.200000000000     51.600000000000
   H             69.800000000000     51.300000000000     50.590000000000
   H             68.720000000000     49.870000000000     50.470000000000
   C             69.180000000000     53.840000000000     49.600000000000
   O             69.950000000000     53.960000000000     50.540000000000
   N             69.510000000000     54.350000000000     48.390000000000
   H             68.890000000000     54.270000000000     47.610000000000
   C             70.830000000000     54.890000000000     48.120000000000
   H             71.540000000000     54.470000000000     48.810000000000
   C             71.300000000000     54.510000000000     46.680000000000
   H             71.300000000000     53.400000000000     46.620000000000
   H             72.360000000000     54.830000000000     46.560000000000
   C             70.470000000000     55.060000000000     45.510000000000
   H             70.470000000000     56.180000000000     45.550000000000
   H             69.420000000000     54.730000000000     45.630000000000
   S             71.070000000000     54.520000000000     43.880000000000
   C             69.730000000000     55.260000000000     42.900000000000
   H             69.690000000000     56.360000000000     43.050000000000
   H             68.750000000000     54.840000000000     43.190000000000
   H             69.880000000000     55.070000000000     41.820000000000
   C             70.890000000000     56.400000000000     48.330000000000
   O             71.920000000000     57.040000000000     48.150000000000
   N             69.770000000000     57.010000000000     48.770000000000
   H             68.970000000000     56.450000000000     48.970000000000
   C             69.760000000000     58.360000000000     49.310000000000
   H             70.340000000000     58.980000000000     48.630000000000
   C             68.310000000000     58.930000000000     49.360000000000
   H             67.680000000000     58.210000000000     49.930000000000
   H             67.930000000000     58.950000000000     48.320000000000
   S             68.170000000000     60.590000000000     50.120000000000
   H             67.240000000000     61.080000000000     49.310000000000
   C             70.410000000000     58.400000000000     50.700000000000
   O             70.150000000000     57.490000000000     51.470000000000
   N             71.220000000000     59.360000000000     51.110000000000
   C             71.930000000000     60.280000000000     50.220000000000
   H             71.220000000000     60.830000000000     49.550000000000
   H             72.650000000000     59.700000000000     49.600000000000
   C             71.810000000000     59.340000000000     52.450000000000
   H             72.160000000000     58.340000000000     52.660000000000
   C             72.990000000000     60.330000000000     52.350000000000
   H             73.920000000000     59.760000000000     52.120000000000
   H             73.160000000000     60.920000000000     53.280000000000
   C             72.660000000000     61.220000000000     51.160000000000
   H             71.980000000000     62.030000000000     51.500000000000
   H             73.570000000000     61.670000000000     50.700000000000
   C             70.850000000000     59.690000000000     53.580000000000
   O             70.880000000000     58.990000000000     54.590000000000
   N             70.070000000000     60.790000000000     53.420000000000
   H             70.120000000000     61.220000000000     52.520000000000
   C             69.090000000000     61.360000000000     54.350000000000
   H             68.120000000000     60.940000000000     54.120000000000
   C             69.410000000000     61.180000000000     55.850000000000
   H             70.410000000000     61.580000000000     56.100000000000
   H             69.360000000000     60.100000000000     56.130000000000
   H             68.660000000000     61.700000000000     56.480000000000
   C             68.990000000000     62.860000000000     54.110000000000
   O             67.930000000000     63.470000000000     54.170000000000
   N             70.130000000000     63.510000000000     53.780000000000
   H             71.010000000000     63.040000000000     53.860000000000
   C             70.200000000000     64.950000000000     53.610000000000
   H             69.570000000000     65.420000000000     54.340000000000
   C             71.660000000000     65.390000000000     53.850000000000
   H             71.760000000000     66.500000000000     53.750000000000
   H             72.360000000000     64.910000000000     53.130000000000
   C             72.070000000000     65.030000000000     55.270000000000
   O             71.270000000000     65.240000000000     56.210000000000
   O             73.220000000000     64.540000000000     55.430000000000
   C             69.680000000000     65.410000000000     52.240000000000
   O             69.350000000000     66.570000000000     52.030000000000
   N             69.530000000000     64.470000000000     51.290000000000
   H             69.740000000000     63.520000000000     51.520000000000
   C             69.060000000000     64.740000000000     49.950000000000
   H             69.140000000000     65.790000000000     49.720000000000
   C             69.840000000000     63.900000000000     48.890000000000
   H             69.590000000000     64.260000000000     47.870000000000
   H             69.510000000000     62.840000000000     48.940000000000
   C             71.390000000000     63.820000000000     49.050000000000
   H             71.760000000000     62.970000000000     48.450000000000
   H             71.650000000000     63.640000000000     50.110000000000
   C             72.160000000000     65.050000000000     48.540000000000
   O             71.930000000000     65.550000000000     47.440000000000
   N             73.170000000000     65.480000000000     49.330000000000
   H             73.810000000000     66.140000000000     48.930000000000
   H             73.400000000000     64.990000000000     50.170000000000
   C             67.580000000000     64.340000000000     49.890000000000
   O             67.180000000000     63.430000000000     49.180000000000
   N             66.690000000000     64.990000000000     50.660000000000
   H             66.990000000000     65.720000000000     51.270000000000
   C             65.280000000000     64.620000000000     50.680000000000
   H             65.040000000000     63.960000000000     49.850000000000
   C             64.860000000000     63.900000000000     51.980000000000
   H             63.750000000000     63.780000000000     52.030000000000
   H             65.190000000000     64.520000000000     52.840000000000
   C             65.450000000000     62.480000000000     52.180000000000
   H             66.550000000000     62.550000000000     52.090000000000
   C             65.130000000000     61.960000000000     53.590000000000
   H             64.030000000000     61.830000000000     53.720000000000
   H             65.490000000000     62.680000000000     54.360000000000
   H             65.630000000000     60.990000000000     53.770000000000
   C             64.930000000000     61.490000000000     51.140000000000
   H             65.220000000000     61.790000000000     50.110000000000
   H             63.820000000000     61.430000000000     51.190000000000
   H             65.340000000000     60.480000000000     51.330000000000
   C             64.450000000000     65.860000000000     50.430000000000
   O             63.570000000000     66.250000000000     51.190000000000
   N             64.740000000000     66.470000000000     49.270000000000
   H             65.450000000000     66.070000000000     48.710000000000
   C             64.350000000000     67.820000000000     48.900000000000
   H             63.280000000000     67.940000000000     49.020000000000
   C             65.120000000000     68.900000000000     49.700000000000
   H             64.680000000000     68.930000000000     50.720000000000
   H             64.990000000000     69.910000000000     49.250000000000
   O             66.510000000000     68.590000000000     49.820000000000
   H             66.650000000000     68.360000000000     50.740000000000
   C             64.670000000000     67.970000000000     47.430000000000
   O             63.810000000000     68.330000000000     46.630000000000
   N             65.910000000000     67.600000000000     47.040000000000
   H             66.630000000000     67.570000000000     47.730000000000
   C             66.310000000000     67.420000000000     45.660000000000
   H             65.440000000000     67.240000000000     45.050000000000
   C             66.990000000000     68.730000000000     45.160000000000
   H             67.930000000000     68.910000000000     45.730000000000
   H             66.310000000000     69.580000000000     45.350000000000
   C             67.320000000000     68.760000000000     43.680000000000
   O             66.680000000000     68.020000000000     42.880000000000
   O             68.140000000000     69.630000000000     43.290000000000
   C             67.210000000000     66.170000000000     45.500000000000
   O             68.410000000000     66.300000000000     45.280000000000
   N             66.720000000000     64.920000000000     45.610000000000
   C             65.560000000000     64.530000000000     46.410000000000
   H             64.630000000000     65.010000000000     46.020000000000
   H             65.750000000000     64.830000000000     47.460000000000
   C             67.530000000000     63.770000000000     45.260000000000
   H             68.580000000000     63.920000000000     45.470000000000
   C             66.960000000000     62.600000000000     46.090000000000
   H             67.530000000000     62.540000000000     47.040000000000
   H             67.040000000000     61.610000000000     45.590000000000
   C             65.500000000000     63.000000000000     46.360000000000
   H             64.870000000000     62.670000000000     45.500000000000
   H             65.120000000000     62.550000000000     47.300000000000
   C             67.370000000000     63.470000000000     43.790000000000
   O             66.410000000000     62.820000000000     43.380000000000
   N             68.330000000000     63.900000000000     42.960000000000
   H             69.070000000000     64.490000000000     43.270000000000
   C             68.390000000000     63.430000000000     41.600000000000
   H             67.390000000000     63.270000000000     41.240000000000
   C             69.020000000000     64.470000000000     40.630000000000
   H             68.370000000000     65.380000000000     40.660000000000
   H             69.000000000000     64.060000000000     39.590000000000
   C             70.430000000000     64.930000000000     40.980000000000
   O             70.930000000000     64.800000000000     42.100000000000
   N             71.130000000000     65.490000000000     39.970000000000
   H             72.020000000000     65.880000000000     40.190000000000
   H             70.710000000000     65.630000000000     39.070000000000
   C             69.070000000000     62.060000000000     41.590000000000
   O             70.290000000000     61.900000000000     41.670000000000
   N             68.260000000000     60.990000000000     41.490000000000
   H             67.280000000000     61.110000000000     41.410000000000
   C             68.730000000000     59.620000000000     41.570000000000
   H             69.410000000000     59.550000000000     42.410000000000
   C             67.570000000000     58.630000000000     41.780000000000
   H             67.960000000000     57.590000000000     41.810000000000
   H             66.840000000000     58.700000000000     40.940000000000
   C             66.850000000000     58.880000000000     43.080000000000
   C             67.300000000000     58.290000000000     44.270000000000
   H             68.220000000000     57.720000000000     44.270000000000
   C             66.560000000000     58.420000000000     45.460000000000
   H             66.920000000000     57.970000000000     46.360000000000
   C             65.340000000000     59.110000000000     45.450000000000
   O             64.560000000000     59.170000000000     46.620000000000
   H             63.700000000000     59.530000000000     46.370000000000
   C             65.650000000000     59.610000000000     43.100000000000
   H             65.280000000000     60.060000000000     42.190000000000
   C             64.890000000000     59.720000000000     44.280000000000
   H             63.950000000000     60.250000000000     44.260000000000
   C             69.540000000000     59.230000000000     40.340000000000
   O             70.350000000000     58.310000000000     40.380000000000
   N             69.380000000000     60.020000000000     39.250000000000
   H             68.590000000000     60.620000000000     39.220000000000
   C             70.230000000000     60.030000000000     38.080000000000
   H             70.170000000000     59.070000000000     37.590000000000
   C             69.790000000000     61.160000000000     37.100000000000
   H             70.540000000000     61.260000000000     36.280000000000
   H             69.720000000000     62.130000000000     37.630000000000
   C             68.450000000000     60.900000000000     36.420000000000
   O             67.710000000000     59.980000000000     36.850000000000
   O             68.130000000000     61.660000000000     35.470000000000
   C             71.700000000000     60.250000000000     38.440000000000
   O             72.560000000000     59.520000000000     37.960000000000
   N             72.010000000000     61.240000000000     39.310000000000
   H             71.290000000000     61.790000000000     39.720000000000
   C             73.330000000000     61.440000000000     39.880000000000
   H             74.050000000000     61.440000000000     39.070000000000
   C             73.390000000000     62.790000000000     40.600000000000
   H             72.680000000000     62.830000000000     41.460000000000
   H             73.130000000000     63.610000000000     39.900000000000
   H             74.420000000000     63.000000000000     40.980000000000
   C             73.770000000000     60.350000000000     40.850000000000
   O             74.890000000000     59.850000000000     40.790000000000
   N             72.860000000000     59.940000000000     41.770000000000
   H             71.970000000000     60.370000000000     41.810000000000
   C             73.170000000000     58.940000000000     42.780000000000
   H             74.050000000000     59.280000000000     43.300000000000
   C             72.040000000000     58.770000000000     43.840000000000
   H             72.390000000000     58.030000000000     44.590000000000
   H             71.130000000000     58.360000000000     43.360000000000
   C             71.670000000000     60.050000000000     44.620000000000
   H             71.120000000000     60.730000000000     43.930000000000
   C             70.740000000000     59.720000000000     45.800000000000
   H             71.270000000000     59.060000000000     46.520000000000
   H             69.830000000000     59.190000000000     45.450000000000
   H             70.440000000000     60.640000000000     46.330000000000
   C             72.890000000000     60.820000000000     45.140000000000
   H             73.520000000000     61.180000000000     44.300000000000
   H             73.510000000000     60.170000000000     45.790000000000
   H             72.570000000000     61.710000000000     45.730000000000
   C             73.560000000000     57.590000000000     42.200000000000
   O             74.550000000000     57.010000000000     42.640000000000
   N             72.850000000000     57.110000000000     41.160000000000
   H             72.060000000000     57.620000000000     40.820000000000
   C             73.110000000000     55.840000000000     40.500000000000
   H             73.050000000000     55.080000000000     41.260000000000
   C             72.050000000000     55.560000000000     39.400000000000
   H             72.210000000000     56.260000000000     38.560000000000
   H             71.050000000000     55.780000000000     39.820000000000
   C             72.030000000000     54.100000000000     38.870000000000
   H             73.070000000000     53.800000000000     38.600000000000
   C             71.500000000000     53.120000000000     39.920000000000
   H             70.500000000000     53.440000000000     40.270000000000
   H             72.180000000000     53.070000000000     40.800000000000
   H             71.410000000000     52.100000000000     39.490000000000
   C             71.200000000000     54.010000000000     37.580000000000
   H             71.630000000000     54.650000000000     36.790000000000
   H             70.160000000000     54.350000000000     37.770000000000
   H             71.170000000000     52.960000000000     37.210000000000
   C             74.520000000000     55.740000000000     39.910000000000
   O             75.170000000000     54.710000000000     40.040000000000
   N             75.050000000000     56.820000000000     39.290000000000
   H             74.510000000000     57.650000000000     39.200000000000
   C             76.420000000000     56.870000000000     38.760000000000
   H             76.520000000000     56.040000000000     38.070000000000
   C             76.770000000000     58.170000000000     38.020000000000
   H             77.110000000000     58.950000000000     38.740000000000
   C             77.930000000000     57.890000000000     37.030000000000
   H             77.570000000000     57.250000000000     36.200000000000
   H             78.770000000000     57.370000000000     37.540000000000
   H             78.320000000000     58.830000000000     36.610000000000
   C             75.540000000000     58.770000000000     37.300000000000
   H             74.840000000000     59.110000000000     38.100000000000
   H             75.040000000000     57.990000000000     36.700000000000
   C             75.850000000000     59.990000000000     36.420000000000
   H             76.440000000000     59.690000000000     35.520000000000
   H             76.430000000000     60.750000000000     36.980000000000
   H             74.900000000000     60.460000000000     36.070000000000
   C             77.470000000000     56.670000000000     39.840000000000
   O             78.490000000000     56.010000000000     39.650000000000
   N             77.230000000000     57.240000000000     41.040000000000
   H             76.370000000000     57.730000000000     41.170000000000
   C             78.170000000000     57.200000000000     42.140000000000
   H             79.160000000000     57.370000000000     41.740000000000
   C             77.880000000000     58.310000000000     43.200000000000
   H             77.740000000000     59.270000000000     42.660000000000
   H             78.770000000000     58.420000000000     43.850000000000
   O             76.750000000000     58.050000000000     44.030000000000
   H             76.030000000000     57.750000000000     43.480000000000
   C             78.200000000000     55.850000000000     42.840000000000
   O             79.070000000000     55.570000000000     43.660000000000
   N             77.230000000000     54.970000000000     42.520000000000
   H             76.570000000000     55.180000000000     41.810000000000
   C             77.150000000000     53.650000000000     43.080000000000
   H             77.560000000000     53.680000000000     44.080000000000
   C             75.690000000000     53.160000000000     43.200000000000
   H             75.670000000000     52.090000000000     43.530000000000
   H             75.220000000000     53.210000000000     42.200000000000
   C             74.880000000000     53.990000000000     44.200000000000
   H             73.810000000000     53.700000000000     44.120000000000
   H             74.940000000000     55.060000000000     43.910000000000
   S             75.410000000000     53.810000000000     45.930000000000
   C             75.080000000000     55.540000000000     46.390000000000
   H             74.110000000000     55.900000000000     45.970000000000
   H             75.870000000000     56.210000000000     46.000000000000
   H             75.040000000000     55.660000000000     47.490000000000
   C             77.990000000000     52.650000000000     42.310000000000
   O             78.050000000000     52.620000000000     41.080000000000
   N             78.650000000000     51.760000000000     43.050000000000
   H             78.560000000000     51.800000000000     44.040000000000
   C             79.340000000000     50.610000000000     42.490000000000
   H             79.280000000000     50.610000000000     41.410000000000
   C             80.800000000000     50.530000000000     42.930000000000
   H             80.880000000000     50.400000000000     44.030000000000
   O             81.490000000000     51.730000000000     42.600000000000
   H             80.940000000000     52.480000000000     42.850000000000
   C             81.580000000000     49.420000000000     42.210000000000
   H             81.480000000000     49.530000000000     41.110000000000
   H             81.230000000000     48.410000000000     42.500000000000
   H             82.660000000000     49.490000000000     42.460000000000
   C             78.590000000000     49.420000000000     43.030000000000
   O             77.940000000000     49.520000000000     44.060000000000
   N             78.680000000000     48.240000000000     42.380000000000
   H             79.140000000000     48.190000000000     41.500000000000
   C             78.100000000000     46.990000000000     42.860000000000
   H             77.020000000000     47.090000000000     42.860000000000
   C             78.540000000000     45.810000000000     41.950000000000
   H             78.140000000000     44.850000000000     42.350000000000
   H             79.640000000000     45.750000000000     41.900000000000
   C             77.960000000000     45.990000000000     40.550000000000
   O             76.980000000000     46.700000000000     40.350000000000
   N             78.610000000000     45.360000000000     39.540000000000
   H             78.260000000000     45.490000000000     38.610000000000
   H             79.440000000000     44.830000000000     39.700000000000
   C             78.490000000000     46.660000000000     44.310000000000
   O             77.700000000000     46.200000000000     45.120000000000
   N             79.740000000000     46.990000000000     44.680000000000
   H             80.350000000000     47.390000000000     44.000000000000
   C             80.310000000000     46.810000000000     46.010000000000
   H             79.950000000000     45.880000000000     46.420000000000
   C             81.850000000000     46.760000000000     45.900000000000
   H             82.310000000000     46.540000000000     46.890000000000
   H             82.240000000000     47.740000000000     45.550000000000
   N             82.780000000000     44.480000000000     45.270000000000
   H             83.060000000000     44.220000000000     46.200000000000
   C             82.290000000000     45.710000000000     44.910000000000
   C             83.150000000000     43.850000000000     44.130000000000
   H             83.620000000000     42.860000000000     44.120000000000
   N             82.930000000000     44.590000000000     43.070000000000
   C             82.430000000000     45.780000000000     43.560000000000
   H             82.250000000000     46.610000000000     42.880000000000
   C             79.920000000000     47.910000000000     47.000000000000
   O             80.650000000000     48.190000000000     47.960000000000
   N             78.770000000000     48.580000000000     46.790000000000
   H             78.230000000000     48.390000000000     45.970000000000
   C             78.230000000000     49.600000000000     47.680000000000
   H             78.920000000000     49.810000000000     48.480000000000
   C             77.920000000000     50.910000000000     46.900000000000
   H             76.980000000000     50.840000000000     46.310000000000
   H             78.750000000000     51.070000000000     46.170000000000
   O             77.900000000000     52.050000000000     47.750000000000
   H             77.160000000000     51.940000000000     48.350000000000
   C             76.920000000000     49.120000000000     48.300000000000
   O             76.260000000000     49.870000000000     49.030000000000
   N             76.520000000000     47.870000000000     48.010000000000
   H             77.080000000000     47.270000000000     47.440000000000
   C             75.270000000000     47.270000000000     48.440000000000
   H             74.800000000000     47.900000000000     49.190000000000
   C             74.300000000000     47.030000000000     47.250000000000
   H             73.350000000000     46.580000000000     47.600000000000
   H             74.770000000000     46.350000000000     46.510000000000
   C             73.970000000000     48.320000000000     46.550000000000
   C             73.010000000000     49.180000000000     47.090000000000
   H             72.540000000000     48.920000000000     48.030000000000
   C             72.660000000000     50.370000000000     46.430000000000
   H             71.920000000000     51.030000000000     46.860000000000
   C             73.270000000000     50.700000000000     45.220000000000
   H             73.000000000000     51.620000000000     44.710000000000
   C             74.570000000000     48.650000000000     45.320000000000
   H             75.300000000000     47.980000000000     44.880000000000
   C             74.220000000000     49.830000000000     44.650000000000
   H             74.690000000000     50.080000000000     43.710000000000
   C             75.530000000000     45.920000000000     49.080000000000
   O             76.250000000000     45.090000000000     48.520000000000
   N             74.920000000000     45.630000000000     50.240000000000
   H             74.370000000000     46.330000000000     50.710000000000
   C             74.950000000000     44.310000000000     50.860000000000
   H             75.490000000000     43.630000000000     50.220000000000
   C             75.650000000000     44.260000000000     52.250000000000
   H             76.740000000000     44.440000000000     52.070000000000
   H             75.540000000000     43.270000000000     52.720000000000
   O             75.200000000000     45.280000000000     53.140000000000
   H             74.330000000000     45.030000000000     53.450000000000
   C             73.540000000000     43.760000000000     50.960000000000
   O             72.610000000000     44.480000000000     51.330000000000
   N             73.360000000000     42.470000000000     50.590000000000
   H             74.110000000000     41.900000000000     50.280000000000
   C             72.050000000000     41.840000000000     50.520000000000
   H             71.310000000000     42.490000000000     50.960000000000
   C             71.640000000000     41.560000000000     49.070000000000
   H             72.390000000000     40.900000000000     48.590000000000
   C             70.250000000000     40.880000000000     49.010000000000
   H             69.500000000000     41.490000000000     49.550000000000
   H             70.270000000000     39.860000000000     49.450000000000
   H             69.930000000000     40.780000000000     47.950000000000
   C             71.590000000000     42.890000000000     48.290000000000
   H             72.600000000000     43.340000000000     48.200000000000
   H             70.930000000000     43.620000000000     48.810000000000
   H             71.200000000000     42.730000000000     47.260000000000
   C             72.060000000000     40.550000000000     51.340000000000
   O             72.870000000000     39.650000000000     51.110000000000
   N             71.160000000000     40.430000000000     52.350000000000
   H             70.520000000000     41.170000000000     52.520000000000
   C             71.020000000000     39.240000000000     53.170000000000
   H             71.620000000000     38.460000000000     52.740000000000
   C             71.510000000000     39.410000000000     54.640000000000
   H             71.010000000000     38.650000000000     55.280000000000
   H             71.190000000000     40.400000000000     55.020000000000
   C             73.040000000000     39.250000000000     54.830000000000
   H             73.560000000000     40.190000000000     54.570000000000
   H             73.400000000000     38.440000000000     54.150000000000
   C             73.380000000000     38.860000000000     56.270000000000
   O             72.660000000000     39.150000000000     57.230000000000
   N             74.510000000000     38.140000000000     56.460000000000
   H             74.790000000000     38.000000000000     57.410000000000
   H             75.120000000000     37.950000000000     55.690000000000
   C             69.610000000000     38.680000000000     53.180000000000
   O             68.630000000000     39.400000000000     53.360000000000
   N             69.450000000000     37.370000000000     52.960000000000
   H             70.240000000000     36.830000000000     52.660000000000
   C             68.150000000000     36.720000000000     52.950000000000
   H             67.440000000000     37.380000000000     52.460000000000
   C             68.250000000000     35.410000000000     52.140000000000
   H             68.810000000000     34.650000000000     52.730000000000
   H             68.840000000000     35.600000000000     51.220000000000
   C             66.880000000000     34.830000000000     51.720000000000
   H             66.650000000000     35.140000000000     50.680000000000
   H             66.080000000000     35.250000000000     52.370000000000
   C             66.850000000000     33.300000000000     51.840000000000
   H             67.250000000000     33.040000000000     52.840000000000
   H             67.550000000000     32.880000000000     51.080000000000
   C             65.450000000000     32.700000000000     51.660000000000
   H             65.100000000000     32.840000000000     50.620000000000
   H             64.740000000000     33.180000000000     52.360000000000
   N             65.510000000000     31.260000000000     51.960000000000
   H             65.730000000000     31.130000000000     52.970000000000
   H             66.270000000000     30.820000000000     51.410000000000
   H             64.620000000000     30.760000000000     51.740000000000
   C             67.570000000000     36.420000000000     54.340000000000
   O             66.370000000000     36.500000000000     54.550000000000
   N             68.420000000000     36.040000000000     55.330000000000
   H             69.390000000000     36.020000000000     55.130000000000
   C             68.040000000000     35.850000000000     56.730000000000
   H             68.970000000000     35.730000000000     57.260000000000
   C             67.350000000000     37.080000000000     57.370000000000
   H             67.140000000000     36.900000000000     58.450000000000
   H             66.370000000000     37.270000000000     56.860000000000
   N             69.310000000000     38.580000000000     57.980000000000
   H             69.740000000000     38.010000000000     58.690000000000
   C             68.180000000000     38.310000000000     57.250000000000
   C             69.750000000000     39.810000000000     57.610000000000
   H             70.660000000000     40.270000000000     57.990000000000
   N             68.950000000000     40.350000000000     56.710000000000
   C             67.960000000000     39.410000000000     56.480000000000
   H             67.180000000000     39.610000000000     55.760000000000
   C             67.260000000000     34.580000000000     57.070000000000
   O             67.560000000000     33.900000000000     58.050000000000
   N             66.230000000000     34.220000000000     56.280000000000
   H             66.010000000000     34.810000000000     55.500000000000
   C             65.350000000000     33.080000000000     56.530000000000
   H             65.300000000000     32.910000000000     57.590000000000
   C             63.930000000000     33.300000000000     56.000000000000
   H             63.960000000000     33.410000000000     54.900000000000
   C             63.020000000000     32.090000000000     56.350000000000
   H             63.040000000000     31.890000000000     57.440000000000
   H             63.340000000000     31.170000000000     55.810000000000
   H             61.970000000000     32.280000000000     56.040000000000
   C             63.340000000000     34.630000000000     56.540000000000
   H             64.000000000000     35.470000000000     56.240000000000
   H             63.330000000000     34.610000000000     57.650000000000
   C             61.950000000000     34.920000000000     55.980000000000
   H             61.180000000000     34.850000000000     56.780000000000
   H             61.670000000000     34.220000000000     55.160000000000
   H             61.940000000000     35.940000000000     55.540000000000
   C             65.890000000000     31.830000000000     55.870000000000
   O             66.290000000000     31.870000000000     54.710000000000
   N             65.850000000000     30.680000000000     56.580000000000
   H             65.570000000000     30.730000000000     57.540000000000
   C             66.040000000000     29.320000000000     56.070000000000
   H             65.200000000000     28.770000000000     56.450000000000
   H             66.970000000000     28.920000000000     56.460000000000
   C             65.980000000000     29.090000000000     54.570000000000
   O             64.900000000000     29.180000000000     53.970000000000
   N             67.080000000000     28.790000000000     53.870000000000
   H             66.940000000000     28.530000000000     52.910000000000
   C             68.470000000000     28.850000000000     54.300000000000
   H             68.540000000000     28.450000000000     55.300000000000
   C             69.310000000000     27.920000000000     53.400000000000
   H             69.260000000000     28.240000000000     52.340000000000
   H             68.920000000000     26.890000000000     53.470000000000
   H             70.370000000000     27.910000000000     53.720000000000
   C             69.070000000000     30.280000000000     54.230000000000
   O             68.980000000000     30.910000000000     53.170000000000
   N             69.690000000000     30.840000000000     55.290000000000
   C             69.560000000000     30.330000000000     56.660000000000
   H             70.100000000000     29.360000000000     56.740000000000
   H             68.500000000000     30.210000000000     56.960000000000
   C             70.660000000000     31.940000000000     55.230000000000
   H             70.070000000000     32.840000000000     55.080000000000
   C             71.350000000000     31.860000000000     56.610000000000
   H             71.780000000000     32.820000000000     56.960000000000
   H             72.150000000000     31.090000000000     56.600000000000
   C             70.230000000000     31.380000000000     57.530000000000
   H             70.610000000000     30.970000000000     58.500000000000
   H             69.520000000000     32.210000000000     57.730000000000
   C             71.690000000000     31.910000000000     54.090000000000
   O             72.100000000000     30.820000000000     53.700000000000
   N             72.180000000000     33.030000000000     53.520000000000
   H             72.830000000000     32.850000000000     52.780000000000
   C             71.840000000000     34.410000000000     53.780000000000
   H             70.770000000000     34.540000000000     53.660000000000
   C             72.280000000000     34.900000000000     55.180000000000
   H             73.270000000000     34.460000000000     55.450000000000
   H             71.540000000000     34.600000000000     55.950000000000
   H             72.360000000000     36.010000000000     55.250000000000
   C             72.490000000000     35.360000000000     52.780000000000
   O             71.790000000000     36.110000000000     52.100000000000
   N             73.840000000000     35.410000000000     52.700000000000
   H             74.410000000000     34.750000000000     53.180000000000
   C             74.540000000000     36.500000000000     52.040000000000
   H             73.970000000000     37.400000000000     52.200000000000
   C             75.930000000000     36.730000000000     52.710000000000
   H             76.560000000000     35.820000000000     52.620000000000
   H             75.770000000000     36.930000000000     53.790000000000
   C             76.680000000000     37.940000000000     52.140000000000
   O             76.530000000000     39.070000000000     52.620000000000
   N             77.520000000000     37.720000000000     51.100000000000
   H             77.990000000000     38.520000000000     50.720000000000
   H             77.560000000000     36.830000000000     50.660000000000
   C             74.640000000000     36.360000000000     50.510000000000
   O             75.170000000000     35.380000000000     49.980000000000
   N             74.160000000000     37.390000000000     49.790000000000
   H             73.750000000000     38.180000000000     50.240000000000
   C             74.180000000000     37.450000000000     48.350000000000
   H             74.670000000000     36.580000000000     47.940000000000
   C             72.750000000000     37.550000000000     47.770000000000
   H             72.790000000000     37.720000000000     46.670000000000
   H             72.230000000000     38.420000000000     48.230000000000
   C             71.900000000000     36.290000000000     48.010000000000
   H             71.890000000000     36.060000000000     49.090000000000
   C             70.460000000000     36.550000000000     47.570000000000
   H             70.410000000000     36.710000000000     46.470000000000
   H             70.040000000000     37.440000000000     48.080000000000
   H             69.830000000000     35.670000000000     47.830000000000
   C             72.480000000000     35.090000000000     47.250000000000
   H             73.470000000000     34.790000000000     47.660000000000
   H             72.610000000000     35.340000000000     46.180000000000
   H             71.800000000000     34.210000000000     47.330000000000
   C             74.990000000000     38.650000000000     47.890000000000
   O             75.130000000000     39.650000000000     48.580000000000
   N             75.580000000000     38.540000000000     46.690000000000
   H             75.440000000000     37.750000000000     46.100000000000
   C             76.550000000000     39.490000000000     46.210000000000
   H             76.710000000000     40.270000000000     46.940000000000
   C             77.880000000000     38.740000000000     46.000000000000
   H             77.640000000000     37.870000000000     45.340000000000
   H             78.210000000000     38.310000000000     46.970000000000
   C             79.020000000000     39.520000000000     45.330000000000
   H             79.530000000000     40.160000000000     46.080000000000
   H             78.610000000000     40.180000000000     44.540000000000
   C             80.020000000000     38.570000000000     44.660000000000
   H             79.460000000000     37.880000000000     43.990000000000
   H             80.580000000000     37.970000000000     45.410000000000
   N             80.970000000000     39.440000000000     43.900000000000
   H             81.100000000000     40.370000000000     44.220000000000
   C             81.490000000000     39.130000000000     42.720000000000
   N             81.200000000000     38.020000000000     42.060000000000
   H             80.470000000000     37.440000000000     42.420000000000
   H             81.600000000000     37.930000000000     41.150000000000
   N             82.340000000000     39.940000000000     42.130000000000
   H             82.790000000000     40.640000000000     42.690000000000
   H             82.810000000000     39.570000000000     41.330000000000
   C             76.070000000000     40.170000000000     44.930000000000
   O             75.860000000000     39.550000000000     43.900000000000
   N             75.900000000000     41.510000000000     44.980000000000
   H             76.040000000000     42.010000000000     45.830000000000
   C             75.520000000000     42.310000000000     43.830000000000
   H             74.640000000000     41.850000000000     43.390000000000
   C             75.140000000000     43.730000000000     44.240000000000
   H             76.030000000000     44.240000000000     44.680000000000
   C             74.640000000000     44.550000000000     43.040000000000
   H             73.770000000000     44.050000000000     42.560000000000
   H             75.430000000000     44.710000000000     42.280000000000
   H             74.310000000000     45.550000000000     43.380000000000
   C             74.040000000000     43.660000000000     45.320000000000
   H             74.430000000000     43.250000000000     46.280000000000
   H             73.200000000000     43.020000000000     44.980000000000
   H             73.640000000000     44.670000000000     45.530000000000
   C             76.590000000000     42.310000000000     42.740000000000
   O             77.780000000000     42.540000000000     43.010000000000
   N             76.190000000000     42.030000000000     41.480000000000
   H             75.240000000000     41.760000000000     41.310000000000
   C             77.060000000000     42.020000000000     40.310000000000
   H             78.000000000000     42.500000000000     40.570000000000
   C             77.390000000000     40.600000000000     39.830000000000
   H             77.950000000000     40.650000000000     38.870000000000
   C             78.320000000000     39.930000000000     40.860000000000
   H             77.790000000000     39.800000000000     41.830000000000
   H             79.220000000000     40.560000000000     41.040000000000
   H             78.640000000000     38.940000000000     40.500000000000
   C             76.110000000000     39.780000000000     39.630000000000
   H             75.420000000000     40.260000000000     38.900000000000
   H             75.570000000000     39.640000000000     40.590000000000
   H             76.360000000000     38.770000000000     39.230000000000
   C             76.500000000000     42.860000000000     39.170000000000
   O             77.070000000000     42.920000000000     38.080000000000
   N             75.400000000000     43.590000000000     39.410000000000
   H             74.880000000000     43.470000000000     40.250000000000
   C             74.900000000000     44.580000000000     38.460000000000
   H             74.450000000000     44.060000000000     37.630000000000
   H             75.720000000000     45.240000000000     38.190000000000
   C             73.840000000000     45.410000000000     39.110000000000
   O             72.990000000000     44.880000000000     39.830000000000
   N             73.830000000000     46.730000000000     38.880000000000
   H             74.530000000000     47.160000000000     38.310000000000
   C             72.840000000000     47.620000000000     39.430000000000
   H             72.050000000000     47.060000000000     39.900000000000
   C             73.450000000000     48.600000000000     40.470000000000
   H             73.890000000000     48.010000000000     41.300000000000
   H             72.650000000000     49.240000000000     40.900000000000
   N             75.860000000000     49.190000000000     39.890000000000
   H             76.260000000000     48.310000000000     40.140000000000
   C             74.510000000000     49.490000000000     39.880000000000
   C             76.500000000000     50.230000000000     39.300000000000
   H             77.580000000000     50.270000000000     39.170000000000
   N             75.670000000000     51.170000000000     38.910000000000
   C             74.420000000000     50.720000000000     39.300000000000
   H             73.540000000000     51.330000000000     39.120000000000
   C             72.200000000000     48.420000000000     38.320000000000
   O             72.820000000000     48.740000000000     37.310000000000
   N             70.910000000000     48.760000000000     38.490000000000
   H             70.380000000000     48.410000000000     39.250000000000
   C             70.170000000000     49.540000000000     37.540000000000
   H             70.800000000000     50.300000000000     37.110000000000
   C             69.590000000000     48.620000000000     36.440000000000
   H             69.000000000000     47.800000000000     36.900000000000
   H             70.420000000000     48.170000000000     35.870000000000
   H             68.940000000000     49.190000000000     35.740000000000
   C             69.040000000000     50.230000000000     38.280000000000
   O             68.670000000000     49.840000000000     39.390000000000
   N             68.460000000000     51.270000000000     37.680000000000
   H             68.750000000000     51.580000000000     36.780000000000
   C             67.300000000000     51.950000000000     38.240000000000
   H             66.960000000000     51.450000000000     39.130000000000
   C             67.610000000000     53.430000000000     38.570000000000
   H             67.750000000000     54.000000000000     37.630000000000
   H             68.570000000000     53.450000000000     39.120000000000
   C             66.550000000000     54.090000000000     39.480000000000
   H             66.540000000000     53.540000000000     40.440000000000
   H             65.540000000000     53.980000000000     39.040000000000
   S             66.870000000000     55.850000000000     39.780000000000
   C             66.310000000000     56.450000000000     38.170000000000
   H             65.270000000000     56.110000000000     37.960000000000
   H             66.970000000000     56.100000000000     37.350000000000
   H             66.310000000000     57.570000000000     38.140000000000
   C             66.210000000000     51.850000000000     37.200000000000
   O             66.450000000000     51.900000000000     35.990000000000
   N             64.960000000000     51.650000000000     37.650000000000
   H             64.770000000000     51.550000000000     38.630000000000
   C             63.830000000000     51.640000000000     36.770000000000
   H             64.040000000000     52.180000000000     35.860000000000
   C             63.440000000000     50.170000000000     36.440000000000
   H             63.120000000000     49.650000000000     37.370000000000
   H             64.370000000000     49.670000000000     36.100000000000
   C             62.370000000000     50.040000000000     35.340000000000
   H             62.720000000000     50.540000000000     34.410000000000
   H             61.430000000000     50.520000000000     35.670000000000
   C             62.130000000000     48.570000000000     35.000000000000
   O             63.060000000000     47.780000000000     34.780000000000
   N             60.840000000000     48.170000000000     34.950000000000
   H             60.650000000000     47.210000000000     34.750000000000
   H             60.120000000000     48.840000000000     35.130000000000
   C             62.710000000000     52.360000000000     37.490000000000
   O             62.120000000000     51.850000000000     38.440000000000
   N             62.380000000000     53.600000000000     37.050000000000
   H             62.850000000000     54.020000000000     36.290000000000
   C             61.410000000000     54.440000000000     37.760000000000
   H             60.470000000000     53.910000000000     37.760000000000
   H             61.350000000000     55.380000000000     37.230000000000
   C             61.790000000000     54.750000000000     39.190000000000
   O             62.870000000000     55.280000000000     39.450000000000
   N             60.910000000000     54.430000000000     40.160000000000
   H             60.000000000000     54.110000000000     39.950000000000
   C             61.210000000000     54.600000000000     41.590000000000
   H             61.980000000000     55.360000000000     41.680000000000
   C             60.040000000000     55.110000000000     42.430000000000
   H             60.360000000000     55.280000000000     43.480000000000
   O             58.940000000000     54.220000000000     42.410000000000
   H             59.170000000000     53.460000000000     42.930000000000
   C             59.570000000000     56.460000000000     41.860000000000
   H             59.160000000000     56.330000000000     40.830000000000
   H             60.410000000000     57.180000000000     41.820000000000
   H             58.770000000000     56.890000000000     42.500000000000
   C             61.770000000000     53.340000000000     42.220000000000
   O             62.010000000000     53.290000000000     43.430000000000
   N             62.040000000000     52.300000000000     41.420000000000
   H             61.870000000000     52.350000000000     40.440000000000
   C             62.610000000000     51.060000000000     41.910000000000
   H             62.580000000000     51.040000000000     42.990000000000
   C             61.850000000000     49.820000000000     41.380000000000
   H             62.390000000000     48.890000000000     41.650000000000
   H             61.800000000000     49.880000000000     40.270000000000
   C             60.420000000000     49.680000000000     41.940000000000
   H             59.850000000000     50.610000000000     41.720000000000
   C             59.690000000000     48.510000000000     41.270000000000
   H             60.220000000000     47.550000000000     41.460000000000
   H             59.640000000000     48.670000000000     40.170000000000
   H             58.660000000000     48.430000000000     41.660000000000
   C             60.420000000000     49.480000000000     43.460000000000
   H             60.800000000000     50.380000000000     43.990000000000
   H             61.060000000000     48.610000000000     43.740000000000
   H             59.390000000000     49.280000000000     43.830000000000
   C             64.080000000000     50.930000000000     41.530000000000
   O             64.560000000000     51.430000000000     40.520000000000
   N             64.820000000000     50.230000000000     42.390000000000
   H             64.420000000000     49.850000000000     43.220000000000
   C             66.170000000000     49.800000000000     42.140000000000
   H             66.630000000000     50.420000000000     41.380000000000
   C             66.990000000000     49.850000000000     43.460000000000
   H             66.680000000000     49.010000000000     44.110000000000
   H             66.710000000000     50.780000000000     44.000000000000
   C             68.520000000000     49.850000000000     43.300000000000
   H             68.810000000000     49.020000000000     42.630000000000
   C             69.020000000000     51.170000000000     42.690000000000
   H             68.720000000000     52.030000000000     43.330000000000
   H             68.600000000000     51.330000000000     41.670000000000
   H             70.130000000000     51.160000000000     42.610000000000
   C             69.190000000000     49.620000000000     44.660000000000
   H             68.910000000000     48.630000000000     45.060000000000
   H             68.860000000000     50.400000000000     45.380000000000
   H             70.290000000000     49.670000000000     44.570000000000
   C             66.090000000000     48.370000000000     41.640000000000
   O             65.350000000000     47.560000000000     42.190000000000
   N             66.820000000000     48.040000000000     40.560000000000
   H             67.430000000000     48.700000000000     40.130000000000
   C             66.850000000000     46.700000000000     40.030000000000
   H             66.220000000000     46.040000000000     40.600000000000
   C             66.400000000000     46.680000000000     38.540000000000
   H             67.130000000000     47.250000000000     37.920000000000
   H             65.430000000000     47.200000000000     38.480000000000
   C             66.230000000000     45.260000000000     37.970000000000
   H             65.390000000000     44.770000000000     38.510000000000
   H             67.140000000000     44.650000000000     38.170000000000
   C             65.950000000000     45.220000000000     36.460000000000
   H             66.870000000000     45.560000000000     35.930000000000
   H             65.140000000000     45.940000000000     36.220000000000
   C             65.540000000000     43.820000000000     35.990000000000
   H             64.530000000000     43.580000000000     36.390000000000
   H             66.250000000000     43.050000000000     36.370000000000
   N             65.480000000000     43.700000000000     34.520000000000
   H             66.280000000000     43.150000000000     34.160000000000
   H             65.440000000000     44.640000000000     34.060000000000
   H             64.590000000000     43.220000000000     34.280000000000
   C             68.280000000000     46.210000000000     40.160000000000
   O             69.190000000000     46.670000000000     39.480000000000
   N             68.520000000000     45.260000000000     41.070000000000
   H             67.790000000000     44.890000000000     41.640000000000
   C             69.830000000000     44.700000000000     41.320000000000
   H             70.590000000000     45.310000000000     40.870000000000
   C             70.120000000000     44.560000000000     42.840000000000
   H             71.100000000000     44.060000000000     43.000000000000
   H             69.330000000000     43.900000000000     43.270000000000
   C             70.100000000000     45.870000000000     43.640000000000
   H             69.120000000000     46.370000000000     43.490000000000
   C             70.230000000000     45.560000000000     45.140000000000
   H             71.190000000000     45.040000000000     45.350000000000
   H             69.400000000000     44.900000000000     45.480000000000
   H             70.190000000000     46.500000000000     45.740000000000
   C             71.210000000000     46.830000000000     43.190000000000
   H             71.040000000000     47.140000000000     42.130000000000
   H             72.200000000000     46.330000000000     43.260000000000
   H             71.230000000000     47.730000000000     43.830000000000
   C             69.910000000000     43.330000000000     40.700000000000
   O             68.940000000000     42.580000000000     40.660000000000
   N             71.090000000000     42.960000000000     40.190000000000
   H             71.850000000000     43.600000000000     40.190000000000
   C             71.370000000000     41.640000000000     39.650000000000
   H             70.490000000000     41.010000000000     39.710000000000
   C             71.830000000000     41.690000000000     38.200000000000
   H             72.730000000000     42.340000000000     38.110000000000
   O             70.790000000000     42.230000000000     37.400000000000
   H             70.530000000000     43.030000000000     37.860000000000
   C             72.150000000000     40.290000000000     37.670000000000
   H             71.300000000000     39.600000000000     37.880000000000
   H             73.070000000000     39.880000000000     38.150000000000
   H             72.320000000000     40.320000000000     36.570000000000
   C             72.430000000000     41.020000000000     40.540000000000
   O             73.430000000000     41.660000000000     40.860000000000
   N             72.200000000000     39.790000000000     41.020000000000
   H             71.400000000000     39.270000000000     40.720000000000
   C             73.010000000000     39.120000000000     42.020000000000
   H             73.870000000000     39.740000000000     42.250000000000
   C             72.280000000000     38.870000000000     43.350000000000
   H             72.900000000000     38.230000000000     44.010000000000
   C             72.070000000000     40.210000000000     44.080000000000
   H             71.490000000000     40.920000000000     43.450000000000
   H             73.050000000000     40.670000000000     44.330000000000
   H             71.510000000000     40.040000000000     45.020000000000
   C             70.930000000000     38.150000000000     43.100000000000
   H             71.070000000000     37.220000000000     42.510000000000
   H             70.220000000000     38.820000000000     42.570000000000
   H             70.470000000000     37.870000000000     44.070000000000
   C             73.590000000000     37.830000000000     41.480000000000
   O             73.160000000000     37.300000000000     40.460000000000
   N             74.650000000000     37.340000000000     42.150000000000
   H             74.940000000000     37.750000000000     43.010000000000
   C             75.420000000000     36.170000000000     41.790000000000
   H             75.760000000000     36.320000000000     40.780000000000
   C             76.680000000000     36.080000000000     42.710000000000
   H             77.260000000000     37.020000000000     42.590000000000
   H             77.320000000000     35.230000000000     42.390000000000
   C             76.400000000000     35.940000000000     44.210000000000
   O             75.370000000000     36.450000000000     44.720000000000
   O             77.340000000000     35.440000000000     44.890000000000
   C             74.650000000000     34.850000000000     41.750000000000
   O             74.910000000000     34.000000000000     40.910000000000
   N             73.700000000000     34.640000000000     42.680000000000
   H             73.540000000000     35.340000000000     43.370000000000
   C             72.960000000000     33.390000000000     42.810000000000
   H             73.320000000000     32.670000000000     42.080000000000
   C             73.130000000000     32.770000000000     44.200000000000
   H             72.740000000000     33.480000000000     44.960000000000
   C             72.360000000000     31.440000000000     44.340000000000
   H             72.630000000000     30.750000000000     43.510000000000
   H             71.260000000000     31.610000000000     44.320000000000
   H             72.620000000000     30.950000000000     45.300000000000
   C             74.630000000000     32.540000000000     44.480000000000
   H             75.190000000000     33.500000000000     44.500000000000
   H             75.070000000000     31.880000000000     43.700000000000
   H             74.760000000000     32.050000000000     45.470000000000
   C             71.480000000000     33.610000000000     42.520000000000
   O             70.860000000000     34.570000000000     42.970000000000
   N             70.860000000000     32.710000000000     41.720000000000
   H             71.360000000000     31.950000000000     41.320000000000
   C             69.430000000000     32.720000000000     41.480000000000
   H             69.130000000000     33.750000000000     41.380000000000
   C             69.100000000000     31.990000000000     40.170000000000
   H             69.380000000000     30.910000000000     40.230000000000
   H             69.650000000000     32.450000000000     39.320000000000
   H             68.010000000000     32.050000000000     39.950000000000
   C             68.640000000000     32.110000000000     42.640000000000
   O             69.060000000000     31.130000000000     43.240000000000
   N             67.450000000000     32.690000000000     42.960000000000
   H             67.170000000000     33.500000000000     42.470000000000
   C             66.550000000000     32.190000000000     43.990000000000
   H             67.130000000000     32.110000000000     44.890000000000
   C             65.430000000000     33.240000000000     44.300000000000
   H             64.890000000000     33.490000000000     43.370000000000
   H             65.910000000000     34.180000000000     44.640000000000
   C             64.420000000000     32.810000000000     45.370000000000
   O             64.440000000000     31.710000000000     45.930000000000
   N             63.460000000000     33.710000000000     45.680000000000
   H             63.440000000000     34.610000000000     45.240000000000
   H             62.780000000000     33.460000000000     46.370000000000
   C             65.970000000000     30.810000000000     43.630000000000
   O             65.150000000000     30.720000000000     42.710000000000
   N             66.320000000000     29.700000000000     44.300000000000
   C             67.130000000000     29.680000000000     45.520000000000
   H             66.710000000000     30.360000000000     46.290000000000
   H             68.170000000000     29.990000000000     45.280000000000
   C             65.880000000000     28.370000000000     43.900000000000
   H             65.940000000000     28.260000000000     42.830000000000
   C             66.860000000000     27.470000000000     44.670000000000
   H             67.800000000000     27.410000000000     44.100000000000
   H             66.460000000000     26.440000000000     44.840000000000
   C             67.100000000000     28.220000000000     45.980000000000
   H             66.250000000000     28.070000000000     46.670000000000
   H             68.040000000000     27.920000000000     46.490000000000
   C             64.440000000000     28.090000000000     44.320000000000
   O             63.930000000000     27.010000000000     44.050000000000
   N             63.790000000000     29.060000000000     44.970000000000
   H             64.280000000000     29.900000000000     45.200000000000
   C             62.420000000000     28.990000000000     45.430000000000
   H             62.000000000000     28.040000000000     45.140000000000
   C             62.280000000000     29.080000000000     46.990000000000
   H             62.370000000000     28.040000000000     47.370000000000
   H             61.290000000000     29.460000000000     47.320000000000
   O             63.340000000000     29.830000000000     47.610000000000
   H             63.500000000000     30.620000000000     47.090000000000
   C             61.540000000000     30.020000000000     44.730000000000
   O             60.430000000000     30.300000000000     45.190000000000
   N             61.990000000000     30.570000000000     43.580000000000
   H             62.900000000000     30.330000000000     43.240000000000
   C             61.230000000000     31.520000000000     42.750000000000
   H             61.050000000000     32.380000000000     43.370000000000
   C             61.990000000000     32.040000000000     41.520000000000
   H             62.130000000000     31.230000000000     40.770000000000
   O             63.260000000000     32.540000000000     41.880000000000
   H             63.850000000000     31.790000000000     41.940000000000
   C             61.260000000000     33.220000000000     40.870000000000
   H             61.130000000000     34.050000000000     41.590000000000
   H             60.260000000000     32.920000000000     40.470000000000
   H             61.850000000000     33.600000000000     40.000000000000
   C             59.910000000000     30.920000000000     42.260000000000
   O             59.940000000000     29.980000000000     41.450000000000
   N             58.720000000000     31.330000000000     42.710000000000
   C             58.520000000000     32.510000000000     43.570000000000
   H             59.160000000000     33.360000000000     43.260000000000
   H             58.750000000000     32.220000000000     44.620000000000
   C             57.450000000000     30.900000000000     42.120000000000
   H             57.430000000000     29.820000000000     42.130000000000
   C             56.400000000000     31.530000000000     43.040000000000
   H             56.300000000000     30.910000000000     43.960000000000
   H             55.400000000000     31.660000000000     42.580000000000
   C             57.040000000000     32.860000000000     43.420000000000
   H             56.910000000000     33.600000000000     42.600000000000
   H             56.590000000000     33.270000000000     44.350000000000
   C             57.260000000000     31.330000000000     40.680000000000
   O             58.020000000000     32.120000000000     40.150000000000
   N             56.170000000000     30.870000000000     40.040000000000
   H             55.540000000000     30.270000000000     40.520000000000
   C             55.690000000000     31.470000000000     38.820000000000
   H             56.520000000000     31.590000000000     38.140000000000
   C             54.610000000000     30.570000000000     38.180000000000
   H             53.750000000000     30.440000000000     38.870000000000
   H             55.040000000000     29.580000000000     37.950000000000
   H             54.240000000000     31.020000000000     37.230000000000
   C             55.130000000000     32.850000000000     39.120000000000
   O             54.360000000000     33.010000000000     40.070000000000
   N             55.500000000000     33.890000000000     38.350000000000
   H             56.100000000000     33.790000000000     37.570000000000
   C             55.120000000000     35.240000000000     38.730000000000
   H             54.150000000000     35.190000000000     39.210000000000
   C             56.140000000000     35.890000000000     39.720000000000
   H             56.340000000000     35.180000000000     40.550000000000
   H             55.670000000000     36.800000000000     40.160000000000
   C             57.460000000000     36.290000000000     39.090000000000
   C             58.530000000000     35.370000000000     39.010000000000
   H             58.400000000000     34.380000000000     39.410000000000
   C             59.750000000000     35.740000000000     38.430000000000
   H             60.560000000000     35.030000000000     38.370000000000
   C             59.920000000000     37.030000000000     37.920000000000
   O             61.140000000000     37.400000000000     37.310000000000
   H             61.730000000000     36.650000000000     37.350000000000
   C             57.660000000000     37.600000000000     38.620000000000
   H             56.870000000000     38.320000000000     38.700000000000
   C             58.880000000000     37.970000000000     38.030000000000
   H             59.030000000000     38.970000000000     37.670000000000
   C             54.910000000000     36.110000000000     37.510000000000
   O             55.410000000000     35.840000000000     36.420000000000
   N             54.150000000000     37.200000000000     37.700000000000
   H             53.740000000000     37.360000000000     38.590000000000
   C             54.000000000000     38.280000000000     36.720000000000
   H             54.880000000000     38.280000000000     36.090000000000
   C             52.770000000000     38.210000000000     35.800000000000
   H             52.840000000000     39.010000000000     35.040000000000
   O             51.520000000000     38.360000000000     36.450000000000
   H             51.490000000000     37.740000000000     37.190000000000
   C             52.720000000000     36.870000000000     35.060000000000
   H             52.520000000000     36.030000000000     35.770000000000
   H             53.700000000000     36.670000000000     34.570000000000
   H             51.930000000000     36.880000000000     34.280000000000
   C             54.010000000000     39.590000000000     37.470000000000
   O             53.850000000000     39.630000000000     38.690000000000
   N             54.230000000000     40.710000000000     36.760000000000
   H             54.390000000000     40.660000000000     35.780000000000
   C             54.110000000000     42.050000000000     37.310000000000
   H             53.960000000000     42.020000000000     38.380000000000
   C             55.320000000000     42.960000000000     36.960000000000
   H             55.170000000000     43.980000000000     37.370000000000
   H             55.420000000000     43.050000000000     35.850000000000
   C             56.640000000000     42.470000000000     37.500000000000
   C             56.730000000000     41.700000000000     38.670000000000
   H             55.830000000000     41.380000000000     39.180000000000
   C             57.970000000000     41.330000000000     39.200000000000
   H             58.030000000000     40.750000000000     40.110000000000
   C             59.150000000000     41.740000000000     38.560000000000
   H             60.100000000000     41.450000000000     38.980000000000
   C             57.830000000000     42.870000000000     36.870000000000
   H             57.790000000000     43.490000000000     35.980000000000
   C             59.080000000000     42.500000000000     37.390000000000
   H             59.990000000000     42.810000000000     36.900000000000
   C             52.880000000000     42.690000000000     36.700000000000
   O             52.780000000000     42.810000000000     35.480000000000
   N             51.900000000000     43.090000000000     37.530000000000
   H             51.980000000000     42.970000000000     38.520000000000
   C             50.650000000000     43.650000000000     37.040000000000
   H             50.800000000000     44.030000000000     36.040000000000
   C             49.460000000000     42.680000000000     37.000000000000
   H             48.530000000000     43.210000000000     36.730000000000
   O             49.280000000000     42.020000000000     38.240000000000
   H             49.180000000000     42.720000000000     38.890000000000
   C             49.720000000000     41.600000000000     35.930000000000
   H             50.580000000000     40.960000000000     36.210000000000
   H             49.930000000000     42.080000000000     34.950000000000
   H             48.820000000000     40.960000000000     35.820000000000
   C             50.220000000000     44.830000000000     37.870000000000
   O             50.100000000000     44.740000000000     39.090000000000
   N             49.950000000000     45.980000000000     37.230000000000
   H             50.100000000000     46.060000000000     36.250000000000
   C             49.450000000000     47.180000000000     37.890000000000
   H             50.020000000000     47.320000000000     38.810000000000
   C             49.640000000000     48.420000000000     37.030000000000
   H             49.080000000000     48.300000000000     36.070000000000
   O             51.010000000000     48.590000000000     36.730000000000
   H             51.090000000000     48.890000000000     35.820000000000
   C             49.170000000000     49.690000000000     37.750000000000
   H             49.770000000000     49.850000000000     38.670000000000
   H             48.100000000000     49.640000000000     38.040000000000
   H             49.290000000000     50.570000000000     37.080000000000
   C             47.980000000000     47.070000000000     38.250000000000
   O             47.130000000000     47.060000000000     37.370000000000
   N             47.640000000000     47.030000000000     39.560000000000
   H             48.340000000000     47.090000000000     40.260000000000
   C             46.260000000000     46.970000000000     40.030000000000
   H             45.770000000000     46.230000000000     39.420000000000
   C             46.080000000000     46.490000000000     41.470000000000
   H             45.010000000000     46.560000000000     41.770000000000
   C             46.430000000000     44.990000000000     41.530000000000
   H             47.440000000000     44.800000000000     41.110000000000
   H             45.700000000000     44.390000000000     40.950000000000
   H             46.410000000000     44.630000000000     42.580000000000
   C             46.910000000000     47.330000000000     42.460000000000
   H             46.650000000000     48.410000000000     42.380000000000
   H             48.000000000000     47.210000000000     42.280000000000
   H             46.700000000000     47.000000000000     43.500000000000
   C             45.440000000000     48.240000000000     39.800000000000
   O             45.950000000000     49.370000000000     39.720000000000
   N             44.120000000000     48.070000000000     39.660000000000
   H             43.760000000000     47.140000000000     39.650000000000
   C             43.140000000000     49.130000000000     39.550000000000
   H             43.640000000000     49.990000000000     39.140000000000
   C             42.020000000000     48.680000000000     38.600000000000
   H             41.160000000000     49.380000000000     38.650000000000
   H             41.640000000000     47.690000000000     38.930000000000
   C             42.460000000000     48.580000000000     37.130000000000
   H             41.600000000000     48.130000000000     36.570000000000
   H             43.320000000000     47.890000000000     37.020000000000
   C             42.770000000000     49.950000000000     36.510000000000
   H             43.790000000000     50.270000000000     36.800000000000
   H             42.050000000000     50.660000000000     36.980000000000
   C             42.590000000000     50.000000000000     34.990000000000
   H             41.640000000000     49.500000000000     34.700000000000
   H             43.430000000000     49.490000000000     34.470000000000
   N             42.510000000000     51.400000000000     34.540000000000
   H             43.330000000000     51.950000000000     34.870000000000
   H             41.660000000000     51.810000000000     34.980000000000
   H             42.450000000000     51.500000000000     33.510000000000
   C             42.540000000000     49.520000000000     40.910000000000
   O             42.500000000000     48.690000000000     41.810000000000
   N             42.070000000000     50.750000000000     41.130000000000
   C             42.300000000000     51.910000000000     40.260000000000
   H             41.690000000000     51.790000000000     39.340000000000
   H             43.370000000000     52.020000000000     40.000000000000
   C             41.150000000000     51.080000000000     42.210000000000
   H             41.750000000000     51.080000000000     43.110000000000
   C             40.640000000000     52.490000000000     41.870000000000
   H             40.390000000000     53.060000000000     42.790000000000
   H             39.740000000000     52.440000000000     41.220000000000
   C             41.800000000000     53.100000000000     41.080000000000
   H             41.480000000000     53.960000000000     40.450000000000
   H             42.600000000000     53.430000000000     41.780000000000
   C             40.010000000000     50.120000000000     42.490000000000
   O             39.290000000000     49.740000000000     41.560000000000
   N             39.820000000000     49.740000000000     43.760000000000
   H             40.440000000000     50.080000000000     44.460000000000
   C             38.780000000000     48.840000000000     44.240000000000
   H             37.920000000000     48.870000000000     43.600000000000
   H             38.550000000000     49.130000000000     45.260000000000
   C             39.230000000000     47.410000000000     44.320000000000
   O             38.730000000000     46.640000000000     45.140000000000
   N             40.210000000000     47.000000000000     43.490000000000
   H             40.610000000000     47.620000000000     42.820000000000
   C             40.810000000000     45.680000000000     43.580000000000
   H             40.000000000000     44.970000000000     43.580000000000
   C             41.680000000000     45.390000000000     42.340000000000
   H             42.530000000000     46.100000000000     42.280000000000
   H             41.060000000000     45.510000000000     41.420000000000
   H             42.070000000000     44.360000000000     42.360000000000
   C             41.590000000000     45.470000000000     44.880000000000
   O             42.230000000000     46.370000000000     45.420000000000
   N             41.530000000000     44.230000000000     45.410000000000
   H             41.030000000000     43.500000000000     44.960000000000
   C             42.150000000000     43.870000000000     46.670000000000
   H             42.480000000000     44.760000000000     47.180000000000
   C             41.170000000000     43.100000000000     47.570000000000
   H             40.880000000000     42.120000000000     47.110000000000
   H             40.240000000000     43.690000000000     47.710000000000
   H             41.610000000000     42.910000000000     48.570000000000
   C             43.380000000000     43.010000000000     46.430000000000
   O             43.460000000000     42.250000000000     45.460000000000
   N             44.370000000000     43.120000000000     47.330000000000
   H             44.300000000000     43.760000000000     48.090000000000
   C             45.590000000000     42.350000000000     47.220000000000
   H             45.330000000000     41.370000000000     46.860000000000
   C             46.620000000000     42.980000000000     46.250000000000
   H             46.150000000000     43.070000000000     45.250000000000
   H             47.500000000000     42.310000000000     46.130000000000
   C             47.100000000000     44.350000000000     46.670000000000
   C             46.450000000000     45.510000000000     46.210000000000
   H             45.560000000000     45.410000000000     45.610000000000
   C             46.950000000000     46.780000000000     46.520000000000
   H             46.440000000000     47.660000000000     46.160000000000
   C             48.120000000000     46.900000000000     47.270000000000
   H             48.530000000000     47.880000000000     47.490000000000
   C             48.270000000000     44.490000000000     47.440000000000
   H             48.780000000000     43.600000000000     47.790000000000
   C             48.780000000000     45.760000000000     47.750000000000
   H             49.670000000000     45.860000000000     48.340000000000
   C             46.180000000000     42.140000000000     48.600000000000
   O             45.900000000000     42.850000000000     49.570000000000
   N             47.030000000000     41.120000000000     48.710000000000
   H             47.320000000000     40.620000000000     47.900000000000
   C             47.620000000000     40.700000000000     49.960000000000
   H             46.990000000000     40.980000000000     50.790000000000
   C             47.800000000000     39.170000000000     49.980000000000
   H             48.320000000000     38.830000000000     50.910000000000
   H             48.410000000000     38.850000000000     49.110000000000
   O             46.520000000000     38.550000000000     49.920000000000
   H             45.970000000000     39.040000000000     49.300000000000
   C             48.970000000000     41.340000000000     50.160000000000
   O             49.810000000000     41.310000000000     49.280000000000
   N             49.210000000000     41.960000000000     51.330000000000
   H             48.500000000000     42.000000000000     52.030000000000
   C             50.460000000000     42.600000000000     51.680000000000
   H             51.050000000000     42.760000000000     50.790000000000
   C             50.230000000000     43.940000000000     52.370000000000
   H             49.580000000000     43.790000000000     53.260000000000
   C             51.560000000000     44.580000000000     52.840000000000
   H             52.270000000000     44.670000000000     51.990000000000
   H             52.040000000000     43.980000000000     53.650000000000
   H             51.360000000000     45.590000000000     53.250000000000
   C             49.510000000000     44.900000000000     51.400000000000
   H             48.520000000000     44.500000000000     51.090000000000
   H             50.130000000000     45.060000000000     50.490000000000
   H             49.350000000000     45.880000000000     51.880000000000
   C             51.240000000000     41.670000000000     52.590000000000
   O             50.690000000000     41.090000000000     53.530000000000
   N             52.560000000000     41.510000000000     52.360000000000
   H             52.980000000000     41.920000000000     51.550000000000
   C             53.440000000000     40.860000000000     53.310000000000
   H             52.860000000000     40.410000000000     54.100000000000
   C             54.310000000000     39.770000000000     52.650000000000
   H             54.960000000000     40.220000000000     51.870000000000
   H             53.630000000000     39.060000000000     52.130000000000
   C             55.180000000000     38.950000000000     53.630000000000
   H             55.860000000000     39.640000000000     54.170000000000
   C             54.310000000000     38.220000000000     54.670000000000
   H             53.490000000000     37.670000000000     54.160000000000
   H             53.850000000000     38.950000000000     55.380000000000
   H             54.910000000000     37.500000000000     55.260000000000
   C             56.050000000000     37.940000000000     52.880000000000
   H             56.730000000000     38.470000000000     52.180000000000
   H             55.420000000000     37.240000000000     52.290000000000
   H             56.670000000000     37.340000000000     53.590000000000
   C             54.320000000000     41.920000000000     53.950000000000
   O             55.220000000000     42.480000000000     53.330000000000
   N             54.070000000000     42.220000000000     55.240000000000
   H             53.390000000000     41.710000000000     55.760000000000
   C             54.790000000000     43.230000000000     55.980000000000
   H             55.020000000000     44.050000000000     55.320000000000
   C             53.920000000000     43.770000000000     57.140000000000
   H             53.630000000000     42.960000000000     57.830000000000
   H             53.000000000000     44.240000000000     56.730000000000
   H             54.470000000000     44.550000000000     57.720000000000
   C             56.090000000000     42.680000000000     56.530000000000
   O             56.120000000000     41.700000000000     57.280000000000
   N             57.220000000000     43.310000000000     56.130000000000
   H             57.160000000000     44.100000000000     55.540000000000
   C             58.550000000000     42.840000000000     56.430000000000
   H             58.500000000000     41.990000000000     57.100000000000
   C             59.290000000000     42.430000000000     55.140000000000
   H             60.340000000000     42.140000000000     55.370000000000
   H             59.330000000000     43.310000000000     54.450000000000
   S             58.440000000000     41.050000000000     54.310000000000
   H             57.360000000000     41.740000000000     53.960000000000
   C             59.350000000000     43.920000000000     57.140000000000
   O             59.150000000000     45.100000000000     56.870000000000
   N             60.250000000000     43.560000000000     58.070000000000
   H             60.330000000000     42.600000000000     58.330000000000
   C             61.120000000000     44.530000000000     58.740000000000
   H             61.190000000000     45.440000000000     58.170000000000
   C             60.630000000000     44.820000000000     60.180000000000
   H             61.350000000000     45.450000000000     60.730000000000
   H             60.500000000000     43.850000000000     60.710000000000
   C             59.320000000000     45.530000000000     60.200000000000
   C             59.300000000000     46.930000000000     60.160000000000
   H             60.230000000000     47.480000000000     60.060000000000
   C             58.090000000000     47.620000000000     60.240000000000
   H             58.100000000000     48.700000000000     60.160000000000
   C             56.880000000000     46.920000000000     60.370000000000
   O             55.660000000000     47.610000000000     60.400000000000
   H             54.970000000000     46.990000000000     60.620000000000
   C             58.100000000000     44.830000000000     60.330000000000
   H             58.110000000000     43.750000000000     60.340000000000
   C             56.890000000000     45.520000000000     60.420000000000
   H             55.960000000000     44.980000000000     60.510000000000
   C             62.530000000000     43.980000000000     58.910000000000
   O             62.760000000000     43.230000000000     59.850000000000
   N             63.490000000000     44.360000000000     58.050000000000
   H             63.260000000000     45.020000000000     57.340000000000
   C             64.870000000000     43.860000000000     58.060000000000
   H             65.430000000000     44.520000000000     57.420000000000
   C             65.600000000000     43.830000000000     59.440000000000
   H             66.630000000000     43.430000000000     59.330000000000
   H             65.080000000000     43.160000000000     60.170000000000
   C             65.710000000000     45.240000000000     59.990000000000
   O             65.900000000000     46.190000000000     59.230000000000
   N             65.530000000000     45.430000000000     61.310000000000
   H             65.590000000000     46.360000000000     61.660000000000
   H             65.380000000000     44.640000000000     61.920000000000
   C             64.980000000000     42.500000000000     57.370000000000
   O             65.660000000000     41.600000000000     57.840000000000
   N             64.260000000000     42.310000000000     56.240000000000
   H             63.690000000000     43.040000000000     55.880000000000
   C             64.230000000000     41.050000000000     55.500000000000
   H             65.240000000000     40.710000000000     55.350000000000
   H             63.700000000000     41.220000000000     54.570000000000
   C             63.490000000000     39.960000000000     56.240000000000
   O             63.700000000000     38.770000000000     56.060000000000
   N             62.600000000000     40.380000000000     57.150000000000
   H             62.500000000000     41.370000000000     57.270000000000
   C             61.900000000000     39.530000000000     58.080000000000
   H             62.130000000000     38.480000000000     57.900000000000
   C             62.400000000000     39.890000000000     59.510000000000
   H             62.380000000000     41.000000000000     59.560000000000
   H             63.470000000000     39.600000000000     59.570000000000
   C             61.620000000000     39.390000000000     60.750000000000
   H             60.530000000000     39.430000000000     60.570000000000
   H             61.820000000000     40.110000000000     61.580000000000
   C             61.980000000000     37.990000000000     61.240000000000
   H             61.830000000000     37.240000000000     60.430000000000
   H             61.340000000000     37.730000000000     62.120000000000
   N             63.410000000000     38.010000000000     61.680000000000
   H             63.910000000000     38.880000000000     61.740000000000
   C             64.160000000000     36.940000000000     61.860000000000
   N             63.680000000000     35.720000000000     61.800000000000
   H             62.710000000000     35.600000000000     61.610000000000
   H             64.310000000000     34.940000000000     61.900000000000
   N             65.440000000000     37.100000000000     62.130000000000
   H             65.800000000000     38.030000000000     62.190000000000
   H             66.020000000000     36.300000000000     62.310000000000
   C             60.400000000000     39.740000000000     57.940000000000
   O             59.890000000000     40.730000000000     58.460000000000
   N             59.650000000000     38.870000000000     57.260000000000
   C             60.200000000000     37.840000000000     56.390000000000
   H             60.630000000000     37.050000000000     57.040000000000
   H             60.970000000000     38.240000000000     55.690000000000
   C             58.200000000000     38.740000000000     57.370000000000
   H             57.770000000000     39.590000000000     56.860000000000
   C             57.870000000000     37.420000000000     56.660000000000
   H             56.870000000000     37.440000000000     56.180000000000
   H             57.920000000000     36.560000000000     57.360000000000
   C             58.990000000000     37.280000000000     55.630000000000
   H             59.140000000000     36.230000000000     55.300000000000
   H             58.780000000000     37.910000000000     54.750000000000
   C             57.690000000000     38.790000000000     58.800000000000
   O             58.200000000000     38.080000000000     59.660000000000
   N             56.710000000000     39.670000000000     59.080000000000
   H             56.390000000000     40.270000000000     58.350000000000
   C             56.250000000000     39.920000000000     60.440000000000
   H             56.600000000000     39.150000000000     61.110000000000
   C             56.770000000000     41.280000000000     60.930000000000
   H             56.380000000000     42.090000000000     60.290000000000
   O             58.200000000000     41.320000000000     60.880000000000
   H             58.450000000000     40.940000000000     60.040000000000
   C             56.410000000000     41.550000000000     62.400000000000
   H             56.840000000000     40.760000000000     63.050000000000
   H             55.320000000000     41.580000000000     62.570000000000
   H             56.820000000000     42.530000000000     62.730000000000
   C             54.730000000000     39.900000000000     60.500000000000
   O             54.130000000000     39.730000000000     61.550000000000
   N             54.040000000000     40.000000000000     59.350000000000
   H             54.470000000000     40.180000000000     58.470000000000
   C             52.580000000000     39.880000000000     59.340000000000
   H             52.160000000000     40.700000000000     59.890000000000
   H             52.310000000000     38.910000000000     59.730000000000
   C             52.070000000000     39.970000000000     57.940000000000
   O             52.750000000000     40.500000000000     57.060000000000
   N             50.860000000000     39.470000000000     57.680000000000
   H             50.310000000000     39.050000000000     58.390000000000
   C             50.240000000000     39.570000000000     56.360000000000
   H             50.710000000000     40.380000000000     55.830000000000
   C             50.360000000000     38.320000000000     55.490000000000
   H             51.430000000000     38.060000000000     55.390000000000
   O             49.830000000000     38.520000000000     54.180000000000
   H             50.260000000000     39.300000000000     53.810000000000
   C             49.630000000000     37.110000000000     56.100000000000
   H             48.540000000000     37.300000000000     56.180000000000
   H             50.020000000000     36.880000000000     57.110000000000
   H             49.770000000000     36.220000000000     55.450000000000
   C             48.790000000000     39.980000000000     56.530000000000
   O             48.110000000000     39.590000000000     57.480000000000
   N             48.320000000000     40.850000000000     55.630000000000
   H             48.880000000000     41.140000000000     54.860000000000
   C             46.980000000000     41.390000000000     55.680000000000
   H             46.310000000000     40.620000000000     56.040000000000
   C             46.870000000000     42.650000000000     56.590000000000
   H             47.060000000000     42.340000000000     57.640000000000
   H             45.840000000000     43.070000000000     56.550000000000
   C             47.850000000000     43.750000000000     56.240000000000
   C             49.090000000000     43.850000000000     56.910000000000
   H             49.350000000000     43.100000000000     57.640000000000
   C             49.970000000000     44.890000000000     56.630000000000
   H             50.920000000000     44.960000000000     57.150000000000
   C             49.630000000000     45.870000000000     55.690000000000
   H             50.330000000000     46.670000000000     55.480000000000
   C             47.530000000000     44.740000000000     55.290000000000
   H             46.590000000000     44.670000000000     54.750000000000
   C             48.410000000000     45.790000000000     55.010000000000
   H             48.160000000000     46.530000000000     54.260000000000
   C             46.560000000000     41.700000000000     54.260000000000
   O             47.390000000000     41.960000000000     53.390000000000
   N             45.250000000000     41.660000000000     53.970000000000
   H             44.570000000000     41.450000000000     54.670000000000
   C             44.720000000000     42.080000000000     52.680000000000
   H             45.500000000000     42.010000000000     51.930000000000
   C             43.570000000000     41.210000000000     52.200000000000
   H             43.900000000000     40.150000000000     52.340000000000
   O             43.310000000000     41.390000000000     50.820000000000
   H             42.880000000000     40.570000000000     50.530000000000
   C             42.270000000000     41.440000000000     52.970000000000
   H             41.860000000000     42.450000000000     52.770000000000
   H             42.430000000000     41.330000000000     54.070000000000
   H             41.500000000000     40.700000000000     52.650000000000
   C             44.330000000000     43.540000000000     52.770000000000
   O             44.100000000000     44.070000000000     53.860000000000
   N             44.330000000000     44.250000000000     51.640000000000
   H             44.550000000000     43.810000000000     50.770000000000
   C             44.000000000000     45.660000000000     51.600000000000
   H             43.180000000000     45.830000000000     52.280000000000
   C             45.200000000000     46.540000000000     51.990000000000
   H             45.740000000000     46.010000000000     52.810000000000
   C             46.200000000000     46.710000000000     50.820000000000
   H             45.770000000000     47.360000000000     50.020000000000
   H             46.460000000000     45.730000000000     50.370000000000
   H             47.140000000000     47.190000000000     51.180000000000
   C             44.720000000000     47.890000000000     52.550000000000
   H             44.010000000000     47.730000000000     53.390000000000
   H             44.220000000000     48.490000000000     51.760000000000
   H             45.590000000000     48.470000000000     52.940000000000
   C             43.490000000000     45.970000000000     50.200000000000
   O             43.800000000000     45.280000000000     49.240000000000
   N             42.660000000000     47.020000000000     50.060000000000
   H             42.380000000000     47.570000000000     50.850000000000
   C             42.140000000000     47.470000000000     48.780000000000
   H             42.290000000000     46.710000000000     48.040000000000
   C             40.630000000000     47.730000000000     48.850000000000
   H             40.370000000000     48.210000000000     49.820000000000
   C             40.110000000000     48.640000000000     47.710000000000
   H             40.430000000000     48.230000000000     46.730000000000
   H             40.470000000000     49.680000000000     47.820000000000
   H             39.000000000000     48.660000000000     47.730000000000
   C             39.930000000000     46.360000000000     48.750000000000
   H             40.240000000000     45.680000000000     49.560000000000
   H             40.180000000000     45.890000000000     47.770000000000
   H             38.830000000000     46.480000000000     48.780000000000
   C             42.910000000000     48.680000000000     48.280000000000
   O             43.200000000000     49.620000000000     49.030000000000
   N             43.250000000000     48.700000000000     46.980000000000
   H             43.030000000000     47.920000000000     46.390000000000
   C             43.720000000000     49.900000000000     46.310000000000
   H             44.530000000000     50.320000000000     46.900000000000
   C             44.270000000000     49.610000000000     44.880000000000
   H             43.480000000000     49.100000000000     44.300000000000
   H             45.110000000000     48.890000000000     44.970000000000
   C             44.730000000000     50.850000000000     44.090000000000
   H             43.850000000000     51.500000000000     43.880000000000
   H             45.100000000000     50.500000000000     43.100000000000
   S             46.020000000000     51.860000000000     44.890000000000
   C             47.360000000000     50.650000000000     44.800000000000
   H             47.470000000000     50.250000000000     43.770000000000
   H             47.180000000000     49.790000000000     45.480000000000
   H             48.330000000000     51.120000000000     45.090000000000
   C             42.630000000000     50.960000000000     46.240000000000
   O             41.610000000000     50.800000000000     45.570000000000
   N             42.770000000000     52.070000000000     46.960000000000
   H             43.590000000000     52.240000000000     47.510000000000
   C             41.720000000000     53.070000000000     47.050000000000
   H             40.790000000000     52.540000000000     47.140000000000
   C             41.940000000000     53.930000000000     48.300000000000
   H             41.190000000000     54.750000000000     48.350000000000
   H             42.960000000000     54.370000000000     48.190000000000
   C             41.960000000000     53.180000000000     49.650000000000
   H             42.120000000000     53.930000000000     50.450000000000
   H             42.830000000000     52.490000000000     49.670000000000
   C             40.720000000000     52.350000000000     49.970000000000
   H             40.840000000000     51.850000000000     50.950000000000
   H             40.550000000000     51.570000000000     49.190000000000
   N             39.550000000000     53.290000000000     50.010000000000
   H             39.620000000000     54.240000000000     49.720000000000
   C             38.310000000000     52.840000000000     50.110000000000
   N             38.030000000000     51.630000000000     50.530000000000
   H             38.730000000000     51.040000000000     50.940000000000
   H             37.060000000000     51.400000000000     50.660000000000
   N             37.320000000000     53.630000000000     49.780000000000
   H             37.530000000000     54.490000000000     49.310000000000
   H             36.450000000000     53.180000000000     49.640000000000
   C             41.680000000000     53.980000000000     45.810000000000
   O             42.710000000000     54.200000000000     45.180000000000
   N             40.540000000000     54.590000000000     45.440000000000
   C             39.220000000000     54.160000000000     45.920000000000
   H             39.060000000000     54.530000000000     46.950000000000
   H             39.120000000000     53.060000000000     45.880000000000
   C             40.410000000000     55.600000000000     44.380000000000
   H             40.570000000000     55.080000000000     43.450000000000
   C             38.970000000000     56.090000000000     44.540000000000
   H             38.570000000000     56.530000000000     43.600000000000
   H             38.900000000000     56.840000000000     45.360000000000
   C             38.240000000000     54.820000000000     44.950000000000
   H             37.250000000000     55.000000000000     45.420000000000
   H             38.110000000000     54.160000000000     44.070000000000
   C             41.430000000000     56.720000000000     44.350000000000
   O             41.780000000000     57.170000000000     43.260000000000
   N             41.890000000000     57.200000000000     45.520000000000
   H             41.440000000000     56.900000000000     46.360000000000
   C             42.940000000000     58.210000000000     45.650000000000
   H             42.740000000000     58.980000000000     44.920000000000
   C             42.880000000000     58.900000000000     47.070000000000
   H             41.830000000000     59.220000000000     47.260000000000
   H             43.510000000000     59.810000000000     47.040000000000
   C             43.320000000000     58.100000000000     48.290000000000
   O             43.780000000000     58.630000000000     49.310000000000
   N             43.220000000000     56.770000000000     48.210000000000
   H             43.590000000000     56.250000000000     48.990000000000
   H             42.930000000000     56.340000000000     47.360000000000
   C             44.350000000000     57.680000000000     45.340000000000
   O             45.300000000000     58.450000000000     45.290000000000
   N             44.500000000000     56.350000000000     45.150000000000
   H             43.700000000000     55.760000000000     45.100000000000
   C             45.750000000000     55.680000000000     44.850000000000
   H             45.450000000000     54.680000000000     44.590000000000
   C             46.530000000000     56.200000000000     43.610000000000
   H             47.520000000000     55.700000000000     43.550000000000
   H             46.700000000000     57.290000000000     43.660000000000
   C             45.800000000000     55.850000000000     42.340000000000
   C             46.010000000000     54.600000000000     41.730000000000
   H             46.650000000000     53.880000000000     42.220000000000
   C             45.430000000000     54.300000000000     40.500000000000
   H             45.620000000000     53.340000000000     40.030000000000
   C             44.630000000000     55.240000000000     39.840000000000
   O             44.110000000000     54.960000000000     38.570000000000
   H             44.090000000000     55.800000000000     38.100000000000
   C             44.960000000000     56.780000000000     41.690000000000
   H             44.770000000000     57.740000000000     42.160000000000
   C             44.390000000000     56.490000000000     40.440000000000
   H             43.780000000000     57.220000000000     39.950000000000
   C             46.630000000000     55.430000000000     46.060000000000
   O             47.860000000000     55.360000000000     46.000000000000
   N             45.990000000000     55.250000000000     47.230000000000
   H             45.000000000000     55.270000000000     47.250000000000
   C             46.660000000000     54.980000000000     48.490000000000
   H             47.710000000000     54.810000000000     48.310000000000
   C             46.520000000000     56.090000000000     49.560000000000
   H             47.270000000000     55.910000000000     50.350000000000
   O             45.240000000000     56.160000000000     50.180000000000
   H             45.020000000000     57.090000000000     50.160000000000
   C             46.780000000000     57.470000000000     48.940000000000
   H             46.030000000000     57.710000000000     48.150000000000
   H             47.780000000000     57.520000000000     48.460000000000
   H             46.720000000000     58.270000000000     49.710000000000
   C             46.100000000000     53.670000000000     49.010000000000
   O             45.040000000000     53.210000000000     48.580000000000
   N             46.810000000000     53.020000000000     49.940000000000
   H             47.720000000000     53.340000000000     50.200000000000
   C             46.310000000000     51.870000000000     50.660000000000
   H             45.280000000000     51.680000000000     50.370000000000
   C             47.070000000000     50.570000000000     50.410000000000
   H             46.620000000000     49.770000000000     51.030000000000
   C             46.840000000000     50.170000000000     48.930000000000
   H             47.330000000000     50.890000000000     48.240000000000
   H             45.750000000000     50.160000000000     48.700000000000
   H             47.240000000000     49.160000000000     48.730000000000
   C             48.580000000000     50.650000000000     50.740000000000
   H             48.720000000000     51.120000000000     51.740000000000
   H             49.090000000000     51.290000000000     49.990000000000
   C             49.260000000000     49.270000000000     50.800000000000
   H             49.200000000000     48.760000000000     49.810000000000
   H             48.780000000000     48.630000000000     51.560000000000
   H             50.330000000000     49.380000000000     51.070000000000
   C             46.270000000000     52.210000000000     52.140000000000
   O             47.190000000000     52.810000000000     52.710000000000
   N             45.170000000000     51.860000000000     52.830000000000
   H             44.420000000000     51.370000000000     52.380000000000
   C             44.980000000000     52.200000000000     54.230000000000
   H             45.630000000000     53.020000000000     54.500000000000
   C             43.530000000000     52.700000000000     54.490000000000
   H             43.450000000000     52.980000000000     55.560000000000
   H             42.800000000000     51.880000000000     54.300000000000
   C             43.190000000000     53.930000000000     53.620000000000
   H             42.870000000000     53.600000000000     52.610000000000
   H             44.130000000000     54.500000000000     53.480000000000
   C             42.160000000000     54.910000000000     54.230000000000
   H             42.180000000000     55.860000000000     53.650000000000
   H             42.510000000000     55.150000000000     55.260000000000
   C             40.710000000000     54.410000000000     54.340000000000
   H             40.100000000000     55.140000000000     54.910000000000
   H             40.670000000000     53.430000000000     54.860000000000
   N             40.080000000000     54.250000000000     53.010000000000
   H             40.600000000000     53.570000000000     52.420000000000
   H             39.970000000000     55.130000000000     52.470000000000
   H             39.120000000000     53.850000000000     53.150000000000
   C             45.400000000000     51.030000000000     55.110000000000
   O             44.620000000000     50.480000000000     55.890000000000
   N             46.680000000000     50.620000000000     54.960000000000
   H             47.240000000000     51.110000000000     54.300000000000
   C             47.320000000000     49.540000000000     55.700000000000
   H             48.120000000000     49.170000000000     55.080000000000
   H             46.580000000000     48.780000000000     55.910000000000
   C             47.930000000000     49.930000000000     57.020000000000
   O             47.690000000000     51.010000000000     57.570000000000
   N             48.760000000000     49.030000000000     57.570000000000
   H             48.980000000000     48.180000000000     57.090000000000
   C             49.450000000000     49.200000000000     58.840000000000
   H             49.400000000000     50.230000000000     59.150000000000
   C             48.810000000000     48.290000000000     59.940000000000
   H             48.770000000000     47.250000000000     59.550000000000
   H             47.760000000000     48.620000000000     60.100000000000
   O             49.520000000000     48.290000000000     61.180000000000
   H             49.420000000000     49.160000000000     61.570000000000
   C             50.910000000000     48.860000000000     58.640000000000
   O             51.260000000000     47.740000000000     58.270000000000
   N             51.800000000000     49.850000000000     58.850000000000
   H             51.520000000000     50.750000000000     59.180000000000
   C             53.200000000000     49.790000000000     58.510000000000
   H             53.570000000000     48.780000000000     58.630000000000
   C             53.450000000000     50.310000000000     57.070000000000
   H             54.540000000000     50.340000000000     56.850000000000
   H             53.070000000000     51.350000000000     56.980000000000
   C             52.820000000000     49.490000000000     55.970000000000
   C             51.610000000000     49.890000000000     55.390000000000
   H             51.060000000000     50.710000000000     55.830000000000
   C             51.130000000000     49.290000000000     54.210000000000
   H             50.220000000000     49.640000000000     53.760000000000
   C             51.870000000000     48.270000000000     53.610000000000
   H             51.530000000000     47.820000000000     52.690000000000
   C             53.540000000000     48.440000000000     55.360000000000
   H             54.500000000000     48.160000000000     55.770000000000
   C             53.070000000000     47.830000000000     54.190000000000
   H             53.650000000000     47.050000000000     53.720000000000
   C             53.960000000000     50.690000000000     59.490000000000
   O             53.360000000000     51.540000000000     60.150000000000
   N             55.290000000000     50.510000000000     59.630000000000
   H             55.730000000000     49.780000000000     59.120000000000
   C             56.150000000000     51.310000000000     60.490000000000
   H             55.690000000000     52.270000000000     60.660000000000
   C             56.490000000000     50.630000000000     61.850000000000
   H             57.150000000000     51.290000000000     62.450000000000
   H             57.040000000000     49.690000000000     61.660000000000
   C             55.290000000000     50.260000000000     62.740000000000
   H             54.530000000000     49.730000000000     62.130000000000
   C             55.730000000000     49.290000000000     63.860000000000
   H             56.500000000000     49.770000000000     64.500000000000
   H             56.160000000000     48.360000000000     63.420000000000
   H             54.860000000000     49.020000000000     64.490000000000
   C             54.630000000000     51.500000000000     63.350000000000
   H             54.270000000000     52.190000000000     62.550000000000
   H             55.350000000000     52.050000000000     63.990000000000
   H             53.760000000000     51.210000000000     63.970000000000
   C             57.450000000000     51.560000000000     59.750000000000
   O             57.700000000000     50.990000000000     58.680000000000
   N             58.340000000000     52.430000000000     60.270000000000
   H             58.140000000000     52.950000000000     61.090000000000
   C             59.670000000000     52.650000000000     59.690000000000
   H             59.520000000000     53.000000000000     58.680000000000
   C             60.490000000000     53.720000000000     60.470000000000
   H             61.360000000000     54.030000000000     59.860000000000
   H             60.890000000000     53.250000000000     61.400000000000
   S             59.510000000000     55.170000000000     60.980000000000
   H             59.220000000000     55.650000000000     59.780000000000
   C             60.500000000000     51.360000000000     59.640000000000
   O             60.640000000000     50.650000000000     60.630000000000
   N             61.040000000000     51.030000000000     58.460000000000
   H             60.930000000000     51.640000000000     57.680000000000
   C             61.770000000000     49.800000000000     58.190000000000
   H             62.030000000000     49.320000000000     59.120000000000
   H             62.630000000000     50.060000000000     57.590000000000
   C             60.980000000000     48.820000000000     57.390000000000
   O             61.500000000000     47.780000000000     56.990000000000
   N             59.710000000000     49.130000000000     57.100000000000
   H             59.310000000000     49.970000000000     57.450000000000
   C             58.870000000000     48.240000000000     56.310000000000
   H             59.280000000000     47.240000000000     56.380000000000
   C             57.400000000000     48.150000000000     56.780000000000
   H             57.380000000000     47.740000000000     57.810000000000
   H             56.820000000000     47.450000000000     56.150000000000
   O             56.750000000000     49.420000000000     56.770000000000
   H             57.180000000000     49.980000000000     57.430000000000
   C             58.880000000000     48.570000000000     54.840000000000
   O             58.230000000000     47.890000000000     54.050000000000
   N             59.690000000000     49.550000000000     54.410000000000
   H             60.170000000000     50.150000000000     55.040000000000
   C             59.890000000000     49.830000000000     53.010000000000
   H             58.920000000000     50.070000000000     52.620000000000
   C             60.850000000000     51.030000000000     52.810000000000
   H             61.800000000000     50.710000000000     52.330000000000
   H             61.170000000000     51.370000000000     53.820000000000
   S             60.130000000000     52.410000000000     51.870000000000
   C             60.390000000000     48.640000000000     52.230000000000
   O             61.180000000000     47.810000000000     52.690000000000
   N             59.850000000000     48.470000000000     51.010000000000
   H             59.300000000000     49.200000000000     50.620000000000
   C             60.070000000000     47.260000000000     50.230000000000
   H             61.110000000000     46.980000000000     50.300000000000
   H             59.770000000000     47.490000000000     49.220000000000
   C             59.260000000000     46.080000000000     50.680000000000
   O             59.440000000000     44.970000000000     50.190000000000
   N             58.290000000000     46.270000000000     51.610000000000
   H             58.260000000000     47.120000000000     52.130000000000
   C             57.200000000000     45.320000000000     51.810000000000
   H             57.640000000000     44.350000000000     52.000000000000
   C             56.250000000000     45.650000000000     52.990000000000
   H             55.390000000000     44.960000000000     53.010000000000
   H             55.860000000000     46.690000000000     52.880000000000
   O             56.940000000000     45.540000000000     54.240000000000
   H             57.520000000000     46.310000000000     54.270000000000
   C             56.370000000000     45.200000000000     50.550000000000
   O             56.110000000000     46.190000000000     49.870000000000
   N             55.940000000000     43.980000000000     50.200000000000
   H             56.060000000000     43.190000000000     50.790000000000
   C             55.390000000000     43.710000000000     48.880000000000
   H             55.460000000000     44.610000000000     48.280000000000
   C             56.150000000000     42.630000000000     48.110000000000
   H             55.710000000000     42.530000000000     47.100000000000
   C             57.610000000000     43.060000000000     47.950000000000
   H             58.130000000000     43.130000000000     48.930000000000
   H             57.670000000000     44.050000000000     47.450000000000
   H             58.170000000000     42.320000000000     47.330000000000
   C             56.060000000000     41.260000000000     48.820000000000
   H             55.010000000000     40.880000000000     48.840000000000
   H             56.450000000000     41.310000000000     49.860000000000
   H             56.680000000000     40.520000000000     48.270000000000
   C             53.930000000000     43.370000000000     48.980000000000
   O             53.460000000000     42.780000000000     49.950000000000
   N             53.160000000000     43.750000000000     47.940000000000
   H             53.590000000000     44.260000000000     47.190000000000
   C             51.780000000000     43.360000000000     47.770000000000
   H             51.170000000000     44.240000000000     47.650000000000
   H             51.470000000000     42.750000000000     48.610000000000
   C             51.620000000000     42.520000000000     46.530000000000
   O             52.250000000000     42.760000000000     45.500000000000
   N             50.750000000000     41.510000000000     46.620000000000
   H             50.240000000000     41.350000000000     47.460000000000
   C             50.650000000000     40.470000000000     45.630000000000
   H             50.830000000000     40.910000000000     44.650000000000
   C             51.680000000000     39.330000000000     45.900000000000
   H             52.710000000000     39.760000000000     45.890000000000
   H             51.630000000000     38.570000000000     45.090000000000
   C             51.470000000000     38.650000000000     47.240000000000
   C             51.960000000000     39.220000000000     48.420000000000
   H             52.500000000000     40.160000000000     48.380000000000
   C             51.710000000000     38.620000000000     49.660000000000
   H             52.050000000000     39.100000000000     50.570000000000
   C             51.000000000000     37.420000000000     49.740000000000
   O             50.720000000000     36.870000000000     51.000000000000
   H             50.050000000000     36.190000000000     50.920000000000
   C             50.790000000000     37.420000000000     47.320000000000
   H             50.420000000000     36.960000000000     46.410000000000
   C             50.560000000000     36.800000000000     48.560000000000
   H             50.030000000000     35.860000000000     48.610000000000
   C             49.230000000000     39.910000000000     45.590000000000
   O             48.510000000000     39.890000000000     46.580000000000
   N             48.840000000000     39.410000000000     44.410000000000
   H             49.420000000000     39.510000000000     43.610000000000
   C             47.560000000000     38.740000000000     44.180000000000
   H             47.050000000000     38.590000000000     45.120000000000
   C             46.640000000000     39.510000000000     43.240000000000
   H             47.090000000000     39.590000000000     42.230000000000
   O             46.430000000000     40.820000000000     43.740000000000
   H             45.530000000000     41.040000000000     43.500000000000
   C             45.270000000000     38.840000000000     43.160000000000
   H             44.800000000000     38.780000000000     44.160000000000
   H             45.330000000000     37.820000000000     42.730000000000
   H             44.600000000000     39.430000000000     42.490000000000
   C             47.890000000000     37.390000000000     43.580000000000
   O             48.700000000000     37.300000000000     42.660000000000
   N             47.330000000000     36.280000000000     44.100000000000
   H             46.630000000000     36.340000000000     44.800000000000
   C             47.670000000000     34.960000000000     43.590000000000
   H             48.600000000000     35.010000000000     43.030000000000
   C             47.920000000000     33.950000000000     44.730000000000
   H             47.010000000000     33.850000000000     45.350000000000
   H             48.720000000000     34.380000000000     45.370000000000
   C             48.370000000000     32.550000000000     44.250000000000
   H             49.100000000000     32.680000000000     43.420000000000
   H             47.490000000000     32.010000000000     43.840000000000
   C             49.030000000000     31.700000000000     45.360000000000
   H             48.310000000000     31.570000000000     46.190000000000
   H             49.910000000000     32.260000000000     45.750000000000
   C             49.480000000000     30.330000000000     44.830000000000
   H             50.080000000000     30.470000000000     43.910000000000
   H             48.590000000000     29.710000000000     44.590000000000
   N             50.310000000000     29.580000000000     45.800000000000
   H             49.780000000000     29.330000000000     46.660000000000
   H             51.180000000000     30.080000000000     46.060000000000
   H             50.630000000000     28.690000000000     45.360000000000
   C             46.620000000000     34.470000000000     42.600000000000
   O             45.560000000000     33.960000000000     42.970000000000
   N             46.920000000000     34.600000000000     41.300000000000
   H             47.820000000000     34.930000000000     41.030000000000
   C             46.040000000000     34.240000000000     40.210000000000
   H             45.010000000000     34.290000000000     40.530000000000
   C             46.230000000000     35.200000000000     39.000000000000
   H             45.680000000000     34.810000000000     38.110000000000
   H             47.310000000000     35.210000000000     38.740000000000
   C             45.770000000000     36.660000000000     39.260000000000
   H             46.210000000000     37.320000000000     38.470000000000
   H             46.140000000000     37.020000000000     40.240000000000
   C             44.260000000000     36.890000000000     39.200000000000
   O             43.500000000000     35.900000000000     39.020000000000
   O             43.820000000000     38.070000000000     39.290000000000
   C             46.340000000000     32.800000000000     39.790000000000
   O             47.300000000000     32.510000000000     39.070000000000
   N             45.520000000000     31.840000000000     40.270000000000
   H             44.780000000000     32.100000000000     40.880000000000
   C             45.750000000000     30.410000000000     40.040000000000
   H             45.790000000000     30.240000000000     38.970000000000
   H             44.950000000000     29.870000000000     40.520000000000
   C             47.040000000000     29.900000000000     40.640000000000
   O             47.200000000000     29.810000000000     41.850000000000
   N             48.010000000000     29.540000000000     39.780000000000
   H             47.870000000000     29.630000000000     38.800000000000
   C             49.300000000000     29.020000000000     40.230000000000
   H             49.230000000000     28.710000000000     41.260000000000
   C             49.740000000000     27.800000000000     39.390000000000
   H             50.720000000000     27.410000000000     39.750000000000
   H             49.870000000000     28.090000000000     38.320000000000
   O             48.760000000000     26.760000000000     39.460000000000
   H             48.720000000000     26.470000000000     40.380000000000
   C             50.390000000000     30.080000000000     40.160000000000
   O             51.550000000000     29.780000000000     40.420000000000
   N             50.020000000000     31.330000000000     39.840000000000
   H             49.060000000000     31.570000000000     39.720000000000
   C             50.940000000000     32.420000000000     39.520000000000
   H             51.960000000000     32.060000000000     39.550000000000
   C             50.650000000000     32.960000000000     38.110000000000
   H             49.590000000000     33.290000000000     38.070000000000
   C             51.550000000000     34.150000000000     37.740000000000
   H             52.620000000000     33.860000000000     37.820000000000
   H             51.360000000000     35.030000000000     38.380000000000
   H             51.350000000000     34.450000000000     36.690000000000
   C             50.840000000000     31.820000000000     37.090000000000
   H             50.110000000000     31.000000000000     37.250000000000
   H             51.870000000000     31.400000000000     37.150000000000
   H             50.690000000000     32.200000000000     36.060000000000
   C             50.830000000000     33.540000000000     40.540000000000
   O             49.740000000000     33.930000000000     40.970000000000
   N             51.970000000000     34.110000000000     40.980000000000
   H             52.850000000000     33.750000000000     40.680000000000
   C             52.010000000000     35.270000000000     41.850000000000
   H             51.120000000000     35.300000000000     42.460000000000
   C             53.230000000000     35.250000000000     42.780000000000
   H             54.150000000000     35.270000000000     42.160000000000
   C             53.240000000000     36.510000000000     43.680000000000
   H             52.280000000000     36.600000000000     44.230000000000
   H             53.410000000000     37.440000000000     43.100000000000
   H             54.060000000000     36.430000000000     44.430000000000
   C             53.300000000000     33.960000000000     43.630000000000
   H             54.230000000000     34.000000000000     44.240000000000
   H             53.400000000000     33.080000000000     42.960000000000
   C             52.110000000000     33.750000000000     44.580000000000
   H             51.160000000000     33.690000000000     44.010000000000
   H             52.030000000000     34.580000000000     45.310000000000
   H             52.240000000000     32.800000000000     45.140000000000
   C             52.030000000000     36.540000000000     41.020000000000
   O             52.990000000000     36.840000000000     40.300000000000
   N             50.980000000000     37.360000000000     41.100000000000
   H             50.170000000000     37.140000000000     41.630000000000
   C             50.960000000000     38.650000000000     40.440000000000
   H             51.650000000000     38.680000000000     39.620000000000
   C             49.550000000000     39.010000000000     39.910000000000
   H             49.490000000000     40.100000000000     39.700000000000
   H             48.770000000000     38.770000000000     40.660000000000
   C             49.250000000000     38.230000000000     38.630000000000
   O             49.760000000000     37.140000000000     38.360000000000
   N             48.450000000000     38.860000000000     37.740000000000
   H             48.160000000000     39.810000000000     37.890000000000
   H             48.250000000000     38.410000000000     36.870000000000
   C             51.430000000000     39.700000000000     41.440000000000
   O             50.700000000000     40.090000000000     42.350000000000
   N             52.670000000000     40.180000000000     41.280000000000
   H             53.250000000000     39.860000000000     40.530000000000
   C             53.200000000000     41.240000000000     42.110000000000
   H             52.840000000000     41.090000000000     43.120000000000
   C             54.740000000000     41.300000000000     42.150000000000
   H             55.090000000000     42.160000000000     42.760000000000
   H             55.150000000000     41.430000000000     41.120000000000
   C             55.320000000000     40.080000000000     42.770000000000
   C             55.320000000000     39.950000000000     44.170000000000
   H             54.860000000000     40.710000000000     44.780000000000
   C             55.960000000000     38.860000000000     44.770000000000
   H             55.980000000000     38.760000000000     45.850000000000
   C             56.590000000000     37.900000000000     43.970000000000
   H             57.110000000000     37.070000000000     44.430000000000
   C             55.950000000000     39.100000000000     41.980000000000
   H             55.960000000000     39.210000000000     40.900000000000
   C             56.580000000000     38.020000000000     42.580000000000
   H             57.100000000000     37.280000000000     41.980000000000
   C             52.700000000000     42.580000000000     41.640000000000
   O             52.900000000000     42.980000000000     40.500000000000
   N             52.020000000000     43.300000000000     42.540000000000
   H             51.850000000000     42.960000000000     43.460000000000
   C             51.380000000000     44.540000000000     42.170000000000
   H             51.580000000000     44.790000000000     41.140000000000
   C             49.840000000000     44.400000000000     42.320000000000
   H             49.510000000000     43.700000000000     41.520000000000
   H             49.360000000000     45.370000000000     42.100000000000
   S             49.290000000000     43.760000000000     43.930000000000
   H             48.970000000000     42.540000000000     43.510000000000
   C             51.860000000000     45.710000000000     42.970000000000
   O             51.620000000000     46.840000000000     42.570000000000
   N             52.580000000000     45.520000000000     44.090000000000
   H             52.790000000000     44.610000000000     44.430000000000
   C             52.910000000000     46.650000000000     44.940000000000
   H             53.000000000000     47.550000000000     44.350000000000
   C             51.750000000000     46.830000000000     45.960000000000
   H             51.600000000000     45.870000000000     46.500000000000
   H             50.800000000000     47.030000000000     45.410000000000
   C             51.940000000000     47.910000000000     46.990000000000
   C             51.510000000000     49.220000000000     46.700000000000
   H             51.100000000000     49.440000000000     45.730000000000
   C             51.600000000000     50.230000000000     47.670000000000
   H             51.260000000000     51.220000000000     47.440000000000
   C             52.140000000000     49.940000000000     48.930000000000
   O             52.300000000000     50.950000000000     49.900000000000
   H             52.220000000000     51.800000000000     49.460000000000
   C             52.440000000000     47.630000000000     48.270000000000
   H             52.750000000000     46.620000000000     48.510000000000
   C             52.550000000000     48.640000000000     49.240000000000
   H             52.940000000000     48.410000000000     50.220000000000
   C             54.250000000000     46.470000000000     45.630000000000
   O             54.550000000000     45.410000000000     46.180000000000
   N             55.080000000000     47.530000000000     45.640000000000
   H             54.880000000000     48.310000000000     45.060000000000
   C             56.260000000000     47.620000000000     46.480000000000
   H             56.300000000000     46.780000000000     47.160000000000
   C             57.560000000000     47.670000000000     45.640000000000
   H             57.540000000000     48.560000000000     44.970000000000
   H             57.540000000000     46.780000000000     44.990000000000
   C             58.840000000000     47.680000000000     46.490000000000
   H             58.590000000000     47.260000000000     47.490000000000
   H             59.160000000000     48.730000000000     46.650000000000
   S             60.210000000000     46.700000000000     45.770000000000
   C             60.440000000000     45.520000000000     47.130000000000
   H             59.460000000000     45.240000000000     47.600000000000
   H             61.080000000000     45.940000000000     47.940000000000
   H             60.920000000000     44.590000000000     46.780000000000
   C             56.120000000000     48.880000000000     47.310000000000
   O             56.010000000000     49.990000000000     46.790000000000
   N             56.090000000000     48.740000000000     48.650000000000
   H             56.160000000000     47.830000000000     49.040000000000
   C             55.890000000000     49.830000000000     49.590000000000
   H             54.950000000000     50.300000000000     49.340000000000
   C             55.800000000000     49.220000000000     51.010000000000
   H             56.780000000000     48.790000000000     51.300000000000
   H             55.070000000000     48.380000000000     50.980000000000
   N             54.450000000000     51.190000000000     51.930000000000
   H             53.860000000000     51.350000000000     51.130000000000
   C             55.340000000000     50.150000000000     52.080000000000
   C             54.310000000000     51.770000000000     53.140000000000
   H             53.710000000000     52.660000000000     53.330000000000
   N             55.030000000000     51.160000000000     54.050000000000
   C             55.680000000000     50.150000000000     53.400000000000
   H             56.340000000000     49.490000000000     53.950000000000
   C             56.980000000000     50.890000000000     49.520000000000
   O             58.160000000000     50.560000000000     49.420000000000
   N             56.590000000000     52.200000000000     49.520000000000
   H             55.630000000000     52.440000000000     49.610000000000
   C             57.530000000000     53.300000000000     49.340000000000
   H             58.540000000000     52.940000000000     49.450000000000
   C             57.370000000000     53.960000000000     47.940000000000
   H             57.890000000000     54.940000000000     47.890000000000
   H             56.300000000000     54.220000000000     47.830000000000
   C             57.790000000000     53.050000000000     46.750000000000
   H             57.040000000000     53.170000000000     45.940000000000
   H             57.770000000000     51.980000000000     47.040000000000
   C             59.150000000000     53.310000000000     46.080000000000
   O             59.500000000000     52.630000000000     45.120000000000
   N             59.910000000000     54.320000000000     46.540000000000
   H             60.680000000000     54.580000000000     45.950000000000
   H             59.530000000000     54.910000000000     47.260000000000
   C             57.380000000000     54.420000000000     50.360000000000
   O             58.390000000000     55.050000000000     50.690000000000
   N             56.160000000000     54.730000000000     50.840000000000
   H             55.320000000000     54.260000000000     50.560000000000
   C             55.990000000000     55.810000000000     51.810000000000
   H             56.730000000000     55.630000000000     52.570000000000
   C             56.220000000000     57.230000000000     51.210000000000
   H             57.300000000000     57.270000000000     50.950000000000
   H             56.080000000000     58.020000000000     51.980000000000
   C             55.400000000000     57.580000000000     49.960000000000
   H             54.370000000000     57.850000000000     50.270000000000
   H             55.310000000000     56.690000000000     49.300000000000
   S             56.170000000000     58.930000000000     49.010000000000
   C             55.060000000000     58.790000000000     47.590000000000
   H             54.030000000000     59.100000000000     47.860000000000
   H             55.010000000000     57.740000000000     47.230000000000
   H             55.410000000000     59.430000000000     46.760000000000
   C             54.660000000000     55.830000000000     52.530000000000
   O             53.640000000000     55.350000000000     52.040000000000
   N             54.660000000000     56.490000000000     53.710000000000
   H             55.540000000000     56.780000000000     54.100000000000
   C             53.480000000000     56.940000000000     54.420000000000
   H             52.630000000000     56.360000000000     54.080000000000
   C             53.540000000000     56.800000000000     55.980000000000
   H             54.540000000000     57.150000000000     56.330000000000
   H             53.460000000000     55.730000000000     56.250000000000
   C             52.440000000000     57.600000000000     56.760000000000
   H             51.440000000000     57.190000000000     56.490000000000
   H             52.480000000000     58.670000000000     56.460000000000
   C             52.520000000000     57.630000000000     58.290000000000
   O             51.680000000000     58.370000000000     58.880000000000
   O             53.420000000000     57.000000000000     58.910000000000
   C             53.240000000000     58.370000000000     54.000000000000
   O             54.110000000000     59.240000000000     54.120000000000
   N             52.030000000000     58.680000000000     53.500000000000
   H             51.320000000000     57.990000000000     53.410000000000
   C             51.590000000000     60.050000000000     53.400000000000
   H             52.420000000000     60.710000000000     53.170000000000
   C             50.460000000000     60.250000000000     52.360000000000
   H             50.270000000000     61.340000000000     52.230000000000
   H             49.520000000000     59.790000000000     52.730000000000
   C             50.720000000000     59.620000000000     50.970000000000
   H             50.760000000000     58.520000000000     51.090000000000
   C             49.560000000000     59.960000000000     50.020000000000
   H             49.490000000000     61.050000000000     49.860000000000
   H             48.590000000000     59.600000000000     50.440000000000
   H             49.720000000000     59.470000000000     49.030000000000
   C             52.060000000000     60.070000000000     50.360000000000
   H             52.910000000000     59.760000000000     51.000000000000
   H             52.080000000000     61.180000000000     50.240000000000
   H             52.190000000000     59.610000000000     49.360000000000
   C             51.060000000000     60.360000000000     54.780000000000
   O             50.170000000000     59.650000000000     55.240000000000
   N             51.630000000000     61.360000000000     55.490000000000
   H             52.340000000000     61.920000000000     55.080000000000
   C             51.420000000000     61.560000000000     56.920000000000
   H             51.800000000000     60.680000000000     57.420000000000
   C             52.220000000000     62.790000000000     57.380000000000
   H             51.790000000000     63.720000000000     56.940000000000
   H             53.280000000000     62.710000000000     57.060000000000
   H             52.190000000000     62.890000000000     58.490000000000
   C             49.940000000000     61.680000000000     57.320000000000
   O             49.320000000000     62.740000000000     57.180000000000
   N             49.360000000000     60.540000000000     57.750000000000
   H             49.940000000000     59.750000000000     57.880000000000
   C             47.920000000000     60.360000000000     57.810000000000
   H             47.490000000000     61.050000000000     58.520000000000
   C             47.340000000000     60.540000000000     56.360000000000
   H             47.660000000000     59.680000000000     55.730000000000
   H             47.770000000000     61.440000000000     55.880000000000
   C             45.830000000000     60.720000000000     56.270000000000
   O             45.170000000000     61.250000000000     57.160000000000
   N             45.250000000000     60.250000000000     55.140000000000
   H             44.260000000000     60.370000000000     55.050000000000
   H             45.790000000000     59.720000000000     54.500000000000
   C             47.550000000000     58.920000000000     58.200000000000
   O             46.370000000000     58.590000000000     58.340000000000
   N             48.530000000000     58.000000000000     58.360000000000
   H             49.490000000000     58.240000000000     58.430000000000
   C             48.240000000000     56.560000000000     58.370000000000
   H             47.480000000000     56.370000000000     59.110000000000
   H             49.160000000000     56.040000000000     58.580000000000
   C             47.710000000000     56.010000000000     57.050000000000
   O             46.900000000000     55.080000000000     57.030000000000
   N             48.150000000000     56.560000000000     55.900000000000
   H             48.810000000000     57.300000000000     55.930000000000
   C             47.730000000000     56.090000000000     54.580000000000
   H             47.380000000000     55.070000000000     54.670000000000
   C             46.630000000000     56.900000000000     53.890000000000
   H             46.380000000000     56.440000000000     52.910000000000
   O             46.990000000000     58.260000000000     53.680000000000
   H             47.940000000000     58.260000000000     53.500000000000
   C             45.360000000000     56.890000000000     54.750000000000
   H             45.520000000000     57.450000000000     55.700000000000
   H             45.080000000000     55.850000000000     55.030000000000
   H             44.510000000000     57.360000000000     54.210000000000
   C             48.940000000000     56.050000000000     53.670000000000
   O             49.740000000000     56.980000000000     53.650000000000
   N             49.110000000000     54.960000000000     52.910000000000
   H             48.400000000000     54.270000000000     52.820000000000
   C             50.420000000000     54.560000000000     52.420000000000
   H             51.160000000000     55.310000000000     52.660000000000
   C             50.830000000000     53.220000000000     53.100000000000
   H             51.890000000000     53.010000000000     52.860000000000
   H             50.210000000000     52.390000000000     52.690000000000
   N             49.440000000000     53.050000000000     55.250000000000
   H             48.530000000000     53.010000000000     54.820000000000
   C             50.650000000000     53.220000000000     54.610000000000
   C             49.680000000000     53.040000000000     56.580000000000
   H             48.900000000000     52.950000000000     57.340000000000
   N             50.960000000000     53.160000000000     56.840000000000
   C             51.580000000000     53.270000000000     55.600000000000
   H             52.660000000000     53.350000000000     55.540000000000
   C             50.390000000000     54.410000000000     50.910000000000
   O             49.370000000000     54.030000000000     50.340000000000
   N             51.500000000000     54.700000000000     50.200000000000
   H             52.320000000000     55.020000000000     50.670000000000
   C             51.590000000000     54.540000000000     48.750000000000
   H             50.770000000000     53.910000000000     48.430000000000
   C             51.500000000000     55.810000000000     47.880000000000
   H             51.320000000000     55.520000000000     46.820000000000
   O             52.670000000000     56.610000000000     47.930000000000
   H             52.530000000000     57.290000000000     47.270000000000
   C             50.340000000000     56.680000000000     48.340000000000
   H             50.520000000000     57.100000000000     49.350000000000
   H             49.400000000000     56.080000000000     48.360000000000
   H             50.180000000000     57.530000000000     47.630000000000
   C             52.850000000000     53.760000000000     48.410000000000
   O             53.680000000000     53.430000000000     49.270000000000
   N             52.980000000000     53.320000000000     47.140000000000
   H             52.390000000000     53.650000000000     46.410000000000
   C             54.060000000000     52.450000000000     46.730000000000
   H             53.840000000000     51.440000000000     47.040000000000
   H             55.000000000000     52.820000000000     47.120000000000
   C             54.190000000000     52.450000000000     45.250000000000
   O             53.450000000000     53.130000000000     44.550000000000
   N             55.120000000000     51.640000000000     44.730000000000
   H             55.620000000000     51.040000000000     45.340000000000
   C             55.410000000000     51.520000000000     43.310000000000
   H             54.990000000000     52.350000000000     42.770000000000
   C             56.940000000000     51.450000000000     43.060000000000
   H             57.380000000000     50.550000000000     43.520000000000
   H             57.400000000000     52.330000000000     43.560000000000
   O             57.300000000000     51.510000000000     41.670000000000
   H             56.970000000000     50.720000000000     41.240000000000
   C             54.800000000000     50.240000000000     42.790000000000
   O             54.650000000000     49.270000000000     43.530000000000
   N             54.460000000000     50.190000000000     41.500000000000
   H             54.500000000000     51.020000000000     40.940000000000
   C             54.270000000000     48.950000000000     40.780000000000
   H             53.900000000000     48.200000000000     41.460000000000
   C             53.280000000000     49.120000000000     39.620000000000
   H             53.690000000000     49.800000000000     38.850000000000
   H             52.330000000000     49.560000000000     39.990000000000
   H             53.040000000000     48.150000000000     39.140000000000
   C             55.630000000000     48.490000000000     40.260000000000
   O             56.600000000000     49.240000000000     40.230000000000
   N             55.740000000000     47.230000000000     39.800000000000
   H             54.950000000000     46.610000000000     39.810000000000
   C             57.010000000000     46.650000000000     39.400000000000
   H             57.790000000000     47.110000000000     39.990000000000
   C             57.070000000000     45.130000000000     39.720000000000
   H             57.960000000000     44.650000000000     39.260000000000
   H             56.160000000000     44.610000000000     39.330000000000
   C             57.150000000000     44.900000000000     41.210000000000
   C             58.410000000000     44.800000000000     41.830000000000
   H             59.310000000000     44.920000000000     41.250000000000
   C             58.500000000000     44.530000000000     43.210000000000
   H             59.470000000000     44.450000000000     43.680000000000
   C             57.340000000000     44.360000000000     43.960000000000
   H             57.400000000000     44.150000000000     45.020000000000
   C             55.990000000000     44.730000000000     41.980000000000
   H             55.020000000000     44.780000000000     41.510000000000
   C             56.090000000000     44.470000000000     43.350000000000
   H             55.190000000000     44.310000000000     43.930000000000
   C             57.410000000000     46.940000000000     37.960000000000
   O             58.270000000000     46.290000000000     37.370000000000
   N             56.830000000000     48.000000000000     37.350000000000
   H             56.070000000000     48.500000000000     37.760000000000
   C             57.340000000000     48.580000000000     36.130000000000
   H             58.010000000000     47.900000000000     35.640000000000
   C             56.140000000000     48.880000000000     35.170000000000
   H             55.460000000000     48.000000000000     35.150000000000
   H             56.530000000000     49.040000000000     34.140000000000
   C             55.330000000000     50.100000000000     35.550000000000
   O             55.200000000000     50.360000000000     36.770000000000
   O             54.850000000000     50.810000000000     34.630000000000
   C             58.140000000000     49.850000000000     36.470000000000
   O             58.760000000000     50.460000000000     35.600000000000
   N             58.160000000000     50.240000000000     37.770000000000
   H             57.640000000000     49.720000000000     38.440000000000
   C             58.820000000000     51.440000000000     38.270000000000
   H             59.640000000000     51.710000000000     37.620000000000
   H             59.140000000000     51.230000000000     39.280000000000
   C             57.900000000000     52.630000000000     38.350000000000
   O             58.350000000000     53.750000000000     38.600000000000
   N             56.590000000000     52.470000000000     38.100000000000
   H             56.200000000000     51.590000000000     37.840000000000
   C             55.630000000000     53.570000000000     38.200000000000
   H             56.160000000000     54.500000000000     38.030000000000
   C             54.530000000000     53.490000000000     37.140000000000
   H             54.950000000000     52.950000000000     36.260000000000
   O             54.120000000000     54.770000000000     36.690000000000
   H             53.470000000000     54.610000000000     36.010000000000
   C             53.270000000000     52.740000000000     37.590000000000
   H             52.670000000000     53.330000000000     38.310000000000
   H             53.550000000000     51.770000000000     38.060000000000
   H             52.650000000000     52.490000000000     36.690000000000
   C             55.060000000000     53.640000000000     39.590000000000
   O             54.700000000000     52.630000000000     40.210000000000
   N             54.990000000000     54.850000000000     40.160000000000
   H             55.330000000000     55.650000000000     39.680000000000
   C             54.320000000000     55.090000000000     41.420000000000
   H             54.690000000000     54.370000000000     42.140000000000
   C             54.700000000000     56.510000000000     41.920000000000
   H             54.250000000000     57.250000000000     41.220000000000
   H             55.800000000000     56.640000000000     41.830000000000
   C             54.250000000000     56.890000000000     43.350000000000
   H             53.140000000000     56.910000000000     43.390000000000
   H             54.590000000000     57.940000000000     43.490000000000
   S             54.890000000000     55.930000000000     44.760000000000
   C             56.540000000000     55.460000000000     44.160000000000
   H             57.010000000000     56.290000000000     43.590000000000
   H             56.480000000000     54.580000000000     43.480000000000
   H             57.220000000000     55.200000000000     45.000000000000
   C             52.810000000000     54.910000000000     41.310000000000
   O             52.200000000000     55.190000000000     40.280000000000
   N             52.160000000000     54.400000000000     42.380000000000
   H             52.660000000000     54.080000000000     43.180000000000
   C             50.710000000000     54.440000000000     42.500000000000
   H             50.300000000000     54.210000000000     41.530000000000
   C             50.150000000000     53.430000000000     43.530000000000
   H             49.110000000000     53.680000000000     43.830000000000
   H             50.780000000000     53.420000000000     44.440000000000
   C             50.120000000000     52.080000000000     42.890000000000
   C             49.100000000000     51.760000000000     41.980000000000
   H             48.340000000000     52.490000000000     41.750000000000
   C             49.050000000000     50.490000000000     41.390000000000
   H             48.250000000000     50.240000000000     40.700000000000
   C             50.030000000000     49.550000000000     41.690000000000
   O             49.990000000000     48.280000000000     41.100000000000
   H             50.640000000000     47.750000000000     41.570000000000
   C             51.100000000000     51.130000000000     43.190000000000
   H             51.900000000000     51.360000000000     43.870000000000
   C             51.070000000000     49.870000000000     42.580000000000
   H             51.850000000000     49.170000000000     42.800000000000
   C             50.230000000000     55.820000000000     42.830000000000
   O             50.520000000000     56.370000000000     43.900000000000
   N             49.480000000000     56.430000000000     41.890000000000
   H             49.220000000000     55.930000000000     41.070000000000
   C             49.300000000000     57.870000000000     41.810000000000
   H             49.040000000000     58.250000000000     42.790000000000
   H             48.540000000000     58.060000000000     41.070000000000
   C             50.570000000000     58.550000000000     41.360000000000
   O             51.670000000000     58.030000000000     41.500000000000
   N             50.480000000000     59.770000000000     40.810000000000
   H             49.590000000000     60.180000000000     40.630000000000
   C             51.640000000000     60.470000000000     40.310000000000
   H             52.300000000000     59.750000000000     39.840000000000
   C             51.150000000000     61.460000000000     39.240000000000
   H             50.500000000000     62.240000000000     39.690000000000
   H             50.570000000000     60.920000000000     38.460000000000
   H             52.020000000000     61.970000000000     38.760000000000
   C             52.480000000000     61.160000000000     41.390000000000
   O             52.860000000000     62.330000000000     41.280000000000
   N             52.780000000000     60.440000000000     42.480000000000
   H             52.490000000000     59.480000000000     42.490000000000
   C             53.580000000000     60.890000000000     43.600000000000
   H             53.410000000000     61.950000000000     43.730000000000
   C             53.240000000000     60.170000000000     44.940000000000
   H             53.890000000000     60.560000000000     45.750000000000
   H             53.410000000000     59.080000000000     44.850000000000
   C             51.810000000000     60.380000000000     45.380000000000
   C             50.800000000000     59.510000000000     44.940000000000
   H             51.050000000000     58.730000000000     44.240000000000
   C             49.490000000000     59.620000000000     45.430000000000
   H             48.730000000000     58.930000000000     45.090000000000
   C             49.180000000000     60.610000000000     46.370000000000
   H             48.170000000000     60.690000000000     46.750000000000
   C             51.490000000000     61.350000000000     46.340000000000
   H             52.260000000000     62.000000000000     46.720000000000
   C             50.180000000000     61.480000000000     46.830000000000
   H             49.940000000000     62.220000000000     47.570000000000
   C             55.080000000000     60.730000000000     43.310000000000
   O             55.510000000000     59.990000000000     42.430000000000
   N             55.910000000000     61.440000000000     44.090000000000
   H             55.530000000000     62.020000000000     44.810000000000
   C             57.350000000000     61.450000000000     43.960000000000
   H             57.660000000000     60.730000000000     43.220000000000
   C             57.850000000000     62.860000000000     43.520000000000
   H             57.400000000000     63.050000000000     42.520000000000
   H             58.950000000000     62.850000000000     43.380000000000
   C             57.450000000000     64.010000000000     44.470000000000
   H             58.040000000000     63.920000000000     45.410000000000
   H             56.380000000000     63.880000000000     44.760000000000
   S             57.630000000000     65.680000000000     43.760000000000
   C             55.890000000000     65.820000000000     43.250000000000
   H             55.220000000000     65.810000000000     44.130000000000
   H             55.600000000000     64.980000000000     42.580000000000
   H             55.720000000000     66.770000000000     42.700000000000
   C             57.970000000000     61.030000000000     45.280000000000
   O             57.480000000000     61.370000000000     46.360000000000
   N             59.060000000000     60.220000000000     45.260000000000
   H             59.540000000000     59.970000000000     44.420000000000
   C             59.640000000000     59.650000000000     46.460000000000
   H             58.830000000000     59.450000000000     47.140000000000
   C             60.290000000000     58.260000000000     46.160000000000
   H             59.490000000000     57.570000000000     45.810000000000
   H             60.730000000000     57.840000000000     47.080000000000
   C             61.380000000000     58.230000000000     45.100000000000
   O             61.430000000000     59.110000000000     44.210000000000
   O             62.120000000000     57.210000000000     45.090000000000
   C             60.570000000000     60.630000000000     47.190000000000
   O             61.780000000000     60.700000000000     46.980000000000
   N             59.980000000000     61.470000000000     48.070000000000
   H             59.000000000000     61.390000000000     48.270000000000
   C             60.640000000000     62.640000000000     48.610000000000
   H             61.670000000000     62.400000000000     48.840000000000
   C             60.510000000000     63.760000000000     47.550000000000
   H             59.520000000000     64.270000000000     47.650000000000
   H             60.480000000000     63.270000000000     46.550000000000
   C             61.660000000000     64.770000000000     47.520000000000
   H             62.570000000000     64.270000000000     47.150000000000
   H             61.870000000000     65.120000000000     48.560000000000
   C             61.330000000000     66.010000000000     46.670000000000
   H             62.210000000000     66.690000000000     46.670000000000
   H             60.510000000000     66.560000000000     47.180000000000
   C             60.870000000000     65.770000000000     45.220000000000
   H             60.540000000000     66.730000000000     44.760000000000
   H             60.020000000000     65.050000000000     45.190000000000
   N             61.950000000000     65.220000000000     44.390000000000
   H             62.330000000000     64.330000000000     44.780000000000
   H             62.720000000000     65.910000000000     44.230000000000
   H             61.590000000000     64.960000000000     43.450000000000
   C             59.920000000000     63.070000000000     49.890000000000
   O             58.790000000000     62.670000000000     50.100000000000
   N             60.520000000000     63.940000000000     50.740000000000
   H             61.450000000000     64.260000000000     50.570000000000
   C             59.920000000000     64.450000000000     51.980000000000
   H             59.240000000000     63.710000000000     52.380000000000
   C             61.030000000000     64.710000000000     53.050000000000
   H             60.880000000000     65.650000000000     53.620000000000
   H             61.980000000000     64.860000000000     52.500000000000
   C             61.240000000000     63.560000000000     54.070000000000
   H             62.310000000000     63.530000000000     54.380000000000
   H             60.980000000000     62.580000000000     53.610000000000
   C             60.360000000000     63.750000000000     55.320000000000
   O             59.130000000000     63.650000000000     55.280000000000
   N             60.990000000000     64.040000000000     56.480000000000
   H             60.420000000000     64.260000000000     57.260000000000
   H             61.980000000000     64.190000000000     56.500000000000
   C             59.090000000000     65.730000000000     51.800000000000
   O             58.730000000000     66.430000000000     52.740000000000
   N             58.730000000000     66.070000000000     50.540000000000
   H             58.930000000000     65.460000000000     49.790000000000
   C             58.010000000000     67.300000000000     50.240000000000
   H             58.320000000000     68.050000000000     50.950000000000
   C             58.360000000000     67.840000000000     48.850000000000
   H             59.470000000000     67.880000000000     48.780000000000
   C             57.820000000000     66.940000000000     47.720000000000
   H             56.710000000000     66.990000000000     47.670000000000
   H             58.100000000000     65.880000000000     47.880000000000
   H             58.210000000000     67.270000000000     46.730000000000
   C             57.830000000000     69.290000000000     48.680000000000
   H             58.220000000000     69.940000000000     49.490000000000
   H             56.720000000000     69.320000000000     48.700000000000
   H             58.160000000000     69.710000000000     47.710000000000
   C             56.500000000000     67.150000000000     50.380000000000
   O             55.940000000000     66.150000000000     49.940000000000
   N             55.860000000000     68.150000000000     51.030000000000
   H             56.460000000000     68.790000000000     51.500000000000
   C             54.480000000000     68.640000000000     50.950000000000
   H             54.630000000000     69.570000000000     50.410000000000
   C             54.030000000000     69.160000000000     52.370000000000
   H             54.220000000000     70.260000000000     52.390000000000
   H             54.720000000000     68.720000000000     53.120000000000
   N             51.450000000000     69.220000000000     52.240000000000
   H             51.330000000000     69.400000000000     51.260000000000
   C             52.640000000000     68.990000000000     52.900000000000
   C             50.450000000000     69.010000000000     53.130000000000
   H             49.400000000000     69.130000000000     52.880000000000
   N             50.900000000000     68.660000000000     54.320000000000
   C             52.280000000000     68.660000000000     54.180000000000
   H             52.910000000000     68.400000000000     55.020000000000
   C             53.390000000000     68.020000000000     50.050000000000
   O             52.700000000000     68.740000000000     49.340000000000
   N             53.200000000000     66.700000000000     49.980000000000
   H             53.750000000000     66.100000000000     50.560000000000
   C             52.350000000000     66.030000000000     49.020000000000
   H             52.460000000000     66.600000000000     48.110000000000
   C             52.890000000000     64.630000000000     48.620000000000
   H             52.090000000000     63.960000000000     48.250000000000
   H             53.330000000000     64.150000000000     49.520000000000
   C             53.960000000000     64.790000000000     47.510000000000
   H             54.700000000000     65.570000000000     47.800000000000
   H             53.470000000000     65.120000000000     46.570000000000
   C             54.730000000000     63.520000000000     47.180000000000
   O             54.550000000000     62.940000000000     46.110000000000
   N             55.640000000000     63.090000000000     48.080000000000
   H             56.200000000000     62.300000000000     47.830000000000
   H             55.770000000000     63.590000000000     48.940000000000
   C             50.850000000000     66.100000000000     49.250000000000
   O             50.350000000000     66.450000000000     50.320000000000
   N             50.090000000000     65.870000000000     48.160000000000
   H             50.520000000000     65.540000000000     47.320000000000
   C             48.680000000000     66.170000000000     48.050000000000
   H             48.450000000000     66.940000000000     48.770000000000
   C             48.420000000000     66.780000000000     46.660000000000
   H             49.250000000000     67.510000000000     46.510000000000
   C             48.530000000000     65.750000000000     45.520000000000
   H             47.670000000000     65.040000000000     45.510000000000
   H             49.470000000000     65.160000000000     45.580000000000
   H             48.520000000000     66.280000000000     44.540000000000
   C             47.130000000000     67.630000000000     46.600000000000
   H             47.060000000000     68.290000000000     47.490000000000
   H             46.220000000000     67.010000000000     46.520000000000
   H             47.170000000000     68.280000000000     45.700000000000
   C             47.810000000000     64.970000000000     48.450000000000
   O             48.180000000000     64.150000000000     49.290000000000
   N             46.580000000000     64.860000000000     47.890000000000
   H             46.340000000000     65.490000000000     47.160000000000
   C             45.570000000000     63.940000000000     48.350000000000
   H             46.070000000000     63.130000000000     48.860000000000
   C             44.630000000000     64.580000000000     49.430000000000
   H             45.230000000000     64.530000000000     50.360000000000
   H             43.730000000000     63.950000000000     49.610000000000
   C             44.260000000000     66.090000000000     49.280000000000
   H             45.040000000000     66.670000000000     48.730000000000
   H             44.220000000000     66.530000000000     50.300000000000
   C             42.920000000000     66.340000000000     48.600000000000
   O             42.780000000000     66.260000000000     47.380000000000
   N             41.870000000000     66.650000000000     49.390000000000
   H             40.990000000000     66.840000000000     48.960000000000
   H             41.980000000000     66.650000000000     50.390000000000
   C             44.850000000000     63.200000000000     47.230000000000
   O             45.230000000000     62.080000000000     46.910000000000
   N             43.800000000000     63.800000000000     46.630000000000
   H             43.560000000000     64.730000000000     46.910000000000
   C             42.940000000000     63.210000000000     45.600000000000
   H             42.470000000000     64.050000000000     45.110000000000
   C             43.690000000000     62.400000000000     44.500000000000
   H             43.870000000000     61.360000000000     44.850000000000
   H             44.700000000000     62.850000000000     44.380000000000
   C             43.060000000000     62.370000000000     43.090000000000
   H             43.610000000000     61.590000000000     42.520000000000
   C             41.570000000000     61.970000000000     43.040000000000
   H             40.940000000000     62.730000000000     43.550000000000
   H             41.420000000000     60.980000000000     43.540000000000
   H             41.230000000000     61.890000000000     41.990000000000
   C             43.270000000000     63.700000000000     42.360000000000
   H             44.350000000000     63.880000000000     42.190000000000
   H             42.850000000000     64.550000000000     42.940000000000
   H             42.770000000000     63.670000000000     41.370000000000
   C             41.820000000000     62.420000000000     46.260000000000
   O             41.640000000000     61.240000000000     46.000000000000
   N             41.020000000000     63.060000000000     47.150000000000
   H             41.200000000000     64.030000000000     47.290000000000
   C             39.970000000000     62.500000000000     48.030000000000
   H             40.420000000000     62.460000000000     49.010000000000
   C             38.740000000000     63.400000000000     48.140000000000
   H             37.990000000000     62.980000000000     48.850000000000
   O             38.120000000000     63.600000000000     46.880000000000
   H             38.100000000000     62.730000000000     46.470000000000
   C             39.150000000000     64.790000000000     48.670000000000
   H             39.880000000000     65.270000000000     47.990000000000
   H             39.610000000000     64.700000000000     49.680000000000
   H             38.270000000000     65.450000000000     48.740000000000
   C             39.410000000000     61.100000000000     47.770000000000
   O             38.920000000000     60.800000000000     46.680000000000
   N             39.400000000000     60.240000000000     48.810000000000
   H             39.740000000000     60.520000000000     49.700000000000
   C             38.880000000000     58.880000000000     48.770000000000
   H             39.470000000000     58.350000000000     48.030000000000
   C             39.070000000000     58.220000000000     50.170000000000
   H             38.210000000000     58.440000000000     50.840000000000
   H             39.980000000000     58.670000000000     50.630000000000
   C             39.330000000000     56.720000000000     50.180000000000
   O             39.140000000000     56.040000000000     49.140000000000
   O             39.690000000000     56.200000000000     51.270000000000
   C             37.410000000000     58.820000000000     48.300000000000
   O             36.600000000000     59.700000000000     48.590000000000
   N             37.050000000000     57.780000000000     47.540000000000
   H             37.670000000000     57.010000000000     47.430000000000
   C             35.710000000000     57.620000000000     47.000000000000
   H             35.040000000000     58.330000000000     47.470000000000
   C             35.640000000000     57.790000000000     45.450000000000
   H             34.560000000000     57.830000000000     45.180000000000
   H             36.050000000000     56.890000000000     44.940000000000
   C             36.350000000000     59.050000000000     44.910000000000
   H             37.410000000000     58.830000000000     44.680000000000
   H             36.350000000000     59.800000000000     45.730000000000
   C             35.640000000000     59.730000000000     43.710000000000
   H             35.690000000000     60.830000000000     43.850000000000
   H             34.560000000000     59.470000000000     43.740000000000
   C             36.170000000000     59.390000000000     42.300000000000
   H             35.320000000000     59.390000000000     41.580000000000
   H             36.630000000000     58.380000000000     42.280000000000
   N             37.160000000000     60.380000000000     41.810000000000
   H             37.930000000000     60.510000000000     42.500000000000
   H             36.710000000000     61.310000000000     41.670000000000
   H             37.550000000000     60.090000000000     40.890000000000
   C             35.290000000000     56.240000000000     47.440000000000
   O             36.120000000000     55.350000000000     47.570000000000
   N             33.990000000000     56.020000000000     47.710000000000
   H             33.310000000000     56.750000000000     47.620000000000
   C             33.480000000000     54.670000000000     47.930000000000
   H             34.120000000000     54.200000000000     48.660000000000
   C             32.030000000000     54.650000000000     48.490000000000
   H             31.620000000000     53.620000000000     48.510000000000
   H             31.380000000000     55.280000000000     47.840000000000
   C             31.970000000000     55.180000000000     49.890000000000
   C             32.320000000000     54.350000000000     50.970000000000
   H             32.670000000000     53.350000000000     50.790000000000
   C             32.210000000000     54.810000000000     52.290000000000
   H             32.470000000000     54.150000000000     53.110000000000
   C             31.740000000000     56.110000000000     52.550000000000
   O             31.640000000000     56.580000000000     53.870000000000
   H             32.270000000000     56.080000000000     54.390000000000
   C             31.490000000000     56.480000000000     50.160000000000
   H             31.200000000000     57.120000000000     49.340000000000
   C             31.380000000000     56.940000000000     51.480000000000
   H             31.040000000000     57.940000000000     51.680000000000
   C             33.540000000000     53.830000000000     46.670000000000
   O             33.120000000000     54.260000000000     45.590000000000
   N             34.070000000000     52.600000000000     46.770000000000
   H             34.450000000000     52.300000000000     47.640000000000
   C             34.190000000000     51.690000000000     45.650000000000
   H             34.450000000000     52.260000000000     44.760000000000
   C             35.300000000000     50.620000000000     45.880000000000
   H             35.440000000000     50.030000000000     44.940000000000
   H             34.970000000000     49.900000000000     46.670000000000
   S             36.880000000000     51.350000000000     46.400000000000
   H             36.450000000000     51.660000000000     47.620000000000
   C             32.850000000000     51.010000000000     45.400000000000
   O             32.470000000000     50.070000000000     46.090000000000
   N             32.090000000000     51.520000000000     44.420000000000
   H             32.440000000000     52.290000000000     43.890000000000
   C             30.680000000000     51.200000000000     44.230000000000
   H             30.150000000000     51.490000000000     45.120000000000
   C             30.080000000000     51.970000000000     43.020000000000
   H             29.010000000000     51.700000000000     42.880000000000
   H             30.640000000000     51.730000000000     42.090000000000
   O             30.150000000000     53.370000000000     43.270000000000
   H             30.490000000000     53.810000000000     42.480000000000
   C             30.400000000000     49.730000000000     44.010000000000
   O             29.490000000000     49.160000000000     44.610000000000
   N             31.210000000000     49.070000000000     43.170000000000
   H             31.980000000000     49.550000000000     42.750000000000
   C             31.120000000000     47.650000000000     42.890000000000
   H             30.090000000000     47.460000000000     42.630000000000
   C             31.960000000000     47.310000000000     41.660000000000
   H             31.490000000000     47.790000000000     40.780000000000
   C             33.400000000000     47.850000000000     41.760000000000
   H             33.930000000000     47.420000000000     42.650000000000
   H             33.450000000000     48.960000000000     41.820000000000
   H             33.980000000000     47.550000000000     40.860000000000
   C             31.990000000000     45.790000000000     41.400000000000
   H             30.970000000000     45.360000000000     41.390000000000
   H             32.590000000000     45.300000000000     42.190000000000
   H             32.480000000000     45.570000000000     40.430000000000
   C             31.340000000000     46.760000000000     44.110000000000
   O             30.600000000000     45.800000000000     44.350000000000
   N             32.330000000000     47.090000000000     44.950000000000
   H             32.960000000000     47.820000000000     44.710000000000
   C             32.590000000000     46.450000000000     46.230000000000
   H             32.690000000000     45.390000000000     46.050000000000
   C             33.900000000000     46.970000000000     46.860000000000
   H             34.050000000000     46.500000000000     47.850000000000
   H             33.840000000000     48.070000000000     47.000000000000
   C             35.110000000000     46.640000000000     45.990000000000
   O             35.030000000000     46.090000000000     44.900000000000
   N             36.310000000000     46.990000000000     46.510000000000
   H             37.130000000000     46.740000000000     46.000000000000
   H             36.340000000000     47.420000000000     47.410000000000
   C             31.450000000000     46.600000000000     47.240000000000
   O             31.050000000000     45.650000000000     47.910000000000
   N             30.840000000000     47.800000000000     47.350000000000
   H             31.190000000000     48.590000000000     46.850000000000
   C             29.650000000000     48.010000000000     48.190000000000
   H             29.910000000000     47.680000000000     49.190000000000
   C             29.200000000000     49.470000000000     48.270000000000
   H             28.980000000000     49.850000000000     47.260000000000
   C             27.950000000000     49.600000000000     49.170000000000
   H             28.130000000000     49.100000000000     50.150000000000
   H             27.050000000000     49.160000000000     48.690000000000
   H             27.750000000000     50.670000000000     49.380000000000
   C             30.330000000000     50.320000000000     48.880000000000
   H             31.230000000000     50.310000000000     48.240000000000
   H             30.600000000000     49.940000000000     49.890000000000
   H             30.000000000000     51.380000000000     48.980000000000
   C             28.480000000000     47.150000000000     47.750000000000
   O             27.800000000000     46.520000000000     48.560000000000
   N             28.230000000000     47.060000000000     46.430000000000
   H             28.780000000000     47.590000000000     45.790000000000
   C             27.230000000000     46.190000000000     45.830000000000
   H             26.270000000000     46.440000000000     46.270000000000
   C             27.140000000000     46.430000000000     44.320000000000
   H             28.170000000000     46.390000000000     43.890000000000
   C             26.270000000000     45.400000000000     43.590000000000
   H             25.230000000000     45.430000000000     43.980000000000
   H             26.660000000000     44.360000000000     43.690000000000
   H             26.230000000000     45.630000000000     42.500000000000
   C             26.550000000000     47.840000000000     44.070000000000
   H             27.120000000000     48.630000000000     44.610000000000
   H             25.490000000000     47.880000000000     44.400000000000
   H             26.590000000000     48.070000000000     42.980000000000
   C             27.460000000000     44.710000000000     46.170000000000
   O             26.540000000000     44.000000000000     46.580000000000
   N             28.720000000000     44.240000000000     46.080000000000
   H             29.450000000000     44.820000000000     45.730000000000
   C             29.110000000000     42.910000000000     46.520000000000
   H             28.530000000000     42.190000000000     45.970000000000
   C             30.600000000000     42.690000000000     46.210000000000
   H             31.240000000000     43.400000000000     46.780000000000
   H             30.800000000000     42.860000000000     45.130000000000
   H             30.920000000000     41.660000000000     46.460000000000
   C             28.860000000000     42.640000000000     48.000000000000
   O             28.300000000000     41.610000000000     48.390000000000
   N             29.230000000000     43.590000000000     48.880000000000
   H             29.740000000000     44.380000000000     48.550000000000
   C             28.950000000000     43.550000000000     50.310000000000
   H             29.350000000000     42.620000000000     50.680000000000
   C             29.710000000000     44.700000000000     51.030000000000
   H             29.530000000000     45.640000000000     50.460000000000
   H             30.800000000000     44.500000000000     50.940000000000
   C             29.370000000000     44.970000000000     52.470000000000
   C             29.790000000000     44.260000000000     53.560000000000
   H             30.420000000000     43.380000000000     53.510000000000
   N             29.260000000000     44.820000000000     54.700000000000
   H             29.460000000000     44.650000000000     55.640000000000
   C             28.500000000000     45.900000000000     54.370000000000
   C             28.540000000000     46.030000000000     52.960000000000
   C             27.840000000000     47.080000000000     52.350000000000
   H             27.850000000000     47.190000000000     51.280000000000
   C             27.130000000000     47.980000000000     53.160000000000
   H             26.590000000000     48.790000000000     52.700000000000
   C             27.790000000000     46.780000000000     55.170000000000
   H             27.780000000000     46.660000000000     56.240000000000
   C             27.110000000000     47.830000000000     54.540000000000
   H             26.560000000000     48.540000000000     55.150000000000
   C             27.450000000000     43.490000000000     50.640000000000
   O             27.010000000000     42.700000000000     51.480000000000
   N             26.610000000000     44.300000000000     49.960000000000
   H             26.990000000000     44.970000000000     49.330000000000
   C             25.160000000000     44.210000000000     50.050000000000
   H             24.910000000000     44.280000000000     51.100000000000
   C             24.460000000000     45.360000000000     49.290000000000
   H             23.360000000000     45.190000000000     49.270000000000
   H             24.830000000000     45.370000000000     48.240000000000
   C             24.680000000000     46.780000000000     49.890000000000
   H             25.770000000000     47.000000000000     49.880000000000
   C             23.980000000000     47.830000000000     49.010000000000
   H             22.880000000000     47.660000000000     48.990000000000
   H             24.370000000000     47.790000000000     47.970000000000
   H             24.170000000000     48.850000000000     49.410000000000
   C             24.190000000000     46.890000000000     51.340000000000
   H             24.780000000000     46.220000000000     52.010000000000
   H             23.120000000000     46.630000000000     51.420000000000
   H             24.330000000000     47.930000000000     51.710000000000
   C             24.590000000000     42.860000000000     49.610000000000
   O             23.700000000000     42.310000000000     50.260000000000
   N             25.100000000000     42.270000000000     48.510000000000
   H             25.750000000000     42.750000000000     47.930000000000
   C             24.790000000000     40.900000000000     48.160000000000
   H             23.710000000000     40.820000000000     48.100000000000
   C             25.410000000000     40.490000000000     46.800000000000
   H             25.380000000000     39.390000000000     46.670000000000
   H             26.470000000000     40.820000000000     46.750000000000
   C             24.650000000000     41.040000000000     45.620000000000
   C             23.300000000000     40.710000000000     45.440000000000
   H             22.780000000000     40.140000000000     46.200000000000
   C             22.610000000000     41.100000000000     44.280000000000
   H             21.570000000000     40.860000000000     44.170000000000
   C             23.280000000000     41.800000000000     43.270000000000
   O             22.570000000000     42.210000000000     42.140000000000
   H             21.660000000000     41.910000000000     42.240000000000
   C             25.320000000000     41.720000000000     44.580000000000
   H             26.380000000000     41.940000000000     44.680000000000
   C             24.640000000000     42.090000000000     43.410000000000
   H             25.170000000000     42.620000000000     42.630000000000
   C             25.190000000000     39.860000000000     49.200000000000
   O             24.410000000000     38.970000000000     49.540000000000
   N             26.410000000000     39.970000000000     49.770000000000
   H             27.040000000000     40.660000000000     49.440000000000
   C             26.880000000000     39.120000000000     50.860000000000
   H             26.850000000000     38.100000000000     50.510000000000
   C             28.320000000000     39.490000000000     51.220000000000
   H             28.380000000000     40.510000000000     51.660000000000
   H             28.960000000000     39.470000000000     50.320000000000
   H             28.740000000000     38.770000000000     51.960000000000
   C             26.000000000000     39.210000000000     52.100000000000
   O             25.710000000000     38.210000000000     52.760000000000
   N             25.510000000000     40.420000000000     52.420000000000
   H             25.840000000000     41.220000000000     51.930000000000
   C             24.520000000000     40.650000000000     53.440000000000
   H             24.920000000000     40.280000000000     54.370000000000
   C             24.240000000000     42.160000000000     53.560000000000
   H             23.740000000000     42.550000000000     52.650000000000
   H             25.200000000000     42.710000000000     53.670000000000
   H             23.600000000000     42.380000000000     54.440000000000
   C             23.220000000000     39.890000000000     53.200000000000
   O             22.730000000000     39.190000000000     54.080000000000
   N             22.680000000000     39.930000000000     51.960000000000
   H             23.090000000000     40.530000000000     51.280000000000
   C             21.530000000000     39.150000000000     51.510000000000
   H             20.720000000000     39.370000000000     52.200000000000
   C             21.070000000000     39.580000000000     50.120000000000
   H             21.940000000000     39.560000000000     49.440000000000
   C             19.990000000000     38.620000000000     49.560000000000
   H             19.150000000000     38.530000000000     50.290000000000
   H             20.420000000000     37.620000000000     49.370000000000
   H             19.580000000000     39.010000000000     48.600000000000
   C             20.530000000000     41.040000000000     50.130000000000
   H             21.180000000000     41.670000000000     50.790000000000
   H             19.510000000000     41.050000000000     50.580000000000
   C             20.510000000000     41.690000000000     48.740000000000
   H             19.870000000000     41.120000000000     48.040000000000
   H             21.540000000000     41.740000000000     48.330000000000
   H             20.120000000000     42.730000000000     48.810000000000
   C             21.760000000000     37.640000000000     51.610000000000
   O             20.900000000000     36.870000000000     52.030000000000
   N             22.980000000000     37.170000000000     51.290000000000
   H             23.650000000000     37.790000000000     50.880000000000
   C             23.390000000000     35.790000000000     51.460000000000
   H             22.640000000000     35.150000000000     51.030000000000
   C             24.740000000000     35.500000000000     50.750000000000
   H             25.110000000000     34.490000000000     51.020000000000
   H             25.490000000000     36.230000000000     51.110000000000
   C             24.690000000000     35.560000000000     49.210000000000
   H             24.360000000000     36.570000000000     48.900000000000
   C             26.110000000000     35.330000000000     48.670000000000
   H             26.560000000000     34.420000000000     49.130000000000
   H             26.760000000000     36.200000000000     48.890000000000
   H             26.070000000000     35.170000000000     47.580000000000
   C             23.730000000000     34.540000000000     48.580000000000
   H             22.690000000000     34.680000000000     48.940000000000
   H             24.060000000000     33.500000000000     48.800000000000
   H             23.730000000000     34.670000000000     47.470000000000
   C             23.510000000000     35.350000000000     52.920000000000
   O             23.450000000000     34.160000000000     53.240000000000
   N             23.630000000000     36.290000000000     53.870000000000
   H             23.740000000000     37.240000000000     53.590000000000
   C             23.570000000000     36.020000000000     55.300000000000
   H             23.620000000000     34.960000000000     55.480000000000
   C             24.750000000000     36.700000000000     56.040000000000
   H             24.560000000000     36.740000000000     57.140000000000
   H             24.900000000000     37.740000000000     55.670000000000
   C             26.040000000000     35.900000000000     55.860000000000
   O             26.540000000000     35.290000000000     56.810000000000
   N             26.600000000000     35.880000000000     54.640000000000
   H             26.210000000000     36.440000000000     53.910000000000
   H             27.410000000000     35.310000000000     54.510000000000
   C             22.210000000000     36.460000000000     55.860000000000
   O             22.030000000000     36.630000000000     57.060000000000
   N             21.210000000000     36.630000000000     54.970000000000
   H             21.410000000000     36.540000000000     54.000000000000
   C             19.810000000000     36.860000000000     55.320000000000
   H             19.550000000000     36.190000000000     56.120000000000
   H             19.230000000000     36.680000000000     54.430000000000
   C             19.480000000000     38.260000000000     55.770000000000
   O             18.390000000000     38.530000000000     56.270000000000
   N             20.400000000000     39.210000000000     55.580000000000
   H             21.260000000000     38.990000000000     55.120000000000
   C             20.200000000000     40.590000000000     55.940000000000
   H             19.470000000000     40.650000000000     56.730000000000
   C             21.510000000000     41.240000000000     56.470000000000
   H             22.270000000000     41.200000000000     55.650000000000
   H             21.900000000000     40.600000000000     57.290000000000
   S             21.320000000000     42.970000000000     57.050000000000
   H             20.670000000000     42.650000000000     58.160000000000
   C             19.660000000000     41.350000000000     54.740000000000
   O             20.370000000000     41.670000000000     53.790000000000
   N             18.360000000000     41.660000000000     54.780000000000
   H             17.770000000000     41.340000000000     55.520000000000
   C             17.690000000000     42.420000000000     53.760000000000
   H             18.400000000000     43.100000000000     53.300000000000
   C             17.070000000000     41.500000000000     52.700000000000
   H             16.300000000000     40.840000000000     53.140000000000
   H             17.870000000000     40.850000000000     52.260000000000
   H             16.610000000000     42.080000000000     51.870000000000
   C             16.640000000000     43.240000000000     54.480000000000
   O             16.190000000000     42.870000000000     55.560000000000
   N             16.290000000000     44.410000000000     53.910000000000
   H             16.590000000000     44.570000000000     52.970000000000
   C             15.470000000000     45.460000000000     54.490000000000
   H             14.440000000000     45.210000000000     54.300000000000
   C             15.710000000000     45.740000000000     56.010000000000
   H             15.370000000000     44.860000000000     56.590000000000
   H             15.030000000000     46.570000000000     56.330000000000
   C             17.110000000000     46.080000000000     56.440000000000
   C             18.090000000000     45.210000000000     56.840000000000
   H             17.980000000000     44.130000000000     56.820000000000
   N             19.220000000000     45.900000000000     57.180000000000
   H             20.120000000000     45.540000000000     57.310000000000
   C             19.010000000000     47.240000000000     56.980000000000
   C             17.690000000000     47.400000000000     56.510000000000
   C             17.230000000000     48.680000000000     56.200000000000
   H             16.230000000000     48.830000000000     55.810000000000
   C             18.100000000000     49.760000000000     56.330000000000
   H             17.770000000000     50.740000000000     56.020000000000
   C             19.860000000000     48.320000000000     57.160000000000
   H             20.860000000000     48.200000000000     57.550000000000
   C             19.400000000000     49.590000000000     56.810000000000
   H             20.060000000000     50.430000000000     56.890000000000
   C             15.750000000000     46.740000000000     53.720000000000
   O             14.890000000000     47.580000000000     53.530000000000
   N             17.010000000000     46.890000000000     53.260000000000
   H             17.730000000000     46.260000000000     53.550000000000
   C             17.440000000000     47.960000000000     52.390000000000
   H             16.970000000000     48.880000000000     52.710000000000
   C             18.980000000000     48.140000000000     52.480000000000
   H             19.230000000000     48.560000000000     53.480000000000
   H             19.350000000000     48.860000000000     51.720000000000
   C             19.730000000000     46.830000000000     52.330000000000
   C             20.090000000000     46.350000000000     51.060000000000
   H             19.830000000000     46.910000000000     50.180000000000
   C             20.780000000000     45.130000000000     50.930000000000
   H             21.050000000000     44.760000000000     49.950000000000
   C             21.130000000000     44.410000000000     52.070000000000
   H             21.680000000000     43.480000000000     51.980000000000
   C             20.110000000000     46.100000000000     53.470000000000
   H             19.870000000000     46.480000000000     54.450000000000
   C             20.800000000000     44.890000000000     53.340000000000
   H             21.090000000000     44.330000000000     54.220000000000
   C             17.000000000000     47.750000000000     50.950000000000
   O             16.830000000000     48.690000000000     50.180000000000
   N             16.770000000000     46.470000000000     50.570000000000
   H             16.970000000000     45.730000000000     51.210000000000
   C             16.110000000000     46.050000000000     49.350000000000
   H             16.670000000000     46.500000000000     48.530000000000
   C             16.110000000000     44.530000000000     49.140000000000
   H             15.660000000000     44.300000000000     48.150000000000
   C             17.550000000000     44.000000000000     49.140000000000
   H             18.050000000000     44.150000000000     50.120000000000
   H             18.160000000000     44.500000000000     48.350000000000
   H             17.550000000000     42.910000000000     48.920000000000
   C             15.260000000000     43.810000000000     50.210000000000
   H             14.190000000000     44.110000000000     50.150000000000
   H             15.620000000000     44.050000000000     51.240000000000
   H             15.310000000000     42.710000000000     50.060000000000
   C             14.690000000000     46.590000000000     49.260000000000
   O             13.970000000000     46.670000000000     50.250000000000
   N             14.270000000000     46.970000000000     48.050000000000
   H             14.850000000000     46.880000000000     47.240000000000
   C             12.960000000000     47.510000000000     47.780000000000
   H             12.250000000000     46.960000000000     48.380000000000
   C             12.860000000000     49.040000000000     48.060000000000
   H             11.940000000000     49.450000000000     47.600000000000
   H             13.720000000000     49.560000000000     47.580000000000
   C             12.800000000000     49.400000000000     49.560000000000
   H             13.830000000000     49.480000000000     49.970000000000
   H             12.310000000000     48.570000000000     50.100000000000
   C             11.970000000000     50.670000000000     49.860000000000
   H             11.940000000000     50.770000000000     50.970000000000
   H             10.930000000000     50.470000000000     49.520000000000
   C             12.470000000000     51.980000000000     49.240000000000
   H             12.600000000000     51.870000000000     48.140000000000
   H             13.450000000000     52.260000000000     49.700000000000
   N             11.520000000000     53.070000000000     49.490000000000
   H             11.450000000000     53.240000000000     50.520000000000
   H             10.560000000000     52.840000000000     49.140000000000
   H             11.770000000000     53.970000000000     49.050000000000
   C             12.670000000000     47.210000000000     46.330000000000
   O             13.570000000000     46.730000000000     45.620000000000
   N             11.460000000000     47.470000000000     45.810000000000
   C             10.240000000000     47.420000000000     46.620000000000
   H             10.060000000000     48.430000000000     47.040000000000
   H             10.300000000000     46.670000000000     47.440000000000
   C             11.180000000000     47.270000000000     44.400000000000
   H             11.460000000000     46.250000000000     44.160000000000
   C              9.660000000000     47.520000000000     44.300000000000
   H              9.200000000000     46.990000000000     43.440000000000
   H              9.450000000000     48.600000000000     44.210000000000
   C              9.120000000000     47.040000000000     45.650000000000
   H              8.150000000000     47.510000000000     45.900000000000
   H              9.000000000000     45.930000000000     45.630000000000
   C             11.940000000000     48.210000000000     43.490000000000
   O             12.300000000000     47.790000000000     42.400000000000
   N             12.120000000000     49.470000000000     43.950000000000
   H             11.700000000000     49.700000000000     44.830000000000
   C             12.890000000000     50.570000000000     43.390000000000
   H             12.260000000000     51.010000000000     42.640000000000
   C             13.210000000000     51.630000000000     44.480000000000
   H             13.720000000000     52.510000000000     44.030000000000
   H             13.900000000000     51.170000000000     45.220000000000
   C             11.970000000000     52.080000000000     45.260000000000
   O             11.360000000000     51.290000000000     45.990000000000
   N             11.610000000000     53.380000000000     45.160000000000
   H             12.180000000000     54.030000000000     44.650000000000
   H             10.790000000000     53.680000000000     45.640000000000
   C             14.200000000000     50.210000000000     42.670000000000
   O             14.870000000000     49.240000000000     43.010000000000
   N             14.590000000000     51.000000000000     41.660000000000
   H             14.050000000000     51.810000000000     41.420000000000
   C             15.670000000000     50.660000000000     40.750000000000
   H             16.180000000000     49.790000000000     41.120000000000
   C             15.100000000000     50.330000000000     39.350000000000
   H             15.910000000000     50.320000000000     38.590000000000
   H             14.370000000000     51.130000000000     39.070000000000
   C             14.390000000000     48.970000000000     39.310000000000
   H             13.750000000000     48.920000000000     38.400000000000
   H             13.720000000000     48.870000000000     40.190000000000
   C             15.380000000000     47.800000000000     39.260000000000
   H             16.090000000000     47.830000000000     40.110000000000
   H             15.960000000000     47.870000000000     38.310000000000
   N             14.590000000000     46.530000000000     39.330000000000
   H             13.780000000000     46.520000000000     39.920000000000
   C             14.820000000000     45.450000000000     38.600000000000
   N             15.710000000000     45.410000000000     37.640000000000
   H             16.130000000000     46.240000000000     37.300000000000
   H             15.650000000000     44.670000000000     36.970000000000
   N             14.180000000000     44.340000000000     38.880000000000
   H             13.810000000000     44.230000000000     39.810000000000
   H             14.550000000000     43.510000000000     38.450000000000
   C             16.790000000000     51.680000000000     40.670000000000
   O             17.800000000000     51.520000000000     41.330000000000
   N             16.690000000000     52.730000000000     39.830000000000
   H             15.850000000000     52.890000000000     39.320000000000
   C             17.810000000000     53.620000000000     39.530000000000
   H             17.380000000000     54.440000000000     38.980000000000
   C             18.600000000000     54.250000000000     40.690000000000
   H             19.220000000000     53.490000000000     41.210000000000
   O             17.750000000000     54.880000000000     41.630000000000
   H             18.350000000000     55.210000000000     42.310000000000
   C             19.500000000000     55.370000000000     40.140000000000
   H             18.890000000000     56.130000000000     39.610000000000
   H             20.280000000000     54.960000000000     39.460000000000
   H             20.030000000000     55.870000000000     40.980000000000
   C             18.790000000000     52.920000000000     38.590000000000
   O             19.590000000000     52.080000000000     38.990000000000
   N             18.760000000000     53.260000000000     37.290000000000
   H             18.100000000000     53.910000000000     36.930000000000
   C             19.660000000000     52.710000000000     36.270000000000
   H             19.460000000000     51.640000000000     36.220000000000
   C             19.400000000000     53.320000000000     34.880000000000
   H             20.040000000000     52.870000000000     34.100000000000
   H             19.590000000000     54.420000000000     34.910000000000
   O             18.030000000000     53.120000000000     34.520000000000
   H             17.920000000000     52.160000000000     34.450000000000
   C             21.140000000000     52.850000000000     36.570000000000
   O             21.550000000000     53.750000000000     37.300000000000
   N             22.010000000000     52.000000000000     35.970000000000
   H             21.690000000000     51.250000000000     35.390000000000
   C             23.450000000000     52.080000000000     36.170000000000
   H             23.660000000000     51.950000000000     37.220000000000
   C             24.180000000000     50.970000000000     35.400000000000
   H             23.850000000000     50.990000000000     34.340000000000
   C             25.710000000000     51.170000000000     35.410000000000
   H             26.060000000000     51.440000000000     36.430000000000
   H             26.010000000000     51.980000000000     34.710000000000
   H             26.220000000000     50.240000000000     35.090000000000
   C             23.810000000000     49.600000000000     35.990000000000
   H             22.710000000000     49.420000000000     36.000000000000
   H             24.190000000000     49.500000000000     37.030000000000
   H             24.270000000000     48.780000000000     35.390000000000
   C             24.020000000000     53.440000000000     35.790000000000
   O             24.740000000000     54.080000000000     36.540000000000
   N             23.600000000000     53.980000000000     34.620000000000
   H             23.050000000000     53.430000000000     34.000000000000
   C             23.930000000000     55.330000000000     34.210000000000
   H             25.010000000000     55.410000000000     34.270000000000
   C             23.570000000000     55.560000000000     32.740000000000
   H             24.000000000000     54.720000000000     32.160000000000
   C             22.050000000000     55.600000000000     32.490000000000
   H             21.580000000000     56.460000000000     33.010000000000
   H             21.560000000000     54.660000000000     32.820000000000
   H             21.870000000000     55.740000000000     31.410000000000
   C             24.260000000000     56.850000000000     32.250000000000
   H             25.350000000000     56.810000000000     32.430000000000
   H             23.860000000000     57.750000000000     32.760000000000
   H             24.090000000000     56.970000000000     31.160000000000
   C             23.390000000000     56.420000000000     35.140000000000
   O             24.080000000000     57.380000000000     35.470000000000
   N             22.140000000000     56.290000000000     35.630000000000
   H             21.580000000000     55.510000000000     35.360000000000
   C             21.540000000000     57.190000000000     36.620000000000
   H             21.560000000000     58.190000000000     36.210000000000
   C             20.090000000000     56.790000000000     36.980000000000
   H             19.680000000000     57.450000000000     37.780000000000
   H             20.070000000000     55.750000000000     37.360000000000
   O             19.220000000000     56.850000000000     35.860000000000
   H             18.940000000000     57.760000000000     35.740000000000
   C             22.310000000000     57.230000000000     37.920000000000
   O             22.540000000000     58.290000000000     38.500000000000
   N             22.720000000000     56.040000000000     38.420000000000
   H             22.470000000000     55.190000000000     37.960000000000
   C             23.610000000000     55.910000000000     39.550000000000
   H             23.180000000000     56.460000000000     40.370000000000
   C             23.720000000000     54.420000000000     39.970000000000
   H             24.080000000000     53.810000000000     39.110000000000
   H             22.730000000000     54.030000000000     40.260000000000
   C             24.680000000000     54.240000000000     41.120000000000
   C             24.270000000000     54.540000000000     42.430000000000
   H             23.250000000000     54.830000000000     42.620000000000
   C             25.190000000000     54.510000000000     43.480000000000
   H             24.880000000000     54.780000000000     44.480000000000
   C             26.530000000000     54.150000000000     43.240000000000
   H             27.240000000000     54.130000000000     44.050000000000
   C             26.020000000000     53.870000000000     40.890000000000
   H             26.340000000000     53.660000000000     39.880000000000
   C             26.930000000000     53.830000000000     41.940000000000
   H             27.970000000000     53.580000000000     41.740000000000
   C             24.980000000000     56.550000000000     39.300000000000
   O             25.470000000000     57.300000000000     40.130000000000
   N             25.600000000000     56.310000000000     38.130000000000
   H             25.210000000000     55.640000000000     37.500000000000
   C             26.890000000000     56.880000000000     37.770000000000
   H             27.570000000000     56.660000000000     38.570000000000
   C             27.420000000000     56.240000000000     36.460000000000
   H             28.330000000000     56.770000000000     36.110000000000
   H             26.640000000000     56.270000000000     35.670000000000
   C             27.820000000000     54.800000000000     36.770000000000
   O             28.060000000000     54.430000000000     37.920000000000
   N             27.870000000000     53.930000000000     35.740000000000
   H             28.090000000000     52.980000000000     35.960000000000
   H             27.590000000000     54.230000000000     34.820000000000
   C             26.900000000000     58.410000000000     37.690000000000
   O             27.800000000000     59.050000000000     38.230000000000
   N             25.860000000000     59.040000000000     37.120000000000
   H             25.160000000000     58.510000000000     36.630000000000
   C             25.690000000000     60.490000000000     37.140000000000
   H             26.550000000000     60.920000000000     36.670000000000
   C             24.430000000000     60.910000000000     36.330000000000
   H             24.150000000000     61.960000000000     36.550000000000
   H             23.590000000000     60.270000000000     36.680000000000
   C             24.570000000000     60.740000000000     34.790000000000
   H             23.560000000000     60.580000000000     34.360000000000
   H             25.180000000000     59.840000000000     34.550000000000
   C             25.140000000000     61.950000000000     34.070000000000
   O             24.540000000000     63.050000000000     34.190000000000
   O             26.150000000000     61.810000000000     33.320000000000
   C             25.620000000000     61.070000000000     38.560000000000
   O             26.220000000000     62.100000000000     38.860000000000
   N             24.890000000000     60.390000000000     39.480000000000
   H             24.390000000000     59.580000000000     39.170000000000
   C             24.880000000000     60.640000000000     40.910000000000
   H             24.650000000000     61.690000000000     41.050000000000
   C             23.720000000000     59.800000000000     41.540000000000
   H             23.860000000000     58.740000000000     41.260000000000
   H             22.780000000000     60.130000000000     41.040000000000
   C             23.520000000000     59.870000000000     43.030000000000
   C             22.570000000000     60.620000000000     43.670000000000
   H             21.880000000000     61.280000000000     43.170000000000
   N             22.630000000000     60.370000000000     45.020000000000
   H             21.940000000000     60.550000000000     45.680000000000
   C             23.620000000000     59.480000000000     45.280000000000
   C             24.190000000000     59.100000000000     44.050000000000
   C             25.170000000000     58.100000000000     44.030000000000
   H             25.590000000000     57.750000000000     43.110000000000
   C             25.590000000000     57.550000000000     45.250000000000
   H             26.350000000000     56.790000000000     45.250000000000
   C             24.040000000000     58.940000000000     46.490000000000
   H             23.600000000000     59.250000000000     47.430000000000
   C             25.040000000000     57.970000000000     46.460000000000
   H             25.390000000000     57.520000000000     47.380000000000
   C             26.220000000000     60.410000000000     41.620000000000
   O             26.670000000000     61.210000000000     42.440000000000
   N             26.920000000000     59.300000000000     41.280000000000
   H             26.520000000000     58.680000000000     40.610000000000
   C             28.140000000000     58.810000000000     41.890000000000
   H             27.920000000000     58.630000000000     42.930000000000
   C             28.570000000000     57.500000000000     41.210000000000
   H             28.780000000000     57.660000000000     40.130000000000
   H             27.760000000000     56.740000000000     41.290000000000
   H             29.490000000000     57.070000000000     41.680000000000
   C             29.280000000000     59.810000000000     41.850000000000
   O             29.990000000000     60.000000000000     42.840000000000
   N             29.410000000000     60.530000000000     40.720000000000
   H             28.820000000000     60.300000000000     39.950000000000
   C             30.350000000000     61.620000000000     40.510000000000
   H             31.350000000000     61.220000000000     40.470000000000
   C             29.990000000000     62.330000000000     39.170000000000
   H             30.560000000000     63.280000000000     39.050000000000
   H             28.910000000000     62.600000000000     39.210000000000
   C             30.200000000000     61.500000000000     37.880000000000
   H             29.870000000000     60.450000000000     38.070000000000
   C             29.330000000000     62.040000000000     36.730000000000
   H             29.660000000000     63.060000000000     36.430000000000
   H             28.270000000000     62.100000000000     37.050000000000
   H             29.380000000000     61.370000000000     35.850000000000
   C             31.670000000000     61.480000000000     37.460000000000
   H             32.310000000000     61.110000000000     38.290000000000
   H             32.010000000000     62.500000000000     37.180000000000
   H             31.810000000000     60.810000000000     36.580000000000
   C             30.290000000000     62.680000000000     41.610000000000
   O             31.310000000000     63.060000000000     42.190000000000
   N             29.060000000000     63.100000000000     41.970000000000
   H             28.260000000000     62.670000000000     41.550000000000
   C             28.790000000000     64.200000000000     42.870000000000
   H             29.480000000000     65.000000000000     42.650000000000
   C             27.340000000000     64.670000000000     42.620000000000
   H             26.620000000000     63.870000000000     42.870000000000
   H             27.210000000000     64.920000000000     41.550000000000
   H             27.110000000000     65.570000000000     43.230000000000
   C             28.950000000000     63.850000000000     44.350000000000
   O             29.200000000000     64.730000000000     45.180000000000
   N             28.810000000000     62.570000000000     44.730000000000
   H             28.610000000000     61.880000000000     44.030000000000
   C             28.730000000000     62.170000000000     46.130000000000
   H             28.730000000000     63.040000000000     46.760000000000
   C             27.410000000000     61.360000000000     46.370000000000
   H             27.450000000000     60.780000000000     47.310000000000
   H             27.240000000000     60.650000000000     45.530000000000
   C             26.210000000000     62.290000000000     46.480000000000
   O             25.210000000000     62.220000000000     45.760000000000
   N             26.260000000000     63.220000000000     47.460000000000
   H             25.510000000000     63.880000000000     47.520000000000
   H             27.040000000000     63.250000000000     48.080000000000
   C             29.940000000000     61.380000000000     46.610000000000
   O             29.920000000000     60.840000000000     47.710000000000
   N             31.030000000000     61.330000000000     45.820000000000
   H             31.000000000000     61.770000000000     44.930000000000
   C             32.250000000000     60.620000000000     46.200000000000
   H             32.940000000000     60.860000000000     45.400000000000
   C             33.010000000000     61.090000000000     47.490000000000
   H             33.780000000000     60.320000000000     47.720000000000
   H             32.320000000000     61.120000000000     48.360000000000
   C             33.830000000000     62.400000000000     47.360000000000
   H             34.260000000000     62.470000000000     46.330000000000
   H             34.680000000000     62.330000000000     48.070000000000
   C             33.060000000000     63.680000000000     47.690000000000
   O             31.870000000000     63.720000000000     48.010000000000
   N             33.800000000000     64.810000000000     47.620000000000
   H             33.360000000000     65.680000000000     47.850000000000
   H             34.780000000000     64.760000000000     47.410000000000
   C             32.140000000000     59.110000000000     46.090000000000
   O             32.580000000000     58.360000000000     46.970000000000
   N             31.580000000000     58.620000000000     44.980000000000
   H             31.190000000000     59.220000000000     44.290000000000
   C             31.530000000000     57.220000000000     44.650000000000
   H             32.020000000000     56.620000000000     45.410000000000
   C             30.070000000000     56.710000000000     44.470000000000
   H             30.040000000000     55.750000000000     43.930000000000
   H             29.490000000000     57.460000000000     43.880000000000
   C             29.390000000000     56.540000000000     45.800000000000
   C             28.900000000000     57.640000000000     46.500000000000
   H             29.020000000000     58.640000000000     46.090000000000
   C             28.250000000000     57.480000000000     47.730000000000
   H             27.890000000000     58.350000000000     48.260000000000
   C             28.080000000000     56.200000000000     48.260000000000
   H             27.580000000000     56.070000000000     49.210000000000
   C             29.180000000000     55.250000000000     46.330000000000
   H             29.540000000000     54.390000000000     45.780000000000
   C             28.540000000000     55.080000000000     47.560000000000
   H             28.410000000000     54.090000000000     47.970000000000
   C             32.320000000000     57.020000000000     43.380000000000
   O             32.460000000000     57.920000000000     42.550000000000
   N             32.910000000000     55.830000000000     43.180000000000
   H             32.880000000000     55.120000000000     43.890000000000
   C             33.460000000000     55.430000000000     41.890000000000
   H             34.110000000000     56.230000000000     41.550000000000
   C             34.290000000000     54.140000000000     41.900000000000
   H             34.740000000000     53.960000000000     40.900000000000
   O             33.530000000000     52.990000000000     42.260000000000
   H             33.180000000000     52.650000000000     41.430000000000
   C             35.440000000000     54.280000000000     42.910000000000
   H             35.050000000000     54.430000000000     43.940000000000
   H             36.080000000000     55.140000000000     42.640000000000
   H             36.060000000000     53.360000000000     42.910000000000
   C             32.360000000000     55.270000000000     40.870000000000
   O             31.230000000000     54.910000000000     41.220000000000
   N             32.650000000000     55.470000000000     39.560000000000
   H             33.530000000000     55.830000000000     39.270000000000
   C             31.760000000000     54.980000000000     38.520000000000
   H             30.800000000000     55.470000000000     38.630000000000
   C             32.280000000000     55.210000000000     37.070000000000
   H             31.660000000000     54.620000000000     36.360000000000
   H             33.310000000000     54.810000000000     37.010000000000
   C             32.290000000000     56.690000000000     36.600000000000
   H             33.320000000000     56.980000000000     36.290000000000
   H             31.970000000000     57.360000000000     37.430000000000
   C             31.380000000000     56.970000000000     35.400000000000
   O             31.520000000000     56.310000000000     34.330000000000
   O             30.510000000000     57.860000000000     35.530000000000
   C             31.520000000000     53.480000000000     38.700000000000
   O             32.450000000000     52.680000000000     38.790000000000
   N             30.250000000000     53.060000000000     38.760000000000
   H             29.490000000000     53.690000000000     38.680000000000
   C             29.900000000000     51.660000000000     38.730000000000
   H             30.660000000000     51.090000000000     39.250000000000
   C             28.540000000000     51.390000000000     39.430000000000
   H             27.730000000000     51.950000000000     38.920000000000
   H             28.580000000000     51.750000000000     40.480000000000
   C             28.190000000000     49.920000000000     39.440000000000
   C             28.700000000000     49.060000000000     40.420000000000
   H             29.350000000000     49.450000000000     41.190000000000
   C             28.400000000000     47.690000000000     40.400000000000
   H             28.800000000000     47.010000000000     41.130000000000
   C             27.570000000000     47.180000000000     39.390000000000
   H             27.380000000000     46.120000000000     39.330000000000
   C             27.320000000000     49.400000000000     38.470000000000
   H             26.910000000000     50.050000000000     37.710000000000
   C             27.020000000000     48.030000000000     38.430000000000
   H             26.380000000000     47.640000000000     37.660000000000
   C             29.930000000000     51.250000000000     37.270000000000
   O             28.930000000000     51.270000000000     36.560000000000
   N             31.130000000000     50.890000000000     36.780000000000
   H             31.960000000000     51.070000000000     37.290000000000
   C             31.220000000000     50.010000000000     35.630000000000
   H             30.570000000000     50.390000000000     34.860000000000
   C             32.640000000000     49.930000000000     35.050000000000
   H             32.880000000000     50.910000000000     34.590000000000
   C             33.710000000000     49.650000000000     36.120000000000
   H             33.610000000000     48.630000000000     36.540000000000
   H             33.700000000000     50.390000000000     36.950000000000
   H             34.720000000000     49.700000000000     35.660000000000
   C             32.700000000000     48.850000000000     33.950000000000
   H             31.830000000000     48.910000000000     33.270000000000
   H             32.730000000000     47.840000000000     34.410000000000
   H             33.630000000000     48.950000000000     33.350000000000
   C             30.650000000000     48.660000000000     35.970000000000
   O             29.770000000000     48.160000000000     35.270000000000
   N             31.080000000000     48.080000000000     37.120000000000
   H             31.790000000000     48.540000000000     37.640000000000
   C             30.690000000000     46.750000000000     37.560000000000
   H             29.650000000000     46.780000000000     37.860000000000
   H             31.360000000000     46.460000000000     38.350000000000
   C             30.840000000000     45.750000000000     36.460000000000
   O             31.950000000000     45.470000000000     36.010000000000
   N             29.690000000000     45.210000000000     35.980000000000
   H             28.830000000000     45.500000000000     36.390000000000
   C             29.510000000000     44.490000000000     34.710000000000
   H             28.540000000000     44.030000000000     34.810000000000
   C             29.410000000000     45.390000000000     33.470000000000
   H             28.730000000000     46.240000000000     33.720000000000
   O             28.880000000000     44.700000000000     32.350000000000
   H             29.510000000000     43.990000000000     32.240000000000
   C             30.760000000000     45.980000000000     33.020000000000
   H             31.480000000000     45.190000000000     32.740000000000
   H             31.200000000000     46.570000000000     33.860000000000
   H             30.620000000000     46.660000000000     32.160000000000
   C             30.460000000000     43.330000000000     34.490000000000
   O             30.700000000000     42.860000000000     33.380000000000
   N             30.980000000000     42.810000000000     35.610000000000
   H             30.770000000000     43.270000000000     36.470000000000
   C             31.850000000000     41.690000000000     35.700000000000
   H             32.620000000000     41.790000000000     34.940000000000
   C             32.450000000000     41.700000000000     37.130000000000
   H             31.690000000000     41.390000000000     37.870000000000
   H             32.700000000000     42.750000000000     37.360000000000
   C             33.760000000000     40.890000000000     37.300000000000
   H             34.570000000000     41.360000000000     36.710000000000
   H             33.630000000000     39.840000000000     36.990000000000
   C             34.170000000000     40.940000000000     38.770000000000
   O             33.940000000000     41.940000000000     39.450000000000
   N             34.770000000000     39.840000000000     39.280000000000
   H             35.200000000000     39.990000000000     40.170000000000
   H             35.020000000000     39.080000000000     38.680000000000
   C             31.020000000000     40.450000000000     35.430000000000
   O             29.800000000000     40.520000000000     35.290000000000
   N             31.600000000000     39.240000000000     35.400000000000
   H             32.590000000000     39.140000000000     35.430000000000
   C             30.790000000000     38.030000000000     35.420000000000
   H             29.950000000000     38.180000000000     34.760000000000
   C             31.530000000000     36.780000000000     34.880000000000
   H             31.020000000000     35.830000000000     35.150000000000
   H             32.550000000000     36.740000000000     35.320000000000
   O             31.630000000000     36.830000000000     33.460000000000
   H             30.760000000000     37.060000000000     33.110000000000
   C             30.140000000000     37.740000000000     36.770000000000
   O             29.960000000000     36.610000000000     37.190000000000
   N             29.700000000000     38.810000000000     37.450000000000
   H             29.770000000000     39.690000000000     37.000000000000
   C             29.100000000000     38.830000000000     38.750000000000
   H             28.360000000000     38.050000000000     38.760000000000
   C             30.080000000000     38.450000000000     39.860000000000
   H             30.380000000000     37.400000000000     39.690000000000
   C             31.370000000000     39.290000000000     39.830000000000
   H             31.170000000000     40.360000000000     40.020000000000
   H             31.890000000000     39.190000000000     38.860000000000
   H             32.070000000000     38.940000000000     40.620000000000
   C             29.410000000000     38.510000000000     41.230000000000
   H             28.520000000000     37.850000000000     41.260000000000
   H             29.100000000000     39.550000000000     41.490000000000
   H             30.120000000000     38.170000000000     42.010000000000
   C             28.400000000000     40.210000000000     38.890000000000
   O             28.950000000000     41.190000000000     39.370000000000
   N             27.140000000000     40.380000000000     38.380000000000
   H             26.830000000000     41.320000000000     38.380000000000
   C             26.140000000000     39.380000000000     38.000000000000
   H             25.200000000000     39.910000000000     38.070000000000
   C             26.320000000000     38.860000000000     36.540000000000
   H             25.850000000000     37.870000000000     36.370000000000
   H             27.400000000000     38.800000000000     36.270000000000
   C             25.640000000000     39.780000000000     35.530000000000
   O             24.560000000000     40.330000000000     35.880000000000
   O             26.070000000000     39.750000000000     34.340000000000
   C             26.000000000000     38.330000000000     39.090000000000
   O             25.970000000000     38.740000000000     40.250000000000
   N             25.920000000000     37.010000000000     38.790000000000
   H             25.860000000000     36.790000000000     37.820000000000
   C             26.110000000000     35.830000000000     39.660000000000
   H             25.530000000000     35.070000000000     39.170000000000
   C             27.580000000000     35.320000000000     39.640000000000
   H             28.100000000000     35.510000000000     40.610000000000
   H             28.140000000000     35.880000000000     38.870000000000
   C             27.670000000000     33.820000000000     39.270000000000
   H             27.450000000000     33.700000000000     38.190000000000
   H             26.870000000000     33.280000000000     39.820000000000
   S             29.250000000000     33.000000000000     39.680000000000
   C             30.330000000000     33.890000000000     38.530000000000
   H             30.520000000000     34.920000000000     38.880000000000
   H             29.870000000000     33.950000000000     37.520000000000
   H             31.310000000000     33.390000000000     38.420000000000
   C             25.550000000000     35.860000000000     41.090000000000
   O             24.620000000000     35.130000000000     41.410000000000
   N             26.030000000000     36.750000000000     41.970000000000
   H             26.790000000000     37.340000000000     41.710000000000
   C             25.340000000000     37.170000000000     43.170000000000
   H             25.240000000000     36.310000000000     43.820000000000
   C             26.110000000000     38.350000000000     43.850000000000
   H             25.370000000000     38.930000000000     44.430000000000
   H             26.520000000000     39.030000000000     43.080000000000
   C             27.210000000000     38.000000000000     44.890000000000
   H             27.280000000000     38.870000000000     45.580000000000
   C             26.840000000000     36.780000000000     45.720000000000
   H             26.910000000000     35.860000000000     45.110000000000
   H             25.810000000000     36.880000000000     46.120000000000
   H             27.540000000000     36.670000000000     46.570000000000
   C             28.610000000000     37.840000000000     44.300000000000
   H             28.950000000000     38.800000000000     43.850000000000
   H             28.620000000000     37.040000000000     43.540000000000
   H             29.340000000000     37.570000000000     45.100000000000
   C             23.910000000000     37.640000000000     42.890000000000
   O             22.970000000000     37.270000000000     43.590000000000
   N             23.700000000000     38.420000000000     41.810000000000
   H             24.480000000000     38.750000000000     41.290000000000
   C             22.390000000000     38.800000000000     41.310000000000
   H             21.870000000000     39.340000000000     42.090000000000
   C             22.570000000000     39.710000000000     40.080000000000
   H             23.010000000000     39.160000000000     39.220000000000
   H             23.250000000000     40.550000000000     40.320000000000
   H             21.600000000000     40.140000000000     39.760000000000
   C             21.520000000000     37.600000000000     40.930000000000
   O             20.360000000000     37.500000000000     41.300000000000
   N             22.120000000000     36.620000000000     40.200000000000
   H             23.070000000000     36.730000000000     39.940000000000
   C             21.470000000000     35.380000000000     39.800000000000
   H             20.520000000000     35.680000000000     39.370000000000
   C             22.240000000000     34.630000000000     38.700000000000
   H             22.970000000000     35.340000000000     38.250000000000
   C             22.990000000000     33.350000000000     39.140000000000
   H             22.280000000000     32.570000000000     39.490000000000
   H             23.730000000000     33.560000000000     39.940000000000
   H             23.550000000000     32.930000000000     38.270000000000
   C             21.240000000000     34.240000000000     37.590000000000
   H             20.650000000000     35.120000000000     37.260000000000
   H             20.530000000000     33.470000000000     37.960000000000
   H             21.780000000000     33.820000000000     36.720000000000
   C             21.080000000000     34.480000000000     40.980000000000
   O             20.020000000000     33.860000000000     40.960000000000
   N             21.940000000000     34.390000000000     42.020000000000
   H             22.830000000000     34.830000000000     41.970000000000
   C             21.690000000000     33.560000000000     43.200000000000
   H             21.130000000000     32.700000000000     42.890000000000
   C             23.020000000000     33.040000000000     43.800000000000
   H             22.810000000000     32.490000000000     44.750000000000
   H             23.670000000000     33.910000000000     44.060000000000
   C             23.830000000000     32.080000000000     42.890000000000
   H             24.720000000000     31.760000000000     43.460000000000
   H             24.190000000000     32.640000000000     42.010000000000
   C             23.060000000000     30.820000000000     42.420000000000
   H             22.210000000000     31.160000000000     41.790000000000
   H             22.640000000000     30.310000000000     43.310000000000
   C             23.920000000000     29.840000000000     41.610000000000
   H             24.720000000000     29.410000000000     42.260000000000
   H             24.410000000000     30.370000000000     40.750000000000
   N             23.110000000000     28.720000000000     41.060000000000
   H             22.410000000000     29.060000000000     40.370000000000
   H             22.600000000000     28.230000000000     41.820000000000
   H             23.700000000000     28.030000000000     40.560000000000
   C             20.850000000000     34.210000000000     44.290000000000
   O             20.220000000000     33.510000000000     45.090000000000
   N             20.770000000000     35.550000000000     44.360000000000
   H             21.340000000000     36.120000000000     43.770000000000
   C             19.910000000000     36.220000000000     45.340000000000
   H             19.730000000000     35.580000000000     46.190000000000
   C             20.510000000000     37.530000000000     45.880000000000
   H             19.780000000000     38.040000000000     46.550000000000
   O             20.870000000000     38.430000000000     44.850000000000
   H             21.660000000000     38.070000000000     44.440000000000
   C             21.770000000000     37.240000000000     46.710000000000
   H             22.580000000000     36.810000000000     46.080000000000
   H             21.550000000000     36.520000000000     47.530000000000
   H             22.160000000000     38.170000000000     47.160000000000
   C             18.550000000000     36.580000000000     44.780000000000
   O             17.600000000000     36.840000000000     45.520000000000
   N             18.420000000000     36.640000000000     43.440000000000
   H             19.200000000000     36.420000000000     42.850000000000
   C             17.230000000000     37.130000000000     42.760000000000
   H             16.370000000000     36.560000000000     43.110000000000
   H             17.400000000000     37.020000000000     41.700000000000
   C             16.960000000000     38.590000000000     43.020000000000
   O             15.810000000000     39.040000000000     43.050000000000
   N             18.030000000000     39.370000000000     43.240000000000
   H             18.940000000000     38.960000000000     43.250000000000
   C             17.960000000000     40.790000000000     43.510000000000
   H             16.930000000000     41.130000000000     43.430000000000
   C             18.490000000000     41.170000000000     44.890000000000
   H             19.520000000000     40.790000000000     45.020000000000
   C             18.500000000000     42.710000000000     45.090000000000
   H             17.500000000000     43.140000000000     44.880000000000
   H             19.250000000000     43.190000000000     44.420000000000
   H             18.790000000000     42.950000000000     46.130000000000
   C             17.600000000000     40.510000000000     45.960000000000
   H             17.720000000000     39.400000000000     45.930000000000
   H             16.530000000000     40.750000000000     45.780000000000
   H             17.880000000000     40.850000000000     46.980000000000
   C             18.740000000000     41.480000000000     42.410000000000
   O             19.920000000000     41.240000000000     42.210000000000
   N             18.060000000000     42.350000000000     41.640000000000
   H             17.100000000000     42.560000000000     41.800000000000
   C             18.680000000000     43.090000000000     40.560000000000
   H             19.120000000000     42.380000000000     39.880000000000
   C             17.640000000000     43.910000000000     39.800000000000
   H             17.180000000000     44.690000000000     40.450000000000
   H             16.820000000000     43.240000000000     39.450000000000
   H             18.080000000000     44.410000000000     38.910000000000
   C             19.780000000000     44.030000000000     41.010000000000
   O             19.750000000000     44.590000000000     42.100000000000
   N             20.800000000000     44.210000000000     40.140000000000
   H             20.810000000000     43.760000000000     39.250000000000
   C             21.930000000000     45.070000000000     40.420000000000
   H             22.350000000000     44.730000000000     41.350000000000
   C             23.000000000000     44.900000000000     39.350000000000
   H             23.110000000000     43.810000000000     39.200000000000
   C             22.610000000000     45.500000000000     37.980000000000
   H             22.550000000000     46.610000000000     38.030000000000
   H             21.630000000000     45.110000000000     37.630000000000
   H             23.370000000000     45.240000000000     37.220000000000
   C             24.370000000000     45.400000000000     39.870000000000
   H             24.290000000000     45.700000000000     40.940000000000
   H             24.670000000000     46.310000000000     39.310000000000
   C             25.450000000000     44.320000000000     39.750000000000
   H             25.740000000000     44.170000000000     38.690000000000
   H             25.080000000000     43.350000000000     40.150000000000
   H             26.350000000000     44.590000000000     40.340000000000
   C             21.500000000000     46.510000000000     40.660000000000
   O             21.900000000000     47.130000000000     41.650000000000
   N             20.550000000000     47.040000000000     39.850000000000
   H             20.260000000000     46.570000000000     39.020000000000
   C             19.920000000000     48.320000000000     40.070000000000
   H             20.710000000000     49.060000000000     40.090000000000
   C             18.970000000000     48.700000000000     38.920000000000
   H             18.510000000000     49.680000000000     39.170000000000
   H             18.150000000000     47.950000000000     38.820000000000
   C             19.700000000000     48.900000000000     37.560000000000
   H             20.730000000000     49.300000000000     37.730000000000
   H             19.140000000000     49.640000000000     36.960000000000
   C             19.800000000000     47.650000000000     36.700000000000
   O             19.180000000000     46.620000000000     37.080000000000
   O             20.430000000000     47.730000000000     35.620000000000
   C             19.200000000000     48.460000000000     41.410000000000
   O             19.300000000000     49.480000000000     42.070000000000
   N             18.500000000000     47.420000000000     41.920000000000
   H             18.520000000000     46.530000000000     41.450000000000
   C             17.870000000000     47.480000000000     43.230000000000
   H             17.160000000000     48.300000000000     43.210000000000
   C             17.100000000000     46.180000000000     43.590000000000
   H             16.840000000000     46.180000000000     44.670000000000
   H             17.780000000000     45.320000000000     43.410000000000
   C             15.790000000000     45.990000000000     42.800000000000
   H             15.980000000000     46.090000000000     41.710000000000
   H             15.050000000000     46.760000000000     43.100000000000
   C             15.190000000000     44.600000000000     43.040000000000
   O             15.280000000000     43.700000000000     42.200000000000
   N             14.550000000000     44.420000000000     44.210000000000
   H             14.350000000000     45.200000000000     44.800000000000
   H             14.280000000000     43.490000000000     44.470000000000
   C             18.840000000000     47.820000000000     44.360000000000
   O             18.540000000000     48.600000000000     45.270000000000
   N             20.050000000000     47.250000000000     44.310000000000
   H             20.270000000000     46.600000000000     43.580000000000
   C             21.160000000000     47.650000000000     45.150000000000
   H             20.790000000000     47.670000000000     46.160000000000
   C             22.310000000000     46.630000000000     45.100000000000
   H             23.110000000000     46.950000000000     45.800000000000
   H             22.760000000000     46.610000000000     44.080000000000
   C             21.890000000000     45.200000000000     45.480000000000
   H             21.260000000000     44.790000000000     44.650000000000
   C             23.130000000000     44.320000000000     45.600000000000
   H             23.860000000000     44.750000000000     46.320000000000
   H             23.630000000000     44.240000000000     44.610000000000
   H             22.860000000000     43.300000000000     45.940000000000
   C             21.080000000000     45.110000000000     46.780000000000
   H             20.110000000000     45.650000000000     46.690000000000
   H             21.660000000000     45.550000000000     47.620000000000
   H             20.870000000000     44.040000000000     47.010000000000
   C             21.670000000000     49.070000000000     44.900000000000
   O             21.980000000000     49.770000000000     45.850000000000
   N             21.720000000000     49.530000000000     43.630000000000
   H             21.500000000000     48.930000000000     42.870000000000
   C             22.040000000000     50.910000000000     43.270000000000
   H             23.000000000000     51.130000000000     43.720000000000
   C             22.210000000000     51.120000000000     41.750000000000
   H             22.490000000000     52.180000000000     41.560000000000
   H             21.240000000000     50.940000000000     41.240000000000
   C             23.290000000000     50.240000000000     41.090000000000
   H             22.980000000000     49.170000000000     41.180000000000
   C             23.380000000000     50.540000000000     39.590000000000
   H             23.720000000000     51.590000000000     39.430000000000
   H             22.400000000000     50.410000000000     39.090000000000
   H             24.120000000000     49.860000000000     39.110000000000
   C             24.680000000000     50.370000000000     41.740000000000
   H             24.660000000000     50.020000000000     42.790000000000
   H             25.010000000000     51.430000000000     41.720000000000
   H             25.420000000000     49.760000000000     41.180000000000
   C             21.080000000000     51.960000000000     43.840000000000
   O             21.510000000000     53.010000000000     44.320000000000
   N             19.750000000000     51.730000000000     43.850000000000
   H             19.380000000000     50.980000000000     43.310000000000
   C             18.850000000000     52.530000000000     44.680000000000
   H             19.030000000000     53.570000000000     44.430000000000
   C             17.360000000000     52.220000000000     44.360000000000
   H             17.150000000000     51.140000000000     44.490000000000
   H             17.170000000000     52.480000000000     43.290000000000
   C             16.400000000000     53.030000000000     45.170000000000
   C             15.970000000000     54.290000000000     44.720000000000
   H             16.340000000000     54.680000000000     43.790000000000
   C             15.060000000000     55.050000000000     45.480000000000
   H             14.750000000000     56.020000000000     45.120000000000
   C             14.580000000000     54.540000000000     46.690000000000
   O             13.690000000000     55.260000000000     47.510000000000
   H             13.600000000000     56.150000000000     47.160000000000
   C             15.910000000000     52.540000000000     46.390000000000
   H             16.240000000000     51.570000000000     46.740000000000
   C             15.010000000000     53.290000000000     47.140000000000
   H             14.680000000000     52.930000000000     48.100000000000
   C             19.120000000000     52.400000000000     46.180000000000
   O             19.150000000000     53.390000000000     46.920000000000
   N             19.320000000000     51.160000000000     46.680000000000
   H             19.290000000000     50.370000000000     46.080000000000
   C             19.540000000000     50.910000000000     48.090000000000
   H             18.680000000000     51.310000000000     48.620000000000
   C             19.600000000000     49.400000000000     48.360000000000
   H             20.490000000000     48.940000000000     47.880000000000
   H             18.690000000000     48.900000000000     47.960000000000
   H             19.650000000000     49.190000000000     49.460000000000
   C             20.770000000000     51.600000000000     48.680000000000
   O             20.690000000000     52.230000000000     49.720000000000
   N             21.920000000000     51.550000000000     47.980000000000
   H             21.950000000000     51.010000000000     47.140000000000
   C             23.150000000000     52.240000000000     48.330000000000
   H             23.410000000000     51.940000000000     49.330000000000
   C             24.310000000000     51.800000000000     47.420000000000
   H             24.310000000000     50.690000000000     47.420000000000
   C             24.070000000000     52.250000000000     45.970000000000
   H             24.170000000000     53.360000000000     45.880000000000
   H             23.050000000000     51.950000000000     45.660000000000
   H             24.780000000000     51.770000000000     45.270000000000
   C             25.690000000000     52.270000000000     47.920000000000
   H             25.860000000000     51.780000000000     48.900000000000
   H             25.700000000000     53.370000000000     48.080000000000
   C             26.820000000000     51.890000000000     46.950000000000
   H             26.790000000000     52.520000000000     46.040000000000
   H             26.750000000000     50.830000000000     46.650000000000
   H             27.820000000000     52.050000000000     47.430000000000
   C             22.970000000000     53.770000000000     48.380000000000
   O             23.440000000000     54.430000000000     49.300000000000
   N             22.200000000000     54.340000000000     47.430000000000
   H             21.860000000000     53.770000000000     46.690000000000
   C             21.790000000000     55.740000000000     47.390000000000
   H             22.680000000000     56.350000000000     47.320000000000
   C             20.890000000000     55.940000000000     46.130000000000
   H             19.870000000000     56.310000000000     46.360000000000
   H             20.740000000000     54.940000000000     45.670000000000
   C             21.510000000000     56.850000000000     45.050000000000
   H             22.590000000000     56.600000000000     44.930000000000
   H             21.420000000000     57.910000000000     45.370000000000
   C             20.820000000000     56.710000000000     43.690000000000
   O             19.760000000000     56.100000000000     43.520000000000
   N             21.470000000000     57.300000000000     42.660000000000
   H             22.280000000000     57.850000000000     42.850000000000
   H             21.020000000000     57.290000000000     41.770000000000
   C             21.020000000000     56.180000000000     48.630000000000
   O             21.280000000000     57.220000000000     49.240000000000
   N             20.040000000000     55.360000000000     49.040000000000
   H             19.820000000000     54.560000000000     48.490000000000
   C             19.280000000000     55.550000000000     50.260000000000
   H             19.000000000000     56.600000000000     50.300000000000
   C             17.990000000000     54.700000000000     50.240000000000
   H             17.450000000000     54.860000000000     51.190000000000
   H             18.250000000000     53.620000000000     50.180000000000
   C             17.020000000000     55.050000000000     49.080000000000
   H             16.020000000000     54.630000000000     49.310000000000
   H             17.380000000000     54.590000000000     48.140000000000
   C             16.850000000000     56.560000000000     48.890000000000
   O             16.390000000000     57.240000000000     49.810000000000
   N             17.220000000000     57.090000000000     47.700000000000
   H             17.180000000000     58.090000000000     47.610000000000
   H             17.580000000000     56.510000000000     46.970000000000
   C             20.070000000000     55.310000000000     51.530000000000
   O             19.940000000000     56.060000000000     52.500000000000
   N             20.930000000000     54.270000000000     51.570000000000
   H             20.980000000000     53.650000000000     50.790000000000
   C             21.820000000000     53.960000000000     52.670000000000
   H             21.220000000000     53.940000000000     53.570000000000
   C             22.500000000000     52.580000000000     52.510000000000
   H             23.280000000000     52.450000000000     53.300000000000
   H             23.000000000000     52.550000000000     51.520000000000
   C             21.550000000000     51.370000000000     52.660000000000
   H             20.620000000000     51.560000000000     52.080000000000
   C             22.220000000000     50.120000000000     52.070000000000
   H             23.180000000000     49.910000000000     52.590000000000
   H             22.430000000000     50.260000000000     50.990000000000
   H             21.570000000000     49.220000000000     52.180000000000
   C             21.160000000000     51.130000000000     54.120000000000
   H             20.670000000000     52.030000000000     54.560000000000
   H             22.060000000000     50.900000000000     54.720000000000
   H             20.460000000000     50.280000000000     54.200000000000
   C             22.870000000000     55.040000000000     52.940000000000
   O             23.200000000000     55.300000000000     54.090000000000
   N             23.370000000000     55.720000000000     51.880000000000
   H             23.180000000000     55.410000000000     50.960000000000
   C             24.210000000000     56.900000000000     52.010000000000
   H             25.070000000000     56.620000000000     52.610000000000
   C             24.700000000000     57.370000000000     50.600000000000
   H             23.830000000000     57.670000000000     49.980000000000
   H             25.200000000000     56.520000000000     50.090000000000
   C             25.680000000000     58.520000000000     50.660000000000
   C             27.030000000000     58.280000000000     50.980000000000
   H             27.350000000000     57.280000000000     51.210000000000
   C             27.970000000000     59.320000000000     50.930000000000
   H             29.010000000000     59.110000000000     51.150000000000
   C             27.580000000000     60.610000000000     50.580000000000
   O             28.550000000000     61.630000000000     50.450000000000
   H             29.390000000000     61.190000000000     50.340000000000
   C             25.290000000000     59.840000000000     50.320000000000
   H             24.260000000000     60.040000000000     50.070000000000
   C             26.230000000000     60.880000000000     50.300000000000
   H             25.930000000000     61.880000000000     50.030000000000
   C             23.520000000000     58.050000000000     52.760000000000
   O             24.150000000000     58.800000000000     53.510000000000
   N             22.200000000000     58.220000000000     52.540000000000
   H             21.760000000000     57.600000000000     51.890000000000
   C             21.360000000000     59.150000000000     53.290000000000
   H             21.900000000000     60.070000000000     53.410000000000
   C             20.050000000000     59.460000000000     52.560000000000
   H             19.400000000000     58.550000000000     52.510000000000
   O             20.310000000000     59.880000000000     51.220000000000
   H             20.610000000000     59.110000000000     50.740000000000
   C             19.280000000000     60.600000000000     53.240000000000
   H             19.910000000000     61.510000000000     53.310000000000
   H             18.950000000000     60.310000000000     54.260000000000
   H             18.370000000000     60.850000000000     52.650000000000
   C             21.020000000000     58.640000000000     54.690000000000
   O             20.900000000000     59.420000000000     55.640000000000
   N             20.830000000000     57.310000000000     54.840000000000
   H             20.920000000000     56.750000000000     54.020000000000
   C             20.530000000000     56.590000000000     56.070000000000
   H             20.200000000000     55.600000000000     55.760000000000
   H             19.760000000000     57.130000000000     56.600000000000
   C             21.690000000000     56.420000000000     57.030000000000
   O             22.580000000000     57.250000000000     57.120000000000
   N             21.750000000000     55.350000000000     57.840000000000
   H             22.540000000000     55.360000000000     58.450000000000
   C             20.920000000000     54.150000000000     57.880000000000
   H             20.650000000000     53.890000000000     56.870000000000
   C             21.690000000000     52.920000000000     58.480000000000
   H             20.990000000000     52.090000000000     58.690000000000
   H             22.160000000000     53.230000000000     59.440000000000
   C             22.800000000000     52.330000000000     57.620000000000
   C             23.590000000000     53.060000000000     56.700000000000
   H             23.420000000000     54.110000000000     56.510000000000
   C             24.660000000000     52.460000000000     56.020000000000
   H             25.260000000000     53.050000000000     55.350000000000
   C             24.960000000000     51.110000000000     56.250000000000
   H             25.810000000000     50.660000000000     55.750000000000
   C             23.130000000000     50.970000000000     57.810000000000
   H             22.560000000000     50.380000000000     58.520000000000
   C             24.190000000000     50.370000000000     57.140000000000
   H             24.450000000000     49.340000000000     57.340000000000
   C             19.590000000000     54.380000000000     58.630000000000
   O             19.310000000000     55.460000000000     59.140000000000
   N             18.720000000000     53.350000000000     58.700000000000
   H             18.960000000000     52.480000000000     58.270000000000
   C             17.410000000000     53.420000000000     59.350000000000
   H             16.880000000000     54.210000000000     58.850000000000
   C             16.620000000000     52.090000000000     59.120000000000
   H             16.470000000000     51.540000000000     60.070000000000
   H             17.220000000000     51.420000000000     58.470000000000
   C             15.230000000000     52.270000000000     58.450000000000
   H             14.590000000000     52.910000000000     59.100000000000
   H             14.730000000000     51.290000000000     58.360000000000
   C             15.190000000000     52.910000000000     57.040000000000
   O             14.110000000000     53.180000000000     56.520000000000
   N             16.370000000000     53.170000000000     56.430000000000
   H             16.360000000000     53.420000000000     55.460000000000
   H             17.220000000000     53.160000000000     56.960000000000
   C             17.320000000000     53.810000000000     60.840000000000
   O             16.400000000000     54.540000000000     61.220000000000
   N             18.180000000000     53.400000000000     61.800000000000
   H             17.950000000000     53.730000000000     62.710000000000
   C             19.380000000000     52.580000000000     61.750000000000
   H             20.080000000000     53.000000000000     62.460000000000
   H             19.810000000000     52.560000000000     60.760000000000
   C             19.160000000000     51.160000000000     62.190000000000
   O             19.150000000000     50.840000000000     63.370000000000
   N             19.050000000000     50.240000000000     61.210000000000
   H             19.000000000000     50.530000000000     60.260000000000
   C             19.360000000000     48.840000000000     61.400000000000
   H             19.210000000000     48.550000000000     62.430000000000
   C             18.490000000000     47.960000000000     60.450000000000
   H             18.910000000000     46.940000000000     60.370000000000
   H             18.550000000000     48.430000000000     59.450000000000
   C             17.000000000000     47.860000000000     60.820000000000
   H             16.470000000000     47.540000000000     59.900000000000
   H             16.600000000000     48.860000000000     61.090000000000
   C             16.700000000000     46.820000000000     61.920000000000
   H             17.540000000000     46.090000000000     61.940000000000
   H             15.800000000000     46.230000000000     61.630000000000
   C             16.530000000000     47.390000000000     63.340000000000
   H             17.040000000000     48.380000000000     63.420000000000
   H             16.990000000000     46.700000000000     64.080000000000
   N             15.110000000000     47.560000000000     63.720000000000
   H             14.780000000000     46.710000000000     64.220000000000
   H             14.470000000000     47.750000000000     62.930000000000
   H             15.020000000000     48.360000000000     64.380000000000
   C             20.830000000000     48.650000000000     61.060000000000
   O             21.410000000000     49.510000000000     60.400000000000
   N             21.490000000000     47.550000000000     61.480000000000
   H             21.040000000000     46.870000000000     62.060000000000
   C             22.860000000000     47.290000000000     61.070000000000
   H             23.290000000000     48.200000000000     60.660000000000
   C             23.810000000000     46.860000000000     62.230000000000
   H             23.630000000000     47.540000000000     63.090000000000
   H             24.840000000000     47.070000000000     61.890000000000
   C             23.790000000000     45.380000000000     62.700000000000
   H             24.670000000000     45.220000000000     63.350000000000
   H             23.890000000000     44.670000000000     61.840000000000
   C             22.570000000000     45.020000000000     63.550000000000
   O             22.310000000000     45.650000000000     64.580000000000
   N             21.800000000000     43.990000000000     63.150000000000
   H             21.070000000000     43.700000000000     63.770000000000
   H             22.080000000000     43.430000000000     62.370000000000
   C             22.890000000000     46.260000000000     59.950000000000
   O             22.040000000000     45.360000000000     59.860000000000
   N             23.910000000000     46.360000000000     59.090000000000
   H             24.570000000000     47.100000000000     59.180000000000
   C             24.190000000000     45.420000000000     58.020000000000
   H             23.450000000000     44.630000000000     58.010000000000
   C             24.250000000000     46.080000000000     56.640000000000
   H             25.110000000000     46.790000000000     56.600000000000
   C             24.460000000000     45.000000000000     55.550000000000
   H             23.580000000000     44.330000000000     55.510000000000
   H             25.370000000000     44.400000000000     55.730000000000
   H             24.580000000000     45.480000000000     54.550000000000
   C             22.970000000000     46.920000000000     56.370000000000
   H             22.890000000000     47.690000000000     57.160000000000
   H             22.090000000000     46.250000000000     56.450000000000
   C             22.950000000000     47.630000000000     55.020000000000
   H             22.880000000000     46.910000000000     54.180000000000
   H             23.880000000000     48.230000000000     54.880000000000
   H             22.080000000000     48.320000000000     54.950000000000
   C             25.530000000000     44.840000000000     58.370000000000
   O             26.490000000000     45.590000000000     58.520000000000
   N             25.620000000000     43.500000000000     58.580000000000
   H             24.830000000000     42.920000000000     58.400000000000
   C             26.850000000000     42.780000000000     58.940000000000
   H             26.540000000000     41.860000000000     59.410000000000
   C             27.640000000000     42.400000000000     57.660000000000
   H             28.710000000000     42.180000000000     57.900000000000
   H             27.640000000000     43.280000000000     56.990000000000
   C             27.150000000000     41.160000000000     56.860000000000
   H             27.730000000000     40.290000000000     57.230000000000
   C             25.670000000000     40.790000000000     57.020000000000
   H             25.020000000000     41.600000000000     56.650000000000
   H             25.420000000000     40.560000000000     58.080000000000
   H             25.450000000000     39.870000000000     56.430000000000
   C             27.500000000000     41.350000000000     55.370000000000
   H             28.590000000000     41.550000000000     55.250000000000
   H             26.950000000000     42.210000000000     54.950000000000
   H             27.250000000000     40.440000000000     54.790000000000
   C             27.730000000000     43.450000000000     60.010000000000
   O             28.950000000000     43.520000000000     59.910000000000
   N             27.100000000000     43.980000000000     61.080000000000
   H             26.110000000000     43.920000000000     61.130000000000
   C             27.810000000000     44.650000000000     62.170000000000
   H             28.660000000000     44.050000000000     62.440000000000
   H             27.110000000000     44.770000000000     62.980000000000
   C             28.330000000000     46.030000000000     61.840000000000
   O             29.300000000000     46.470000000000     62.460000000000
   N             27.700000000000     46.740000000000     60.880000000000
   H             27.020000000000     46.300000000000     60.300000000000
   C             28.090000000000     48.080000000000     60.470000000000
   H             28.680000000000     48.530000000000     61.250000000000
   C             28.920000000000     48.040000000000     59.150000000000
   H             28.310000000000     47.580000000000     58.340000000000
   H             29.810000000000     47.400000000000     59.320000000000
   O             29.360000000000     49.340000000000     58.750000000000
   H             29.400000000000     49.360000000000     57.790000000000
   C             26.880000000000     48.970000000000     60.240000000000
   O             25.790000000000     48.510000000000     59.860000000000
   N             27.040000000000     50.290000000000     60.480000000000
   H             27.910000000000     50.590000000000     60.880000000000
   C             26.090000000000     51.350000000000     60.110000000000
   H             25.260000000000     50.890000000000     59.600000000000
   C             25.500000000000     52.160000000000     61.270000000000
   H             24.790000000000     52.930000000000     60.890000000000
   O             26.480000000000     52.790000000000     62.080000000000
   H             26.950000000000     53.400000000000     61.500000000000
   C             24.710000000000     51.220000000000     62.200000000000
   H             25.390000000000     50.480000000000     62.660000000000
   H             23.920000000000     50.690000000000     61.630000000000
   H             24.230000000000     51.810000000000     63.010000000000
   C             26.700000000000     52.300000000000     59.090000000000
   O             26.230000000000     53.430000000000     58.930000000000
   N             27.760000000000     51.880000000000     58.380000000000
   H             28.170000000000     50.990000000000     58.550000000000
   C             28.350000000000     52.650000000000     57.290000000000
   H             27.610000000000     53.340000000000     56.910000000000
   C             29.580000000000     53.460000000000     57.780000000000
   H             29.230000000000     54.080000000000     58.640000000000
   H             29.900000000000     54.170000000000     56.990000000000
   C             30.790000000000     52.640000000000     58.260000000000
   H             30.430000000000     51.690000000000     58.730000000000
   H             31.290000000000     53.200000000000     59.080000000000
   S             32.030000000000     52.290000000000     56.970000000000
   C             32.290000000000     50.540000000000     57.380000000000
   H             31.420000000000     49.930000000000     57.060000000000
   H             32.430000000000     50.390000000000     58.470000000000
   H             33.190000000000     50.140000000000     56.870000000000
   C             28.680000000000     51.690000000000     56.160000000000
   O             28.710000000000     50.470000000000     56.340000000000
   N             28.880000000000     52.200000000000     54.930000000000
   H             28.890000000000     53.180000000000     54.760000000000
   C             29.100000000000     51.350000000000     53.760000000000
   H             28.450000000000     50.500000000000     53.840000000000
   C             28.770000000000     52.090000000000     52.430000000000
   H             28.780000000000     51.350000000000     51.610000000000
   H             29.560000000000     52.840000000000     52.220000000000
   C             27.410000000000     52.840000000000     52.400000000000
   H             27.440000000000     53.650000000000     53.160000000000
   C             27.190000000000     53.490000000000     51.030000000000
   H             27.230000000000     52.720000000000     50.230000000000
   H             27.980000000000     54.240000000000     50.810000000000
   H             26.200000000000     53.990000000000     50.990000000000
   C             26.230000000000     51.920000000000     52.730000000000
   H             26.360000000000     51.450000000000     53.730000000000
   H             26.130000000000     51.120000000000     51.970000000000
   H             25.300000000000     52.520000000000     52.740000000000
   C             30.540000000000     50.830000000000     53.710000000000
   O             31.490000000000     51.600000000000     53.630000000000
   N             30.730000000000     49.490000000000     53.750000000000
   H             29.950000000000     48.870000000000     53.790000000000
   C             32.040000000000     48.850000000000     53.680000000000
   H             32.790000000000     49.560000000000     53.980000000000
   C             32.130000000000     47.630000000000     54.660000000000
   H             31.220000000000     47.030000000000     54.450000000000
   H             32.030000000000     47.990000000000     55.710000000000
   C             33.340000000000     46.650000000000     54.510000000000
   H             33.690000000000     46.570000000000     53.460000000000
   H             32.950000000000     45.650000000000     54.790000000000
   C             34.550000000000     46.870000000000     55.430000000000
   O             35.670000000000     47.150000000000     54.910000000000
   O             34.440000000000     46.630000000000     56.660000000000
   C             32.340000000000     48.460000000000     52.250000000000
   O             31.600000000000     47.720000000000     51.610000000000
   N             33.450000000000     48.990000000000     51.680000000000
   H             34.030000000000     49.640000000000     52.150000000000
   C             33.770000000000     48.830000000000     50.280000000000
   H             33.030000000000     48.220000000000     49.790000000000
   C             33.750000000000     50.230000000000     49.610000000000
   H             32.800000000000     50.750000000000     49.870000000000
   H             33.790000000000     50.110000000000     48.510000000000
   C             34.870000000000     51.160000000000     50.020000000000
   O             35.440000000000     51.030000000000     51.130000000000
   O             35.140000000000     52.110000000000     49.240000000000
   C             35.110000000000     48.110000000000     50.080000000000
   O             35.690000000000     48.150000000000     49.000000000000
   N             35.630000000000     47.420000000000     51.100000000000
   H             35.210000000000     47.450000000000     52.000000000000
   C             36.940000000000     46.790000000000     51.010000000000
   H             37.510000000000     47.240000000000     50.210000000000
   C             37.730000000000     47.040000000000     52.320000000000
   H             38.720000000000     46.550000000000     52.260000000000
   H             37.150000000000     46.550000000000     53.130000000000
   C             37.900000000000     48.550000000000     52.650000000000
   H             37.440000000000     48.760000000000     53.640000000000
   H             37.380000000000     49.180000000000     51.900000000000
   C             39.350000000000     49.010000000000     52.720000000000
   O             40.100000000000     48.440000000000     53.550000000000
   O             39.710000000000     49.980000000000     51.990000000000
   C             36.860000000000     45.290000000000     50.720000000000
   O             37.840000000000     44.560000000000     50.870000000000
   N             35.680000000000     44.800000000000     50.290000000000
   H             34.910000000000     45.420000000000     50.170000000000
   C             35.450000000000     43.420000000000     49.870000000000
   H             36.350000000000     42.840000000000     49.980000000000
   C             34.280000000000     42.760000000000     50.630000000000
   H             34.020000000000     41.770000000000     50.190000000000
   H             33.370000000000     43.400000000000     50.590000000000
   C             34.650000000000     42.520000000000     52.070000000000
   C             35.340000000000     41.350000000000     52.420000000000
   H             35.650000000000     40.660000000000     51.650000000000
   C             35.640000000000     41.070000000000     53.760000000000
   H             36.160000000000     40.160000000000     54.010000000000
   C             35.240000000000     41.970000000000     54.760000000000
   H             35.460000000000     41.740000000000     55.790000000000
   C             34.250000000000     43.410000000000     53.080000000000
   H             33.700000000000     44.300000000000     52.810000000000
   C             34.560000000000     43.140000000000     54.420000000000
   H             34.280000000000     43.840000000000     55.190000000000
   C             35.080000000000     43.400000000000     48.400000000000
   O             34.130000000000     44.060000000000     47.980000000000
   N             35.820000000000     42.640000000000     47.570000000000
   H             36.560000000000     42.070000000000     47.920000000000
   C             35.550000000000     42.540000000000     46.140000000000
   H             35.300000000000     43.530000000000     45.800000000000
   C             36.770000000000     42.100000000000     45.320000000000
   H             36.540000000000     42.070000000000     44.230000000000
   O             37.260000000000     40.810000000000     45.680000000000
   H             37.540000000000     40.870000000000     46.590000000000
   C             37.920000000000     43.100000000000     45.530000000000
   H             38.250000000000     43.100000000000     46.590000000000
   H             37.590000000000     44.120000000000     45.250000000000
   H             38.780000000000     42.820000000000     44.890000000000
   C             34.360000000000     41.620000000000     45.830000000000
   O             34.030000000000     40.760000000000     46.660000000000
   N             33.670000000000     41.730000000000     44.690000000000
   C             33.770000000000     42.870000000000     43.770000000000
   H             34.750000000000     42.840000000000     43.250000000000
   H             33.640000000000     43.840000000000     44.300000000000
   C             32.840000000000     40.660000000000     44.140000000000
   H             31.960000000000     40.590000000000     44.760000000000
   C             32.520000000000     41.110000000000     42.710000000000
   H             31.510000000000     40.780000000000     42.380000000000
   H             33.280000000000     40.740000000000     41.990000000000
   C             32.650000000000     42.640000000000     42.750000000000
   H             32.920000000000     43.050000000000     41.750000000000
   H             31.710000000000     43.100000000000     43.110000000000
   C             33.460000000000     39.280000000000     44.180000000000
   O             32.790000000000     38.310000000000     44.540000000000
   N             34.740000000000     39.170000000000     43.800000000000
   H             35.210000000000     39.940000000000     43.380000000000
   C             35.530000000000     37.970000000000     43.870000000000
   H             35.020000000000     37.220000000000     43.280000000000
   C             36.940000000000     38.200000000000     43.260000000000
   H             37.520000000000     37.260000000000     43.370000000000
   H             37.480000000000     38.990000000000     43.820000000000
   C             36.900000000000     38.520000000000     41.750000000000
   H             35.990000000000     38.080000000000     41.290000000000
   H             37.810000000000     38.090000000000     41.270000000000
   C             36.910000000000     40.010000000000     41.420000000000
   O             37.640000000000     40.380000000000     40.470000000000
   O             36.090000000000     40.750000000000     42.010000000000
   C             35.670000000000     37.390000000000     45.260000000000
   O             35.480000000000     36.180000000000     45.430000000000
   N             35.930000000000     38.210000000000     46.300000000000
   H             36.140000000000     39.170000000000     46.140000000000
   C             35.960000000000     37.760000000000     47.690000000000
   H             36.700000000000     36.980000000000     47.790000000000
   C             36.300000000000     38.940000000000     48.640000000000
   H             36.320000000000     38.590000000000     49.700000000000
   H             35.560000000000     39.760000000000     48.550000000000
   C             37.680000000000     39.500000000000     48.350000000000
   O             38.650000000000     38.700000000000     48.220000000000
   O             37.780000000000     40.750000000000     48.250000000000
   C             34.630000000000     37.180000000000     48.140000000000
   O             34.550000000000     36.080000000000     48.690000000000
   N             33.510000000000     37.870000000000     47.820000000000
   H             33.610000000000     38.760000000000     47.370000000000
   C             32.160000000000     37.400000000000     48.110000000000
   H             32.120000000000     37.180000000000     49.160000000000
   C             31.120000000000     38.480000000000     47.830000000000
   H             31.190000000000     38.820000000000     46.780000000000
   C             29.690000000000     37.950000000000     48.100000000000
   H             29.620000000000     37.540000000000     49.130000000000
   H             29.430000000000     37.140000000000     47.380000000000
   H             28.950000000000     38.770000000000     47.980000000000
   C             31.400000000000     39.690000000000     48.760000000000
   H             32.390000000000     40.150000000000     48.530000000000
   H             31.400000000000     39.370000000000     49.820000000000
   H             30.620000000000     40.460000000000     48.620000000000
   C             31.840000000000     36.090000000000     47.400000000000
   O             31.280000000000     35.170000000000     48.000000000000
   N             32.220000000000     35.950000000000     46.110000000000
   H             32.590000000000     36.740000000000     45.610000000000
   C             32.170000000000     34.670000000000     45.410000000000
   H             31.160000000000     34.300000000000     45.480000000000
   C             32.620000000000     34.820000000000     43.930000000000
   H             33.090000000000     33.890000000000     43.550000000000
   H             33.360000000000     35.650000000000     43.850000000000
   C             31.450000000000     35.120000000000     43.000000000000
   O             30.280000000000     35.180000000000     43.370000000000
   N             31.760000000000     35.250000000000     41.680000000000
   H             31.000000000000     35.400000000000     41.050000000000
   H             32.710000000000     35.130000000000     41.380000000000
   C             33.040000000000     33.590000000000     46.070000000000
   O             32.530000000000     32.550000000000     46.440000000000
   N             34.350000000000     33.830000000000     46.290000000000
   H             34.740000000000     34.720000000000     46.060000000000
   C             35.280000000000     32.840000000000     46.820000000000
   H             35.260000000000     31.990000000000     46.160000000000
   C             36.740000000000     33.370000000000     46.900000000000
   H             37.360000000000     32.660000000000     47.500000000000
   H             36.740000000000     34.350000000000     47.430000000000
   C             37.450000000000     33.510000000000     45.550000000000
   H             36.930000000000     34.290000000000     44.950000000000
   H             37.360000000000     32.560000000000     44.990000000000
   S             39.220000000000     33.930000000000     45.730000000000
   C             39.220000000000     35.330000000000     44.580000000000
   H             38.610000000000     36.160000000000     44.980000000000
   H             38.810000000000     35.030000000000     43.590000000000
   H             40.250000000000     35.710000000000     44.420000000000
   C             34.910000000000     32.290000000000     48.190000000000
   O             35.050000000000     31.100000000000     48.480000000000
   N             34.430000000000     33.170000000000     49.080000000000
   H             34.350000000000     34.130000000000     48.840000000000
   C             34.080000000000     32.800000000000     50.430000000000
   H             34.830000000000     32.130000000000     50.800000000000
   C             34.100000000000     34.070000000000     51.330000000000
   H             33.730000000000     33.810000000000     52.340000000000
   H             33.430000000000     34.840000000000     50.890000000000
   C             35.540000000000     34.640000000000     51.450000000000
   H             35.900000000000     34.990000000000     50.450000000000
   H             36.240000000000     33.850000000000     51.790000000000
   C             35.630000000000     35.840000000000     52.390000000000
   O             35.650000000000     37.000000000000     51.980000000000
   N             35.730000000000     35.570000000000     53.710000000000
   H             36.030000000000     36.350000000000     54.260000000000
   H             35.720000000000     34.610000000000     54.010000000000
   C             32.760000000000     32.040000000000     50.540000000000
   O             32.490000000000     31.420000000000     51.570000000000
   N             31.920000000000     32.060000000000     49.480000000000
   H             32.160000000000     32.540000000000     48.640000000000
   C             30.610000000000     31.420000000000     49.510000000000
   H             30.660000000000     30.600000000000     50.200000000000
   C             29.470000000000     32.360000000000     49.980000000000
   H             28.990000000000     32.850000000000     49.110000000000
   C             28.440000000000     31.480000000000     50.720000000000
   H             28.870000000000     31.110000000000     51.680000000000
   H             28.180000000000     30.590000000000     50.100000000000
   H             27.510000000000     32.040000000000     50.940000000000
   C             29.940000000000     33.530000000000     50.900000000000
   H             30.700000000000     34.130000000000     50.350000000000
   H             30.430000000000     33.110000000000     51.800000000000
   C             28.820000000000     34.490000000000     51.330000000000
   H             28.030000000000     33.970000000000     51.910000000000
   H             28.350000000000     34.940000000000     50.430000000000
   H             29.230000000000     35.310000000000     51.950000000000
   C             30.250000000000     30.760000000000     48.150000000000
   O             29.110000000000     30.850000000000     47.690000000000
   N             31.200000000000     30.060000000000     47.490000000000
   H             32.130000000000     29.980000000000     47.840000000000
   C             30.940000000000     29.280000000000     46.280000000000
   H             29.880000000000     29.230000000000     46.120000000000
   C             31.570000000000     29.900000000000     45.000000000000
   H             31.190000000000     30.950000000000     44.930000000000
   H             31.180000000000     29.350000000000     44.120000000000
   C             33.110000000000     29.930000000000     44.900000000000
   H             33.470000000000     28.880000000000     44.840000000000
   H             33.540000000000     30.360000000000     45.830000000000
   S             33.710000000000     30.880000000000     43.450000000000
   C             35.400000000000     30.210000000000     43.410000000000
   H             35.390000000000     29.130000000000     43.170000000000
   H             35.910000000000     30.330000000000     44.390000000000
   H             36.010000000000     30.720000000000     42.640000000000
   C             31.380000000000     27.800000000000     46.420000000000
   O             31.990000000000     27.430000000000     47.460000000000
   O             31.060000000000     26.980000000000     45.500000000000
