# Supplementary material for: Structural and functional characterization of NEMO cleavage by SARS-CoV-2 3CLpro
Source: Nat Commun. 2022 Sep 8;13:5285. doi: 10.1038/s41467-022-32922-9 (PMC9453703; doi:10.1038/s41467-022-32922-9)
Supplement: Supplementary file 4 — Supplementary Data 1 [file 41467_2022_32922_MOESM4_ESM.zip › supp_files/dftb_xyzoutputs/sars2_receptor.xyz]

4665
 $fmoxyz
   N             30.750000000000     31.870000000000     58.220000000000
   H             31.780000000000     31.790000000000     58.140000000000
   H             30.300000000000     31.310000000000     57.470000000000
   H             30.470000000000     31.500000000000     59.150000000000
   C             30.370000000000     33.330000000000     58.190000000000
   H             30.490000000000     33.660000000000     57.170000000000
   C             28.850000000000     33.510000000000     58.560000000000
   H             28.280000000000     32.670000000000     58.110000000000
   H             28.470000000000     34.450000000000     58.110000000000
   O             28.580000000000     33.520000000000     59.960000000000
   H             27.820000000000     34.090000000000     60.120000000000
   C             31.330000000000     34.160000000000     59.030000000000
   O             32.440000000000     33.720000000000     59.320000000000
   N             30.940000000000     35.400000000000     59.400000000000
   H             30.020000000000     35.720000000000     59.190000000000
   C             31.850000000000     36.420000000000     59.910000000000
   H             32.540000000000     35.960000000000     60.610000000000
   H             31.240000000000     37.190000000000     60.370000000000
   C             32.640000000000     37.070000000000     58.810000000000
   O             32.760000000000     36.550000000000     57.700000000000
   N             33.210000000000     38.260000000000     59.070000000000
   H             33.110000000000     38.720000000000     59.950000000000
   C             33.950000000000     38.960000000000     58.040000000000
   H             34.430000000000     38.230000000000     57.400000000000
   C             33.000000000000     39.880000000000     57.220000000000
   H             32.780000000000     40.830000000000     57.760000000000
   H             32.030000000000     39.360000000000     57.060000000000
   C             33.550000000000     40.180000000000     55.860000000000
   C             33.630000000000     39.150000000000     54.900000000000
   H             33.310000000000     38.150000000000     55.170000000000
   C             34.120000000000     39.400000000000     53.620000000000
   H             34.190000000000     38.600000000000     52.900000000000
   C             34.540000000000     40.690000000000     53.270000000000
   H             34.950000000000     40.880000000000     52.290000000000
   C             33.960000000000     41.470000000000     55.490000000000
   H             33.890000000000     42.280000000000     56.210000000000
   C             34.450000000000     41.730000000000     54.210000000000
   H             34.750000000000     42.730000000000     53.940000000000
   C             35.060000000000     39.770000000000     58.690000000000
   O             34.900000000000     40.350000000000     59.760000000000
   N             36.250000000000     39.790000000000     58.060000000000
   H             36.360000000000     39.310000000000     57.190000000000
   C             37.450000000000     40.390000000000     58.600000000000
   H             37.160000000000     41.210000000000     59.240000000000
   C             38.320000000000     39.360000000000     59.380000000000
   H             39.370000000000     39.720000000000     59.480000000000
   H             38.350000000000     38.420000000000     58.790000000000
   C             37.820000000000     39.080000000000     60.820000000000
   H             38.480000000000     38.310000000000     61.270000000000
   H             36.790000000000     38.660000000000     60.780000000000
   C             37.800000000000     40.360000000000     61.670000000000
   H             36.970000000000     41.030000000000     61.370000000000
   H             38.770000000000     40.890000000000     61.550000000000
   N             37.610000000000     39.960000000000     63.090000000000
   H             37.110000000000     39.120000000000     63.320000000000
   C             37.970000000000     40.720000000000     64.120000000000
   N             38.390000000000     41.960000000000     64.010000000000
   H             38.220000000000     42.480000000000     63.180000000000
   H             38.610000000000     42.480000000000     64.830000000000
   N             37.900000000000     40.200000000000     65.330000000000
   H             37.560000000000     39.270000000000     65.470000000000
   H             38.130000000000     40.760000000000     66.120000000000
   C             38.300000000000     41.030000000000     57.520000000000
   O             38.220000000000     40.690000000000     56.350000000000
   N             39.170000000000     41.990000000000     57.890000000000
   H             39.240000000000     42.320000000000     58.830000000000
   C             40.100000000000     42.600000000000     56.950000000000
   H             39.670000000000     42.600000000000     55.950000000000
   C             40.340000000000     44.080000000000     57.350000000000
   H             40.850000000000     44.120000000000     58.340000000000
   H             39.330000000000     44.530000000000     57.490000000000
   C             41.120000000000     44.900000000000     56.320000000000
   H             40.830000000000     44.600000000000     55.290000000000
   H             42.200000000000     44.670000000000     56.450000000000
   C             40.930000000000     46.430000000000     56.450000000000
   H             41.690000000000     46.930000000000     55.800000000000
   H             41.160000000000     46.720000000000     57.500000000000
   C             39.530000000000     46.930000000000     56.060000000000
   H             38.750000000000     46.500000000000     56.720000000000
   H             39.300000000000     46.660000000000     55.010000000000
   N             39.470000000000     48.400000000000     56.200000000000
   H             40.160000000000     48.870000000000     55.580000000000
   H             39.740000000000     48.640000000000     57.180000000000
   H             38.490000000000     48.730000000000     56.080000000000
   C             41.370000000000     41.760000000000     56.880000000000
   O             42.280000000000     41.880000000000     57.700000000000
   N             41.400000000000     40.810000000000     55.920000000000
   H             40.710000000000     40.810000000000     55.210000000000
   C             42.240000000000     39.630000000000     55.980000000000
   H             42.720000000000     39.570000000000     56.950000000000
   C             41.350000000000     38.360000000000     55.820000000000
   H             40.750000000000     38.480000000000     54.890000000000
   H             40.630000000000     38.350000000000     56.670000000000
   C             42.120000000000     37.020000000000     55.780000000000
   H             42.780000000000     36.980000000000     56.670000000000
   H             42.790000000000     36.990000000000     54.890000000000
   S             41.040000000000     35.560000000000     55.750000000000
   C             40.720000000000     35.590000000000     53.970000000000
   H             41.670000000000     35.510000000000     53.400000000000
   H             40.220000000000     36.530000000000     53.660000000000
   H             40.080000000000     34.740000000000     53.660000000000
   C             43.330000000000     39.600000000000     54.930000000000
   O             43.110000000000     39.340000000000     53.750000000000
   N             44.580000000000     39.830000000000     55.390000000000
   H             44.720000000000     40.050000000000     56.350000000000
   C             45.780000000000     39.780000000000     54.590000000000
   H             45.650000000000     40.470000000000     53.760000000000
   C             46.950000000000     40.270000000000     55.460000000000
   H             47.100000000000     39.600000000000     56.340000000000
   H             46.750000000000     41.300000000000     55.840000000000
   H             47.900000000000     40.300000000000     54.890000000000
   C             46.080000000000     38.410000000000     53.990000000000
   O             45.740000000000     37.370000000000     54.550000000000
   N             46.750000000000     38.380000000000     52.820000000000
   H             46.960000000000     39.230000000000     52.350000000000
   C             47.390000000000     37.180000000000     52.300000000000
   H             46.600000000000     36.460000000000     52.190000000000
   C             48.100000000000     37.410000000000     50.940000000000
   H             48.650000000000     36.510000000000     50.610000000000
   H             48.830000000000     38.240000000000     51.020000000000
   C             47.110000000000     37.750000000000     49.870000000000
   C             46.540000000000     36.740000000000     49.080000000000
   H             46.770000000000     35.700000000000     49.270000000000
   C             45.710000000000     37.070000000000     48.010000000000
   H             45.300000000000     36.290000000000     47.380000000000
   C             45.410000000000     38.420000000000     47.740000000000
   H             44.780000000000     38.690000000000     46.910000000000
   C             46.820000000000     39.090000000000     49.590000000000
   H             47.270000000000     39.880000000000     50.180000000000
   C             45.960000000000     39.420000000000     48.540000000000
   H             45.720000000000     40.460000000000     48.350000000000
   C             48.460000000000     36.630000000000     53.260000000000
   O             49.140000000000     37.450000000000     53.890000000000
   N             48.660000000000     35.320000000000     53.390000000000
   C             47.950000000000     34.320000000000     52.590000000000
   H             48.390000000000     34.320000000000     51.560000000000
   H             46.850000000000     34.490000000000     52.550000000000
   C             49.780000000000     34.720000000000     54.120000000000
   H             49.630000000000     34.940000000000     55.170000000000
   C             49.670000000000     33.210000000000     53.820000000000
   H             49.870000000000     32.590000000000     54.720000000000
   H             50.370000000000     32.910000000000     53.010000000000
   C             48.230000000000     33.010000000000     53.310000000000
   H             48.120000000000     32.120000000000     52.650000000000
   H             47.540000000000     32.930000000000     54.170000000000
   C             51.150000000000     35.280000000000     53.760000000000
   O             51.450000000000     35.410000000000     52.570000000000
   N             52.010000000000     35.600000000000     54.740000000000
   H             51.770000000000     35.520000000000     55.700000000000
   C             53.230000000000     36.360000000000     54.460000000000
   H             53.110000000000     36.890000000000     53.530000000000
   C             53.480000000000     37.440000000000     55.550000000000
   H             52.690000000000     38.210000000000     55.440000000000
   H             54.460000000000     37.950000000000     55.410000000000
   O             53.380000000000     36.920000000000     56.880000000000
   H             54.190000000000     36.440000000000     57.090000000000
   C             54.490000000000     35.530000000000     54.290000000000
   O             55.510000000000     36.070000000000     53.840000000000
   N             54.460000000000     34.210000000000     54.550000000000
   H             53.620000000000     33.830000000000     54.920000000000
   C             55.630000000000     33.310000000000     54.550000000000
   H             55.250000000000     32.310000000000     54.660000000000
   H             56.260000000000     33.600000000000     55.380000000000
   C             56.490000000000     33.300000000000     53.310000000000
   O             57.720000000000     33.280000000000     53.400000000000
   N             55.870000000000     33.340000000000     52.120000000000
   H             54.880000000000     33.450000000000     52.110000000000
   C             56.550000000000     33.440000000000     50.840000000000
   H             57.260000000000     32.630000000000     50.770000000000
   C             55.530000000000     33.330000000000     49.660000000000
   H             56.040000000000     33.590000000000     48.710000000000
   H             54.730000000000     34.080000000000     49.830000000000
   C             54.910000000000     31.930000000000     49.460000000000
   H             54.730000000000     31.450000000000     50.450000000000
   H             55.640000000000     31.280000000000     48.930000000000
   C             53.580000000000     31.980000000000     48.680000000000
   H             53.780000000000     32.420000000000     47.680000000000
   H             52.910000000000     32.670000000000     49.240000000000
   C             52.880000000000     30.610000000000     48.510000000000
   H             52.890000000000     30.060000000000     49.480000000000
   H             53.390000000000     29.980000000000     47.740000000000
   N             51.460000000000     30.780000000000     48.120000000000
   H             51.370000000000     31.100000000000     47.130000000000
   H             50.980000000000     31.450000000000     48.750000000000
   H             50.920000000000     29.900000000000     48.190000000000
   C             57.370000000000     34.730000000000     50.710000000000
   O             58.470000000000     34.730000000000     50.170000000000
   N             56.830000000000     35.860000000000     51.220000000000
   H             55.960000000000     35.840000000000     51.710000000000
   C             57.520000000000     37.140000000000     51.260000000000
   H             58.050000000000     37.270000000000     50.330000000000
   C             56.520000000000     38.300000000000     51.390000000000
   H             55.930000000000     38.200000000000     52.330000000000
   C             57.240000000000     39.670000000000     51.420000000000
   H             57.910000000000     39.770000000000     50.530000000000
   H             57.860000000000     39.790000000000     52.330000000000
   H             56.500000000000     40.490000000000     51.400000000000
   C             55.560000000000     38.230000000000     50.190000000000
   H             54.900000000000     37.340000000000     50.240000000000
   H             56.140000000000     38.200000000000     49.240000000000
   H             54.910000000000     39.130000000000     50.170000000000
   C             58.570000000000     37.220000000000     52.360000000000
   O             59.660000000000     37.750000000000     52.150000000000
   N             58.310000000000     36.630000000000     53.550000000000
   H             57.410000000000     36.220000000000     53.720000000000
   C             59.200000000000     36.630000000000     54.710000000000
   H             59.340000000000     37.660000000000     55.010000000000
   C             58.580000000000     35.850000000000     55.900000000000
   H             59.350000000000     35.660000000000     56.680000000000
   H             58.220000000000     34.870000000000     55.530000000000
   C             57.420000000000     36.590000000000     56.610000000000
   H             56.660000000000     36.920000000000     55.870000000000
   H             57.800000000000     37.500000000000     57.120000000000
   C             56.710000000000     35.750000000000     57.670000000000
   O             57.370000000000     35.280000000000     58.620000000000
   O             55.470000000000     35.570000000000     57.530000000000
   C             60.590000000000     36.080000000000     54.430000000000
   O             61.600000000000     36.620000000000     54.880000000000
   N             60.660000000000     35.020000000000     53.600000000000
   H             59.810000000000     34.610000000000     53.280000000000
   C             61.920000000000     34.410000000000     53.170000000000
   H             61.660000000000     33.550000000000     52.570000000000
   H             62.490000000000     34.160000000000     54.050000000000
   C             62.800000000000     35.290000000000     52.320000000000
   O             63.990000000000     35.030000000000     52.190000000000
   N             62.240000000000     36.340000000000     51.700000000000
   H             61.280000000000     36.570000000000     51.870000000000
   C             62.940000000000     37.190000000000     50.760000000000
   H             63.840000000000     36.690000000000     50.410000000000
   C             62.040000000000     37.480000000000     49.530000000000
   H             62.580000000000     38.140000000000     48.810000000000
   H             61.130000000000     38.030000000000     49.860000000000
   S             61.550000000000     35.950000000000     48.660000000000
   H             60.620000000000     35.570000000000     49.520000000000
   C             63.400000000000     38.510000000000     51.360000000000
   O             63.950000000000     39.360000000000     50.670000000000
   N             63.220000000000     38.720000000000     52.680000000000
   H             62.790000000000     38.030000000000     53.260000000000
   C             63.580000000000     39.980000000000     53.310000000000
   H             63.470000000000     40.770000000000     52.580000000000
   C             62.650000000000     40.300000000000     54.500000000000
   H             62.930000000000     41.270000000000     54.960000000000
   H             62.780000000000     39.520000000000     55.280000000000
   C             61.150000000000     40.340000000000     54.120000000000
   H             60.570000000000     40.610000000000     55.030000000000
   H             60.830000000000     39.310000000000     53.840000000000
   S             60.690000000000     41.470000000000     52.760000000000
   C             61.500000000000     43.020000000000     53.290000000000
   H             62.600000000000     42.900000000000     53.340000000000
   H             61.140000000000     43.330000000000     54.290000000000
   H             61.290000000000     43.840000000000     52.570000000000
   C             65.030000000000     40.000000000000     53.770000000000
   O             65.530000000000     39.040000000000     54.370000000000
   N             65.750000000000     41.110000000000     53.500000000000
   H             65.340000000000     41.850000000000     52.980000000000
   C             67.140000000000     41.310000000000     53.910000000000
   H             67.360000000000     40.630000000000     54.720000000000
   C             68.160000000000     41.070000000000     52.790000000000
   H             69.190000000000     41.180000000000     53.200000000000
   C             68.020000000000     39.630000000000     52.270000000000
   H             67.060000000000     39.500000000000     51.720000000000
   H             68.030000000000     38.910000000000     53.110000000000
   H             68.850000000000     39.380000000000     51.570000000000
   C             68.000000000000     42.060000000000     51.610000000000
   H             68.130000000000     43.110000000000     51.940000000000
   H             66.990000000000     41.950000000000     51.150000000000
   H             68.750000000000     41.840000000000     50.830000000000
   C             67.300000000000     42.710000000000     54.470000000000
   O             66.440000000000     43.570000000000     54.290000000000
   N             68.410000000000     43.000000000000     55.170000000000
   H             69.090000000000     42.290000000000     55.350000000000
   C             68.770000000000     44.350000000000     55.590000000000
   H             67.900000000000     44.980000000000     55.590000000000
   C             69.400000000000     44.380000000000     57.010000000000
   H             70.340000000000     43.800000000000     57.010000000000
   H             68.690000000000     43.870000000000     57.690000000000
   C             69.660000000000     45.820000000000     57.520000000000
   H             68.700000000000     46.390000000000     57.510000000000
   H             70.380000000000     46.370000000000     56.880000000000
   C             70.190000000000     45.850000000000     58.960000000000
   O             69.470000000000     46.180000000000     59.900000000000
   N             71.490000000000     45.550000000000     59.140000000000
   H             71.850000000000     45.690000000000     60.060000000000
   H             72.110000000000     45.540000000000     58.360000000000
   C             69.790000000000     44.920000000000     54.620000000000
   O             70.720000000000     44.230000000000     54.210000000000
   N             69.650000000000     46.210000000000     54.240000000000
   H             68.870000000000     46.750000000000     54.550000000000
   C             70.630000000000     46.920000000000     53.430000000000
   H             71.500000000000     46.300000000000     53.280000000000
   C             70.090000000000     47.340000000000     52.060000000000
   H             69.220000000000     48.020000000000     52.180000000000
   C             71.190000000000     48.070000000000     51.250000000000
   H             72.100000000000     47.440000000000     51.190000000000
   H             71.450000000000     49.040000000000     51.710000000000
   H             70.830000000000     48.270000000000     50.210000000000
   C             69.620000000000     46.090000000000     51.300000000000
   H             68.770000000000     45.600000000000     51.830000000000
   H             70.440000000000     45.350000000000     51.210000000000
   H             69.270000000000     46.350000000000     50.280000000000
   C             71.090000000000     48.150000000000     54.220000000000
   O             70.290000000000     48.990000000000     54.630000000000
   N             72.410000000000     48.260000000000     54.460000000000
   H             73.020000000000     47.520000000000     54.190000000000
   C             73.020000000000     49.330000000000     55.240000000000
   H             72.260000000000     50.040000000000     55.550000000000
   C             73.720000000000     48.810000000000     56.500000000000
   H             74.470000000000     48.040000000000     56.220000000000
   O             72.780000000000     48.180000000000     57.360000000000
   H             72.250000000000     48.880000000000     57.740000000000
   C             74.410000000000     49.920000000000     57.310000000000
   H             73.710000000000     50.750000000000     57.540000000000
   H             75.290000000000     50.340000000000     56.780000000000
   H             74.790000000000     49.510000000000     58.280000000000
   C             74.050000000000     50.080000000000     54.420000000000
   O             74.930000000000     49.500000000000     53.780000000000
   N             73.970000000000     51.430000000000     54.420000000000
   H             73.220000000000     51.880000000000     54.890000000000
   C             74.980000000000     52.300000000000     53.840000000000
   H             75.850000000000     51.730000000000     53.550000000000
   C             74.400000000000     53.090000000000     52.640000000000
   H             75.110000000000     53.890000000000     52.330000000000
   H             73.470000000000     53.600000000000     52.980000000000
   S             74.010000000000     52.020000000000     51.220000000000
   H             73.020000000000     51.390000000000     51.830000000000
   C             75.420000000000     53.330000000000     54.870000000000
   O             74.650000000000     54.210000000000     55.230000000000
   N             76.680000000000     53.300000000000     55.350000000000
   H             77.290000000000     52.540000000000     55.140000000000
   C             77.150000000000     54.250000000000     56.360000000000
   H             76.910000000000     55.260000000000     56.050000000000
   H             78.210000000000     54.110000000000     56.480000000000
   C             76.530000000000     54.010000000000     57.720000000000
   O             76.870000000000     53.050000000000     58.410000000000
   N             75.600000000000     54.880000000000     58.140000000000
   H             75.460000000000     55.720000000000     57.610000000000
   C             74.710000000000     54.670000000000     59.270000000000
   H             75.020000000000     53.800000000000     59.840000000000
   C             74.630000000000     55.880000000000     60.210000000000
   H             73.880000000000     55.720000000000     61.010000000000
   O             74.340000000000     57.100000000000     59.530000000000
   H             73.570000000000     56.940000000000     58.970000000000
   C             76.000000000000     56.070000000000     60.880000000000
   H             76.780000000000     56.300000000000     60.120000000000
   H             76.290000000000     55.150000000000     61.430000000000
   H             75.960000000000     56.910000000000     61.600000000000
   C             73.290000000000     54.400000000000     58.800000000000
   O             72.420000000000     54.060000000000     59.590000000000
   N             73.020000000000     54.560000000000     57.500000000000
   H             73.760000000000     54.700000000000     56.850000000000
   C             71.670000000000     54.610000000000     56.920000000000
   H             71.000000000000     55.040000000000     57.640000000000
   C             71.630000000000     55.460000000000     55.640000000000
   H             72.280000000000     55.010000000000     54.860000000000
   O             72.100000000000     56.790000000000     55.890000000000
   H             71.980000000000     57.260000000000     55.070000000000
   C             70.210000000000     55.600000000000     55.100000000000
   H             69.540000000000     56.040000000000     55.870000000000
   H             69.810000000000     54.620000000000     54.780000000000
   H             70.200000000000     56.270000000000     54.210000000000
   C             71.180000000000     53.200000000000     56.610000000000
   O             71.750000000000     52.500000000000     55.770000000000
   N             70.120000000000     52.730000000000     57.310000000000
   H             69.640000000000     53.330000000000     57.950000000000
   C             69.710000000000     51.320000000000     57.310000000000
   H             70.250000000000     50.800000000000     56.530000000000
   C             70.040000000000     50.630000000000     58.630000000000
   H             69.890000000000     51.330000000000     59.470000000000
   O             71.400000000000     50.200000000000     58.600000000000
   H             71.890000000000     50.850000000000     59.100000000000
   C             69.230000000000     49.350000000000     58.910000000000
   H             69.320000000000     48.640000000000     58.060000000000
   H             68.160000000000     49.570000000000     59.080000000000
   H             69.620000000000     48.850000000000     59.820000000000
   C             68.250000000000     51.120000000000     56.950000000000
   O             67.350000000000     51.760000000000     57.500000000000
   N             67.950000000000     50.200000000000     56.010000000000
   H             68.670000000000     49.680000000000     55.550000000000
   C             66.590000000000     49.880000000000     55.650000000000
   H             65.990000000000     49.890000000000     56.550000000000
   C             65.940000000000     50.890000000000     54.650000000000
   H             65.630000000000     51.770000000000     55.250000000000
   H             65.000000000000     50.490000000000     54.210000000000
   C             66.820000000000     51.410000000000     53.490000000000
   H             67.730000000000     51.880000000000     53.920000000000
   C             67.250000000000     50.290000000000     52.540000000000
   H             66.360000000000     49.720000000000     52.190000000000
   H             67.930000000000     49.590000000000     53.060000000000
   H             67.770000000000     50.680000000000     51.640000000000
   C             66.070000000000     52.500000000000     52.710000000000
   H             65.690000000000     53.280000000000     53.400000000000
   H             65.200000000000     52.050000000000     52.190000000000
   H             66.720000000000     52.980000000000     51.950000000000
   C             66.480000000000     48.450000000000     55.160000000000
   O             67.470000000000     47.710000000000     55.110000000000
   N             65.260000000000     47.990000000000     54.840000000000
   H             64.470000000000     48.590000000000     54.840000000000
   C             65.030000000000     46.650000000000     54.350000000000
   H             65.730000000000     45.980000000000     54.830000000000
   C             63.600000000000     46.140000000000     54.640000000000
   H             63.550000000000     45.040000000000     54.470000000000
   H             62.860000000000     46.630000000000     53.970000000000
   C             63.200000000000     46.400000000000     56.090000000000
   O             63.520000000000     45.630000000000     56.990000000000
   N             62.430000000000     47.490000000000     56.320000000000
   H             62.060000000000     47.620000000000     57.240000000000
   H             62.310000000000     48.160000000000     55.590000000000
   C             65.280000000000     46.570000000000     52.850000000000
   O             65.120000000000     47.530000000000     52.110000000000
   N             65.660000000000     45.370000000000     52.360000000000
   H             65.830000000000     44.620000000000     52.990000000000
   C             65.660000000000     45.060000000000     50.940000000000
   H             66.680000000000     44.860000000000     50.650000000000
   H             65.190000000000     45.850000000000     50.380000000000
   C             64.860000000000     43.810000000000     50.700000000000
   O             64.620000000000     43.020000000000     51.610000000000
   N             64.480000000000     43.590000000000     49.440000000000
   H             64.680000000000     44.280000000000     48.740000000000
   C             63.780000000000     42.400000000000     49.000000000000
   H             63.560000000000     41.760000000000     49.840000000000
   C             62.470000000000     42.800000000000     48.270000000000
   H             62.720000000000     43.410000000000     47.380000000000
   H             61.870000000000     43.440000000000     48.950000000000
   C             61.570000000000     41.620000000000     47.820000000000
   H             62.200000000000     40.870000000000     47.290000000000
   C             60.910000000000     40.940000000000     49.020000000000
   H             60.280000000000     41.660000000000     49.580000000000
   H             61.680000000000     40.530000000000     49.720000000000
   H             60.270000000000     40.100000000000     48.680000000000
   C             60.500000000000     42.090000000000     46.820000000000
   H             60.970000000000     42.540000000000     45.920000000000
   H             59.840000000000     42.850000000000     47.290000000000
   H             59.870000000000     41.240000000000     46.510000000000
   C             64.710000000000     41.650000000000     48.060000000000
   O             65.230000000000     42.230000000000     47.110000000000
   N             64.970000000000     40.360000000000     48.320000000000
   H             64.550000000000     39.920000000000     49.100000000000
   C             65.950000000000     39.560000000000     47.610000000000
   H             66.530000000000     40.190000000000     46.940000000000
   C             66.910000000000     38.930000000000     48.660000000000
   H             66.290000000000     38.320000000000     49.350000000000
   H             67.340000000000     39.760000000000     49.260000000000
   C             68.050000000000     38.080000000000     48.180000000000
   C             68.710000000000     38.110000000000     46.970000000000
   H             68.440000000000     38.750000000000     46.140000000000
   N             69.710000000000     37.160000000000     46.970000000000
   H             70.250000000000     36.860000000000     46.210000000000
   C             69.730000000000     36.510000000000     48.170000000000
   C             68.690000000000     37.060000000000     48.970000000000
   C             68.460000000000     36.530000000000     50.240000000000
   H             67.660000000000     36.900000000000     50.870000000000
   C             69.250000000000     35.480000000000     50.690000000000
   H             69.080000000000     35.060000000000     51.670000000000
   C             70.510000000000     35.460000000000     48.610000000000
   H             71.270000000000     35.030000000000     47.980000000000
   C             70.250000000000     34.940000000000     49.880000000000
   H             70.780000000000     34.070000000000     50.230000000000
   C             65.250000000000     38.500000000000     46.770000000000
   O             64.650000000000     37.560000000000     47.290000000000
   N             65.300000000000     38.640000000000     45.430000000000
   H             65.830000000000     39.370000000000     45.010000000000
   C             64.610000000000     37.760000000000     44.510000000000
   H             64.310000000000     36.850000000000     45.010000000000
   C             63.380000000000     38.440000000000     43.860000000000
   H             62.980000000000     37.810000000000     43.040000000000
   H             63.720000000000     39.400000000000     43.410000000000
   C             62.220000000000     38.740000000000     44.830000000000
   H             62.630000000000     39.250000000000     45.730000000000
   C             61.220000000000     39.700000000000     44.170000000000
   H             60.820000000000     39.250000000000     43.240000000000
   H             61.710000000000     40.670000000000     43.920000000000
   H             60.370000000000     39.900000000000     44.850000000000
   C             61.520000000000     37.450000000000     45.280000000000
   H             62.230000000000     36.780000000000     45.810000000000
   H             61.100000000000     36.910000000000     44.410000000000
   H             60.690000000000     37.690000000000     45.980000000000
   C             65.570000000000     37.360000000000     43.410000000000
   O             66.180000000000     38.220000000000     42.770000000000
   N             65.770000000000     36.040000000000     43.180000000000
   H             65.210000000000     35.350000000000     43.630000000000
   C             66.890000000000     35.520000000000     42.410000000000
   H             66.890000000000     34.450000000000     42.570000000000
   C             66.740000000000     35.780000000000     40.880000000000
   H             67.610000000000     35.360000000000     40.330000000000
   H             66.660000000000     36.870000000000     40.660000000000
   C             65.520000000000     35.090000000000     40.290000000000
   O             65.270000000000     33.910000000000     40.650000000000
   O             64.890000000000     35.660000000000     39.360000000000
   C             68.230000000000     36.020000000000     42.960000000000
   O             68.520000000000     35.890000000000     44.150000000000
   N             69.090000000000     36.600000000000     42.100000000000
   H             68.870000000000     36.680000000000     41.130000000000
   C             70.400000000000     37.110000000000     42.400000000000
   H             70.750000000000     36.700000000000     43.330000000000
   C             71.370000000000     36.660000000000     41.260000000000
   H             71.540000000000     35.570000000000     41.390000000000
   H             72.350000000000     37.170000000000     41.370000000000
   C             70.890000000000     36.820000000000     39.810000000000
   O             69.710000000000     37.170000000000     39.550000000000
   O             71.750000000000     36.560000000000     38.930000000000
   C             70.400000000000     38.640000000000     42.590000000000
   O             71.450000000000     39.280000000000     42.660000000000
   N             69.210000000000     39.270000000000     42.700000000000
   H             68.360000000000     38.750000000000     42.650000000000
   C             69.090000000000     40.720000000000     42.810000000000
   H             70.080000000000     41.170000000000     42.840000000000
   C             68.380000000000     41.340000000000     41.610000000000
   H             67.340000000000     40.930000000000     41.540000000000
   C             68.320000000000     42.880000000000     41.720000000000
   H             69.340000000000     43.290000000000     41.900000000000
   H             67.660000000000     43.200000000000     42.550000000000
   H             67.920000000000     43.310000000000     40.780000000000
   C             69.130000000000     40.950000000000     40.310000000000
   H             69.110000000000     39.850000000000     40.150000000000
   H             70.190000000000     41.290000000000     40.360000000000
   H             68.630000000000     41.450000000000     39.450000000000
   C             68.400000000000     41.110000000000     44.110000000000
   O             67.380000000000     40.550000000000     44.510000000000
   N             68.960000000000     42.120000000000     44.810000000000
   H             69.820000000000     42.530000000000     44.490000000000
   C             68.380000000000     42.740000000000     45.990000000000
   H             67.540000000000     42.140000000000     46.320000000000
   C             69.370000000000     42.840000000000     47.150000000000
   H             70.280000000000     43.390000000000     46.810000000000
   C             68.760000000000     43.590000000000     48.350000000000
   H             67.800000000000     43.120000000000     48.660000000000
   H             68.560000000000     44.660000000000     48.120000000000
   H             69.450000000000     43.560000000000     49.220000000000
   C             69.800000000000     41.430000000000     47.570000000000
   H             70.290000000000     40.880000000000     46.730000000000
   H             68.910000000000     40.840000000000     47.890000000000
   H             70.510000000000     41.470000000000     48.420000000000
   C             67.840000000000     44.110000000000     45.600000000000
   O             68.510000000000     44.920000000000     44.970000000000
   N             66.570000000000     44.380000000000     45.970000000000
   H             66.060000000000     43.680000000000     46.460000000000
   C             65.830000000000     45.580000000000     45.630000000000
   H             66.390000000000     46.160000000000     44.910000000000
   C             64.410000000000     45.250000000000     45.090000000000
   H             63.820000000000     46.180000000000     44.930000000000
   H             63.860000000000     44.620000000000     45.820000000000
   C             64.440000000000     44.480000000000     43.790000000000
   C             64.790000000000     43.120000000000     43.750000000000
   H             65.050000000000     42.590000000000     44.660000000000
   C             64.820000000000     42.420000000000     42.530000000000
   H             65.130000000000     41.390000000000     42.520000000000
   C             64.460000000000     43.070000000000     41.350000000000
   O             64.550000000000     42.400000000000     40.120000000000
   H             64.580000000000     41.460000000000     40.310000000000
   C             64.030000000000     45.110000000000     42.610000000000
   H             63.700000000000     46.140000000000     42.620000000000
   C             64.030000000000     44.400000000000     41.400000000000
   H             63.680000000000     44.900000000000     40.500000000000
   C             65.640000000000     46.410000000000     46.880000000000
   O             65.200000000000     45.890000000000     47.900000000000
   N             65.940000000000     47.720000000000     46.840000000000
   H             66.360000000000     48.130000000000     46.040000000000
   C             65.700000000000     48.590000000000     47.980000000000
   H             64.780000000000     48.270000000000     48.450000000000
   C             66.850000000000     48.520000000000     49.040000000000
   H             66.840000000000     47.480000000000     49.440000000000
   H             66.630000000000     49.180000000000     49.900000000000
   S             68.520000000000     48.870000000000     48.380000000000
   H             68.290000000000     50.160000000000     48.180000000000
   C             65.480000000000     50.020000000000     47.510000000000
   O             65.870000000000     50.340000000000     46.380000000000
   N             64.860000000000     50.930000000000     48.250000000000
   C             64.090000000000     50.640000000000     49.460000000000
   H             64.790000000000     50.530000000000     50.320000000000
   H             63.480000000000     49.720000000000     49.360000000000
   C             64.850000000000     52.370000000000     47.950000000000
   H             64.280000000000     52.480000000000     47.040000000000
   C             64.140000000000     52.990000000000     49.160000000000
   H             63.580000000000     53.900000000000     48.890000000000
   H             64.860000000000     53.220000000000     49.980000000000
   C             63.210000000000     51.870000000000     49.640000000000
   H             62.870000000000     52.010000000000     50.690000000000
   H             62.320000000000     51.800000000000     48.980000000000
   C             66.210000000000     52.990000000000     47.700000000000
   O             67.180000000000     52.660000000000     48.370000000000
   N             66.320000000000     53.940000000000     46.740000000000
   H             65.540000000000     54.170000000000     46.170000000000
   C             67.610000000000     54.540000000000     46.400000000000
   H             68.350000000000     53.750000000000     46.430000000000
   C             67.630000000000     55.140000000000     44.970000000000
   H             67.450000000000     54.310000000000     44.250000000000
   H             68.640000000000     55.540000000000     44.760000000000
   C             66.580000000000     56.240000000000     44.740000000000
   H             66.690000000000     57.020000000000     45.520000000000
   H             65.560000000000     55.810000000000     44.830000000000
   C             66.710000000000     56.920000000000     43.380000000000
   H             66.570000000000     56.180000000000     42.560000000000
   H             67.710000000000     57.410000000000     43.290000000000
   N             65.650000000000     57.970000000000     43.330000000000
   H             65.110000000000     58.150000000000     44.150000000000
   C             65.510000000000     58.870000000000     42.370000000000
   N             66.090000000000     58.730000000000     41.210000000000
   H             66.330000000000     57.780000000000     40.980000000000
   H             65.780000000000     59.340000000000     40.480000000000
   N             64.740000000000     59.910000000000     42.600000000000
   H             64.520000000000     60.600000000000     41.910000000000
   H             64.200000000000     59.920000000000     43.440000000000
   C             68.090000000000     55.560000000000     47.410000000000
   O             69.290000000000     55.810000000000     47.530000000000
   N             67.190000000000     56.140000000000     48.250000000000
   H             66.220000000000     55.920000000000     48.150000000000
   C             67.570000000000     57.070000000000     49.300000000000
   H             68.250000000000     57.790000000000     48.870000000000
   C             66.380000000000     57.890000000000     49.860000000000
   H             65.910000000000     58.470000000000     49.030000000000
   H             66.740000000000     58.640000000000     50.600000000000
   C             65.000000000000     56.850000000000     51.820000000000
   H             65.550000000000     57.150000000000     52.710000000000
   C             65.310000000000     57.070000000000     50.510000000000
   N             63.830000000000     56.130000000000     51.830000000000
   H             63.350000000000     55.730000000000     52.610000000000
   N             64.320000000000     56.500000000000     49.760000000000
   H             64.140000000000     56.620000000000     48.780000000000
   C             63.440000000000     55.930000000000     50.580000000000
   H             62.560000000000     55.410000000000     50.270000000000
   C             68.320000000000     56.430000000000     50.460000000000
   O             68.700000000000     57.110000000000     51.410000000000
   N             68.640000000000     55.120000000000     50.380000000000
   H             68.290000000000     54.560000000000     49.630000000000
   C             69.590000000000     54.450000000000     51.260000000000
   H             69.260000000000     54.610000000000     52.270000000000
   C             69.610000000000     52.940000000000     50.990000000000
   H             68.560000000000     52.590000000000     50.920000000000
   C             70.290000000000     52.570000000000     49.640000000000
   H             71.380000000000     52.780000000000     49.670000000000
   H             69.830000000000     53.140000000000     48.800000000000
   H             70.150000000000     51.490000000000     49.440000000000
   C             70.270000000000     52.200000000000     52.170000000000
   H             69.770000000000     52.470000000000     53.130000000000
   H             71.340000000000     52.470000000000     52.270000000000
   H             70.190000000000     51.100000000000     52.040000000000
   C             70.990000000000     55.040000000000     51.140000000000
   O             71.770000000000     55.000000000000     52.090000000000
   N             71.340000000000     55.660000000000     49.990000000000
   H             70.720000000000     55.700000000000     49.210000000000
   C             72.670000000000     56.220000000000     49.800000000000
   H             73.370000000000     55.640000000000     50.390000000000
   C             73.120000000000     56.130000000000     48.330000000000
   H             74.210000000000     56.370000000000     48.290000000000
   C             72.950000000000     54.660000000000     47.880000000000
   H             71.880000000000     54.420000000000     47.720000000000
   H             73.360000000000     53.960000000000     48.640000000000
   H             73.480000000000     54.480000000000     46.920000000000
   C             72.400000000000     57.130000000000     47.390000000000
   H             72.750000000000     58.160000000000     47.650000000000
   H             71.310000000000     57.110000000000     47.580000000000
   C             72.660000000000     56.900000000000     45.890000000000
   H             72.190000000000     55.950000000000     45.550000000000
   H             73.750000000000     56.840000000000     45.690000000000
   H             72.240000000000     57.730000000000     45.290000000000
   C             72.770000000000     57.650000000000     50.310000000000
   O             73.870000000000     58.220000000000     50.330000000000
   N             71.660000000000     58.260000000000     50.760000000000
   H             70.790000000000     57.780000000000     50.770000000000
   C             71.660000000000     59.540000000000     51.460000000000
   H             72.300000000000     60.220000000000     50.900000000000
   C             70.240000000000     60.170000000000     51.530000000000
   H             70.280000000000     61.100000000000     52.140000000000
   H             69.570000000000     59.460000000000     52.060000000000
   S             69.580000000000     60.560000000000     49.880000000000
   H             70.460000000000     61.520000000000     49.620000000000
   C             72.270000000000     59.460000000000     52.860000000000
   O             72.090000000000     58.470000000000     53.580000000000
   N             73.010000000000     60.500000000000     53.280000000000
   H             73.150000000000     61.290000000000     52.690000000000
   C             73.750000000000     60.480000000000     54.540000000000
   H             73.280000000000     59.790000000000     55.230000000000
   C             75.230000000000     60.070000000000     54.380000000000
   H             75.710000000000     60.020000000000     55.380000000000
   O             75.960000000000     60.950000000000     53.540000000000
   H             75.830000000000     61.840000000000     53.880000000000
   C             75.350000000000     58.670000000000     53.730000000000
   H             75.130000000000     58.720000000000     52.650000000000
   H             74.630000000000     57.960000000000     54.180000000000
   H             76.380000000000     58.270000000000     53.870000000000
   C             73.750000000000     61.820000000000     55.270000000000
   O             73.900000000000     61.850000000000     56.490000000000
   N             73.600000000000     62.950000000000     54.550000000000
   H             73.490000000000     62.900000000000     53.560000000000
   C             73.700000000000     64.300000000000     55.140000000000
   H             74.260000000000     64.200000000000     56.060000000000
   C             74.590000000000     65.260000000000     54.280000000000
   H             75.220000000000     65.860000000000     54.970000000000
   H             74.010000000000     65.970000000000     53.650000000000
   O             75.450000000000     64.560000000000     53.370000000000
   H             74.960000000000     64.420000000000     52.560000000000
   C             72.290000000000     64.750000000000     55.600000000000
   O             71.550000000000     63.920000000000     56.120000000000
   N             71.750000000000     65.990000000000     55.540000000000
   H             70.910000000000     66.010000000000     56.090000000000
   C             72.000000000000     67.240000000000     54.830000000000
   H             71.170000000000     67.860000000000     55.140000000000
   C             73.220000000000     68.060000000000     55.340000000000
   H             73.710000000000     68.610000000000     54.510000000000
   H             73.970000000000     67.370000000000     55.790000000000
   C             72.830000000000     69.080000000000     56.440000000000
   H             72.310000000000     68.570000000000     57.270000000000
   H             72.130000000000     69.840000000000     56.010000000000
   C             74.010000000000     69.850000000000     57.030000000000
   O             75.020000000000     70.050000000000     56.310000000000
   O             73.880000000000     70.270000000000     58.210000000000
   C             71.810000000000     67.230000000000     53.310000000000
   O             71.730000000000     68.280000000000     52.680000000000
   N             71.720000000000     66.040000000000     52.680000000000
   H             71.820000000000     65.190000000000     53.200000000000
   C             71.540000000000     65.870000000000     51.250000000000
   H             72.260000000000     66.490000000000     50.740000000000
   C             71.770000000000     64.380000000000     50.880000000000
   H             71.710000000000     64.250000000000     49.780000000000
   H             71.010000000000     63.720000000000     51.360000000000
   C             73.150000000000     63.890000000000     51.280000000000
   O             73.210000000000     62.770000000000     51.840000000000
   O             74.150000000000     64.600000000000     51.060000000000
   C             70.150000000000     66.270000000000     50.750000000000
   O             69.960000000000     66.840000000000     49.680000000000
   N             69.100000000000     65.900000000000     51.520000000000
   H             69.250000000000     65.630000000000     52.470000000000
   C             67.890000000000     65.380000000000     50.900000000000
   H             68.170000000000     64.970000000000     49.930000000000
   C             67.330000000000     64.170000000000     51.690000000000
   H             68.140000000000     63.400000000000     51.730000000000
   H             66.490000000000     63.710000000000     51.120000000000
   C             66.870000000000     64.450000000000     53.130000000000
   H             66.080000000000     65.230000000000     53.110000000000
   H             67.710000000000     64.860000000000     53.730000000000
   S             66.230000000000     62.950000000000     53.940000000000
   C             65.580000000000     63.810000000000     55.400000000000
   H             64.670000000000     64.400000000000     55.160000000000
   H             66.330000000000     64.530000000000     55.790000000000
   H             65.330000000000     63.100000000000     56.220000000000
   C             66.770000000000     66.370000000000     50.610000000000
   O             65.670000000000     65.970000000000     50.210000000000
   N             67.010000000000     67.690000000000     50.720000000000
   H             67.860000000000     68.010000000000     51.130000000000
   C             66.130000000000     68.690000000000     50.130000000000
   H             65.120000000000     68.500000000000     50.470000000000
   C             66.550000000000     70.130000000000     50.540000000000
   H             65.910000000000     70.860000000000     50.000000000000
   H             67.600000000000     70.310000000000     50.230000000000
   C             66.430000000000     70.440000000000     52.050000000000
   H             67.090000000000     69.760000000000     52.610000000000
   C             66.910000000000     71.880000000000     52.330000000000
   H             66.310000000000     72.640000000000     51.780000000000
   H             67.970000000000     72.000000000000     52.020000000000
   H             66.840000000000     72.100000000000     53.410000000000
   C             65.000000000000     70.250000000000     52.560000000000
   H             64.690000000000     69.180000000000     52.490000000000
   H             64.270000000000     70.860000000000     51.990000000000
   H             64.930000000000     70.540000000000     53.630000000000
   C             66.090000000000     68.600000000000     48.600000000000
   O             65.030000000000     68.620000000000     47.970000000000
   N             67.270000000000     68.430000000000     47.980000000000
   H             68.090000000000     68.380000000000     48.550000000000
   C             67.470000000000     68.260000000000     46.560000000000
   H             66.730000000000     67.570000000000     46.170000000000
   C             67.390000000000     69.610000000000     45.770000000000
   H             67.990000000000     69.560000000000     44.830000000000
   H             67.810000000000     70.430000000000     46.400000000000
   C             65.970000000000     69.940000000000     45.320000000000
   O             65.170000000000     69.060000000000     44.950000000000
   N             65.610000000000     71.240000000000     45.300000000000
   H             64.700000000000     71.450000000000     44.950000000000
   H             66.300000000000     71.950000000000     45.470000000000
   C             68.840000000000     67.630000000000     46.360000000000
   O             69.820000000000     68.360000000000     46.100000000000
   N             69.000000000000     66.320000000000     46.470000000000
   C             67.990000000000     65.380000000000     46.970000000000
   H             67.140000000000     65.330000000000     46.260000000000
   H             67.630000000000     65.700000000000     47.970000000000
   C             70.230000000000     65.640000000000     46.120000000000
   H             71.100000000000     66.260000000000     46.310000000000
   C             70.180000000000     64.400000000000     47.020000000000
   H             70.490000000000     64.700000000000     48.040000000000
   H             70.830000000000     63.570000000000     46.670000000000
   C             68.690000000000     64.020000000000     47.060000000000
   H             68.440000000000     63.410000000000     46.160000000000
   H             68.420000000000     63.450000000000     47.970000000000
   C             70.200000000000     65.250000000000     44.660000000000
   O             69.130000000000     65.200000000000     44.050000000000
   N             71.360000000000     64.970000000000     44.040000000000
   H             72.240000000000     65.100000000000     44.500000000000
   C             71.380000000000     64.410000000000     42.710000000000
   H             70.400000000000     64.490000000000     42.270000000000
   C             72.380000000000     65.160000000000     41.790000000000
   H             73.430000000000     64.960000000000     42.060000000000
   H             72.210000000000     66.260000000000     41.880000000000
   C             72.180000000000     64.750000000000     40.340000000000
   O             72.990000000000     64.030000000000     39.770000000000
   N             71.040000000000     65.160000000000     39.760000000000
   H             70.910000000000     64.880000000000     38.810000000000
   H             70.480000000000     65.870000000000     40.190000000000
   C             71.700000000000     62.920000000000     42.800000000000
   O             72.830000000000     62.520000000000     43.050000000000
   N             70.680000000000     62.060000000000     42.600000000000
   H             69.760000000000     62.390000000000     42.400000000000
   C             70.820000000000     60.620000000000     42.720000000000
   H             71.270000000000     60.440000000000     43.690000000000
   C             69.450000000000     59.900000000000     42.690000000000
   H             69.570000000000     58.800000000000     42.600000000000
   H             68.840000000000     60.260000000000     41.830000000000
   C             68.710000000000     60.160000000000     43.980000000000
   C             69.130000000000     59.510000000000     45.150000000000
   H             70.000000000000     58.870000000000     45.130000000000
   C             68.430000000000     59.680000000000     46.360000000000
   H             68.780000000000     59.190000000000     47.250000000000
   C             67.290000000000     60.490000000000     46.400000000000
   O             66.600000000000     60.640000000000     47.620000000000
   H             65.770000000000     61.090000000000     47.450000000000
   C             67.570000000000     60.980000000000     44.040000000000
   H             67.220000000000     61.470000000000     43.150000000000
   C             66.850000000000     61.130000000000     45.240000000000
   H             65.960000000000     61.740000000000     45.270000000000
   C             71.810000000000     59.980000000000     41.750000000000
   O             72.580000000000     59.100000000000     42.140000000000
   N             71.850000000000     60.440000000000     40.480000000000
   H             71.180000000000     61.100000000000     40.150000000000
   C             72.860000000000     60.040000000000     39.510000000000
   H             72.760000000000     58.980000000000     39.330000000000
   C             72.660000000000     60.820000000000     38.180000000000
   H             73.570000000000     60.740000000000     37.540000000000
   H             72.550000000000     61.890000000000     38.440000000000
   C             71.460000000000     60.360000000000     37.320000000000
   H             70.650000000000     59.970000000000     37.970000000000
   H             71.750000000000     59.560000000000     36.620000000000
   C             70.860000000000     61.530000000000     36.530000000000
   O             71.070000000000     61.590000000000     35.300000000000
   O             70.140000000000     62.350000000000     37.160000000000
   C             74.300000000000     60.270000000000     39.980000000000
   O             75.110000000000     59.350000000000     40.000000000000
   N             74.620000000000     61.500000000000     40.440000000000
   H             73.950000000000     62.240000000000     40.370000000000
   C             75.900000000000     61.880000000000     41.020000000000
   H             76.670000000000     61.650000000000     40.300000000000
   C             75.840000000000     63.420000000000     41.260000000000
   H             75.140000000000     63.640000000000     42.100000000000
   H             75.440000000000     63.910000000000     40.350000000000
   C             77.150000000000     64.110000000000     41.560000000000
   O             78.220000000000     63.440000000000     41.550000000000
   O             77.130000000000     65.340000000000     41.800000000000
   C             76.250000000000     61.090000000000     42.280000000000
   O             77.340000000000     60.550000000000     42.430000000000
   N             75.290000000000     60.930000000000     43.210000000000
   H             74.400000000000     61.380000000000     43.090000000000
   C             75.460000000000     60.140000000000     44.420000000000
   H             76.330000000000     60.530000000000     44.940000000000
   C             74.250000000000     60.280000000000     45.380000000000
   H             74.110000000000     59.340000000000     45.960000000000
   H             73.330000000000     60.450000000000     44.780000000000
   C             74.380000000000     61.400000000000     46.450000000000
   H             75.250000000000     61.150000000000     47.100000000000
   C             74.630000000000     62.800000000000     45.880000000000
   H             73.770000000000     63.110000000000     45.250000000000
   H             75.550000000000     62.810000000000     45.260000000000
   H             74.750000000000     63.530000000000     46.700000000000
   C             73.150000000000     61.410000000000     47.380000000000
   H             73.040000000000     60.440000000000     47.900000000000
   H             72.230000000000     61.610000000000     46.800000000000
   H             73.270000000000     62.200000000000     48.160000000000
   C             75.800000000000     58.670000000000     44.170000000000
   O             76.680000000000     58.110000000000     44.810000000000
   N             75.140000000000     58.010000000000     43.200000000000
   H             74.410000000000     58.450000000000     42.670000000000
   C             75.420000000000     56.610000000000     42.910000000000
   H             75.530000000000     56.100000000000     43.860000000000
   C             74.240000000000     55.960000000000     42.150000000000
   H             74.140000000000     56.460000000000     41.160000000000
   H             73.310000000000     56.180000000000     42.710000000000
   C             74.320000000000     54.430000000000     41.950000000000
   H             75.230000000000     54.180000000000     41.360000000000
   C             74.400000000000     53.670000000000     43.280000000000
   H             73.530000000000     53.920000000000     43.920000000000
   H             75.330000000000     53.940000000000     43.820000000000
   H             74.410000000000     52.580000000000     43.110000000000
   C             73.110000000000     53.940000000000     41.140000000000
   H             73.050000000000     54.450000000000     40.160000000000
   H             72.170000000000     54.130000000000     41.710000000000
   H             73.190000000000     52.850000000000     40.950000000000
   C             76.740000000000     56.390000000000     42.160000000000
   O             77.390000000000     55.340000000000     42.310000000000
   N             77.240000000000     57.390000000000     41.410000000000
   H             76.700000000000     58.210000000000     41.260000000000
   C             78.580000000000     57.390000000000     40.820000000000
   H             78.680000000000     56.490000000000     40.230000000000
   C             78.770000000000     58.570000000000     39.860000000000
   H             78.400000000000     59.490000000000     40.360000000000
   C             80.250000000000     58.790000000000     39.480000000000
   H             80.710000000000     57.840000000000     39.110000000000
   H             80.850000000000     59.160000000000     40.340000000000
   H             80.320000000000     59.540000000000     38.660000000000
   C             77.910000000000     58.340000000000     38.590000000000
   H             76.920000000000     57.930000000000     38.880000000000
   H             78.400000000000     57.560000000000     37.960000000000
   C             77.690000000000     59.600000000000     37.740000000000
   H             78.650000000000     59.980000000000     37.340000000000
   H             77.220000000000     60.390000000000     38.370000000000
   H             77.020000000000     59.370000000000     36.890000000000
   C             79.680000000000     57.300000000000     41.870000000000
   O             80.730000000000     56.680000000000     41.690000000000
   N             79.440000000000     57.890000000000     43.060000000000
   H             78.580000000000     58.380000000000     43.170000000000
   C             80.400000000000     57.960000000000     44.150000000000
   H             81.400000000000     58.010000000000     43.750000000000
   C             80.080000000000     59.220000000000     45.000000000000
   H             80.780000000000     59.290000000000     45.860000000000
   H             79.050000000000     59.100000000000     45.400000000000
   C             80.100000000000     60.560000000000     44.220000000000
   H             79.590000000000     60.440000000000     43.250000000000
   H             81.150000000000     60.850000000000     43.990000000000
   C             79.410000000000     61.680000000000     45.000000000000
   H             80.040000000000     61.930000000000     45.880000000000
   H             78.390000000000     61.370000000000     45.330000000000
   N             79.270000000000     62.870000000000     44.110000000000
   H             79.110000000000     62.740000000000     43.130000000000
   C             79.420000000000     64.130000000000     44.460000000000
   N             79.580000000000     64.520000000000     45.710000000000
   H             79.730000000000     63.830000000000     46.420000000000
   H             79.690000000000     65.500000000000     45.910000000000
   N             79.360000000000     65.050000000000     43.530000000000
   H             78.970000000000     64.730000000000     42.660000000000
   H             79.460000000000     66.020000000000     43.720000000000
   C             80.320000000000     56.740000000000     45.080000000000
   O             81.000000000000     56.690000000000     46.100000000000
   N             79.490000000000     55.730000000000     44.740000000000
   H             78.990000000000     55.780000000000     43.880000000000
   C             79.320000000000     54.510000000000     45.510000000000
   H             79.710000000000     54.660000000000     46.510000000000
   C             77.810000000000     54.130000000000     45.610000000000
   H             77.690000000000     53.090000000000     45.960000000000
   H             77.400000000000     54.170000000000     44.580000000000
   C             76.970000000000     55.060000000000     46.500000000000
   H             75.890000000000     54.890000000000     46.270000000000
   H             77.160000000000     56.110000000000     46.190000000000
   C             77.160000000000     54.870000000000     48.020000000000
   H             76.590000000000     55.670000000000     48.530000000000
   H             78.230000000000     54.990000000000     48.280000000000
   C             76.670000000000     53.500000000000     48.510000000000
   H             77.300000000000     52.680000000000     48.100000000000
   H             75.620000000000     53.330000000000     48.190000000000
   N             76.710000000000     53.420000000000     49.990000000000
   H             75.770000000000     53.630000000000     50.370000000000
   H             77.390000000000     54.110000000000     50.370000000000
   H             76.950000000000     52.460000000000     50.300000000000
   C             80.070000000000     53.340000000000     44.910000000000
   O             79.970000000000     53.020000000000     43.730000000000
   N             80.840000000000     52.630000000000     45.760000000000
   H             80.950000000000     52.920000000000     46.700000000000
   C             81.510000000000     51.390000000000     45.400000000000
   H             81.640000000000     51.340000000000     44.320000000000
   C             82.910000000000     51.280000000000     46.060000000000
   H             83.400000000000     50.320000000000     45.810000000000
   H             82.820000000000     51.350000000000     47.170000000000
   O             83.760000000000     52.320000000000     45.600000000000
   H             83.310000000000     53.160000000000     45.740000000000
   C             80.700000000000     50.190000000000     45.820000000000
   O             79.820000000000     50.300000000000     46.690000000000
   N             80.990000000000     48.990000000000     45.270000000000
   H             81.620000000000     48.940000000000     44.500000000000
   C             80.320000000000     47.720000000000     45.570000000000
   H             79.280000000000     47.810000000000     45.280000000000
   C             81.010000000000     46.540000000000     44.830000000000
   H             80.500000000000     45.590000000000     45.100000000000
   H             82.080000000000     46.470000000000     45.120000000000
   C             80.940000000000     46.650000000000     43.300000000000
   O             80.290000000000     47.520000000000     42.730000000000
   N             81.670000000000     45.750000000000     42.610000000000
   H             81.620000000000     45.790000000000     41.610000000000
   H             82.190000000000     45.040000000000     43.070000000000
   C             80.360000000000     47.390000000000     47.070000000000
   O             79.380000000000     46.980000000000     47.680000000000
   N             81.520000000000     47.650000000000     47.710000000000
   H             82.290000000000     47.990000000000     47.190000000000
   C             81.770000000000     47.420000000000     49.120000000000
   H             81.380000000000     46.450000000000     49.370000000000
   C             83.290000000000     47.410000000000     49.410000000000
   H             83.760000000000     46.610000000000     48.800000000000
   H             83.480000000000     47.160000000000     50.480000000000
   N             83.970000000000     49.730000000000     50.000000000000
   C             84.010000000000     48.690000000000     49.090000000000
   C             84.770000000000     50.650000000000     49.520000000000
   H             84.990000000000     51.610000000000     50.000000000000
   N             85.330000000000     50.270000000000     48.340000000000
   H             85.990000000000     50.780000000000     47.800000000000
   C             84.850000000000     49.000000000000     48.070000000000
   H             85.150000000000     48.410000000000     47.210000000000
   C             81.070000000000     48.410000000000     50.050000000000
   O             81.030000000000     48.230000000000     51.260000000000
   N             80.450000000000     49.480000000000     49.490000000000
   H             80.430000000000     49.590000000000     48.500000000000
   C             79.760000000000     50.470000000000     50.280000000000
   H             80.200000000000     50.540000000000     51.260000000000
   C             79.770000000000     51.870000000000     49.600000000000
   H             79.230000000000     52.600000000000     50.230000000000
   H             79.280000000000     51.800000000000     48.600000000000
   C             81.130000000000     52.510000000000     49.370000000000
   O             81.250000000000     53.300000000000     48.430000000000
   N             82.150000000000     52.220000000000     50.210000000000
   H             82.120000000000     51.430000000000     50.820000000000
   H             83.000000000000     52.740000000000     50.100000000000
   C             78.290000000000     50.100000000000     50.490000000000
   O             77.490000000000     50.940000000000     50.910000000000
   N             77.900000000000     48.850000000000     50.180000000000
   H             78.550000000000     48.220000000000     49.760000000000
   C             76.590000000000     48.300000000000     50.460000000000
   H             75.980000000000     49.010000000000     51.000000000000
   C             75.880000000000     47.870000000000     49.150000000000
   H             74.910000000000     47.380000000000     49.360000000000
   H             76.510000000000     47.160000000000     48.580000000000
   C             75.600000000000     49.060000000000     48.270000000000
   C             74.460000000000     49.840000000000     48.500000000000
   H             73.790000000000     49.580000000000     49.310000000000
   C             74.160000000000     50.930000000000     47.670000000000
   H             73.260000000000     51.510000000000     47.850000000000
   C             74.990000000000     51.230000000000     46.580000000000
   H             74.740000000000     52.040000000000     45.920000000000
   C             76.440000000000     49.380000000000     47.190000000000
   H             77.310000000000     48.770000000000     47.000000000000
   C             76.140000000000     50.460000000000     46.350000000000
   H             76.780000000000     50.680000000000     45.500000000000
   C             76.730000000000     47.080000000000     51.350000000000
   O             77.190000000000     46.020000000000     50.920000000000
   N             76.300000000000     47.180000000000     52.620000000000
   H             75.920000000000     48.030000000000     52.980000000000
   C             76.330000000000     46.050000000000     53.530000000000
   H             77.020000000000     45.310000000000     53.180000000000
   C             76.810000000000     46.470000000000     54.950000000000
   H             76.230000000000     47.370000000000     55.260000000000
   H             77.870000000000     46.790000000000     54.870000000000
   C             76.690000000000     45.400000000000     56.050000000000
   H             75.620000000000     45.110000000000     56.160000000000
   C             77.510000000000     44.140000000000     55.740000000000
   H             78.580000000000     44.400000000000     55.610000000000
   H             77.150000000000     43.650000000000     54.810000000000
   H             77.420000000000     43.420000000000     56.580000000000
   C             77.120000000000     45.990000000000     57.410000000000
   H             76.540000000000     46.910000000000     57.640000000000
   H             78.200000000000     46.250000000000     57.400000000000
   H             76.940000000000     45.250000000000     58.220000000000
   C             74.950000000000     45.400000000000     53.560000000000
   O             73.980000000000     45.980000000000     54.040000000000
   N             74.860000000000     44.190000000000     53.000000000000
   H             75.660000000000     43.730000000000     52.620000000000
   C             73.600000000000     43.480000000000     52.800000000000
   H             72.780000000000     44.100000000000     53.140000000000
   C             73.350000000000     43.140000000000     51.330000000000
   H             74.140000000000     42.460000000000     50.950000000000
   C             71.970000000000     42.460000000000     51.190000000000
   H             71.170000000000     43.110000000000     51.590000000000
   H             71.950000000000     41.490000000000     51.730000000000
   H             71.760000000000     42.260000000000     50.120000000000
   C             73.400000000000     44.440000000000     50.490000000000
   H             74.420000000000     44.860000000000     50.480000000000
   H             72.700000000000     45.190000000000     50.910000000000
   H             73.100000000000     44.220000000000     49.450000000000
   C             73.640000000000     42.230000000000     53.640000000000
   O             74.530000000000     41.400000000000     53.520000000000
   N             72.670000000000     42.080000000000     54.560000000000
   H             71.930000000000     42.750000000000     54.620000000000
   C             72.640000000000     40.980000000000     55.500000000000
   H             73.350000000000     40.220000000000     55.210000000000
   C             73.030000000000     41.460000000000     56.930000000000
   H             72.850000000000     40.640000000000     57.660000000000
   H             72.360000000000     42.310000000000     57.200000000000
   C             74.510000000000     41.890000000000     57.050000000000
   H             74.760000000000     42.660000000000     56.290000000000
   H             75.160000000000     41.010000000000     56.870000000000
   C             74.860000000000     42.450000000000     58.430000000000
   O             75.550000000000     41.810000000000     59.230000000000
   N             74.410000000000     43.690000000000     58.710000000000
   H             74.780000000000     44.150000000000     59.520000000000
   H             73.950000000000     44.230000000000     58.010000000000
   C             71.290000000000     40.300000000000     55.520000000000
   O             70.250000000000     40.940000000000     55.610000000000
   N             71.280000000000     38.960000000000     55.430000000000
   H             72.130000000000     38.450000000000     55.270000000000
   C             70.100000000000     38.150000000000     55.640000000000
   H             69.220000000000     38.770000000000     55.750000000000
   C             69.930000000000     37.180000000000     54.440000000000
   H             70.820000000000     36.520000000000     54.340000000000
   H             69.830000000000     37.760000000000     53.500000000000
   H             69.030000000000     36.550000000000     54.560000000000
   C             70.290000000000     37.360000000000     56.920000000000
   O             71.000000000000     36.350000000000     56.950000000000
   N             69.670000000000     37.780000000000     58.040000000000
   H             69.160000000000     38.640000000000     58.040000000000
   C             69.910000000000     37.160000000000     59.350000000000
   H             69.790000000000     36.090000000000     59.250000000000
   H             69.210000000000     37.600000000000     60.040000000000
   C             71.290000000000     37.450000000000     59.890000000000
   O             71.540000000000     38.520000000000     60.430000000000
   N             72.220000000000     36.490000000000     59.740000000000
   H             71.950000000000     35.610000000000     59.360000000000
   C             73.640000000000     36.720000000000     59.930000000000
   H             73.840000000000     37.770000000000     60.080000000000
   C             74.190000000000     35.920000000000     61.150000000000
   H             75.300000000000     35.920000000000     61.150000000000
   H             73.840000000000     34.870000000000     61.130000000000
   C             73.780000000000     36.600000000000     62.460000000000
   O             74.560000000000     37.390000000000     63.020000000000
   N             72.600000000000     36.280000000000     63.000000000000
   H             72.370000000000     36.730000000000     63.870000000000
   H             72.080000000000     35.510000000000     62.620000000000
   C             74.430000000000     36.360000000000     58.680000000000
   O             75.660000000000     36.330000000000     58.690000000000
   N             73.760000000000     36.110000000000     57.530000000000
   H             72.770000000000     36.180000000000     57.470000000000
   C             74.450000000000     35.790000000000     56.290000000000
   H             75.410000000000     35.360000000000     56.510000000000
   C             73.690000000000     34.770000000000     55.430000000000
   H             72.670000000000     35.160000000000     55.210000000000
   C             74.440000000000     34.510000000000     54.110000000000
   H             75.490000000000     34.220000000000     54.300000000000
   H             74.430000000000     35.410000000000     53.450000000000
   H             73.950000000000     33.680000000000     53.550000000000
   C             73.550000000000     33.460000000000     56.230000000000
   H             72.960000000000     33.610000000000     57.150000000000
   H             74.550000000000     33.070000000000     56.510000000000
   H             73.040000000000     32.690000000000     55.610000000000
   C             74.690000000000     37.080000000000     55.510000000000
   O             73.760000000000     37.740000000000     55.030000000000
   N             75.970000000000     37.480000000000     55.370000000000
   H             76.710000000000     36.980000000000     55.820000000000
   C             76.380000000000     38.630000000000     54.590000000000
   H             75.660000000000     39.420000000000     54.740000000000
   C             77.760000000000     39.110000000000     55.100000000000
   H             78.480000000000     38.270000000000     54.990000000000
   H             77.640000000000     39.290000000000     56.190000000000
   C             78.340000000000     40.360000000000     54.400000000000
   H             77.600000000000     41.190000000000     54.420000000000
   H             78.580000000000     40.120000000000     53.340000000000
   C             79.640000000000     40.810000000000     55.090000000000
   O             80.740000000000     40.770000000000     54.530000000000
   N             79.510000000000     41.240000000000     56.360000000000
   H             80.340000000000     41.350000000000     56.910000000000
   H             78.620000000000     41.180000000000     56.810000000000
   C             76.400000000000     38.320000000000     53.100000000000
   O             77.050000000000     37.380000000000     52.650000000000
   N             75.660000000000     39.100000000000     52.290000000000
   H             75.140000000000     39.870000000000     52.670000000000
   C             75.550000000000     38.910000000000     50.860000000000
   H             75.880000000000     37.910000000000     50.600000000000
   C             74.100000000000     39.120000000000     50.350000000000
   H             74.070000000000     38.900000000000     49.260000000000
   H             73.810000000000     40.180000000000     50.500000000000
   C             73.030000000000     38.240000000000     51.040000000000
   H             73.020000000000     38.480000000000     52.120000000000
   C             71.640000000000     38.560000000000     50.460000000000
   H             71.610000000000     38.330000000000     49.370000000000
   H             71.390000000000     39.630000000000     50.600000000000
   H             70.870000000000     37.950000000000     50.960000000000
   C             73.330000000000     36.740000000000     50.880000000000
   H             74.310000000000     36.480000000000     51.330000000000
   H             73.340000000000     36.470000000000     49.800000000000
   H             72.530000000000     36.160000000000     51.380000000000
   C             76.470000000000     39.900000000000     50.170000000000
   O             76.410000000000     41.100000000000     50.400000000000
   N             77.370000000000     39.420000000000     49.290000000000
   H             77.410000000000     38.460000000000     49.010000000000
   C             78.330000000000     40.310000000000     48.660000000000
   H             78.560000000000     41.110000000000     49.340000000000
   C             79.670000000000     39.600000000000     48.380000000000
   H             79.480000000000     38.710000000000     47.730000000000
   H             80.050000000000     39.240000000000     49.360000000000
   C             80.730000000000     40.520000000000     47.750000000000
   H             80.850000000000     41.400000000000     48.420000000000
   H             80.390000000000     40.880000000000     46.760000000000
   C             82.110000000000     39.870000000000     47.590000000000
   H             82.450000000000     39.410000000000     48.540000000000
   H             82.840000000000     40.650000000000     47.270000000000
   N             81.970000000000     38.800000000000     46.560000000000
   H             81.180000000000     38.190000000000     46.570000000000
   C             82.810000000000     38.560000000000     45.570000000000
   N             83.960000000000     39.180000000000     45.410000000000
   H             84.250000000000     39.780000000000     46.150000000000
   H             84.590000000000     38.800000000000     44.730000000000
   N             82.470000000000     37.610000000000     44.730000000000
   H             81.650000000000     37.130000000000     45.030000000000
   H             83.130000000000     37.260000000000     44.060000000000
   C             77.770000000000     40.940000000000     47.400000000000
   O             77.430000000000     40.260000000000     46.430000000000
   N             77.680000000000     42.280000000000     47.390000000000
   H             77.870000000000     42.800000000000     48.210000000000
   C             77.310000000000     43.040000000000     46.210000000000
   H             76.470000000000     42.540000000000     45.750000000000
   C             76.870000000000     44.460000000000     46.560000000000
   H             77.680000000000     44.970000000000     47.130000000000
   C             76.540000000000     45.290000000000     45.300000000000
   H             75.790000000000     44.770000000000     44.670000000000
   H             77.450000000000     45.500000000000     44.700000000000
   H             76.110000000000     46.270000000000     45.600000000000
   C             75.620000000000     44.360000000000     47.460000000000
   H             75.840000000000     43.840000000000     48.420000000000
   H             74.810000000000     43.810000000000     46.950000000000
   H             75.250000000000     45.380000000000     47.710000000000
   C             78.440000000000     43.040000000000     45.190000000000
   O             79.580000000000     43.400000000000     45.490000000000
   N             78.150000000000     42.620000000000     43.940000000000
   H             77.240000000000     42.280000000000     43.750000000000
   C             79.120000000000     42.570000000000     42.860000000000
   H             80.100000000000     42.850000000000     43.230000000000
   C             79.230000000000     41.170000000000     42.260000000000
   H             79.840000000000     41.200000000000     41.330000000000
   C             80.010000000000     40.300000000000     43.280000000000
   H             79.410000000000     40.150000000000     44.200000000000
   H             80.970000000000     40.780000000000     43.560000000000
   H             80.240000000000     39.300000000000     42.850000000000
   C             77.840000000000     40.570000000000     41.920000000000
   H             77.230000000000     41.330000000000     41.380000000000
   H             77.300000000000     40.320000000000     42.860000000000
   C             77.920000000000     39.310000000000     41.050000000000
   H             78.490000000000     38.510000000000     41.570000000000
   H             78.430000000000     39.520000000000     40.080000000000
   H             76.900000000000     38.910000000000     40.840000000000
   C             78.820000000000     43.590000000000     41.770000000000
   O             79.570000000000     43.750000000000     40.810000000000
   N             77.730000000000     44.360000000000     41.930000000000
   H             77.130000000000     44.230000000000     42.720000000000
   C             77.350000000000     45.420000000000     41.010000000000
   H             77.170000000000     44.980000000000     40.040000000000
   H             78.120000000000     46.180000000000     41.020000000000
   C             76.060000000000     46.060000000000     41.420000000000
   O             75.290000000000     45.490000000000     42.200000000000
   N             75.770000000000     47.260000000000     40.910000000000
   H             76.430000000000     47.740000000000     40.320000000000
   C             74.600000000000     48.010000000000     41.300000000000
   H             73.790000000000     47.310000000000     41.490000000000
   C             74.850000000000     48.860000000000     42.570000000000
   H             75.010000000000     48.160000000000     43.420000000000
   H             73.970000000000     49.490000000000     42.820000000000
   N             77.210000000000     49.420000000000     43.170000000000
   C             76.070000000000     49.740000000000     42.460000000000
   C             78.060000000000     50.400000000000     42.920000000000
   H             79.080000000000     50.450000000000     43.310000000000
   N             77.530000000000     51.320000000000     42.090000000000
   H             78.000000000000     52.120000000000     41.710000000000
   C             76.250000000000     50.910000000000     41.800000000000
   H             75.570000000000     51.450000000000     41.140000000000
   C             74.110000000000     48.900000000000     40.180000000000
   O             74.870000000000     49.380000000000     39.340000000000
   N             72.790000000000     49.150000000000     40.130000000000
   H             72.160000000000     48.740000000000     40.780000000000
   C             72.200000000000     50.010000000000     39.110000000000
   H             72.890000000000     50.830000000000     38.910000000000
   C             71.910000000000     49.300000000000     37.760000000000
   H             72.880000000000     48.990000000000     37.320000000000
   H             71.430000000000     50.000000000000     37.040000000000
   O             71.080000000000     48.140000000000     37.920000000000
   H             71.570000000000     47.550000000000     38.500000000000
   C             70.950000000000     50.660000000000     39.650000000000
   O             70.310000000000     50.140000000000     40.570000000000
   N             70.570000000000     51.830000000000     39.110000000000
   H             71.110000000000     52.270000000000     38.390000000000
   C             69.360000000000     52.520000000000     39.510000000000
   H             69.040000000000     52.160000000000     40.480000000000
   C             69.600000000000     54.040000000000     39.620000000000
   H             69.930000000000     54.430000000000     38.630000000000
   H             70.450000000000     54.190000000000     40.320000000000
   C             68.400000000000     54.860000000000     40.130000000000
   H             67.950000000000     54.320000000000     40.990000000000
   H             67.620000000000     54.910000000000     39.340000000000
   S             68.850000000000     56.540000000000     40.670000000000
   C             69.300000000000     57.240000000000     39.060000000000
   H             68.490000000000     57.100000000000     38.320000000000
   H             70.220000000000     56.760000000000     38.650000000000
   H             69.500000000000     58.330000000000     39.140000000000
   C             68.230000000000     52.210000000000     38.540000000000
   O             68.370000000000     52.350000000000     37.320000000000
   N             67.080000000000     51.800000000000     39.080000000000
   H             67.000000000000     51.680000000000     40.070000000000
   C             65.860000000000     51.500000000000     38.370000000000
   H             66.010000000000     51.630000000000     37.310000000000
   C             65.400000000000     50.050000000000     38.690000000000
   H             65.370000000000     49.940000000000     39.800000000000
   H             66.190000000000     49.370000000000     38.310000000000
   C             64.030000000000     49.550000000000     38.140000000000
   H             63.220000000000     50.180000000000     38.570000000000
   H             63.850000000000     48.510000000000     38.490000000000
   C             63.900000000000     49.580000000000     36.610000000000
   O             64.680000000000     50.220000000000     35.890000000000
   N             62.880000000000     48.860000000000     36.080000000000
   H             62.320000000000     48.240000000000     36.640000000000
   H             62.790000000000     48.830000000000     35.090000000000
   C             64.840000000000     52.530000000000     38.830000000000
   O             64.010000000000     52.300000000000     39.690000000000
   N             64.950000000000     53.760000000000     38.280000000000
   H             65.600000000000     53.910000000000     37.540000000000
   C             64.110000000000     54.890000000000     38.630000000000
   H             64.490000000000     55.730000000000     38.050000000000
   C             62.640000000000     54.650000000000     38.180000000000
   H             62.020000000000     55.560000000000     38.340000000000
   H             62.200000000000     53.820000000000     38.760000000000
   C             62.630000000000     54.270000000000     36.700000000000
   O             63.240000000000     54.950000000000     35.860000000000
   N             61.950000000000     53.160000000000     36.350000000000
   H             61.580000000000     52.550000000000     37.060000000000
   H             61.970000000000     52.880000000000     35.390000000000
   C             64.280000000000     55.320000000000     40.090000000000
   O             65.340000000000     55.850000000000     40.450000000000
   N             63.280000000000     55.110000000000     40.970000000000
   H             62.390000000000     54.770000000000     40.670000000000
   C             63.390000000000     55.390000000000     42.400000000000
   H             64.240000000000     56.040000000000     42.560000000000
   C             62.150000000000     56.130000000000     42.940000000000
   H             62.270000000000     56.340000000000     44.030000000000
   H             61.270000000000     55.460000000000     42.840000000000
   S             61.830000000000     57.690000000000     42.050000000000
   H             62.490000000000     58.470000000000     42.900000000000
   C             63.670000000000     54.130000000000     43.230000000000
   O             63.590000000000     54.150000000000     44.450000000000
   N             64.040000000000     53.000000000000     42.580000000000
   H             64.070000000000     52.970000000000     41.590000000000
   C             64.450000000000     51.780000000000     43.260000000000
   H             64.480000000000     51.940000000000     44.330000000000
   C             63.470000000000     50.620000000000     43.010000000000
   H             63.130000000000     50.670000000000     41.960000000000
   C             64.080000000000     49.220000000000     43.260000000000
   H             64.500000000000     49.150000000000     44.290000000000
   H             64.880000000000     48.990000000000     42.530000000000
   H             63.290000000000     48.450000000000     43.150000000000
   C             62.270000000000     50.820000000000     43.960000000000
   H             61.840000000000     51.840000000000     43.860000000000
   H             62.580000000000     50.680000000000     45.020000000000
   H             61.480000000000     50.080000000000     43.730000000000
   C             65.880000000000     51.450000000000     42.870000000000
   O             66.310000000000     51.640000000000     41.750000000000
   N             66.680000000000     50.990000000000     43.850000000000
   H             66.330000000000     50.790000000000     44.760000000000
   C             68.050000000000     50.610000000000     43.630000000000
   H             68.420000000000     51.050000000000     42.720000000000
   C             68.900000000000     51.090000000000     44.840000000000
   H             68.710000000000     50.430000000000     45.720000000000
   H             68.540000000000     52.100000000000     45.120000000000
   C             70.410000000000     51.200000000000     44.580000000000
   H             70.780000000000     50.220000000000     44.200000000000
   C             70.730000000000     52.290000000000     43.540000000000
   H             70.370000000000     53.280000000000     43.890000000000
   H             70.270000000000     52.060000000000     42.560000000000
   H             71.830000000000     52.350000000000     43.390000000000
   C             71.140000000000     51.510000000000     45.900000000000
   H             70.960000000000     50.700000000000     46.640000000000
   H             70.770000000000     52.470000000000     46.330000000000
   H             72.230000000000     51.590000000000     45.710000000000
   C             68.120000000000     49.100000000000     43.500000000000
   O             67.490000000000     48.360000000000     44.260000000000
   N             68.870000000000     48.590000000000     42.510000000000
   H             69.360000000000     49.190000000000     41.880000000000
   C             69.000000000000     47.170000000000     42.250000000000
   H             68.400000000000     46.610000000000     42.950000000000
   C             68.550000000000     46.810000000000     40.810000000000
   H             68.680000000000     45.720000000000     40.660000000000
   H             69.190000000000     47.340000000000     40.070000000000
   C             67.080000000000     47.200000000000     40.560000000000
   H             66.990000000000     48.310000000000     40.580000000000
   H             66.460000000000     46.810000000000     41.410000000000
   C             66.470000000000     46.670000000000     39.240000000000
   H             67.030000000000     47.100000000000     38.380000000000
   H             65.430000000000     47.050000000000     39.200000000000
   C             66.460000000000     45.140000000000     39.140000000000
   H             66.290000000000     44.710000000000     40.150000000000
   H             67.440000000000     44.750000000000     38.770000000000
   N             65.390000000000     44.650000000000     38.240000000000
   H             65.680000000000     44.750000000000     37.250000000000
   H             64.510000000000     45.200000000000     38.340000000000
   H             65.170000000000     43.650000000000     38.440000000000
   C             70.450000000000     46.770000000000     42.490000000000
   O             71.360000000000     47.210000000000     41.790000000000
   N             70.680000000000     45.930000000000     43.510000000000
   H             69.930000000000     45.590000000000     44.070000000000
   C             72.000000000000     45.470000000000     43.890000000000
   H             72.760000000000     46.050000000000     43.390000000000
   C             72.230000000000     45.570000000000     45.430000000000
   H             73.270000000000     45.270000000000     45.660000000000
   H             71.540000000000     44.860000000000     45.940000000000
   C             71.970000000000     46.960000000000     46.040000000000
   H             70.920000000000     47.260000000000     45.820000000000
   C             72.120000000000     46.910000000000     47.570000000000
   H             73.150000000000     46.610000000000     47.850000000000
   H             71.410000000000     46.180000000000     48.010000000000
   H             71.910000000000     47.910000000000     48.010000000000
   C             72.890000000000     48.030000000000     45.450000000000
   H             72.720000000000     48.140000000000     44.360000000000
   H             73.960000000000     47.770000000000     45.630000000000
   H             72.700000000000     49.020000000000     45.930000000000
   C             72.150000000000     44.020000000000     43.460000000000
   O             71.340000000000     43.170000000000     43.790000000000
   N             73.200000000000     43.710000000000     42.690000000000
   H             73.880000000000     44.400000000000     42.450000000000
   C             73.460000000000     42.370000000000     42.210000000000
   H             72.540000000000     41.820000000000     42.100000000000
   C             74.220000000000     42.430000000000     40.860000000000
   H             75.220000000000     42.890000000000     41.020000000000
   H             73.650000000000     43.130000000000     40.200000000000
   C             74.370000000000     41.080000000000     40.130000000000
   H             74.840000000000     40.330000000000     40.810000000000
   H             75.070000000000     41.260000000000     39.290000000000
   C             73.020000000000     40.550000000000     39.610000000000
   H             72.440000000000     41.390000000000     39.180000000000
   H             72.440000000000     40.150000000000     40.470000000000
   C             73.120000000000     39.440000000000     38.560000000000
   H             72.100000000000     39.120000000000     38.240000000000
   H             73.650000000000     38.560000000000     38.970000000000
   N             73.850000000000     39.900000000000     37.360000000000
   H             74.860000000000     40.000000000000     37.550000000000
   H             73.440000000000     40.790000000000     37.010000000000
   H             73.670000000000     39.170000000000     36.650000000000
   C             74.350000000000     41.680000000000     43.230000000000
   O             75.420000000000     42.170000000000     43.550000000000
   N             73.930000000000     40.510000000000     43.750000000000
   H             73.070000000000     40.090000000000     43.470000000000
   C             74.700000000000     39.760000000000     44.710000000000
   H             75.590000000000     40.320000000000     44.980000000000
   C             73.960000000000     39.470000000000     46.020000000000
   H             74.580000000000     38.810000000000     46.670000000000
   C             73.750000000000     40.800000000000     46.780000000000
   H             73.140000000000     41.510000000000     46.170000000000
   H             74.730000000000     41.280000000000     47.000000000000
   H             73.220000000000     40.620000000000     47.730000000000
   C             72.610000000000     38.780000000000     45.750000000000
   H             72.730000000000     37.880000000000     45.120000000000
   H             71.900000000000     39.470000000000     45.240000000000
   H             72.140000000000     38.470000000000     46.710000000000
   C             75.220000000000     38.480000000000     44.070000000000
   O             74.730000000000     38.050000000000     43.020000000000
   N             76.250000000000     37.850000000000     44.640000000000
   H             76.670000000000     38.150000000000     45.500000000000
   C             76.940000000000     36.730000000000     44.020000000000
   H             76.810000000000     36.820000000000     42.950000000000
   C             78.470000000000     36.820000000000     44.280000000000
   H             78.850000000000     37.770000000000     43.840000000000
   H             78.990000000000     35.980000000000     43.770000000000
   C             78.910000000000     36.810000000000     45.730000000000
   O             78.070000000000     36.860000000000     46.660000000000
   O             80.160000000000     36.840000000000     45.920000000000
   C             76.350000000000     35.370000000000     44.400000000000
   O             76.900000000000     34.320000000000     44.070000000000
   N             75.170000000000     35.360000000000     45.040000000000
   H             74.740000000000     36.220000000000     45.310000000000
   C             74.440000000000     34.130000000000     45.300000000000
   H             74.660000000000     33.430000000000     44.510000000000
   C             74.810000000000     33.440000000000     46.620000000000
   H             75.890000000000     33.180000000000     46.570000000000
   O             74.070000000000     32.240000000000     46.860000000000
   H             73.140000000000     32.470000000000     46.780000000000
   C             74.600000000000     34.360000000000     47.830000000000
   H             73.540000000000     34.680000000000     47.930000000000
   H             75.240000000000     35.270000000000     47.740000000000
   H             74.910000000000     33.830000000000     48.760000000000
   C             72.950000000000     34.390000000000     45.190000000000
   O             72.420000000000     35.400000000000     45.640000000000
   N             72.210000000000     33.450000000000     44.570000000000
   H             72.620000000000     32.640000000000     44.170000000000
   C             70.780000000000     33.570000000000     44.380000000000
   H             70.540000000000     34.620000000000     44.270000000000
   C             70.340000000000     32.830000000000     43.110000000000
   H             70.570000000000     31.740000000000     43.180000000000
   H             70.870000000000     33.240000000000     42.220000000000
   H             69.250000000000     32.950000000000     42.930000000000
   C             70.010000000000     33.050000000000     45.590000000000
   O             70.410000000000     32.080000000000     46.220000000000
   N             68.890000000000     33.720000000000     45.940000000000
   H             68.620000000000     34.520000000000     45.400000000000
   C             68.030000000000     33.360000000000     47.050000000000
   H             68.660000000000     33.330000000000     47.920000000000
   C             66.970000000000     34.480000000000     47.280000000000
   H             66.320000000000     34.590000000000     46.390000000000
   H             67.490000000000     35.450000000000     47.400000000000
   C             66.100000000000     34.240000000000     48.510000000000
   O             66.260000000000     33.270000000000     49.250000000000
   N             65.120000000000     35.150000000000     48.750000000000
   H             64.980000000000     35.920000000000     48.130000000000
   H             64.550000000000     35.010000000000     49.550000000000
   C             67.350000000000     31.980000000000     46.860000000000
   O             66.490000000000     31.870000000000     45.980000000000
   N             67.620000000000     30.930000000000     47.630000000000
   C             68.570000000000     30.920000000000     48.750000000000
   H             68.360000000000     31.750000000000     49.470000000000
   H             69.600000000000     31.010000000000     48.350000000000
   C             66.970000000000     29.630000000000     47.450000000000
   H             66.910000000000     29.380000000000     46.400000000000
   C             67.880000000000     28.690000000000     48.250000000000
   H             68.750000000000     28.410000000000     47.620000000000
   H             67.370000000000     27.760000000000     48.580000000000
   C             68.370000000000     29.560000000000     49.420000000000
   H             67.580000000000     29.630000000000     50.190000000000
   H             69.290000000000     29.160000000000     49.890000000000
   C             65.540000000000     29.620000000000     48.000000000000
   O             64.880000000000     28.600000000000     47.920000000000
   N             65.040000000000     30.730000000000     48.560000000000
   H             65.620000000000     31.540000000000     48.700000000000
   C             63.670000000000     30.850000000000     49.020000000000
   H             63.230000000000     29.870000000000     49.110000000000
   C             63.620000000000     31.530000000000     50.410000000000
   H             62.570000000000     31.750000000000     50.690000000000
   H             64.160000000000     32.500000000000     50.360000000000
   C             64.220000000000     30.670000000000     51.540000000000
   H             65.230000000000     30.300000000000     51.250000000000
   H             63.560000000000     29.790000000000     51.700000000000
   C             64.330000000000     31.460000000000     52.860000000000
   H             63.340000000000     31.930000000000     53.060000000000
   H             65.070000000000     32.270000000000     52.700000000000
   C             64.730000000000     30.590000000000     54.060000000000
   H             65.660000000000     30.030000000000     53.850000000000
   H             63.910000000000     29.870000000000     54.300000000000
   N             64.960000000000     31.430000000000     55.250000000000
   H             64.060000000000     31.780000000000     55.630000000000
   H             65.590000000000     32.230000000000     55.010000000000
   H             65.430000000000     30.840000000000     55.970000000000
   C             62.800000000000     31.610000000000     48.020000000000
   O             61.640000000000     31.890000000000     48.300000000000
   N             63.350000000000     31.940000000000     46.820000000000
   H             64.290000000000     31.680000000000     46.640000000000
   C             62.650000000000     32.650000000000     45.740000000000
   H             62.390000000000     33.620000000000     46.120000000000
   C             63.530000000000     32.900000000000     44.510000000000
   H             63.840000000000     31.930000000000     44.050000000000
   O             64.700000000000     33.620000000000     44.860000000000
   H             65.330000000000     32.980000000000     45.190000000000
   C             62.810000000000     33.760000000000     43.450000000000
   H             62.440000000000     34.700000000000     43.900000000000
   H             61.960000000000     33.210000000000     42.990000000000
   H             63.520000000000     34.010000000000     42.630000000000
   C             61.400000000000     31.910000000000     45.260000000000
   O             61.520000000000     30.800000000000     44.750000000000
   N             60.170000000000     32.430000000000     45.400000000000
   C             59.850000000000     33.680000000000     46.110000000000
   H             60.320000000000     34.540000000000     45.580000000000
   H             60.220000000000     33.630000000000     47.150000000000
   C             58.980000000000     31.760000000000     44.920000000000
   H             59.070000000000     30.680000000000     44.950000000000
   C             57.890000000000     32.330000000000     45.850000000000
   H             57.940000000000     31.780000000000     46.820000000000
   H             56.860000000000     32.250000000000     45.450000000000
   C             58.330000000000     33.790000000000     46.080000000000
   H             58.010000000000     34.420000000000     45.220000000000
   H             57.920000000000     34.210000000000     47.030000000000
   C             58.740000000000     32.190000000000     43.490000000000
   O             59.520000000000     32.970000000000     42.940000000000
   N             57.650000000000     31.750000000000     42.840000000000
   H             57.030000000000     31.090000000000     43.240000000000
   C             57.190000000000     32.450000000000     41.650000000000
   H             58.010000000000     32.510000000000     40.960000000000
   C             56.030000000000     31.720000000000     40.930000000000
   H             55.680000000000     32.330000000000     40.070000000000
   H             55.180000000000     31.590000000000     41.630000000000
   C             56.420000000000     30.340000000000     40.390000000000
   H             56.610000000000     29.650000000000     41.250000000000
   H             57.350000000000     30.420000000000     39.780000000000
   C             55.290000000000     29.770000000000     39.530000000000
   H             55.280000000000     30.330000000000     38.570000000000
   H             54.340000000000     29.980000000000     40.060000000000
   C             55.400000000000     28.280000000000     39.240000000000
   H             55.500000000000     27.690000000000     40.180000000000
   H             56.260000000000     28.060000000000     38.580000000000
   N             54.170000000000     27.850000000000     38.560000000000
   H             54.080000000000     28.400000000000     37.680000000000
   H             53.370000000000     28.060000000000     39.200000000000
   H             54.200000000000     26.840000000000     38.320000000000
   C             56.770000000000     33.890000000000     41.950000000000
   O             56.080000000000     34.170000000000     42.930000000000
   N             57.180000000000     34.850000000000     41.090000000000
   H             57.760000000000     34.650000000000     40.310000000000
   C             56.940000000000     36.250000000000     41.360000000000
   H             56.010000000000     36.320000000000     41.900000000000
   C             58.070000000000     36.890000000000     42.230000000000
   H             58.230000000000     36.250000000000     43.130000000000
   H             57.740000000000     37.890000000000     42.580000000000
   C             59.410000000000     37.060000000000     41.530000000000
   C             59.750000000000     38.300000000000     40.940000000000
   H             59.040000000000     39.110000000000     40.950000000000
   C             61.010000000000     38.490000000000     40.360000000000
   H             61.270000000000     39.440000000000     39.920000000000
   C             61.940000000000     37.440000000000     40.340000000000
   O             63.220000000000     37.660000000000     39.770000000000
   H             63.700000000000     36.830000000000     39.690000000000
   C             60.360000000000     36.030000000000     41.510000000000
   H             60.130000000000     35.080000000000     41.970000000000
   C             61.620000000000     36.210000000000     40.910000000000
   H             62.340000000000     35.410000000000     40.910000000000
   C             56.730000000000     37.030000000000     40.080000000000
   O             57.260000000000     36.710000000000     39.020000000000
   N             55.940000000000     38.110000000000     40.180000000000
   H             55.490000000000     38.320000000000     41.050000000000
   C             55.820000000000     39.100000000000     39.140000000000
   H             56.750000000000     39.130000000000     38.580000000000
   C             54.670000000000     38.820000000000     38.130000000000
   H             54.920000000000     37.870000000000     37.610000000000
   H             54.660000000000     39.620000000000     37.360000000000
   C             53.240000000000     38.710000000000     38.710000000000
   H             52.990000000000     39.650000000000     39.250000000000
   H             53.210000000000     37.870000000000     39.440000000000
   C             52.220000000000     38.480000000000     37.560000000000
   H             52.460000000000     37.520000000000     37.060000000000
   H             52.400000000000     39.280000000000     36.810000000000
   C             50.730000000000     38.530000000000     37.940000000000
   H             50.110000000000     38.440000000000     37.020000000000
   H             50.480000000000     39.490000000000     38.440000000000
   N             50.350000000000     37.430000000000     38.850000000000
   H             50.630000000000     37.710000000000     39.810000000000
   H             50.830000000000     36.550000000000     38.580000000000
   H             49.320000000000     37.290000000000     38.830000000000
   C             55.680000000000     40.470000000000     39.770000000000
   O             55.260000000000     40.600000000000     40.930000000000
   N             56.060000000000     41.530000000000     39.040000000000
   H             56.410000000000     41.420000000000     38.120000000000
   C             56.000000000000     42.910000000000     39.500000000000
   H             55.740000000000     42.960000000000     40.550000000000
   C             57.320000000000     43.700000000000     39.240000000000
   H             57.220000000000     44.760000000000     39.560000000000
   H             57.550000000000     43.700000000000     38.150000000000
   C             58.530000000000     43.150000000000     39.960000000000
   C             58.440000000000     42.370000000000     41.130000000000
   H             57.480000000000     42.100000000000     41.530000000000
   C             59.600000000000     41.940000000000     41.790000000000
   H             59.510000000000     41.350000000000     42.690000000000
   C             60.860000000000     42.270000000000     41.280000000000
   H             61.750000000000     41.930000000000     41.790000000000
   C             59.800000000000     43.490000000000     39.470000000000
   H             59.880000000000     44.110000000000     38.590000000000
   C             60.960000000000     43.050000000000     40.120000000000
   H             61.930000000000     43.320000000000     39.720000000000
   C             54.900000000000     43.600000000000     38.730000000000
   O             54.960000000000     43.730000000000     37.510000000000
   N             53.830000000000     44.030000000000     39.420000000000
   H             53.830000000000     43.990000000000     40.420000000000
   C             52.650000000000     44.610000000000     38.800000000000
   H             52.830000000000     44.760000000000     37.750000000000
   C             51.390000000000     43.740000000000     38.950000000000
   H             50.550000000000     44.230000000000     38.410000000000
   C             51.650000000000     42.370000000000     38.300000000000
   H             52.420000000000     41.810000000000     38.850000000000
   H             51.990000000000     42.500000000000     37.250000000000
   H             50.710000000000     41.780000000000     38.300000000000
   C             50.980000000000     43.560000000000     40.430000000000
   H             50.720000000000     44.530000000000     40.900000000000
   H             51.810000000000     43.100000000000     41.010000000000
   H             50.090000000000     42.900000000000     40.490000000000
   C             52.420000000000     45.980000000000     39.390000000000
   O             52.900000000000     46.310000000000     40.470000000000
   N             51.670000000000     46.840000000000     38.680000000000
   H             51.340000000000     46.600000000000     37.770000000000
   C             51.360000000000     48.160000000000     39.150000000000
   H             51.790000000000     48.340000000000     40.130000000000
   C             51.890000000000     49.220000000000     38.160000000000
   H             51.390000000000     49.090000000000     37.170000000000
   H             52.970000000000     49.010000000000     38.000000000000
   C             51.760000000000     50.660000000000     38.660000000000
   H             52.320000000000     50.740000000000     39.610000000000
   H             50.700000000000     50.900000000000     38.880000000000
   C             52.330000000000     51.670000000000     37.660000000000
   H             51.770000000000     51.630000000000     36.700000000000
   H             53.400000000000     51.500000000000     37.430000000000
   N             52.120000000000     53.030000000000     38.260000000000
   H             51.330000000000     53.560000000000     37.950000000000
   C             52.930000000000     53.580000000000     39.150000000000
   N             54.030000000000     53.020000000000     39.600000000000
   H             54.340000000000     52.160000000000     39.210000000000
   H             54.600000000000     53.450000000000     40.310000000000
   N             52.590000000000     54.780000000000     39.610000000000
   H             51.660000000000     55.100000000000     39.420000000000
   H             53.240000000000     55.280000000000     40.170000000000
   C             49.850000000000     48.250000000000     39.260000000000
   O             49.120000000000     47.860000000000     38.360000000000
   N             49.320000000000     48.750000000000     40.400000000000
   H             49.930000000000     49.090000000000     41.120000000000
   C             47.900000000000     48.690000000000     40.710000000000
   H             47.420000000000     47.980000000000     40.050000000000
   C             47.630000000000     48.190000000000     42.130000000000
   H             46.540000000000     48.260000000000     42.350000000000
   C             47.990000000000     46.680000000000     42.180000000000
   H             49.060000000000     46.520000000000     41.950000000000
   H             47.390000000000     46.120000000000     41.430000000000
   H             47.770000000000     46.260000000000     43.180000000000
   C             48.390000000000     49.000000000000     43.200000000000
   H             48.270000000000     50.090000000000     43.000000000000
   H             49.480000000000     48.770000000000     43.140000000000
   C             47.900000000000     48.730000000000     44.620000000000
   H             48.040000000000     47.660000000000     44.900000000000
   H             46.820000000000     48.970000000000     44.720000000000
   H             48.460000000000     49.350000000000     45.350000000000
   C             47.160000000000     50.000000000000     40.470000000000
   O             47.760000000000     51.070000000000     40.320000000000
   N             45.820000000000     49.940000000000     40.360000000000
   H             45.360000000000     49.050000000000     40.370000000000
   C             44.930000000000     51.090000000000     40.340000000000
   H             45.460000000000     51.900000000000     39.860000000000
   C             43.640000000000     50.760000000000     39.550000000000
   H             42.900000000000     51.590000000000     39.660000000000
   H             43.180000000000     49.840000000000     39.980000000000
   C             43.840000000000     50.510000000000     38.030000000000
   H             42.850000000000     50.320000000000     37.560000000000
   H             44.470000000000     49.610000000000     37.870000000000
   C             44.440000000000     51.720000000000     37.340000000000
   O             43.750000000000     52.700000000000     37.030000000000
   N             45.760000000000     51.690000000000     37.050000000000
   H             46.090000000000     52.390000000000     36.420000000000
   H             46.300000000000     50.870000000000     37.250000000000
   C             44.530000000000     51.550000000000     41.750000000000
   O             44.530000000000     50.730000000000     42.670000000000
   N             44.180000000000     52.810000000000     41.990000000000
   C             44.430000000000     53.930000000000     41.090000000000
   H             43.730000000000     53.870000000000     40.230000000000
   H             45.490000000000     53.930000000000     40.740000000000
   C             43.310000000000     53.210000000000     43.100000000000
   H             43.900000000000     53.120000000000     43.990000000000
   C             42.940000000000     54.660000000000     42.790000000000
   H             42.810000000000     55.230000000000     43.730000000000
   H             42.010000000000     54.730000000000     42.180000000000
   C             44.120000000000     55.160000000000     41.950000000000
   H             43.880000000000     56.060000000000     41.350000000000
   H             44.980000000000     55.390000000000     42.620000000000
   C             42.070000000000     52.350000000000     43.320000000000
   O             41.350000000000     52.050000000000     42.360000000000
   N             41.800000000000     51.940000000000     44.570000000000
   H             42.330000000000     52.280000000000     45.340000000000
   C             40.730000000000     50.990000000000     44.870000000000
   H             39.880000000000     51.180000000000     44.230000000000
   H             40.490000000000     51.110000000000     45.920000000000
   C             41.140000000000     49.560000000000     44.680000000000
   O             40.290000000000     48.670000000000     44.550000000000
   N             42.450000000000     49.290000000000     44.680000000000
   H             43.110000000000     50.040000000000     44.680000000000
   C             43.000000000000     47.950000000000     44.740000000000
   H             42.190000000000     47.240000000000     44.680000000000
   C             43.960000000000     47.630000000000     43.570000000000
   H             44.460000000000     46.660000000000     43.790000000000
   H             44.750000000000     48.410000000000     43.520000000000
   C             43.220000000000     47.510000000000     42.220000000000
   H             42.990000000000     48.530000000000     41.840000000000
   H             42.260000000000     46.970000000000     42.350000000000
   C             44.050000000000     46.780000000000     41.150000000000
   O             44.570000000000     47.370000000000     40.220000000000
   N             44.160000000000     45.430000000000     41.310000000000
   H             44.600000000000     44.920000000000     40.580000000000
   H             43.710000000000     44.990000000000     42.090000000000
   C             43.680000000000     47.700000000000     46.060000000000
   O             44.390000000000     48.540000000000     46.620000000000
   N             43.440000000000     46.490000000000     46.600000000000
   H             42.860000000000     45.820000000000     46.150000000000
   C             43.890000000000     46.030000000000     47.890000000000
   H             44.080000000000     46.880000000000     48.530000000000
   C             42.850000000000     45.160000000000     48.560000000000
   H             43.250000000000     44.560000000000     49.400000000000
   O             42.220000000000     44.280000000000     47.630000000000
   H             41.750000000000     43.670000000000     48.210000000000
   C             41.760000000000     46.080000000000     49.120000000000
   H             41.360000000000     46.760000000000     48.340000000000
   H             42.160000000000     46.690000000000     49.950000000000
   H             40.920000000000     45.470000000000     49.520000000000
   C             45.180000000000     45.240000000000     47.800000000000
   O             45.520000000000     44.650000000000     46.780000000000
   N             45.950000000000     45.240000000000     48.910000000000
   H             45.730000000000     45.810000000000     49.690000000000
   C             47.140000000000     44.430000000000     49.000000000000
   H             46.920000000000     43.460000000000     48.580000000000
   C             48.340000000000     45.030000000000     48.210000000000
   H             48.070000000000     45.060000000000     47.130000000000
   H             49.240000000000     44.390000000000     48.300000000000
   C             48.720000000000     46.450000000000     48.580000000000
   C             48.060000000000     47.550000000000     48.000000000000
   H             47.200000000000     47.380000000000     47.380000000000
   C             48.540000000000     48.850000000000     48.200000000000
   H             48.020000000000     49.690000000000     47.750000000000
   C             49.700000000000     49.060000000000     48.950000000000
   H             50.100000000000     50.060000000000     49.070000000000
   C             49.850000000000     46.690000000000     49.370000000000
   H             50.370000000000     45.850000000000     49.820000000000
   C             50.350000000000     47.990000000000     49.560000000000
   H             51.230000000000     48.160000000000     50.150000000000
   C             47.500000000000     44.170000000000     50.450000000000
   O             46.980000000000     44.810000000000     51.370000000000
   N             48.370000000000     43.180000000000     50.690000000000
   H             48.730000000000     42.630000000000     49.940000000000
   C             48.990000000000     42.940000000000     51.990000000000
   H             48.320000000000     43.230000000000     52.780000000000
   C             49.480000000000     41.480000000000     52.200000000000
   H             50.130000000000     41.410000000000     53.110000000000
   H             50.070000000000     41.140000000000     51.320000000000
   O             48.400000000000     40.580000000000     52.390000000000
   H             48.780000000000     39.820000000000     52.830000000000
   C             50.250000000000     43.740000000000     52.090000000000
   O             51.030000000000     43.740000000000     51.150000000000
   N             50.510000000000     44.370000000000     53.240000000000
   H             49.830000000000     44.410000000000     53.960000000000
   C             51.790000000000     44.970000000000     53.560000000000
   H             52.450000000000     44.960000000000     52.700000000000
   C             51.650000000000     46.400000000000     54.080000000000
   H             50.870000000000     46.430000000000     54.870000000000
   C             52.970000000000     46.940000000000     54.670000000000
   H             53.800000000000     46.850000000000     53.940000000000
   H             53.240000000000     46.410000000000     55.600000000000
   H             52.840000000000     48.010000000000     54.940000000000
   C             51.190000000000     47.290000000000     52.910000000000
   H             50.220000000000     46.940000000000     52.510000000000
   H             51.950000000000     47.280000000000     52.100000000000
   H             51.060000000000     48.340000000000     53.270000000000
   C             52.430000000000     44.120000000000     54.630000000000
   O             51.800000000000     43.820000000000     55.650000000000
   N             53.700000000000     43.710000000000     54.440000000000
   H             54.180000000000     43.930000000000     53.600000000000
   C             54.480000000000     43.090000000000     55.490000000000
   H             53.850000000000     42.800000000000     56.320000000000
   C             55.230000000000     41.840000000000     54.950000000000
   H             55.840000000000     42.140000000000     54.070000000000
   H             54.470000000000     41.110000000000     54.590000000000
   C             56.150000000000     41.110000000000     55.960000000000
   H             56.870000000000     41.840000000000     56.390000000000
   C             55.350000000000     40.500000000000     57.120000000000
   H             54.580000000000     39.790000000000     56.740000000000
   H             54.840000000000     41.290000000000     57.700000000000
   H             56.020000000000     39.940000000000     57.800000000000
   C             56.980000000000     40.030000000000     55.240000000000
   H             57.620000000000     40.490000000000     54.460000000000
   H             56.320000000000     39.270000000000     54.770000000000
   H             57.640000000000     39.520000000000     55.970000000000
   C             55.480000000000     44.120000000000     56.000000000000
   O             56.400000000000     44.510000000000     55.300000000000
   N             55.310000000000     44.600000000000     57.250000000000
   H             54.590000000000     44.250000000000     57.840000000000
   C             56.170000000000     45.610000000000     57.810000000000
   H             56.510000000000     46.270000000000     57.030000000000
   C             55.390000000000     46.450000000000     58.840000000000
   H             55.010000000000     45.810000000000     59.670000000000
   H             54.520000000000     46.940000000000     58.350000000000
   H             56.030000000000     47.250000000000     59.270000000000
   C             57.390000000000     44.980000000000     58.450000000000
   O             57.280000000000     44.090000000000     59.290000000000
   N             58.600000000000     45.420000000000     58.050000000000
   H             58.680000000000     46.140000000000     57.360000000000
   C             59.860000000000     44.860000000000     58.510000000000
   H             59.680000000000     44.170000000000     59.330000000000
   C             60.610000000000     44.110000000000     57.380000000000
   H             61.590000000000     43.730000000000     57.760000000000
   H             60.830000000000     44.820000000000     56.560000000000
   S             59.660000000000     42.700000000000     56.710000000000
   H             58.690000000000     43.440000000000     56.190000000000
   C             60.790000000000     45.940000000000     59.050000000000
   O             60.750000000000     47.090000000000     58.620000000000
   N             61.660000000000     45.570000000000     60.010000000000
   H             61.660000000000     44.630000000000     60.340000000000
   C             62.700000000000     46.440000000000     60.530000000000
   H             62.920000000000     47.210000000000     59.800000000000
   C             62.370000000000     47.090000000000     61.910000000000
   H             63.210000000000     47.750000000000     62.240000000000
   H             62.220000000000     46.310000000000     62.680000000000
   C             61.110000000000     47.920000000000     61.830000000000
   C             59.850000000000     47.330000000000     62.020000000000
   H             59.790000000000     46.270000000000     62.220000000000
   C             58.670000000000     48.090000000000     61.900000000000
   H             57.710000000000     47.610000000000     62.010000000000
   C             58.760000000000     49.450000000000     61.600000000000
   O             57.600000000000     50.220000000000     61.380000000000
   H             56.840000000000     49.690000000000     61.610000000000
   C             61.180000000000     49.300000000000     61.580000000000
   H             62.130000000000     49.780000000000     61.440000000000
   C             60.010000000000     50.060000000000     61.470000000000
   H             60.070000000000     51.110000000000     61.240000000000
   C             63.950000000000     45.580000000000     60.670000000000
   O             63.890000000000     44.450000000000     61.150000000000
   N             65.120000000000     46.080000000000     60.200000000000
   H             65.160000000000     47.030000000000     59.910000000000
   C             66.380000000000     45.340000000000     60.180000000000
   H             67.090000000000     45.990000000000     59.690000000000
   C             66.940000000000     45.000000000000     61.600000000000
   H             67.920000000000     44.500000000000     61.510000000000
   H             66.240000000000     44.320000000000     62.130000000000
   C             67.120000000000     46.250000000000     62.460000000000
   O             66.600000000000     46.340000000000     63.570000000000
   N             67.920000000000     47.220000000000     61.960000000000
   H             68.470000000000     47.010000000000     61.150000000000
   H             68.080000000000     48.040000000000     62.500000000000
   C             66.360000000000     44.080000000000     59.300000000000
   O             67.080000000000     43.120000000000     59.530000000000
   N             65.480000000000     44.060000000000     58.280000000000
   H             64.910000000000     44.850000000000     58.070000000000
   C             65.240000000000     42.900000000000     57.430000000000
   H             66.190000000000     42.430000000000     57.200000000000
   H             64.720000000000     43.230000000000     56.550000000000
   C             64.380000000000     41.850000000000     58.090000000000
   O             64.170000000000     40.770000000000     57.530000000000
   N             63.840000000000     42.130000000000     59.290000000000
   H             63.980000000000     43.020000000000     59.720000000000
   C             63.160000000000     41.140000000000     60.100000000000
   H             63.290000000000     40.170000000000     59.650000000000
   C             63.760000000000     41.060000000000     61.530000000000
   H             63.390000000000     41.860000000000     62.200000000000
   H             64.860000000000     41.210000000000     61.430000000000
   O             63.560000000000     39.770000000000     62.110000000000
   H             62.630000000000     39.690000000000     62.340000000000
   C             61.690000000000     41.550000000000     60.190000000000
   O             61.410000000000     42.700000000000     60.540000000000
   N             60.730000000000     40.700000000000     59.870000000000
   C             60.970000000000     39.410000000000     59.200000000000
   H             61.300000000000     38.670000000000     59.960000000000
   H             61.720000000000     39.500000000000     58.390000000000
   C             59.290000000000     40.970000000000     60.030000000000
   H             59.050000000000     41.740000000000     59.320000000000
   C             58.650000000000     39.620000000000     59.660000000000
   H             57.620000000000     39.740000000000     59.260000000000
   H             58.630000000000     38.950000000000     60.540000000000
   C             59.610000000000     39.030000000000     58.620000000000
   H             59.490000000000     37.930000000000     58.510000000000
   H             59.470000000000     39.520000000000     57.640000000000
   C             58.800000000000     41.490000000000     61.390000000000
   O             59.260000000000     41.030000000000     62.430000000000
   N             57.840000000000     42.440000000000     61.400000000000
   H             57.580000000000     42.880000000000     60.540000000000
   C             57.150000000000     42.890000000000     62.600000000000
   H             57.560000000000     42.410000000000     63.480000000000
   C             57.270000000000     44.430000000000     62.790000000000
   H             56.860000000000     44.950000000000     61.900000000000
   H             58.350000000000     44.690000000000     62.860000000000
   O             56.590000000000     44.920000000000     63.950000000000
   H             56.800000000000     44.360000000000     64.700000000000
   C             55.680000000000     42.530000000000     62.540000000000
   O             55.090000000000     42.100000000000     63.530000000000
   N             55.040000000000     42.670000000000     61.370000000000
   H             55.490000000000     43.050000000000     60.560000000000
   C             53.630000000000     42.330000000000     61.260000000000
   H             53.080000000000     43.000000000000     61.910000000000
   H             53.520000000000     41.290000000000     61.510000000000
   C             53.100000000000     42.540000000000     59.880000000000
   O             53.690000000000     43.240000000000     59.060000000000
   N             51.950000000000     41.920000000000     59.600000000000
   H             51.470000000000     41.400000000000     60.290000000000
   C             51.320000000000     41.930000000000     58.290000000000
   H             51.860000000000     42.610000000000     57.650000000000
   C             51.360000000000     40.550000000000     57.630000000000
   H             52.430000000000     40.250000000000     57.580000000000
   C             50.630000000000     39.480000000000     58.460000000000
   H             49.550000000000     39.720000000000     58.590000000000
   H             51.090000000000     39.360000000000     59.470000000000
   H             50.700000000000     38.500000000000     57.940000000000
   C             50.820000000000     40.600000000000     56.190000000000
   H             51.410000000000     41.310000000000     55.570000000000
   H             49.750000000000     40.910000000000     56.170000000000
   H             50.880000000000     39.590000000000     55.730000000000
   C             49.910000000000     42.510000000000     58.410000000000
   O             49.180000000000     42.230000000000     59.360000000000
   N             49.510000000000     43.360000000000     57.450000000000
   H             50.130000000000     43.630000000000     56.730000000000
   C             48.190000000000     43.970000000000     57.460000000000
   H             47.490000000000     43.260000000000     57.880000000000
   C             48.120000000000     45.260000000000     58.330000000000
   H             48.350000000000     44.980000000000     59.380000000000
   H             47.090000000000     45.700000000000     58.330000000000
   C             49.090000000000     46.340000000000     57.900000000000
   C             48.750000000000     47.280000000000     56.910000000000
   H             47.800000000000     47.210000000000     56.400000000000
   C             49.630000000000     48.320000000000     56.580000000000
   H             49.360000000000     49.040000000000     55.830000000000
   C             50.850000000000     48.450000000000     57.260000000000
   O             51.710000000000     49.530000000000     56.970000000000
   H             52.440000000000     49.510000000000     57.590000000000
   C             50.330000000000     46.470000000000     58.560000000000
   H             50.600000000000     45.760000000000     59.330000000000
   C             51.200000000000     47.520000000000     58.250000000000
   H             52.130000000000     47.630000000000     58.790000000000
   C             47.690000000000     44.230000000000     56.060000000000
   O             48.470000000000     44.380000000000     55.110000000000
   N             46.370000000000     44.270000000000     55.880000000000
   H             45.760000000000     44.160000000000     56.660000000000
   C             45.720000000000     44.570000000000     54.620000000000
   H             46.380000000000     44.330000000000     53.800000000000
   C             44.430000000000     43.700000000000     54.520000000000
   H             43.840000000000     43.920000000000     55.430000000000
   H             44.720000000000     42.630000000000     54.600000000000
   C             43.510000000000     43.920000000000     53.280000000000
   H             43.630000000000     44.910000000000     52.810000000000
   H             42.460000000000     43.850000000000     53.620000000000
   C             43.670000000000     42.820000000000     52.240000000000
   O             43.000000000000     41.780000000000     52.310000000000
   N             44.540000000000     43.010000000000     51.230000000000
   H             44.550000000000     42.340000000000     50.500000000000
   H             45.150000000000     43.810000000000     51.250000000000
   C             45.380000000000     46.060000000000     54.510000000000
   O             44.930000000000     46.670000000000     55.480000000000
   N             45.570000000000     46.670000000000     53.320000000000
   H             46.020000000000     46.190000000000     52.570000000000
   C             45.170000000000     48.040000000000     53.050000000000
   H             44.290000000000     48.270000000000     53.630000000000
   C             46.280000000000     49.080000000000     53.410000000000
   H             46.450000000000     48.990000000000     54.510000000000
   H             45.890000000000     50.100000000000     53.250000000000
   S             47.870000000000     48.840000000000     52.540000000000
   H             47.380000000000     49.060000000000     51.320000000000
   C             44.770000000000     48.180000000000     51.590000000000
   O             45.040000000000     47.300000000000     50.770000000000
   N             44.110000000000     49.310000000000     51.220000000000
   H             43.810000000000     49.950000000000     51.920000000000
   C             43.780000000000     49.630000000000     49.840000000000
   H             44.150000000000     48.850000000000     49.190000000000
   C             42.260000000000     49.770000000000     49.650000000000
   H             41.860000000000     50.640000000000     50.210000000000
   H             41.740000000000     48.860000000000     50.030000000000
   H             42.000000000000     49.890000000000     48.570000000000
   C             44.440000000000     50.930000000000     49.380000000000
   O             44.570000000000     51.900000000000     50.130000000000
   N             44.880000000000     50.970000000000     48.100000000000
   H             44.780000000000     50.160000000000     47.530000000000
   C             45.400000000000     52.160000000000     47.450000000000
   H             46.180000000000     52.570000000000     48.080000000000
   C             46.010000000000     51.800000000000     46.070000000000
   H             45.210000000000     51.340000000000     45.440000000000
   H             46.780000000000     51.020000000000     46.220000000000
   C             46.630000000000     52.980000000000     45.270000000000
   H             45.830000000000     53.730000000000     45.060000000000
   H             46.960000000000     52.590000000000     44.290000000000
   S             48.020000000000     53.820000000000     46.090000000000
   C             49.240000000000     52.470000000000     46.010000000000
   H             49.340000000000     52.080000000000     44.970000000000
   H             48.950000000000     51.630000000000     46.670000000000
   H             50.240000000000     52.830000000000     46.330000000000
   C             44.350000000000     53.260000000000     47.300000000000
   O             43.290000000000     53.050000000000     46.690000000000
   N             44.590000000000     54.460000000000     47.860000000000
   H             45.460000000000     54.640000000000     48.330000000000
   C             43.650000000000     55.570000000000     47.820000000000
   H             42.690000000000     55.150000000000     48.080000000000
   C             43.980000000000     56.660000000000     48.880000000000
   H             43.230000000000     57.480000000000     48.790000000000
   H             44.980000000000     57.100000000000     48.650000000000
   C             43.970000000000     56.170000000000     50.340000000000
   H             44.020000000000     57.060000000000     51.010000000000
   H             44.890000000000     55.580000000000     50.530000000000
   C             42.780000000000     55.300000000000     50.750000000000
   H             42.870000000000     55.010000000000     51.820000000000
   H             42.750000000000     54.370000000000     50.140000000000
   N             41.530000000000     56.090000000000     50.530000000000
   H             41.560000000000     57.080000000000     50.370000000000
   C             40.320000000000     55.600000000000     50.740000000000
   N             40.130000000000     54.400000000000     51.250000000000
   H             39.190000000000     54.100000000000     51.440000000000
   H             40.890000000000     53.780000000000     51.400000000000
   N             39.250000000000     56.300000000000     50.440000000000
   H             39.340000000000     57.100000000000     49.850000000000
   H             38.400000000000     55.770000000000     50.460000000000
   C             43.520000000000     56.240000000000     46.450000000000
   O             44.500000000000     56.300000000000     45.700000000000
   N             42.370000000000     56.810000000000     46.090000000000
   C             41.060000000000     56.440000000000     46.640000000000
   H             40.930000000000     56.930000000000     47.630000000000
   H             40.960000000000     55.340000000000     46.740000000000
   C             42.220000000000     57.760000000000     44.970000000000
   H             42.360000000000     57.190000000000     44.070000000000
   C             40.770000000000     58.240000000000     45.110000000000
   H             40.350000000000     58.600000000000     44.150000000000
   H             40.690000000000     59.040000000000     45.880000000000
   C             40.050000000000     56.990000000000     45.630000000000
   H             39.070000000000     57.240000000000     46.080000000000
   H             39.910000000000     56.280000000000     44.790000000000
   C             43.220000000000     58.890000000000     44.860000000000
   O             43.470000000000     59.350000000000     43.750000000000
   N             43.810000000000     59.370000000000     45.970000000000
   H             43.520000000000     59.050000000000     46.870000000000
   C             44.830000000000     60.400000000000     45.940000000000
   H             44.740000000000     60.950000000000     45.010000000000
   C             44.590000000000     61.440000000000     47.080000000000
   H             43.530000000000     61.760000000000     47.030000000000
   H             45.230000000000     62.330000000000     46.900000000000
   C             44.870000000000     60.910000000000     48.490000000000
   O             45.140000000000     59.740000000000     48.730000000000
   N             44.860000000000     61.840000000000     49.480000000000
   H             44.540000000000     62.770000000000     49.300000000000
   H             45.020000000000     61.500000000000     50.400000000000
   C             46.260000000000     59.810000000000     45.940000000000
   O             47.240000000000     60.540000000000     46.010000000000
   N             46.370000000000     58.470000000000     45.820000000000
   H             45.530000000000     57.920000000000     45.760000000000
   C             47.590000000000     57.700000000000     45.620000000000
   H             47.240000000000     56.710000000000     45.380000000000
   C             48.460000000000     58.150000000000     44.420000000000
   H             49.440000000000     57.630000000000     44.430000000000
   H             48.670000000000     59.240000000000     44.460000000000
   C             47.820000000000     57.810000000000     43.100000000000
   C             47.850000000000     56.490000000000     42.630000000000
   H             48.260000000000     55.710000000000     43.250000000000
   C             47.380000000000     56.170000000000     41.350000000000
   H             47.410000000000     55.150000000000     40.990000000000
   C             46.830000000000     57.170000000000     40.540000000000
   H             46.420000000000     56.940000000000     39.570000000000
   C             47.280000000000     58.810000000000     42.280000000000
   H             47.240000000000     59.820000000000     42.630000000000
   C             46.770000000000     58.490000000000     41.010000000000
   H             46.290000000000     59.240000000000     40.410000000000
   C             48.430000000000     57.450000000000     46.870000000000
   O             49.600000000000     57.060000000000     46.790000000000
   N             47.850000000000     57.640000000000     48.070000000000
   H             46.920000000000     57.980000000000     48.110000000000
   C             48.480000000000     57.240000000000     49.320000000000
   H             49.540000000000     57.100000000000     49.160000000000
   C             48.330000000000     58.270000000000     50.450000000000
   H             49.050000000000     58.020000000000     51.260000000000
   O             47.030000000000     58.340000000000     51.020000000000
   H             46.440000000000     58.580000000000     50.310000000000
   C             48.670000000000     59.670000000000     49.900000000000
   H             47.920000000000     60.010000000000     49.160000000000
   H             49.670000000000     59.660000000000     49.420000000000
   H             48.690000000000     60.410000000000     50.730000000000
   C             47.920000000000     55.890000000000     49.770000000000
   O             46.960000000000     55.360000000000     49.200000000000
   N             48.500000000000     55.300000000000     50.820000000000
   H             49.370000000000     55.650000000000     51.170000000000
   C             47.850000000000     54.270000000000     51.610000000000
   H             46.830000000000     54.150000000000     51.280000000000
   C             48.520000000000     52.890000000000     51.550000000000
   H             47.970000000000     52.190000000000     52.220000000000
   C             48.350000000000     52.350000000000     50.120000000000
   H             48.970000000000     52.930000000000     49.400000000000
   H             47.280000000000     52.420000000000     49.820000000000
   H             48.640000000000     51.280000000000     50.080000000000
   C             50.000000000000     52.910000000000     52.020000000000
   H             50.020000000000     53.240000000000     53.080000000000
   H             50.570000000000     53.650000000000     51.420000000000
   C             50.710000000000     51.550000000000     51.940000000000
   H             50.780000000000     51.200000000000     50.890000000000
   H             50.160000000000     50.790000000000     52.540000000000
   H             51.740000000000     51.640000000000     52.330000000000
   C             47.760000000000     54.760000000000     53.040000000000
   O             48.630000000000     55.490000000000     53.520000000000
   N             46.700000000000     54.390000000000     53.770000000000
   H             45.990000000000     53.800000000000     53.400000000000
   C             46.630000000000     54.640000000000     55.200000000000
   H             47.150000000000     55.550000000000     55.450000000000
   C             45.150000000000     54.720000000000     55.690000000000
   H             45.130000000000     54.890000000000     56.790000000000
   H             44.680000000000     53.730000000000     55.510000000000
   C             44.260000000000     55.770000000000     54.990000000000
   H             44.340000000000     55.640000000000     53.890000000000
   H             44.610000000000     56.790000000000     55.240000000000
   C             42.780000000000     55.570000000000     55.410000000000
   H             42.680000000000     55.790000000000     56.500000000000
   H             42.560000000000     54.490000000000     55.290000000000
   C             41.720000000000     56.330000000000     54.600000000000
   H             40.720000000000     55.920000000000     54.830000000000
   H             41.910000000000     56.210000000000     53.510000000000
   N             41.700000000000     57.770000000000     54.900000000000
   H             42.660000000000     58.160000000000     54.870000000000
   H             41.310000000000     57.960000000000     55.850000000000
   H             41.110000000000     58.240000000000     54.180000000000
   C             47.340000000000     53.480000000000     55.910000000000
   O             46.730000000000     52.460000000000     56.210000000000
   N             48.670000000000     53.580000000000     56.120000000000
   H             49.180000000000     54.420000000000     55.920000000000
   C             49.490000000000     52.480000000000     56.610000000000
   H             50.450000000000     52.570000000000     56.130000000000
   H             49.010000000000     51.540000000000     56.410000000000
   C             49.740000000000     52.550000000000     58.090000000000
   O             49.140000000000     53.310000000000     58.840000000000
   N             50.700000000000     51.730000000000     58.550000000000
   H             51.090000000000     51.040000000000     57.940000000000
   C             51.300000000000     51.860000000000     59.850000000000
   H             51.180000000000     52.870000000000     60.210000000000
   C             50.700000000000     50.870000000000     60.880000000000
   H             50.890000000000     49.830000000000     60.560000000000
   H             49.600000000000     51.030000000000     60.910000000000
   O             51.240000000000     51.090000000000     62.180000000000
   H             50.660000000000     51.720000000000     62.620000000000
   C             52.780000000000     51.590000000000     59.690000000000
   O             53.190000000000     50.480000000000     59.340000000000
   N             53.610000000000     52.630000000000     59.890000000000
   H             53.260000000000     53.510000000000     60.190000000000
   C             55.020000000000     52.590000000000     59.560000000000
   H             55.390000000000     51.580000000000     59.700000000000
   C             55.270000000000     53.070000000000     58.110000000000
   H             56.350000000000     53.220000000000     57.910000000000
   H             54.770000000000     54.060000000000     57.960000000000
   C             54.770000000000     52.100000000000     57.070000000000
   C             55.390000000000     50.850000000000     56.890000000000
   H             56.160000000000     50.550000000000     57.590000000000
   C             55.050000000000     50.020000000000     55.820000000000
   H             55.540000000000     49.070000000000     55.690000000000
   C             54.080000000000     50.440000000000     54.900000000000
   H             53.810000000000     49.820000000000     54.060000000000
   C             53.770000000000     52.480000000000     56.160000000000
   H             53.270000000000     53.430000000000     56.300000000000
   C             53.420000000000     51.660000000000     55.080000000000
   H             52.660000000000     51.980000000000     54.390000000000
   C             55.820000000000     53.480000000000     60.500000000000
   O             55.340000000000     54.520000000000     60.970000000000
   N             57.070000000000     53.100000000000     60.800000000000
   H             57.410000000000     52.220000000000     60.480000000000
   C             57.980000000000     53.860000000000     61.640000000000
   H             57.620000000000     54.870000000000     61.740000000000
   C             58.170000000000     53.210000000000     63.040000000000
   H             58.900000000000     53.790000000000     63.650000000000
   H             58.580000000000     52.190000000000     62.910000000000
   C             56.870000000000     53.080000000000     63.870000000000
   H             56.100000000000     52.570000000000     63.260000000000
   C             57.140000000000     52.200000000000     65.100000000000
   H             57.920000000000     52.660000000000     65.740000000000
   H             57.480000000000     51.190000000000     64.790000000000
   H             56.210000000000     52.100000000000     65.700000000000
   C             56.330000000000     54.450000000000     64.310000000000
   H             56.080000000000     55.070000000000     63.430000000000
   H             57.080000000000     54.980000000000     64.940000000000
   H             55.410000000000     54.320000000000     64.920000000000
   C             59.340000000000     53.960000000000     60.960000000000
   O             59.600000000000     53.320000000000     59.940000000000
   N             60.250000000000     54.790000000000     61.510000000000
   H             59.980000000000     55.350000000000     62.290000000000
   C             61.620000000000     54.970000000000     61.050000000000
   H             61.580000000000     55.380000000000     60.050000000000
   C             62.420000000000     55.940000000000     61.970000000000
   H             63.430000000000     56.100000000000     61.550000000000
   H             62.520000000000     55.480000000000     62.980000000000
   C             61.750000000000     57.300000000000     62.110000000000
   O             60.870000000000     57.720000000000     61.360000000000
   N             62.160000000000     58.040000000000     63.180000000000
   H             61.760000000000     58.950000000000     63.270000000000
   H             62.930000000000     57.720000000000     63.720000000000
   C             62.400000000000     53.650000000000     60.980000000000
   O             62.790000000000     53.070000000000     62.000000000000
   N             62.640000000000     53.140000000000     59.760000000000
   H             62.350000000000     53.630000000000     58.940000000000
   C             63.340000000000     51.880000000000     59.520000000000
   H             63.550000000000     51.380000000000     60.460000000000
   H             64.240000000000     52.100000000000     58.960000000000
   C             62.550000000000     50.940000000000     58.690000000000
   O             63.030000000000     49.860000000000     58.340000000000
   N             61.310000000000     51.320000000000     58.320000000000
   H             60.960000000000     52.210000000000     58.600000000000
   C             60.400000000000     50.450000000000     57.600000000000
   H             60.620000000000     49.420000000000     57.840000000000
   C             58.920000000000     50.700000000000     57.990000000000
   H             58.790000000000     50.430000000000     59.060000000000
   H             58.250000000000     50.040000000000     57.400000000000
   O             58.550000000000     52.060000000000     57.820000000000
   H             58.940000000000     52.570000000000     58.530000000000
   C             60.490000000000     50.570000000000     56.100000000000
   O             59.850000000000     49.820000000000     55.370000000000
   N             61.360000000000     51.470000000000     55.570000000000
   H             61.790000000000     52.190000000000     56.110000000000
   C             61.650000000000     51.540000000000     54.160000000000
   H             60.720000000000     51.810000000000     53.670000000000
   C             62.700000000000     52.620000000000     53.840000000000
   H             63.120000000000     52.450000000000     52.820000000000
   H             63.560000000000     52.500000000000     54.540000000000
   S             62.070000000000     54.300000000000     53.850000000000
   C             62.090000000000     50.220000000000     53.550000000000
   O             62.800000000000     49.420000000000     54.160000000000
   N             61.600000000000     49.940000000000     52.330000000000
   H             61.050000000000     50.630000000000     51.870000000000
   C             61.850000000000     48.670000000000     51.680000000000
   H             62.850000000000     48.340000000000     51.900000000000
   H             61.690000000000     48.810000000000     50.620000000000
   C             60.920000000000     47.570000000000     52.110000000000
   O             60.990000000000     46.460000000000     51.590000000000
   N             59.990000000000     47.830000000000     53.050000000000
   H             60.030000000000     48.700000000000     53.550000000000
   C             58.840000000000     46.970000000000     53.300000000000
   H             59.200000000000     45.970000000000     53.500000000000
   C             57.960000000000     47.420000000000     54.500000000000
   H             57.080000000000     46.740000000000     54.610000000000
   H             57.580000000000     48.450000000000     54.330000000000
   O             58.700000000000     47.390000000000     55.730000000000
   H             59.240000000000     48.180000000000     55.710000000000
   C             57.940000000000     46.930000000000     52.080000000000
   O             57.660000000000     47.960000000000     51.480000000000
   N             57.470000000000     45.730000000000     51.680000000000
   H             57.640000000000     44.910000000000     52.210000000000
   C             56.780000000000     45.560000000000     50.410000000000
   H             56.760000000000     46.510000000000     49.890000000000
   C             57.480000000000     44.600000000000     49.440000000000
   H             56.900000000000     44.530000000000     48.500000000000
   C             58.850000000000     45.200000000000     49.090000000000
   H             59.530000000000     45.200000000000     49.970000000000
   H             58.750000000000     46.250000000000     48.730000000000
   H             59.340000000000     44.610000000000     48.290000000000
   C             57.600000000000     43.180000000000     50.030000000000
   H             56.610000000000     42.750000000000     50.270000000000
   H             58.220000000000     43.190000000000     50.960000000000
   H             58.100000000000     42.520000000000     49.300000000000
   C             55.320000000000     45.190000000000     50.570000000000
   O             54.880000000000     44.610000000000     51.560000000000
   N             54.540000000000     45.570000000000     49.540000000000
   H             54.980000000000     46.060000000000     48.780000000000
   C             53.130000000000     45.270000000000     49.390000000000
   H             52.620000000000     46.190000000000     49.140000000000
   H             52.790000000000     44.830000000000     50.310000000000
   C             52.890000000000     44.300000000000     48.270000000000
   O             53.540000000000     44.360000000000     47.220000000000
   N             51.920000000000     43.380000000000     48.450000000000
   H             51.410000000000     43.350000000000     49.310000000000
   C             51.760000000000     42.250000000000     47.550000000000
   H             51.940000000000     42.600000000000     46.550000000000
   C             52.790000000000     41.120000000000     47.900000000000
   H             53.810000000000     41.540000000000     47.830000000000
   H             52.720000000000     40.290000000000     47.160000000000
   C             52.620000000000     40.560000000000     49.300000000000
   C             53.150000000000     41.220000000000     50.420000000000
   H             53.670000000000     42.160000000000     50.290000000000
   C             53.010000000000     40.690000000000     51.710000000000
   H             53.410000000000     41.220000000000     52.550000000000
   C             52.350000000000     39.470000000000     51.890000000000
   H             52.230000000000     39.050000000000     52.880000000000
   C             51.970000000000     39.320000000000     49.500000000000
   H             51.570000000000     38.790000000000     48.640000000000
   C             51.830000000000     38.780000000000     50.780000000000
   H             51.320000000000     37.840000000000     50.930000000000
   C             50.350000000000     41.670000000000     47.560000000000
   O             49.570000000000     41.840000000000     48.500000000000
   N             50.010000000000     40.930000000000     46.490000000000
   H             50.670000000000     40.870000000000     45.740000000000
   C             48.880000000000     40.030000000000     46.410000000000
   H             48.410000000000     39.930000000000     47.380000000000
   C             47.840000000000     40.430000000000     45.320000000000
   H             47.140000000000     39.580000000000     45.150000000000
   H             48.340000000000     40.660000000000     44.360000000000
   C             46.970000000000     41.590000000000     45.750000000000
   O             45.790000000000     41.410000000000     46.070000000000
   N             47.480000000000     42.840000000000     45.700000000000
   H             46.880000000000     43.560000000000     46.040000000000
   H             48.460000000000     42.960000000000     45.550000000000
   C             49.450000000000     38.670000000000     46.040000000000
   O             50.560000000000     38.570000000000     45.520000000000
   N             48.730000000000     37.570000000000     46.310000000000
   H             47.840000000000     37.620000000000     46.770000000000
   C             49.160000000000     36.230000000000     45.920000000000
   H             50.070000000000     36.290000000000     45.340000000000
   C             49.440000000000     35.310000000000     47.110000000000
   H             48.500000000000     35.100000000000     47.660000000000
   C             50.010000000000     33.970000000000     46.600000000000
   H             50.960000000000     34.130000000000     46.040000000000
   H             49.300000000000     33.450000000000     45.930000000000
   H             50.220000000000     33.280000000000     47.440000000000
   C             50.430000000000     36.010000000000     48.090000000000
   H             49.940000000000     36.910000000000     48.520000000000
   H             51.320000000000     36.350000000000     47.520000000000
   C             50.900000000000     35.130000000000     49.250000000000
   H             51.550000000000     34.310000000000     48.880000000000
   H             50.030000000000     34.680000000000     49.780000000000
   H             51.480000000000     35.730000000000     49.980000000000
   C             48.090000000000     35.650000000000     45.000000000000
   O             46.900000000000     35.800000000000     45.260000000000
   N             48.510000000000     35.020000000000     43.890000000000
   H             49.480000000000     34.930000000000     43.680000000000
   C             47.630000000000     34.310000000000     42.980000000000
   H             46.660000000000     34.170000000000     43.430000000000
   C             47.490000000000     35.080000000000     41.640000000000
   H             48.490000000000     35.220000000000     41.190000000000
   H             47.040000000000     36.070000000000     41.830000000000
   C             46.610000000000     34.360000000000     40.620000000000
   O             45.770000000000     33.540000000000     41.040000000000
   O             46.730000000000     34.740000000000     39.420000000000
   C             48.260000000000     32.930000000000     42.800000000000
   O             49.400000000000     32.820000000000     42.360000000000
   N             47.540000000000     31.850000000000     43.180000000000
   H             46.580000000000     31.970000000000     43.390000000000
   C             48.070000000000     30.500000000000     43.250000000000
   H             47.350000000000     29.940000000000     43.830000000000
   C             48.130000000000     29.900000000000     41.810000000000
   H             48.900000000000     30.440000000000     41.210000000000
   H             47.150000000000     30.090000000000     41.320000000000
   C             48.370000000000     28.410000000000     41.730000000000
   C             47.580000000000     27.510000000000     42.460000000000
   H             46.830000000000     27.890000000000     43.140000000000
   C             47.740000000000     26.130000000000     42.320000000000
   H             47.130000000000     25.460000000000     42.900000000000
   C             48.690000000000     25.630000000000     41.420000000000
   O             48.810000000000     24.240000000000     41.250000000000
   H             48.400000000000     23.810000000000     42.010000000000
   C             49.320000000000     27.900000000000     40.830000000000
   H             49.930000000000     28.570000000000     40.240000000000
   C             49.480000000000     26.510000000000     40.670000000000
   H             50.200000000000     26.120000000000     39.970000000000
   C             49.390000000000     30.430000000000     44.060000000000
   O             49.450000000000     30.850000000000     45.220000000000
   N             50.490000000000     29.930000000000     43.470000000000
   H             50.500000000000     29.550000000000     42.550000000000
   C             51.770000000000     29.890000000000     44.150000000000
   H             51.610000000000     29.820000000000     45.210000000000
   C             52.530000000000     28.600000000000     43.720000000000
   H             51.830000000000     27.740000000000     43.800000000000
   H             53.350000000000     28.420000000000     44.440000000000
   C             53.120000000000     28.600000000000     42.320000000000
   O             52.410000000000     28.940000000000     41.340000000000
   O             54.290000000000     28.160000000000     42.190000000000
   C             52.590000000000     31.160000000000     43.890000000000
   O             53.670000000000     31.340000000000     44.460000000000
   N             52.080000000000     32.100000000000     43.070000000000
   H             51.150000000000     31.990000000000     42.720000000000
   C             52.810000000000     33.260000000000     42.590000000000
   H             53.860000000000     33.050000000000     42.690000000000
   C             52.520000000000     33.480000000000     41.070000000000
   H             51.420000000000     33.580000000000     40.960000000000
   H             52.800000000000     32.530000000000     40.560000000000
   S             53.370000000000     34.900000000000     40.280000000000
   H             54.610000000000     34.500000000000     40.540000000000
   C             52.540000000000     34.520000000000     43.390000000000
   O             51.410000000000     35.000000000000     43.530000000000
   N             53.610000000000     35.140000000000     43.920000000000
   H             54.520000000000     34.770000000000     43.770000000000
   C             53.530000000000     36.400000000000     44.640000000000
   H             52.570000000000     36.450000000000     45.140000000000
   C             54.610000000000     36.550000000000     45.700000000000
   H             55.610000000000     36.560000000000     45.220000000000
   C             54.400000000000     37.860000000000     46.490000000000
   H             53.370000000000     37.910000000000     46.910000000000
   H             54.570000000000     38.750000000000     45.850000000000
   H             55.120000000000     37.910000000000     47.330000000000
   C             54.540000000000     35.350000000000     46.670000000000
   H             54.750000000000     34.390000000000     46.150000000000
   H             53.530000000000     35.280000000000     47.140000000000
   H             55.300000000000     35.480000000000     47.480000000000
   C             53.590000000000     37.560000000000     43.650000000000
   O             54.520000000000     37.720000000000     42.870000000000
   N             52.560000000000     38.420000000000     43.660000000000
   H             51.830000000000     38.340000000000     44.340000000000
   C             52.500000000000     39.560000000000     42.770000000000
   H             53.250000000000     39.490000000000     41.990000000000
   C             51.110000000000     39.680000000000     42.090000000000
   H             51.120000000000     40.510000000000     41.350000000000
   H             50.320000000000     39.900000000000     42.850000000000
   O             50.790000000000     38.450000000000     41.440000000000
   H             50.820000000000     37.790000000000     42.130000000000
   C             52.800000000000     40.780000000000     43.600000000000
   O             51.980000000000     41.210000000000     44.410000000000
   N             54.000000000000     41.370000000000     43.440000000000
   H             54.620000000000     41.050000000000     42.730000000000
   C             54.430000000000     42.510000000000     44.220000000000
   H             53.970000000000     42.460000000000     45.190000000000
   C             55.970000000000     42.580000000000     44.390000000000
   H             56.260000000000     43.510000000000     44.930000000000
   H             56.470000000000     42.590000000000     43.400000000000
   C             56.490000000000     41.410000000000     45.190000000000
   C             56.460000000000     41.460000000000     46.590000000000
   H             56.030000000000     42.320000000000     47.090000000000
   C             57.000000000000     40.420000000000     47.350000000000
   H             56.990000000000     40.460000000000     48.430000000000
   C             57.590000000000     39.320000000000     46.710000000000
   H             58.030000000000     38.530000000000     47.290000000000
   C             57.080000000000     40.300000000000     44.560000000000
   H             57.120000000000     40.260000000000     43.480000000000
   C             57.620000000000     39.260000000000     45.310000000000
   H             58.090000000000     38.410000000000     44.820000000000
   C             53.970000000000     43.790000000000     43.540000000000
   O             53.990000000000     43.910000000000     42.330000000000
   N             53.500000000000     44.770000000000     44.340000000000
   H             53.440000000000     44.620000000000     45.330000000000
   C             52.910000000000     45.970000000000     43.780000000000
   H             53.250000000000     46.100000000000     42.760000000000
   C             51.360000000000     45.880000000000     43.770000000000
   H             51.110000000000     45.050000000000     43.070000000000
   H             50.930000000000     46.800000000000     43.340000000000
   S             50.610000000000     45.490000000000     45.400000000000
   H             50.710000000000     46.720000000000     45.900000000000
   C             53.330000000000     47.250000000000     44.470000000000
   O             53.100000000000     48.340000000000     43.950000000000
   N             53.970000000000     47.180000000000     45.650000000000
   H             54.200000000000     46.300000000000     46.070000000000
   C             54.320000000000     48.370000000000     46.390000000000
   H             54.500000000000     49.180000000000     45.700000000000
   C             53.140000000000     48.780000000000     47.330000000000
   H             52.870000000000     47.920000000000     47.970000000000
   H             52.250000000000     49.000000000000     46.700000000000
   C             53.390000000000     49.980000000000     48.220000000000
   C             53.020000000000     51.260000000000     47.790000000000
   H             52.610000000000     51.390000000000     46.800000000000
   C             53.150000000000     52.370000000000     48.640000000000
   H             52.850000000000     53.350000000000     48.310000000000
   C             53.670000000000     52.200000000000     49.940000000000
   O             53.800000000000     53.320000000000     50.780000000000
   H             54.400000000000     53.110000000000     51.500000000000
   C             53.880000000000     49.810000000000     49.530000000000
   H             54.140000000000     48.830000000000     49.880000000000
   C             54.020000000000     50.920000000000     50.380000000000
   H             54.380000000000     50.780000000000     51.390000000000
   C             55.620000000000     48.150000000000     47.150000000000
   O             55.860000000000     47.060000000000     47.670000000000
   N             56.480000000000     49.160000000000     47.220000000000
   H             56.310000000000     49.980000000000     46.660000000000
   C             57.640000000000     49.200000000000     48.080000000000
   H             57.580000000000     48.410000000000     48.810000000000
   C             58.960000000000     49.050000000000     47.280000000000
   H             58.970000000000     49.790000000000     46.450000000000
   H             58.940000000000     48.040000000000     46.810000000000
   C             60.250000000000     49.210000000000     48.110000000000
   H             60.140000000000     48.590000000000     49.030000000000
   H             60.330000000000     50.270000000000     48.430000000000
   S             61.770000000000     48.730000000000     47.230000000000
   C             61.720000000000     46.970000000000     47.700000000000
   H             60.800000000000     46.480000000000     47.330000000000
   H             61.760000000000     46.850000000000     48.800000000000
   H             62.590000000000     46.420000000000     47.270000000000
   C             57.600000000000     50.510000000000     48.850000000000
   O             57.390000000000     51.580000000000     48.280000000000
   N             57.730000000000     50.450000000000     50.190000000000
   H             57.850000000000     49.580000000000     50.660000000000
   C             57.540000000000     51.610000000000     51.050000000000
   H             56.720000000000     52.170000000000     50.630000000000
   C             57.160000000000     51.210000000000     52.490000000000
   H             58.010000000000     50.700000000000     52.990000000000
   H             56.310000000000     50.510000000000     52.470000000000
   N             55.870000000000     53.300000000000     52.780000000000
   C             56.760000000000     52.390000000000     53.320000000000
   C             55.790000000000     54.270000000000     53.680000000000
   H             55.200000000000     55.170000000000     53.580000000000
   N             56.580000000000     54.020000000000     54.750000000000
   H             56.670000000000     54.590000000000     55.570000000000
   C             57.200000000000     52.820000000000     54.530000000000
   H             57.910000000000     52.370000000000     55.220000000000
   C             58.740000000000     52.560000000000     51.100000000000
   O             59.890000000000     52.140000000000     51.200000000000
   N             58.440000000000     53.880000000000     51.030000000000
   H             57.480000000000     54.140000000000     51.050000000000
   C             59.430000000000     54.950000000000     51.060000000000
   H             60.400000000000     54.550000000000     51.290000000000
   C             59.470000000000     55.700000000000     49.700000000000
   H             59.990000000000     56.680000000000     49.790000000000
   H             58.430000000000     55.890000000000     49.360000000000
   N             61.440000000000     55.330000000000     48.220000000000
   C             60.180000000000     54.920000000000     48.640000000000
   C             61.700000000000     54.580000000000     47.160000000000
   H             62.590000000000     54.660000000000     46.540000000000
   N             60.700000000000     53.710000000000     46.900000000000
   H             60.610000000000     53.090000000000     46.110000000000
   C             59.710000000000     53.930000000000     47.830000000000
   H             58.760000000000     53.420000000000     47.820000000000
   C             59.140000000000     56.000000000000     52.120000000000
   O             60.040000000000     56.460000000000     52.820000000000
   N             57.900000000000     56.500000000000     52.240000000000
   H             57.120000000000     56.160000000000     51.720000000000
   C             57.710000000000     57.730000000000     52.980000000000
   H             58.380000000000     57.720000000000     53.830000000000
   C             58.050000000000     58.990000000000     52.110000000000
   H             59.160000000000     59.020000000000     52.000000000000
   H             57.770000000000     59.920000000000     52.640000000000
   C             57.440000000000     58.960000000000     50.700000000000
   H             56.350000000000     58.740000000000     50.790000000000
   H             57.880000000000     58.110000000000     50.130000000000
   S             57.680000000000     60.490000000000     49.740000000000
   C             56.270000000000     61.370000000000     50.470000000000
   H             56.360000000000     61.440000000000     51.580000000000
   H             55.310000000000     60.860000000000     50.250000000000
   H             56.200000000000     62.400000000000     50.070000000000
   C             56.340000000000     57.920000000000     53.610000000000
   O             55.340000000000     57.310000000000     53.220000000000
   N             56.300000000000     58.810000000000     54.600000000000
   H             57.160000000000     59.220000000000     54.910000000000
   C             55.110000000000     59.250000000000     55.300000000000
   H             54.240000000000     58.720000000000     54.940000000000
   C             55.250000000000     58.970000000000     56.810000000000
   H             56.170000000000     59.450000000000     57.210000000000
   H             55.410000000000     57.870000000000     56.920000000000
   C             54.040000000000     59.370000000000     57.690000000000
   H             53.120000000000     58.890000000000     57.300000000000
   H             53.890000000000     60.470000000000     57.690000000000
   C             54.250000000000     58.890000000000     59.120000000000
   O             54.350000000000     59.760000000000     60.030000000000
   O             54.320000000000     57.650000000000     59.330000000000
   C             54.900000000000     60.730000000000     55.050000000000
   O             55.830000000000     61.540000000000     55.120000000000
   N             53.670000000000     61.110000000000     54.690000000000
   H             52.940000000000     60.430000000000     54.670000000000
   C             53.270000000000     62.470000000000     54.390000000000
   H             54.130000000000     63.020000000000     54.040000000000
   C             52.180000000000     62.420000000000     53.280000000000
   H             51.600000000000     63.360000000000     53.190000000000
   H             51.460000000000     61.620000000000     53.560000000000
   C             52.760000000000     62.080000000000     51.890000000000
   H             53.510000000000     61.260000000000     52.000000000000
   C             51.670000000000     61.550000000000     50.940000000000
   H             50.900000000000     62.320000000000     50.760000000000
   H             51.190000000000     60.650000000000     51.370000000000
   H             52.120000000000     61.270000000000     49.960000000000
   C             53.450000000000     63.290000000000     51.250000000000
   H             54.300000000000     63.650000000000     51.880000000000
   H             52.730000000000     64.130000000000     51.130000000000
   H             53.850000000000     63.030000000000     50.250000000000
   C             52.760000000000     63.170000000000     55.650000000000
   O             52.480000000000     62.500000000000     56.640000000000
   N             52.600000000000     64.500000000000     55.700000000000
   C             53.050000000000     65.420000000000     54.660000000000
   H             52.690000000000     65.140000000000     53.650000000000
   H             54.160000000000     65.460000000000     54.670000000000
   C             52.360000000000     65.200000000000     56.970000000000
   H             53.070000000000     64.840000000000     57.700000000000
   C             52.600000000000     66.690000000000     56.630000000000
   H             53.640000000000     66.950000000000     56.920000000000
   H             51.910000000000     67.380000000000     57.150000000000
   C             52.470000000000     66.760000000000     55.100000000000
   H             51.400000000000     66.820000000000     54.820000000000
   H             53.010000000000     67.620000000000     54.660000000000
   C             50.970000000000     64.970000000000     57.560000000000
   O             50.720000000000     65.410000000000     58.680000000000
   N             50.070000000000     64.250000000000     56.860000000000
   H             50.270000000000     63.960000000000     55.930000000000
   C             48.770000000000     63.840000000000     57.370000000000
   H             48.480000000000     64.490000000000     58.190000000000
   C             47.660000000000     63.910000000000     56.310000000000
   H             46.750000000000     63.350000000000     56.620000000000
   O             48.110000000000     63.440000000000     55.050000000000
   H             47.330000000000     63.090000000000     54.610000000000
   C             47.260000000000     65.390000000000     56.120000000000
   H             48.140000000000     65.990000000000     55.780000000000
   H             46.890000000000     65.820000000000     57.080000000000
   H             46.460000000000     65.480000000000     55.360000000000
   C             48.790000000000     62.430000000000     57.940000000000
   O             47.770000000000     61.920000000000     58.370000000000
   N             49.970000000000     61.770000000000     57.990000000000
   H             50.810000000000     62.190000000000     57.640000000000
   C             50.110000000000     60.440000000000     58.610000000000
   H             49.480000000000     60.380000000000     59.480000000000
   H             51.160000000000     60.310000000000     58.840000000000
   C             49.730000000000     59.310000000000     57.700000000000
   O             49.430000000000     58.200000000000     58.150000000000
   N             49.720000000000     59.580000000000     56.390000000000
   H             49.960000000000     60.500000000000     56.090000000000
   C             49.440000000000     58.610000000000     55.340000000000
   H             49.180000000000     57.670000000000     55.790000000000
   C             48.320000000000     59.040000000000     54.390000000000
   H             48.130000000000     58.230000000000     53.650000000000
   C             47.030000000000     59.230000000000     55.200000000000
   H             47.140000000000     60.050000000000     55.950000000000
   H             46.780000000000     58.300000000000     55.750000000000
   H             46.180000000000     59.490000000000     54.530000000000
   C             48.680000000000     60.320000000000     53.610000000000
   H             49.560000000000     60.160000000000     52.950000000000
   H             48.920000000000     61.150000000000     54.310000000000
   H             47.830000000000     60.630000000000     52.970000000000
   C             50.720000000000     58.390000000000     54.560000000000
   O             51.650000000000     59.190000000000     54.600000000000
   N             50.810000000000     57.260000000000     53.840000000000
   H             50.030000000000     56.630000000000     53.790000000000
   C             52.060000000000     56.730000000000     53.370000000000
   H             52.870000000000     57.380000000000     53.670000000000
   C             52.310000000000     55.360000000000     54.030000000000
   H             53.270000000000     54.920000000000     53.700000000000
   H             51.500000000000     54.650000000000     53.780000000000
   N             51.220000000000     55.340000000000     56.290000000000
   C             52.350000000000     55.550000000000     55.510000000000
   C             51.580000000000     55.670000000000     57.520000000000
   H             50.930000000000     55.660000000000     58.390000000000
   N             52.880000000000     56.080000000000     57.570000000000
   H             53.340000000000     56.510000000000     58.340000000000
   C             53.380000000000     55.990000000000     56.290000000000
   H             54.390000000000     56.250000000000     56.000000000000
   C             52.120000000000     56.630000000000     51.870000000000
   O             51.110000000000     56.460000000000     51.190000000000
   N             53.330000000000     56.770000000000     51.300000000000
   H             54.140000000000     56.880000000000     51.870000000000
   C             53.530000000000     56.850000000000     49.880000000000
   H             52.710000000000     56.350000000000     49.370000000000
   C             53.590000000000     58.320000000000     49.430000000000
   H             54.400000000000     58.860000000000     49.980000000000
   H             52.630000000000     58.820000000000     49.670000000000
   H             53.770000000000     58.410000000000     48.340000000000
   C             54.800000000000     56.110000000000     49.470000000000
   O             55.780000000000     56.020000000000     50.220000000000
   N             54.800000000000     55.540000000000     48.250000000000
   H             54.020000000000     55.660000000000     47.640000000000
   C             55.860000000000     54.650000000000     47.820000000000
   H             55.750000000000     53.720000000000     48.350000000000
   H             56.810000000000     55.130000000000     47.970000000000
   C             55.790000000000     54.330000000000     46.350000000000
   O             55.060000000000     54.960000000000     45.580000000000
   N             56.590000000000     53.340000000000     45.930000000000
   H             57.090000000000     52.780000000000     46.590000000000
   C             56.820000000000     53.030000000000     44.530000000000
   H             56.250000000000     53.710000000000     43.910000000000
   C             58.290000000000     53.080000000000     44.100000000000
   H             58.380000000000     52.890000000000     43.000000000000
   O             59.120000000000     52.130000000000     44.770000000000
   H             58.920000000000     51.290000000000     44.360000000000
   C             58.860000000000     54.480000000000     44.370000000000
   H             58.710000000000     54.780000000000     45.430000000000
   H             58.370000000000     55.230000000000     43.730000000000
   H             59.950000000000     54.500000000000     44.170000000000
   C             56.310000000000     51.660000000000     44.200000000000
   O             56.060000000000     50.840000000000     45.080000000000
   N             56.170000000000     51.350000000000     42.910000000000
   H             56.270000000000     52.050000000000     42.200000000000
   C             56.120000000000     50.000000000000     42.400000000000
   H             55.540000000000     49.410000000000     43.100000000000
   C             55.350000000000     49.990000000000     41.050000000000
   H             54.410000000000     50.560000000000     41.200000000000
   H             55.050000000000     48.960000000000     40.790000000000
   C             56.060000000000     50.570000000000     39.840000000000
   O             57.270000000000     50.910000000000     39.900000000000
   O             55.360000000000     50.720000000000     38.810000000000
   C             57.540000000000     49.390000000000     42.400000000000
   O             58.510000000000     50.030000000000     42.810000000000
   N             57.700000000000     48.120000000000     41.970000000000
   H             56.960000000000     47.600000000000     41.560000000000
   C             58.980000000000     47.410000000000     42.060000000000
   H             59.560000000000     47.820000000000     42.880000000000
   C             58.780000000000     45.890000000000     42.320000000000
   H             59.680000000000     45.330000000000     41.990000000000
   H             57.930000000000     45.550000000000     41.690000000000
   C             58.530000000000     45.480000000000     43.790000000000
   H             58.330000000000     44.390000000000     43.770000000000
   C             59.780000000000     45.690000000000     44.670000000000
   H             60.000000000000     46.770000000000     44.790000000000
   H             60.660000000000     45.190000000000     44.220000000000
   H             59.610000000000     45.250000000000     45.680000000000
   C             57.300000000000     46.150000000000     44.440000000000
   H             56.400000000000     46.010000000000     43.810000000000
   H             57.480000000000     47.240000000000     44.570000000000
   H             57.120000000000     45.720000000000     45.450000000000
   C             59.820000000000     47.640000000000     40.800000000000
   O             60.930000000000     47.130000000000     40.660000000000
   N             59.330000000000     48.520000000000     39.900000000000
   H             58.400000000000     48.870000000000     40.000000000000
   C             60.090000000000     49.060000000000     38.790000000000
   H             60.980000000000     48.480000000000     38.630000000000
   C             59.240000000000     49.080000000000     37.500000000000
   H             59.870000000000     49.450000000000     36.660000000000
   H             58.390000000000     49.780000000000     37.640000000000
   C             58.640000000000     47.710000000000     37.120000000000
   H             58.000000000000     47.840000000000     36.220000000000
   H             57.980000000000     47.350000000000     37.930000000000
   C             59.620000000000     46.570000000000     36.820000000000
   O             59.090000000000     45.470000000000     36.500000000000
   O             60.860000000000     46.780000000000     36.820000000000
   C             60.510000000000     50.490000000000     39.140000000000
   O             61.040000000000     51.250000000000     38.320000000000
   N             60.290000000000     50.900000000000     40.410000000000
   H             59.760000000000     50.280000000000     41.000000000000
   C             60.750000000000     52.140000000000     41.010000000000
   H             61.780000000000     52.280000000000     40.730000000000
   H             60.610000000000     52.040000000000     42.070000000000
   C             60.000000000000     53.370000000000     40.610000000000
   O             60.550000000000     54.460000000000     40.610000000000
   N             58.710000000000     53.250000000000     40.280000000000
   H             58.290000000000     52.340000000000     40.220000000000
   C             57.890000000000     54.380000000000     39.900000000000
   H             58.500000000000     55.260000000000     39.740000000000
   C             57.110000000000     54.070000000000     38.610000000000
   H             56.440000000000     54.910000000000     38.330000000000
   H             56.490000000000     53.150000000000     38.740000000000
   C             58.090000000000     53.830000000000     37.470000000000
   O             58.540000000000     54.800000000000     36.840000000000
   N             58.410000000000     52.550000000000     37.200000000000
   H             58.010000000000     51.820000000000     37.760000000000
   H             59.010000000000     52.360000000000     36.430000000000
   C             56.910000000000     54.690000000000     41.010000000000
   O             56.090000000000     53.860000000000     41.380000000000
   N             56.960000000000     55.930000000000     41.560000000000
   H             57.640000000000     56.590000000000     41.280000000000
   C             56.030000000000     56.390000000000     42.580000000000
   H             56.130000000000     55.720000000000     43.420000000000
   C             56.340000000000     57.830000000000     43.090000000000
   H             55.420000000000     58.360000000000     43.430000000000
   H             56.780000000000     58.460000000000     42.280000000000
   C             57.280000000000     57.810000000000     44.260000000000
   C             56.770000000000     57.730000000000     45.570000000000
   H             55.700000000000     57.640000000000     45.730000000000
   C             57.620000000000     57.750000000000     46.680000000000
   H             57.220000000000     57.680000000000     47.680000000000
   C             59.000000000000     57.870000000000     46.490000000000
   H             59.660000000000     57.880000000000     47.350000000000
   C             58.670000000000     57.960000000000     44.090000000000
   H             59.070000000000     58.070000000000     43.100000000000
   C             59.530000000000     57.980000000000     45.200000000000
   H             60.590000000000     58.090000000000     45.060000000000
   C             54.570000000000     56.310000000000     42.170000000000
   O             54.180000000000     56.520000000000     41.030000000000
   N             53.700000000000     55.970000000000     43.140000000000
   H             54.020000000000     55.710000000000     44.050000000000
   C             52.280000000000     56.190000000000     43.010000000000
   H             51.980000000000     56.040000000000     41.980000000000
   C             51.450000000000     55.220000000000     43.900000000000
   H             50.380000000000     55.490000000000     43.900000000000
   H             51.810000000000     55.270000000000     44.950000000000
   C             51.580000000000     53.810000000000     43.400000000000
   C             50.730000000000     53.340000000000     42.380000000000
   H             50.020000000000     54.010000000000     41.930000000000
   C             50.790000000000     52.000000000000     41.960000000000
   H             50.120000000000     51.650000000000     41.190000000000
   C             51.680000000000     51.120000000000     42.570000000000
   O             51.700000000000     49.770000000000     42.170000000000
   H             52.290000000000     49.310000000000     42.770000000000
   C             52.470000000000     52.910000000000     44.010000000000
   H             53.110000000000     53.250000000000     44.820000000000
   C             52.530000000000     51.570000000000     43.600000000000
   H             53.210000000000     50.890000000000     44.080000000000
   C             51.970000000000     57.630000000000     43.360000000000
   O             52.350000000000     58.110000000000     44.420000000000
   N             51.290000000000     58.370000000000     42.460000000000
   H             51.010000000000     57.970000000000     41.590000000000
   C             50.990000000000     59.780000000000     42.660000000000
   H             50.780000000000     59.930000000000     43.700000000000
   H             50.150000000000     60.010000000000     42.020000000000
   C             52.120000000000     60.720000000000     42.280000000000
   O             53.130000000000     60.310000000000     41.710000000000
   N             51.970000000000     62.020000000000     42.530000000000
   C             50.790000000000     62.580000000000     43.210000000000
   H             50.610000000000     62.080000000000     44.190000000000
   H             49.910000000000     62.480000000000     42.550000000000
   C             52.980000000000     63.040000000000     42.230000000000
   H             53.410000000000     62.870000000000     41.260000000000
   C             52.140000000000     64.330000000000     42.320000000000
   H             51.590000000000     64.460000000000     41.360000000000
   H             52.740000000000     65.240000000000     42.500000000000
   C             51.140000000000     64.050000000000     43.440000000000
   H             51.630000000000     64.170000000000     44.420000000000
   H             50.240000000000     64.700000000000     43.390000000000
   C             54.140000000000     63.080000000000     43.230000000000
   O             54.800000000000     64.110000000000     43.330000000000
   N             54.410000000000     62.010000000000     43.990000000000
   H             53.950000000000     61.140000000000     43.820000000000
   C             55.360000000000     62.050000000000     45.090000000000
   H             55.370000000000     63.060000000000     45.480000000000
   C             54.950000000000     61.100000000000     46.250000000000
   H             55.630000000000     61.210000000000     47.120000000000
   H             54.980000000000     60.050000000000     45.910000000000
   C             53.550000000000     61.440000000000     46.720000000000
   C             53.230000000000     62.730000000000     47.170000000000
   H             53.990000000000     63.500000000000     47.200000000000
   C             51.920000000000     63.040000000000     47.570000000000
   H             51.670000000000     64.040000000000     47.900000000000
   C             50.930000000000     62.050000000000     47.530000000000
   H             49.920000000000     62.290000000000     47.840000000000
   C             52.550000000000     60.460000000000     46.720000000000
   H             52.790000000000     59.450000000000     46.400000000000
   C             51.240000000000     60.760000000000     47.120000000000
   H             50.480000000000     59.990000000000     47.100000000000
   C             56.800000000000     61.770000000000     44.650000000000
   O             57.070000000000     61.030000000000     43.710000000000
   N             57.760000000000     62.410000000000     45.340000000000
   H             57.490000000000     63.040000000000     46.070000000000
   C             59.180000000000     62.280000000000     45.060000000000
   H             59.340000000000     61.470000000000     44.370000000000
   C             59.810000000000     63.550000000000     44.470000000000
   H             60.890000000000     63.370000000000     44.280000000000
   C             59.140000000000     63.840000000000     43.110000000000
   H             58.050000000000     64.030000000000     43.240000000000
   H             59.250000000000     62.970000000000     42.430000000000
   H             59.580000000000     64.740000000000     42.630000000000
   C             59.670000000000     64.760000000000     45.420000000000
   H             60.170000000000     64.570000000000     46.400000000000
   H             58.600000000000     64.980000000000     45.610000000000
   H             60.130000000000     65.660000000000     44.970000000000
   C             59.930000000000     61.890000000000     46.330000000000
   O             59.540000000000     62.220000000000     47.440000000000
   N             61.070000000000     61.200000000000     46.190000000000
   H             61.420000000000     60.890000000000     45.310000000000
   C             61.950000000000     60.820000000000     47.270000000000
   H             61.350000000000     60.650000000000     48.160000000000
   C             62.670000000000     59.470000000000     46.960000000000
   H             61.920000000000     58.660000000000     47.010000000000
   H             63.440000000000     59.270000000000     47.720000000000
   C             63.320000000000     59.370000000000     45.590000000000
   O             62.980000000000     60.110000000000     44.630000000000
   O             64.130000000000     58.420000000000     45.440000000000
   C             62.920000000000     61.950000000000     47.630000000000
   O             64.150000000000     61.840000000000     47.570000000000
   N             62.340000000000     63.100000000000     48.030000000000
   H             61.350000000000     63.130000000000     48.090000000000
   C             63.040000000000     64.300000000000     48.440000000000
   H             63.970000000000     64.030000000000     48.910000000000
   C             63.290000000000     65.280000000000     47.250000000000
   H             63.720000000000     66.220000000000     47.660000000000
   H             62.320000000000     65.520000000000     46.770000000000
   C             64.260000000000     64.740000000000     46.180000000000
   H             63.870000000000     63.810000000000     45.730000000000
   H             65.200000000000     64.460000000000     46.710000000000
   C             64.600000000000     65.770000000000     45.090000000000
   H             65.560000000000     65.510000000000     44.590000000000
   H             64.680000000000     66.780000000000     45.540000000000
   N             63.520000000000     65.710000000000     44.050000000000
   H             63.350000000000     64.810000000000     43.630000000000
   C             62.700000000000     66.680000000000     43.690000000000
   N             62.770000000000     67.920000000000     44.120000000000
   H             63.570000000000     68.220000000000     44.650000000000
   H             62.180000000000     68.640000000000     43.740000000000
   N             61.770000000000     66.350000000000     42.810000000000
   H             61.680000000000     65.390000000000     42.540000000000
   H             61.190000000000     67.040000000000     42.370000000000
   C             62.180000000000     64.990000000000     49.480000000000
   O             60.950000000000     64.930000000000     49.420000000000
   N             62.790000000000     65.670000000000     50.470000000000
   H             63.780000000000     65.750000000000     50.520000000000
   C             62.020000000000     66.370000000000     51.480000000000
   H             61.100000000000     65.830000000000     51.650000000000
   C             62.750000000000     66.390000000000     52.850000000000
   H             63.720000000000     66.920000000000     52.750000000000
   H             62.980000000000     65.330000000000     53.110000000000
   C             61.930000000000     67.030000000000     53.990000000000
   H             60.880000000000     66.660000000000     53.940000000000
   H             61.910000000000     68.130000000000     53.880000000000
   C             62.510000000000     66.720000000000     55.380000000000
   O             63.700000000000     66.900000000000     55.650000000000
   N             61.660000000000     66.260000000000     56.310000000000
   H             62.010000000000     66.190000000000     57.240000000000
   H             60.770000000000     65.900000000000     56.020000000000
   C             61.630000000000     67.770000000000     51.010000000000
   O             62.300000000000     68.760000000000     51.300000000000
   N             60.540000000000     67.870000000000     50.230000000000
   H             60.040000000000     67.040000000000     49.980000000000
   C             60.080000000000     69.110000000000     49.620000000000
   H             60.890000000000     69.830000000000     49.660000000000
   C             59.730000000000     68.950000000000     48.130000000000
   H             59.560000000000     69.950000000000     47.680000000000
   O             58.590000000000     68.130000000000     47.910000000000
   H             58.730000000000     67.710000000000     47.060000000000
   C             60.900000000000     68.280000000000     47.400000000000
   H             61.030000000000     67.220000000000     47.730000000000
   H             61.850000000000     68.810000000000     47.610000000000
   H             60.740000000000     68.280000000000     46.300000000000
   C             58.950000000000     69.730000000000     50.440000000000
   O             59.010000000000     69.790000000000     51.650000000000
   N             57.880000000000     70.230000000000     49.770000000000
   H             57.840000000000     70.150000000000     48.780000000000
   C             56.700000000000     70.780000000000     50.410000000000
   H             56.780000000000     70.700000000000     51.490000000000
   C             56.530000000000     72.260000000000     50.000000000000
   H             56.440000000000     72.370000000000     48.900000000000
   H             57.420000000000     72.840000000000     50.340000000000
   H             55.630000000000     72.700000000000     50.490000000000
   C             55.460000000000     69.980000000000     50.010000000000
   O             54.320000000000     70.420000000000     50.160000000000
   N             55.680000000000     68.780000000000     49.420000000000
   H             56.610000000000     68.450000000000     49.340000000000
   C             54.640000000000     67.870000000000     48.990000000000
   H             54.010000000000     68.420000000000     48.320000000000
   C             55.240000000000     66.670000000000     48.200000000000
   H             55.730000000000     67.090000000000     47.300000000000
   H             54.420000000000     66.000000000000     47.850000000000
   C             56.290000000000     65.860000000000     49.000000000000
   H             55.790000000000     65.380000000000     49.870000000000
   H             57.080000000000     66.530000000000     49.380000000000
   C             56.940000000000     64.750000000000     48.180000000000
   O             56.550000000000     64.430000000000     47.050000000000
   N             58.010000000000     64.150000000000     48.730000000000
   H             58.450000000000     63.400000000000     48.230000000000
   H             58.380000000000     64.450000000000     49.610000000000
   C             53.720000000000     67.360000000000     50.110000000000
   O             54.140000000000     67.060000000000     51.220000000000
   N             52.410000000000     67.240000000000     49.790000000000
   H             52.080000000000     67.450000000000     48.870000000000
   C             51.390000000000     66.820000000000     50.720000000000
   H             51.820000000000     66.150000000000     51.450000000000
   C             50.770000000000     68.030000000000     51.420000000000
   H             50.210000000000     68.680000000000     50.710000000000
   H             51.560000000000     68.650000000000     51.890000000000
   H             50.070000000000     67.710000000000     52.230000000000
   C             50.310000000000     66.050000000000     49.970000000000
   O             50.170000000000     66.170000000000     48.750000000000
   N             49.540000000000     65.200000000000     50.680000000000
   H             49.650000000000     65.110000000000     51.670000000000
   C             48.400000000000     64.510000000000     50.130000000000
   H             48.710000000000     64.030000000000     49.210000000000
   C             47.930000000000     63.410000000000     51.110000000000
   H             47.590000000000     63.870000000000     52.060000000000
   H             48.760000000000     62.720000000000     51.340000000000
   H             47.090000000000     62.820000000000     50.680000000000
   C             47.230000000000     65.430000000000     49.780000000000
   O             46.810000000000     66.290000000000     50.560000000000
   N             46.670000000000     65.260000000000     48.560000000000
   H             47.050000000000     64.570000000000     47.950000000000
   C             45.500000000000     65.990000000000     48.070000000000
   H             45.480000000000     65.880000000000     47.000000000000
   H             45.590000000000     67.020000000000     48.400000000000
   C             44.200000000000     65.460000000000     48.600000000000
   O             44.150000000000     64.610000000000     49.490000000000
   N             43.080000000000     65.940000000000     48.030000000000
   H             43.120000000000     66.630000000000     47.310000000000
   C             41.730000000000     65.490000000000     48.370000000000
   H             41.610000000000     65.630000000000     49.430000000000
   C             40.650000000000     66.340000000000     47.700000000000
   H             40.730000000000     66.260000000000     46.590000000000
   O             40.800000000000     67.700000000000     48.080000000000
   H             40.000000000000     68.140000000000     47.790000000000
   C             39.240000000000     65.920000000000     48.150000000000
   H             39.160000000000     65.940000000000     49.260000000000
   H             38.990000000000     64.900000000000     47.800000000000
   H             38.460000000000     66.600000000000     47.730000000000
   C             41.480000000000     64.030000000000     48.060000000000
   O             41.450000000000     63.620000000000     46.900000000000
   N             41.310000000000     63.190000000000     49.100000000000
   H             41.380000000000     63.530000000000     50.040000000000
   C             40.930000000000     61.790000000000     48.970000000000
   H             41.470000000000     61.380000000000     48.130000000000
   C             41.350000000000     61.030000000000     50.260000000000
   H             40.670000000000     61.300000000000     51.090000000000
   H             42.380000000000     61.320000000000     50.540000000000
   C             41.350000000000     59.510000000000     50.140000000000
   O             41.260000000000     58.970000000000     49.010000000000
   O             41.530000000000     58.850000000000     51.200000000000
   C             39.430000000000     61.660000000000     48.670000000000
   O             38.640000000000     62.560000000000     48.960000000000
   N             39.020000000000     60.540000000000     48.080000000000
   H             39.680000000000     59.800000000000     47.920000000000
   C             37.630000000000     60.250000000000     47.730000000000
   H             36.990000000000     60.880000000000     48.330000000000
   C             37.240000000000     60.440000000000     46.260000000000
   H             36.400000000000     59.780000000000     45.950000000000
   O             38.330000000000     60.260000000000     45.370000000000
   H             37.960000000000     60.010000000000     44.520000000000
   C             36.770000000000     61.890000000000     46.060000000000
   H             37.580000000000     62.600000000000     46.340000000000
   H             35.870000000000     62.100000000000     46.670000000000
   H             36.520000000000     62.060000000000     44.990000000000
   C             37.320000000000     58.840000000000     48.180000000000
   O             38.210000000000     58.000000000000     48.370000000000
   N             36.030000000000     58.530000000000     48.420000000000
   H             35.320000000000     59.210000000000     48.260000000000
   C             35.640000000000     57.230000000000     48.970000000000
   H             36.420000000000     56.870000000000     49.620000000000
   C             34.360000000000     57.290000000000     49.810000000000
   H             33.470000000000     57.400000000000     49.150000000000
   O             34.400000000000     58.410000000000     50.680000000000
   H             34.360000000000     59.180000000000     50.110000000000
   C             34.210000000000     56.040000000000     50.680000000000
   H             35.110000000000     55.890000000000     51.300000000000
   H             34.050000000000     55.140000000000     50.050000000000
   H             33.340000000000     56.150000000000     51.360000000000
   C             35.440000000000     56.220000000000     47.850000000000
   O             34.830000000000     56.520000000000     46.830000000000
   N             35.970000000000     54.990000000000     48.010000000000
   H             36.440000000000     54.760000000000     48.850000000000
   C             35.980000000000     53.990000000000     46.950000000000
   H             36.130000000000     54.500000000000     46.010000000000
   C             37.140000000000     53.000000000000     47.090000000000
   H             36.990000000000     52.410000000000     48.030000000000
   C             37.180000000000     52.030000000000     45.880000000000
   H             37.330000000000     52.590000000000     44.940000000000
   H             36.250000000000     51.430000000000     45.800000000000
   H             38.020000000000     51.310000000000     46.010000000000
   C             38.520000000000     53.700000000000     47.240000000000
   H             38.420000000000     54.690000000000     47.730000000000
   H             38.930000000000     53.890000000000     46.220000000000
   C             39.520000000000     52.870000000000     48.060000000000
   H             39.570000000000     51.830000000000     47.700000000000
   H             39.180000000000     52.830000000000     49.120000000000
   H             40.530000000000     53.320000000000     48.040000000000
   C             34.640000000000     53.250000000000     46.870000000000
   O             34.400000000000     52.210000000000     47.480000000000
   N             33.710000000000     53.790000000000     46.060000000000
   H             33.900000000000     54.690000000000     45.660000000000
   C             32.300000000000     53.410000000000     45.980000000000
   H             31.860000000000     53.600000000000     46.950000000000
   C             31.590000000000     54.260000000000     44.950000000000
   H             31.960000000000     54.050000000000     43.920000000000
   O             31.870000000000     55.620000000000     45.240000000000
   H             31.780000000000     56.110000000000     44.420000000000
   C             30.070000000000     54.090000000000     45.010000000000
   H             29.700000000000     54.240000000000     46.040000000000
   H             29.760000000000     53.080000000000     44.670000000000
   H             29.580000000000     54.840000000000     44.350000000000
   C             32.020000000000     51.960000000000     45.650000000000
   O             31.200000000000     51.300000000000     46.280000000000
   N             32.730000000000     51.380000000000     44.660000000000
   H             33.380000000000     51.930000000000     44.130000000000
   C             32.630000000000     49.970000000000     44.310000000000
   H             31.580000000000     49.770000000000     44.120000000000
   C             33.380000000000     49.660000000000     43.010000000000
   H             32.960000000000     50.320000000000     42.220000000000
   C             34.880000000000     49.970000000000     43.120000000000
   H             35.380000000000     49.320000000000     43.870000000000
   H             35.080000000000     51.030000000000     43.380000000000
   H             35.370000000000     49.780000000000     42.140000000000
   C             33.140000000000     48.200000000000     42.590000000000
   H             32.050000000000     47.980000000000     42.530000000000
   H             33.610000000000     47.490000000000     43.300000000000
   H             33.570000000000     48.020000000000     41.580000000000
   C             33.010000000000     49.030000000000     45.460000000000
   O             32.370000000000     48.020000000000     45.710000000000
   N             34.070000000000     49.380000000000     46.240000000000
   H             34.530000000000     50.250000000000     46.080000000000
   C             34.460000000000     48.660000000000     47.440000000000
   H             34.520000000000     47.610000000000     47.200000000000
   C             35.850000000000     49.110000000000     47.990000000000
   H             36.020000000000     48.670000000000     49.000000000000
   H             35.900000000000     50.210000000000     48.090000000000
   C             37.060000000000     48.660000000000     47.150000000000
   O             38.170000000000     48.510000000000     47.650000000000
   N             36.850000000000     48.380000000000     45.850000000000
   H             37.670000000000     48.210000000000     45.300000000000
   H             35.930000000000     48.480000000000     45.480000000000
   C             33.400000000000     48.740000000000     48.550000000000
   O             33.100000000000     47.750000000000     49.200000000000
   N             32.770000000000     49.920000000000     48.750000000000
   H             33.070000000000     50.740000000000     48.260000000000
   C             31.660000000000     50.080000000000     49.680000000000
   H             32.000000000000     49.760000000000     50.650000000000
   C             31.190000000000     51.540000000000     49.790000000000
   H             30.910000000000     51.920000000000     48.780000000000
   C             29.970000000000     51.670000000000     50.730000000000
   H             30.200000000000     51.200000000000     51.710000000000
   H             29.060000000000     51.200000000000     50.310000000000
   H             29.750000000000     52.740000000000     50.910000000000
   C             32.350000000000     52.400000000000     50.340000000000
   H             33.240000000000     52.360000000000     49.680000000000
   H             32.640000000000     52.040000000000     51.350000000000
   H             32.040000000000     53.460000000000     50.440000000000
   C             30.470000000000     49.190000000000     49.330000000000
   O             29.940000000000     48.480000000000     50.170000000000
   N             30.070000000000     49.140000000000     48.030000000000
   H             30.500000000000     49.750000000000     47.370000000000
   C             29.050000000000     48.240000000000     47.540000000000
   H             28.150000000000     48.410000000000     48.120000000000
   C             28.740000000000     48.510000000000     46.050000000000
   H             28.080000000000     47.720000000000     45.640000000000
   H             29.700000000000     48.480000000000     45.490000000000
   C             28.050000000000     49.870000000000     45.800000000000
   H             28.600000000000     50.660000000000     46.350000000000
   C             28.120000000000     50.240000000000     44.310000000000
   H             27.570000000000     49.490000000000     43.690000000000
   H             29.170000000000     50.280000000000     43.960000000000
   H             27.650000000000     51.230000000000     44.140000000000
   C             26.590000000000     49.870000000000     46.270000000000
   H             26.520000000000     49.690000000000     47.360000000000
   H             26.010000000000     49.080000000000     45.740000000000
   H             26.110000000000     50.850000000000     46.050000000000
   C             29.370000000000     46.760000000000     47.740000000000
   O             28.530000000000     45.980000000000     48.170000000000
   N             30.630000000000     46.350000000000     47.470000000000
   H             31.300000000000     47.000000000000     47.100000000000
   C             31.110000000000     45.000000000000     47.720000000000
   H             30.490000000000     44.320000000000     47.160000000000
   C             32.570000000000     44.880000000000     47.240000000000
   H             33.240000000000     45.520000000000     47.850000000000
   H             32.640000000000     45.220000000000     46.190000000000
   H             32.930000000000     43.830000000000     47.300000000000
   C             31.030000000000     44.590000000000     49.190000000000
   O             30.570000000000     43.490000000000     49.520000000000
   N             31.420000000000     45.480000000000     50.110000000000
   H             31.830000000000     46.350000000000     49.820000000000
   C             31.260000000000     45.320000000000     51.540000000000
   H             31.700000000000     44.370000000000     51.790000000000
   C             32.090000000000     46.410000000000     52.270000000000
   H             31.850000000000     47.390000000000     51.820000000000
   H             33.160000000000     46.220000000000     52.050000000000
   C             31.920000000000     46.530000000000     53.750000000000
   C             32.580000000000     45.850000000000     54.740000000000
   H             33.300000000000     45.070000000000     54.560000000000
   N             32.200000000000     46.340000000000     55.970000000000
   H             32.660000000000     46.230000000000     56.830000000000
   C             31.280000000000     47.340000000000     55.800000000000
   C             31.070000000000     47.480000000000     54.410000000000
   C             30.180000000000     48.440000000000     53.940000000000
   H             30.010000000000     48.570000000000     52.880000000000
   C             29.530000000000     49.260000000000     54.860000000000
   H             28.830000000000     50.010000000000     54.500000000000
   C             30.650000000000     48.160000000000     56.710000000000
   H             30.820000000000     48.060000000000     57.770000000000
   C             29.770000000000     49.130000000000     56.220000000000
   H             29.280000000000     49.800000000000     56.910000000000
   C             29.790000000000     45.200000000000     52.000000000000
   O             29.450000000000     44.370000000000     52.830000000000
   N             28.870000000000     46.000000000000     51.430000000000
   H             29.150000000000     46.750000000000     50.820000000000
   C             27.430000000000     45.820000000000     51.630000000000
   H             27.260000000000     45.820000000000     52.700000000000
   C             26.590000000000     46.950000000000     51.000000000000
   H             25.510000000000     46.710000000000     51.130000000000
   H             26.800000000000     47.000000000000     49.910000000000
   C             26.800000000000     48.360000000000     51.610000000000
   H             27.880000000000     48.620000000000     51.540000000000
   C             26.010000000000     49.410000000000     50.810000000000
   H             24.930000000000     49.180000000000     50.830000000000
   H             26.350000000000     49.430000000000     49.750000000000
   H             26.170000000000     50.420000000000     51.240000000000
   C             26.400000000000     48.420000000000     53.090000000000
   H             27.030000000000     47.740000000000     53.700000000000
   H             25.330000000000     48.130000000000     53.220000000000
   H             26.530000000000     49.450000000000     53.490000000000
   C             26.920000000000     44.460000000000     51.160000000000
   O             26.120000000000     43.810000000000     51.850000000000
   N             27.380000000000     43.930000000000     50.010000000000
   H             27.950000000000     44.490000000000     49.400000000000
   C             27.130000000000     42.540000000000     49.630000000000
   H             26.060000000000     42.400000000000     49.620000000000
   C             27.710000000000     42.180000000000     48.240000000000
   H             27.720000000000     41.080000000000     48.080000000000
   H             28.760000000000     42.540000000000     48.150000000000
   C             26.890000000000     42.750000000000     47.120000000000
   C             25.630000000000     42.200000000000     46.840000000000
   H             25.240000000000     41.400000000000     47.460000000000
   C             24.880000000000     42.660000000000     45.750000000000
   H             23.910000000000     42.230000000000     45.540000000000
   C             25.390000000000     43.670000000000     44.930000000000
   O             24.630000000000     44.110000000000     43.840000000000
   H             23.760000000000     43.710000000000     43.930000000000
   C             27.390000000000     43.760000000000     46.280000000000
   H             28.370000000000     44.170000000000     46.470000000000
   C             26.640000000000     44.230000000000     45.200000000000
   H             27.030000000000     45.010000000000     44.560000000000
   C             27.660000000000     41.520000000000     50.630000000000
   O             26.970000000000     40.560000000000     50.970000000000
   N             28.890000000000     41.720000000000     51.150000000000
   H             29.440000000000     42.480000000000     50.820000000000
   C             29.460000000000     40.890000000000     52.200000000000
   H             29.490000000000     39.880000000000     51.830000000000
   C             30.900000000000     41.360000000000     52.510000000000
   H             30.900000000000     42.370000000000     52.970000000000
   H             31.490000000000     41.410000000000     51.570000000000
   H             31.400000000000     40.650000000000     53.200000000000
   C             28.630000000000     40.900000000000     53.470000000000
   O             28.420000000000     39.850000000000     54.110000000000
   N             28.090000000000     42.060000000000     53.870000000000
   H             28.330000000000     42.910000000000     53.400000000000
   C             27.150000000000     42.190000000000     54.970000000000
   H             27.620000000000     41.810000000000     55.860000000000
   C             26.820000000000     43.680000000000     55.170000000000
   H             26.330000000000     44.110000000000     54.280000000000
   H             27.760000000000     44.250000000000     55.360000000000
   H             26.150000000000     43.820000000000     56.040000000000
   C             25.870000000000     41.380000000000     54.780000000000
   O             25.480000000000     40.630000000000     55.650000000000
   N             25.250000000000     41.460000000000     53.580000000000
   H             25.580000000000     42.120000000000     52.900000000000
   C             24.100000000000     40.650000000000     53.220000000000
   H             23.350000000000     40.810000000000     53.980000000000
   C             23.490000000000     41.090000000000     51.890000000000
   H             24.270000000000     41.090000000000     51.100000000000
   C             22.330000000000     40.160000000000     51.450000000000
   H             21.570000000000     40.080000000000     52.250000000000
   H             22.690000000000     39.140000000000     51.200000000000
   H             21.840000000000     40.570000000000     50.540000000000
   C             22.950000000000     42.520000000000     52.060000000000
   H             23.770000000000     43.250000000000     52.230000000000
   H             22.250000000000     42.580000000000     52.920000000000
   H             22.390000000000     42.840000000000     51.150000000000
   C             24.370000000000     39.150000000000     53.230000000000
   O             23.580000000000     38.360000000000     53.750000000000
   N             25.540000000000     38.720000000000     52.710000000000
   H             26.140000000000     39.380000000000     52.270000000000
   C             26.030000000000     37.340000000000     52.730000000000
   H             25.280000000000     36.720000000000     52.260000000000
   C             27.330000000000     37.190000000000     51.930000000000
   H             28.030000000000     38.000000000000     52.240000000000
   C             28.030000000000     35.830000000000     52.190000000000
   H             27.330000000000     34.980000000000     52.010000000000
   H             28.400000000000     35.760000000000     53.240000000000
   H             28.910000000000     35.700000000000     51.530000000000
   C             27.050000000000     37.370000000000     50.420000000000
   H             26.370000000000     38.230000000000     50.270000000000
   H             26.520000000000     36.470000000000     50.040000000000
   C             28.310000000000     37.610000000000     49.570000000000
   H             29.000000000000     36.750000000000     49.620000000000
   H             28.850000000000     38.510000000000     49.930000000000
   H             28.030000000000     37.780000000000     48.510000000000
   C             26.160000000000     36.790000000000     54.150000000000
   O             25.830000000000     35.640000000000     54.420000000000
   N             26.610000000000     37.630000000000     55.100000000000
   H             26.870000000000     38.560000000000     54.850000000000
   C             26.730000000000     37.250000000000     56.500000000000
   H             26.850000000000     36.180000000000     56.580000000000
   C             27.970000000000     37.950000000000     57.110000000000
   H             28.010000000000     37.800000000000     58.210000000000
   H             27.930000000000     39.040000000000     56.920000000000
   C             29.230000000000     37.320000000000     56.530000000000
   O             29.610000000000     36.220000000000     56.920000000000
   N             29.920000000000     38.020000000000     55.610000000000
   H             29.490000000000     38.820000000000     55.190000000000
   H             30.760000000000     37.620000000000     55.260000000000
   C             25.480000000000     37.580000000000     57.320000000000
   O             25.450000000000     37.420000000000     58.530000000000
   N             24.380000000000     38.000000000000     56.640000000000
   H             24.450000000000     38.140000000000     55.650000000000
   C             23.060000000000     38.140000000000     57.230000000000
   H             22.900000000000     37.320000000000     57.920000000000
   H             22.360000000000     38.120000000000     56.410000000000
   C             22.810000000000     39.410000000000     57.990000000000
   O             21.900000000000     39.440000000000     58.830000000000
   N             23.540000000000     40.500000000000     57.700000000000
   H             24.280000000000     40.450000000000     57.040000000000
   C             23.280000000000     41.810000000000     58.270000000000
   H             22.630000000000     41.710000000000     59.120000000000
   C             24.630000000000     42.460000000000     58.710000000000
   H             25.150000000000     42.930000000000     57.860000000000
   H             25.270000000000     41.640000000000     59.090000000000
   C             24.490000000000     43.460000000000     59.840000000000
   O             23.350000000000     43.710000000000     60.310000000000
   O             25.550000000000     43.970000000000     60.290000000000
   C             22.540000000000     42.600000000000     57.190000000000
   O             23.060000000000     42.890000000000     56.120000000000
   N             21.240000000000     42.870000000000     57.430000000000
   H             20.880000000000     42.680000000000     58.340000000000
   C             20.300000000000     43.200000000000     56.360000000000
   H             20.820000000000     43.330000000000     55.420000000000
   C             19.240000000000     42.070000000000     56.210000000000
   H             18.490000000000     42.370000000000     55.460000000000
   H             18.710000000000     41.960000000000     57.190000000000
   C             19.800000000000     40.700000000000     55.790000000000
   H             20.620000000000     40.410000000000     56.490000000000
   H             20.240000000000     40.770000000000     54.770000000000
   C             18.740000000000     39.590000000000     55.830000000000
   H             18.290000000000     39.540000000000     56.850000000000
   H             19.180000000000     38.600000000000     55.600000000000
   N             17.650000000000     39.940000000000     54.870000000000
   H             16.910000000000     40.510000000000     55.230000000000
   C             17.480000000000     39.400000000000     53.670000000000
   N             18.340000000000     38.550000000000     53.150000000000
   H             19.090000000000     38.210000000000     53.710000000000
   H             18.040000000000     37.940000000000     52.420000000000
   N             16.380000000000     39.680000000000     53.000000000000
   H             15.780000000000     40.400000000000     53.340000000000
   H             16.310000000000     39.400000000000     52.050000000000
   C             19.510000000000     44.470000000000     56.580000000000
   O             18.600000000000     44.790000000000     55.810000000000
   N             19.780000000000     45.240000000000     57.650000000000
   H             20.580000000000     45.070000000000     58.220000000000
   C             18.830000000000     46.240000000000     58.130000000000
   H             17.850000000000     45.780000000000     58.160000000000
   C             19.190000000000     46.670000000000     59.580000000000
   H             19.140000000000     45.750000000000     60.200000000000
   H             18.410000000000     47.360000000000     59.980000000000
   C             20.530000000000     47.310000000000     59.780000000000
   C             21.670000000000     46.690000000000     60.230000000000
   H             21.750000000000     45.650000000000     60.510000000000
   N             22.710000000000     47.590000000000     60.250000000000
   H             23.620000000000     47.410000000000     60.550000000000
   C             22.270000000000     48.800000000000     59.820000000000
   C             20.890000000000     48.680000000000     59.520000000000
   C             20.180000000000     49.800000000000     59.080000000000
   H             19.130000000000     49.760000000000     58.860000000000
   C             20.880000000000     50.990000000000     58.880000000000
   H             20.360000000000     51.860000000000     58.500000000000
   C             22.950000000000     49.990000000000     59.650000000000
   H             24.000000000000     50.070000000000     59.870000000000
   C             22.240000000000     51.070000000000     59.130000000000
   H             22.770000000000     51.990000000000     58.910000000000
   C             18.660000000000     47.460000000000     57.230000000000
   O             17.710000000000     48.220000000000     57.400000000000
   N             19.570000000000     47.640000000000     56.260000000000
   H             20.330000000000     46.990000000000     56.180000000000
   C             19.630000000000     48.750000000000     55.340000000000
   H             19.090000000000     49.580000000000     55.750000000000
   C             21.130000000000     49.160000000000     55.160000000000
   H             21.480000000000     49.610000000000     56.120000000000
   H             21.250000000000     49.930000000000     54.370000000000
   C             22.020000000000     47.970000000000     54.870000000000
   C             22.180000000000     47.510000000000     53.550000000000
   H             21.680000000000     48.010000000000     52.740000000000
   C             22.960000000000     46.380000000000     53.280000000000
   H             23.070000000000     46.030000000000     52.260000000000
   C             23.600000000000     45.700000000000     54.330000000000
   H             24.180000000000     44.820000000000     54.110000000000
   C             22.680000000000     47.300000000000     55.910000000000
   H             22.580000000000     47.650000000000     56.920000000000
   C             23.460000000000     46.160000000000     55.640000000000
   H             23.950000000000     45.630000000000     56.450000000000
   C             19.000000000000     48.440000000000     53.970000000000
   O             19.010000000000     49.260000000000     53.070000000000
   N             18.410000000000     47.230000000000     53.800000000000
   H             18.400000000000     46.570000000000     54.540000000000
   C             17.750000000000     46.840000000000     52.560000000000
   H             18.260000000000     47.300000000000     51.730000000000
   C             17.790000000000     45.300000000000     52.370000000000
   H             17.260000000000     45.030000000000     51.430000000000
   H             17.260000000000     44.820000000000     53.220000000000
   C             19.210000000000     44.690000000000     52.310000000000
   H             19.750000000000     44.930000000000     53.250000000000
   C             19.100000000000     43.160000000000     52.220000000000
   H             18.540000000000     42.870000000000     51.300000000000
   H             18.570000000000     42.750000000000     53.100000000000
   H             20.110000000000     42.700000000000     52.170000000000
   C             20.040000000000     45.250000000000     51.150000000000
   H             20.190000000000     46.350000000000     51.260000000000
   H             19.540000000000     45.070000000000     50.170000000000
   H             21.050000000000     44.780000000000     51.120000000000
   C             16.300000000000     47.300000000000     52.540000000000
   O             15.570000000000     47.120000000000     53.510000000000
   N             15.850000000000     47.910000000000     51.410000000000
   H             16.430000000000     48.010000000000     50.610000000000
   C             14.540000000000     48.540000000000     51.340000000000
   H             13.970000000000     48.280000000000     52.220000000000
   C             14.670000000000     50.100000000000     51.360000000000
   H             14.990000000000     50.400000000000     52.380000000000
   H             13.680000000000     50.580000000000     51.170000000000
   C             15.670000000000     50.690000000000     50.360000000000
   O             15.480000000000     50.610000000000     49.140000000000
   N             16.740000000000     51.350000000000     50.840000000000
   H             16.720000000000     51.700000000000     51.780000000000
   H             17.400000000000     51.690000000000     50.180000000000
   C             13.680000000000     47.980000000000     50.200000000000
   O             13.020000000000     46.950000000000     50.380000000000
   N             13.660000000000     48.620000000000     49.020000000000
   H             14.270000000000     49.400000000000     48.910000000000
   C             12.860000000000     48.200000000000     47.890000000000
   H             13.110000000000     47.170000000000     47.660000000000
   C             11.330000000000     48.340000000000     48.170000000000
   H             11.070000000000     47.690000000000     49.030000000000
   H             10.770000000000     47.930000000000     47.290000000000
   C             10.810000000000     49.770000000000     48.460000000000
   H             11.100000000000     50.450000000000     47.620000000000
   H             11.310000000000     50.160000000000     49.380000000000
   C              9.290000000000     49.820000000000     48.630000000000
   H              8.990000000000     49.210000000000     49.510000000000
   H              8.790000000000     49.390000000000     47.730000000000
   N              8.860000000000     51.250000000000     48.780000000000
   H              8.680000000000     51.780000000000     47.950000000000
   C              8.780000000000     51.900000000000     49.930000000000
   N              9.110000000000     51.370000000000     51.080000000000
   H              9.620000000000     50.510000000000     51.090000000000
   H              8.660000000000     51.690000000000     51.920000000000
   N              8.360000000000     53.150000000000     49.960000000000
   H              8.090000000000     53.570000000000     49.090000000000
   H              8.610000000000     53.670000000000     50.770000000000
   C             13.140000000000     49.010000000000     46.630000000000
   O             12.590000000000     48.740000000000     45.560000000000
   N             13.980000000000     50.070000000000     46.700000000000
   H             14.560000000000     50.220000000000     47.490000000000
   C             14.070000000000     51.070000000000     45.660000000000
   H             13.110000000000     51.150000000000     45.180000000000
   C             14.450000000000     52.450000000000     46.260000000000
   H             14.620000000000     53.210000000000     45.470000000000
   H             15.390000000000     52.320000000000     46.850000000000
   C             13.400000000000     52.980000000000     47.190000000000
   C             12.120000000000     53.280000000000     46.690000000000
   H             11.910000000000     53.070000000000     45.660000000000
   C             11.150000000000     53.850000000000     47.520000000000
   H             10.170000000000     54.080000000000     47.130000000000
   C             11.440000000000     54.110000000000     48.870000000000
   H             10.710000000000     54.560000000000     49.520000000000
   C             13.680000000000     53.260000000000     48.530000000000
   H             14.670000000000     53.050000000000     48.930000000000
   C             12.710000000000     53.810000000000     49.380000000000
   H             12.960000000000     54.010000000000     50.410000000000
   C             15.090000000000     50.760000000000     44.570000000000
   O             16.150000000000     50.210000000000     44.820000000000
   N             14.810000000000     51.160000000000     43.310000000000
   H             13.890000000000     51.500000000000     43.100000000000
   C             15.790000000000     51.060000000000     42.220000000000
   H             16.690000000000     50.590000000000     42.570000000000
   C             15.310000000000     50.300000000000     40.990000000000
   H             14.480000000000     50.840000000000     40.480000000000
   O             14.820000000000     49.010000000000     41.350000000000
   H             14.620000000000     49.070000000000     42.280000000000
   C             16.470000000000     50.060000000000     40.020000000000
   H             17.250000000000     49.420000000000     40.500000000000
   H             16.950000000000     51.010000000000     39.690000000000
   H             16.090000000000     49.540000000000     39.120000000000
   C             16.140000000000     52.460000000000     41.770000000000
   O             15.330000000000     53.170000000000     41.180000000000
   N             17.390000000000     52.910000000000     42.010000000000
   H             18.060000000000     52.310000000000     42.460000000000
   C             17.870000000000     54.220000000000     41.560000000000
   H             17.020000000000     54.880000000000     41.440000000000
   C             18.830000000000     54.900000000000     42.550000000000
   H             18.260000000000     55.090000000000     43.480000000000
   O             19.370000000000     56.150000000000     42.090000000000
   H             19.800000000000     55.950000000000     41.260000000000
   C             20.040000000000     54.010000000000     42.900000000000
   H             20.640000000000     53.770000000000     42.000000000000
   H             19.700000000000     53.060000000000     43.360000000000
   H             20.700000000000     54.520000000000     43.640000000000
   C             18.510000000000     54.100000000000     40.190000000000
   O             19.170000000000     53.120000000000     39.880000000000
   N             18.350000000000     55.130000000000     39.320000000000
   H             17.750000000000     55.890000000000     39.530000000000
   C             19.210000000000     55.250000000000     38.130000000000
   H             19.140000000000     54.310000000000     37.610000000000
   C             18.830000000000     56.340000000000     37.100000000000
   H             19.210000000000     56.000000000000     36.110000000000
   O             19.410000000000     57.630000000000     37.330000000000
   H             18.700000000000     58.200000000000     37.640000000000
   C             17.310000000000     56.520000000000     36.980000000000
   H             16.910000000000     57.090000000000     37.840000000000
   H             16.810000000000     55.530000000000     36.970000000000
   H             17.050000000000     57.070000000000     36.060000000000
   C             20.670000000000     55.410000000000     38.550000000000
   O             20.970000000000     55.910000000000     39.630000000000
   N             21.610000000000     54.950000000000     37.700000000000
   H             21.360000000000     54.470000000000     36.870000000000
   C             23.040000000000     55.120000000000     37.930000000000
   H             23.280000000000     54.640000000000     38.870000000000
   C             23.830000000000     54.430000000000     36.780000000000
   H             23.570000000000     54.900000000000     35.810000000000
   H             23.500000000000     53.370000000000     36.720000000000
   C             25.370000000000     54.430000000000     36.930000000000
   H             25.720000000000     55.490000000000     36.940000000000
   C             25.830000000000     53.780000000000     38.240000000000
   H             25.410000000000     52.750000000000     38.330000000000
   H             25.510000000000     54.380000000000     39.120000000000
   H             26.940000000000     53.710000000000     38.250000000000
   C             26.040000000000     53.730000000000     35.740000000000
   H             25.750000000000     54.210000000000     34.780000000000
   H             25.730000000000     52.660000000000     35.700000000000
   H             27.140000000000     53.760000000000     35.850000000000
   C             23.450000000000     56.590000000000     38.050000000000
   O             24.180000000000     56.990000000000     38.940000000000
   N             22.900000000000     57.450000000000     37.160000000000
   H             22.310000000000     57.100000000000     36.440000000000
   C             23.100000000000     58.890000000000     37.200000000000
   H             24.170000000000     59.080000000000     37.170000000000
   C             22.440000000000     59.570000000000     35.970000000000
   H             22.620000000000     60.660000000000     35.980000000000
   H             21.350000000000     59.370000000000     35.970000000000
   C             23.060000000000     59.020000000000     34.680000000000
   O             24.160000000000     58.470000000000     34.660000000000
   N             22.320000000000     59.120000000000     33.560000000000
   H             22.650000000000     58.630000000000     32.760000000000
   H             21.400000000000     59.510000000000     33.600000000000
   C             22.580000000000     59.540000000000     38.480000000000
   O             23.290000000000     60.280000000000     39.150000000000
   N             21.340000000000     59.200000000000     38.910000000000
   H             20.760000000000     58.600000000000     38.350000000000
   C             20.760000000000     59.630000000000     40.160000000000
   H             20.770000000000     60.710000000000     40.180000000000
   C             19.310000000000     59.120000000000     40.300000000000
   H             18.920000000000     59.250000000000     41.330000000000
   H             19.240000000000     58.050000000000     40.030000000000
   C             18.370000000000     59.930000000000     39.430000000000
   O             17.760000000000     59.310000000000     38.520000000000
   O             18.210000000000     61.140000000000     39.700000000000
   C             21.550000000000     59.180000000000     41.390000000000
   O             21.600000000000     59.860000000000     42.410000000000
   N             22.140000000000     57.970000000000     41.350000000000
   H             22.000000000000     57.370000000000     40.560000000000
   C             23.120000000000     57.550000000000     42.340000000000
   H             22.700000000000     57.700000000000     43.320000000000
   C             23.390000000000     56.020000000000     42.190000000000
   H             23.710000000000     55.790000000000     41.150000000000
   H             22.460000000000     55.450000000000     42.390000000000
   C             24.460000000000     55.550000000000     43.130000000000
   C             24.180000000000     55.440000000000     44.510000000000
   H             23.190000000000     55.640000000000     44.870000000000
   C             25.190000000000     55.080000000000     45.410000000000
   H             24.970000000000     55.000000000000     46.460000000000
   C             26.490000000000     54.840000000000     44.930000000000
   H             27.280000000000     54.590000000000     45.630000000000
   C             25.750000000000     55.290000000000     42.670000000000
   H             25.980000000000     55.390000000000     41.620000000000
   C             26.770000000000     54.940000000000     43.570000000000
   H             27.760000000000     54.760000000000     43.190000000000
   C             24.410000000000     58.380000000000     42.320000000000
   O             24.840000000000     58.890000000000     43.370000000000
   N             25.010000000000     58.610000000000     41.140000000000
   H             24.650000000000     58.170000000000     40.320000000000
   C             26.210000000000     59.400000000000     40.960000000000
   H             26.940000000000     59.010000000000     41.660000000000
   C             26.780000000000     59.260000000000     39.520000000000
   H             27.560000000000     60.040000000000     39.340000000000
   H             25.970000000000     59.380000000000     38.780000000000
   C             27.480000000000     57.910000000000     39.350000000000
   O             27.970000000000     57.290000000000     40.300000000000
   N             27.560000000000     57.420000000000     38.100000000000
   H             28.050000000000     56.560000000000     37.950000000000
   H             27.160000000000     57.890000000000     37.310000000000
   C             26.070000000000     60.870000000000     41.380000000000
   O             26.980000000000     61.430000000000     41.980000000000
   N             24.900000000000     61.530000000000     41.170000000000
   H             24.200000000000     61.120000000000     40.580000000000
   C             24.640000000000     62.850000000000     41.730000000000
   H             25.400000000000     63.530000000000     41.350000000000
   C             23.220000000000     63.380000000000     41.350000000000
   H             22.870000000000     64.100000000000     42.120000000000
   H             22.510000000000     62.530000000000     41.340000000000
   C             23.080000000000     64.160000000000     40.010000000000
   H             22.050000000000     64.570000000000     40.010000000000
   C             24.040000000000     65.350000000000     39.920000000000
   H             25.090000000000     65.010000000000     39.840000000000
   H             23.950000000000     66.000000000000     40.820000000000
   H             23.800000000000     65.960000000000     39.020000000000
   C             23.190000000000     63.300000000000     38.750000000000
   H             22.390000000000     62.530000000000     38.730000000000
   H             24.190000000000     62.800000000000     38.700000000000
   H             23.090000000000     63.930000000000     37.840000000000
   C             24.780000000000     62.890000000000     43.260000000000
   O             25.400000000000     63.790000000000     43.830000000000
   N             24.210000000000     61.890000000000     43.970000000000
   H             23.730000000000     61.160000000000     43.490000000000
   C             24.400000000000     61.710000000000     45.410000000000
   H             24.200000000000     62.660000000000     45.870000000000
   C             23.400000000000     60.710000000000     46.000000000000
   H             23.500000000000     59.730000000000     45.500000000000
   C             23.630000000000     60.530000000000     47.520000000000
   H             23.640000000000     61.510000000000     48.030000000000
   H             24.600000000000     60.020000000000     47.720000000000
   H             22.830000000000     59.910000000000     47.970000000000
   C             21.980000000000     61.270000000000     45.780000000000
   H             21.730000000000     61.310000000000     44.700000000000
   H             21.910000000000     62.300000000000     46.190000000000
   H             21.230000000000     60.650000000000     46.300000000000
   C             25.840000000000     61.370000000000     45.780000000000
   O             26.380000000000     61.880000000000     46.760000000000
   N             26.530000000000     60.530000000000     44.990000000000
   H             26.090000000000     60.060000000000     44.230000000000
   C             27.930000000000     60.210000000000     45.210000000000
   H             28.010000000000     59.780000000000     46.200000000000
   C             28.400000000000     59.170000000000     44.170000000000
   H             28.410000000000     59.600000000000     43.150000000000
   H             27.730000000000     58.290000000000     44.180000000000
   H             29.430000000000     58.820000000000     44.400000000000
   C             28.860000000000     61.430000000000     45.190000000000
   O             29.680000000000     61.620000000000     46.080000000000
   N             28.690000000000     62.340000000000     44.210000000000
   H             28.070000000000     62.130000000000     43.450000000000
   C             29.380000000000     63.610000000000     44.180000000000
   H             30.440000000000     63.400000000000     44.230000000000
   C             29.150000000000     64.380000000000     42.840000000000
   H             29.320000000000     65.470000000000     43.010000000000
   H             28.090000000000     64.250000000000     42.530000000000
   C             30.110000000000     63.990000000000     41.690000000000
   H             31.160000000000     64.040000000000     42.060000000000
   H             30.020000000000     64.790000000000     40.920000000000
   S             29.800000000000     62.390000000000     40.870000000000
   C             31.020000000000     61.420000000000     41.800000000000
   H             30.900000000000     61.540000000000     42.900000000000
   H             32.060000000000     61.720000000000     41.550000000000
   H             30.930000000000     60.330000000000     41.580000000000
   C             29.120000000000     64.520000000000     45.380000000000
   O             30.030000000000     65.140000000000     45.920000000000
   N             27.860000000000     64.570000000000     45.870000000000
   H             27.150000000000     64.030000000000     45.400000000000
   C             27.450000000000     65.330000000000     47.050000000000
   H             27.680000000000     66.370000000000     46.870000000000
   C             25.920000000000     65.140000000000     47.270000000000
   H             25.740000000000     64.060000000000     47.470000000000
   H             25.400000000000     65.370000000000     46.310000000000
   C             25.260000000000     65.930000000000     48.410000000000
   H             25.890000000000     65.850000000000     49.330000000000
   H             24.290000000000     65.440000000000     48.640000000000
   C             24.990000000000     67.400000000000     48.060000000000
   H             24.340000000000     67.420000000000     47.160000000000
   H             25.960000000000     67.880000000000     47.790000000000
   C             24.330000000000     68.190000000000     49.200000000000
   H             25.030000000000     68.270000000000     50.060000000000
   H             23.400000000000     67.690000000000     49.540000000000
   N             23.980000000000     69.560000000000     48.760000000000
   H             23.270000000000     69.510000000000     48.000000000000
   H             24.830000000000     70.040000000000     48.410000000000
   H             23.610000000000     70.110000000000     49.560000000000
   C             28.210000000000     64.930000000000     48.320000000000
   O             28.600000000000     65.780000000000     49.120000000000
   N             28.450000000000     63.620000000000     48.510000000000
   H             28.100000000000     62.960000000000     47.850000000000
   C             29.110000000000     63.070000000000     49.690000000000
   H             29.130000000000     63.820000000000     50.460000000000
   C             28.320000000000     61.850000000000     50.230000000000
   H             28.890000000000     61.320000000000     51.030000000000
   H             28.100000000000     61.120000000000     49.420000000000
   C             27.020000000000     62.320000000000     50.850000000000
   C             25.810000000000     62.250000000000     50.140000000000
   H             25.810000000000     61.850000000000     49.140000000000
   C             24.610000000000     62.690000000000     50.730000000000
   H             23.680000000000     62.630000000000     50.190000000000
   C             24.620000000000     63.190000000000     52.040000000000
   O             23.420000000000     63.640000000000     52.610000000000
   H             23.600000000000     63.790000000000     53.550000000000
   C             27.010000000000     62.820000000000     52.160000000000
   H             27.940000000000     62.850000000000     52.710000000000
   C             25.820000000000     63.250000000000     52.760000000000
   H             25.820000000000     63.600000000000     53.780000000000
   C             30.570000000000     62.710000000000     49.480000000000
   O             31.200000000000     62.090000000000     50.340000000000
   N             31.180000000000     63.080000000000     48.330000000000
   H             30.630000000000     63.540000000000     47.640000000000
   C             32.610000000000     62.910000000000     48.060000000000
   H             32.760000000000     63.390000000000     47.110000000000
   C             33.500000000000     63.670000000000     49.100000000000
   H             33.460000000000     63.130000000000     50.070000000000
   H             33.080000000000     64.680000000000     49.270000000000
   C             34.940000000000     63.830000000000     48.640000000000
   O             35.210000000000     64.530000000000     47.640000000000
   N             35.890000000000     63.200000000000     49.360000000000
   H             36.830000000000     63.220000000000     49.030000000000
   H             35.600000000000     62.510000000000     50.020000000000
   C             33.010000000000     61.450000000000     47.810000000000
   O             34.060000000000     60.950000000000     48.240000000000
   N             32.160000000000     60.720000000000     47.080000000000
   H             31.320000000000     61.140000000000     46.730000000000
   C             32.350000000000     59.340000000000     46.680000000000
   H             33.140000000000     58.890000000000     47.260000000000
   C             31.030000000000     58.540000000000     46.860000000000
   H             30.930000000000     57.740000000000     46.100000000000
   H             30.160000000000     59.210000000000     46.740000000000
   C             30.910000000000     57.900000000000     48.220000000000
   C             30.980000000000     58.670000000000     49.390000000000
   H             31.120000000000     59.740000000000     49.340000000000
   C             30.900000000000     58.060000000000     50.650000000000
   H             30.980000000000     58.670000000000     51.540000000000
   C             30.730000000000     56.680000000000     50.750000000000
   O             30.690000000000     56.060000000000     52.010000000000
   H             30.960000000000     56.710000000000     52.660000000000
   C             30.700000000000     56.520000000000     48.330000000000
   H             30.610000000000     55.910000000000     47.440000000000
   C             30.610000000000     55.910000000000     49.590000000000
   H             30.450000000000     54.840000000000     49.670000000000
   C             32.810000000000     59.280000000000     45.230000000000
   O             32.440000000000     60.110000000000     44.410000000000
   N             33.650000000000     58.280000000000     44.880000000000
   H             34.000000000000     57.630000000000     45.560000000000
   C             34.050000000000     58.010000000000     43.510000000000
   H             34.520000000000     58.920000000000     43.150000000000
   C             35.100000000000     56.870000000000     43.420000000000
   H             35.190000000000     56.490000000000     42.380000000000
   H             34.740000000000     56.030000000000     44.050000000000
   C             36.520000000000     57.300000000000     43.880000000000
   H             37.170000000000     56.400000000000     43.980000000000
   H             36.480000000000     57.810000000000     44.870000000000
   C             37.180000000000     58.220000000000     42.860000000000
   O             37.570000000000     57.700000000000     41.780000000000
   O             37.270000000000     59.440000000000     43.150000000000
   C             32.870000000000     57.690000000000     42.580000000000
   O             31.920000000000     57.040000000000     43.030000000000
   N             32.820000000000     58.110000000000     41.320000000000
   C             33.920000000000     58.810000000000     40.630000000000
   H             34.920000000000     58.420000000000     40.930000000000
   H             33.860000000000     59.890000000000     40.880000000000
   C             31.770000000000     57.710000000000     40.390000000000
   H             30.830000000000     58.040000000000     40.800000000000
   C             32.140000000000     58.440000000000     39.080000000000
   H             31.680000000000     59.450000000000     39.100000000000
   H             31.800000000000     57.910000000000     38.160000000000
   C             33.660000000000     58.570000000000     39.150000000000
   H             34.130000000000     57.610000000000     38.840000000000
   H             34.070000000000     59.390000000000     38.510000000000
   C             31.640000000000     56.200000000000     40.210000000000
   O             32.620000000000     55.470000000000     40.270000000000
   N             30.400000000000     55.720000000000     39.990000000000
   H             29.600000000000     56.310000000000     40.020000000000
   C             30.150000000000     54.330000000000     39.680000000000
   H             31.040000000000     53.750000000000     39.900000000000
   C             28.970000000000     53.790000000000     40.520000000000
   H             28.030000000000     54.270000000000     40.180000000000
   H             29.140000000000     54.120000000000     41.570000000000
   C             28.820000000000     52.250000000000     40.530000000000
   H             28.880000000000     51.870000000000     39.480000000000
   C             29.930000000000     51.590000000000     41.360000000000
   H             29.890000000000     51.950000000000     42.410000000000
   H             30.940000000000     51.830000000000     40.960000000000
   H             29.800000000000     50.490000000000     41.370000000000
   C             27.460000000000     51.850000000000     41.090000000000
   H             26.640000000000     52.270000000000     40.470000000000
   H             27.340000000000     52.240000000000     42.120000000000
   H             27.350000000000     50.750000000000     41.110000000000
   C             29.870000000000     54.210000000000     38.190000000000
   O             29.130000000000     54.990000000000     37.610000000000
   N             30.510000000000     53.220000000000     37.540000000000
   H             31.120000000000     52.600000000000     38.020000000000
   C             30.490000000000     53.010000000000     36.100000000000
   H             29.910000000000     53.790000000000     35.620000000000
   C             31.890000000000     52.990000000000     35.470000000000
   H             31.830000000000     52.840000000000     34.370000000000
   O             32.720000000000     51.970000000000     36.040000000000
   H             33.550000000000     52.030000000000     35.570000000000
   C             32.580000000000     54.340000000000     35.740000000000
   H             32.770000000000     54.490000000000     36.830000000000
   H             31.940000000000     55.180000000000     35.390000000000
   H             33.550000000000     54.400000000000     35.210000000000
   C             29.820000000000     51.690000000000     35.790000000000
   O             29.620000000000     50.860000000000     36.680000000000
   N             29.450000000000     51.440000000000     34.510000000000
   H             29.590000000000     52.120000000000     33.800000000000
   C             28.940000000000     50.140000000000     34.070000000000
   H             28.050000000000     49.930000000000     34.640000000000
   C             28.560000000000     50.140000000000     32.570000000000
   H             29.450000000000     50.400000000000     31.960000000000
   H             27.780000000000     50.920000000000     32.400000000000
   C             28.010000000000     48.780000000000     32.040000000000
   H             28.800000000000     48.000000000000     32.070000000000
   H             27.700000000000     48.890000000000     30.980000000000
   C             26.790000000000     48.290000000000     32.830000000000
   O             25.800000000000     49.020000000000     32.940000000000
   N             26.820000000000     47.060000000000     33.370000000000
   H             27.600000000000     46.440000000000     33.250000000000
   H             26.020000000000     46.750000000000     33.870000000000
   C             29.910000000000     49.000000000000     34.340000000000
   O             29.520000000000     47.930000000000     34.800000000000
   N             31.230000000000     49.220000000000     34.130000000000
   H             31.540000000000     50.020000000000     33.620000000000
   C             32.270000000000     48.260000000000     34.450000000000
   H             32.080000000000     47.360000000000     33.870000000000
   C             33.660000000000     48.830000000000     34.110000000000
   H             34.450000000000     48.080000000000     34.310000000000
   H             33.860000000000     49.730000000000     34.730000000000
   C             33.790000000000     49.250000000000     32.660000000000
   O             33.030000000000     48.760000000000     31.800000000000
   O             34.750000000000     50.030000000000     32.400000000000
   C             32.270000000000     47.860000000000     35.930000000000
   O             32.350000000000     46.680000000000     36.280000000000
   N             32.110000000000     48.830000000000     36.850000000000
   H             32.080000000000     49.780000000000     36.550000000000
   C             31.910000000000     48.540000000000     38.260000000000
   H             32.730000000000     47.920000000000     38.590000000000
   C             31.920000000000     49.830000000000     39.120000000000
   H             31.650000000000     49.570000000000     40.170000000000
   H             31.180000000000     50.550000000000     38.730000000000
   N             34.370000000000     49.690000000000     39.540000000000
   C             33.280000000000     50.480000000000     39.210000000000
   C             35.380000000000     50.530000000000     39.640000000000
   H             36.410000000000     50.250000000000     39.870000000000
   N             35.000000000000     51.810000000000     39.420000000000
   H             35.590000000000     52.620000000000     39.430000000000
   C             33.650000000000     51.790000000000     39.140000000000
   H             33.070000000000     52.680000000000     38.930000000000
   C             30.650000000000     47.720000000000     38.560000000000
   O             30.670000000000     46.800000000000     39.370000000000
   N             29.520000000000     48.010000000000     37.870000000000
   H             29.520000000000     48.770000000000     37.220000000000
   C             28.320000000000     47.180000000000     37.910000000000
   H             28.030000000000     47.090000000000     38.950000000000
   C             27.150000000000     47.830000000000     37.160000000000
   H             27.450000000000     48.040000000000     36.110000000000
   C             25.910000000000     46.910000000000     37.120000000000
   H             25.630000000000     46.580000000000     38.140000000000
   H             26.100000000000     46.010000000000     36.500000000000
   H             25.050000000000     47.450000000000     36.670000000000
   C             26.780000000000     49.170000000000     37.830000000000
   H             27.640000000000     49.880000000000     37.830000000000
   H             26.460000000000     49.020000000000     38.880000000000
   H             25.950000000000     49.660000000000     37.280000000000
   C             28.560000000000     45.750000000000     37.430000000000
   O             28.170000000000     44.790000000000     38.090000000000
   N             29.280000000000     45.570000000000     36.300000000000
   H             29.520000000000     46.360000000000     35.740000000000
   C             29.710000000000     44.290000000000     35.760000000000
   H             28.820000000000     43.690000000000     35.580000000000
   C             30.500000000000     44.500000000000     34.430000000000
   H             30.990000000000     43.560000000000     34.110000000000
   H             31.290000000000     45.270000000000     34.570000000000
   C             29.620000000000     44.940000000000     33.280000000000
   O             28.370000000000     44.760000000000     33.340000000000
   O             30.190000000000     45.370000000000     32.250000000000
   C             30.590000000000     43.480000000000     36.720000000000
   O             30.390000000000     42.280000000000     36.910000000000
   N             31.560000000000     44.140000000000     37.390000000000
   H             31.730000000000     45.090000000000     37.140000000000
   C             32.420000000000     43.580000000000     38.420000000000
   H             32.890000000000     42.700000000000     38.010000000000
   C             33.540000000000     44.560000000000     38.810000000000
   H             33.070000000000     45.530000000000     39.080000000000
   C             34.360000000000     44.030000000000     40.010000000000
   H             34.820000000000     43.050000000000     39.770000000000
   H             33.720000000000     43.910000000000     40.910000000000
   H             35.180000000000     44.740000000000     40.270000000000
   C             34.510000000000     44.820000000000     37.620000000000
   H             33.950000000000     44.870000000000     36.670000000000
   H             35.210000000000     43.960000000000     37.530000000000
   C             35.300000000000     46.130000000000     37.770000000000
   H             35.960000000000     46.070000000000     38.650000000000
   H             34.610000000000     46.990000000000     37.880000000000
   H             35.930000000000     46.290000000000     36.870000000000
   C             31.640000000000     43.090000000000     39.640000000000
   O             31.930000000000     42.040000000000     40.220000000000
   N             30.590000000000     43.830000000000     40.050000000000
   H             30.390000000000     44.690000000000     39.590000000000
   C             29.710000000000     43.460000000000     41.150000000000
   H             30.310000000000     43.050000000000     41.950000000000
   C             28.960000000000     44.710000000000     41.690000000000
   H             28.170000000000     44.400000000000     42.410000000000
   H             28.470000000000     45.200000000000     40.830000000000
   C             29.860000000000     45.740000000000     42.400000000000
   H             30.740000000000     45.940000000000     41.760000000000
   C             29.110000000000     47.070000000000     42.580000000000
   H             28.200000000000     46.930000000000     43.200000000000
   H             28.810000000000     47.480000000000     41.590000000000
   H             29.760000000000     47.820000000000     43.090000000000
   C             30.360000000000     45.240000000000     43.760000000000
   H             30.970000000000     44.320000000000     43.640000000000
   H             29.510000000000     45.020000000000     44.440000000000
   H             31.000000000000     46.020000000000     44.240000000000
   C             28.700000000000     42.370000000000     40.790000000000
   O             28.050000000000     41.800000000000     41.680000000000
   N             28.550000000000     42.020000000000     39.500000000000
   H             29.070000000000     42.540000000000     38.820000000000
   C             27.670000000000     40.970000000000     38.960000000000
   H             27.990000000000     40.770000000000     37.950000000000
   H             26.660000000000     41.360000000000     38.990000000000
   C             27.640000000000     39.640000000000     39.690000000000
   O             26.540000000000     39.160000000000     39.990000000000
   N             28.750000000000     38.990000000000     40.060000000000
   C             30.050000000000     39.180000000000     39.390000000000
   H             30.640000000000     39.910000000000     39.990000000000
   H             29.940000000000     39.550000000000     38.350000000000
   C             28.690000000000     37.710000000000     40.760000000000
   H             28.010000000000     37.060000000000     40.220000000000
   C             30.140000000000     37.200000000000     40.710000000000
   H             30.200000000000     36.090000000000     40.700000000000
   H             30.730000000000     37.590000000000     41.570000000000
   C             30.690000000000     37.800000000000     39.420000000000
   H             31.800000000000     37.830000000000     39.380000000000
   H             30.330000000000     37.200000000000     38.550000000000
   C             28.180000000000     37.850000000000     42.180000000000
   O             27.520000000000     36.930000000000     42.670000000000
   N             28.490000000000     38.960000000000     42.870000000000
   H             29.020000000000     39.680000000000     42.430000000000
   C             27.910000000000     39.280000000000     44.170000000000
   H             28.050000000000     38.420000000000     44.810000000000
   C             28.620000000000     40.500000000000     44.810000000000
   H             28.140000000000     40.720000000000     45.790000000000
   H             28.480000000000     41.400000000000     44.170000000000
   C             30.130000000000     40.310000000000     45.070000000000
   H             30.640000000000     40.110000000000     44.110000000000
   C             30.740000000000     41.600000000000     45.660000000000
   H             30.280000000000     41.840000000000     46.640000000000
   H             30.580000000000     42.450000000000     44.970000000000
   H             31.840000000000     41.470000000000     45.810000000000
   C             30.420000000000     39.140000000000     46.020000000000
   H             30.100000000000     38.180000000000     45.560000000000
   H             29.890000000000     39.280000000000     46.980000000000
   H             31.510000000000     39.070000000000     46.220000000000
   C             26.400000000000     39.500000000000     44.110000000000
   O             25.660000000000     38.980000000000     44.950000000000
   N             25.930000000000     40.220000000000     43.070000000000
   H             26.580000000000     40.660000000000     42.460000000000
   C             24.510000000000     40.420000000000     42.750000000000
   H             24.040000000000     40.890000000000     43.600000000000
   C             24.380000000000     41.380000000000     41.530000000000
   H             25.060000000000     41.030000000000     40.720000000000
   H             24.720000000000     42.390000000000     41.830000000000
   O             23.060000000000     41.470000000000     40.980000000000
   H             22.490000000000     41.750000000000     41.690000000000
   C             23.760000000000     39.120000000000     42.520000000000
   O             22.710000000000     38.880000000000     43.120000000000
   N             24.310000000000     38.190000000000     41.720000000000
   H             25.120000000000     38.430000000000     41.180000000000
   C             23.780000000000     36.850000000000     41.540000000000
   H             22.760000000000     36.940000000000     41.190000000000
   C             24.600000000000     36.120000000000     40.460000000000
   H             25.650000000000     35.980000000000     40.790000000000
   H             24.610000000000     36.730000000000     39.530000000000
   H             24.160000000000     35.130000000000     40.230000000000
   C             23.740000000000     36.010000000000     42.820000000000
   O             22.770000000000     35.340000000000     43.130000000000
   N             24.830000000000     36.060000000000     43.620000000000
   H             25.630000000000     36.580000000000     43.320000000000
   C             24.970000000000     35.360000000000     44.880000000000
   H             24.780000000000     34.310000000000     44.670000000000
   C             26.430000000000     35.500000000000     45.370000000000
   H             26.700000000000     36.580000000000     45.390000000000
   H             27.070000000000     35.000000000000     44.600000000000
   C             26.740000000000     34.880000000000     46.760000000000
   H             26.290000000000     33.860000000000     46.810000000000
   H             26.300000000000     35.490000000000     47.570000000000
   C             28.240000000000     34.700000000000     47.040000000000
   O             28.670000000000     33.720000000000     47.650000000000
   N             29.060000000000     35.670000000000     46.580000000000
   H             30.040000000000     35.450000000000     46.590000000000
   H             28.680000000000     36.450000000000     46.090000000000
   C             23.950000000000     35.730000000000     45.950000000000
   O             23.400000000000     34.870000000000     46.640000000000
   N             23.650000000000     37.040000000000     46.120000000000
   H             24.120000000000     37.730000000000     45.580000000000
   C             22.590000000000     37.460000000000     47.030000000000
   H             22.560000000000     36.790000000000     47.880000000000
   C             22.780000000000     38.870000000000     47.580000000000
   H             21.930000000000     39.170000000000     48.220000000000
   O             22.940000000000     39.840000000000     46.540000000000
   H             23.780000000000     39.640000000000     46.130000000000
   C             24.070000000000     38.900000000000     48.430000000000
   H             24.960000000000     38.670000000000     47.810000000000
   H             24.000000000000     38.160000000000     49.250000000000
   H             24.210000000000     39.900000000000     48.880000000000
   C             21.200000000000     37.390000000000     46.410000000000
   O             20.230000000000     37.030000000000     47.070000000000
   N             21.080000000000     37.720000000000     45.110000000000
   H             21.890000000000     37.910000000000     44.560000000000
   C             19.790000000000     37.950000000000     44.460000000000
   H             19.050000000000     37.270000000000     44.840000000000
   H             19.950000000000     37.850000000000     43.390000000000
   C             19.280000000000     39.350000000000     44.690000000000
   O             18.080000000000     39.580000000000     44.780000000000
   N             20.210000000000     40.330000000000     44.800000000000
   H             21.170000000000     40.090000000000     44.800000000000
   C             19.900000000000     41.740000000000     44.950000000000
   H             18.850000000000     41.910000000000     44.800000000000
   C             20.300000000000     42.300000000000     46.320000000000
   H             21.400000000000     42.220000000000     46.450000000000
   C             19.910000000000     43.800000000000     46.410000000000
   H             18.810000000000     43.940000000000     46.290000000000
   H             20.430000000000     44.410000000000     45.650000000000
   H             20.190000000000     44.230000000000     47.400000000000
   C             19.650000000000     41.470000000000     47.470000000000
   H             19.970000000000     40.410000000000     47.370000000000
   H             18.550000000000     41.510000000000     47.360000000000
   C             20.050000000000     41.960000000000     48.860000000000
   H             19.600000000000     42.950000000000     49.080000000000
   H             21.150000000000     42.050000000000     48.940000000000
   H             19.690000000000     41.240000000000     49.640000000000
   C             20.670000000000     42.480000000000     43.870000000000
   O             21.890000000000     42.370000000000     43.750000000000
   N             19.970000000000     43.240000000000     43.000000000000
   H             18.990000000000     43.330000000000     43.110000000000
   C             20.580000000000     44.030000000000     41.950000000000
   H             21.200000000000     43.360000000000     41.360000000000
   C             19.500000000000     44.600000000000     41.020000000000
   H             18.780000000000     45.230000000000     41.580000000000
   H             18.930000000000     43.770000000000     40.530000000000
   H             19.940000000000     45.220000000000     40.210000000000
   C             21.510000000000     45.150000000000     42.430000000000
   O             21.320000000000     45.740000000000     43.490000000000
   N             22.550000000000     45.490000000000     41.640000000000
   H             22.750000000000     44.980000000000     40.810000000000
   C             23.500000000000     46.550000000000     41.990000000000
   H             23.940000000000     46.310000000000     42.940000000000
   C             24.640000000000     46.680000000000     40.970000000000
   H             24.210000000000     46.870000000000     39.960000000000
   C             25.590000000000     47.830000000000     41.340000000000
   H             25.920000000000     47.740000000000     42.400000000000
   H             25.120000000000     48.830000000000     41.200000000000
   H             26.500000000000     47.790000000000     40.700000000000
   C             25.450000000000     45.370000000000     40.900000000000
   H             24.820000000000     44.500000000000     40.620000000000
   H             25.920000000000     45.150000000000     41.890000000000
   H             26.260000000000     45.450000000000     40.150000000000
   C             22.820000000000     47.900000000000     42.190000000000
   O             23.110000000000     48.630000000000     43.130000000000
   N             21.830000000000     48.240000000000     41.340000000000
   H             21.580000000000     47.640000000000     40.580000000000
   C             21.100000000000     49.490000000000     41.470000000000
   H             21.820000000000     50.270000000000     41.690000000000
   C             20.410000000000     49.850000000000     40.140000000000
   H             19.820000000000     50.780000000000     40.280000000000
   H             19.680000000000     49.050000000000     39.870000000000
   C             21.380000000000     50.100000000000     38.950000000000
   H             22.010000000000     49.200000000000     38.780000000000
   C             20.590000000000     50.390000000000     37.660000000000
   H             19.870000000000     51.220000000000     37.840000000000
   H             20.000000000000     49.500000000000     37.330000000000
   H             21.270000000000     50.700000000000     36.840000000000
   C             22.350000000000     51.260000000000     39.230000000000
   H             23.010000000000     51.030000000000     40.100000000000
   H             21.780000000000     52.190000000000     39.450000000000
   H             23.000000000000     51.440000000000     38.350000000000
   C             20.110000000000     49.530000000000     42.640000000000
   O             19.790000000000     50.600000000000     43.150000000000
   N             19.620000000000     48.360000000000     43.100000000000
   H             19.880000000000     47.490000000000     42.680000000000
   C             18.900000000000     48.200000000000     44.360000000000
   H             18.110000000000     48.940000000000     44.400000000000
   C             18.250000000000     46.780000000000     44.310000000000
   H             19.030000000000     45.990000000000     44.310000000000
   H             17.680000000000     46.710000000000     43.360000000000
   C             17.260000000000     46.430000000000     45.410000000000
   O             17.180000000000     47.120000000000     46.440000000000
   O             16.620000000000     45.350000000000     45.230000000000
   C             19.820000000000     48.470000000000     45.570000000000
   O             19.560000000000     49.290000000000     46.440000000000
   N             21.020000000000     47.860000000000     45.560000000000
   H             21.210000000000     47.170000000000     44.860000000000
   C             22.060000000000     48.080000000000     46.550000000000
   H             21.620000000000     47.870000000000     47.520000000000
   C             23.250000000000     47.110000000000     46.300000000000
   H             23.760000000000     47.380000000000     45.360000000000
   H             22.830000000000     46.090000000000     46.160000000000
   C             24.270000000000     47.070000000000     47.450000000000
   H             24.690000000000     48.090000000000     47.600000000000
   H             25.120000000000     46.420000000000     47.150000000000
   S             23.590000000000     46.490000000000     49.040000000000
   C             23.630000000000     44.720000000000     48.640000000000
   H             24.670000000000     44.390000000000     48.410000000000
   H             22.990000000000     44.480000000000     47.760000000000
   H             23.260000000000     44.120000000000     49.500000000000
   C             22.550000000000     49.530000000000     46.610000000000
   O             22.770000000000     50.120000000000     47.670000000000
   N             22.680000000000     50.190000000000     45.430000000000
   H             22.590000000000     49.660000000000     44.590000000000
   C             22.920000000000     51.620000000000     45.310000000000
   H             23.840000000000     51.840000000000     45.830000000000
   C             23.070000000000     52.040000000000     43.830000000000
   H             23.060000000000     53.150000000000     43.750000000000
   H             22.190000000000     51.680000000000     43.260000000000
   S             24.620000000000     51.430000000000     43.090000000000
   H             24.290000000000     50.150000000000     43.140000000000
   C             21.860000000000     52.490000000000     45.950000000000
   O             22.170000000000     53.540000000000     46.520000000000
   N             20.560000000000     52.120000000000     45.870000000000
   H             20.290000000000     51.270000000000     45.430000000000
   C             19.510000000000     52.810000000000     46.590000000000
   H             19.580000000000     53.860000000000     46.340000000000
   C             18.140000000000     52.290000000000     46.160000000000
   H             17.970000000000     51.250000000000     46.490000000000
   H             18.040000000000     52.310000000000     45.050000000000
   H             17.340000000000     52.930000000000     46.590000000000
   C             19.660000000000     52.720000000000     48.110000000000
   O             19.530000000000     53.730000000000     48.810000000000
   N             20.000000000000     51.530000000000     48.650000000000
   H             19.980000000000     50.700000000000     48.100000000000
   C             20.390000000000     51.370000000000     50.050000000000
   H             19.570000000000     51.710000000000     50.670000000000
   C             20.700000000000     49.900000000000     50.410000000000
   H             21.130000000000     49.820000000000     51.430000000000
   H             21.430000000000     49.470000000000     49.690000000000
   O             19.510000000000     49.120000000000     50.390000000000
   H             19.080000000000     49.280000000000     51.240000000000
   C             21.590000000000     52.200000000000     50.460000000000
   O             21.580000000000     52.870000000000     51.490000000000
   N             22.660000000000     52.220000000000     49.640000000000
   H             22.680000000000     51.610000000000     48.850000000000
   C             23.810000000000     53.080000000000     49.850000000000
   H             24.180000000000     52.870000000000     50.850000000000
   C             24.930000000000     52.720000000000     48.840000000000
   H             24.540000000000     52.830000000000     47.810000000000
   H             25.170000000000     51.650000000000     48.990000000000
   C             26.250000000000     53.530000000000     48.960000000000
   H             26.050000000000     54.580000000000     48.650000000000
   C             26.810000000000     53.570000000000     50.380000000000
   H             27.010000000000     52.540000000000     50.750000000000
   H             26.100000000000     54.060000000000     51.080000000000
   H             27.760000000000     54.140000000000     50.400000000000
   C             27.310000000000     52.950000000000     48.020000000000
   H             26.920000000000     52.870000000000     46.980000000000
   H             27.610000000000     51.940000000000     48.360000000000
   H             28.220000000000     53.600000000000     48.010000000000
   C             23.470000000000     54.570000000000     49.830000000000
   O             23.930000000000     55.340000000000     50.680000000000
   N             22.610000000000     55.020000000000     48.910000000000
   H             22.270000000000     54.390000000000     48.210000000000
   C             22.070000000000     56.370000000000     48.900000000000
   H             22.910000000000     57.050000000000     48.850000000000
   C             21.180000000000     56.570000000000     47.630000000000
   H             20.470000000000     55.720000000000     47.580000000000
   H             21.870000000000     56.480000000000     46.760000000000
   C             20.370000000000     57.880000000000     47.560000000000
   H             21.070000000000     58.740000000000     47.660000000000
   H             19.670000000000     57.940000000000     48.430000000000
   C             19.520000000000     58.050000000000     46.290000000000
   H             19.020000000000     59.050000000000     46.350000000000
   H             18.720000000000     57.280000000000     46.290000000000
   C             20.320000000000     57.950000000000     44.980000000000
   H             20.670000000000     56.910000000000     44.810000000000
   H             21.210000000000     58.620000000000     45.040000000000
   N             19.520000000000     58.370000000000     43.810000000000
   H             18.610000000000     58.800000000000     44.080000000000
   H             19.340000000000     57.550000000000     43.200000000000
   H             20.080000000000     59.060000000000     43.270000000000
   C             21.300000000000     56.740000000000     50.160000000000
   O             21.530000000000     57.810000000000     50.740000000000
   N             20.410000000000     55.850000000000     50.640000000000
   H             20.220000000000     55.010000000000     50.150000000000
   C             19.660000000000     56.020000000000     51.880000000000
   H             19.130000000000     56.970000000000     51.820000000000
   C             18.600000000000     54.890000000000     51.980000000000
   H             19.110000000000     53.910000000000     52.120000000000
   H             18.080000000000     54.840000000000     51.000000000000
   C             17.540000000000     55.090000000000     53.090000000000
   H             17.110000000000     56.110000000000     53.010000000000
   H             17.990000000000     54.970000000000     54.090000000000
   C             16.380000000000     54.090000000000     52.970000000000
   O             15.240000000000     54.540000000000     52.670000000000
   O             16.620000000000     52.880000000000     53.190000000000
   C             20.570000000000     56.100000000000     53.110000000000
   O             20.430000000000     56.990000000000     53.950000000000
   N             21.590000000000     55.220000000000     53.180000000000
   H             21.640000000000     54.480000000000     52.520000000000
   C             22.640000000000     55.260000000000     54.190000000000
   H             22.170000000000     55.210000000000     55.160000000000
   C             23.610000000000     54.060000000000     54.020000000000
   H             24.540000000000     54.220000000000     54.620000000000
   H             23.910000000000     53.990000000000     52.950000000000
   C             23.030000000000     52.700000000000     54.460000000000
   H             22.010000000000     52.590000000000     54.030000000000
   C             23.900000000000     51.540000000000     53.920000000000
   H             24.940000000000     51.620000000000     54.300000000000
   H             23.920000000000     51.570000000000     52.810000000000
   H             23.490000000000     50.560000000000     54.230000000000
   C             22.920000000000     52.600000000000     55.990000000000
   H             22.260000000000     53.390000000000     56.400000000000
   H             23.920000000000     52.710000000000     56.460000000000
   H             22.510000000000     51.610000000000     56.290000000000
   C             23.460000000000     56.540000000000     54.190000000000
   O             23.700000000000     57.130000000000     55.250000000000
   N             23.890000000000     57.050000000000     53.030000000000
   H             23.750000000000     56.540000000000     52.180000000000
   C             24.560000000000     58.340000000000     52.940000000000
   H             25.410000000000     58.320000000000     53.610000000000
   C             25.060000000000     58.610000000000     51.490000000000
   H             25.390000000000     59.670000000000     51.390000000000
   H             24.210000000000     58.440000000000     50.790000000000
   C             26.250000000000     57.740000000000     51.050000000000
   H             25.990000000000     56.670000000000     51.230000000000
   C             26.520000000000     57.900000000000     49.540000000000
   H             26.770000000000     58.950000000000     49.310000000000
   H             25.630000000000     57.600000000000     48.950000000000
   H             27.380000000000     57.260000000000     49.240000000000
   C             27.510000000000     58.060000000000     51.860000000000
   H             27.350000000000     57.890000000000     52.950000000000
   H             27.820000000000     59.110000000000     51.710000000000
   H             28.340000000000     57.400000000000     51.540000000000
   C             23.710000000000     59.520000000000     53.400000000000
   O             24.150000000000     60.370000000000     54.170000000000
   N             22.450000000000     59.580000000000     52.940000000000
   H             22.120000000000     58.870000000000     52.310000000000
   C             21.490000000000     60.590000000000     53.310000000000
   H             21.960000000000     61.550000000000     53.140000000000
   C             20.240000000000     60.510000000000     52.390000000000
   H             19.430000000000     61.170000000000     52.780000000000
   H             19.870000000000     59.460000000000     52.410000000000
   C             20.550000000000     60.940000000000     50.930000000000
   H             21.370000000000     60.320000000000     50.520000000000
   H             20.870000000000     62.000000000000     50.930000000000
   C             19.330000000000     60.750000000000     50.030000000000
   O             18.450000000000     59.920000000000     50.240000000000
   N             19.250000000000     61.570000000000     48.950000000000
   H             18.430000000000     61.470000000000     48.390000000000
   H             19.930000000000     62.280000000000     48.810000000000
   C             21.070000000000     60.630000000000     54.770000000000
   O             20.930000000000     61.710000000000     55.360000000000
   N             20.810000000000     59.470000000000     55.400000000000
   H             20.880000000000     58.600000000000     54.920000000000
   C             20.210000000000     59.440000000000     56.730000000000
   H             20.040000000000     60.440000000000     57.100000000000
   C             18.840000000000     58.700000000000     56.660000000000
   H             18.390000000000     58.620000000000     57.670000000000
   H             18.990000000000     57.680000000000     56.260000000000
   C             17.810000000000     59.390000000000     55.760000000000
   O             16.940000000000     58.730000000000     55.180000000000
   N             17.880000000000     60.720000000000     55.600000000000
   H             17.230000000000     61.110000000000     54.930000000000
   H             18.630000000000     61.230000000000     56.010000000000
   C             21.080000000000     58.810000000000     57.810000000000
   O             20.710000000000     58.820000000000     58.980000000000
   N             22.280000000000     58.300000000000     57.460000000000
   H             22.570000000000     58.260000000000     56.510000000000
   C             23.170000000000     57.590000000000     58.390000000000
   H             23.390000000000     58.250000000000     59.210000000000
   H             24.040000000000     57.340000000000     57.810000000000
   C             22.620000000000     56.300000000000     58.940000000000
   O             21.610000000000     55.760000000000     58.490000000000
   N             23.300000000000     55.720000000000     59.950000000000
   H             24.190000000000     56.090000000000     60.220000000000
   C             22.970000000000     54.380000000000     60.430000000000
   H             22.450000000000     53.850000000000     59.650000000000
   C             24.260000000000     53.580000000000     60.780000000000
   H             23.970000000000     52.560000000000     61.130000000000
   H             24.790000000000     54.070000000000     61.620000000000
   C             25.260000000000     53.400000000000     59.620000000000
   H             25.710000000000     54.380000000000     59.360000000000
   H             24.710000000000     53.050000000000     58.710000000000
   S             26.580000000000     52.210000000000     60.020000000000
   C             27.430000000000     52.330000000000     58.430000000000
   H             27.760000000000     53.380000000000     58.240000000000
   H             26.760000000000     52.030000000000     57.600000000000
   H             28.330000000000     51.680000000000     58.410000000000
   C             22.040000000000     54.340000000000     61.640000000000
   O             21.740000000000     53.270000000000     62.160000000000
   N             21.570000000000     55.500000000000     62.140000000000
   H             21.760000000000     56.320000000000     61.610000000000
   C             20.690000000000     55.610000000000     63.300000000000
   H             20.630000000000     56.660000000000     63.530000000000
   C             19.250000000000     55.100000000000     63.000000000000
   H             18.580000000000     55.230000000000     63.880000000000
   H             19.280000000000     54.020000000000     62.750000000000
   C             18.610000000000     55.810000000000     61.820000000000
   O             17.990000000000     55.170000000000     60.960000000000
   N             18.720000000000     57.150000000000     61.750000000000
   H             18.340000000000     57.560000000000     60.920000000000
   H             19.350000000000     57.660000000000     62.330000000000
   C             21.210000000000     54.950000000000     64.590000000000
   O             20.450000000000     54.610000000000     65.500000000000
   N             22.540000000000     54.800000000000     64.720000000000
   H             23.130000000000     55.070000000000     63.960000000000
   C             23.200000000000     54.170000000000     65.850000000000
   H             22.580000000000     54.230000000000     66.730000000000
   H             24.160000000000     54.660000000000     65.990000000000
   C             23.500000000000     52.710000000000     65.620000000000
   O             24.130000000000     52.070000000000     66.470000000000
   N             23.090000000000     52.130000000000     64.480000000000
   H             22.580000000000     52.630000000000     63.790000000000
   C             23.390000000000     50.750000000000     64.140000000000
   H             23.410000000000     50.180000000000     65.050000000000
   C             22.260000000000     50.120000000000     63.270000000000
   H             22.580000000000     49.120000000000     62.900000000000
   H             22.060000000000     50.760000000000     62.380000000000
   C             20.970000000000     49.910000000000     64.090000000000
   H             20.480000000000     50.890000000000     64.290000000000
   H             21.260000000000     49.510000000000     65.080000000000
   C             19.970000000000     48.910000000000     63.490000000000
   H             19.300000000000     48.580000000000     64.300000000000
   H             20.500000000000     48.030000000000     63.050000000000
   N             19.180000000000     49.610000000000     62.420000000000
   H             19.570000000000     50.400000000000     61.950000000000
   C             17.930000000000     49.300000000000     62.120000000000
   N             17.340000000000     48.220000000000     62.590000000000
   H             17.800000000000     47.680000000000     63.300000000000
   H             16.360000000000     48.090000000000     62.400000000000
   N             17.220000000000     50.070000000000     61.350000000000
   H             17.510000000000     50.990000000000     61.080000000000
   H             16.230000000000     49.950000000000     61.260000000000
   C             24.770000000000     50.540000000000     63.530000000000
   O             25.490000000000     51.500000000000     63.220000000000
   N             25.190000000000     49.270000000000     63.360000000000
   H             24.610000000000     48.500000000000     63.620000000000
   C             26.460000000000     48.910000000000     62.740000000000
   H             26.920000000000     49.790000000000     62.320000000000
   C             27.470000000000     48.250000000000     63.690000000000
   H             28.370000000000     47.890000000000     63.140000000000
   O             26.890000000000     47.150000000000     64.400000000000
   H             26.520000000000     46.560000000000     63.740000000000
   C             27.930000000000     49.280000000000     64.720000000000
   H             27.080000000000     49.640000000000     65.340000000000
   H             28.390000000000     50.160000000000     64.210000000000
   H             28.700000000000     48.840000000000     65.400000000000
   C             26.230000000000     47.970000000000     61.590000000000
   O             25.210000000000     47.270000000000     61.540000000000
   N             27.170000000000     47.910000000000     60.640000000000
   H             27.970000000000     48.520000000000     60.700000000000
   C             27.170000000000     46.970000000000     59.540000000000
   H             26.360000000000     46.260000000000     59.640000000000
   C             27.060000000000     47.650000000000     58.180000000000
   H             27.930000000000     48.340000000000     58.050000000000
   C             27.100000000000     46.590000000000     57.060000000000
   H             26.260000000000     45.880000000000     57.180000000000
   H             28.050000000000     46.020000000000     57.060000000000
   H             27.010000000000     47.070000000000     56.060000000000
   C             25.790000000000     48.530000000000     58.100000000000
   H             25.830000000000     49.290000000000     58.900000000000
   H             24.900000000000     47.890000000000     58.280000000000
   C             25.610000000000     49.280000000000     56.770000000000
   H             25.400000000000     48.570000000000     55.940000000000
   H             26.530000000000     49.850000000000     56.520000000000
   H             24.760000000000     49.990000000000     56.840000000000
   C             28.470000000000     46.200000000000     59.650000000000
   O             29.550000000000     46.790000000000     59.720000000000
   N             28.410000000000     44.850000000000     59.750000000000
   H             27.510000000000     44.420000000000     59.740000000000
   C             29.580000000000     43.980000000000     59.950000000000
   H             29.170000000000     43.010000000000     60.200000000000
   C             30.430000000000     43.800000000000     58.660000000000
   H             31.390000000000     43.300000000000     58.880000000000
   H             30.660000000000     44.810000000000     58.260000000000
   C             29.750000000000     42.970000000000     57.550000000000
   H             28.750000000000     43.410000000000     57.340000000000
   C             30.590000000000     43.050000000000     56.260000000000
   H             31.640000000000     42.760000000000     56.470000000000
   H             30.570000000000     44.080000000000     55.860000000000
   H             30.190000000000     42.360000000000     55.490000000000
   C             29.560000000000     41.500000000000     57.960000000000
   H             28.850000000000     41.420000000000     58.810000000000
   H             30.530000000000     41.050000000000     58.260000000000
   H             29.150000000000     40.910000000000     57.120000000000
   C             30.450000000000     44.330000000000     61.150000000000
   O             31.670000000000     44.150000000000     61.160000000000
   N             29.820000000000     44.860000000000     62.220000000000
   H             28.830000000000     44.950000000000     62.180000000000
   C             30.500000000000     45.310000000000     63.430000000000
   H             31.200000000000     44.550000000000     63.740000000000
   H             29.740000000000     45.490000000000     64.170000000000
   C             31.260000000000     46.610000000000     63.300000000000
   O             32.060000000000     46.920000000000     64.170000000000
   N             31.030000000000     47.390000000000     62.220000000000
   H             30.400000000000     47.080000000000     61.500000000000
   C             31.710000000000     48.650000000000     61.930000000000
   H             32.390000000000     48.890000000000     62.730000000000
   C             32.500000000000     48.560000000000     60.590000000000
   H             31.800000000000     48.540000000000     59.720000000000
   H             33.050000000000     47.590000000000     60.590000000000
   O             33.460000000000     49.600000000000     60.420000000000
   H             34.160000000000     49.210000000000     59.880000000000
   C             30.660000000000     49.750000000000     61.850000000000
   O             29.500000000000     49.510000000000     61.490000000000
   N             31.010000000000     50.990000000000     62.250000000000
   H             31.940000000000     51.140000000000     62.570000000000
   C             30.070000000000     52.090000000000     62.390000000000
   H             29.060000000000     51.720000000000     62.380000000000
   C             30.320000000000     52.770000000000     63.750000000000
   H             31.350000000000     53.200000000000     63.780000000000
   H             30.230000000000     52.020000000000     64.570000000000
   H             29.580000000000     53.580000000000     63.920000000000
   C             30.170000000000     53.120000000000     61.270000000000
   O             29.530000000000     54.170000000000     61.310000000000
   N             30.970000000000     52.830000000000     60.230000000000
   H             31.460000000000     51.970000000000     60.180000000000
   C             31.070000000000     53.670000000000     59.060000000000
   H             30.150000000000     54.230000000000     58.990000000000
   C             32.250000000000     54.700000000000     59.100000000000
   H             31.940000000000     55.500000000000     59.810000000000
   H             32.380000000000     55.190000000000     58.110000000000
   C             33.630000000000     54.190000000000     59.580000000000
   H             33.520000000000     53.790000000000     60.610000000000
   C             34.230000000000     53.080000000000     58.710000000000
   H             34.260000000000     53.390000000000     57.640000000000
   H             33.630000000000     52.150000000000     58.790000000000
   H             35.260000000000     52.840000000000     59.030000000000
   C             34.620000000000     55.370000000000     59.630000000000
   H             34.320000000000     56.110000000000     60.400000000000
   H             34.670000000000     55.880000000000     58.650000000000
   H             35.640000000000     55.010000000000     59.910000000000
   C             31.110000000000     52.820000000000     57.810000000000
   O             31.260000000000     51.590000000000     57.880000000000
   N             30.910000000000     53.420000000000     56.630000000000
   H             30.820000000000     54.410000000000     56.550000000000
   C             30.860000000000     52.710000000000     55.370000000000
   H             30.350000000000     51.760000000000     55.520000000000
   C             30.060000000000     53.520000000000     54.320000000000
   H             30.070000000000     52.990000000000     53.340000000000
   H             30.590000000000     54.490000000000     54.170000000000
   C             28.600000000000     53.840000000000     54.700000000000
   H             28.580000000000     54.290000000000     55.720000000000
   C             28.000000000000     54.880000000000     53.740000000000
   H             28.050000000000     54.510000000000     52.690000000000
   H             28.580000000000     55.830000000000     53.790000000000
   H             26.940000000000     55.100000000000     53.990000000000
   C             27.720000000000     52.580000000000     54.730000000000
   H             28.090000000000     51.860000000000     55.480000000000
   H             27.710000000000     52.090000000000     53.730000000000
   H             26.680000000000     52.860000000000     54.990000000000
   C             32.260000000000     52.390000000000     54.850000000000
   O             32.920000000000     53.210000000000     54.210000000000
   N             32.760000000000     51.180000000000     55.160000000000
   H             32.230000000000     50.550000000000     55.720000000000
   C             34.080000000000     50.710000000000     54.800000000000
   H             34.780000000000     51.440000000000     55.180000000000
   C             34.400000000000     49.370000000000     55.510000000000
   H             35.340000000000     48.960000000000     55.090000000000
   H             33.590000000000     48.630000000000     55.300000000000
   C             34.570000000000     49.570000000000     57.040000000000
   H             33.600000000000     49.430000000000     57.560000000000
   H             34.910000000000     50.610000000000     57.230000000000
   C             35.630000000000     48.680000000000     57.680000000000
   O             35.280000000000     48.030000000000     58.700000000000
   O             36.790000000000     48.660000000000     57.180000000000
   C             34.360000000000     50.610000000000     53.300000000000
   O             33.580000000000     50.040000000000     52.540000000000
   N             35.520000000000     51.150000000000     52.840000000000
   H             36.110000000000     51.690000000000     53.440000000000
   C             35.870000000000     51.230000000000     51.430000000000
   H             35.100000000000     50.720000000000     50.860000000000
   C             35.820000000000     52.720000000000     50.960000000000
   H             34.940000000000     53.220000000000     51.420000000000
   H             35.660000000000     52.720000000000     49.860000000000
   C             37.030000000000     53.600000000000     51.230000000000
   O             37.780000000000     53.380000000000     52.210000000000
   O             37.180000000000     54.600000000000     50.490000000000
   C             37.180000000000     50.520000000000     51.050000000000
   O             37.700000000000     50.740000000000     49.960000000000
   N             37.720000000000     49.600000000000     51.880000000000
   H             37.320000000000     49.460000000000     52.780000000000
   C             38.940000000000     48.870000000000     51.540000000000
   H             39.390000000000     49.290000000000     50.650000000000
   C             40.010000000000     48.910000000000     52.660000000000
   H             40.900000000000     48.340000000000     52.320000000000
   H             39.610000000000     48.400000000000     53.560000000000
   C             40.530000000000     50.310000000000     53.050000000000
   H             39.750000000000     50.900000000000     53.580000000000
   H             40.830000000000     50.880000000000     52.150000000000
   C             41.750000000000     50.180000000000     53.960000000000
   O             41.590000000000     49.540000000000     55.040000000000
   O             42.830000000000     50.700000000000     53.590000000000
   C             38.690000000000     47.390000000000     51.220000000000
   O             39.620000000000     46.580000000000     51.280000000000
   N             37.470000000000     46.970000000000     50.870000000000
   H             36.710000000000     47.620000000000     50.840000000000
   C             37.200000000000     45.600000000000     50.450000000000
   H             38.080000000000     44.990000000000     50.560000000000
   C             36.050000000000     44.940000000000     51.240000000000
   H             35.810000000000     43.930000000000     50.850000000000
   H             35.130000000000     45.560000000000     51.180000000000
   C             36.430000000000     44.800000000000     52.690000000000
   C             37.190000000000     43.690000000000     53.080000000000
   H             37.540000000000     42.990000000000     52.330000000000
   C             37.470000000000     43.460000000000     54.420000000000
   H             38.030000000000     42.580000000000     54.690000000000
   C             37.000000000000     44.340000000000     55.400000000000
   H             37.210000000000     44.150000000000     56.440000000000
   C             35.970000000000     45.690000000000     53.670000000000
   H             35.370000000000     46.540000000000     53.390000000000
   C             36.250000000000     45.460000000000     55.030000000000
   H             35.890000000000     46.150000000000     55.780000000000
   C             36.830000000000     45.560000000000     48.980000000000
   O             35.760000000000     45.990000000000     48.570000000000
   N             37.720000000000     45.010000000000     48.130000000000
   H             38.610000000000     44.700000000000     48.460000000000
   C             37.420000000000     44.780000000000     46.720000000000
   H             37.070000000000     45.730000000000     46.340000000000
   C             38.630000000000     44.390000000000     45.870000000000
   H             38.340000000000     44.220000000000     44.810000000000
   O             39.250000000000     43.210000000000     46.350000000000
   H             39.890000000000     43.480000000000     47.020000000000
   C             39.660000000000     45.530000000000     45.910000000000
   H             40.000000000000     45.730000000000     46.950000000000
   H             39.220000000000     46.470000000000     45.510000000000
   H             40.550000000000     45.270000000000     45.300000000000
   C             36.330000000000     43.730000000000     46.520000000000
   O             36.170000000000     42.840000000000     47.360000000000
   N             35.570000000000     43.760000000000     45.430000000000
   C             35.380000000000     44.930000000000     44.580000000000
   H             36.300000000000     45.120000000000     43.990000000000
   H             35.120000000000     45.830000000000     45.190000000000
   C             34.840000000000     42.590000000000     44.920000000000
   H             34.010000000000     42.440000000000     45.600000000000
   C             34.390000000000     43.020000000000     43.520000000000
   H             33.450000000000     42.520000000000     43.210000000000
   H             35.180000000000     42.800000000000     42.770000000000
   C             34.230000000000     44.540000000000     43.650000000000
   H             34.270000000000     45.080000000000     42.680000000000
   H             33.260000000000     44.770000000000     44.140000000000
   C             35.610000000000     41.280000000000     44.960000000000
   O             35.050000000000     40.280000000000     45.410000000000
   N             36.880000000000     41.260000000000     44.520000000000
   H             37.300000000000     42.080000000000     44.130000000000
   C             37.760000000000     40.100000000000     44.650000000000
   H             37.260000000000     39.270000000000     44.160000000000
   C             39.100000000000     40.350000000000     43.900000000000
   H             39.540000000000     41.310000000000     44.250000000000
   H             38.910000000000     40.440000000000     42.810000000000
   C             40.140000000000     39.270000000000     44.120000000000
   C             41.090000000000     39.390000000000     45.150000000000
   H             41.070000000000     40.250000000000     45.800000000000
   C             42.030000000000     38.380000000000     45.370000000000
   H             42.740000000000     38.490000000000     46.180000000000
   C             42.060000000000     37.250000000000     44.540000000000
   H             42.800000000000     36.480000000000     44.710000000000
   C             40.180000000000     38.140000000000     43.290000000000
   H             39.450000000000     38.040000000000     42.500000000000
   C             41.140000000000     37.130000000000     43.500000000000
   H             41.160000000000     36.260000000000     42.860000000000
   C             37.980000000000     39.640000000000     46.090000000000
   O             37.870000000000     38.450000000000     46.370000000000
   N             38.270000000000     40.550000000000     47.040000000000
   H             38.420000000000     41.500000000000     46.800000000000
   C             38.430000000000     40.220000000000     48.450000000000
   H             39.180000000000     39.440000000000     48.530000000000
   C             38.880000000000     41.460000000000     49.250000000000
   H             38.750000000000     41.310000000000     50.340000000000
   H             38.280000000000     42.350000000000     48.950000000000
   C             40.350000000000     41.760000000000     49.030000000000
   O             41.110000000000     40.820000000000     48.680000000000
   O             40.760000000000     42.910000000000     49.320000000000
   C             37.180000000000     39.610000000000     49.070000000000
   O             37.250000000000     38.620000000000     49.800000000000
   N             35.990000000000     40.170000000000     48.770000000000
   H             35.960000000000     41.000000000000     48.210000000000
   C             34.720000000000     39.590000000000     49.190000000000
   H             34.750000000000     39.500000000000     50.270000000000
   C             33.550000000000     40.500000000000     48.830000000000
   H             33.550000000000     40.710000000000     47.740000000000
   C             32.200000000000     39.870000000000     49.230000000000
   H             32.210000000000     39.570000000000     50.300000000000
   H             31.970000000000     38.970000000000     48.610000000000
   H             31.370000000000     40.600000000000     49.080000000000
   C             33.720000000000     41.840000000000     49.570000000000
   H             34.660000000000     42.360000000000     49.300000000000
   H             33.700000000000     41.690000000000     50.670000000000
   H             32.880000000000     42.520000000000     49.320000000000
   C             34.500000000000     38.180000000000     48.650000000000
   O             34.190000000000     37.260000000000     49.390000000000
   N             34.740000000000     37.980000000000     47.330000000000
   H             34.980000000000     38.740000000000     46.740000000000
   C             34.710000000000     36.650000000000     46.710000000000
   H             33.750000000000     36.210000000000     46.950000000000
   C             34.800000000000     36.750000000000     45.190000000000
   H             35.680000000000     37.370000000000     44.910000000000
   C             34.960000000000     35.370000000000     44.520000000000
   H             34.210000000000     34.650000000000     44.910000000000
   H             35.970000000000     34.950000000000     44.690000000000
   H             34.810000000000     35.460000000000     43.420000000000
   C             33.530000000000     37.440000000000     44.660000000000
   H             33.500000000000     38.510000000000     44.940000000000
   H             32.610000000000     36.970000000000     45.070000000000
   H             33.500000000000     37.370000000000     43.550000000000
   C             35.750000000000     35.690000000000     47.280000000000
   O             35.430000000000     34.550000000000     47.620000000000
   N             37.000000000000     36.140000000000     47.480000000000
   H             37.250000000000     37.050000000000     47.150000000000
   C             38.090000000000     35.370000000000     48.070000000000
   H             38.250000000000     34.500000000000     47.460000000000
   C             39.400000000000     36.230000000000     48.090000000000
   H             39.110000000000     37.260000000000     48.410000000000
   H             39.760000000000     36.310000000000     47.040000000000
   C             40.550000000000     35.760000000000     49.020000000000
   H             40.750000000000     34.690000000000     48.800000000000
   H             40.240000000000     35.830000000000     50.090000000000
   C             41.890000000000     36.520000000000     48.850000000000
   H             42.130000000000     36.580000000000     47.760000000000
   H             42.730000000000     35.990000000000     49.340000000000
   N             41.760000000000     37.910000000000     49.390000000000
   H             41.420000000000     38.660000000000     48.820000000000
   C             42.260000000000     38.340000000000     50.540000000000
   N             42.200000000000     39.640000000000     50.760000000000
   H             41.870000000000     40.210000000000     50.010000000000
   H             42.650000000000     40.070000000000     51.550000000000
   N             42.800000000000     37.600000000000     51.470000000000
   H             42.870000000000     36.610000000000     51.370000000000
   H             43.070000000000     38.070000000000     52.320000000000
   C             37.780000000000     34.870000000000     49.470000000000
   O             37.950000000000     33.690000000000     49.790000000000
   N             37.270000000000     35.770000000000     50.330000000000
   H             37.150000000000     36.710000000000     50.040000000000
   C             36.990000000000     35.460000000000     51.710000000000
   H             37.780000000000     34.830000000000     52.090000000000
   C             37.000000000000     36.780000000000     52.520000000000
   H             36.200000000000     37.450000000000     52.150000000000
   H             37.980000000000     37.260000000000     52.290000000000
   C             36.860000000000     36.580000000000     54.050000000000
   H             37.640000000000     35.870000000000     54.410000000000
   H             35.870000000000     36.140000000000     54.290000000000
   C             37.000000000000     37.860000000000     54.870000000000
   O             36.510000000000     37.920000000000     56.000000000000
   N             37.700000000000     38.890000000000     54.350000000000
   H             37.830000000000     39.690000000000     54.940000000000
   H             38.030000000000     38.880000000000     53.400000000000
   C             35.690000000000     34.690000000000     51.920000000000
   O             35.590000000000     33.870000000000     52.830000000000
   N             34.680000000000     34.890000000000     51.050000000000
   H             34.740000000000     35.580000000000     50.340000000000
   C             33.410000000000     34.180000000000     51.170000000000
   H             33.250000000000     33.880000000000     52.200000000000
   C             32.210000000000     35.070000000000     50.770000000000
   H             31.280000000000     34.450000000000     50.780000000000
   H             32.340000000000     35.430000000000     49.720000000000
   S             31.980000000000     36.490000000000     51.900000000000
   H             32.940000000000     37.210000000000     51.350000000000
   C             33.380000000000     32.880000000000     50.370000000000
   O             32.470000000000     32.070000000000     50.550000000000
   N             34.400000000000     32.620000000000     49.520000000000
   H             35.060000000000     33.320000000000     49.280000000000
   C             34.470000000000     31.360000000000     48.770000000000
   H             33.560000000000     30.790000000000     48.900000000000
   C             34.680000000000     31.570000000000     47.250000000000
   H             34.520000000000     30.610000000000     46.720000000000
   H             35.720000000000     31.920000000000     47.040000000000
   O             33.790000000000     32.550000000000     46.730000000000
   H             34.120000000000     33.390000000000     47.070000000000
   C             35.620000000000     30.480000000000     49.240000000000
   O             35.790000000000     29.370000000000     48.750000000000
   N             36.430000000000     30.950000000000     50.210000000000
   H             36.290000000000     31.880000000000     50.540000000000
   C             37.520000000000     30.190000000000     50.820000000000
   H             37.140000000000     29.220000000000     51.130000000000
   H             37.890000000000     30.770000000000     51.650000000000
   C             38.720000000000     29.930000000000     49.950000000000
   O             39.340000000000     28.870000000000     50.050000000000
   N             39.100000000000     30.880000000000     49.080000000000
   H             38.610000000000     31.750000000000     49.060000000000
   C             40.210000000000     30.720000000000     48.140000000000
   H             40.030000000000     29.790000000000     47.620000000000
   C             40.230000000000     31.830000000000     47.090000000000
   H             40.400000000000     32.810000000000     47.580000000000
   C             41.340000000000     31.590000000000     46.040000000000
   H             41.210000000000     30.600000000000     45.550000000000
   H             42.350000000000     31.630000000000     46.490000000000
   H             41.300000000000     32.370000000000     45.250000000000
   C             38.860000000000     31.870000000000     46.380000000000
   H             38.040000000000     32.130000000000     47.080000000000
   H             38.630000000000     30.880000000000     45.920000000000
   H             38.870000000000     32.630000000000     45.570000000000
   C             41.570000000000     30.580000000000     48.840000000000
   O             41.900000000000     31.350000000000     49.750000000000
   N             42.370000000000     29.580000000000     48.430000000000
   H             42.090000000000     28.980000000000     47.690000000000
   C             43.640000000000     29.210000000000     49.070000000000
   H             43.760000000000     29.800000000000     49.960000000000
   C             43.710000000000     27.740000000000     49.460000000000
   H             44.740000000000     27.400000000000     49.700000000000
   O             43.160000000000     26.890000000000     48.450000000000
   H             43.690000000000     27.050000000000     47.660000000000
   C             42.850000000000     27.560000000000     50.710000000000
   H             41.790000000000     27.840000000000     50.500000000000
   H             43.220000000000     28.190000000000     51.540000000000
   H             42.860000000000     26.490000000000     51.030000000000
   C             44.850000000000     29.510000000000     48.210000000000
   O             44.760000000000     29.630000000000     46.990000000000
   N             46.020000000000     29.650000000000     48.870000000000
   H             46.130000000000     29.460000000000     49.840000000000
   C             47.280000000000     30.040000000000     48.270000000000
   H             47.260000000000     29.820000000000     47.210000000000
   C             47.570000000000     31.550000000000     48.530000000000
   H             48.470000000000     31.850000000000     47.950000000000
   H             47.750000000000     31.720000000000     49.610000000000
   C             46.400000000000     32.400000000000     48.100000000000
   C             46.220000000000     32.750000000000     46.750000000000
   H             46.950000000000     32.430000000000     46.020000000000
   C             45.080000000000     33.450000000000     46.340000000000
   H             44.940000000000     33.700000000000     45.290000000000
   C             44.110000000000     33.810000000000     47.280000000000
   H             43.210000000000     34.310000000000     46.960000000000
   C             45.440000000000     32.810000000000     49.040000000000
   H             45.560000000000     32.520000000000     50.070000000000
   C             44.290000000000     33.480000000000     48.620000000000
   H             43.500000000000     33.700000000000     49.330000000000
   C             48.420000000000     29.220000000000     48.930000000000
   O             48.270000000000     28.790000000000     50.100000000000
   O             49.510000000000     29.090000000000     48.290000000000
