# Supplementary material for: Structural and functional characterization of NEMO cleavage by SARS-CoV-2 3CLpro
Source: Nat Commun. 2022 Sep 8;13:5285. doi: 10.1038/s41467-022-32922-9 (PMC9453703; doi:10.1038/s41467-022-32922-9)
Supplement: Supplementary file 4 — Supplementary Data 1 [file 41467_2022_32922_MOESM4_ESM.zip › supp_files/dftb_xyzoutputs/mers_complex.xyz]

4656
 $fmoxyz
   N               30.710000000000      30.660000000000      56.520000000000
   H               31.670000000000      30.770000000000      56.890000000000
   H               30.670000000000      29.800000000000      55.930000000000
   H               30.110000000000      30.520000000000      57.360000000000
   C               30.220000000000      31.900000000000      55.840000000000
   H               30.510000000000      31.840000000000      54.800000000000
   C               28.660000000000      32.020000000000      55.950000000000
   H               28.210000000000      31.280000000000      55.260000000000
   H               28.300000000000      33.020000000000      55.620000000000
   O               28.220000000000      31.730000000000      57.270000000000
   H               27.310000000000      32.030000000000      57.380000000000
   C               30.930000000000      33.140000000000      56.370000000000
   O               32.060000000000      33.400000000000      55.990000000000
   N               30.300000000000      33.950000000000      57.260000000000
   H               29.370000000000      33.740000000000      57.570000000000
   C               30.990000000000      35.020000000000      57.990000000000
   H               31.930000000000      34.630000000000      58.370000000000
   H               30.330000000000      35.310000000000      58.800000000000
   C               31.290000000000      36.290000000000      57.230000000000
   O               30.700000000000      37.330000000000      57.510000000000
   N               32.250000000000      36.190000000000      56.280000000000
   H               32.570000000000      35.270000000000      56.090000000000
   C               32.790000000000      37.260000000000      55.450000000000
   H               33.240000000000      36.740000000000      54.620000000000
   C               31.750000000000      38.230000000000      54.820000000000
   H               31.390000000000      38.930000000000      55.610000000000
   H               30.870000000000      37.630000000000      54.480000000000
   C               32.280000000000      39.040000000000      53.620000000000
   H               33.280000000000      39.460000000000      53.880000000000
   C               32.460000000000      38.170000000000      52.360000000000
   H               31.490000000000      37.750000000000      52.020000000000
   H               33.160000000000      37.320000000000      52.560000000000
   H               32.900000000000      38.770000000000      51.540000000000
   C               31.370000000000      40.230000000000      53.310000000000
   H               31.320000000000      40.910000000000      54.180000000000
   H               30.340000000000      39.880000000000      53.070000000000
   H               31.760000000000      40.800000000000      52.440000000000
   C               33.960000000000      37.990000000000      56.130000000000
   O               33.940000000000      39.190000000000      56.390000000000
   N               35.030000000000      37.240000000000      56.450000000000
   H               35.030000000000      36.260000000000      56.270000000000
   C               36.240000000000      37.770000000000      57.060000000000
   H               35.970000000000      38.610000000000      57.680000000000
   C               36.950000000000      36.730000000000      57.940000000000
   H               37.720000000000      37.260000000000      58.540000000000
   C               35.920000000000      36.120000000000      58.920000000000
   H               35.190000000000      35.480000000000      58.380000000000
   H               35.370000000000      36.920000000000      59.460000000000
   H               36.440000000000      35.480000000000      59.660000000000
   C               37.650000000000      35.630000000000      57.110000000000
   H               38.520000000000      36.040000000000      56.550000000000
   H               36.950000000000      35.170000000000      56.380000000000
   H               38.030000000000      34.830000000000      57.770000000000
   C               37.210000000000      38.290000000000      56.000000000000
   O               37.200000000000      37.840000000000      54.860000000000
   N               38.100000000000      39.240000000000      56.350000000000
   H               38.140000000000      39.610000000000      57.280000000000
   C               39.120000000000      39.730000000000      55.430000000000
   H               38.660000000000      39.840000000000      54.460000000000
   C               39.660000000000      41.140000000000      55.840000000000
   H               40.450000000000      41.440000000000      55.110000000000
   H               40.120000000000      41.090000000000      56.840000000000
   C               38.560000000000      42.220000000000      55.800000000000
   H               37.850000000000      42.050000000000      56.640000000000
   H               37.990000000000      42.060000000000      54.850000000000
   C               39.000000000000      43.710000000000      55.800000000000
   H               39.800000000000      43.840000000000      55.040000000000
   H               39.420000000000      43.960000000000      56.800000000000
   C               37.810000000000      44.630000000000      55.440000000000
   H               36.960000000000      44.400000000000      56.110000000000
   H               37.500000000000      44.420000000000      54.400000000000
   N               38.070000000000      46.090000000000      55.550000000000
   H               38.880000000000      46.410000000000      54.980000000000
   H               38.170000000000      46.390000000000      56.540000000000
   H               37.220000000000      46.580000000000      55.210000000000
   C               40.270000000000      38.730000000000      55.240000000000
   O               41.030000000000      38.460000000000      56.160000000000
   N               40.400000000000      38.140000000000      54.030000000000
   H               39.770000000000      38.340000000000      53.290000000000
   C               41.410000000000      37.130000000000      53.730000000000
   H               41.810000000000      36.740000000000      54.650000000000
   C               40.840000000000      35.920000000000      52.940000000000
   H               41.670000000000      35.340000000000      52.480000000000
   H               40.220000000000      36.310000000000      52.100000000000
   C               40.030000000000      34.930000000000      53.780000000000
   H               39.140000000000      35.450000000000      54.210000000000
   H               40.660000000000      34.600000000000      54.630000000000
   S               39.500000000000      33.480000000000      52.810000000000
   C               38.930000000000      32.500000000000      54.230000000000
   H               38.100000000000      33.020000000000      54.760000000000
   H               39.750000000000      32.330000000000      54.950000000000
   H               38.550000000000      31.520000000000      53.890000000000
   C               42.590000000000      37.660000000000      52.940000000000
   O               42.450000000000      38.180000000000      51.840000000000
   N               43.810000000000      37.480000000000      53.470000000000
   H               43.950000000000      37.190000000000      54.410000000000
   C               45.010000000000      37.470000000000      52.660000000000
   H               44.890000000000      38.130000000000      51.820000000000
   C               46.260000000000      37.920000000000      53.450000000000
   H               46.140000000000      39.000000000000      53.690000000000
   H               47.190000000000      37.820000000000      52.850000000000
   O               46.390000000000      37.210000000000      54.680000000000
   H               46.860000000000      36.400000000000      54.460000000000
   C               45.270000000000      36.080000000000      52.090000000000
   O               44.960000000000      35.060000000000      52.710000000000
   N               45.870000000000      36.010000000000      50.890000000000
   H               46.060000000000      36.860000000000      50.410000000000
   C               46.450000000000      34.810000000000      50.320000000000
   H               45.650000000000      34.090000000000      50.230000000000
   C               47.080000000000      35.080000000000      48.920000000000
   H               47.580000000000      34.170000000000      48.520000000000
   H               47.840000000000      35.870000000000      49.050000000000
   N               45.220000000000      34.780000000000      47.200000000000
   H               44.990000000000      33.830000000000      47.380000000000
   C               46.130000000000      35.570000000000      47.870000000000
   C               44.710000000000      35.530000000000      46.190000000000
   H               43.970000000000      35.170000000000      45.480000000000
   N               45.250000000000      36.730000000000      46.150000000000
   C               46.140000000000      36.770000000000      47.220000000000
   H               46.740000000000      37.650000000000      47.390000000000
   C               47.570000000000      34.260000000000      51.200000000000
   O               48.270000000000      35.060000000000      51.820000000000
   N               47.810000000000      32.940000000000      51.290000000000
   C               47.020000000000      31.920000000000      50.610000000000
   H               47.180000000000      32.000000000000      49.520000000000
   H               45.940000000000      32.020000000000      50.850000000000
   C               49.040000000000      32.370000000000      51.850000000000
   H               48.930000000000      32.440000000000      52.930000000000
   C               49.050000000000      30.910000000000      51.360000000000
   H               49.520000000000      30.220000000000      52.090000000000
   H               49.580000000000      30.830000000000      50.380000000000
   C               47.570000000000      30.600000000000      51.130000000000
   H               47.420000000000      29.760000000000      50.420000000000
   H               47.090000000000      30.350000000000      52.100000000000
   C               50.320000000000      33.100000000000      51.510000000000
   O               50.510000000000      33.470000000000      50.350000000000
   N               51.210000000000      33.340000000000      52.480000000000
   H               51.040000000000      33.120000000000      53.440000000000
   C               52.380000000000      34.180000000000      52.290000000000
   H               52.220000000000      34.870000000000      51.480000000000
   C               52.660000000000      34.980000000000      53.580000000000
   H               51.860000000000      35.750000000000      53.670000000000
   H               53.630000000000      35.520000000000      53.530000000000
   O               52.590000000000      34.150000000000      54.750000000000
   H               53.420000000000      33.680000000000      54.840000000000
   C               53.620000000000      33.410000000000      51.930000000000
   O               54.630000000000      34.010000000000      51.580000000000
   N               53.580000000000      32.060000000000      51.980000000000
   H               52.700000000000      31.640000000000      52.200000000000
   C               54.750000000000      31.190000000000      51.880000000000
   H               54.380000000000      30.170000000000      51.820000000000
   H               55.360000000000      31.370000000000      52.750000000000
   C               55.650000000000      31.370000000000      50.680000000000
   O               56.870000000000      31.450000000000      50.810000000000
   N               55.050000000000      31.450000000000      49.480000000000
   H               54.070000000000      31.330000000000      49.400000000000
   C               55.730000000000      31.630000000000      48.220000000000
   H               56.460000000000      30.850000000000      48.120000000000
   C               54.700000000000      31.560000000000      47.030000000000
   H               55.260000000000      31.450000000000      46.070000000000
   H               54.120000000000      32.500000000000      46.980000000000
   C               53.680000000000      30.430000000000      47.100000000000
   O               53.770000000000      29.530000000000      47.970000000000
   O               52.740000000000      30.450000000000      46.260000000000
   C               56.470000000000      32.970000000000      48.190000000000
   O               57.610000000000      33.100000000000      47.740000000000
   N               55.810000000000      34.030000000000      48.700000000000
   H               54.870000000000      33.890000000000      49.020000000000
   C               56.370000000000      35.360000000000      48.920000000000
   H               56.910000000000      35.630000000000      48.030000000000
   C               55.270000000000      36.410000000000      49.030000000000
   H               54.610000000000      36.180000000000      49.900000000000
   C               55.880000000000      37.820000000000      49.190000000000
   H               56.540000000000      38.050000000000      48.320000000000
   H               56.480000000000      37.920000000000      50.110000000000
   H               55.060000000000      38.570000000000      49.210000000000
   C               54.450000000000      36.380000000000      47.730000000000
   H               53.960000000000      35.400000000000      47.560000000000
   H               55.100000000000      36.590000000000      46.850000000000
   H               53.660000000000      37.160000000000      47.760000000000
   C               57.430000000000      35.430000000000      50.010000000000
   O               58.480000000000      36.030000000000      49.810000000000
   N               57.240000000000      34.750000000000      51.170000000000
   H               56.370000000000      34.290000000000      51.300000000000
   C               58.170000000000      34.680000000000      52.290000000000
   H               58.300000000000      35.680000000000      52.680000000000
   C               57.690000000000      33.730000000000      53.420000000000
   H               58.520000000000      33.510000000000      54.120000000000
   H               57.380000000000      32.770000000000      52.960000000000
   C               56.530000000000      34.260000000000      54.310000000000
   H               55.680000000000      34.600000000000      53.680000000000
   H               56.870000000000      35.120000000000      54.930000000000
   C               56.030000000000      33.170000000000      55.260000000000
   O               54.840000000000      32.760000000000      55.130000000000
   O               56.820000000000      32.720000000000      56.130000000000
   C               59.560000000000      34.200000000000      51.890000000000
   O               60.580000000000      34.710000000000      52.350000000000
   N               59.610000000000      33.220000000000      50.970000000000
   H               58.760000000000      32.820000000000      50.630000000000
   C               60.830000000000      32.650000000000      50.440000000000
   H               61.440000000000      32.320000000000      51.270000000000
   C               60.450000000000      31.450000000000      49.550000000000
   H               59.850000000000      31.780000000000      48.680000000000
   H               59.840000000000      30.730000000000      50.130000000000
   H               61.360000000000      30.930000000000      49.180000000000
   C               61.670000000000      33.640000000000      49.620000000000
   O               62.870000000000      33.440000000000      49.440000000000
   N               61.050000000000      34.720000000000      49.110000000000
   H               60.090000000000      34.880000000000      49.330000000000
   C               61.660000000000      35.660000000000      48.210000000000
   H               62.570000000000      35.240000000000      47.790000000000
   C               60.680000000000      35.980000000000      47.060000000000
   H               61.140000000000      36.720000000000      46.360000000000
   H               59.760000000000      36.460000000000      47.470000000000
   S               60.240000000000      34.480000000000      46.130000000000
   H               59.510000000000      33.920000000000      47.090000000000
   C               62.060000000000      36.960000000000      48.880000000000
   O               62.580000000000      37.870000000000      48.230000000000
   N               61.870000000000      37.110000000000      50.210000000000
   H               61.480000000000      36.370000000000      50.750000000000
   C               62.190000000000      38.350000000000      50.890000000000
   H               62.070000000000      39.170000000000      50.190000000000
   C               61.230000000000      38.620000000000      52.080000000000
   H               61.510000000000      39.580000000000      52.580000000000
   H               61.350000000000      37.810000000000      52.820000000000
   C               59.740000000000      38.700000000000      51.670000000000
   H               59.150000000000      38.960000000000      52.570000000000
   H               59.420000000000      37.680000000000      51.380000000000
   S               59.320000000000      39.840000000000      50.310000000000
   C               60.090000000000      41.390000000000      50.890000000000
   H               61.180000000000      41.260000000000      51.040000000000
   H               59.650000000000      41.730000000000      51.850000000000
   H               59.950000000000      42.200000000000      50.140000000000
   C               63.630000000000      38.410000000000      51.370000000000
   O               64.170000000000      37.450000000000      51.920000000000
   N               64.300000000000      39.560000000000      51.150000000000
   H               63.860000000000      40.300000000000      50.660000000000
   C               65.680000000000      39.780000000000      51.550000000000
   H               65.940000000000      39.080000000000      52.330000000000
   C               66.690000000000      39.650000000000      50.400000000000
   H               67.720000000000      39.750000000000      50.810000000000
   C               66.590000000000      38.250000000000      49.760000000000
   H               65.620000000000      38.130000000000      49.230000000000
   H               66.640000000000      37.450000000000      50.540000000000
   H               67.410000000000      38.090000000000      49.030000000000
   C               66.490000000000      40.720000000000      49.310000000000
   H               66.620000000000      41.750000000000      49.720000000000
   H               65.480000000000      40.630000000000      48.860000000000
   H               67.240000000000      40.580000000000      48.500000000000
   C               65.790000000000      41.170000000000      52.180000000000
   O               64.880000000000      42.000000000000      52.090000000000
   N               66.900000000000      41.460000000000      52.880000000000
   H               67.590000000000      40.750000000000      53.030000000000
   C               67.280000000000      42.780000000000      53.340000000000
   H               66.410000000000      43.420000000000      53.390000000000
   C               67.950000000000      42.690000000000      54.740000000000
   H               68.850000000000      42.050000000000      54.650000000000
   H               67.250000000000      42.170000000000      55.430000000000
   C               68.360000000000      44.050000000000      55.360000000000
   H               67.450000000000      44.660000000000      55.560000000000
   H               69.010000000000      44.610000000000      54.670000000000
   C               69.180000000000      43.870000000000      56.650000000000
   O               70.330000000000      43.440000000000      56.630000000000
   N               68.610000000000      44.260000000000      57.810000000000
   H               69.200000000000      44.220000000000      58.610000000000
   H               67.740000000000      44.760000000000      57.790000000000
   C               68.270000000000      43.380000000000      52.360000000000
   O               69.180000000000      42.690000000000      51.890000000000
   N               68.120000000000      44.680000000000      52.020000000000
   H               67.370000000000      45.210000000000      52.400000000000
   C               69.050000000000      45.410000000000      51.180000000000
   H               69.910000000000      44.790000000000      50.950000000000
   C               68.430000000000      45.890000000000      49.870000000000
   H               67.570000000000      46.550000000000      50.080000000000
   C               69.460000000000      46.660000000000      49.010000000000
   H               70.360000000000      46.040000000000      48.840000000000
   H               69.760000000000      47.610000000000      49.490000000000
   H               69.010000000000      46.900000000000      48.020000000000
   C               67.890000000000      44.670000000000      49.080000000000
   H               67.080000000000      44.160000000000      49.640000000000
   H               68.700000000000      43.940000000000      48.890000000000
   H               67.480000000000      45.000000000000      48.100000000000
   C               69.570000000000      46.610000000000      51.970000000000
   O               68.790000000000      47.390000000000      52.520000000000
   N               70.910000000000      46.780000000000      52.040000000000
   H               71.510000000000      46.090000000000      51.640000000000
   C               71.560000000000      47.870000000000      52.770000000000
   H               70.820000000000      48.550000000000      53.150000000000
   C               72.400000000000      47.360000000000      53.950000000000
   H               73.090000000000      46.570000000000      53.570000000000
   O               71.590000000000      46.760000000000      54.950000000000
   H               71.140000000000      47.470000000000      55.400000000000
   C               73.220000000000      48.450000000000      54.650000000000
   H               72.560000000000      49.300000000000      54.960000000000
   H               74.020000000000      48.840000000000      53.990000000000
   H               73.700000000000      48.040000000000      55.560000000000
   C               72.460000000000      48.660000000000      51.830000000000
   O               73.200000000000      48.090000000000      51.030000000000
   N               72.430000000000      50.010000000000      51.910000000000
   H               71.810000000000      50.450000000000      52.550000000000
   C               73.330000000000      50.900000000000      51.180000000000
   H               74.230000000000      50.370000000000      50.920000000000
   C               72.660000000000      51.530000000000      49.930000000000
   H               71.820000000000      52.180000000000      50.250000000000
   H               72.200000000000      50.700000000000      49.340000000000
   S               73.820000000000      52.480000000000      48.880000000000
   H               74.490000000000      51.420000000000      48.430000000000
   C               73.680000000000      52.020000000000      52.130000000000
   O               72.820000000000      52.500000000000      52.860000000000
   N               74.960000000000      52.470000000000      52.210000000000
   H               75.640000000000      52.210000000000      51.530000000000
   C               75.400000000000      53.330000000000      53.320000000000
   H               74.890000000000      54.270000000000      53.240000000000
   H               76.480000000000      53.420000000000      53.260000000000
   C               75.080000000000      52.710000000000      54.670000000000
   O               75.450000000000      51.580000000000      54.940000000000
   N               74.330000000000      53.440000000000      55.510000000000
   H               74.100000000000      54.390000000000      55.310000000000
   C               73.670000000000      52.850000000000      56.670000000000
   H               73.860000000000      51.780000000000      56.680000000000
   C               74.200000000000      53.370000000000      58.030000000000
   H               75.220000000000      52.960000000000      58.140000000000
   H               73.600000000000      52.980000000000      58.880000000000
   O               74.310000000000      54.800000000000      58.090000000000
   H               73.440000000000      55.180000000000      58.200000000000
   C               72.150000000000      52.940000000000      56.570000000000
   O               71.440000000000      52.980000000000      57.570000000000
   N               71.610000000000      52.970000000000      55.340000000000
   H               72.180000000000      52.910000000000      54.530000000000
   C               70.190000000000      52.900000000000      55.050000000000
   H               69.610000000000      53.250000000000      55.890000000000
   C               69.840000000000      53.700000000000      53.780000000000
   H               68.780000000000      53.530000000000      53.480000000000
   H               70.470000000000      53.330000000000      52.940000000000
   C               70.090000000000      55.210000000000      53.920000000000
   H               70.210000000000      55.620000000000      52.900000000000
   H               71.060000000000      55.360000000000      54.440000000000
   S               68.790000000000      56.130000000000      54.790000000000
   C               67.680000000000      56.170000000000      53.360000000000
   H               67.250000000000      55.170000000000      53.150000000000
   H               68.200000000000      56.500000000000      52.440000000000
   H               66.840000000000      56.880000000000      53.530000000000
   C               69.810000000000      51.460000000000      54.780000000000
   O               70.500000000000      50.760000000000      54.040000000000
   N               68.710000000000      50.960000000000      55.380000000000
   H               68.130000000000      51.520000000000      55.960000000000
   C               68.400000000000      49.540000000000      55.300000000000
   H               68.860000000000      49.110000000000      54.420000000000
   C               68.930000000000      48.780000000000      56.510000000000
   H               68.550000000000      49.230000000000      57.450000000000
   O               70.350000000000      48.800000000000      56.510000000000
   H               70.590000000000      49.690000000000      56.760000000000
   C               68.550000000000      47.300000000000      56.460000000000
   H               68.850000000000      46.850000000000      55.490000000000
   H               67.460000000000      47.140000000000      56.620000000000
   H               69.090000000000      46.760000000000      57.280000000000
   C               66.910000000000      49.310000000000      55.130000000000
   O               66.080000000000      49.890000000000      55.840000000000
   N               66.530000000000      48.460000000000      54.170000000000
   H               67.200000000000      47.990000000000      53.600000000000
   C               65.140000000000      48.180000000000      53.870000000000
   H               64.610000000000      48.130000000000      54.810000000000
   C               64.450000000000      49.280000000000      53.010000000000
   H               64.250000000000      50.130000000000      53.690000000000
   H               63.450000000000      48.940000000000      52.650000000000
   C               65.230000000000      49.850000000000      51.810000000000
   H               66.160000000000      50.330000000000      52.180000000000
   C               65.630000000000      48.770000000000      50.790000000000
   H               64.740000000000      48.180000000000      50.480000000000
   H               66.380000000000      48.070000000000      51.240000000000
   H               66.090000000000      49.220000000000      49.880000000000
   C               64.380000000000      50.920000000000      51.120000000000
   H               64.120000000000      51.730000000000      51.840000000000
   H               63.430000000000      50.470000000000      50.750000000000
   H               64.910000000000      51.380000000000      50.250000000000
   C               64.990000000000      46.790000000000      53.280000000000
   O               65.950000000000      46.040000000000      53.150000000000
   N               63.750000000000      46.380000000000      52.960000000000
   H               62.970000000000      47.010000000000      53.020000000000
   C               63.460000000000      45.070000000000      52.430000000000
   H               64.190000000000      44.370000000000      52.810000000000
   C               62.060000000000      44.560000000000      52.860000000000
   H               61.960000000000      43.480000000000      52.640000000000
   H               61.260000000000      45.100000000000      52.300000000000
   C               61.860000000000      44.780000000000      54.360000000000
   O               62.300000000000      43.990000000000      55.190000000000
   N               61.130000000000      45.860000000000      54.720000000000
   H               60.890000000000      46.540000000000      54.030000000000
   H               60.960000000000      46.020000000000      55.690000000000
   C               63.570000000000      45.060000000000      50.910000000000
   O               63.300000000000      46.050000000000      50.230000000000
   N               63.980000000000      43.920000000000      50.330000000000
   H               64.220000000000      43.140000000000      50.900000000000
   C               63.990000000000      43.700000000000      48.890000000000
   H               65.010000000000      43.620000000000      48.570000000000
   H               63.440000000000      44.490000000000      48.390000000000
   C               63.300000000000      42.410000000000      48.560000000000
   O               63.100000000000      41.550000000000      49.410000000000
   N               62.960000000000      42.240000000000      47.280000000000
   H               63.150000000000      42.970000000000      46.620000000000
   C               62.300000000000      41.060000000000      46.750000000000
   H               62.090000000000      40.360000000000      47.550000000000
   C               60.970000000000      41.480000000000      46.060000000000
   H               61.210000000000      42.190000000000      45.240000000000
   H               60.360000000000      42.030000000000      46.800000000000
   C               60.130000000000      40.330000000000      45.480000000000
   H               60.780000000000      39.680000000000      44.850000000000
   C               59.510000000000      39.460000000000      46.580000000000
   H               58.820000000000      40.060000000000      47.210000000000
   H               60.290000000000      39.030000000000      47.240000000000
   H               58.930000000000      38.620000000000      46.130000000000
   C               59.040000000000      40.880000000000      44.550000000000
   H               59.490000000000      41.450000000000      43.710000000000
   H               58.350000000000      41.560000000000      45.110000000000
   H               58.440000000000      40.050000000000      44.130000000000
   C               63.210000000000      40.390000000000      45.750000000000
   O               63.630000000000      41.010000000000      44.770000000000
   N               63.560000000000      39.110000000000      45.970000000000
   H               63.190000000000      38.640000000000      46.770000000000
   C               64.510000000000      38.340000000000      45.190000000000
   H               65.050000000000      39.000000000000      44.530000000000
   C               65.510000000000      37.660000000000      46.170000000000
   H               64.910000000000      37.050000000000      46.880000000000
   H               66.000000000000      38.460000000000      46.770000000000
   C               66.600000000000      36.780000000000      45.610000000000
   C               67.230000000000      36.870000000000      44.400000000000
   H               66.990000000000      37.590000000000      43.630000000000
   N               68.180000000000      35.880000000000      44.300000000000
   H               68.760000000000      35.660000000000      43.550000000000
   C               68.180000000000      35.120000000000      45.440000000000
   C               67.190000000000      35.660000000000      46.300000000000
   C               66.950000000000      35.040000000000      47.530000000000
   H               66.190000000000      35.420000000000      48.200000000000
   C               67.680000000000      33.890000000000      47.860000000000
   H               67.490000000000      33.390000000000      48.800000000000
   C               68.910000000000      34.000000000000      45.770000000000
   H               69.660000000000      33.600000000000      45.100000000000
   C               68.640000000000      33.380000000000      47.000000000000
   H               69.190000000000      32.490000000000      47.270000000000
   C               63.790000000000      37.300000000000      44.340000000000
   O               63.180000000000      36.370000000000      44.850000000000
   N               63.840000000000      37.460000000000      43.000000000000
   H               64.360000000000      38.200000000000      42.600000000000
   C               63.190000000000      36.570000000000      42.050000000000
   H               62.920000000000      35.630000000000      42.520000000000
   C               61.960000000000      37.230000000000      41.370000000000
   H               61.530000000000      36.540000000000      40.610000000000
   H               62.320000000000      38.130000000000      40.830000000000
   C               60.840000000000      37.690000000000      42.320000000000
   H               61.290000000000      38.200000000000      43.190000000000
   C               59.940000000000      38.700000000000      41.600000000000
   H               59.480000000000      38.240000000000      40.700000000000
   H               60.530000000000      39.590000000000      41.280000000000
   H               59.120000000000      39.050000000000      42.280000000000
   C               60.030000000000      36.490000000000      42.840000000000
   H               60.690000000000      35.770000000000      43.360000000000
   H               59.530000000000      35.970000000000      41.990000000000
   H               59.240000000000      36.840000000000      43.540000000000
   C               64.200000000000      36.280000000000      40.970000000000
   O               64.860000000000      37.200000000000      40.490000000000
   N               64.380000000000      35.000000000000      40.570000000000
   H               63.810000000000      34.260000000000      40.920000000000
   C               65.430000000000      34.600000000000      39.640000000000
   H               65.470000000000      33.520000000000      39.680000000000
   C               65.090000000000      35.030000000000      38.180000000000
   H               65.820000000000      34.580000000000      37.470000000000
   H               65.110000000000      36.130000000000      38.080000000000
   C               63.700000000000      34.550000000000      37.770000000000
   O               63.440000000000      33.320000000000      37.820000000000
   O               62.890000000000      35.410000000000      37.330000000000
   C               66.810000000000      35.090000000000      40.140000000000
   O               67.130000000000      34.940000000000      41.320000000000
   N               67.640000000000      35.730000000000      39.300000000000
   H               67.400000000000      35.850000000000      38.340000000000
   C               68.890000000000      36.360000000000      39.730000000000
   H               69.220000000000      35.900000000000      40.650000000000
   C               70.010000000000      36.140000000000      38.670000000000
   H               70.070000000000      35.060000000000      38.430000000000
   H               70.990000000000      36.450000000000      39.110000000000
   C               69.770000000000      36.900000000000      37.360000000000
   O               68.640000000000      37.220000000000      36.980000000000
   N               70.870000000000      37.290000000000      36.680000000000
   H               70.710000000000      37.800000000000      35.840000000000
   H               71.760000000000      37.300000000000      37.150000000000
   C               68.730000000000      37.850000000000      40.020000000000
   O               69.710000000000      38.590000000000      40.100000000000
   N               67.490000000000      38.350000000000      40.180000000000
   H               66.690000000000      37.750000000000      40.210000000000
   C               67.210000000000      39.780000000000      40.240000000000
   H               68.130000000000      40.340000000000      40.160000000000
   C               66.310000000000      40.260000000000      39.100000000000
   H               65.340000000000      39.720000000000      39.130000000000
   O               66.930000000000      40.030000000000      37.840000000000
   H               67.000000000000      39.080000000000      37.750000000000
   C               66.060000000000      41.780000000000      39.160000000000
   H               67.020000000000      42.330000000000      39.080000000000
   H               65.540000000000      42.080000000000      40.090000000000
   H               65.410000000000      42.080000000000      38.310000000000
   C               66.600000000000      40.150000000000      41.590000000000
   O               65.730000000000      39.460000000000      42.120000000000
   N               67.070000000000      41.250000000000      42.210000000000
   H               67.780000000000      41.790000000000      41.760000000000
   C               66.560000000000      41.750000000000      43.470000000000
   H               65.740000000000      41.120000000000      43.800000000000
   C               67.600000000000      41.750000000000      44.600000000000
   H               68.500000000000      42.310000000000      44.280000000000
   C               67.040000000000      42.400000000000      45.890000000000
   H               66.090000000000      41.910000000000      46.200000000000
   H               66.840000000000      43.490000000000      45.750000000000
   H               67.770000000000      42.290000000000      46.720000000000
   C               68.030000000000      40.300000000000      44.900000000000
   H               68.480000000000      39.830000000000      44.000000000000
   H               67.150000000000      39.700000000000      45.210000000000
   H               68.780000000000      40.280000000000      45.720000000000
   C               65.990000000000      43.150000000000      43.260000000000
   O               66.670000000000      44.060000000000      42.790000000000
   N               64.700000000000      43.340000000000      43.590000000000
   H               64.170000000000      42.580000000000      43.950000000000
   C               64.020000000000      44.630000000000      43.520000000000
   H               64.600000000000      45.310000000000      42.910000000000
   C               62.590000000000      44.500000000000      42.900000000000
   H               61.980000000000      45.390000000000      43.180000000000
   H               62.090000000000      43.620000000000      43.330000000000
   C               62.570000000000      44.400000000000      41.410000000000
   C               62.410000000000      45.460000000000      40.550000000000
   H               62.330000000000      46.490000000000      40.880000000000
   N               62.370000000000      45.010000000000      39.260000000000
   H               62.080000000000      45.520000000000      38.470000000000
   C               62.520000000000      43.660000000000      39.240000000000
   C               62.650000000000      43.220000000000      40.580000000000
   C               62.800000000000      41.860000000000      40.850000000000
   H               62.900000000000      41.490000000000      41.860000000000
   C               62.840000000000      40.970000000000      39.780000000000
   H               62.980000000000      39.920000000000      39.960000000000
   C               62.550000000000      42.770000000000      38.180000000000
   H               62.430000000000      43.100000000000      37.160000000000
   C               62.710000000000      41.410000000000      38.460000000000
   H               62.740000000000      40.690000000000      37.660000000000
   C               63.890000000000      45.260000000000      44.890000000000
   O               63.570000000000      44.590000000000      45.870000000000
   N               64.120000000000      46.590000000000      45.010000000000
   H               64.430000000000      47.130000000000      44.230000000000
   C               63.880000000000      47.300000000000      46.250000000000
   H               63.000000000000      46.870000000000      46.710000000000
   C               65.070000000000      47.180000000000      47.250000000000
   H               65.360000000000      46.110000000000      47.280000000000
   H               64.700000000000      47.420000000000      48.270000000000
   S               66.550000000000      48.190000000000      46.890000000000
   H               65.970000000000      49.370000000000      47.070000000000
   C               63.560000000000      48.760000000000      45.900000000000
   O               63.840000000000      49.170000000000      44.780000000000
   N               62.940000000000      49.570000000000      46.760000000000
   C               62.390000000000      49.150000000000      48.050000000000
   H               63.210000000000      49.050000000000      48.790000000000
   H               61.830000000000      48.190000000000      47.970000000000
   C               62.820000000000      51.020000000000      46.570000000000
   H               62.160000000000      51.170000000000      45.730000000000
   C               62.200000000000      51.520000000000      47.890000000000
   H               61.510000000000      52.380000000000      47.740000000000
   H               62.990000000000      51.810000000000      48.620000000000
   C               61.470000000000      50.300000000000      48.440000000000
   H               61.300000000000      50.370000000000      49.540000000000
   H               60.480000000000      50.190000000000      47.940000000000
   C               64.120000000000      51.750000000000      46.250000000000
   O               65.140000000000      51.460000000000      46.870000000000
   N               64.120000000000      52.750000000000      45.330000000000
   H               63.310000000000      52.960000000000      44.800000000000
   C               65.360000000000      53.420000000000      44.950000000000
   H               66.120000000000      52.670000000000      44.810000000000
   C               65.230000000000      54.220000000000      43.620000000000
   H               64.810000000000      53.530000000000      42.860000000000
   H               66.250000000000      54.490000000000      43.280000000000
   C               64.380000000000      55.500000000000      43.680000000000
   H               64.770000000000      56.210000000000      44.440000000000
   H               63.340000000000      55.240000000000      43.980000000000
   C               64.360000000000      56.240000000000      42.330000000000
   H               64.130000000000      55.520000000000      41.510000000000
   H               65.350000000000      56.710000000000      42.140000000000
   N               63.300000000000      57.290000000000      42.410000000000
   H               62.870000000000      57.490000000000      43.290000000000
   C               63.110000000000      58.190000000000      41.450000000000
   N               63.610000000000      58.060000000000      40.240000000000
   H               63.780000000000      57.120000000000      39.950000000000
   H               63.340000000000      58.760000000000      39.590000000000
   N               62.410000000000      59.260000000000      41.720000000000
   H               62.030000000000      59.310000000000      42.650000000000
   H               62.630000000000      60.110000000000      41.240000000000
   C               65.890000000000      54.370000000000      46.010000000000
   O               67.050000000000      54.760000000000      45.990000000000
   N               65.080000000000      54.730000000000      47.030000000000
   H               64.140000000000      54.400000000000      47.030000000000
   C               65.520000000000      55.700000000000      48.020000000000
   H               66.140000000000      56.440000000000      47.550000000000
   C               64.330000000000      56.440000000000      48.690000000000
   H               63.760000000000      56.960000000000      47.890000000000
   H               64.700000000000      57.230000000000      49.370000000000
   C               63.580000000000      54.960000000000      50.670000000000
   H               64.440000000000      54.960000000000      51.320000000000
   C               63.410000000000      55.540000000000      49.450000000000
   N               62.410000000000      54.300000000000      50.940000000000
   H               62.120000000000      53.700000000000      51.680000000000
   N               62.150000000000      55.230000000000      49.020000000000
   H               61.710000000000      55.580000000000      48.200000000000
   C               61.560000000000      54.480000000000      49.950000000000
   H               60.560000000000      54.100000000000      49.940000000000
   C               66.350000000000      55.060000000000      49.130000000000
   O               66.630000000000      55.690000000000      50.130000000000
   N               66.790000000000      53.790000000000      48.950000000000
   H               66.470000000000      53.260000000000      48.170000000000
   C               67.820000000000      53.160000000000      49.760000000000
   H               67.550000000000      53.290000000000      50.790000000000
   C               67.920000000000      51.660000000000      49.490000000000
   H               66.890000000000      51.250000000000      49.530000000000
   C               68.480000000000      51.330000000000      48.090000000000
   H               69.550000000000      51.650000000000      48.000000000000
   H               67.890000000000      51.820000000000      47.290000000000
   H               68.450000000000      50.240000000000      47.920000000000
   C               68.740000000000      50.970000000000      50.600000000000
   H               68.310000000000      51.200000000000      51.600000000000
   H               69.800000000000      51.300000000000      50.590000000000
   H               68.720000000000      49.870000000000      50.470000000000
   C               69.180000000000      53.840000000000      49.600000000000
   O               69.950000000000      53.960000000000      50.540000000000
   N               69.510000000000      54.350000000000      48.390000000000
   H               68.890000000000      54.270000000000      47.610000000000
   C               70.830000000000      54.890000000000      48.120000000000
   H               71.540000000000      54.470000000000      48.810000000000
   C               71.300000000000      54.510000000000      46.680000000000
   H               71.300000000000      53.400000000000      46.620000000000
   H               72.360000000000      54.830000000000      46.560000000000
   C               70.470000000000      55.060000000000      45.510000000000
   H               70.470000000000      56.180000000000      45.550000000000
   H               69.420000000000      54.730000000000      45.630000000000
   S               71.070000000000      54.520000000000      43.880000000000
   C               69.730000000000      55.260000000000      42.900000000000
   H               69.690000000000      56.360000000000      43.050000000000
   H               68.750000000000      54.840000000000      43.190000000000
   H               69.880000000000      55.070000000000      41.820000000000
   C               70.890000000000      56.400000000000      48.330000000000
   O               71.920000000000      57.040000000000      48.150000000000
   N               69.770000000000      57.010000000000      48.770000000000
   H               68.970000000000      56.450000000000      48.970000000000
   C               69.760000000000      58.360000000000      49.310000000000
   H               70.340000000000      58.980000000000      48.630000000000
   C               68.310000000000      58.930000000000      49.360000000000
   H               67.680000000000      58.210000000000      49.930000000000
   H               67.930000000000      58.950000000000      48.320000000000
   S               68.170000000000      60.590000000000      50.120000000000
   H               67.240000000000      61.080000000000      49.310000000000
   C               70.410000000000      58.400000000000      50.700000000000
   O               70.150000000000      57.490000000000      51.470000000000
   N               71.220000000000      59.360000000000      51.110000000000
   C               71.930000000000      60.280000000000      50.220000000000
   H               71.220000000000      60.830000000000      49.550000000000
   H               72.650000000000      59.700000000000      49.600000000000
   C               71.810000000000      59.340000000000      52.450000000000
   H               72.160000000000      58.340000000000      52.660000000000
   C               72.990000000000      60.330000000000      52.350000000000
   H               73.920000000000      59.760000000000      52.120000000000
   H               73.160000000000      60.920000000000      53.280000000000
   C               72.660000000000      61.220000000000      51.160000000000
   H               71.980000000000      62.030000000000      51.500000000000
   H               73.570000000000      61.670000000000      50.700000000000
   C               70.850000000000      59.690000000000      53.580000000000
   O               70.880000000000      58.990000000000      54.590000000000
   N               70.070000000000      60.790000000000      53.420000000000
   H               70.120000000000      61.220000000000      52.520000000000
   C               69.090000000000      61.360000000000      54.350000000000
   H               68.120000000000      60.940000000000      54.120000000000
   C               69.410000000000      61.180000000000      55.850000000000
   H               70.410000000000      61.580000000000      56.100000000000
   H               69.360000000000      60.100000000000      56.130000000000
   H               68.660000000000      61.700000000000      56.480000000000
   C               68.990000000000      62.860000000000      54.110000000000
   O               67.930000000000      63.470000000000      54.170000000000
   N               70.130000000000      63.510000000000      53.780000000000
   H               71.010000000000      63.040000000000      53.860000000000
   C               70.200000000000      64.950000000000      53.610000000000
   H               69.570000000000      65.420000000000      54.340000000000
   C               71.660000000000      65.390000000000      53.850000000000
   H               71.760000000000      66.500000000000      53.750000000000
   H               72.360000000000      64.910000000000      53.130000000000
   C               72.070000000000      65.030000000000      55.270000000000
   O               71.270000000000      65.240000000000      56.210000000000
   O               73.220000000000      64.540000000000      55.430000000000
   C               69.680000000000      65.410000000000      52.240000000000
   O               69.350000000000      66.570000000000      52.030000000000
   N               69.530000000000      64.470000000000      51.290000000000
   H               69.740000000000      63.520000000000      51.520000000000
   C               69.060000000000      64.740000000000      49.950000000000
   H               69.140000000000      65.790000000000      49.720000000000
   C               69.840000000000      63.900000000000      48.890000000000
   H               69.590000000000      64.260000000000      47.870000000000
   H               69.510000000000      62.840000000000      48.940000000000
   C               71.390000000000      63.820000000000      49.050000000000
   H               71.760000000000      62.970000000000      48.450000000000
   H               71.650000000000      63.640000000000      50.110000000000
   C               72.160000000000      65.050000000000      48.540000000000
   O               71.930000000000      65.550000000000      47.440000000000
   N               73.170000000000      65.480000000000      49.330000000000
   H               73.810000000000      66.140000000000      48.930000000000
   H               73.400000000000      64.990000000000      50.170000000000
   C               67.580000000000      64.340000000000      49.890000000000
   O               67.180000000000      63.430000000000      49.180000000000
   N               66.690000000000      64.990000000000      50.660000000000
   H               66.990000000000      65.720000000000      51.270000000000
   C               65.280000000000      64.620000000000      50.680000000000
   H               65.040000000000      63.960000000000      49.850000000000
   C               64.860000000000      63.900000000000      51.980000000000
   H               63.750000000000      63.780000000000      52.030000000000
   H               65.190000000000      64.520000000000      52.840000000000
   C               65.450000000000      62.480000000000      52.180000000000
   H               66.550000000000      62.550000000000      52.090000000000
   C               65.130000000000      61.960000000000      53.590000000000
   H               64.030000000000      61.830000000000      53.720000000000
   H               65.490000000000      62.680000000000      54.360000000000
   H               65.630000000000      60.990000000000      53.770000000000
   C               64.930000000000      61.490000000000      51.140000000000
   H               65.220000000000      61.790000000000      50.110000000000
   H               63.820000000000      61.430000000000      51.190000000000
   H               65.340000000000      60.480000000000      51.330000000000
   C               64.450000000000      65.860000000000      50.430000000000
   O               63.570000000000      66.250000000000      51.190000000000
   N               64.740000000000      66.470000000000      49.270000000000
   H               65.450000000000      66.070000000000      48.710000000000
   C               64.350000000000      67.820000000000      48.900000000000
   H               63.280000000000      67.940000000000      49.020000000000
   C               65.120000000000      68.900000000000      49.700000000000
   H               64.680000000000      68.930000000000      50.720000000000
   H               64.990000000000      69.910000000000      49.250000000000
   O               66.510000000000      68.590000000000      49.820000000000
   H               66.650000000000      68.360000000000      50.740000000000
   C               64.670000000000      67.970000000000      47.430000000000
   O               63.810000000000      68.330000000000      46.630000000000
   N               65.910000000000      67.600000000000      47.040000000000
   H               66.630000000000      67.570000000000      47.730000000000
   C               66.310000000000      67.420000000000      45.660000000000
   H               65.440000000000      67.240000000000      45.050000000000
   C               66.990000000000      68.730000000000      45.160000000000
   H               67.930000000000      68.910000000000      45.730000000000
   H               66.310000000000      69.580000000000      45.350000000000
   C               67.320000000000      68.760000000000      43.680000000000
   O               66.680000000000      68.020000000000      42.880000000000
   O               68.140000000000      69.630000000000      43.290000000000
   C               67.210000000000      66.170000000000      45.500000000000
   O               68.410000000000      66.300000000000      45.280000000000
   N               66.720000000000      64.920000000000      45.610000000000
   C               65.560000000000      64.530000000000      46.410000000000
   H               64.630000000000      65.010000000000      46.020000000000
   H               65.750000000000      64.830000000000      47.460000000000
   C               67.530000000000      63.770000000000      45.260000000000
   H               68.580000000000      63.920000000000      45.470000000000
   C               66.960000000000      62.600000000000      46.090000000000
   H               67.530000000000      62.540000000000      47.040000000000
   H               67.040000000000      61.610000000000      45.590000000000
   C               65.500000000000      63.000000000000      46.360000000000
   H               64.870000000000      62.670000000000      45.500000000000
   H               65.120000000000      62.550000000000      47.300000000000
   C               67.370000000000      63.470000000000      43.790000000000
   O               66.410000000000      62.820000000000      43.380000000000
   N               68.330000000000      63.900000000000      42.960000000000
   H               69.070000000000      64.490000000000      43.270000000000
   C               68.390000000000      63.430000000000      41.600000000000
   H               67.390000000000      63.270000000000      41.240000000000
   C               69.020000000000      64.470000000000      40.630000000000
   H               68.370000000000      65.380000000000      40.660000000000
   H               69.000000000000      64.060000000000      39.590000000000
   C               70.430000000000      64.930000000000      40.980000000000
   O               70.930000000000      64.800000000000      42.100000000000
   N               71.130000000000      65.490000000000      39.970000000000
   H               72.020000000000      65.880000000000      40.190000000000
   H               70.710000000000      65.630000000000      39.070000000000
   C               69.070000000000      62.060000000000      41.590000000000
   O               70.290000000000      61.900000000000      41.670000000000
   N               68.260000000000      60.990000000000      41.490000000000
   H               67.280000000000      61.110000000000      41.410000000000
   C               68.730000000000      59.620000000000      41.570000000000
   H               69.410000000000      59.550000000000      42.410000000000
   C               67.570000000000      58.630000000000      41.780000000000
   H               67.960000000000      57.590000000000      41.810000000000
   H               66.840000000000      58.700000000000      40.940000000000
   C               66.850000000000      58.880000000000      43.080000000000
   C               67.300000000000      58.290000000000      44.270000000000
   H               68.220000000000      57.720000000000      44.270000000000
   C               66.560000000000      58.420000000000      45.460000000000
   H               66.920000000000      57.970000000000      46.360000000000
   C               65.340000000000      59.110000000000      45.450000000000
   O               64.560000000000      59.170000000000      46.620000000000
   H               63.700000000000      59.530000000000      46.370000000000
   C               65.650000000000      59.610000000000      43.100000000000
   H               65.280000000000      60.060000000000      42.190000000000
   C               64.890000000000      59.720000000000      44.280000000000
   H               63.950000000000      60.250000000000      44.260000000000
   C               69.540000000000      59.230000000000      40.340000000000
   O               70.350000000000      58.310000000000      40.380000000000
   N               69.380000000000      60.020000000000      39.250000000000
   H               68.590000000000      60.620000000000      39.220000000000
   C               70.230000000000      60.030000000000      38.080000000000
   H               70.170000000000      59.070000000000      37.590000000000
   C               69.790000000000      61.160000000000      37.100000000000
   H               70.540000000000      61.260000000000      36.280000000000
   H               69.720000000000      62.130000000000      37.630000000000
   C               68.450000000000      60.900000000000      36.420000000000
   O               67.710000000000      59.980000000000      36.850000000000
   O               68.130000000000      61.660000000000      35.470000000000
   C               71.700000000000      60.250000000000      38.440000000000
   O               72.560000000000      59.520000000000      37.960000000000
   N               72.010000000000      61.240000000000      39.310000000000
   H               71.290000000000      61.790000000000      39.720000000000
   C               73.330000000000      61.440000000000      39.880000000000
   H               74.050000000000      61.440000000000      39.070000000000
   C               73.390000000000      62.790000000000      40.600000000000
   H               72.680000000000      62.830000000000      41.460000000000
   H               73.130000000000      63.610000000000      39.900000000000
   H               74.420000000000      63.000000000000      40.980000000000
   C               73.770000000000      60.350000000000      40.850000000000
   O               74.890000000000      59.850000000000      40.790000000000
   N               72.860000000000      59.940000000000      41.770000000000
   H               71.970000000000      60.370000000000      41.810000000000
   C               73.170000000000      58.940000000000      42.780000000000
   H               74.050000000000      59.280000000000      43.300000000000
   C               72.040000000000      58.770000000000      43.840000000000
   H               72.390000000000      58.030000000000      44.590000000000
   H               71.130000000000      58.360000000000      43.360000000000
   C               71.670000000000      60.050000000000      44.620000000000
   H               71.120000000000      60.730000000000      43.930000000000
   C               70.740000000000      59.720000000000      45.800000000000
   H               71.270000000000      59.060000000000      46.520000000000
   H               69.830000000000      59.190000000000      45.450000000000
   H               70.440000000000      60.640000000000      46.330000000000
   C               72.890000000000      60.820000000000      45.140000000000
   H               73.520000000000      61.180000000000      44.300000000000
   H               73.510000000000      60.170000000000      45.790000000000
   H               72.570000000000      61.710000000000      45.730000000000
   C               73.560000000000      57.590000000000      42.200000000000
   O               74.550000000000      57.010000000000      42.640000000000
   N               72.850000000000      57.110000000000      41.160000000000
   H               72.060000000000      57.620000000000      40.820000000000
   C               73.110000000000      55.840000000000      40.500000000000
   H               73.050000000000      55.080000000000      41.260000000000
   C               72.050000000000      55.560000000000      39.400000000000
   H               72.210000000000      56.260000000000      38.560000000000
   H               71.050000000000      55.780000000000      39.820000000000
   C               72.030000000000      54.100000000000      38.870000000000
   H               73.070000000000      53.800000000000      38.600000000000
   C               71.500000000000      53.120000000000      39.920000000000
   H               70.500000000000      53.440000000000      40.270000000000
   H               72.180000000000      53.070000000000      40.800000000000
   H               71.410000000000      52.100000000000      39.490000000000
   C               71.200000000000      54.010000000000      37.580000000000
   H               71.630000000000      54.650000000000      36.790000000000
   H               70.160000000000      54.350000000000      37.770000000000
   H               71.170000000000      52.960000000000      37.210000000000
   C               74.520000000000      55.740000000000      39.910000000000
   O               75.170000000000      54.710000000000      40.040000000000
   N               75.050000000000      56.820000000000      39.290000000000
   H               74.510000000000      57.650000000000      39.200000000000
   C               76.420000000000      56.870000000000      38.760000000000
   H               76.520000000000      56.040000000000      38.070000000000
   C               76.770000000000      58.170000000000      38.020000000000
   H               77.110000000000      58.950000000000      38.740000000000
   C               77.930000000000      57.890000000000      37.030000000000
   H               77.570000000000      57.250000000000      36.200000000000
   H               78.770000000000      57.370000000000      37.540000000000
   H               78.320000000000      58.830000000000      36.610000000000
   C               75.540000000000      58.770000000000      37.300000000000
   H               74.840000000000      59.110000000000      38.100000000000
   H               75.040000000000      57.990000000000      36.700000000000
   C               75.850000000000      59.990000000000      36.420000000000
   H               76.440000000000      59.690000000000      35.520000000000
   H               76.430000000000      60.750000000000      36.980000000000
   H               74.900000000000      60.460000000000      36.070000000000
   C               77.470000000000      56.670000000000      39.840000000000
   O               78.490000000000      56.010000000000      39.650000000000
   N               77.230000000000      57.240000000000      41.040000000000
   H               76.370000000000      57.730000000000      41.170000000000
   C               78.170000000000      57.200000000000      42.140000000000
   H               79.160000000000      57.370000000000      41.740000000000
   C               77.880000000000      58.310000000000      43.200000000000
   H               77.740000000000      59.270000000000      42.660000000000
   H               78.770000000000      58.420000000000      43.850000000000
   O               76.750000000000      58.050000000000      44.030000000000
   H               76.030000000000      57.750000000000      43.480000000000
   C               78.200000000000      55.850000000000      42.840000000000
   O               79.070000000000      55.570000000000      43.660000000000
   N               77.230000000000      54.970000000000      42.520000000000
   H               76.570000000000      55.180000000000      41.810000000000
   C               77.150000000000      53.650000000000      43.080000000000
   H               77.560000000000      53.680000000000      44.080000000000
   C               75.690000000000      53.160000000000      43.200000000000
   H               75.670000000000      52.090000000000      43.530000000000
   H               75.220000000000      53.210000000000      42.200000000000
   C               74.880000000000      53.990000000000      44.200000000000
   H               73.810000000000      53.700000000000      44.120000000000
   H               74.940000000000      55.060000000000      43.910000000000
   S               75.410000000000      53.810000000000      45.930000000000
   C               75.080000000000      55.540000000000      46.390000000000
   H               74.110000000000      55.900000000000      45.970000000000
   H               75.870000000000      56.210000000000      46.000000000000
   H               75.040000000000      55.660000000000      47.490000000000
   C               77.990000000000      52.650000000000      42.310000000000
   O               78.050000000000      52.620000000000      41.080000000000
   N               78.650000000000      51.760000000000      43.050000000000
   H               78.560000000000      51.800000000000      44.040000000000
   C               79.340000000000      50.610000000000      42.490000000000
   H               79.280000000000      50.610000000000      41.410000000000
   C               80.800000000000      50.530000000000      42.930000000000
   H               80.880000000000      50.400000000000      44.030000000000
   O               81.490000000000      51.730000000000      42.600000000000
   H               80.940000000000      52.480000000000      42.850000000000
   C               81.580000000000      49.420000000000      42.210000000000
   H               81.480000000000      49.530000000000      41.110000000000
   H               81.230000000000      48.410000000000      42.500000000000
   H               82.660000000000      49.490000000000      42.460000000000
   C               78.590000000000      49.420000000000      43.030000000000
   O               77.940000000000      49.520000000000      44.060000000000
   N               78.680000000000      48.240000000000      42.380000000000
   H               79.140000000000      48.190000000000      41.500000000000
   C               78.100000000000      46.990000000000      42.860000000000
   H               77.020000000000      47.090000000000      42.860000000000
   C               78.540000000000      45.810000000000      41.950000000000
   H               78.140000000000      44.850000000000      42.350000000000
   H               79.640000000000      45.750000000000      41.900000000000
   C               77.960000000000      45.990000000000      40.550000000000
   O               76.980000000000      46.700000000000      40.350000000000
   N               78.610000000000      45.360000000000      39.540000000000
   H               78.260000000000      45.490000000000      38.610000000000
   H               79.440000000000      44.830000000000      39.700000000000
   C               78.490000000000      46.660000000000      44.310000000000
   O               77.700000000000      46.200000000000      45.120000000000
   N               79.740000000000      46.990000000000      44.680000000000
   H               80.350000000000      47.390000000000      44.000000000000
   C               80.310000000000      46.810000000000      46.010000000000
   H               79.950000000000      45.880000000000      46.420000000000
   C               81.850000000000      46.760000000000      45.900000000000
   H               82.310000000000      46.540000000000      46.890000000000
   H               82.240000000000      47.740000000000      45.550000000000
   N               82.780000000000      44.480000000000      45.270000000000
   H               83.060000000000      44.220000000000      46.200000000000
   C               82.290000000000      45.710000000000      44.910000000000
   C               83.150000000000      43.850000000000      44.130000000000
   H               83.620000000000      42.860000000000      44.120000000000
   N               82.930000000000      44.590000000000      43.070000000000
   C               82.430000000000      45.780000000000      43.560000000000
   H               82.250000000000      46.610000000000      42.880000000000
   C               79.920000000000      47.910000000000      47.000000000000
   O               80.650000000000      48.190000000000      47.960000000000
   N               78.770000000000      48.580000000000      46.790000000000
   H               78.230000000000      48.390000000000      45.970000000000
   C               78.230000000000      49.600000000000      47.680000000000
   H               78.920000000000      49.810000000000      48.480000000000
   C               77.920000000000      50.910000000000      46.900000000000
   H               76.980000000000      50.840000000000      46.310000000000
   H               78.750000000000      51.070000000000      46.170000000000
   O               77.900000000000      52.050000000000      47.750000000000
   H               77.160000000000      51.940000000000      48.350000000000
   C               76.920000000000      49.120000000000      48.300000000000
   O               76.260000000000      49.870000000000      49.030000000000
   N               76.520000000000      47.870000000000      48.010000000000
   H               77.080000000000      47.270000000000      47.440000000000
   C               75.270000000000      47.270000000000      48.440000000000
   H               74.800000000000      47.900000000000      49.190000000000
   C               74.300000000000      47.030000000000      47.250000000000
   H               73.350000000000      46.580000000000      47.600000000000
   H               74.770000000000      46.350000000000      46.510000000000
   C               73.970000000000      48.320000000000      46.550000000000
   C               73.010000000000      49.180000000000      47.090000000000
   H               72.540000000000      48.920000000000      48.030000000000
   C               72.660000000000      50.370000000000      46.430000000000
   H               71.920000000000      51.030000000000      46.860000000000
   C               73.270000000000      50.700000000000      45.220000000000
   H               73.000000000000      51.620000000000      44.710000000000
   C               74.570000000000      48.650000000000      45.320000000000
   H               75.300000000000      47.980000000000      44.880000000000
   C               74.220000000000      49.830000000000      44.650000000000
   H               74.690000000000      50.080000000000      43.710000000000
   C               75.530000000000      45.920000000000      49.080000000000
   O               76.250000000000      45.090000000000      48.520000000000
   N               74.920000000000      45.630000000000      50.240000000000
   H               74.370000000000      46.330000000000      50.710000000000
   C               74.950000000000      44.310000000000      50.860000000000
   H               75.490000000000      43.630000000000      50.220000000000
   C               75.650000000000      44.260000000000      52.250000000000
   H               76.740000000000      44.440000000000      52.070000000000
   H               75.540000000000      43.270000000000      52.720000000000
   O               75.200000000000      45.280000000000      53.140000000000
   H               74.330000000000      45.030000000000      53.450000000000
   C               73.540000000000      43.760000000000      50.960000000000
   O               72.610000000000      44.480000000000      51.330000000000
   N               73.360000000000      42.470000000000      50.590000000000
   H               74.110000000000      41.900000000000      50.280000000000
   C               72.050000000000      41.840000000000      50.520000000000
   H               71.310000000000      42.490000000000      50.960000000000
   C               71.640000000000      41.560000000000      49.070000000000
   H               72.390000000000      40.900000000000      48.590000000000
   C               70.250000000000      40.880000000000      49.010000000000
   H               69.500000000000      41.490000000000      49.550000000000
   H               70.270000000000      39.860000000000      49.450000000000
   H               69.930000000000      40.780000000000      47.950000000000
   C               71.590000000000      42.890000000000      48.290000000000
   H               72.600000000000      43.340000000000      48.200000000000
   H               70.930000000000      43.620000000000      48.810000000000
   H               71.200000000000      42.730000000000      47.260000000000
   C               72.060000000000      40.550000000000      51.340000000000
   O               72.870000000000      39.650000000000      51.110000000000
   N               71.160000000000      40.430000000000      52.350000000000
   H               70.520000000000      41.170000000000      52.520000000000
   C               71.020000000000      39.240000000000      53.170000000000
   H               71.620000000000      38.460000000000      52.740000000000
   C               71.510000000000      39.410000000000      54.640000000000
   H               71.010000000000      38.650000000000      55.280000000000
   H               71.190000000000      40.400000000000      55.020000000000
   C               73.040000000000      39.250000000000      54.830000000000
   H               73.560000000000      40.190000000000      54.570000000000
   H               73.400000000000      38.440000000000      54.150000000000
   C               73.380000000000      38.860000000000      56.270000000000
   O               72.660000000000      39.150000000000      57.230000000000
   N               74.510000000000      38.140000000000      56.460000000000
   H               74.790000000000      38.000000000000      57.410000000000
   H               75.120000000000      37.950000000000      55.690000000000
   C               69.610000000000      38.680000000000      53.180000000000
   O               68.630000000000      39.400000000000      53.360000000000
   N               69.450000000000      37.370000000000      52.960000000000
   H               70.240000000000      36.830000000000      52.660000000000
   C               68.150000000000      36.720000000000      52.950000000000
   H               67.440000000000      37.380000000000      52.460000000000
   C               68.250000000000      35.410000000000      52.140000000000
   H               68.810000000000      34.650000000000      52.730000000000
   H               68.840000000000      35.600000000000      51.220000000000
   C               66.880000000000      34.830000000000      51.720000000000
   H               66.650000000000      35.140000000000      50.680000000000
   H               66.080000000000      35.250000000000      52.370000000000
   C               66.850000000000      33.300000000000      51.840000000000
   H               67.250000000000      33.040000000000      52.840000000000
   H               67.550000000000      32.880000000000      51.080000000000
   C               65.450000000000      32.700000000000      51.660000000000
   H               65.100000000000      32.840000000000      50.620000000000
   H               64.740000000000      33.180000000000      52.360000000000
   N               65.510000000000      31.260000000000      51.960000000000
   H               65.730000000000      31.130000000000      52.970000000000
   H               66.270000000000      30.820000000000      51.410000000000
   H               64.620000000000      30.760000000000      51.740000000000
   C               67.570000000000      36.420000000000      54.340000000000
   O               66.370000000000      36.500000000000      54.550000000000
   N               68.420000000000      36.040000000000      55.330000000000
   H               69.390000000000      36.020000000000      55.130000000000
   C               68.040000000000      35.850000000000      56.730000000000
   H               68.970000000000      35.730000000000      57.260000000000
   C               67.350000000000      37.080000000000      57.370000000000
   H               67.140000000000      36.900000000000      58.450000000000
   H               66.370000000000      37.270000000000      56.860000000000
   N               69.310000000000      38.580000000000      57.980000000000
   H               69.740000000000      38.010000000000      58.690000000000
   C               68.180000000000      38.310000000000      57.250000000000
   C               69.750000000000      39.810000000000      57.610000000000
   H               70.660000000000      40.270000000000      57.990000000000
   N               68.950000000000      40.350000000000      56.710000000000
   C               67.960000000000      39.410000000000      56.480000000000
   H               67.180000000000      39.610000000000      55.760000000000
   C               67.260000000000      34.580000000000      57.070000000000
   O               67.560000000000      33.900000000000      58.050000000000
   N               66.230000000000      34.220000000000      56.280000000000
   H               66.010000000000      34.810000000000      55.500000000000
   C               65.350000000000      33.080000000000      56.530000000000
   H               65.300000000000      32.910000000000      57.590000000000
   C               63.930000000000      33.300000000000      56.000000000000
   H               63.960000000000      33.410000000000      54.900000000000
   C               63.020000000000      32.090000000000      56.350000000000
   H               63.040000000000      31.890000000000      57.440000000000
   H               63.340000000000      31.170000000000      55.810000000000
   H               61.970000000000      32.280000000000      56.040000000000
   C               63.340000000000      34.630000000000      56.540000000000
   H               64.000000000000      35.470000000000      56.240000000000
   H               63.330000000000      34.610000000000      57.650000000000
   C               61.950000000000      34.920000000000      55.980000000000
   H               61.180000000000      34.850000000000      56.780000000000
   H               61.670000000000      34.220000000000      55.160000000000
   H               61.940000000000      35.940000000000      55.540000000000
   C               65.890000000000      31.830000000000      55.870000000000
   O               66.290000000000      31.870000000000      54.710000000000
   N               65.850000000000      30.680000000000      56.580000000000
   H               65.570000000000      30.730000000000      57.540000000000
   C               66.040000000000      29.320000000000      56.070000000000
   H               65.200000000000      28.770000000000      56.450000000000
   H               66.970000000000      28.920000000000      56.460000000000
   C               65.980000000000      29.090000000000      54.570000000000
   O               64.900000000000      29.180000000000      53.970000000000
   N               67.080000000000      28.790000000000      53.870000000000
   H               66.940000000000      28.530000000000      52.910000000000
   C               68.470000000000      28.850000000000      54.300000000000
   H               68.540000000000      28.450000000000      55.300000000000
   C               69.310000000000      27.920000000000      53.400000000000
   H               69.260000000000      28.240000000000      52.340000000000
   H               68.920000000000      26.890000000000      53.470000000000
   H               70.370000000000      27.910000000000      53.720000000000
   C               69.070000000000      30.280000000000      54.230000000000
   O               68.980000000000      30.910000000000      53.170000000000
   N               69.690000000000      30.840000000000      55.290000000000
   C               69.560000000000      30.330000000000      56.660000000000
   H               70.100000000000      29.360000000000      56.740000000000
   H               68.500000000000      30.210000000000      56.960000000000
   C               70.660000000000      31.940000000000      55.230000000000
   H               70.070000000000      32.840000000000      55.080000000000
   C               71.350000000000      31.860000000000      56.610000000000
   H               71.780000000000      32.820000000000      56.960000000000
   H               72.150000000000      31.090000000000      56.600000000000
   C               70.230000000000      31.380000000000      57.530000000000
   H               70.610000000000      30.970000000000      58.500000000000
   H               69.520000000000      32.210000000000      57.730000000000
   C               71.690000000000      31.910000000000      54.090000000000
   O               72.100000000000      30.820000000000      53.700000000000
   N               72.180000000000      33.030000000000      53.520000000000
   H               72.830000000000      32.850000000000      52.780000000000
   C               71.840000000000      34.410000000000      53.780000000000
   H               70.770000000000      34.540000000000      53.660000000000
   C               72.280000000000      34.900000000000      55.180000000000
   H               73.270000000000      34.460000000000      55.450000000000
   H               71.540000000000      34.600000000000      55.950000000000
   H               72.360000000000      36.010000000000      55.250000000000
   C               72.490000000000      35.360000000000      52.780000000000
   O               71.790000000000      36.110000000000      52.100000000000
   N               73.840000000000      35.410000000000      52.700000000000
   H               74.410000000000      34.750000000000      53.180000000000
   C               74.540000000000      36.500000000000      52.040000000000
   H               73.970000000000      37.400000000000      52.200000000000
   C               75.930000000000      36.730000000000      52.710000000000
   H               76.560000000000      35.820000000000      52.620000000000
   H               75.770000000000      36.930000000000      53.790000000000
   C               76.680000000000      37.940000000000      52.140000000000
   O               76.530000000000      39.070000000000      52.620000000000
   N               77.520000000000      37.720000000000      51.100000000000
   H               77.990000000000      38.520000000000      50.720000000000
   H               77.560000000000      36.830000000000      50.660000000000
   C               74.640000000000      36.360000000000      50.510000000000
   O               75.170000000000      35.380000000000      49.980000000000
   N               74.160000000000      37.390000000000      49.790000000000
   H               73.750000000000      38.180000000000      50.240000000000
   C               74.180000000000      37.450000000000      48.350000000000
   H               74.670000000000      36.580000000000      47.940000000000
   C               72.750000000000      37.550000000000      47.770000000000
   H               72.790000000000      37.720000000000      46.670000000000
   H               72.230000000000      38.420000000000      48.230000000000
   C               71.900000000000      36.290000000000      48.010000000000
   H               71.890000000000      36.060000000000      49.090000000000
   C               70.460000000000      36.550000000000      47.570000000000
   H               70.410000000000      36.710000000000      46.470000000000
   H               70.040000000000      37.440000000000      48.080000000000
   H               69.830000000000      35.670000000000      47.830000000000
   C               72.480000000000      35.090000000000      47.250000000000
   H               73.470000000000      34.790000000000      47.660000000000
   H               72.610000000000      35.340000000000      46.180000000000
   H               71.800000000000      34.210000000000      47.330000000000
   C               74.990000000000      38.650000000000      47.890000000000
   O               75.130000000000      39.650000000000      48.580000000000
   N               75.580000000000      38.540000000000      46.690000000000
   H               75.440000000000      37.750000000000      46.100000000000
   C               76.550000000000      39.490000000000      46.210000000000
   H               76.710000000000      40.270000000000      46.940000000000
   C               77.880000000000      38.740000000000      46.000000000000
   H               77.640000000000      37.870000000000      45.340000000000
   H               78.210000000000      38.310000000000      46.970000000000
   C               79.020000000000      39.520000000000      45.330000000000
   H               79.530000000000      40.160000000000      46.080000000000
   H               78.610000000000      40.180000000000      44.540000000000
   C               80.020000000000      38.570000000000      44.660000000000
   H               79.460000000000      37.880000000000      43.990000000000
   H               80.580000000000      37.970000000000      45.410000000000
   N               80.970000000000      39.440000000000      43.900000000000
   H               81.100000000000      40.370000000000      44.220000000000
   C               81.490000000000      39.130000000000      42.720000000000
   N               81.200000000000      38.020000000000      42.060000000000
   H               80.470000000000      37.440000000000      42.420000000000
   H               81.600000000000      37.930000000000      41.150000000000
   N               82.340000000000      39.940000000000      42.130000000000
   H               82.790000000000      40.640000000000      42.690000000000
   H               82.810000000000      39.570000000000      41.330000000000
   C               76.070000000000      40.170000000000      44.930000000000
   O               75.860000000000      39.550000000000      43.900000000000
   N               75.900000000000      41.510000000000      44.980000000000
   H               76.040000000000      42.010000000000      45.830000000000
   C               75.520000000000      42.310000000000      43.830000000000
   H               74.640000000000      41.850000000000      43.390000000000
   C               75.140000000000      43.730000000000      44.240000000000
   H               76.030000000000      44.240000000000      44.680000000000
   C               74.640000000000      44.550000000000      43.040000000000
   H               73.770000000000      44.050000000000      42.560000000000
   H               75.430000000000      44.710000000000      42.280000000000
   H               74.310000000000      45.550000000000      43.380000000000
   C               74.040000000000      43.660000000000      45.320000000000
   H               74.430000000000      43.250000000000      46.280000000000
   H               73.200000000000      43.020000000000      44.980000000000
   H               73.640000000000      44.670000000000      45.530000000000
   C               76.590000000000      42.310000000000      42.740000000000
   O               77.780000000000      42.540000000000      43.010000000000
   N               76.190000000000      42.030000000000      41.480000000000
   H               75.240000000000      41.760000000000      41.310000000000
   C               77.060000000000      42.020000000000      40.310000000000
   H               78.000000000000      42.500000000000      40.570000000000
   C               77.390000000000      40.600000000000      39.830000000000
   H               77.950000000000      40.650000000000      38.870000000000
   C               78.320000000000      39.930000000000      40.860000000000
   H               77.790000000000      39.800000000000      41.830000000000
   H               79.220000000000      40.560000000000      41.040000000000
   H               78.640000000000      38.940000000000      40.500000000000
   C               76.110000000000      39.780000000000      39.630000000000
   H               75.420000000000      40.260000000000      38.900000000000
   H               75.570000000000      39.640000000000      40.590000000000
   H               76.360000000000      38.770000000000      39.230000000000
   C               76.500000000000      42.860000000000      39.170000000000
   O               77.070000000000      42.920000000000      38.080000000000
   N               75.400000000000      43.590000000000      39.410000000000
   H               74.880000000000      43.470000000000      40.250000000000
   C               74.900000000000      44.580000000000      38.460000000000
   H               74.450000000000      44.060000000000      37.630000000000
   H               75.720000000000      45.240000000000      38.190000000000
   C               73.840000000000      45.410000000000      39.110000000000
   O               72.990000000000      44.880000000000      39.830000000000
   N               73.830000000000      46.730000000000      38.880000000000
   H               74.530000000000      47.160000000000      38.310000000000
   C               72.840000000000      47.620000000000      39.430000000000
   H               72.050000000000      47.060000000000      39.900000000000
   C               73.450000000000      48.600000000000      40.470000000000
   H               73.890000000000      48.010000000000      41.300000000000
   H               72.650000000000      49.240000000000      40.900000000000
   N               75.860000000000      49.190000000000      39.890000000000
   H               76.260000000000      48.310000000000      40.140000000000
   C               74.510000000000      49.490000000000      39.880000000000
   C               76.500000000000      50.230000000000      39.300000000000
   H               77.580000000000      50.270000000000      39.170000000000
   N               75.670000000000      51.170000000000      38.910000000000
   C               74.420000000000      50.720000000000      39.300000000000
   H               73.540000000000      51.330000000000      39.120000000000
   C               72.200000000000      48.420000000000      38.320000000000
   O               72.820000000000      48.740000000000      37.310000000000
   N               70.910000000000      48.760000000000      38.490000000000
   H               70.380000000000      48.410000000000      39.250000000000
   C               70.170000000000      49.540000000000      37.540000000000
   H               70.800000000000      50.300000000000      37.110000000000
   C               69.590000000000      48.620000000000      36.440000000000
   H               69.000000000000      47.800000000000      36.900000000000
   H               70.420000000000      48.170000000000      35.870000000000
   H               68.940000000000      49.190000000000      35.740000000000
   C               69.040000000000      50.230000000000      38.280000000000
   O               68.670000000000      49.840000000000      39.390000000000
   N               68.460000000000      51.270000000000      37.680000000000
   H               68.750000000000      51.580000000000      36.780000000000
   C               67.300000000000      51.950000000000      38.240000000000
   H               66.960000000000      51.450000000000      39.130000000000
   C               67.610000000000      53.430000000000      38.570000000000
   H               67.750000000000      54.000000000000      37.630000000000
   H               68.570000000000      53.450000000000      39.120000000000
   C               66.550000000000      54.090000000000      39.480000000000
   H               66.540000000000      53.540000000000      40.440000000000
   H               65.540000000000      53.980000000000      39.040000000000
   S               66.870000000000      55.850000000000      39.780000000000
   C               66.310000000000      56.450000000000      38.170000000000
   H               65.270000000000      56.110000000000      37.960000000000
   H               66.970000000000      56.100000000000      37.350000000000
   H               66.310000000000      57.570000000000      38.140000000000
   C               66.210000000000      51.850000000000      37.200000000000
   O               66.450000000000      51.900000000000      35.990000000000
   N               64.960000000000      51.650000000000      37.650000000000
   H               64.770000000000      51.550000000000      38.630000000000
   C               63.830000000000      51.640000000000      36.770000000000
   H               64.040000000000      52.180000000000      35.860000000000
   C               63.440000000000      50.170000000000      36.440000000000
   H               63.120000000000      49.650000000000      37.370000000000
   H               64.370000000000      49.670000000000      36.100000000000
   C               62.370000000000      50.040000000000      35.340000000000
   H               62.720000000000      50.540000000000      34.410000000000
   H               61.430000000000      50.520000000000      35.670000000000
   C               62.130000000000      48.570000000000      35.000000000000
   O               63.060000000000      47.780000000000      34.780000000000
   N               60.840000000000      48.170000000000      34.950000000000
   H               60.650000000000      47.210000000000      34.750000000000
   H               60.120000000000      48.840000000000      35.130000000000
   C               62.710000000000      52.360000000000      37.490000000000
   O               62.120000000000      51.850000000000      38.440000000000
   N               62.380000000000      53.600000000000      37.050000000000
   H               62.850000000000      54.020000000000      36.290000000000
   C               61.410000000000      54.440000000000      37.760000000000
   H               60.470000000000      53.910000000000      37.760000000000
   H               61.350000000000      55.380000000000      37.230000000000
   C               61.790000000000      54.750000000000      39.190000000000
   O               62.870000000000      55.280000000000      39.450000000000
   N               60.910000000000      54.430000000000      40.160000000000
   H               60.000000000000      54.110000000000      39.950000000000
   C               61.210000000000      54.600000000000      41.590000000000
   H               61.980000000000      55.360000000000      41.680000000000
   C               60.040000000000      55.110000000000      42.430000000000
   H               60.360000000000      55.280000000000      43.480000000000
   O               58.940000000000      54.220000000000      42.410000000000
   H               59.170000000000      53.460000000000      42.930000000000
   C               59.570000000000      56.460000000000      41.860000000000
   H               59.160000000000      56.330000000000      40.830000000000
   H               60.410000000000      57.180000000000      41.820000000000
   H               58.770000000000      56.890000000000      42.500000000000
   C               61.770000000000      53.340000000000      42.220000000000
   O               62.010000000000      53.290000000000      43.430000000000
   N               62.040000000000      52.300000000000      41.420000000000
   H               61.870000000000      52.350000000000      40.440000000000
   C               62.610000000000      51.060000000000      41.910000000000
   H               62.580000000000      51.040000000000      42.990000000000
   C               61.850000000000      49.820000000000      41.380000000000
   H               62.390000000000      48.890000000000      41.650000000000
   H               61.800000000000      49.880000000000      40.270000000000
   C               60.420000000000      49.680000000000      41.940000000000
   H               59.850000000000      50.610000000000      41.720000000000
   C               59.690000000000      48.510000000000      41.270000000000
   H               60.220000000000      47.550000000000      41.460000000000
   H               59.640000000000      48.670000000000      40.170000000000
   H               58.660000000000      48.430000000000      41.660000000000
   C               60.420000000000      49.480000000000      43.460000000000
   H               60.800000000000      50.380000000000      43.990000000000
   H               61.060000000000      48.610000000000      43.740000000000
   H               59.390000000000      49.280000000000      43.830000000000
   C               64.080000000000      50.930000000000      41.530000000000
   O               64.560000000000      51.430000000000      40.520000000000
   N               64.820000000000      50.230000000000      42.390000000000
   H               64.420000000000      49.850000000000      43.220000000000
   C               66.170000000000      49.800000000000      42.140000000000
   H               66.630000000000      50.420000000000      41.380000000000
   C               66.990000000000      49.850000000000      43.460000000000
   H               66.680000000000      49.010000000000      44.110000000000
   H               66.710000000000      50.780000000000      44.000000000000
   C               68.520000000000      49.850000000000      43.300000000000
   H               68.810000000000      49.020000000000      42.630000000000
   C               69.020000000000      51.170000000000      42.690000000000
   H               68.720000000000      52.030000000000      43.330000000000
   H               68.600000000000      51.330000000000      41.670000000000
   H               70.130000000000      51.160000000000      42.610000000000
   C               69.190000000000      49.620000000000      44.660000000000
   H               68.910000000000      48.630000000000      45.060000000000
   H               68.860000000000      50.400000000000      45.380000000000
   H               70.290000000000      49.670000000000      44.570000000000
   C               66.090000000000      48.370000000000      41.640000000000
   O               65.350000000000      47.560000000000      42.190000000000
   N               66.820000000000      48.040000000000      40.560000000000
   H               67.430000000000      48.700000000000      40.130000000000
   C               66.850000000000      46.700000000000      40.030000000000
   H               66.220000000000      46.040000000000      40.600000000000
   C               66.400000000000      46.680000000000      38.540000000000
   H               67.130000000000      47.250000000000      37.920000000000
   H               65.430000000000      47.200000000000      38.480000000000
   C               66.230000000000      45.260000000000      37.970000000000
   H               65.390000000000      44.770000000000      38.510000000000
   H               67.140000000000      44.650000000000      38.170000000000
   C               65.950000000000      45.220000000000      36.460000000000
   H               66.870000000000      45.560000000000      35.930000000000
   H               65.140000000000      45.940000000000      36.220000000000
   C               65.540000000000      43.820000000000      35.990000000000
   H               64.530000000000      43.580000000000      36.390000000000
   H               66.250000000000      43.050000000000      36.370000000000
   N               65.480000000000      43.700000000000      34.520000000000
   H               66.280000000000      43.150000000000      34.160000000000
   H               65.440000000000      44.640000000000      34.060000000000
   H               64.590000000000      43.220000000000      34.280000000000
   C               68.280000000000      46.210000000000      40.160000000000
   O               69.190000000000      46.670000000000      39.480000000000
   N               68.520000000000      45.260000000000      41.070000000000
   H               67.790000000000      44.890000000000      41.640000000000
   C               69.830000000000      44.700000000000      41.320000000000
   H               70.590000000000      45.310000000000      40.870000000000
   C               70.120000000000      44.560000000000      42.840000000000
   H               71.100000000000      44.060000000000      43.000000000000
   H               69.330000000000      43.900000000000      43.270000000000
   C               70.100000000000      45.870000000000      43.640000000000
   H               69.120000000000      46.370000000000      43.490000000000
   C               70.230000000000      45.560000000000      45.140000000000
   H               71.190000000000      45.040000000000      45.350000000000
   H               69.400000000000      44.900000000000      45.480000000000
   H               70.190000000000      46.500000000000      45.740000000000
   C               71.210000000000      46.830000000000      43.190000000000
   H               71.040000000000      47.140000000000      42.130000000000
   H               72.200000000000      46.330000000000      43.260000000000
   H               71.230000000000      47.730000000000      43.830000000000
   C               69.910000000000      43.330000000000      40.700000000000
   O               68.940000000000      42.580000000000      40.660000000000
   N               71.090000000000      42.960000000000      40.190000000000
   H               71.850000000000      43.600000000000      40.190000000000
   C               71.370000000000      41.640000000000      39.650000000000
   H               70.490000000000      41.010000000000      39.710000000000
   C               71.830000000000      41.690000000000      38.200000000000
   H               72.730000000000      42.340000000000      38.110000000000
   O               70.790000000000      42.230000000000      37.400000000000
   H               70.530000000000      43.030000000000      37.860000000000
   C               72.150000000000      40.290000000000      37.670000000000
   H               71.300000000000      39.600000000000      37.880000000000
   H               73.070000000000      39.880000000000      38.150000000000
   H               72.320000000000      40.320000000000      36.570000000000
   C               72.430000000000      41.020000000000      40.540000000000
   O               73.430000000000      41.660000000000      40.860000000000
   N               72.200000000000      39.790000000000      41.020000000000
   H               71.400000000000      39.270000000000      40.720000000000
   C               73.010000000000      39.120000000000      42.020000000000
   H               73.870000000000      39.740000000000      42.250000000000
   C               72.280000000000      38.870000000000      43.350000000000
   H               72.900000000000      38.230000000000      44.010000000000
   C               72.070000000000      40.210000000000      44.080000000000
   H               71.490000000000      40.920000000000      43.450000000000
   H               73.050000000000      40.670000000000      44.330000000000
   H               71.510000000000      40.040000000000      45.020000000000
   C               70.930000000000      38.150000000000      43.100000000000
   H               71.070000000000      37.220000000000      42.510000000000
   H               70.220000000000      38.820000000000      42.570000000000
   H               70.470000000000      37.870000000000      44.070000000000
   C               73.590000000000      37.830000000000      41.480000000000
   O               73.160000000000      37.300000000000      40.460000000000
   N               74.650000000000      37.340000000000      42.150000000000
   H               74.940000000000      37.750000000000      43.010000000000
   C               75.420000000000      36.170000000000      41.790000000000
   H               75.760000000000      36.320000000000      40.780000000000
   C               76.680000000000      36.080000000000      42.710000000000
   H               77.260000000000      37.020000000000      42.590000000000
   H               77.320000000000      35.230000000000      42.390000000000
   C               76.400000000000      35.940000000000      44.210000000000
   O               75.370000000000      36.450000000000      44.720000000000
   O               77.340000000000      35.440000000000      44.890000000000
   C               74.650000000000      34.850000000000      41.750000000000
   O               74.910000000000      34.000000000000      40.910000000000
   N               73.700000000000      34.640000000000      42.680000000000
   H               73.540000000000      35.340000000000      43.370000000000
   C               72.960000000000      33.390000000000      42.810000000000
   H               73.320000000000      32.670000000000      42.080000000000
   C               73.130000000000      32.770000000000      44.200000000000
   H               72.740000000000      33.480000000000      44.960000000000
   C               72.360000000000      31.440000000000      44.340000000000
   H               72.630000000000      30.750000000000      43.510000000000
   H               71.260000000000      31.610000000000      44.320000000000
   H               72.620000000000      30.950000000000      45.300000000000
   C               74.630000000000      32.540000000000      44.480000000000
   H               75.190000000000      33.500000000000      44.500000000000
   H               75.070000000000      31.880000000000      43.700000000000
   H               74.760000000000      32.050000000000      45.470000000000
   C               71.480000000000      33.610000000000      42.520000000000
   O               70.860000000000      34.570000000000      42.970000000000
   N               70.860000000000      32.710000000000      41.720000000000
   H               71.360000000000      31.950000000000      41.320000000000
   C               69.430000000000      32.720000000000      41.480000000000
   H               69.130000000000      33.750000000000      41.380000000000
   C               69.100000000000      31.990000000000      40.170000000000
   H               69.380000000000      30.910000000000      40.230000000000
   H               69.650000000000      32.450000000000      39.320000000000
   H               68.010000000000      32.050000000000      39.950000000000
   C               68.640000000000      32.110000000000      42.640000000000
   O               69.060000000000      31.130000000000      43.240000000000
   N               67.450000000000      32.690000000000      42.960000000000
   H               67.170000000000      33.500000000000      42.470000000000
   C               66.550000000000      32.190000000000      43.990000000000
   H               67.130000000000      32.110000000000      44.890000000000
   C               65.430000000000      33.240000000000      44.300000000000
   H               64.890000000000      33.490000000000      43.370000000000
   H               65.910000000000      34.180000000000      44.640000000000
   C               64.420000000000      32.810000000000      45.370000000000
   O               64.440000000000      31.710000000000      45.930000000000
   N               63.460000000000      33.710000000000      45.680000000000
   H               63.440000000000      34.610000000000      45.240000000000
   H               62.780000000000      33.460000000000      46.370000000000
   C               65.970000000000      30.810000000000      43.630000000000
   O               65.150000000000      30.720000000000      42.710000000000
   N               66.320000000000      29.700000000000      44.300000000000
   C               67.130000000000      29.680000000000      45.520000000000
   H               66.710000000000      30.360000000000      46.290000000000
   H               68.170000000000      29.990000000000      45.280000000000
   C               65.880000000000      28.370000000000      43.900000000000
   H               65.940000000000      28.260000000000      42.830000000000
   C               66.860000000000      27.470000000000      44.670000000000
   H               67.800000000000      27.410000000000      44.100000000000
   H               66.460000000000      26.440000000000      44.840000000000
   C               67.100000000000      28.220000000000      45.980000000000
   H               66.250000000000      28.070000000000      46.670000000000
   H               68.040000000000      27.920000000000      46.490000000000
   C               64.440000000000      28.090000000000      44.320000000000
   O               63.930000000000      27.010000000000      44.050000000000
   N               63.790000000000      29.060000000000      44.970000000000
   H               64.280000000000      29.900000000000      45.200000000000
   C               62.420000000000      28.990000000000      45.430000000000
   H               62.000000000000      28.040000000000      45.140000000000
   C               62.280000000000      29.080000000000      46.990000000000
   H               62.370000000000      28.040000000000      47.370000000000
   H               61.290000000000      29.460000000000      47.320000000000
   O               63.340000000000      29.830000000000      47.610000000000
   H               63.500000000000      30.620000000000      47.090000000000
   C               61.540000000000      30.020000000000      44.730000000000
   O               60.430000000000      30.300000000000      45.190000000000
   N               61.990000000000      30.570000000000      43.580000000000
   H               62.900000000000      30.330000000000      43.240000000000
   C               61.230000000000      31.520000000000      42.750000000000
   H               61.050000000000      32.380000000000      43.370000000000
   C               61.990000000000      32.040000000000      41.520000000000
   H               62.130000000000      31.230000000000      40.770000000000
   O               63.260000000000      32.540000000000      41.880000000000
   H               63.850000000000      31.790000000000      41.940000000000
   C               61.260000000000      33.220000000000      40.870000000000
   H               61.130000000000      34.050000000000      41.590000000000
   H               60.260000000000      32.920000000000      40.470000000000
   H               61.850000000000      33.600000000000      40.000000000000
   C               59.910000000000      30.920000000000      42.260000000000
   O               59.940000000000      29.980000000000      41.450000000000
   N               58.720000000000      31.330000000000      42.710000000000
   C               58.520000000000      32.510000000000      43.570000000000
   H               59.160000000000      33.360000000000      43.260000000000
   H               58.750000000000      32.220000000000      44.620000000000
   C               57.450000000000      30.900000000000      42.120000000000
   H               57.430000000000      29.820000000000      42.130000000000
   C               56.400000000000      31.530000000000      43.040000000000
   H               56.300000000000      30.910000000000      43.960000000000
   H               55.400000000000      31.660000000000      42.580000000000
   C               57.040000000000      32.860000000000      43.420000000000
   H               56.910000000000      33.600000000000      42.600000000000
   H               56.590000000000      33.270000000000      44.350000000000
   C               57.260000000000      31.330000000000      40.680000000000
   O               58.020000000000      32.120000000000      40.150000000000
   N               56.170000000000      30.870000000000      40.040000000000
   H               55.540000000000      30.270000000000      40.520000000000
   C               55.690000000000      31.470000000000      38.820000000000
   H               56.520000000000      31.590000000000      38.140000000000
   C               54.610000000000      30.570000000000      38.180000000000
   H               53.750000000000      30.440000000000      38.870000000000
   H               55.040000000000      29.580000000000      37.950000000000
   H               54.240000000000      31.020000000000      37.230000000000
   C               55.130000000000      32.850000000000      39.120000000000
   O               54.360000000000      33.010000000000      40.070000000000
   N               55.500000000000      33.890000000000      38.350000000000
   H               56.100000000000      33.790000000000      37.570000000000
   C               55.120000000000      35.240000000000      38.730000000000
   H               54.150000000000      35.190000000000      39.210000000000
   C               56.140000000000      35.890000000000      39.720000000000
   H               56.340000000000      35.180000000000      40.550000000000
   H               55.670000000000      36.800000000000      40.160000000000
   C               57.460000000000      36.290000000000      39.090000000000
   C               58.530000000000      35.370000000000      39.010000000000
   H               58.400000000000      34.380000000000      39.410000000000
   C               59.750000000000      35.740000000000      38.430000000000
   H               60.560000000000      35.030000000000      38.370000000000
   C               59.920000000000      37.030000000000      37.920000000000
   O               61.140000000000      37.400000000000      37.310000000000
   H               61.730000000000      36.650000000000      37.350000000000
   C               57.660000000000      37.600000000000      38.620000000000
   H               56.870000000000      38.320000000000      38.700000000000
   C               58.880000000000      37.970000000000      38.030000000000
   H               59.030000000000      38.970000000000      37.670000000000
   C               54.910000000000      36.110000000000      37.510000000000
   O               55.410000000000      35.840000000000      36.420000000000
   N               54.150000000000      37.200000000000      37.700000000000
   H               53.740000000000      37.360000000000      38.590000000000
   C               54.000000000000      38.280000000000      36.720000000000
   H               54.880000000000      38.280000000000      36.090000000000
   C               52.770000000000      38.210000000000      35.800000000000
   H               52.840000000000      39.010000000000      35.040000000000
   O               51.520000000000      38.360000000000      36.450000000000
   H               51.490000000000      37.740000000000      37.190000000000
   C               52.720000000000      36.870000000000      35.060000000000
   H               52.520000000000      36.030000000000      35.770000000000
   H               53.700000000000      36.670000000000      34.570000000000
   H               51.930000000000      36.880000000000      34.280000000000
   C               54.010000000000      39.590000000000      37.470000000000
   O               53.850000000000      39.630000000000      38.690000000000
   N               54.230000000000      40.710000000000      36.760000000000
   H               54.390000000000      40.660000000000      35.780000000000
   C               54.110000000000      42.050000000000      37.310000000000
   H               53.960000000000      42.020000000000      38.380000000000
   C               55.320000000000      42.960000000000      36.960000000000
   H               55.170000000000      43.980000000000      37.370000000000
   H               55.420000000000      43.050000000000      35.850000000000
   C               56.640000000000      42.470000000000      37.500000000000
   C               56.730000000000      41.700000000000      38.670000000000
   H               55.830000000000      41.380000000000      39.180000000000
   C               57.970000000000      41.330000000000      39.200000000000
   H               58.030000000000      40.750000000000      40.110000000000
   C               59.150000000000      41.740000000000      38.560000000000
   H               60.100000000000      41.450000000000      38.980000000000
   C               57.830000000000      42.870000000000      36.870000000000
   H               57.790000000000      43.490000000000      35.980000000000
   C               59.080000000000      42.500000000000      37.390000000000
   H               59.990000000000      42.810000000000      36.900000000000
   C               52.880000000000      42.690000000000      36.700000000000
   O               52.780000000000      42.810000000000      35.480000000000
   N               51.900000000000      43.090000000000      37.530000000000
   H               51.980000000000      42.970000000000      38.520000000000
   C               50.650000000000      43.650000000000      37.040000000000
   H               50.800000000000      44.030000000000      36.040000000000
   C               49.460000000000      42.680000000000      37.000000000000
   H               48.530000000000      43.210000000000      36.730000000000
   O               49.280000000000      42.020000000000      38.240000000000
   H               49.180000000000      42.720000000000      38.890000000000
   C               49.720000000000      41.600000000000      35.930000000000
   H               50.580000000000      40.960000000000      36.210000000000
   H               49.930000000000      42.080000000000      34.950000000000
   H               48.820000000000      40.960000000000      35.820000000000
   C               50.220000000000      44.830000000000      37.870000000000
   O               50.100000000000      44.740000000000      39.090000000000
   N               49.950000000000      45.980000000000      37.230000000000
   H               50.100000000000      46.060000000000      36.250000000000
   C               49.450000000000      47.180000000000      37.890000000000
   H               50.020000000000      47.320000000000      38.810000000000
   C               49.640000000000      48.420000000000      37.030000000000
   H               49.080000000000      48.300000000000      36.070000000000
   O               51.010000000000      48.590000000000      36.730000000000
   H               51.090000000000      48.890000000000      35.820000000000
   C               49.170000000000      49.690000000000      37.750000000000
   H               49.770000000000      49.850000000000      38.670000000000
   H               48.100000000000      49.640000000000      38.040000000000
   H               49.290000000000      50.570000000000      37.080000000000
   C               47.980000000000      47.070000000000      38.250000000000
   O               47.130000000000      47.060000000000      37.370000000000
   N               47.640000000000      47.030000000000      39.560000000000
   H               48.340000000000      47.090000000000      40.260000000000
   C               46.260000000000      46.970000000000      40.030000000000
   H               45.770000000000      46.230000000000      39.420000000000
   C               46.080000000000      46.490000000000      41.470000000000
   H               45.010000000000      46.560000000000      41.770000000000
   C               46.430000000000      44.990000000000      41.530000000000
   H               47.440000000000      44.800000000000      41.110000000000
   H               45.700000000000      44.390000000000      40.950000000000
   H               46.410000000000      44.630000000000      42.580000000000
   C               46.910000000000      47.330000000000      42.460000000000
   H               46.650000000000      48.410000000000      42.380000000000
   H               48.000000000000      47.210000000000      42.280000000000
   H               46.700000000000      47.000000000000      43.500000000000
   C               45.440000000000      48.240000000000      39.800000000000
   O               45.950000000000      49.370000000000      39.720000000000
   N               44.120000000000      48.070000000000      39.660000000000
   H               43.760000000000      47.140000000000      39.650000000000
   C               43.140000000000      49.130000000000      39.550000000000
   H               43.640000000000      49.990000000000      39.140000000000
   C               42.020000000000      48.680000000000      38.600000000000
   H               41.160000000000      49.380000000000      38.650000000000
   H               41.640000000000      47.690000000000      38.930000000000
   C               42.460000000000      48.580000000000      37.130000000000
   H               41.600000000000      48.130000000000      36.570000000000
   H               43.320000000000      47.890000000000      37.020000000000
   C               42.770000000000      49.950000000000      36.510000000000
   H               43.790000000000      50.270000000000      36.800000000000
   H               42.050000000000      50.660000000000      36.980000000000
   C               42.590000000000      50.000000000000      34.990000000000
   H               41.640000000000      49.500000000000      34.700000000000
   H               43.430000000000      49.490000000000      34.470000000000
   N               42.510000000000      51.400000000000      34.540000000000
   H               43.330000000000      51.950000000000      34.870000000000
   H               41.660000000000      51.810000000000      34.980000000000
   H               42.450000000000      51.500000000000      33.510000000000
   C               42.540000000000      49.520000000000      40.910000000000
   O               42.500000000000      48.690000000000      41.810000000000
   N               42.070000000000      50.750000000000      41.130000000000
   C               42.300000000000      51.910000000000      40.260000000000
   H               41.690000000000      51.790000000000      39.340000000000
   H               43.370000000000      52.020000000000      40.000000000000
   C               41.150000000000      51.080000000000      42.210000000000
   H               41.750000000000      51.080000000000      43.110000000000
   C               40.640000000000      52.490000000000      41.870000000000
   H               40.390000000000      53.060000000000      42.790000000000
   H               39.740000000000      52.440000000000      41.220000000000
   C               41.800000000000      53.100000000000      41.080000000000
   H               41.480000000000      53.960000000000      40.450000000000
   H               42.600000000000      53.430000000000      41.780000000000
   C               40.010000000000      50.120000000000      42.490000000000
   O               39.290000000000      49.740000000000      41.560000000000
   N               39.820000000000      49.740000000000      43.760000000000
   H               40.440000000000      50.080000000000      44.460000000000
   C               38.780000000000      48.840000000000      44.240000000000
   H               37.920000000000      48.870000000000      43.600000000000
   H               38.550000000000      49.130000000000      45.260000000000
   C               39.230000000000      47.410000000000      44.320000000000
   O               38.730000000000      46.640000000000      45.140000000000
   N               40.210000000000      47.000000000000      43.490000000000
   H               40.610000000000      47.620000000000      42.820000000000
   C               40.810000000000      45.680000000000      43.580000000000
   H               40.000000000000      44.970000000000      43.580000000000
   C               41.680000000000      45.390000000000      42.340000000000
   H               42.530000000000      46.100000000000      42.280000000000
   H               41.060000000000      45.510000000000      41.420000000000
   H               42.070000000000      44.360000000000      42.360000000000
   C               41.590000000000      45.470000000000      44.880000000000
   O               42.230000000000      46.370000000000      45.420000000000
   N               41.530000000000      44.230000000000      45.410000000000
   H               41.030000000000      43.500000000000      44.960000000000
   C               42.150000000000      43.870000000000      46.670000000000
   H               42.480000000000      44.760000000000      47.180000000000
   C               41.170000000000      43.100000000000      47.570000000000
   H               40.880000000000      42.120000000000      47.110000000000
   H               40.240000000000      43.690000000000      47.710000000000
   H               41.610000000000      42.910000000000      48.570000000000
   C               43.380000000000      43.010000000000      46.430000000000
   O               43.460000000000      42.250000000000      45.460000000000
   N               44.370000000000      43.120000000000      47.330000000000
   H               44.300000000000      43.760000000000      48.090000000000
   C               45.590000000000      42.350000000000      47.220000000000
   H               45.330000000000      41.370000000000      46.860000000000
   C               46.620000000000      42.980000000000      46.250000000000
   H               46.150000000000      43.070000000000      45.250000000000
   H               47.500000000000      42.310000000000      46.130000000000
   C               47.100000000000      44.350000000000      46.670000000000
   C               46.450000000000      45.510000000000      46.210000000000
   H               45.560000000000      45.410000000000      45.610000000000
   C               46.950000000000      46.780000000000      46.520000000000
   H               46.440000000000      47.660000000000      46.160000000000
   C               48.120000000000      46.900000000000      47.270000000000
   H               48.530000000000      47.880000000000      47.490000000000
   C               48.270000000000      44.490000000000      47.440000000000
   H               48.780000000000      43.600000000000      47.790000000000
   C               48.780000000000      45.760000000000      47.750000000000
   H               49.670000000000      45.860000000000      48.340000000000
   C               46.180000000000      42.140000000000      48.600000000000
   O               45.900000000000      42.850000000000      49.570000000000
   N               47.030000000000      41.120000000000      48.710000000000
   H               47.320000000000      40.620000000000      47.900000000000
   C               47.620000000000      40.700000000000      49.960000000000
   H               46.990000000000      40.980000000000      50.790000000000
   C               47.800000000000      39.170000000000      49.980000000000
   H               48.320000000000      38.830000000000      50.910000000000
   H               48.410000000000      38.850000000000      49.110000000000
   O               46.520000000000      38.550000000000      49.920000000000
   H               45.970000000000      39.040000000000      49.300000000000
   C               48.970000000000      41.340000000000      50.160000000000
   O               49.810000000000      41.310000000000      49.280000000000
   N               49.210000000000      41.960000000000      51.330000000000
   H               48.500000000000      42.000000000000      52.030000000000
   C               50.460000000000      42.600000000000      51.680000000000
   H               51.050000000000      42.760000000000      50.790000000000
   C               50.230000000000      43.940000000000      52.370000000000
   H               49.580000000000      43.790000000000      53.260000000000
   C               51.560000000000      44.580000000000      52.840000000000
   H               52.270000000000      44.670000000000      51.990000000000
   H               52.040000000000      43.980000000000      53.650000000000
   H               51.360000000000      45.590000000000      53.250000000000
   C               49.510000000000      44.900000000000      51.400000000000
   H               48.520000000000      44.500000000000      51.090000000000
   H               50.130000000000      45.060000000000      50.490000000000
   H               49.350000000000      45.880000000000      51.880000000000
   C               51.240000000000      41.670000000000      52.590000000000
   O               50.690000000000      41.090000000000      53.530000000000
   N               52.560000000000      41.510000000000      52.360000000000
   H               52.980000000000      41.920000000000      51.550000000000
   C               53.440000000000      40.860000000000      53.310000000000
   H               52.860000000000      40.410000000000      54.100000000000
   C               54.310000000000      39.770000000000      52.650000000000
   H               54.960000000000      40.220000000000      51.870000000000
   H               53.630000000000      39.060000000000      52.130000000000
   C               55.180000000000      38.950000000000      53.630000000000
   H               55.860000000000      39.640000000000      54.170000000000
   C               54.310000000000      38.220000000000      54.670000000000
   H               53.490000000000      37.670000000000      54.160000000000
   H               53.850000000000      38.950000000000      55.380000000000
   H               54.910000000000      37.500000000000      55.260000000000
   C               56.050000000000      37.940000000000      52.880000000000
   H               56.730000000000      38.470000000000      52.180000000000
   H               55.420000000000      37.240000000000      52.290000000000
   H               56.670000000000      37.340000000000      53.590000000000
   C               54.320000000000      41.920000000000      53.950000000000
   O               55.220000000000      42.480000000000      53.330000000000
   N               54.070000000000      42.220000000000      55.240000000000
   H               53.390000000000      41.710000000000      55.760000000000
   C               54.790000000000      43.230000000000      55.980000000000
   H               55.020000000000      44.050000000000      55.320000000000
   C               53.920000000000      43.770000000000      57.140000000000
   H               53.630000000000      42.960000000000      57.830000000000
   H               53.000000000000      44.240000000000      56.730000000000
   H               54.470000000000      44.550000000000      57.720000000000
   C               56.090000000000      42.680000000000      56.530000000000
   O               56.120000000000      41.700000000000      57.280000000000
   N               57.220000000000      43.310000000000      56.130000000000
   H               57.160000000000      44.100000000000      55.540000000000
   C               58.550000000000      42.840000000000      56.430000000000
   H               58.500000000000      41.990000000000      57.100000000000
   C               59.290000000000      42.430000000000      55.140000000000
   H               60.340000000000      42.140000000000      55.370000000000
   H               59.330000000000      43.310000000000      54.450000000000
   S               58.440000000000      41.050000000000      54.310000000000
   H               57.360000000000      41.740000000000      53.960000000000
   C               59.350000000000      43.920000000000      57.140000000000
   O               59.150000000000      45.100000000000      56.870000000000
   N               60.250000000000      43.560000000000      58.070000000000
   H               60.330000000000      42.600000000000      58.330000000000
   C               61.120000000000      44.530000000000      58.740000000000
   H               61.190000000000      45.440000000000      58.170000000000
   C               60.630000000000      44.820000000000      60.180000000000
   H               61.350000000000      45.450000000000      60.730000000000
   H               60.500000000000      43.850000000000      60.710000000000
   C               59.320000000000      45.530000000000      60.200000000000
   C               59.300000000000      46.930000000000      60.160000000000
   H               60.230000000000      47.480000000000      60.060000000000
   C               58.090000000000      47.620000000000      60.240000000000
   H               58.100000000000      48.700000000000      60.160000000000
   C               56.880000000000      46.920000000000      60.370000000000
   O               55.660000000000      47.610000000000      60.400000000000
   H               54.970000000000      46.990000000000      60.620000000000
   C               58.100000000000      44.830000000000      60.330000000000
   H               58.110000000000      43.750000000000      60.340000000000
   C               56.890000000000      45.520000000000      60.420000000000
   H               55.960000000000      44.980000000000      60.510000000000
   C               62.530000000000      43.980000000000      58.910000000000
   O               62.760000000000      43.230000000000      59.850000000000
   N               63.490000000000      44.360000000000      58.050000000000
   H               63.260000000000      45.020000000000      57.340000000000
   C               64.870000000000      43.860000000000      58.060000000000
   H               65.430000000000      44.520000000000      57.420000000000
   C               65.600000000000      43.830000000000      59.440000000000
   H               66.630000000000      43.430000000000      59.330000000000
   H               65.080000000000      43.160000000000      60.170000000000
   C               65.710000000000      45.240000000000      59.990000000000
   O               65.900000000000      46.190000000000      59.230000000000
   N               65.530000000000      45.430000000000      61.310000000000
   H               65.590000000000      46.360000000000      61.660000000000
   H               65.380000000000      44.640000000000      61.920000000000
   C               64.980000000000      42.500000000000      57.370000000000
   O               65.660000000000      41.600000000000      57.840000000000
   N               64.260000000000      42.310000000000      56.240000000000
   H               63.690000000000      43.040000000000      55.880000000000
   C               64.230000000000      41.050000000000      55.500000000000
   H               65.240000000000      40.710000000000      55.350000000000
   H               63.700000000000      41.220000000000      54.570000000000
   C               63.490000000000      39.960000000000      56.240000000000
   O               63.700000000000      38.770000000000      56.060000000000
   N               62.600000000000      40.380000000000      57.150000000000
   H               62.500000000000      41.370000000000      57.270000000000
   C               61.900000000000      39.530000000000      58.080000000000
   H               62.130000000000      38.480000000000      57.900000000000
   C               62.400000000000      39.890000000000      59.510000000000
   H               62.380000000000      41.000000000000      59.560000000000
   H               63.470000000000      39.600000000000      59.570000000000
   C               61.620000000000      39.390000000000      60.750000000000
   H               60.530000000000      39.430000000000      60.570000000000
   H               61.820000000000      40.110000000000      61.580000000000
   C               61.980000000000      37.990000000000      61.240000000000
   H               61.830000000000      37.240000000000      60.430000000000
   H               61.340000000000      37.730000000000      62.120000000000
   N               63.410000000000      38.010000000000      61.680000000000
   H               63.910000000000      38.880000000000      61.740000000000
   C               64.160000000000      36.940000000000      61.860000000000
   N               63.680000000000      35.720000000000      61.800000000000
   H               62.710000000000      35.600000000000      61.610000000000
   H               64.310000000000      34.940000000000      61.900000000000
   N               65.440000000000      37.100000000000      62.130000000000
   H               65.800000000000      38.030000000000      62.190000000000
   H               66.020000000000      36.300000000000      62.310000000000
   C               60.400000000000      39.740000000000      57.940000000000
   O               59.890000000000      40.730000000000      58.460000000000
   N               59.650000000000      38.870000000000      57.260000000000
   C               60.200000000000      37.840000000000      56.390000000000
   H               60.630000000000      37.050000000000      57.040000000000
   H               60.970000000000      38.240000000000      55.690000000000
   C               58.200000000000      38.740000000000      57.370000000000
   H               57.770000000000      39.590000000000      56.860000000000
   C               57.870000000000      37.420000000000      56.660000000000
   H               56.870000000000      37.440000000000      56.180000000000
   H               57.920000000000      36.560000000000      57.360000000000
   C               58.990000000000      37.280000000000      55.630000000000
   H               59.140000000000      36.230000000000      55.300000000000
   H               58.780000000000      37.910000000000      54.750000000000
   C               57.690000000000      38.790000000000      58.800000000000
   O               58.200000000000      38.080000000000      59.660000000000
   N               56.710000000000      39.670000000000      59.080000000000
   H               56.390000000000      40.270000000000      58.350000000000
   C               56.250000000000      39.920000000000      60.440000000000
   H               56.600000000000      39.150000000000      61.110000000000
   C               56.770000000000      41.280000000000      60.930000000000
   H               56.380000000000      42.090000000000      60.290000000000
   O               58.200000000000      41.320000000000      60.880000000000
   H               58.450000000000      40.940000000000      60.040000000000
   C               56.410000000000      41.550000000000      62.400000000000
   H               56.840000000000      40.760000000000      63.050000000000
   H               55.320000000000      41.580000000000      62.570000000000
   H               56.820000000000      42.530000000000      62.730000000000
   C               54.730000000000      39.900000000000      60.500000000000
   O               54.130000000000      39.730000000000      61.550000000000
   N               54.040000000000      40.000000000000      59.350000000000
   H               54.470000000000      40.180000000000      58.470000000000
   C               52.580000000000      39.880000000000      59.340000000000
   H               52.160000000000      40.700000000000      59.890000000000
   H               52.310000000000      38.910000000000      59.730000000000
   C               52.070000000000      39.970000000000      57.940000000000
   O               52.750000000000      40.500000000000      57.060000000000
   N               50.860000000000      39.470000000000      57.680000000000
   H               50.310000000000      39.050000000000      58.390000000000
   C               50.240000000000      39.570000000000      56.360000000000
   H               50.710000000000      40.380000000000      55.830000000000
   C               50.360000000000      38.320000000000      55.490000000000
   H               51.430000000000      38.060000000000      55.390000000000
   O               49.830000000000      38.520000000000      54.180000000000
   H               50.260000000000      39.300000000000      53.810000000000
   C               49.630000000000      37.110000000000      56.100000000000
   H               48.540000000000      37.300000000000      56.180000000000
   H               50.020000000000      36.880000000000      57.110000000000
   H               49.770000000000      36.220000000000      55.450000000000
   C               48.790000000000      39.980000000000      56.530000000000
   O               48.110000000000      39.590000000000      57.480000000000
   N               48.320000000000      40.850000000000      55.630000000000
   H               48.880000000000      41.140000000000      54.860000000000
   C               46.980000000000      41.390000000000      55.680000000000
   H               46.310000000000      40.620000000000      56.040000000000
   C               46.870000000000      42.650000000000      56.590000000000
   H               47.060000000000      42.340000000000      57.640000000000
   H               45.840000000000      43.070000000000      56.550000000000
   C               47.850000000000      43.750000000000      56.240000000000
   C               49.090000000000      43.850000000000      56.910000000000
   H               49.350000000000      43.100000000000      57.640000000000
   C               49.970000000000      44.890000000000      56.630000000000
   H               50.920000000000      44.960000000000      57.150000000000
   C               49.630000000000      45.870000000000      55.690000000000
   H               50.330000000000      46.670000000000      55.480000000000
   C               47.530000000000      44.740000000000      55.290000000000
   H               46.590000000000      44.670000000000      54.750000000000
   C               48.410000000000      45.790000000000      55.010000000000
   H               48.160000000000      46.530000000000      54.260000000000
   C               46.560000000000      41.700000000000      54.260000000000
   O               47.390000000000      41.960000000000      53.390000000000
   N               45.250000000000      41.660000000000      53.970000000000
   H               44.570000000000      41.450000000000      54.670000000000
   C               44.720000000000      42.080000000000      52.680000000000
   H               45.500000000000      42.010000000000      51.930000000000
   C               43.570000000000      41.210000000000      52.200000000000
   H               43.900000000000      40.150000000000      52.340000000000
   O               43.310000000000      41.390000000000      50.820000000000
   H               42.880000000000      40.570000000000      50.530000000000
   C               42.270000000000      41.440000000000      52.970000000000
   H               41.860000000000      42.450000000000      52.770000000000
   H               42.430000000000      41.330000000000      54.070000000000
   H               41.500000000000      40.700000000000      52.650000000000
   C               44.330000000000      43.540000000000      52.770000000000
   O               44.100000000000      44.070000000000      53.860000000000
   N               44.330000000000      44.250000000000      51.640000000000
   H               44.550000000000      43.810000000000      50.770000000000
   C               44.000000000000      45.660000000000      51.600000000000
   H               43.180000000000      45.830000000000      52.280000000000
   C               45.200000000000      46.540000000000      51.990000000000
   H               45.740000000000      46.010000000000      52.810000000000
   C               46.200000000000      46.710000000000      50.820000000000
   H               45.770000000000      47.360000000000      50.020000000000
   H               46.460000000000      45.730000000000      50.370000000000
   H               47.140000000000      47.190000000000      51.180000000000
   C               44.720000000000      47.890000000000      52.550000000000
   H               44.010000000000      47.730000000000      53.390000000000
   H               44.220000000000      48.490000000000      51.760000000000
   H               45.590000000000      48.470000000000      52.940000000000
   C               43.490000000000      45.970000000000      50.200000000000
   O               43.800000000000      45.280000000000      49.240000000000
   N               42.660000000000      47.020000000000      50.060000000000
   H               42.380000000000      47.570000000000      50.850000000000
   C               42.140000000000      47.470000000000      48.780000000000
   H               42.290000000000      46.710000000000      48.040000000000
   C               40.630000000000      47.730000000000      48.850000000000
   H               40.370000000000      48.210000000000      49.820000000000
   C               40.110000000000      48.640000000000      47.710000000000
   H               40.430000000000      48.230000000000      46.730000000000
   H               40.470000000000      49.680000000000      47.820000000000
   H               39.000000000000      48.660000000000      47.730000000000
   C               39.930000000000      46.360000000000      48.750000000000
   H               40.240000000000      45.680000000000      49.560000000000
   H               40.180000000000      45.890000000000      47.770000000000
   H               38.830000000000      46.480000000000      48.780000000000
   C               42.910000000000      48.680000000000      48.280000000000
   O               43.200000000000      49.620000000000      49.030000000000
   N               43.250000000000      48.700000000000      46.980000000000
   H               43.030000000000      47.920000000000      46.390000000000
   C               43.720000000000      49.900000000000      46.310000000000
   H               44.530000000000      50.320000000000      46.900000000000
   C               44.270000000000      49.610000000000      44.880000000000
   H               43.480000000000      49.100000000000      44.300000000000
   H               45.110000000000      48.890000000000      44.970000000000
   C               44.730000000000      50.850000000000      44.090000000000
   H               43.850000000000      51.500000000000      43.880000000000
   H               45.100000000000      50.500000000000      43.100000000000
   S               46.020000000000      51.860000000000      44.890000000000
   C               47.360000000000      50.650000000000      44.800000000000
   H               47.470000000000      50.250000000000      43.770000000000
   H               47.180000000000      49.790000000000      45.480000000000
   H               48.330000000000      51.120000000000      45.090000000000
   C               42.630000000000      50.960000000000      46.240000000000
   O               41.610000000000      50.800000000000      45.570000000000
   N               42.770000000000      52.070000000000      46.960000000000
   H               43.590000000000      52.240000000000      47.510000000000
   C               41.720000000000      53.070000000000      47.050000000000
   H               40.790000000000      52.540000000000      47.140000000000
   C               41.940000000000      53.930000000000      48.300000000000
   H               41.190000000000      54.750000000000      48.350000000000
   H               42.960000000000      54.370000000000      48.190000000000
   C               41.960000000000      53.180000000000      49.650000000000
   H               42.120000000000      53.930000000000      50.450000000000
   H               42.830000000000      52.490000000000      49.670000000000
   C               40.720000000000      52.350000000000      49.970000000000
   H               40.840000000000      51.850000000000      50.950000000000
   H               40.550000000000      51.570000000000      49.190000000000
   N               39.550000000000      53.290000000000      50.010000000000
   H               39.620000000000      54.240000000000      49.720000000000
   C               38.310000000000      52.840000000000      50.110000000000
   N               38.030000000000      51.630000000000      50.530000000000
   H               38.730000000000      51.040000000000      50.940000000000
   H               37.060000000000      51.400000000000      50.660000000000
   N               37.320000000000      53.630000000000      49.780000000000
   H               37.530000000000      54.490000000000      49.310000000000
   H               36.450000000000      53.180000000000      49.640000000000
   C               41.680000000000      53.980000000000      45.810000000000
   O               42.710000000000      54.200000000000      45.180000000000
   N               40.540000000000      54.590000000000      45.440000000000
   C               39.220000000000      54.160000000000      45.920000000000
   H               39.060000000000      54.530000000000      46.950000000000
   H               39.120000000000      53.060000000000      45.880000000000
   C               40.410000000000      55.600000000000      44.380000000000
   H               40.570000000000      55.080000000000      43.450000000000
   C               38.970000000000      56.090000000000      44.540000000000
   H               38.570000000000      56.530000000000      43.600000000000
   H               38.900000000000      56.840000000000      45.360000000000
   C               38.240000000000      54.820000000000      44.950000000000
   H               37.250000000000      55.000000000000      45.420000000000
   H               38.110000000000      54.160000000000      44.070000000000
   C               41.430000000000      56.720000000000      44.350000000000
   O               41.780000000000      57.170000000000      43.260000000000
   N               41.890000000000      57.200000000000      45.520000000000
   H               41.440000000000      56.900000000000      46.360000000000
   C               42.940000000000      58.210000000000      45.650000000000
   H               42.740000000000      58.980000000000      44.920000000000
   C               42.880000000000      58.900000000000      47.070000000000
   H               41.830000000000      59.220000000000      47.260000000000
   H               43.510000000000      59.810000000000      47.040000000000
   C               43.320000000000      58.100000000000      48.290000000000
   O               43.780000000000      58.630000000000      49.310000000000
   N               43.220000000000      56.770000000000      48.210000000000
   H               43.590000000000      56.250000000000      48.990000000000
   H               42.930000000000      56.340000000000      47.360000000000
   C               44.350000000000      57.680000000000      45.340000000000
   O               45.300000000000      58.450000000000      45.290000000000
   N               44.500000000000      56.350000000000      45.150000000000
   H               43.700000000000      55.760000000000      45.100000000000
   C               45.750000000000      55.680000000000      44.850000000000
   H               45.450000000000      54.680000000000      44.590000000000
   C               46.530000000000      56.200000000000      43.610000000000
   H               47.520000000000      55.700000000000      43.550000000000
   H               46.700000000000      57.290000000000      43.660000000000
   C               45.800000000000      55.850000000000      42.340000000000
   C               46.010000000000      54.600000000000      41.730000000000
   H               46.650000000000      53.880000000000      42.220000000000
   C               45.430000000000      54.300000000000      40.500000000000
   H               45.620000000000      53.340000000000      40.030000000000
   C               44.630000000000      55.240000000000      39.840000000000
   O               44.110000000000      54.960000000000      38.570000000000
   H               44.090000000000      55.800000000000      38.100000000000
   C               44.960000000000      56.780000000000      41.690000000000
   H               44.770000000000      57.740000000000      42.160000000000
   C               44.390000000000      56.490000000000      40.440000000000
   H               43.780000000000      57.220000000000      39.950000000000
   C               46.630000000000      55.430000000000      46.060000000000
   O               47.860000000000      55.360000000000      46.000000000000
   N               45.990000000000      55.250000000000      47.230000000000
   H               45.000000000000      55.270000000000      47.250000000000
   C               46.660000000000      54.980000000000      48.490000000000
   H               47.710000000000      54.810000000000      48.310000000000
   C               46.520000000000      56.090000000000      49.560000000000
   H               47.270000000000      55.910000000000      50.350000000000
   O               45.240000000000      56.160000000000      50.180000000000
   H               45.020000000000      57.090000000000      50.160000000000
   C               46.780000000000      57.470000000000      48.940000000000
   H               46.030000000000      57.710000000000      48.150000000000
   H               47.780000000000      57.520000000000      48.460000000000
   H               46.720000000000      58.270000000000      49.710000000000
   C               46.100000000000      53.670000000000      49.010000000000
   O               45.040000000000      53.210000000000      48.580000000000
   N               46.810000000000      53.020000000000      49.940000000000
   H               47.720000000000      53.340000000000      50.200000000000
   C               46.310000000000      51.870000000000      50.660000000000
   H               45.280000000000      51.680000000000      50.370000000000
   C               47.070000000000      50.570000000000      50.410000000000
   H               46.620000000000      49.770000000000      51.030000000000
   C               46.840000000000      50.170000000000      48.930000000000
   H               47.330000000000      50.890000000000      48.240000000000
   H               45.750000000000      50.160000000000      48.700000000000
   H               47.240000000000      49.160000000000      48.730000000000
   C               48.580000000000      50.650000000000      50.740000000000
   H               48.720000000000      51.120000000000      51.740000000000
   H               49.090000000000      51.290000000000      49.990000000000
   C               49.260000000000      49.270000000000      50.800000000000
   H               49.200000000000      48.760000000000      49.810000000000
   H               48.780000000000      48.630000000000      51.560000000000
   H               50.330000000000      49.380000000000      51.070000000000
   C               46.270000000000      52.210000000000      52.140000000000
   O               47.190000000000      52.810000000000      52.710000000000
   N               45.170000000000      51.860000000000      52.830000000000
   H               44.420000000000      51.370000000000      52.380000000000
   C               44.980000000000      52.200000000000      54.230000000000
   H               45.630000000000      53.020000000000      54.500000000000
   C               43.530000000000      52.700000000000      54.490000000000
   H               43.450000000000      52.980000000000      55.560000000000
   H               42.800000000000      51.880000000000      54.300000000000
   C               43.190000000000      53.930000000000      53.620000000000
   H               42.870000000000      53.600000000000      52.610000000000
   H               44.130000000000      54.500000000000      53.480000000000
   C               42.160000000000      54.910000000000      54.230000000000
   H               42.180000000000      55.860000000000      53.650000000000
   H               42.510000000000      55.150000000000      55.260000000000
   C               40.710000000000      54.410000000000      54.340000000000
   H               40.100000000000      55.140000000000      54.910000000000
   H               40.670000000000      53.430000000000      54.860000000000
   N               40.080000000000      54.250000000000      53.010000000000
   H               40.600000000000      53.570000000000      52.420000000000
   H               39.970000000000      55.130000000000      52.470000000000
   H               39.120000000000      53.850000000000      53.150000000000
   C               45.400000000000      51.030000000000      55.110000000000
   O               44.620000000000      50.480000000000      55.890000000000
   N               46.680000000000      50.620000000000      54.960000000000
   H               47.240000000000      51.110000000000      54.300000000000
   C               47.320000000000      49.540000000000      55.700000000000
   H               48.120000000000      49.170000000000      55.080000000000
   H               46.580000000000      48.780000000000      55.910000000000
   C               47.930000000000      49.930000000000      57.020000000000
   O               47.690000000000      51.010000000000      57.570000000000
   N               48.760000000000      49.030000000000      57.570000000000
   H               48.980000000000      48.180000000000      57.090000000000
   C               49.450000000000      49.200000000000      58.840000000000
   H               49.400000000000      50.230000000000      59.150000000000
   C               48.810000000000      48.290000000000      59.940000000000
   H               48.770000000000      47.250000000000      59.550000000000
   H               47.760000000000      48.620000000000      60.100000000000
   O               49.520000000000      48.290000000000      61.180000000000
   H               49.420000000000      49.160000000000      61.570000000000
   C               50.910000000000      48.860000000000      58.640000000000
   O               51.260000000000      47.740000000000      58.270000000000
   N               51.800000000000      49.850000000000      58.850000000000
   H               51.520000000000      50.750000000000      59.180000000000
   C               53.200000000000      49.790000000000      58.510000000000
   H               53.570000000000      48.780000000000      58.630000000000
   C               53.450000000000      50.310000000000      57.070000000000
   H               54.540000000000      50.340000000000      56.850000000000
   H               53.070000000000      51.350000000000      56.980000000000
   C               52.820000000000      49.490000000000      55.970000000000
   C               51.610000000000      49.890000000000      55.390000000000
   H               51.060000000000      50.710000000000      55.830000000000
   C               51.130000000000      49.290000000000      54.210000000000
   H               50.220000000000      49.640000000000      53.760000000000
   C               51.870000000000      48.270000000000      53.610000000000
   H               51.530000000000      47.820000000000      52.690000000000
   C               53.540000000000      48.440000000000      55.360000000000
   H               54.500000000000      48.160000000000      55.770000000000
   C               53.070000000000      47.830000000000      54.190000000000
   H               53.650000000000      47.050000000000      53.720000000000
   C               53.960000000000      50.690000000000      59.490000000000
   O               53.360000000000      51.540000000000      60.150000000000
   N               55.290000000000      50.510000000000      59.630000000000
   H               55.730000000000      49.780000000000      59.120000000000
   C               56.150000000000      51.310000000000      60.490000000000
   H               55.690000000000      52.270000000000      60.660000000000
   C               56.490000000000      50.630000000000      61.850000000000
   H               57.150000000000      51.290000000000      62.450000000000
   H               57.040000000000      49.690000000000      61.660000000000
   C               55.290000000000      50.260000000000      62.740000000000
   H               54.530000000000      49.730000000000      62.130000000000
   C               55.730000000000      49.290000000000      63.860000000000
   H               56.500000000000      49.770000000000      64.500000000000
   H               56.160000000000      48.360000000000      63.420000000000
   H               54.860000000000      49.020000000000      64.490000000000
   C               54.630000000000      51.500000000000      63.350000000000
   H               54.270000000000      52.190000000000      62.550000000000
   H               55.350000000000      52.050000000000      63.990000000000
   H               53.760000000000      51.210000000000      63.970000000000
   C               57.450000000000      51.560000000000      59.750000000000
   O               57.700000000000      50.990000000000      58.680000000000
   N               58.340000000000      52.430000000000      60.270000000000
   H               58.140000000000      52.950000000000      61.090000000000
   C               59.670000000000      52.650000000000      59.690000000000
   H               59.520000000000      53.000000000000      58.680000000000
   C               60.490000000000      53.720000000000      60.470000000000
   H               61.360000000000      54.030000000000      59.860000000000
   H               60.890000000000      53.250000000000      61.400000000000
   S               59.510000000000      55.170000000000      60.980000000000
   H               59.220000000000      55.650000000000      59.780000000000
   C               60.500000000000      51.360000000000      59.640000000000
   O               60.640000000000      50.650000000000      60.630000000000
   N               61.040000000000      51.030000000000      58.460000000000
   H               60.930000000000      51.640000000000      57.680000000000
   C               61.770000000000      49.800000000000      58.190000000000
   H               62.030000000000      49.320000000000      59.120000000000
   H               62.630000000000      50.060000000000      57.590000000000
   C               60.980000000000      48.820000000000      57.390000000000
   O               61.500000000000      47.780000000000      56.990000000000
   N               59.710000000000      49.130000000000      57.100000000000
   H               59.310000000000      49.970000000000      57.450000000000
   C               58.870000000000      48.240000000000      56.310000000000
   H               59.280000000000      47.240000000000      56.380000000000
   C               57.400000000000      48.150000000000      56.780000000000
   H               57.380000000000      47.740000000000      57.810000000000
   H               56.820000000000      47.450000000000      56.150000000000
   O               56.750000000000      49.420000000000      56.770000000000
   H               57.180000000000      49.980000000000      57.430000000000
   C               58.880000000000      48.570000000000      54.840000000000
   O               58.230000000000      47.890000000000      54.050000000000
   N               59.690000000000      49.550000000000      54.410000000000
   H               60.170000000000      50.150000000000      55.040000000000
   C               59.890000000000      49.830000000000      53.010000000000
   H               58.920000000000      50.070000000000      52.620000000000
   C               60.850000000000      51.030000000000      52.810000000000
   H               61.800000000000      50.710000000000      52.330000000000
   H               61.170000000000      51.370000000000      53.820000000000
   S               60.130000000000      52.410000000000      51.870000000000
   C               60.390000000000      48.640000000000      52.230000000000
   O               61.180000000000      47.810000000000      52.690000000000
   N               59.850000000000      48.470000000000      51.010000000000
   H               59.300000000000      49.200000000000      50.620000000000
   C               60.070000000000      47.260000000000      50.230000000000
   H               61.110000000000      46.980000000000      50.300000000000
   H               59.770000000000      47.490000000000      49.220000000000
   C               59.260000000000      46.080000000000      50.680000000000
   O               59.440000000000      44.970000000000      50.190000000000
   N               58.290000000000      46.270000000000      51.610000000000
   H               58.260000000000      47.120000000000      52.130000000000
   C               57.200000000000      45.320000000000      51.810000000000
   H               57.640000000000      44.350000000000      52.000000000000
   C               56.250000000000      45.650000000000      52.990000000000
   H               55.390000000000      44.960000000000      53.010000000000
   H               55.860000000000      46.690000000000      52.880000000000
   O               56.940000000000      45.540000000000      54.240000000000
   H               57.520000000000      46.310000000000      54.270000000000
   C               56.370000000000      45.200000000000      50.550000000000
   O               56.110000000000      46.190000000000      49.870000000000
   N               55.940000000000      43.980000000000      50.200000000000
   H               56.060000000000      43.190000000000      50.790000000000
   C               55.390000000000      43.710000000000      48.880000000000
   H               55.460000000000      44.610000000000      48.280000000000
   C               56.150000000000      42.630000000000      48.110000000000
   H               55.710000000000      42.530000000000      47.100000000000
   C               57.610000000000      43.060000000000      47.950000000000
   H               58.130000000000      43.130000000000      48.930000000000
   H               57.670000000000      44.050000000000      47.450000000000
   H               58.170000000000      42.320000000000      47.330000000000
   C               56.060000000000      41.260000000000      48.820000000000
   H               55.010000000000      40.880000000000      48.840000000000
   H               56.450000000000      41.310000000000      49.860000000000
   H               56.680000000000      40.520000000000      48.270000000000
   C               53.930000000000      43.370000000000      48.980000000000
   O               53.460000000000      42.780000000000      49.950000000000
   N               53.160000000000      43.750000000000      47.940000000000
   H               53.590000000000      44.260000000000      47.190000000000
   C               51.780000000000      43.360000000000      47.770000000000
   H               51.170000000000      44.240000000000      47.650000000000
   H               51.470000000000      42.750000000000      48.610000000000
   C               51.620000000000      42.520000000000      46.530000000000
   O               52.250000000000      42.760000000000      45.500000000000
   N               50.750000000000      41.510000000000      46.620000000000
   H               50.240000000000      41.350000000000      47.460000000000
   C               50.650000000000      40.470000000000      45.630000000000
   H               50.830000000000      40.910000000000      44.650000000000
   C               51.680000000000      39.330000000000      45.900000000000
   H               52.710000000000      39.760000000000      45.890000000000
   H               51.630000000000      38.570000000000      45.090000000000
   C               51.470000000000      38.650000000000      47.240000000000
   C               51.960000000000      39.220000000000      48.420000000000
   H               52.500000000000      40.160000000000      48.380000000000
   C               51.710000000000      38.620000000000      49.660000000000
   H               52.050000000000      39.100000000000      50.570000000000
   C               51.000000000000      37.420000000000      49.740000000000
   O               50.720000000000      36.870000000000      51.000000000000
   H               50.050000000000      36.190000000000      50.920000000000
   C               50.790000000000      37.420000000000      47.320000000000
   H               50.420000000000      36.960000000000      46.410000000000
   C               50.560000000000      36.800000000000      48.560000000000
   H               50.030000000000      35.860000000000      48.610000000000
   C               49.230000000000      39.910000000000      45.590000000000
   O               48.510000000000      39.890000000000      46.580000000000
   N               48.840000000000      39.410000000000      44.410000000000
   H               49.420000000000      39.510000000000      43.610000000000
   C               47.560000000000      38.740000000000      44.180000000000
   H               47.050000000000      38.590000000000      45.120000000000
   C               46.640000000000      39.510000000000      43.240000000000
   H               47.090000000000      39.590000000000      42.230000000000
   O               46.430000000000      40.820000000000      43.740000000000
   H               45.530000000000      41.040000000000      43.500000000000
   C               45.270000000000      38.840000000000      43.160000000000
   H               44.800000000000      38.780000000000      44.160000000000
   H               45.330000000000      37.820000000000      42.730000000000
   H               44.600000000000      39.430000000000      42.490000000000
   C               47.890000000000      37.390000000000      43.580000000000
   O               48.700000000000      37.300000000000      42.660000000000
   N               47.330000000000      36.280000000000      44.100000000000
   H               46.630000000000      36.340000000000      44.800000000000
   C               47.670000000000      34.960000000000      43.590000000000
   H               48.600000000000      35.010000000000      43.030000000000
   C               47.920000000000      33.950000000000      44.730000000000
   H               47.010000000000      33.850000000000      45.350000000000
   H               48.720000000000      34.380000000000      45.370000000000
   C               48.370000000000      32.550000000000      44.250000000000
   H               49.100000000000      32.680000000000      43.420000000000
   H               47.490000000000      32.010000000000      43.840000000000
   C               49.030000000000      31.700000000000      45.360000000000
   H               48.310000000000      31.570000000000      46.190000000000
   H               49.910000000000      32.260000000000      45.750000000000
   C               49.480000000000      30.330000000000      44.830000000000
   H               50.080000000000      30.470000000000      43.910000000000
   H               48.590000000000      29.710000000000      44.590000000000
   N               50.310000000000      29.580000000000      45.800000000000
   H               49.780000000000      29.330000000000      46.660000000000
   H               51.180000000000      30.080000000000      46.060000000000
   H               50.630000000000      28.690000000000      45.360000000000
   C               46.620000000000      34.470000000000      42.600000000000
   O               45.560000000000      33.960000000000      42.970000000000
   N               46.920000000000      34.600000000000      41.300000000000
   H               47.820000000000      34.930000000000      41.030000000000
   C               46.040000000000      34.240000000000      40.210000000000
   H               45.010000000000      34.290000000000      40.530000000000
   C               46.230000000000      35.200000000000      39.000000000000
   H               45.680000000000      34.810000000000      38.110000000000
   H               47.310000000000      35.210000000000      38.740000000000
   C               45.770000000000      36.660000000000      39.260000000000
   H               46.210000000000      37.320000000000      38.470000000000
   H               46.140000000000      37.020000000000      40.240000000000
   C               44.260000000000      36.890000000000      39.200000000000
   O               43.500000000000      35.900000000000      39.020000000000
   O               43.820000000000      38.070000000000      39.290000000000
   C               46.340000000000      32.800000000000      39.790000000000
   O               47.300000000000      32.510000000000      39.070000000000
   N               45.520000000000      31.840000000000      40.270000000000
   H               44.780000000000      32.100000000000      40.880000000000
   C               45.750000000000      30.410000000000      40.040000000000
   H               45.790000000000      30.240000000000      38.970000000000
   H               44.950000000000      29.870000000000      40.520000000000
   C               47.040000000000      29.900000000000      40.640000000000
   O               47.200000000000      29.810000000000      41.850000000000
   N               48.010000000000      29.540000000000      39.780000000000
   H               47.870000000000      29.630000000000      38.800000000000
   C               49.300000000000      29.020000000000      40.230000000000
   H               49.230000000000      28.710000000000      41.260000000000
   C               49.740000000000      27.800000000000      39.390000000000
   H               50.720000000000      27.410000000000      39.750000000000
   H               49.870000000000      28.090000000000      38.320000000000
   O               48.760000000000      26.760000000000      39.460000000000
   H               48.720000000000      26.470000000000      40.380000000000
   C               50.390000000000      30.080000000000      40.160000000000
   O               51.550000000000      29.780000000000      40.420000000000
   N               50.020000000000      31.330000000000      39.840000000000
   H               49.060000000000      31.570000000000      39.720000000000
   C               50.940000000000      32.420000000000      39.520000000000
   H               51.960000000000      32.060000000000      39.550000000000
   C               50.650000000000      32.960000000000      38.110000000000
   H               49.590000000000      33.290000000000      38.070000000000
   C               51.550000000000      34.150000000000      37.740000000000
   H               52.620000000000      33.860000000000      37.820000000000
   H               51.360000000000      35.030000000000      38.380000000000
   H               51.350000000000      34.450000000000      36.690000000000
   C               50.840000000000      31.820000000000      37.090000000000
   H               50.110000000000      31.000000000000      37.250000000000
   H               51.870000000000      31.400000000000      37.150000000000
   H               50.690000000000      32.200000000000      36.060000000000
   C               50.830000000000      33.540000000000      40.540000000000
   O               49.740000000000      33.930000000000      40.970000000000
   N               51.970000000000      34.110000000000      40.980000000000
   H               52.850000000000      33.750000000000      40.680000000000
   C               52.010000000000      35.270000000000      41.850000000000
   H               51.120000000000      35.300000000000      42.460000000000
   C               53.230000000000      35.250000000000      42.780000000000
   H               54.150000000000      35.270000000000      42.160000000000
   C               53.240000000000      36.510000000000      43.680000000000
   H               52.280000000000      36.600000000000      44.230000000000
   H               53.410000000000      37.440000000000      43.100000000000
   H               54.060000000000      36.430000000000      44.430000000000
   C               53.300000000000      33.960000000000      43.630000000000
   H               54.230000000000      34.000000000000      44.240000000000
   H               53.400000000000      33.080000000000      42.960000000000
   C               52.110000000000      33.750000000000      44.580000000000
   H               51.160000000000      33.690000000000      44.010000000000
   H               52.030000000000      34.580000000000      45.310000000000
   H               52.240000000000      32.800000000000      45.140000000000
   C               52.030000000000      36.540000000000      41.020000000000
   O               52.990000000000      36.840000000000      40.300000000000
   N               50.980000000000      37.360000000000      41.100000000000
   H               50.170000000000      37.140000000000      41.630000000000
   C               50.960000000000      38.650000000000      40.440000000000
   H               51.650000000000      38.680000000000      39.620000000000
   C               49.550000000000      39.010000000000      39.910000000000
   H               49.490000000000      40.100000000000      39.700000000000
   H               48.770000000000      38.770000000000      40.660000000000
   C               49.250000000000      38.230000000000      38.630000000000
   O               49.760000000000      37.140000000000      38.360000000000
   N               48.450000000000      38.860000000000      37.740000000000
   H               48.160000000000      39.810000000000      37.890000000000
   H               48.250000000000      38.410000000000      36.870000000000
   C               51.430000000000      39.700000000000      41.440000000000
   O               50.700000000000      40.090000000000      42.350000000000
   N               52.670000000000      40.180000000000      41.280000000000
   H               53.250000000000      39.860000000000      40.530000000000
   C               53.200000000000      41.240000000000      42.110000000000
   H               52.840000000000      41.090000000000      43.120000000000
   C               54.740000000000      41.300000000000      42.150000000000
   H               55.090000000000      42.160000000000      42.760000000000
   H               55.150000000000      41.430000000000      41.120000000000
   C               55.320000000000      40.080000000000      42.770000000000
   C               55.320000000000      39.950000000000      44.170000000000
   H               54.860000000000      40.710000000000      44.780000000000
   C               55.960000000000      38.860000000000      44.770000000000
   H               55.980000000000      38.760000000000      45.850000000000
   C               56.590000000000      37.900000000000      43.970000000000
   H               57.110000000000      37.070000000000      44.430000000000
   C               55.950000000000      39.100000000000      41.980000000000
   H               55.960000000000      39.210000000000      40.900000000000
   C               56.580000000000      38.020000000000      42.580000000000
   H               57.100000000000      37.280000000000      41.980000000000
   C               52.700000000000      42.580000000000      41.640000000000
   O               52.900000000000      42.980000000000      40.500000000000
   N               52.020000000000      43.300000000000      42.540000000000
   H               51.850000000000      42.960000000000      43.460000000000
   C               51.380000000000      44.540000000000      42.170000000000
   H               51.580000000000      44.790000000000      41.140000000000
   C               49.840000000000      44.400000000000      42.320000000000
   H               49.510000000000      43.700000000000      41.520000000000
   H               49.360000000000      45.370000000000      42.100000000000
   S               49.290000000000      43.760000000000      43.930000000000
   H               48.970000000000      42.540000000000      43.510000000000
   C               51.860000000000      45.710000000000      42.970000000000
   O               51.620000000000      46.840000000000      42.570000000000
   N               52.580000000000      45.520000000000      44.090000000000
   H               52.790000000000      44.610000000000      44.430000000000
   C               52.910000000000      46.650000000000      44.940000000000
   H               53.000000000000      47.550000000000      44.350000000000
   C               51.750000000000      46.830000000000      45.960000000000
   H               51.600000000000      45.870000000000      46.500000000000
   H               50.800000000000      47.030000000000      45.410000000000
   C               51.940000000000      47.910000000000      46.990000000000
   C               51.510000000000      49.220000000000      46.700000000000
   H               51.100000000000      49.440000000000      45.730000000000
   C               51.600000000000      50.230000000000      47.670000000000
   H               51.260000000000      51.220000000000      47.440000000000
   C               52.140000000000      49.940000000000      48.930000000000
   O               52.300000000000      50.950000000000      49.900000000000
   H               52.220000000000      51.800000000000      49.460000000000
   C               52.440000000000      47.630000000000      48.270000000000
   H               52.750000000000      46.620000000000      48.510000000000
   C               52.550000000000      48.640000000000      49.240000000000
   H               52.940000000000      48.410000000000      50.220000000000
   C               54.250000000000      46.470000000000      45.630000000000
   O               54.550000000000      45.410000000000      46.180000000000
   N               55.080000000000      47.530000000000      45.640000000000
   H               54.880000000000      48.310000000000      45.060000000000
   C               56.260000000000      47.620000000000      46.480000000000
   H               56.300000000000      46.780000000000      47.160000000000
   C               57.560000000000      47.670000000000      45.640000000000
   H               57.540000000000      48.560000000000      44.970000000000
   H               57.540000000000      46.780000000000      44.990000000000
   C               58.840000000000      47.680000000000      46.490000000000
   H               58.590000000000      47.260000000000      47.490000000000
   H               59.160000000000      48.730000000000      46.650000000000
   S               60.210000000000      46.700000000000      45.770000000000
   C               60.440000000000      45.520000000000      47.130000000000
   H               59.460000000000      45.240000000000      47.600000000000
   H               61.080000000000      45.940000000000      47.940000000000
   H               60.920000000000      44.590000000000      46.780000000000
   C               56.120000000000      48.880000000000      47.310000000000
   O               56.010000000000      49.990000000000      46.790000000000
   N               56.090000000000      48.740000000000      48.650000000000
   H               56.160000000000      47.830000000000      49.040000000000
   C               55.890000000000      49.830000000000      49.590000000000
   H               54.950000000000      50.300000000000      49.340000000000
   C               55.800000000000      49.220000000000      51.010000000000
   H               56.780000000000      48.790000000000      51.300000000000
   H               55.070000000000      48.380000000000      50.980000000000
   N               54.450000000000      51.190000000000      51.930000000000
   H               53.860000000000      51.350000000000      51.130000000000
   C               55.340000000000      50.150000000000      52.080000000000
   C               54.310000000000      51.770000000000      53.140000000000
   H               53.710000000000      52.660000000000      53.330000000000
   N               55.030000000000      51.160000000000      54.050000000000
   C               55.680000000000      50.150000000000      53.400000000000
   H               56.340000000000      49.490000000000      53.950000000000
   C               56.980000000000      50.890000000000      49.520000000000
   O               58.160000000000      50.560000000000      49.420000000000
   N               56.590000000000      52.200000000000      49.520000000000
   H               55.630000000000      52.440000000000      49.610000000000
   C               57.530000000000      53.300000000000      49.340000000000
   H               58.540000000000      52.940000000000      49.450000000000
   C               57.370000000000      53.960000000000      47.940000000000
   H               57.890000000000      54.940000000000      47.890000000000
   H               56.300000000000      54.220000000000      47.830000000000
   C               57.790000000000      53.050000000000      46.750000000000
   H               57.040000000000      53.170000000000      45.940000000000
   H               57.770000000000      51.980000000000      47.040000000000
   C               59.150000000000      53.310000000000      46.080000000000
   O               59.500000000000      52.630000000000      45.120000000000
   N               59.910000000000      54.320000000000      46.540000000000
   H               60.680000000000      54.580000000000      45.950000000000
   H               59.530000000000      54.910000000000      47.260000000000
   C               57.380000000000      54.420000000000      50.360000000000
   O               58.390000000000      55.050000000000      50.690000000000
   N               56.160000000000      54.730000000000      50.840000000000
   H               55.320000000000      54.260000000000      50.560000000000
   C               55.990000000000      55.810000000000      51.810000000000
   H               56.730000000000      55.630000000000      52.570000000000
   C               56.220000000000      57.230000000000      51.210000000000
   H               57.300000000000      57.270000000000      50.950000000000
   H               56.080000000000      58.020000000000      51.980000000000
   C               55.400000000000      57.580000000000      49.960000000000
   H               54.370000000000      57.850000000000      50.270000000000
   H               55.310000000000      56.690000000000      49.300000000000
   S               56.170000000000      58.930000000000      49.010000000000
   C               55.060000000000      58.790000000000      47.590000000000
   H               54.030000000000      59.100000000000      47.860000000000
   H               55.010000000000      57.740000000000      47.230000000000
   H               55.410000000000      59.430000000000      46.760000000000
   C               54.660000000000      55.830000000000      52.530000000000
   O               53.640000000000      55.350000000000      52.040000000000
   N               54.660000000000      56.490000000000      53.710000000000
   H               55.540000000000      56.780000000000      54.100000000000
   C               53.480000000000      56.940000000000      54.420000000000
   H               52.630000000000      56.360000000000      54.080000000000
   C               53.540000000000      56.800000000000      55.980000000000
   H               54.540000000000      57.150000000000      56.330000000000
   H               53.460000000000      55.730000000000      56.250000000000
   C               52.440000000000      57.600000000000      56.760000000000
   H               51.440000000000      57.190000000000      56.490000000000
   H               52.480000000000      58.670000000000      56.460000000000
   C               52.520000000000      57.630000000000      58.290000000000
   O               51.680000000000      58.370000000000      58.880000000000
   O               53.420000000000      57.000000000000      58.910000000000
   C               53.240000000000      58.370000000000      54.000000000000
   O               54.110000000000      59.240000000000      54.120000000000
   N               52.030000000000      58.680000000000      53.500000000000
   H               51.320000000000      57.990000000000      53.410000000000
   C               51.590000000000      60.050000000000      53.400000000000
   H               52.420000000000      60.710000000000      53.170000000000
   C               50.460000000000      60.250000000000      52.360000000000
   H               50.270000000000      61.340000000000      52.230000000000
   H               49.520000000000      59.790000000000      52.730000000000
   C               50.720000000000      59.620000000000      50.970000000000
   H               50.760000000000      58.520000000000      51.090000000000
   C               49.560000000000      59.960000000000      50.020000000000
   H               49.490000000000      61.050000000000      49.860000000000
   H               48.590000000000      59.600000000000      50.440000000000
   H               49.720000000000      59.470000000000      49.030000000000
   C               52.060000000000      60.070000000000      50.360000000000
   H               52.910000000000      59.760000000000      51.000000000000
   H               52.080000000000      61.180000000000      50.240000000000
   H               52.190000000000      59.610000000000      49.360000000000
   C               51.060000000000      60.360000000000      54.780000000000
   O               50.170000000000      59.650000000000      55.240000000000
   N               51.630000000000      61.360000000000      55.490000000000
   H               52.340000000000      61.920000000000      55.080000000000
   C               51.420000000000      61.560000000000      56.920000000000
   H               51.800000000000      60.680000000000      57.420000000000
   C               52.220000000000      62.790000000000      57.380000000000
   H               51.790000000000      63.720000000000      56.940000000000
   H               53.280000000000      62.710000000000      57.060000000000
   H               52.190000000000      62.890000000000      58.490000000000
   C               49.940000000000      61.680000000000      57.320000000000
   O               49.320000000000      62.740000000000      57.180000000000
   N               49.360000000000      60.540000000000      57.750000000000
   H               49.940000000000      59.750000000000      57.880000000000
   C               47.920000000000      60.360000000000      57.810000000000
   H               47.490000000000      61.050000000000      58.520000000000
   C               47.340000000000      60.540000000000      56.360000000000
   H               47.660000000000      59.680000000000      55.730000000000
   H               47.770000000000      61.440000000000      55.880000000000
   C               45.830000000000      60.720000000000      56.270000000000
   O               45.170000000000      61.250000000000      57.160000000000
   N               45.250000000000      60.250000000000      55.140000000000
   H               44.260000000000      60.370000000000      55.050000000000
   H               45.790000000000      59.720000000000      54.500000000000
   C               47.550000000000      58.920000000000      58.200000000000
   O               46.370000000000      58.590000000000      58.340000000000
   N               48.530000000000      58.000000000000      58.360000000000
   H               49.490000000000      58.240000000000      58.430000000000
   C               48.240000000000      56.560000000000      58.370000000000
   H               47.480000000000      56.370000000000      59.110000000000
   H               49.160000000000      56.040000000000      58.580000000000
   C               47.710000000000      56.010000000000      57.050000000000
   O               46.900000000000      55.080000000000      57.030000000000
   N               48.150000000000      56.560000000000      55.900000000000
   H               48.810000000000      57.300000000000      55.930000000000
   C               47.730000000000      56.090000000000      54.580000000000
   H               47.380000000000      55.070000000000      54.670000000000
   C               46.630000000000      56.900000000000      53.890000000000
   H               46.380000000000      56.440000000000      52.910000000000
   O               46.990000000000      58.260000000000      53.680000000000
   H               47.940000000000      58.260000000000      53.500000000000
   C               45.360000000000      56.890000000000      54.750000000000
   H               45.520000000000      57.450000000000      55.700000000000
   H               45.080000000000      55.850000000000      55.030000000000
   H               44.510000000000      57.360000000000      54.210000000000
   C               48.940000000000      56.050000000000      53.670000000000
   O               49.740000000000      56.980000000000      53.650000000000
   N               49.110000000000      54.960000000000      52.910000000000
   H               48.400000000000      54.270000000000      52.820000000000
   C               50.420000000000      54.560000000000      52.420000000000
   H               51.160000000000      55.310000000000      52.660000000000
   C               50.830000000000      53.220000000000      53.100000000000
   H               51.890000000000      53.010000000000      52.860000000000
   H               50.210000000000      52.390000000000      52.690000000000
   N               49.440000000000      53.050000000000      55.250000000000
   H               48.530000000000      53.010000000000      54.820000000000
   C               50.650000000000      53.220000000000      54.610000000000
   C               49.680000000000      53.040000000000      56.580000000000
   H               48.900000000000      52.950000000000      57.340000000000
   N               50.960000000000      53.160000000000      56.840000000000
   C               51.580000000000      53.270000000000      55.600000000000
   H               52.660000000000      53.350000000000      55.540000000000
   C               50.390000000000      54.410000000000      50.910000000000
   O               49.370000000000      54.030000000000      50.340000000000
   N               51.500000000000      54.700000000000      50.200000000000
   H               52.320000000000      55.020000000000      50.670000000000
   C               51.590000000000      54.540000000000      48.750000000000
   H               50.770000000000      53.910000000000      48.430000000000
   C               51.500000000000      55.810000000000      47.880000000000
   H               51.320000000000      55.520000000000      46.820000000000
   O               52.670000000000      56.610000000000      47.930000000000
   H               52.530000000000      57.290000000000      47.270000000000
   C               50.340000000000      56.680000000000      48.340000000000
   H               50.520000000000      57.100000000000      49.350000000000
   H               49.400000000000      56.080000000000      48.360000000000
   H               50.180000000000      57.530000000000      47.630000000000
   C               52.850000000000      53.760000000000      48.410000000000
   O               53.680000000000      53.430000000000      49.270000000000
   N               52.980000000000      53.320000000000      47.140000000000
   H               52.390000000000      53.650000000000      46.410000000000
   C               54.060000000000      52.450000000000      46.730000000000
   H               53.840000000000      51.440000000000      47.040000000000
   H               55.000000000000      52.820000000000      47.120000000000
   C               54.190000000000      52.450000000000      45.250000000000
   O               53.450000000000      53.130000000000      44.550000000000
   N               55.120000000000      51.640000000000      44.730000000000
   H               55.620000000000      51.040000000000      45.340000000000
   C               55.410000000000      51.520000000000      43.310000000000
   H               54.990000000000      52.350000000000      42.770000000000
   C               56.940000000000      51.450000000000      43.060000000000
   H               57.380000000000      50.550000000000      43.520000000000
   H               57.400000000000      52.330000000000      43.560000000000
   O               57.300000000000      51.510000000000      41.670000000000
   H               56.970000000000      50.720000000000      41.240000000000
   C               54.800000000000      50.240000000000      42.790000000000
   O               54.650000000000      49.270000000000      43.530000000000
   N               54.460000000000      50.190000000000      41.500000000000
   H               54.500000000000      51.020000000000      40.940000000000
   C               54.270000000000      48.950000000000      40.780000000000
   H               53.900000000000      48.200000000000      41.460000000000
   C               53.280000000000      49.120000000000      39.620000000000
   H               53.690000000000      49.800000000000      38.850000000000
   H               52.330000000000      49.560000000000      39.990000000000
   H               53.040000000000      48.150000000000      39.140000000000
   C               55.630000000000      48.490000000000      40.260000000000
   O               56.600000000000      49.240000000000      40.230000000000
   N               55.740000000000      47.230000000000      39.800000000000
   H               54.950000000000      46.610000000000      39.810000000000
   C               57.010000000000      46.650000000000      39.400000000000
   H               57.790000000000      47.110000000000      39.990000000000
   C               57.070000000000      45.130000000000      39.720000000000
   H               57.960000000000      44.650000000000      39.260000000000
   H               56.160000000000      44.610000000000      39.330000000000
   C               57.150000000000      44.900000000000      41.210000000000
   C               58.410000000000      44.800000000000      41.830000000000
   H               59.310000000000      44.920000000000      41.250000000000
   C               58.500000000000      44.530000000000      43.210000000000
   H               59.470000000000      44.450000000000      43.680000000000
   C               57.340000000000      44.360000000000      43.960000000000
   H               57.400000000000      44.150000000000      45.020000000000
   C               55.990000000000      44.730000000000      41.980000000000
   H               55.020000000000      44.780000000000      41.510000000000
   C               56.090000000000      44.470000000000      43.350000000000
   H               55.190000000000      44.310000000000      43.930000000000
   C               57.410000000000      46.940000000000      37.960000000000
   O               58.270000000000      46.290000000000      37.370000000000
   N               56.830000000000      48.000000000000      37.350000000000
   H               56.070000000000      48.500000000000      37.760000000000
   C               57.340000000000      48.580000000000      36.130000000000
   H               58.010000000000      47.900000000000      35.640000000000
   C               56.140000000000      48.880000000000      35.170000000000
   H               55.460000000000      48.000000000000      35.150000000000
   H               56.530000000000      49.040000000000      34.140000000000
   C               55.330000000000      50.100000000000      35.550000000000
   O               55.200000000000      50.360000000000      36.770000000000
   O               54.850000000000      50.810000000000      34.630000000000
   C               58.140000000000      49.850000000000      36.470000000000
   O               58.760000000000      50.460000000000      35.600000000000
   N               58.160000000000      50.240000000000      37.770000000000
   H               57.640000000000      49.720000000000      38.440000000000
   C               58.820000000000      51.440000000000      38.270000000000
   H               59.640000000000      51.710000000000      37.620000000000
   H               59.140000000000      51.230000000000      39.280000000000
   C               57.900000000000      52.630000000000      38.350000000000
   O               58.350000000000      53.750000000000      38.600000000000
   N               56.590000000000      52.470000000000      38.100000000000
   H               56.200000000000      51.590000000000      37.840000000000
   C               55.630000000000      53.570000000000      38.200000000000
   H               56.160000000000      54.500000000000      38.030000000000
   C               54.530000000000      53.490000000000      37.140000000000
   H               54.950000000000      52.950000000000      36.260000000000
   O               54.120000000000      54.770000000000      36.690000000000
   H               53.470000000000      54.610000000000      36.010000000000
   C               53.270000000000      52.740000000000      37.590000000000
   H               52.670000000000      53.330000000000      38.310000000000
   H               53.550000000000      51.770000000000      38.060000000000
   H               52.650000000000      52.490000000000      36.690000000000
   C               55.060000000000      53.640000000000      39.590000000000
   O               54.700000000000      52.630000000000      40.210000000000
   N               54.990000000000      54.850000000000      40.160000000000
   H               55.330000000000      55.650000000000      39.680000000000
   C               54.320000000000      55.090000000000      41.420000000000
   H               54.690000000000      54.370000000000      42.140000000000
   C               54.700000000000      56.510000000000      41.920000000000
   H               54.250000000000      57.250000000000      41.220000000000
   H               55.800000000000      56.640000000000      41.830000000000
   C               54.250000000000      56.890000000000      43.350000000000
   H               53.140000000000      56.910000000000      43.390000000000
   H               54.590000000000      57.940000000000      43.490000000000
   S               54.890000000000      55.930000000000      44.760000000000
   C               56.540000000000      55.460000000000      44.160000000000
   H               57.010000000000      56.290000000000      43.590000000000
   H               56.480000000000      54.580000000000      43.480000000000
   H               57.220000000000      55.200000000000      45.000000000000
   C               52.810000000000      54.910000000000      41.310000000000
   O               52.200000000000      55.190000000000      40.280000000000
   N               52.160000000000      54.400000000000      42.380000000000
   H               52.660000000000      54.080000000000      43.180000000000
   C               50.710000000000      54.440000000000      42.500000000000
   H               50.300000000000      54.210000000000      41.530000000000
   C               50.150000000000      53.430000000000      43.530000000000
   H               49.110000000000      53.680000000000      43.830000000000
   H               50.780000000000      53.420000000000      44.440000000000
   C               50.120000000000      52.080000000000      42.890000000000
   C               49.100000000000      51.760000000000      41.980000000000
   H               48.340000000000      52.490000000000      41.750000000000
   C               49.050000000000      50.490000000000      41.390000000000
   H               48.250000000000      50.240000000000      40.700000000000
   C               50.030000000000      49.550000000000      41.690000000000
   O               49.990000000000      48.280000000000      41.100000000000
   H               50.640000000000      47.750000000000      41.570000000000
   C               51.100000000000      51.130000000000      43.190000000000
   H               51.900000000000      51.360000000000      43.870000000000
   C               51.070000000000      49.870000000000      42.580000000000
   H               51.850000000000      49.170000000000      42.800000000000
   C               50.230000000000      55.820000000000      42.830000000000
   O               50.520000000000      56.370000000000      43.900000000000
   N               49.480000000000      56.430000000000      41.890000000000
   H               49.220000000000      55.930000000000      41.070000000000
   C               49.300000000000      57.870000000000      41.810000000000
   H               49.040000000000      58.250000000000      42.790000000000
   H               48.540000000000      58.060000000000      41.070000000000
   C               50.570000000000      58.550000000000      41.360000000000
   O               51.670000000000      58.030000000000      41.500000000000
   N               50.480000000000      59.770000000000      40.810000000000
   H               49.590000000000      60.180000000000      40.630000000000
   C               51.640000000000      60.470000000000      40.310000000000
   H               52.300000000000      59.750000000000      39.840000000000
   C               51.150000000000      61.460000000000      39.240000000000
   H               50.500000000000      62.240000000000      39.690000000000
   H               50.570000000000      60.920000000000      38.460000000000
   H               52.020000000000      61.970000000000      38.760000000000
   C               52.480000000000      61.160000000000      41.390000000000
   O               52.860000000000      62.330000000000      41.280000000000
   N               52.780000000000      60.440000000000      42.480000000000
   H               52.490000000000      59.480000000000      42.490000000000
   C               53.580000000000      60.890000000000      43.600000000000
   H               53.410000000000      61.950000000000      43.730000000000
   C               53.240000000000      60.170000000000      44.940000000000
   H               53.890000000000      60.560000000000      45.750000000000
   H               53.410000000000      59.080000000000      44.850000000000
   C               51.810000000000      60.380000000000      45.380000000000
   C               50.800000000000      59.510000000000      44.940000000000
   H               51.050000000000      58.730000000000      44.240000000000
   C               49.490000000000      59.620000000000      45.430000000000
   H               48.730000000000      58.930000000000      45.090000000000
   C               49.180000000000      60.610000000000      46.370000000000
   H               48.170000000000      60.690000000000      46.750000000000
   C               51.490000000000      61.350000000000      46.340000000000
   H               52.260000000000      62.000000000000      46.720000000000
   C               50.180000000000      61.480000000000      46.830000000000
   H               49.940000000000      62.220000000000      47.570000000000
   C               55.080000000000      60.730000000000      43.310000000000
   O               55.510000000000      59.990000000000      42.430000000000
   N               55.910000000000      61.440000000000      44.090000000000
   H               55.530000000000      62.020000000000      44.810000000000
   C               57.350000000000      61.450000000000      43.960000000000
   H               57.660000000000      60.730000000000      43.220000000000
   C               57.850000000000      62.860000000000      43.520000000000
   H               57.400000000000      63.050000000000      42.520000000000
   H               58.950000000000      62.850000000000      43.380000000000
   C               57.450000000000      64.010000000000      44.470000000000
   H               58.040000000000      63.920000000000      45.410000000000
   H               56.380000000000      63.880000000000      44.760000000000
   S               57.630000000000      65.680000000000      43.760000000000
   C               55.890000000000      65.820000000000      43.250000000000
   H               55.220000000000      65.810000000000      44.130000000000
   H               55.600000000000      64.980000000000      42.580000000000
   H               55.720000000000      66.770000000000      42.700000000000
   C               57.970000000000      61.030000000000      45.280000000000
   O               57.480000000000      61.370000000000      46.360000000000
   N               59.060000000000      60.220000000000      45.260000000000
   H               59.540000000000      59.970000000000      44.420000000000
   C               59.640000000000      59.650000000000      46.460000000000
   H               58.830000000000      59.450000000000      47.140000000000
   C               60.290000000000      58.260000000000      46.160000000000
   H               59.490000000000      57.570000000000      45.810000000000
   H               60.730000000000      57.840000000000      47.080000000000
   C               61.380000000000      58.230000000000      45.100000000000
   O               61.430000000000      59.110000000000      44.210000000000
   O               62.120000000000      57.210000000000      45.090000000000
   C               60.570000000000      60.630000000000      47.190000000000
   O               61.780000000000      60.700000000000      46.980000000000
   N               59.980000000000      61.470000000000      48.070000000000
   H               59.000000000000      61.390000000000      48.270000000000
   C               60.640000000000      62.640000000000      48.610000000000
   H               61.670000000000      62.400000000000      48.840000000000
   C               60.510000000000      63.760000000000      47.550000000000
   H               59.520000000000      64.270000000000      47.650000000000
   H               60.480000000000      63.270000000000      46.550000000000
   C               61.660000000000      64.770000000000      47.520000000000
   H               62.570000000000      64.270000000000      47.150000000000
   H               61.870000000000      65.120000000000      48.560000000000
   C               61.330000000000      66.010000000000      46.670000000000
   H               62.210000000000      66.690000000000      46.670000000000
   H               60.510000000000      66.560000000000      47.180000000000
   C               60.870000000000      65.770000000000      45.220000000000
   H               60.540000000000      66.730000000000      44.760000000000
   H               60.020000000000      65.050000000000      45.190000000000
   N               61.950000000000      65.220000000000      44.390000000000
   H               62.330000000000      64.330000000000      44.780000000000
   H               62.720000000000      65.910000000000      44.230000000000
   H               61.590000000000      64.960000000000      43.450000000000
   C               59.920000000000      63.070000000000      49.890000000000
   O               58.790000000000      62.670000000000      50.100000000000
   N               60.520000000000      63.940000000000      50.740000000000
   H               61.450000000000      64.260000000000      50.570000000000
   C               59.920000000000      64.450000000000      51.980000000000
   H               59.240000000000      63.710000000000      52.380000000000
   C               61.030000000000      64.710000000000      53.050000000000
   H               60.880000000000      65.650000000000      53.620000000000
   H               61.980000000000      64.860000000000      52.500000000000
   C               61.240000000000      63.560000000000      54.070000000000
   H               62.310000000000      63.530000000000      54.380000000000
   H               60.980000000000      62.580000000000      53.610000000000
   C               60.360000000000      63.750000000000      55.320000000000
   O               59.130000000000      63.650000000000      55.280000000000
   N               60.990000000000      64.040000000000      56.480000000000
   H               60.420000000000      64.260000000000      57.260000000000
   H               61.980000000000      64.190000000000      56.500000000000
   C               59.090000000000      65.730000000000      51.800000000000
   O               58.730000000000      66.430000000000      52.740000000000
   N               58.730000000000      66.070000000000      50.540000000000
   H               58.930000000000      65.460000000000      49.790000000000
   C               58.010000000000      67.300000000000      50.240000000000
   H               58.320000000000      68.050000000000      50.950000000000
   C               58.360000000000      67.840000000000      48.850000000000
   H               59.470000000000      67.880000000000      48.780000000000
   C               57.820000000000      66.940000000000      47.720000000000
   H               56.710000000000      66.990000000000      47.670000000000
   H               58.100000000000      65.880000000000      47.880000000000
   H               58.210000000000      67.270000000000      46.730000000000
   C               57.830000000000      69.290000000000      48.680000000000
   H               58.220000000000      69.940000000000      49.490000000000
   H               56.720000000000      69.320000000000      48.700000000000
   H               58.160000000000      69.710000000000      47.710000000000
   C               56.500000000000      67.150000000000      50.380000000000
   O               55.940000000000      66.150000000000      49.940000000000
   N               55.860000000000      68.150000000000      51.030000000000
   H               56.460000000000      68.790000000000      51.500000000000
   C               54.480000000000      68.640000000000      50.950000000000
   H               54.630000000000      69.570000000000      50.410000000000
   C               54.030000000000      69.160000000000      52.370000000000
   H               54.220000000000      70.260000000000      52.390000000000
   H               54.720000000000      68.720000000000      53.120000000000
   N               51.450000000000      69.220000000000      52.240000000000
   H               51.330000000000      69.400000000000      51.260000000000
   C               52.640000000000      68.990000000000      52.900000000000
   C               50.450000000000      69.010000000000      53.130000000000
   H               49.400000000000      69.130000000000      52.880000000000
   N               50.900000000000      68.660000000000      54.320000000000
   C               52.280000000000      68.660000000000      54.180000000000
   H               52.910000000000      68.400000000000      55.020000000000
   C               53.390000000000      68.020000000000      50.050000000000
   O               52.700000000000      68.740000000000      49.340000000000
   N               53.200000000000      66.700000000000      49.980000000000
   H               53.750000000000      66.100000000000      50.560000000000
   C               52.350000000000      66.030000000000      49.020000000000
   H               52.460000000000      66.600000000000      48.110000000000
   C               52.890000000000      64.630000000000      48.620000000000
   H               52.090000000000      63.960000000000      48.250000000000
   H               53.330000000000      64.150000000000      49.520000000000
   C               53.960000000000      64.790000000000      47.510000000000
   H               54.700000000000      65.570000000000      47.800000000000
   H               53.470000000000      65.120000000000      46.570000000000
   C               54.730000000000      63.520000000000      47.180000000000
   O               54.550000000000      62.940000000000      46.110000000000
   N               55.640000000000      63.090000000000      48.080000000000
   H               56.200000000000      62.300000000000      47.830000000000
   H               55.770000000000      63.590000000000      48.940000000000
   C               50.850000000000      66.100000000000      49.250000000000
   O               50.350000000000      66.450000000000      50.320000000000
   N               50.090000000000      65.870000000000      48.160000000000
   H               50.520000000000      65.540000000000      47.320000000000
   C               48.680000000000      66.170000000000      48.050000000000
   H               48.450000000000      66.940000000000      48.770000000000
   C               48.420000000000      66.780000000000      46.660000000000
   H               49.250000000000      67.510000000000      46.510000000000
   C               48.530000000000      65.750000000000      45.520000000000
   H               47.670000000000      65.040000000000      45.510000000000
   H               49.470000000000      65.160000000000      45.580000000000
   H               48.520000000000      66.280000000000      44.540000000000
   C               47.130000000000      67.630000000000      46.600000000000
   H               47.060000000000      68.290000000000      47.490000000000
   H               46.220000000000      67.010000000000      46.520000000000
   H               47.170000000000      68.280000000000      45.700000000000
   C               47.810000000000      64.970000000000      48.450000000000
   O               48.180000000000      64.150000000000      49.290000000000
   N               46.580000000000      64.860000000000      47.890000000000
   H               46.340000000000      65.490000000000      47.160000000000
   C               45.570000000000      63.940000000000      48.350000000000
   H               46.070000000000      63.130000000000      48.860000000000
   C               44.630000000000      64.580000000000      49.430000000000
   H               45.230000000000      64.530000000000      50.360000000000
   H               43.730000000000      63.950000000000      49.610000000000
   C               44.260000000000      66.090000000000      49.280000000000
   H               45.040000000000      66.670000000000      48.730000000000
   H               44.220000000000      66.530000000000      50.300000000000
   C               42.920000000000      66.340000000000      48.600000000000
   O               42.780000000000      66.260000000000      47.380000000000
   N               41.870000000000      66.650000000000      49.390000000000
   H               40.990000000000      66.840000000000      48.960000000000
   H               41.980000000000      66.650000000000      50.390000000000
   C               44.850000000000      63.200000000000      47.230000000000
   O               45.230000000000      62.080000000000      46.910000000000
   N               43.800000000000      63.800000000000      46.630000000000
   H               43.560000000000      64.730000000000      46.910000000000
   C               42.940000000000      63.210000000000      45.600000000000
   H               42.470000000000      64.050000000000      45.110000000000
   C               43.690000000000      62.400000000000      44.500000000000
   H               43.870000000000      61.360000000000      44.850000000000
   H               44.700000000000      62.850000000000      44.380000000000
   C               43.060000000000      62.370000000000      43.090000000000
   H               43.610000000000      61.590000000000      42.520000000000
   C               41.570000000000      61.970000000000      43.040000000000
   H               40.940000000000      62.730000000000      43.550000000000
   H               41.420000000000      60.980000000000      43.540000000000
   H               41.230000000000      61.890000000000      41.990000000000
   C               43.270000000000      63.700000000000      42.360000000000
   H               44.350000000000      63.880000000000      42.190000000000
   H               42.850000000000      64.550000000000      42.940000000000
   H               42.770000000000      63.670000000000      41.370000000000
   C               41.820000000000      62.420000000000      46.260000000000
   O               41.640000000000      61.240000000000      46.000000000000
   N               41.020000000000      63.060000000000      47.150000000000
   H               41.200000000000      64.030000000000      47.290000000000
   C               39.970000000000      62.500000000000      48.030000000000
   H               40.420000000000      62.460000000000      49.010000000000
   C               38.740000000000      63.400000000000      48.140000000000
   H               37.990000000000      62.980000000000      48.850000000000
   O               38.120000000000      63.600000000000      46.880000000000
   H               38.100000000000      62.730000000000      46.470000000000
   C               39.150000000000      64.790000000000      48.670000000000
   H               39.880000000000      65.270000000000      47.990000000000
   H               39.610000000000      64.700000000000      49.680000000000
   H               38.270000000000      65.450000000000      48.740000000000
   C               39.410000000000      61.100000000000      47.770000000000
   O               38.920000000000      60.800000000000      46.680000000000
   N               39.400000000000      60.240000000000      48.810000000000
   H               39.740000000000      60.520000000000      49.700000000000
   C               38.880000000000      58.880000000000      48.770000000000
   H               39.470000000000      58.350000000000      48.030000000000
   C               39.070000000000      58.220000000000      50.170000000000
   H               38.210000000000      58.440000000000      50.840000000000
   H               39.980000000000      58.670000000000      50.630000000000
   C               39.330000000000      56.720000000000      50.180000000000
   O               39.140000000000      56.040000000000      49.140000000000
   O               39.690000000000      56.200000000000      51.270000000000
   C               37.410000000000      58.820000000000      48.300000000000
   O               36.600000000000      59.700000000000      48.590000000000
   N               37.050000000000      57.780000000000      47.540000000000
   H               37.670000000000      57.010000000000      47.430000000000
   C               35.710000000000      57.620000000000      47.000000000000
   H               35.040000000000      58.330000000000      47.470000000000
   C               35.640000000000      57.790000000000      45.450000000000
   H               34.560000000000      57.830000000000      45.180000000000
   H               36.050000000000      56.890000000000      44.940000000000
   C               36.350000000000      59.050000000000      44.910000000000
   H               37.410000000000      58.830000000000      44.680000000000
   H               36.350000000000      59.800000000000      45.730000000000
   C               35.640000000000      59.730000000000      43.710000000000
   H               35.690000000000      60.830000000000      43.850000000000
   H               34.560000000000      59.470000000000      43.740000000000
   C               36.170000000000      59.390000000000      42.300000000000
   H               35.320000000000      59.390000000000      41.580000000000
   H               36.630000000000      58.380000000000      42.280000000000
   N               37.160000000000      60.380000000000      41.810000000000
   H               37.930000000000      60.510000000000      42.500000000000
   H               36.710000000000      61.310000000000      41.670000000000
   H               37.550000000000      60.090000000000      40.890000000000
   C               35.290000000000      56.240000000000      47.440000000000
   O               36.120000000000      55.350000000000      47.570000000000
   N               33.990000000000      56.020000000000      47.710000000000
   H               33.310000000000      56.750000000000      47.620000000000
   C               33.480000000000      54.670000000000      47.930000000000
   H               34.120000000000      54.200000000000      48.660000000000
   C               32.030000000000      54.650000000000      48.490000000000
   H               31.620000000000      53.620000000000      48.510000000000
   H               31.380000000000      55.280000000000      47.840000000000
   C               31.970000000000      55.180000000000      49.890000000000
   C               32.320000000000      54.350000000000      50.970000000000
   H               32.670000000000      53.350000000000      50.790000000000
   C               32.210000000000      54.810000000000      52.290000000000
   H               32.470000000000      54.150000000000      53.110000000000
   C               31.740000000000      56.110000000000      52.550000000000
   O               31.640000000000      56.580000000000      53.870000000000
   H               32.270000000000      56.080000000000      54.390000000000
   C               31.490000000000      56.480000000000      50.160000000000
   H               31.200000000000      57.120000000000      49.340000000000
   C               31.380000000000      56.940000000000      51.480000000000
   H               31.040000000000      57.940000000000      51.680000000000
   C               33.540000000000      53.830000000000      46.670000000000
   O               33.120000000000      54.260000000000      45.590000000000
   N               34.070000000000      52.600000000000      46.770000000000
   H               34.450000000000      52.300000000000      47.640000000000
   C               34.190000000000      51.690000000000      45.650000000000
   H               34.450000000000      52.260000000000      44.760000000000
   C               35.300000000000      50.620000000000      45.880000000000
   H               35.440000000000      50.030000000000      44.940000000000
   H               34.970000000000      49.900000000000      46.670000000000
   S               36.880000000000      51.350000000000      46.400000000000
   H               36.450000000000      51.660000000000      47.620000000000
   C               32.850000000000      51.010000000000      45.400000000000
   O               32.470000000000      50.070000000000      46.090000000000
   N               32.090000000000      51.520000000000      44.420000000000
   H               32.440000000000      52.290000000000      43.890000000000
   C               30.680000000000      51.200000000000      44.230000000000
   H               30.150000000000      51.490000000000      45.120000000000
   C               30.080000000000      51.970000000000      43.020000000000
   H               29.010000000000      51.700000000000      42.880000000000
   H               30.640000000000      51.730000000000      42.090000000000
   O               30.150000000000      53.370000000000      43.270000000000
   H               30.490000000000      53.810000000000      42.480000000000
   C               30.400000000000      49.730000000000      44.010000000000
   O               29.490000000000      49.160000000000      44.610000000000
   N               31.210000000000      49.070000000000      43.170000000000
   H               31.980000000000      49.550000000000      42.750000000000
   C               31.120000000000      47.650000000000      42.890000000000
   H               30.090000000000      47.460000000000      42.630000000000
   C               31.960000000000      47.310000000000      41.660000000000
   H               31.490000000000      47.790000000000      40.780000000000
   C               33.400000000000      47.850000000000      41.760000000000
   H               33.930000000000      47.420000000000      42.650000000000
   H               33.450000000000      48.960000000000      41.820000000000
   H               33.980000000000      47.550000000000      40.860000000000
   C               31.990000000000      45.790000000000      41.400000000000
   H               30.970000000000      45.360000000000      41.390000000000
   H               32.590000000000      45.300000000000      42.190000000000
   H               32.480000000000      45.570000000000      40.430000000000
   C               31.340000000000      46.760000000000      44.110000000000
   O               30.600000000000      45.800000000000      44.350000000000
   N               32.330000000000      47.090000000000      44.950000000000
   H               32.960000000000      47.820000000000      44.710000000000
   C               32.590000000000      46.450000000000      46.230000000000
   H               32.690000000000      45.390000000000      46.050000000000
   C               33.900000000000      46.970000000000      46.860000000000
   H               34.050000000000      46.500000000000      47.850000000000
   H               33.840000000000      48.070000000000      47.000000000000
   C               35.110000000000      46.640000000000      45.990000000000
   O               35.030000000000      46.090000000000      44.900000000000
   N               36.310000000000      46.990000000000      46.510000000000
   H               37.130000000000      46.740000000000      46.000000000000
   H               36.340000000000      47.420000000000      47.410000000000
   C               31.450000000000      46.600000000000      47.240000000000
   O               31.050000000000      45.650000000000      47.910000000000
   N               30.840000000000      47.800000000000      47.350000000000
   H               31.190000000000      48.590000000000      46.850000000000
   C               29.650000000000      48.010000000000      48.190000000000
   H               29.910000000000      47.680000000000      49.190000000000
   C               29.200000000000      49.470000000000      48.270000000000
   H               28.980000000000      49.850000000000      47.260000000000
   C               27.950000000000      49.600000000000      49.170000000000
   H               28.130000000000      49.100000000000      50.150000000000
   H               27.050000000000      49.160000000000      48.690000000000
   H               27.750000000000      50.670000000000      49.380000000000
   C               30.330000000000      50.320000000000      48.880000000000
   H               31.230000000000      50.310000000000      48.240000000000
   H               30.600000000000      49.940000000000      49.890000000000
   H               30.000000000000      51.380000000000      48.980000000000
   C               28.480000000000      47.150000000000      47.750000000000
   O               27.800000000000      46.520000000000      48.560000000000
   N               28.230000000000      47.060000000000      46.430000000000
   H               28.780000000000      47.590000000000      45.790000000000
   C               27.230000000000      46.190000000000      45.830000000000
   H               26.270000000000      46.440000000000      46.270000000000
   C               27.140000000000      46.430000000000      44.320000000000
   H               28.170000000000      46.390000000000      43.890000000000
   C               26.270000000000      45.400000000000      43.590000000000
   H               25.230000000000      45.430000000000      43.980000000000
   H               26.660000000000      44.360000000000      43.690000000000
   H               26.230000000000      45.630000000000      42.500000000000
   C               26.550000000000      47.840000000000      44.070000000000
   H               27.120000000000      48.630000000000      44.610000000000
   H               25.490000000000      47.880000000000      44.400000000000
   H               26.590000000000      48.070000000000      42.980000000000
   C               27.460000000000      44.710000000000      46.170000000000
   O               26.540000000000      44.000000000000      46.580000000000
   N               28.720000000000      44.240000000000      46.080000000000
   H               29.450000000000      44.820000000000      45.730000000000
   C               29.110000000000      42.910000000000      46.520000000000
   H               28.530000000000      42.190000000000      45.970000000000
   C               30.600000000000      42.690000000000      46.210000000000
   H               31.240000000000      43.400000000000      46.780000000000
   H               30.800000000000      42.860000000000      45.130000000000
   H               30.920000000000      41.660000000000      46.460000000000
   C               28.860000000000      42.640000000000      48.000000000000
   O               28.300000000000      41.610000000000      48.390000000000
   N               29.230000000000      43.590000000000      48.880000000000
   H               29.740000000000      44.380000000000      48.550000000000
   C               28.950000000000      43.550000000000      50.310000000000
   H               29.350000000000      42.620000000000      50.680000000000
   C               29.710000000000      44.700000000000      51.030000000000
   H               29.530000000000      45.640000000000      50.460000000000
   H               30.800000000000      44.500000000000      50.940000000000
   C               29.370000000000      44.970000000000      52.470000000000
   C               29.790000000000      44.260000000000      53.560000000000
   H               30.420000000000      43.380000000000      53.510000000000
   N               29.260000000000      44.820000000000      54.700000000000
   H               29.460000000000      44.650000000000      55.640000000000
   C               28.500000000000      45.900000000000      54.370000000000
   C               28.540000000000      46.030000000000      52.960000000000
   C               27.840000000000      47.080000000000      52.350000000000
   H               27.850000000000      47.190000000000      51.280000000000
   C               27.130000000000      47.980000000000      53.160000000000
   H               26.590000000000      48.790000000000      52.700000000000
   C               27.790000000000      46.780000000000      55.170000000000
   H               27.780000000000      46.660000000000      56.240000000000
   C               27.110000000000      47.830000000000      54.540000000000
   H               26.560000000000      48.540000000000      55.150000000000
   C               27.450000000000      43.490000000000      50.640000000000
   O               27.010000000000      42.700000000000      51.480000000000
   N               26.610000000000      44.300000000000      49.960000000000
   H               26.990000000000      44.970000000000      49.330000000000
   C               25.160000000000      44.210000000000      50.050000000000
   H               24.910000000000      44.280000000000      51.100000000000
   C               24.460000000000      45.360000000000      49.290000000000
   H               23.360000000000      45.190000000000      49.270000000000
   H               24.830000000000      45.370000000000      48.240000000000
   C               24.680000000000      46.780000000000      49.890000000000
   H               25.770000000000      47.000000000000      49.880000000000
   C               23.980000000000      47.830000000000      49.010000000000
   H               22.880000000000      47.660000000000      48.990000000000
   H               24.370000000000      47.790000000000      47.970000000000
   H               24.170000000000      48.850000000000      49.410000000000
   C               24.190000000000      46.890000000000      51.340000000000
   H               24.780000000000      46.220000000000      52.010000000000
   H               23.120000000000      46.630000000000      51.420000000000
   H               24.330000000000      47.930000000000      51.710000000000
   C               24.590000000000      42.860000000000      49.610000000000
   O               23.700000000000      42.310000000000      50.260000000000
   N               25.100000000000      42.270000000000      48.510000000000
   H               25.750000000000      42.750000000000      47.930000000000
   C               24.790000000000      40.900000000000      48.160000000000
   H               23.710000000000      40.820000000000      48.100000000000
   C               25.410000000000      40.490000000000      46.800000000000
   H               25.380000000000      39.390000000000      46.670000000000
   H               26.470000000000      40.820000000000      46.750000000000
   C               24.650000000000      41.040000000000      45.620000000000
   C               23.300000000000      40.710000000000      45.440000000000
   H               22.780000000000      40.140000000000      46.200000000000
   C               22.610000000000      41.100000000000      44.280000000000
   H               21.570000000000      40.860000000000      44.170000000000
   C               23.280000000000      41.800000000000      43.270000000000
   O               22.570000000000      42.210000000000      42.140000000000
   H               21.660000000000      41.910000000000      42.240000000000
   C               25.320000000000      41.720000000000      44.580000000000
   H               26.380000000000      41.940000000000      44.680000000000
   C               24.640000000000      42.090000000000      43.410000000000
   H               25.170000000000      42.620000000000      42.630000000000
   C               25.190000000000      39.860000000000      49.200000000000
   O               24.410000000000      38.970000000000      49.540000000000
   N               26.410000000000      39.970000000000      49.770000000000
   H               27.040000000000      40.660000000000      49.440000000000
   C               26.880000000000      39.120000000000      50.860000000000
   H               26.850000000000      38.100000000000      50.510000000000
   C               28.320000000000      39.490000000000      51.220000000000
   H               28.380000000000      40.510000000000      51.660000000000
   H               28.960000000000      39.470000000000      50.320000000000
   H               28.740000000000      38.770000000000      51.960000000000
   C               26.000000000000      39.210000000000      52.100000000000
   O               25.710000000000      38.210000000000      52.760000000000
   N               25.510000000000      40.420000000000      52.420000000000
   H               25.840000000000      41.220000000000      51.930000000000
   C               24.520000000000      40.650000000000      53.440000000000
   H               24.920000000000      40.280000000000      54.370000000000
   C               24.240000000000      42.160000000000      53.560000000000
   H               23.740000000000      42.550000000000      52.650000000000
   H               25.200000000000      42.710000000000      53.670000000000
   H               23.600000000000      42.380000000000      54.440000000000
   C               23.220000000000      39.890000000000      53.200000000000
   O               22.730000000000      39.190000000000      54.080000000000
   N               22.680000000000      39.930000000000      51.960000000000
   H               23.090000000000      40.530000000000      51.280000000000
   C               21.530000000000      39.150000000000      51.510000000000
   H               20.720000000000      39.370000000000      52.200000000000
   C               21.070000000000      39.580000000000      50.120000000000
   H               21.940000000000      39.560000000000      49.440000000000
   C               19.990000000000      38.620000000000      49.560000000000
   H               19.150000000000      38.530000000000      50.290000000000
   H               20.420000000000      37.620000000000      49.370000000000
   H               19.580000000000      39.010000000000      48.600000000000
   C               20.530000000000      41.040000000000      50.130000000000
   H               21.180000000000      41.670000000000      50.790000000000
   H               19.510000000000      41.050000000000      50.580000000000
   C               20.510000000000      41.690000000000      48.740000000000
   H               19.870000000000      41.120000000000      48.040000000000
   H               21.540000000000      41.740000000000      48.330000000000
   H               20.120000000000      42.730000000000      48.810000000000
   C               21.760000000000      37.640000000000      51.610000000000
   O               20.900000000000      36.870000000000      52.030000000000
   N               22.980000000000      37.170000000000      51.290000000000
   H               23.650000000000      37.790000000000      50.880000000000
   C               23.390000000000      35.790000000000      51.460000000000
   H               22.640000000000      35.150000000000      51.030000000000
   C               24.740000000000      35.500000000000      50.750000000000
   H               25.110000000000      34.490000000000      51.020000000000
   H               25.490000000000      36.230000000000      51.110000000000
   C               24.690000000000      35.560000000000      49.210000000000
   H               24.360000000000      36.570000000000      48.900000000000
   C               26.110000000000      35.330000000000      48.670000000000
   H               26.560000000000      34.420000000000      49.130000000000
   H               26.760000000000      36.200000000000      48.890000000000
   H               26.070000000000      35.170000000000      47.580000000000
   C               23.730000000000      34.540000000000      48.580000000000
   H               22.690000000000      34.680000000000      48.940000000000
   H               24.060000000000      33.500000000000      48.800000000000
   H               23.730000000000      34.670000000000      47.470000000000
   C               23.510000000000      35.350000000000      52.920000000000
   O               23.450000000000      34.160000000000      53.240000000000
   N               23.630000000000      36.290000000000      53.870000000000
   H               23.740000000000      37.240000000000      53.590000000000
   C               23.570000000000      36.020000000000      55.300000000000
   H               23.620000000000      34.960000000000      55.480000000000
   C               24.750000000000      36.700000000000      56.040000000000
   H               24.560000000000      36.740000000000      57.140000000000
   H               24.900000000000      37.740000000000      55.670000000000
   C               26.040000000000      35.900000000000      55.860000000000
   O               26.540000000000      35.290000000000      56.810000000000
   N               26.600000000000      35.880000000000      54.640000000000
   H               26.210000000000      36.440000000000      53.910000000000
   H               27.410000000000      35.310000000000      54.510000000000
   C               22.210000000000      36.460000000000      55.860000000000
   O               22.030000000000      36.630000000000      57.060000000000
   N               21.210000000000      36.630000000000      54.970000000000
   H               21.410000000000      36.540000000000      54.000000000000
   C               19.810000000000      36.860000000000      55.320000000000
   H               19.550000000000      36.190000000000      56.120000000000
   H               19.230000000000      36.680000000000      54.430000000000
   C               19.480000000000      38.260000000000      55.770000000000
   O               18.390000000000      38.530000000000      56.270000000000
   N               20.400000000000      39.210000000000      55.580000000000
   H               21.260000000000      38.990000000000      55.120000000000
   C               20.200000000000      40.590000000000      55.940000000000
   H               19.470000000000      40.650000000000      56.730000000000
   C               21.510000000000      41.240000000000      56.470000000000
   H               22.270000000000      41.200000000000      55.650000000000
   H               21.900000000000      40.600000000000      57.290000000000
   S               21.320000000000      42.970000000000      57.050000000000
   H               20.670000000000      42.650000000000      58.160000000000
   C               19.660000000000      41.350000000000      54.740000000000
   O               20.370000000000      41.670000000000      53.790000000000
   N               18.360000000000      41.660000000000      54.780000000000
   H               17.770000000000      41.340000000000      55.520000000000
   C               17.690000000000      42.420000000000      53.760000000000
   H               18.400000000000      43.100000000000      53.300000000000
   C               17.070000000000      41.500000000000      52.700000000000
   H               16.300000000000      40.840000000000      53.140000000000
   H               17.870000000000      40.850000000000      52.260000000000
   H               16.610000000000      42.080000000000      51.870000000000
   C               16.640000000000      43.240000000000      54.480000000000
   O               16.190000000000      42.870000000000      55.560000000000
   N               16.290000000000      44.410000000000      53.910000000000
   H               16.590000000000      44.570000000000      52.970000000000
   C               15.470000000000      45.460000000000      54.490000000000
   H               14.440000000000      45.210000000000      54.300000000000
   C               15.710000000000      45.740000000000      56.010000000000
   H               15.370000000000      44.860000000000      56.590000000000
   H               15.030000000000      46.570000000000      56.330000000000
   C               17.110000000000      46.080000000000      56.440000000000
   C               18.090000000000      45.210000000000      56.840000000000
   H               17.980000000000      44.130000000000      56.820000000000
   N               19.220000000000      45.900000000000      57.180000000000
   H               20.120000000000      45.540000000000      57.310000000000
   C               19.010000000000      47.240000000000      56.980000000000
   C               17.690000000000      47.400000000000      56.510000000000
   C               17.230000000000      48.680000000000      56.200000000000
   H               16.230000000000      48.830000000000      55.810000000000
   C               18.100000000000      49.760000000000      56.330000000000
   H               17.770000000000      50.740000000000      56.020000000000
   C               19.860000000000      48.320000000000      57.160000000000
   H               20.860000000000      48.200000000000      57.550000000000
   C               19.400000000000      49.590000000000      56.810000000000
   H               20.060000000000      50.430000000000      56.890000000000
   C               15.750000000000      46.740000000000      53.720000000000
   O               14.890000000000      47.580000000000      53.530000000000
   N               17.010000000000      46.890000000000      53.260000000000
   H               17.730000000000      46.260000000000      53.550000000000
   C               17.440000000000      47.960000000000      52.390000000000
   H               16.970000000000      48.880000000000      52.710000000000
   C               18.980000000000      48.140000000000      52.480000000000
   H               19.230000000000      48.560000000000      53.480000000000
   H               19.350000000000      48.860000000000      51.720000000000
   C               19.730000000000      46.830000000000      52.330000000000
   C               20.090000000000      46.350000000000      51.060000000000
   H               19.830000000000      46.910000000000      50.180000000000
   C               20.780000000000      45.130000000000      50.930000000000
   H               21.050000000000      44.760000000000      49.950000000000
   C               21.130000000000      44.410000000000      52.070000000000
   H               21.680000000000      43.480000000000      51.980000000000
   C               20.110000000000      46.100000000000      53.470000000000
   H               19.870000000000      46.480000000000      54.450000000000
   C               20.800000000000      44.890000000000      53.340000000000
   H               21.090000000000      44.330000000000      54.220000000000
   C               17.000000000000      47.750000000000      50.950000000000
   O               16.830000000000      48.690000000000      50.180000000000
   N               16.770000000000      46.470000000000      50.570000000000
   H               16.970000000000      45.730000000000      51.210000000000
   C               16.110000000000      46.050000000000      49.350000000000
   H               16.670000000000      46.500000000000      48.530000000000
   C               16.110000000000      44.530000000000      49.140000000000
   H               15.660000000000      44.300000000000      48.150000000000
   C               17.550000000000      44.000000000000      49.140000000000
   H               18.050000000000      44.150000000000      50.120000000000
   H               18.160000000000      44.500000000000      48.350000000000
   H               17.550000000000      42.910000000000      48.920000000000
   C               15.260000000000      43.810000000000      50.210000000000
   H               14.190000000000      44.110000000000      50.150000000000
   H               15.620000000000      44.050000000000      51.240000000000
   H               15.310000000000      42.710000000000      50.060000000000
   C               14.690000000000      46.590000000000      49.260000000000
   O               13.970000000000      46.670000000000      50.250000000000
   N               14.270000000000      46.970000000000      48.050000000000
   H               14.850000000000      46.880000000000      47.240000000000
   C               12.960000000000      47.510000000000      47.780000000000
   H               12.250000000000      46.960000000000      48.380000000000
   C               12.860000000000      49.040000000000      48.060000000000
   H               11.940000000000      49.450000000000      47.600000000000
   H               13.720000000000      49.560000000000      47.580000000000
   C               12.800000000000      49.400000000000      49.560000000000
   H               13.830000000000      49.480000000000      49.970000000000
   H               12.310000000000      48.570000000000      50.100000000000
   C               11.970000000000      50.670000000000      49.860000000000
   H               11.940000000000      50.770000000000      50.970000000000
   H               10.930000000000      50.470000000000      49.520000000000
   C               12.470000000000      51.980000000000      49.240000000000
   H               12.600000000000      51.870000000000      48.140000000000
   H               13.450000000000      52.260000000000      49.700000000000
   N               11.520000000000      53.070000000000      49.490000000000
   H               11.450000000000      53.240000000000      50.520000000000
   H               10.560000000000      52.840000000000      49.140000000000
   H               11.770000000000      53.970000000000      49.050000000000
   C               12.670000000000      47.210000000000      46.330000000000
   O               13.570000000000      46.730000000000      45.620000000000
   N               11.460000000000      47.470000000000      45.810000000000
   C               10.240000000000      47.420000000000      46.620000000000
   H               10.060000000000      48.430000000000      47.040000000000
   H               10.300000000000      46.670000000000      47.440000000000
   C               11.180000000000      47.270000000000      44.400000000000
   H               11.460000000000      46.250000000000      44.160000000000
   C                9.660000000000      47.520000000000      44.300000000000
   H                9.200000000000      46.990000000000      43.440000000000
   H                9.450000000000      48.600000000000      44.210000000000
   C                9.120000000000      47.040000000000      45.650000000000
   H                8.150000000000      47.510000000000      45.900000000000
   H                9.000000000000      45.930000000000      45.630000000000
   C               11.940000000000      48.210000000000      43.490000000000
   O               12.300000000000      47.790000000000      42.400000000000
   N               12.120000000000      49.470000000000      43.950000000000
   H               11.700000000000      49.700000000000      44.830000000000
   C               12.890000000000      50.570000000000      43.390000000000
   H               12.260000000000      51.010000000000      42.640000000000
   C               13.210000000000      51.630000000000      44.480000000000
   H               13.720000000000      52.510000000000      44.030000000000
   H               13.900000000000      51.170000000000      45.220000000000
   C               11.970000000000      52.080000000000      45.260000000000
   O               11.360000000000      51.290000000000      45.990000000000
   N               11.610000000000      53.380000000000      45.160000000000
   H               12.180000000000      54.030000000000      44.650000000000
   H               10.790000000000      53.680000000000      45.640000000000
   C               14.200000000000      50.210000000000      42.670000000000
   O               14.870000000000      49.240000000000      43.010000000000
   N               14.590000000000      51.000000000000      41.660000000000
   H               14.050000000000      51.810000000000      41.420000000000
   C               15.670000000000      50.660000000000      40.750000000000
   H               16.180000000000      49.790000000000      41.120000000000
   C               15.100000000000      50.330000000000      39.350000000000
   H               15.910000000000      50.320000000000      38.590000000000
   H               14.370000000000      51.130000000000      39.070000000000
   C               14.390000000000      48.970000000000      39.310000000000
   H               13.750000000000      48.920000000000      38.400000000000
   H               13.720000000000      48.870000000000      40.190000000000
   C               15.380000000000      47.800000000000      39.260000000000
   H               16.090000000000      47.830000000000      40.110000000000
   H               15.960000000000      47.870000000000      38.310000000000
   N               14.590000000000      46.530000000000      39.330000000000
   H               13.780000000000      46.520000000000      39.920000000000
   C               14.820000000000      45.450000000000      38.600000000000
   N               15.710000000000      45.410000000000      37.640000000000
   H               16.130000000000      46.240000000000      37.300000000000
   H               15.650000000000      44.670000000000      36.970000000000
   N               14.180000000000      44.340000000000      38.880000000000
   H               13.810000000000      44.230000000000      39.810000000000
   H               14.550000000000      43.510000000000      38.450000000000
   C               16.790000000000      51.680000000000      40.670000000000
   O               17.800000000000      51.520000000000      41.330000000000
   N               16.690000000000      52.730000000000      39.830000000000
   H               15.850000000000      52.890000000000      39.320000000000
   C               17.810000000000      53.620000000000      39.530000000000
   H               17.380000000000      54.440000000000      38.980000000000
   C               18.600000000000      54.250000000000      40.690000000000
   H               19.220000000000      53.490000000000      41.210000000000
   O               17.750000000000      54.880000000000      41.630000000000
   H               18.350000000000      55.210000000000      42.310000000000
   C               19.500000000000      55.370000000000      40.140000000000
   H               18.890000000000      56.130000000000      39.610000000000
   H               20.280000000000      54.960000000000      39.460000000000
   H               20.030000000000      55.870000000000      40.980000000000
   C               18.790000000000      52.920000000000      38.590000000000
   O               19.590000000000      52.080000000000      38.990000000000
   N               18.760000000000      53.260000000000      37.290000000000
   H               18.100000000000      53.910000000000      36.930000000000
   C               19.660000000000      52.710000000000      36.270000000000
   H               19.460000000000      51.640000000000      36.220000000000
   C               19.400000000000      53.320000000000      34.880000000000
   H               20.040000000000      52.870000000000      34.100000000000
   H               19.590000000000      54.420000000000      34.910000000000
   O               18.030000000000      53.120000000000      34.520000000000
   H               17.920000000000      52.160000000000      34.450000000000
   C               21.140000000000      52.850000000000      36.570000000000
   O               21.550000000000      53.750000000000      37.300000000000
   N               22.010000000000      52.000000000000      35.970000000000
   H               21.690000000000      51.250000000000      35.390000000000
   C               23.450000000000      52.080000000000      36.170000000000
   H               23.660000000000      51.950000000000      37.220000000000
   C               24.180000000000      50.970000000000      35.400000000000
   H               23.850000000000      50.990000000000      34.340000000000
   C               25.710000000000      51.170000000000      35.410000000000
   H               26.060000000000      51.440000000000      36.430000000000
   H               26.010000000000      51.980000000000      34.710000000000
   H               26.220000000000      50.240000000000      35.090000000000
   C               23.810000000000      49.600000000000      35.990000000000
   H               22.710000000000      49.420000000000      36.000000000000
   H               24.190000000000      49.500000000000      37.030000000000
   H               24.270000000000      48.780000000000      35.390000000000
   C               24.020000000000      53.440000000000      35.790000000000
   O               24.740000000000      54.080000000000      36.540000000000
   N               23.600000000000      53.980000000000      34.620000000000
   H               23.050000000000      53.430000000000      34.000000000000
   C               23.930000000000      55.330000000000      34.210000000000
   H               25.010000000000      55.410000000000      34.270000000000
   C               23.570000000000      55.560000000000      32.740000000000
   H               24.000000000000      54.720000000000      32.160000000000
   C               22.050000000000      55.600000000000      32.490000000000
   H               21.580000000000      56.460000000000      33.010000000000
   H               21.560000000000      54.660000000000      32.820000000000
   H               21.870000000000      55.740000000000      31.410000000000
   C               24.260000000000      56.850000000000      32.250000000000
   H               25.350000000000      56.810000000000      32.430000000000
   H               23.860000000000      57.750000000000      32.760000000000
   H               24.090000000000      56.970000000000      31.160000000000
   C               23.390000000000      56.420000000000      35.140000000000
   O               24.080000000000      57.380000000000      35.470000000000
   N               22.140000000000      56.290000000000      35.630000000000
   H               21.580000000000      55.510000000000      35.360000000000
   C               21.540000000000      57.190000000000      36.620000000000
   H               21.560000000000      58.190000000000      36.210000000000
   C               20.090000000000      56.790000000000      36.980000000000
   H               19.680000000000      57.450000000000      37.780000000000
   H               20.070000000000      55.750000000000      37.360000000000
   O               19.220000000000      56.850000000000      35.860000000000
   H               18.940000000000      57.760000000000      35.740000000000
   C               22.310000000000      57.230000000000      37.920000000000
   O               22.540000000000      58.290000000000      38.500000000000
   N               22.720000000000      56.040000000000      38.420000000000
   H               22.470000000000      55.190000000000      37.960000000000
   C               23.610000000000      55.910000000000      39.550000000000
   H               23.180000000000      56.460000000000      40.370000000000
   C               23.720000000000      54.420000000000      39.970000000000
   H               24.080000000000      53.810000000000      39.110000000000
   H               22.730000000000      54.030000000000      40.260000000000
   C               24.680000000000      54.240000000000      41.120000000000
   C               24.270000000000      54.540000000000      42.430000000000
   H               23.250000000000      54.830000000000      42.620000000000
   C               25.190000000000      54.510000000000      43.480000000000
   H               24.880000000000      54.780000000000      44.480000000000
   C               26.530000000000      54.150000000000      43.240000000000
   H               27.240000000000      54.130000000000      44.050000000000
   C               26.020000000000      53.870000000000      40.890000000000
   H               26.340000000000      53.660000000000      39.880000000000
   C               26.930000000000      53.830000000000      41.940000000000
   H               27.970000000000      53.580000000000      41.740000000000
   C               24.980000000000      56.550000000000      39.300000000000
   O               25.470000000000      57.300000000000      40.130000000000
   N               25.600000000000      56.310000000000      38.130000000000
   H               25.210000000000      55.640000000000      37.500000000000
   C               26.890000000000      56.880000000000      37.770000000000
   H               27.570000000000      56.660000000000      38.570000000000
   C               27.420000000000      56.240000000000      36.460000000000
   H               28.330000000000      56.770000000000      36.110000000000
   H               26.640000000000      56.270000000000      35.670000000000
   C               27.820000000000      54.800000000000      36.770000000000
   O               28.060000000000      54.430000000000      37.920000000000
   N               27.870000000000      53.930000000000      35.740000000000
   H               28.090000000000      52.980000000000      35.960000000000
   H               27.590000000000      54.230000000000      34.820000000000
   C               26.900000000000      58.410000000000      37.690000000000
   O               27.800000000000      59.050000000000      38.230000000000
   N               25.860000000000      59.040000000000      37.120000000000
   H               25.160000000000      58.510000000000      36.630000000000
   C               25.690000000000      60.490000000000      37.140000000000
   H               26.550000000000      60.920000000000      36.670000000000
   C               24.430000000000      60.910000000000      36.330000000000
   H               24.150000000000      61.960000000000      36.550000000000
   H               23.590000000000      60.270000000000      36.680000000000
   C               24.570000000000      60.740000000000      34.790000000000
   H               23.560000000000      60.580000000000      34.360000000000
   H               25.180000000000      59.840000000000      34.550000000000
   C               25.140000000000      61.950000000000      34.070000000000
   O               24.540000000000      63.050000000000      34.190000000000
   O               26.150000000000      61.810000000000      33.320000000000
   C               25.620000000000      61.070000000000      38.560000000000
   O               26.220000000000      62.100000000000      38.860000000000
   N               24.890000000000      60.390000000000      39.480000000000
   H               24.390000000000      59.580000000000      39.170000000000
   C               24.880000000000      60.640000000000      40.910000000000
   H               24.650000000000      61.690000000000      41.050000000000
   C               23.720000000000      59.800000000000      41.540000000000
   H               23.860000000000      58.740000000000      41.260000000000
   H               22.780000000000      60.130000000000      41.040000000000
   C               23.520000000000      59.870000000000      43.030000000000
   C               22.570000000000      60.620000000000      43.670000000000
   H               21.880000000000      61.280000000000      43.170000000000
   N               22.630000000000      60.370000000000      45.020000000000
   H               21.940000000000      60.550000000000      45.680000000000
   C               23.620000000000      59.480000000000      45.280000000000
   C               24.190000000000      59.100000000000      44.050000000000
   C               25.170000000000      58.100000000000      44.030000000000
   H               25.590000000000      57.750000000000      43.110000000000
   C               25.590000000000      57.550000000000      45.250000000000
   H               26.350000000000      56.790000000000      45.250000000000
   C               24.040000000000      58.940000000000      46.490000000000
   H               23.600000000000      59.250000000000      47.430000000000
   C               25.040000000000      57.970000000000      46.460000000000
   H               25.390000000000      57.520000000000      47.380000000000
   C               26.220000000000      60.410000000000      41.620000000000
   O               26.670000000000      61.210000000000      42.440000000000
   N               26.920000000000      59.300000000000      41.280000000000
   H               26.520000000000      58.680000000000      40.610000000000
   C               28.140000000000      58.810000000000      41.890000000000
   H               27.920000000000      58.630000000000      42.930000000000
   C               28.570000000000      57.500000000000      41.210000000000
   H               28.780000000000      57.660000000000      40.130000000000
   H               27.760000000000      56.740000000000      41.290000000000
   H               29.490000000000      57.070000000000      41.680000000000
   C               29.280000000000      59.810000000000      41.850000000000
   O               29.990000000000      60.000000000000      42.840000000000
   N               29.410000000000      60.530000000000      40.720000000000
   H               28.820000000000      60.300000000000      39.950000000000
   C               30.350000000000      61.620000000000      40.510000000000
   H               31.350000000000      61.220000000000      40.470000000000
   C               29.990000000000      62.330000000000      39.170000000000
   H               30.560000000000      63.280000000000      39.050000000000
   H               28.910000000000      62.600000000000      39.210000000000
   C               30.200000000000      61.500000000000      37.880000000000
   H               29.870000000000      60.450000000000      38.070000000000
   C               29.330000000000      62.040000000000      36.730000000000
   H               29.660000000000      63.060000000000      36.430000000000
   H               28.270000000000      62.100000000000      37.050000000000
   H               29.380000000000      61.370000000000      35.850000000000
   C               31.670000000000      61.480000000000      37.460000000000
   H               32.310000000000      61.110000000000      38.290000000000
   H               32.010000000000      62.500000000000      37.180000000000
   H               31.810000000000      60.810000000000      36.580000000000
   C               30.290000000000      62.680000000000      41.610000000000
   O               31.310000000000      63.060000000000      42.190000000000
   N               29.060000000000      63.100000000000      41.970000000000
   H               28.260000000000      62.670000000000      41.550000000000
   C               28.790000000000      64.200000000000      42.870000000000
   H               29.480000000000      65.000000000000      42.650000000000
   C               27.340000000000      64.670000000000      42.620000000000
   H               26.620000000000      63.870000000000      42.870000000000
   H               27.210000000000      64.920000000000      41.550000000000
   H               27.110000000000      65.570000000000      43.230000000000
   C               28.950000000000      63.850000000000      44.350000000000
   O               29.200000000000      64.730000000000      45.180000000000
   N               28.810000000000      62.570000000000      44.730000000000
   H               28.610000000000      61.880000000000      44.030000000000
   C               28.730000000000      62.170000000000      46.130000000000
   H               28.730000000000      63.040000000000      46.760000000000
   C               27.410000000000      61.360000000000      46.370000000000
   H               27.450000000000      60.780000000000      47.310000000000
   H               27.240000000000      60.650000000000      45.530000000000
   C               26.210000000000      62.290000000000      46.480000000000
   O               25.210000000000      62.220000000000      45.760000000000
   N               26.260000000000      63.220000000000      47.460000000000
   H               25.510000000000      63.880000000000      47.520000000000
   H               27.040000000000      63.250000000000      48.080000000000
   C               29.940000000000      61.380000000000      46.610000000000
   O               29.920000000000      60.840000000000      47.710000000000
   N               31.030000000000      61.330000000000      45.820000000000
   H               31.000000000000      61.770000000000      44.930000000000
   C               32.250000000000      60.620000000000      46.200000000000
   H               32.940000000000      60.860000000000      45.400000000000
   C               33.010000000000      61.090000000000      47.490000000000
   H               33.780000000000      60.320000000000      47.720000000000
   H               32.320000000000      61.120000000000      48.360000000000
   C               33.830000000000      62.400000000000      47.360000000000
   H               34.260000000000      62.470000000000      46.330000000000
   H               34.680000000000      62.330000000000      48.070000000000
   C               33.060000000000      63.680000000000      47.690000000000
   O               31.870000000000      63.720000000000      48.010000000000
   N               33.800000000000      64.810000000000      47.620000000000
   H               33.360000000000      65.680000000000      47.850000000000
   H               34.780000000000      64.760000000000      47.410000000000
   C               32.140000000000      59.110000000000      46.090000000000
   O               32.580000000000      58.360000000000      46.970000000000
   N               31.580000000000      58.620000000000      44.980000000000
   H               31.190000000000      59.220000000000      44.290000000000
   C               31.530000000000      57.220000000000      44.650000000000
   H               32.020000000000      56.620000000000      45.410000000000
   C               30.070000000000      56.710000000000      44.470000000000
   H               30.040000000000      55.750000000000      43.930000000000
   H               29.490000000000      57.460000000000      43.880000000000
   C               29.390000000000      56.540000000000      45.800000000000
   C               28.900000000000      57.640000000000      46.500000000000
   H               29.020000000000      58.640000000000      46.090000000000
   C               28.250000000000      57.480000000000      47.730000000000
   H               27.890000000000      58.350000000000      48.260000000000
   C               28.080000000000      56.200000000000      48.260000000000
   H               27.580000000000      56.070000000000      49.210000000000
   C               29.180000000000      55.250000000000      46.330000000000
   H               29.540000000000      54.390000000000      45.780000000000
   C               28.540000000000      55.080000000000      47.560000000000
   H               28.410000000000      54.090000000000      47.970000000000
   C               32.320000000000      57.020000000000      43.380000000000
   O               32.460000000000      57.920000000000      42.550000000000
   N               32.910000000000      55.830000000000      43.180000000000
   H               32.880000000000      55.120000000000      43.890000000000
   C               33.460000000000      55.430000000000      41.890000000000
   H               34.110000000000      56.230000000000      41.550000000000
   C               34.290000000000      54.140000000000      41.900000000000
   H               34.740000000000      53.960000000000      40.900000000000
   O               33.530000000000      52.990000000000      42.260000000000
   H               33.180000000000      52.650000000000      41.430000000000
   C               35.440000000000      54.280000000000      42.910000000000
   H               35.050000000000      54.430000000000      43.940000000000
   H               36.080000000000      55.140000000000      42.640000000000
   H               36.060000000000      53.360000000000      42.910000000000
   C               32.360000000000      55.270000000000      40.870000000000
   O               31.230000000000      54.910000000000      41.220000000000
   N               32.650000000000      55.470000000000      39.560000000000
   H               33.530000000000      55.830000000000      39.270000000000
   C               31.760000000000      54.980000000000      38.520000000000
   H               30.800000000000      55.470000000000      38.630000000000
   C               32.280000000000      55.210000000000      37.070000000000
   H               31.660000000000      54.620000000000      36.360000000000
   H               33.310000000000      54.810000000000      37.010000000000
   C               32.290000000000      56.690000000000      36.600000000000
   H               33.320000000000      56.980000000000      36.290000000000
   H               31.970000000000      57.360000000000      37.430000000000
   C               31.380000000000      56.970000000000      35.400000000000
   O               31.520000000000      56.310000000000      34.330000000000
   O               30.510000000000      57.860000000000      35.530000000000
   C               31.520000000000      53.480000000000      38.700000000000
   O               32.450000000000      52.680000000000      38.790000000000
   N               30.250000000000      53.060000000000      38.760000000000
   H               29.490000000000      53.690000000000      38.680000000000
   C               29.900000000000      51.660000000000      38.730000000000
   H               30.660000000000      51.090000000000      39.250000000000
   C               28.540000000000      51.390000000000      39.430000000000
   H               27.730000000000      51.950000000000      38.920000000000
   H               28.580000000000      51.750000000000      40.480000000000
   C               28.190000000000      49.920000000000      39.440000000000
   C               28.700000000000      49.060000000000      40.420000000000
   H               29.350000000000      49.450000000000      41.190000000000
   C               28.400000000000      47.690000000000      40.400000000000
   H               28.800000000000      47.010000000000      41.130000000000
   C               27.570000000000      47.180000000000      39.390000000000
   H               27.380000000000      46.120000000000      39.330000000000
   C               27.320000000000      49.400000000000      38.470000000000
   H               26.910000000000      50.050000000000      37.710000000000
   C               27.020000000000      48.030000000000      38.430000000000
   H               26.380000000000      47.640000000000      37.660000000000
   C               29.930000000000      51.250000000000      37.270000000000
   O               28.930000000000      51.270000000000      36.560000000000
   N               31.130000000000      50.890000000000      36.780000000000
   H               31.960000000000      51.070000000000      37.290000000000
   C               31.220000000000      50.010000000000      35.630000000000
   H               30.570000000000      50.390000000000      34.860000000000
   C               32.640000000000      49.930000000000      35.050000000000
   H               32.880000000000      50.910000000000      34.590000000000
   C               33.710000000000      49.650000000000      36.120000000000
   H               33.610000000000      48.630000000000      36.540000000000
   H               33.700000000000      50.390000000000      36.950000000000
   H               34.720000000000      49.700000000000      35.660000000000
   C               32.700000000000      48.850000000000      33.950000000000
   H               31.830000000000      48.910000000000      33.270000000000
   H               32.730000000000      47.840000000000      34.410000000000
   H               33.630000000000      48.950000000000      33.350000000000
   C               30.650000000000      48.660000000000      35.970000000000
   O               29.770000000000      48.160000000000      35.270000000000
   N               31.080000000000      48.080000000000      37.120000000000
   H               31.790000000000      48.540000000000      37.640000000000
   C               30.690000000000      46.750000000000      37.560000000000
   H               29.650000000000      46.780000000000      37.860000000000
   H               31.360000000000      46.460000000000      38.350000000000
   C               30.840000000000      45.750000000000      36.460000000000
   O               31.950000000000      45.470000000000      36.010000000000
   N               29.690000000000      45.210000000000      35.980000000000
   H               28.830000000000      45.500000000000      36.390000000000
   C               29.510000000000      44.490000000000      34.710000000000
   H               28.540000000000      44.030000000000      34.810000000000
   C               29.410000000000      45.390000000000      33.470000000000
   H               28.730000000000      46.240000000000      33.720000000000
   O               28.880000000000      44.700000000000      32.350000000000
   H               29.510000000000      43.990000000000      32.240000000000
   C               30.760000000000      45.980000000000      33.020000000000
   H               31.480000000000      45.190000000000      32.740000000000
   H               31.200000000000      46.570000000000      33.860000000000
   H               30.620000000000      46.660000000000      32.160000000000
   C               30.460000000000      43.330000000000      34.490000000000
   O               30.700000000000      42.860000000000      33.380000000000
   N               30.980000000000      42.810000000000      35.610000000000
   H               30.770000000000      43.270000000000      36.470000000000
   C               31.850000000000      41.690000000000      35.700000000000
   H               32.620000000000      41.790000000000      34.940000000000
   C               32.450000000000      41.700000000000      37.130000000000
   H               31.690000000000      41.390000000000      37.870000000000
   H               32.700000000000      42.750000000000      37.360000000000
   C               33.760000000000      40.890000000000      37.300000000000
   H               34.570000000000      41.360000000000      36.710000000000
   H               33.630000000000      39.840000000000      36.990000000000
   C               34.170000000000      40.940000000000      38.770000000000
   O               33.940000000000      41.940000000000      39.450000000000
   N               34.770000000000      39.840000000000      39.280000000000
   H               35.200000000000      39.990000000000      40.170000000000
   H               35.020000000000      39.080000000000      38.680000000000
   C               31.020000000000      40.450000000000      35.430000000000
   O               29.800000000000      40.520000000000      35.290000000000
   N               31.600000000000      39.240000000000      35.400000000000
   H               32.590000000000      39.140000000000      35.430000000000
   C               30.790000000000      38.030000000000      35.420000000000
   H               29.950000000000      38.180000000000      34.760000000000
   C               31.530000000000      36.780000000000      34.880000000000
   H               31.020000000000      35.830000000000      35.150000000000
   H               32.550000000000      36.740000000000      35.320000000000
   O               31.630000000000      36.830000000000      33.460000000000
   H               30.760000000000      37.060000000000      33.110000000000
   C               30.140000000000      37.740000000000      36.770000000000
   O               29.960000000000      36.610000000000      37.190000000000
   N               29.700000000000      38.810000000000      37.450000000000
   H               29.770000000000      39.690000000000      37.000000000000
   C               29.100000000000      38.830000000000      38.750000000000
   H               28.360000000000      38.050000000000      38.760000000000
   C               30.080000000000      38.450000000000      39.860000000000
   H               30.380000000000      37.400000000000      39.690000000000
   C               31.370000000000      39.290000000000      39.830000000000
   H               31.170000000000      40.360000000000      40.020000000000
   H               31.890000000000      39.190000000000      38.860000000000
   H               32.070000000000      38.940000000000      40.620000000000
   C               29.410000000000      38.510000000000      41.230000000000
   H               28.520000000000      37.850000000000      41.260000000000
   H               29.100000000000      39.550000000000      41.490000000000
   H               30.120000000000      38.170000000000      42.010000000000
   C               28.400000000000      40.210000000000      38.890000000000
   O               28.950000000000      41.190000000000      39.370000000000
   N               27.140000000000      40.380000000000      38.380000000000
   H               26.830000000000      41.320000000000      38.380000000000
   C               26.140000000000      39.380000000000      38.000000000000
   H               25.200000000000      39.910000000000      38.070000000000
   C               26.320000000000      38.860000000000      36.540000000000
   H               25.850000000000      37.870000000000      36.370000000000
   H               27.400000000000      38.800000000000      36.270000000000
   C               25.640000000000      39.780000000000      35.530000000000
   O               24.560000000000      40.330000000000      35.880000000000
   O               26.070000000000      39.750000000000      34.340000000000
   C               26.000000000000      38.330000000000      39.090000000000
   O               25.970000000000      38.740000000000      40.250000000000
   N               25.920000000000      37.010000000000      38.790000000000
   H               25.860000000000      36.790000000000      37.820000000000
   C               26.110000000000      35.830000000000      39.660000000000
   H               25.530000000000      35.070000000000      39.170000000000
   C               27.580000000000      35.320000000000      39.640000000000
   H               28.100000000000      35.510000000000      40.610000000000
   H               28.140000000000      35.880000000000      38.870000000000
   C               27.670000000000      33.820000000000      39.270000000000
   H               27.450000000000      33.700000000000      38.190000000000
   H               26.870000000000      33.280000000000      39.820000000000
   S               29.250000000000      33.000000000000      39.680000000000
   C               30.330000000000      33.890000000000      38.530000000000
   H               30.520000000000      34.920000000000      38.880000000000
   H               29.870000000000      33.950000000000      37.520000000000
   H               31.310000000000      33.390000000000      38.420000000000
   C               25.550000000000      35.860000000000      41.090000000000
   O               24.620000000000      35.130000000000      41.410000000000
   N               26.030000000000      36.750000000000      41.970000000000
   H               26.790000000000      37.340000000000      41.710000000000
   C               25.340000000000      37.170000000000      43.170000000000
   H               25.240000000000      36.310000000000      43.820000000000
   C               26.110000000000      38.350000000000      43.850000000000
   H               25.370000000000      38.930000000000      44.430000000000
   H               26.520000000000      39.030000000000      43.080000000000
   C               27.210000000000      38.000000000000      44.890000000000
   H               27.280000000000      38.870000000000      45.580000000000
   C               26.840000000000      36.780000000000      45.720000000000
   H               26.910000000000      35.860000000000      45.110000000000
   H               25.810000000000      36.880000000000      46.120000000000
   H               27.540000000000      36.670000000000      46.570000000000
   C               28.610000000000      37.840000000000      44.300000000000
   H               28.950000000000      38.800000000000      43.850000000000
   H               28.620000000000      37.040000000000      43.540000000000
   H               29.340000000000      37.570000000000      45.100000000000
   C               23.910000000000      37.640000000000      42.890000000000
   O               22.970000000000      37.270000000000      43.590000000000
   N               23.700000000000      38.420000000000      41.810000000000
   H               24.480000000000      38.750000000000      41.290000000000
   C               22.390000000000      38.800000000000      41.310000000000
   H               21.870000000000      39.340000000000      42.090000000000
   C               22.570000000000      39.710000000000      40.080000000000
   H               23.010000000000      39.160000000000      39.220000000000
   H               23.250000000000      40.550000000000      40.320000000000
   H               21.600000000000      40.140000000000      39.760000000000
   C               21.520000000000      37.600000000000      40.930000000000
   O               20.360000000000      37.500000000000      41.300000000000
   N               22.120000000000      36.620000000000      40.200000000000
   H               23.070000000000      36.730000000000      39.940000000000
   C               21.470000000000      35.380000000000      39.800000000000
   H               20.520000000000      35.680000000000      39.370000000000
   C               22.240000000000      34.630000000000      38.700000000000
   H               22.970000000000      35.340000000000      38.250000000000
   C               22.990000000000      33.350000000000      39.140000000000
   H               22.280000000000      32.570000000000      39.490000000000
   H               23.730000000000      33.560000000000      39.940000000000
   H               23.550000000000      32.930000000000      38.270000000000
   C               21.240000000000      34.240000000000      37.590000000000
   H               20.650000000000      35.120000000000      37.260000000000
   H               20.530000000000      33.470000000000      37.960000000000
   H               21.780000000000      33.820000000000      36.720000000000
   C               21.080000000000      34.480000000000      40.980000000000
   O               20.020000000000      33.860000000000      40.960000000000
   N               21.940000000000      34.390000000000      42.020000000000
   H               22.830000000000      34.830000000000      41.970000000000
   C               21.690000000000      33.560000000000      43.200000000000
   H               21.130000000000      32.700000000000      42.890000000000
   C               23.020000000000      33.040000000000      43.800000000000
   H               22.810000000000      32.490000000000      44.750000000000
   H               23.670000000000      33.910000000000      44.060000000000
   C               23.830000000000      32.080000000000      42.890000000000
   H               24.720000000000      31.760000000000      43.460000000000
   H               24.190000000000      32.640000000000      42.010000000000
   C               23.060000000000      30.820000000000      42.420000000000
   H               22.210000000000      31.160000000000      41.790000000000
   H               22.640000000000      30.310000000000      43.310000000000
   C               23.920000000000      29.840000000000      41.610000000000
   H               24.720000000000      29.410000000000      42.260000000000
   H               24.410000000000      30.370000000000      40.750000000000
   N               23.110000000000      28.720000000000      41.060000000000
   H               22.410000000000      29.060000000000      40.370000000000
   H               22.600000000000      28.230000000000      41.820000000000
   H               23.700000000000      28.030000000000      40.560000000000
   C               20.850000000000      34.210000000000      44.290000000000
   O               20.220000000000      33.510000000000      45.090000000000
   N               20.770000000000      35.550000000000      44.360000000000
   H               21.340000000000      36.120000000000      43.770000000000
   C               19.910000000000      36.220000000000      45.340000000000
   H               19.730000000000      35.580000000000      46.190000000000
   C               20.510000000000      37.530000000000      45.880000000000
   H               19.780000000000      38.040000000000      46.550000000000
   O               20.870000000000      38.430000000000      44.850000000000
   H               21.660000000000      38.070000000000      44.440000000000
   C               21.770000000000      37.240000000000      46.710000000000
   H               22.580000000000      36.810000000000      46.080000000000
   H               21.550000000000      36.520000000000      47.530000000000
   H               22.160000000000      38.170000000000      47.160000000000
   C               18.550000000000      36.580000000000      44.780000000000
   O               17.600000000000      36.840000000000      45.520000000000
   N               18.420000000000      36.640000000000      43.440000000000
   H               19.200000000000      36.420000000000      42.850000000000
   C               17.230000000000      37.130000000000      42.760000000000
   H               16.370000000000      36.560000000000      43.110000000000
   H               17.400000000000      37.020000000000      41.700000000000
   C               16.960000000000      38.590000000000      43.020000000000
   O               15.810000000000      39.040000000000      43.050000000000
   N               18.030000000000      39.370000000000      43.240000000000
   H               18.940000000000      38.960000000000      43.250000000000
   C               17.960000000000      40.790000000000      43.510000000000
   H               16.930000000000      41.130000000000      43.430000000000
   C               18.490000000000      41.170000000000      44.890000000000
   H               19.520000000000      40.790000000000      45.020000000000
   C               18.500000000000      42.710000000000      45.090000000000
   H               17.500000000000      43.140000000000      44.880000000000
   H               19.250000000000      43.190000000000      44.420000000000
   H               18.790000000000      42.950000000000      46.130000000000
   C               17.600000000000      40.510000000000      45.960000000000
   H               17.720000000000      39.400000000000      45.930000000000
   H               16.530000000000      40.750000000000      45.780000000000
   H               17.880000000000      40.850000000000      46.980000000000
   C               18.740000000000      41.480000000000      42.410000000000
   O               19.920000000000      41.240000000000      42.210000000000
   N               18.060000000000      42.350000000000      41.640000000000
   H               17.100000000000      42.560000000000      41.800000000000
   C               18.680000000000      43.090000000000      40.560000000000
   H               19.120000000000      42.380000000000      39.880000000000
   C               17.640000000000      43.910000000000      39.800000000000
   H               17.180000000000      44.690000000000      40.450000000000
   H               16.820000000000      43.240000000000      39.450000000000
   H               18.080000000000      44.410000000000      38.910000000000
   C               19.780000000000      44.030000000000      41.010000000000
   O               19.750000000000      44.590000000000      42.100000000000
   N               20.800000000000      44.210000000000      40.140000000000
   H               20.810000000000      43.760000000000      39.250000000000
   C               21.930000000000      45.070000000000      40.420000000000
   H               22.350000000000      44.730000000000      41.350000000000
   C               23.000000000000      44.900000000000      39.350000000000
   H               23.110000000000      43.810000000000      39.200000000000
   C               22.610000000000      45.500000000000      37.980000000000
   H               22.550000000000      46.610000000000      38.030000000000
   H               21.630000000000      45.110000000000      37.630000000000
   H               23.370000000000      45.240000000000      37.220000000000
   C               24.370000000000      45.400000000000      39.870000000000
   H               24.290000000000      45.700000000000      40.940000000000
   H               24.670000000000      46.310000000000      39.310000000000
   C               25.450000000000      44.320000000000      39.750000000000
   H               25.740000000000      44.170000000000      38.690000000000
   H               25.080000000000      43.350000000000      40.150000000000
   H               26.350000000000      44.590000000000      40.340000000000
   C               21.500000000000      46.510000000000      40.660000000000
   O               21.900000000000      47.130000000000      41.650000000000
   N               20.550000000000      47.040000000000      39.850000000000
   H               20.260000000000      46.570000000000      39.020000000000
   C               19.920000000000      48.320000000000      40.070000000000
   H               20.710000000000      49.060000000000      40.090000000000
   C               18.970000000000      48.700000000000      38.920000000000
   H               18.510000000000      49.680000000000      39.170000000000
   H               18.150000000000      47.950000000000      38.820000000000
   C               19.700000000000      48.900000000000      37.560000000000
   H               20.730000000000      49.300000000000      37.730000000000
   H               19.140000000000      49.640000000000      36.960000000000
   C               19.800000000000      47.650000000000      36.700000000000
   O               19.180000000000      46.620000000000      37.080000000000
   O               20.430000000000      47.730000000000      35.620000000000
   C               19.200000000000      48.460000000000      41.410000000000
   O               19.300000000000      49.480000000000      42.070000000000
   N               18.500000000000      47.420000000000      41.920000000000
   H               18.520000000000      46.530000000000      41.450000000000
   C               17.870000000000      47.480000000000      43.230000000000
   H               17.160000000000      48.300000000000      43.210000000000
   C               17.100000000000      46.180000000000      43.590000000000
   H               16.840000000000      46.180000000000      44.670000000000
   H               17.780000000000      45.320000000000      43.410000000000
   C               15.790000000000      45.990000000000      42.800000000000
   H               15.980000000000      46.090000000000      41.710000000000
   H               15.050000000000      46.760000000000      43.100000000000
   C               15.190000000000      44.600000000000      43.040000000000
   O               15.280000000000      43.700000000000      42.200000000000
   N               14.550000000000      44.420000000000      44.210000000000
   H               14.350000000000      45.200000000000      44.800000000000
   H               14.280000000000      43.490000000000      44.470000000000
   C               18.840000000000      47.820000000000      44.360000000000
   O               18.540000000000      48.600000000000      45.270000000000
   N               20.050000000000      47.250000000000      44.310000000000
   H               20.270000000000      46.600000000000      43.580000000000
   C               21.160000000000      47.650000000000      45.150000000000
   H               20.790000000000      47.670000000000      46.160000000000
   C               22.310000000000      46.630000000000      45.100000000000
   H               23.110000000000      46.950000000000      45.800000000000
   H               22.760000000000      46.610000000000      44.080000000000
   C               21.890000000000      45.200000000000      45.480000000000
   H               21.260000000000      44.790000000000      44.650000000000
   C               23.130000000000      44.320000000000      45.600000000000
   H               23.860000000000      44.750000000000      46.320000000000
   H               23.630000000000      44.240000000000      44.610000000000
   H               22.860000000000      43.300000000000      45.940000000000
   C               21.080000000000      45.110000000000      46.780000000000
   H               20.110000000000      45.650000000000      46.690000000000
   H               21.660000000000      45.550000000000      47.620000000000
   H               20.870000000000      44.040000000000      47.010000000000
   C               21.670000000000      49.070000000000      44.900000000000
   O               21.980000000000      49.770000000000      45.850000000000
   N               21.720000000000      49.530000000000      43.630000000000
   H               21.500000000000      48.930000000000      42.870000000000
   C               22.040000000000      50.910000000000      43.270000000000
   H               23.000000000000      51.130000000000      43.720000000000
   C               22.210000000000      51.120000000000      41.750000000000
   H               22.490000000000      52.180000000000      41.560000000000
   H               21.240000000000      50.940000000000      41.240000000000
   C               23.290000000000      50.240000000000      41.090000000000
   H               22.980000000000      49.170000000000      41.180000000000
   C               23.380000000000      50.540000000000      39.590000000000
   H               23.720000000000      51.590000000000      39.430000000000
   H               22.400000000000      50.410000000000      39.090000000000
   H               24.120000000000      49.860000000000      39.110000000000
   C               24.680000000000      50.370000000000      41.740000000000
   H               24.660000000000      50.020000000000      42.790000000000
   H               25.010000000000      51.430000000000      41.720000000000
   H               25.420000000000      49.760000000000      41.180000000000
   C               21.080000000000      51.960000000000      43.840000000000
   O               21.510000000000      53.010000000000      44.320000000000
   N               19.750000000000      51.730000000000      43.850000000000
   H               19.380000000000      50.980000000000      43.310000000000
   C               18.850000000000      52.530000000000      44.680000000000
   H               19.030000000000      53.570000000000      44.430000000000
   C               17.360000000000      52.220000000000      44.360000000000
   H               17.150000000000      51.140000000000      44.490000000000
   H               17.170000000000      52.480000000000      43.290000000000
   C               16.400000000000      53.030000000000      45.170000000000
   C               15.970000000000      54.290000000000      44.720000000000
   H               16.340000000000      54.680000000000      43.790000000000
   C               15.060000000000      55.050000000000      45.480000000000
   H               14.750000000000      56.020000000000      45.120000000000
   C               14.580000000000      54.540000000000      46.690000000000
   O               13.690000000000      55.260000000000      47.510000000000
   H               13.600000000000      56.150000000000      47.160000000000
   C               15.910000000000      52.540000000000      46.390000000000
   H               16.240000000000      51.570000000000      46.740000000000
   C               15.010000000000      53.290000000000      47.140000000000
   H               14.680000000000      52.930000000000      48.100000000000
   C               19.120000000000      52.400000000000      46.180000000000
   O               19.150000000000      53.390000000000      46.920000000000
   N               19.320000000000      51.160000000000      46.680000000000
   H               19.290000000000      50.370000000000      46.080000000000
   C               19.540000000000      50.910000000000      48.090000000000
   H               18.680000000000      51.310000000000      48.620000000000
   C               19.600000000000      49.400000000000      48.360000000000
   H               20.490000000000      48.940000000000      47.880000000000
   H               18.690000000000      48.900000000000      47.960000000000
   H               19.650000000000      49.190000000000      49.460000000000
   C               20.770000000000      51.600000000000      48.680000000000
   O               20.690000000000      52.230000000000      49.720000000000
   N               21.920000000000      51.550000000000      47.980000000000
   H               21.950000000000      51.010000000000      47.140000000000
   C               23.150000000000      52.240000000000      48.330000000000
   H               23.410000000000      51.940000000000      49.330000000000
   C               24.310000000000      51.800000000000      47.420000000000
   H               24.310000000000      50.690000000000      47.420000000000
   C               24.070000000000      52.250000000000      45.970000000000
   H               24.170000000000      53.360000000000      45.880000000000
   H               23.050000000000      51.950000000000      45.660000000000
   H               24.780000000000      51.770000000000      45.270000000000
   C               25.690000000000      52.270000000000      47.920000000000
   H               25.860000000000      51.780000000000      48.900000000000
   H               25.700000000000      53.370000000000      48.080000000000
   C               26.820000000000      51.890000000000      46.950000000000
   H               26.790000000000      52.520000000000      46.040000000000
   H               26.750000000000      50.830000000000      46.650000000000
   H               27.820000000000      52.050000000000      47.430000000000
   C               22.970000000000      53.770000000000      48.380000000000
   O               23.440000000000      54.430000000000      49.300000000000
   N               22.200000000000      54.340000000000      47.430000000000
   H               21.860000000000      53.770000000000      46.690000000000
   C               21.790000000000      55.740000000000      47.390000000000
   H               22.680000000000      56.350000000000      47.320000000000
   C               20.890000000000      55.940000000000      46.130000000000
   H               19.870000000000      56.310000000000      46.360000000000
   H               20.740000000000      54.940000000000      45.670000000000
   C               21.510000000000      56.850000000000      45.050000000000
   H               22.590000000000      56.600000000000      44.930000000000
   H               21.420000000000      57.910000000000      45.370000000000
   C               20.820000000000      56.710000000000      43.690000000000
   O               19.760000000000      56.100000000000      43.520000000000
   N               21.470000000000      57.300000000000      42.660000000000
   H               22.280000000000      57.850000000000      42.850000000000
   H               21.020000000000      57.290000000000      41.770000000000
   C               21.020000000000      56.180000000000      48.630000000000
   O               21.280000000000      57.220000000000      49.240000000000
   N               20.040000000000      55.360000000000      49.040000000000
   H               19.820000000000      54.560000000000      48.490000000000
   C               19.280000000000      55.550000000000      50.260000000000
   H               19.000000000000      56.600000000000      50.300000000000
   C               17.990000000000      54.700000000000      50.240000000000
   H               17.450000000000      54.860000000000      51.190000000000
   H               18.250000000000      53.620000000000      50.180000000000
   C               17.020000000000      55.050000000000      49.080000000000
   H               16.020000000000      54.630000000000      49.310000000000
   H               17.380000000000      54.590000000000      48.140000000000
   C               16.850000000000      56.560000000000      48.890000000000
   O               16.390000000000      57.240000000000      49.810000000000
   N               17.220000000000      57.090000000000      47.700000000000
   H               17.180000000000      58.090000000000      47.610000000000
   H               17.580000000000      56.510000000000      46.970000000000
   C               20.070000000000      55.310000000000      51.530000000000
   O               19.940000000000      56.060000000000      52.500000000000
   N               20.930000000000      54.270000000000      51.570000000000
   H               20.980000000000      53.650000000000      50.790000000000
   C               21.820000000000      53.960000000000      52.670000000000
   H               21.220000000000      53.940000000000      53.570000000000
   C               22.500000000000      52.580000000000      52.510000000000
   H               23.280000000000      52.450000000000      53.300000000000
   H               23.000000000000      52.550000000000      51.520000000000
   C               21.550000000000      51.370000000000      52.660000000000
   H               20.620000000000      51.560000000000      52.080000000000
   C               22.220000000000      50.120000000000      52.070000000000
   H               23.180000000000      49.910000000000      52.590000000000
   H               22.430000000000      50.260000000000      50.990000000000
   H               21.570000000000      49.220000000000      52.180000000000
   C               21.160000000000      51.130000000000      54.120000000000
   H               20.670000000000      52.030000000000      54.560000000000
   H               22.060000000000      50.900000000000      54.720000000000
   H               20.460000000000      50.280000000000      54.200000000000
   C               22.870000000000      55.040000000000      52.940000000000
   O               23.200000000000      55.300000000000      54.090000000000
   N               23.370000000000      55.720000000000      51.880000000000
   H               23.180000000000      55.410000000000      50.960000000000
   C               24.210000000000      56.900000000000      52.010000000000
   H               25.070000000000      56.620000000000      52.610000000000
   C               24.700000000000      57.370000000000      50.600000000000
   H               23.830000000000      57.670000000000      49.980000000000
   H               25.200000000000      56.520000000000      50.090000000000
   C               25.680000000000      58.520000000000      50.660000000000
   C               27.030000000000      58.280000000000      50.980000000000
   H               27.350000000000      57.280000000000      51.210000000000
   C               27.970000000000      59.320000000000      50.930000000000
   H               29.010000000000      59.110000000000      51.150000000000
   C               27.580000000000      60.610000000000      50.580000000000
   O               28.550000000000      61.630000000000      50.450000000000
   H               29.390000000000      61.190000000000      50.340000000000
   C               25.290000000000      59.840000000000      50.320000000000
   H               24.260000000000      60.040000000000      50.070000000000
   C               26.230000000000      60.880000000000      50.300000000000
   H               25.930000000000      61.880000000000      50.030000000000
   C               23.520000000000      58.050000000000      52.760000000000
   O               24.150000000000      58.800000000000      53.510000000000
   N               22.200000000000      58.220000000000      52.540000000000
   H               21.760000000000      57.600000000000      51.890000000000
   C               21.360000000000      59.150000000000      53.290000000000
   H               21.900000000000      60.070000000000      53.410000000000
   C               20.050000000000      59.460000000000      52.560000000000
   H               19.400000000000      58.550000000000      52.510000000000
   O               20.310000000000      59.880000000000      51.220000000000
   H               20.610000000000      59.110000000000      50.740000000000
   C               19.280000000000      60.600000000000      53.240000000000
   H               19.910000000000      61.510000000000      53.310000000000
   H               18.950000000000      60.310000000000      54.260000000000
   H               18.370000000000      60.850000000000      52.650000000000
   C               21.020000000000      58.640000000000      54.690000000000
   O               20.900000000000      59.420000000000      55.640000000000
   N               20.830000000000      57.310000000000      54.840000000000
   H               20.920000000000      56.750000000000      54.020000000000
   C               20.530000000000      56.590000000000      56.070000000000
   H               20.200000000000      55.600000000000      55.760000000000
   H               19.760000000000      57.130000000000      56.600000000000
   C               21.690000000000      56.420000000000      57.030000000000
   O               22.580000000000      57.250000000000      57.120000000000
   N               21.750000000000      55.350000000000      57.840000000000
   H               22.540000000000      55.360000000000      58.450000000000
   C               20.920000000000      54.150000000000      57.880000000000
   H               20.650000000000      53.890000000000      56.870000000000
   C               21.690000000000      52.920000000000      58.480000000000
   H               20.990000000000      52.090000000000      58.690000000000
   H               22.160000000000      53.230000000000      59.440000000000
   C               22.800000000000      52.330000000000      57.620000000000
   C               23.590000000000      53.060000000000      56.700000000000
   H               23.420000000000      54.110000000000      56.510000000000
   C               24.660000000000      52.460000000000      56.020000000000
   H               25.260000000000      53.050000000000      55.350000000000
   C               24.960000000000      51.110000000000      56.250000000000
   H               25.810000000000      50.660000000000      55.750000000000
   C               23.130000000000      50.970000000000      57.810000000000
   H               22.560000000000      50.380000000000      58.520000000000
   C               24.190000000000      50.370000000000      57.140000000000
   H               24.450000000000      49.340000000000      57.340000000000
   C               19.590000000000      54.380000000000      58.630000000000
   O               19.310000000000      55.460000000000      59.140000000000
   N               18.720000000000      53.350000000000      58.700000000000
   H               18.960000000000      52.480000000000      58.270000000000
   C               17.410000000000      53.420000000000      59.350000000000
   H               16.880000000000      54.210000000000      58.850000000000
   C               16.620000000000      52.090000000000      59.120000000000
   H               16.470000000000      51.540000000000      60.070000000000
   H               17.220000000000      51.420000000000      58.470000000000
   C               15.230000000000      52.270000000000      58.450000000000
   H               14.590000000000      52.910000000000      59.100000000000
   H               14.730000000000      51.290000000000      58.360000000000
   C               15.190000000000      52.910000000000      57.040000000000
   O               14.110000000000      53.180000000000      56.520000000000
   N               16.370000000000      53.170000000000      56.430000000000
   H               16.360000000000      53.420000000000      55.460000000000
   H               17.220000000000      53.160000000000      56.960000000000
   C               17.320000000000      53.810000000000      60.840000000000
   O               16.400000000000      54.540000000000      61.220000000000
   N               18.180000000000      53.400000000000      61.800000000000
   H               17.950000000000      53.730000000000      62.710000000000
   C               19.380000000000      52.580000000000      61.750000000000
   H               20.080000000000      53.000000000000      62.460000000000
   H               19.810000000000      52.560000000000      60.760000000000
   C               19.160000000000      51.160000000000      62.190000000000
   O               19.150000000000      50.840000000000      63.370000000000
   N               19.050000000000      50.240000000000      61.210000000000
   H               19.000000000000      50.530000000000      60.260000000000
   C               19.360000000000      48.840000000000      61.400000000000
   H               19.210000000000      48.550000000000      62.430000000000
   C               18.490000000000      47.960000000000      60.450000000000
   H               18.910000000000      46.940000000000      60.370000000000
   H               18.550000000000      48.430000000000      59.450000000000
   C               17.000000000000      47.860000000000      60.820000000000
   H               16.470000000000      47.540000000000      59.900000000000
   H               16.600000000000      48.860000000000      61.090000000000
   C               16.700000000000      46.820000000000      61.920000000000
   H               17.540000000000      46.090000000000      61.940000000000
   H               15.800000000000      46.230000000000      61.630000000000
   C               16.530000000000      47.390000000000      63.340000000000
   H               17.040000000000      48.380000000000      63.420000000000
   H               16.990000000000      46.700000000000      64.080000000000
   N               15.110000000000      47.560000000000      63.720000000000
   H               14.780000000000      46.710000000000      64.220000000000
   H               14.470000000000      47.750000000000      62.930000000000
   H               15.020000000000      48.360000000000      64.380000000000
   C               20.830000000000      48.650000000000      61.060000000000
   O               21.410000000000      49.510000000000      60.400000000000
   N               21.490000000000      47.550000000000      61.480000000000
   H               21.040000000000      46.870000000000      62.060000000000
   C               22.860000000000      47.290000000000      61.070000000000
   H               23.290000000000      48.200000000000      60.660000000000
   C               23.810000000000      46.860000000000      62.230000000000
   H               23.630000000000      47.540000000000      63.090000000000
   H               24.840000000000      47.070000000000      61.890000000000
   C               23.790000000000      45.380000000000      62.700000000000
   H               24.670000000000      45.220000000000      63.350000000000
   H               23.890000000000      44.670000000000      61.840000000000
   C               22.570000000000      45.020000000000      63.550000000000
   O               22.310000000000      45.650000000000      64.580000000000
   N               21.800000000000      43.990000000000      63.150000000000
   H               21.070000000000      43.700000000000      63.770000000000
   H               22.080000000000      43.430000000000      62.370000000000
   C               22.890000000000      46.260000000000      59.950000000000
   O               22.040000000000      45.360000000000      59.860000000000
   N               23.910000000000      46.360000000000      59.090000000000
   H               24.570000000000      47.100000000000      59.180000000000
   C               24.190000000000      45.420000000000      58.020000000000
   H               23.450000000000      44.630000000000      58.010000000000
   C               24.250000000000      46.080000000000      56.640000000000
   H               25.110000000000      46.790000000000      56.600000000000
   C               24.460000000000      45.000000000000      55.550000000000
   H               23.580000000000      44.330000000000      55.510000000000
   H               25.370000000000      44.400000000000      55.730000000000
   H               24.580000000000      45.480000000000      54.550000000000
   C               22.970000000000      46.920000000000      56.370000000000
   H               22.890000000000      47.690000000000      57.160000000000
   H               22.090000000000      46.250000000000      56.450000000000
   C               22.950000000000      47.630000000000      55.020000000000
   H               22.880000000000      46.910000000000      54.180000000000
   H               23.880000000000      48.230000000000      54.880000000000
   H               22.080000000000      48.320000000000      54.950000000000
   C               25.530000000000      44.840000000000      58.370000000000
   O               26.490000000000      45.590000000000      58.520000000000
   N               25.620000000000      43.500000000000      58.580000000000
   H               24.830000000000      42.920000000000      58.400000000000
   C               26.850000000000      42.780000000000      58.940000000000
   H               26.540000000000      41.860000000000      59.410000000000
   C               27.640000000000      42.400000000000      57.660000000000
   H               28.710000000000      42.180000000000      57.900000000000
   H               27.640000000000      43.280000000000      56.990000000000
   C               27.150000000000      41.160000000000      56.860000000000
   H               27.730000000000      40.290000000000      57.230000000000
   C               25.670000000000      40.790000000000      57.020000000000
   H               25.020000000000      41.600000000000      56.650000000000
   H               25.420000000000      40.560000000000      58.080000000000
   H               25.450000000000      39.870000000000      56.430000000000
   C               27.500000000000      41.350000000000      55.370000000000
   H               28.590000000000      41.550000000000      55.250000000000
   H               26.950000000000      42.210000000000      54.950000000000
   H               27.250000000000      40.440000000000      54.790000000000
   C               27.730000000000      43.450000000000      60.010000000000
   O               28.950000000000      43.520000000000      59.910000000000
   N               27.100000000000      43.980000000000      61.080000000000
   H               26.110000000000      43.920000000000      61.130000000000
   C               27.810000000000      44.650000000000      62.170000000000
   H               28.660000000000      44.050000000000      62.440000000000
   H               27.110000000000      44.770000000000      62.980000000000
   C               28.330000000000      46.030000000000      61.840000000000
   O               29.300000000000      46.470000000000      62.460000000000
   N               27.700000000000      46.740000000000      60.880000000000
   H               27.020000000000      46.300000000000      60.300000000000
   C               28.090000000000      48.080000000000      60.470000000000
   H               28.680000000000      48.530000000000      61.250000000000
   C               28.920000000000      48.040000000000      59.150000000000
   H               28.310000000000      47.580000000000      58.340000000000
   H               29.810000000000      47.400000000000      59.320000000000
   O               29.360000000000      49.340000000000      58.750000000000
   H               29.400000000000      49.360000000000      57.790000000000
   C               26.880000000000      48.970000000000      60.240000000000
   O               25.790000000000      48.510000000000      59.860000000000
   N               27.040000000000      50.290000000000      60.480000000000
   H               27.910000000000      50.590000000000      60.880000000000
   C               26.090000000000      51.350000000000      60.110000000000
   H               25.260000000000      50.890000000000      59.600000000000
   C               25.500000000000      52.160000000000      61.270000000000
   H               24.790000000000      52.930000000000      60.890000000000
   O               26.480000000000      52.790000000000      62.080000000000
   H               26.950000000000      53.400000000000      61.500000000000
   C               24.710000000000      51.220000000000      62.200000000000
   H               25.390000000000      50.480000000000      62.660000000000
   H               23.920000000000      50.690000000000      61.630000000000
   H               24.230000000000      51.810000000000      63.010000000000
   C               26.700000000000      52.300000000000      59.090000000000
   O               26.230000000000      53.430000000000      58.930000000000
   N               27.760000000000      51.880000000000      58.380000000000
   H               28.170000000000      50.990000000000      58.550000000000
   C               28.350000000000      52.650000000000      57.290000000000
   H               27.610000000000      53.340000000000      56.910000000000
   C               29.580000000000      53.460000000000      57.780000000000
   H               29.230000000000      54.080000000000      58.640000000000
   H               29.900000000000      54.170000000000      56.990000000000
   C               30.790000000000      52.640000000000      58.260000000000
   H               30.430000000000      51.690000000000      58.730000000000
   H               31.290000000000      53.200000000000      59.080000000000
   S               32.030000000000      52.290000000000      56.970000000000
   C               32.290000000000      50.540000000000      57.380000000000
   H               31.420000000000      49.930000000000      57.060000000000
   H               32.430000000000      50.390000000000      58.470000000000
   H               33.190000000000      50.140000000000      56.870000000000
   C               28.680000000000      51.690000000000      56.160000000000
   O               28.710000000000      50.470000000000      56.340000000000
   N               28.880000000000      52.200000000000      54.930000000000
   H               28.890000000000      53.180000000000      54.760000000000
   C               29.100000000000      51.350000000000      53.760000000000
   H               28.450000000000      50.500000000000      53.840000000000
   C               28.770000000000      52.090000000000      52.430000000000
   H               28.780000000000      51.350000000000      51.610000000000
   H               29.560000000000      52.840000000000      52.220000000000
   C               27.410000000000      52.840000000000      52.400000000000
   H               27.440000000000      53.650000000000      53.160000000000
   C               27.190000000000      53.490000000000      51.030000000000
   H               27.230000000000      52.720000000000      50.230000000000
   H               27.980000000000      54.240000000000      50.810000000000
   H               26.200000000000      53.990000000000      50.990000000000
   C               26.230000000000      51.920000000000      52.730000000000
   H               26.360000000000      51.450000000000      53.730000000000
   H               26.130000000000      51.120000000000      51.970000000000
   H               25.300000000000      52.520000000000      52.740000000000
   C               30.540000000000      50.830000000000      53.710000000000
   O               31.490000000000      51.600000000000      53.630000000000
   N               30.730000000000      49.490000000000      53.750000000000
   H               29.950000000000      48.870000000000      53.790000000000
   C               32.040000000000      48.850000000000      53.680000000000
   H               32.790000000000      49.560000000000      53.980000000000
   C               32.130000000000      47.630000000000      54.660000000000
   H               31.220000000000      47.030000000000      54.450000000000
   H               32.030000000000      47.990000000000      55.710000000000
   C               33.340000000000      46.650000000000      54.510000000000
   H               33.690000000000      46.570000000000      53.460000000000
   H               32.950000000000      45.650000000000      54.790000000000
   C               34.550000000000      46.870000000000      55.430000000000
   O               35.670000000000      47.150000000000      54.910000000000
   O               34.440000000000      46.630000000000      56.660000000000
   C               32.340000000000      48.460000000000      52.250000000000
   O               31.600000000000      47.720000000000      51.610000000000
   N               33.450000000000      48.990000000000      51.680000000000
   H               34.030000000000      49.640000000000      52.150000000000
   C               33.770000000000      48.830000000000      50.280000000000
   H               33.030000000000      48.220000000000      49.790000000000
   C               33.750000000000      50.230000000000      49.610000000000
   H               32.800000000000      50.750000000000      49.870000000000
   H               33.790000000000      50.110000000000      48.510000000000
   C               34.870000000000      51.160000000000      50.020000000000
   O               35.440000000000      51.030000000000      51.130000000000
   O               35.140000000000      52.110000000000      49.240000000000
   C               35.110000000000      48.110000000000      50.080000000000
   O               35.690000000000      48.150000000000      49.000000000000
   N               35.630000000000      47.420000000000      51.100000000000
   H               35.210000000000      47.450000000000      52.000000000000
   C               36.940000000000      46.790000000000      51.010000000000
   H               37.510000000000      47.240000000000      50.210000000000
   C               37.730000000000      47.040000000000      52.320000000000
   H               38.720000000000      46.550000000000      52.260000000000
   H               37.150000000000      46.550000000000      53.130000000000
   C               37.900000000000      48.550000000000      52.650000000000
   H               37.440000000000      48.760000000000      53.640000000000
   H               37.380000000000      49.180000000000      51.900000000000
   C               39.350000000000      49.010000000000      52.720000000000
   O               40.100000000000      48.440000000000      53.550000000000
   O               39.710000000000      49.980000000000      51.990000000000
   C               36.860000000000      45.290000000000      50.720000000000
   O               37.840000000000      44.560000000000      50.870000000000
   N               35.680000000000      44.800000000000      50.290000000000
   H               34.910000000000      45.420000000000      50.170000000000
   C               35.450000000000      43.420000000000      49.870000000000
   H               36.350000000000      42.840000000000      49.980000000000
   C               34.280000000000      42.760000000000      50.630000000000
   H               34.020000000000      41.770000000000      50.190000000000
   H               33.370000000000      43.400000000000      50.590000000000
   C               34.650000000000      42.520000000000      52.070000000000
   C               35.340000000000      41.350000000000      52.420000000000
   H               35.650000000000      40.660000000000      51.650000000000
   C               35.640000000000      41.070000000000      53.760000000000
   H               36.160000000000      40.160000000000      54.010000000000
   C               35.240000000000      41.970000000000      54.760000000000
   H               35.460000000000      41.740000000000      55.790000000000
   C               34.250000000000      43.410000000000      53.080000000000
   H               33.700000000000      44.300000000000      52.810000000000
   C               34.560000000000      43.140000000000      54.420000000000
   H               34.280000000000      43.840000000000      55.190000000000
   C               35.080000000000      43.400000000000      48.400000000000
   O               34.130000000000      44.060000000000      47.980000000000
   N               35.820000000000      42.640000000000      47.570000000000
   H               36.560000000000      42.070000000000      47.920000000000
   C               35.550000000000      42.540000000000      46.140000000000
   H               35.300000000000      43.530000000000      45.800000000000
   C               36.770000000000      42.100000000000      45.320000000000
   H               36.540000000000      42.070000000000      44.230000000000
   O               37.260000000000      40.810000000000      45.680000000000
   H               37.540000000000      40.870000000000      46.590000000000
   C               37.920000000000      43.100000000000      45.530000000000
   H               38.250000000000      43.100000000000      46.590000000000
   H               37.590000000000      44.120000000000      45.250000000000
   H               38.780000000000      42.820000000000      44.890000000000
   C               34.360000000000      41.620000000000      45.830000000000
   O               34.030000000000      40.760000000000      46.660000000000
   N               33.670000000000      41.730000000000      44.690000000000
   C               33.770000000000      42.870000000000      43.770000000000
   H               34.750000000000      42.840000000000      43.250000000000
   H               33.640000000000      43.840000000000      44.300000000000
   C               32.840000000000      40.660000000000      44.140000000000
   H               31.960000000000      40.590000000000      44.760000000000
   C               32.520000000000      41.110000000000      42.710000000000
   H               31.510000000000      40.780000000000      42.380000000000
   H               33.280000000000      40.740000000000      41.990000000000
   C               32.650000000000      42.640000000000      42.750000000000
   H               32.920000000000      43.050000000000      41.750000000000
   H               31.710000000000      43.100000000000      43.110000000000
   C               33.460000000000      39.280000000000      44.180000000000
   O               32.790000000000      38.310000000000      44.540000000000
   N               34.740000000000      39.170000000000      43.800000000000
   H               35.210000000000      39.940000000000      43.380000000000
   C               35.530000000000      37.970000000000      43.870000000000
   H               35.020000000000      37.220000000000      43.280000000000
   C               36.940000000000      38.200000000000      43.260000000000
   H               37.520000000000      37.260000000000      43.370000000000
   H               37.480000000000      38.990000000000      43.820000000000
   C               36.900000000000      38.520000000000      41.750000000000
   H               35.990000000000      38.080000000000      41.290000000000
   H               37.810000000000      38.090000000000      41.270000000000
   C               36.910000000000      40.010000000000      41.420000000000
   O               37.640000000000      40.380000000000      40.470000000000
   O               36.090000000000      40.750000000000      42.010000000000
   C               35.670000000000      37.390000000000      45.260000000000
   O               35.480000000000      36.180000000000      45.430000000000
   N               35.930000000000      38.210000000000      46.300000000000
   H               36.140000000000      39.170000000000      46.140000000000
   C               35.960000000000      37.760000000000      47.690000000000
   H               36.700000000000      36.980000000000      47.790000000000
   C               36.300000000000      38.940000000000      48.640000000000
   H               36.320000000000      38.590000000000      49.700000000000
   H               35.560000000000      39.760000000000      48.550000000000
   C               37.680000000000      39.500000000000      48.350000000000
   O               38.650000000000      38.700000000000      48.220000000000
   O               37.780000000000      40.750000000000      48.250000000000
   C               34.630000000000      37.180000000000      48.140000000000
   O               34.550000000000      36.080000000000      48.690000000000
   N               33.510000000000      37.870000000000      47.820000000000
   H               33.610000000000      38.760000000000      47.370000000000
   C               32.160000000000      37.400000000000      48.110000000000
   H               32.120000000000      37.180000000000      49.160000000000
   C               31.120000000000      38.480000000000      47.830000000000
   H               31.190000000000      38.820000000000      46.780000000000
   C               29.690000000000      37.950000000000      48.100000000000
   H               29.620000000000      37.540000000000      49.130000000000
   H               29.430000000000      37.140000000000      47.380000000000
   H               28.950000000000      38.770000000000      47.980000000000
   C               31.400000000000      39.690000000000      48.760000000000
   H               32.390000000000      40.150000000000      48.530000000000
   H               31.400000000000      39.370000000000      49.820000000000
   H               30.620000000000      40.460000000000      48.620000000000
   C               31.840000000000      36.090000000000      47.400000000000
   O               31.280000000000      35.170000000000      48.000000000000
   N               32.220000000000      35.950000000000      46.110000000000
   H               32.590000000000      36.740000000000      45.610000000000
   C               32.170000000000      34.670000000000      45.410000000000
   H               31.160000000000      34.300000000000      45.480000000000
   C               32.620000000000      34.820000000000      43.930000000000
   H               33.090000000000      33.890000000000      43.550000000000
   H               33.360000000000      35.650000000000      43.850000000000
   C               31.450000000000      35.120000000000      43.000000000000
   O               30.280000000000      35.180000000000      43.370000000000
   N               31.760000000000      35.250000000000      41.680000000000
   H               31.000000000000      35.400000000000      41.050000000000
   H               32.710000000000      35.130000000000      41.380000000000
   C               33.040000000000      33.590000000000      46.070000000000
   O               32.530000000000      32.550000000000      46.440000000000
   N               34.350000000000      33.830000000000      46.290000000000
   H               34.740000000000      34.720000000000      46.060000000000
   C               35.280000000000      32.840000000000      46.820000000000
   H               35.260000000000      31.990000000000      46.160000000000
   C               36.740000000000      33.370000000000      46.900000000000
   H               37.360000000000      32.660000000000      47.500000000000
   H               36.740000000000      34.350000000000      47.430000000000
   C               37.450000000000      33.510000000000      45.550000000000
   H               36.930000000000      34.290000000000      44.950000000000
   H               37.360000000000      32.560000000000      44.990000000000
   S               39.220000000000      33.930000000000      45.730000000000
   C               39.220000000000      35.330000000000      44.580000000000
   H               38.610000000000      36.160000000000      44.980000000000
   H               38.810000000000      35.030000000000      43.590000000000
   H               40.250000000000      35.710000000000      44.420000000000
   C               34.910000000000      32.290000000000      48.190000000000
   O               35.050000000000      31.100000000000      48.480000000000
   N               34.430000000000      33.170000000000      49.080000000000
   H               34.350000000000      34.130000000000      48.840000000000
   C               34.080000000000      32.800000000000      50.430000000000
   H               34.830000000000      32.130000000000      50.800000000000
   C               34.100000000000      34.070000000000      51.330000000000
   H               33.730000000000      33.810000000000      52.340000000000
   H               33.430000000000      34.840000000000      50.890000000000
   C               35.540000000000      34.640000000000      51.450000000000
   H               35.900000000000      34.990000000000      50.450000000000
   H               36.240000000000      33.850000000000      51.790000000000
   C               35.630000000000      35.840000000000      52.390000000000
   O               35.650000000000      37.000000000000      51.980000000000
   N               35.730000000000      35.570000000000      53.710000000000
   H               36.030000000000      36.350000000000      54.260000000000
   H               35.720000000000      34.610000000000      54.010000000000
   C               32.760000000000      32.040000000000      50.540000000000
   O               32.490000000000      31.420000000000      51.570000000000
   N               31.920000000000      32.060000000000      49.480000000000
   H               32.160000000000      32.540000000000      48.640000000000
   C               30.610000000000      31.420000000000      49.510000000000
   H               30.660000000000      30.600000000000      50.200000000000
   C               29.470000000000      32.360000000000      49.980000000000
   H               28.990000000000      32.850000000000      49.110000000000
   C               28.440000000000      31.480000000000      50.720000000000
   H               28.870000000000      31.110000000000      51.680000000000
   H               28.180000000000      30.590000000000      50.100000000000
   H               27.510000000000      32.040000000000      50.940000000000
   C               29.940000000000      33.530000000000      50.900000000000
   H               30.700000000000      34.130000000000      50.350000000000
   H               30.430000000000      33.110000000000      51.800000000000
   C               28.820000000000      34.490000000000      51.330000000000
   H               28.030000000000      33.970000000000      51.910000000000
   H               28.350000000000      34.940000000000      50.430000000000
   H               29.230000000000      35.310000000000      51.950000000000
   C               30.250000000000      30.760000000000      48.150000000000
   O               29.110000000000      30.850000000000      47.690000000000
   N               31.200000000000      30.060000000000      47.490000000000
   H               32.130000000000      29.980000000000      47.840000000000
   C               30.940000000000      29.280000000000      46.280000000000
   H               29.880000000000      29.230000000000      46.120000000000
   C               31.570000000000      29.900000000000      45.000000000000
   H               31.190000000000      30.950000000000      44.930000000000
   H               31.180000000000      29.350000000000      44.120000000000
   C               33.110000000000      29.930000000000      44.900000000000
   H               33.470000000000      28.880000000000      44.840000000000
   H               33.540000000000      30.360000000000      45.830000000000
   S               33.710000000000      30.880000000000      43.450000000000
   C               35.400000000000      30.210000000000      43.410000000000
   H               35.390000000000      29.130000000000      43.170000000000
   H               35.910000000000      30.330000000000      44.390000000000
   H               36.010000000000      30.720000000000      42.640000000000
   C               31.380000000000      27.800000000000      46.420000000000
   O               31.990000000000      27.430000000000      47.460000000000
   O               31.060000000000      26.980000000000      45.500000000000
   C               52.717771330174      64.647821717364      53.947726664115
   H               52.944237373166      63.585758408131      53.846478672192
   H               51.927918665796      64.895779145834      53.245933492505
   H               52.354093958885      64.814555174217      54.960753133456
   C               53.945740756255      65.487958480409      53.659365145238
   O               54.020306421721      66.222318661068      52.656833424635
   N               55.003117098560      65.430735739596      54.533783449900
   H               55.819847367428      66.003370354621      54.310247054500
   C               55.147184238939      64.393917575869      55.558997224771
   H               54.245514137282      64.397836428152      56.197830223904
   C               56.376856842476      64.668735649297      56.447314570077
   H               57.279509230417      64.661014541024      55.829630997424
   H               56.474794881046      63.842492016102      57.156706635357
   C               56.286589446984      66.006152304017      57.217413527359
   H               56.082885612952      66.805721968812      56.488202447074
   C               55.149519756464      66.000990650112      58.246498160762
   H               55.279974283965      65.195767148880      58.966361411592
   H               54.182385046081      65.870451239673      57.766231632337
   H               55.126476401427      66.940948449440      58.792496077809
   C               57.630596651026      66.313229848499      57.887683817716
   H               58.429905933952      66.343060116905      57.150501389770
   H               57.881507103305      65.551335063534      58.622571568864
   H               57.598608361034      67.274139924340      58.395801179582
   C               55.226801116527      62.982732902982      54.916164332682
   O               54.729549298702      61.993221980216      55.505903229296
   N               55.795828087590      62.879668842256      53.687440768678
   H               56.221920581879      63.699768230290      53.255401040255
   C               55.862493827862      61.599883812525      52.950531297600
   H               54.923908376104      61.058414141727      53.163992027198
   C               56.005053923932      61.855228154056      51.453965694514
   H               56.981347571858      62.278494639155      51.228885195246
   H               55.232834971845      62.538754145974      51.105123892936
   H               55.906670549074      60.920527202353      50.904940328058
   C               57.036042854904      60.762608906196      53.528365795900
   O               58.188282898438      60.759677775512      53.048860501838
   N               56.722608067195      60.060279004470      54.650047637685
   H               55.741829737899      60.008569009105      54.944724627663
   C               57.723282177206      59.250658447124      55.351730787377
   H               58.633400434062      59.867863274809      55.470607830720
   C               57.183710566345      58.859733592091      56.737274381417
   H               57.906074735708      58.209382379884      57.236791376721
   H               56.264787699393      58.276330848260      56.611555809154
   C               56.910683835468      60.102695410175      57.601866944559
   H               56.232988206718      60.775470802312      57.064312596763
   H               57.845726309003      60.642811158962      57.765500526930
   C               56.300669901177      59.725230227732      58.944408174496
   O               56.977906436773      59.714316975081      60.001413050002
   N               54.980430020978      59.407799420000      58.948869435592
   H               54.541730279465      59.019477703066      59.782863577855
   H               54.466124066170      59.342454719146      58.077000842442
   C               58.098626658186      58.014426788465      54.496644681080
   O               57.446314603112      56.937783108143      54.539299312065
   N               59.165014503518      58.162001951399      53.673691267804
   H               59.690454168919      59.040372110119      53.696738934091
   C               59.769242184395      57.007609147999      52.986192037578
   H               59.048911197325      56.583368597721      52.261032163029
   C               61.053333379081      57.454336446049      52.262821637370
   H               61.518361209740      56.578344172468      51.798564737306
   H               61.762710891870      57.824654673678      53.008731806666
   C               60.814904334056      58.548662741714      51.196105126748
   H               60.219921389003      59.349803861454      51.657360998301
   C               62.150283648947      59.152903782230      50.750792095287
   H               62.792213297070      58.397905786082      50.300467889315
   H               62.680344922909      59.580426476128      51.598025135225
   H               61.992169728221      59.936034271577      50.013164275936
   C               60.033871555361      58.021235440012      49.990481417281
   H               59.152363952010      57.461749320133      50.292328510227
   H               60.650352115613      57.363299053378      49.379692255439
   H               59.709924382446      58.846786153558      49.361297992841
   C               60.059606301844      55.960928318466      54.083036513796
   O               60.755350331565      56.270306643071      55.087876366227
   N               59.515095242967      54.726623695603      53.967412771843
   H               59.024831133866      54.460001577501      53.109597220551
   C               59.390273999414      53.817589554211      55.124724013851
   H               59.171556832689      54.444360245476      56.011340985255
   C               58.216982667735      52.852511165083      54.860930412096
   H               58.177498429693      52.124492373667      55.673782679096
   H               58.448526170677      52.287600858740      53.954656019033
   C               56.886483309907      53.598174849234      54.671825899740
   H               56.448059548489      53.318958469481      53.710025822227
   H               57.073559708604      54.676489703336      54.601954294833
   C               55.790129659741      53.425305130664      55.717411686623
   O               54.700224106372      54.005596396542      55.550918128175
   N               56.020813345889      52.728520694598      56.875012980120
   H               55.238566195406      52.624393784268      57.512057867599
   H               56.820200064847      52.117246869065      57.004706424560
   C               60.681022165040      53.035493731595      55.427636299628
   O               60.619915363958      51.862771036940      55.899822348884
   N               61.868646926284      53.631582802168      55.188937914059
   H               61.875033016023      54.632569565622      54.984829366372
   C               63.160739332300      52.948078312980      55.337001142955
   H               62.997287217047      51.882391710028      55.096490028707
   C               64.159060030750      53.544744825626      54.284948440164
   H               63.678131704070      53.388447432652      53.302581350199
   C               64.371183011595      55.050383345256      54.477346593558
   H               64.812502616093      55.254917600671      55.449133595413
   H               63.442877450885      55.611753853450      54.399989264628
   H               65.047463322976      55.428440295387      53.715261381204
   C               65.508802347758      52.817944124470      54.263654622902
   H               65.379448704433      51.739493996770      54.210076251698
   H               66.103997872379      53.047330749991      55.147002972757
   H               66.077680261191      53.132979152048      53.391167943835
   C               63.685450347524      53.039330003545      56.792223241539
   O               63.216046397696      53.871729040777      57.602482929444
   N               64.647826755485      52.145662256122      57.146110710086
   H               65.054129987301      51.500165094279      56.460680342490
   C               65.382908577784      52.254791441974      58.412023168398
   H               64.810452539605      52.936497523630      59.061491149614
   C               65.507812085116      50.875164170738      59.076497783174
   H               65.983202572447      50.172458314168      58.394867488726
   H               64.526713632554      50.485426798483      59.338362041574
   H               66.103816791113      50.937875016395      59.983660158475
   C               66.787606394462      52.855708587343      58.144014135757
   O               67.268528667050      52.891285948705      56.984744708530
   N               67.468677983775      53.322458023735      59.220283907808
   H               67.032553660508      53.294285593733      60.144908321557
   C               68.796688119677      53.896130996270      59.110900445187
   H               68.785158917276      54.971351752772      59.330016385659
   H               69.162840180941      53.742200922881      58.096384871351
   H               69.483270053001      53.415556426231      59.815129029000
