# Supplementary material for: Structural and functional characterization of NEMO cleavage by SARS-CoV-2 3CLpro
Source: Nat Commun. 2022 Sep 8;13:5285. doi: 10.1038/s41467-022-32922-9 (PMC9453703; doi:10.1038/s41467-022-32922-9)
Supplement: Supplementary file 4 — Supplementary Data 1 [file 41467_2022_32922_MOESM4_ESM.zip › supp_files/dftb_xyzoutputs/sars1_nemo.out]

NGROUP KEYWORD IN GDDI GROUP FOUND
NUMBER OF GROUPS = 6

----- GAMESS execution script 'rungms' -----
This job is running on host or-condo-c227.ornl.gov
under operating system Linux at Wed Feb 10 07:00:24 EST 2021
Available scratch disk space (Kbyte units) at beginning of the job is
Filesystem     1K-blocks  Used Available Use% Mounted on
none            65967364     0  65967364   0% /tmp
GAMESS temporary binary files will be written to /tmp/tmp.qv0.819745//sars1-nemo.tmp-2021-02-10_070024
GAMESS supplementary output files will be written to /tmp/tmp.qv0.819745//sars1-nemo.data-2021-02-10_070024
Copying input file sars1-nemo.inp to your run's scratch directory...
This is a GDDI run, keeping various output files on local disks
------------
HOSTLIST = or-condo-c227.ornl.gov:cpus=1 or-condo-c227.ornl.gov:cpus=1 or-condo-c227.ornl.gov:cpus=1 or-condo-c227.ornl.gov:cpus=1 or-condo-c227.ornl.gov:cpus=1 or-condo-c227.ornl.gov:cpus=1
------------
NNODES   =  6
NPP      =  1
HOSTLIST =  or-condo-c227.ornl.gov:cpus=1 or-condo-c227.ornl.gov:cpus=1 or-condo-c227.ornl.gov:cpus=1 or-condo-c227.ornl.gov:cpus=1 or-condo-c227.ornl.gov:cpus=1 or-condo-c227.ornl.gov:cpus=1
MKL_NUM  =  1

 Distributed Data Interface kickoff program.
 Initiating 6 compute processes on 6 nodes to run the following command:
 /home/qv0/Apps/ssoftwares/gamess/gamess_Sep302020R2//gamess.00.x sars1-nemo 


          *                                                     *
          *          GAMESS VERSION = 30 SEP 2020 (R2)          *
          *                                                     *
          *              doi.org/10.1063/5.0005188              *
          *                                                     *
          **************** 64 BIT INTEL VERSION *****************

  GAMESS HAS BEEN MADE POSSIBLE WITH IMPORTANT CONTRIBUTIONS FROM
  THE FOLLOWING INDIVIDUALS (IN ALPHABETICAL ORDER):

     IVANA ADAMOVIC, CHRISTINE AIKENS, TOMOKO AKAMA,
     YURI ALEXEEV, YURIKO AOKI, POOJA ARORA, TOSHIO ASADA,
     ANDREY ASADCHEV, KIM K. BALDRIDGE, PRADIPTA BANDYOPADHYAY,
     MARIA BARYSZ, ROB BELL, JONATHAN BENTZ, COLLEEN BERTONI,
     JERRY A. BOATZ, BRETT BODE, KURT BRORSEN, KURT R. BRORSEN,
     LAIMUTIS BYTAUTAS, CALEB CARLIN, LAURA CARRINGTON,
     GALINA CHABAN, BENOIT CHAMPAGNE, WEI CHEN, MAHITO CHIBA,
     DAN CHIPMAN, CHEOL HO CHOI, TANNER CULPITT,
     DIPAYAN DATTA, PAUL DAY, ALBERT DEFUSCO,
     NUWAN DESILVA, J. EMILIANO DEUSTUA,
     TIM DUDLEY, MICHEL DUPUIS, STEVEN T. ELBERT,
     DMITRI FEDOROV, ALEX FINDLATER, GRAHAM FLETCHER,
     MARK FREITAG, CHRISTIAN FRIEDL, DAVID GARMER,
     IGOR S. GERASIMOV, KURT GLAESEMANN, MARK S. GORDON,
     JEFFREY GOUR, FENG LONG GU, EMILIE B. GUIDEZ,
     ANASTASIA GUNINA, SHARON HAMMES-SCHIFFER, MASATAKE HARUTA,
     KIMIHIKO HIRAO, YASUHIRO IKABATA, TZVETELIN IORDANOV,
     STEPHAN IRLE, KAZUYA ISHIMURA, JOE IVANIC, FRANK JENSEN,
     JAN H. JENSEN, VISVALDAS KAIRYS, MUNEAKI KAMIYA,
     MICHIO KATOUDA, NAOAKI KAWAKAMI, DAN KEMP, BERNARD KIRTMAN,
     KAZUO KITAURA, MARIUSZ KLOBUKOWSKI, MASATO KOBAYASHI,
     PRAKASHAN KORAMBATH, JACEK KORCHOWIEC, SHIRO KOSEKI,
     KAROL KOWALSKI, JIMMY KROMANN, STANISLAW KUCHARSKI,
     HENRY KURTZ, SAROM SOK LEANG, HUI LI, SHUHUA LI, WEI LI,
     JESSE LUTZ, ALEKSANDR O. LYKHIN, MARCIN MAKOWSKI,
     JOANI MATO, NIKITA MATSUNAGA, BENEDETTA MENNUCCI,
     GRANT MERRILL, NORIYUKI MINEZAWA, VLADIMIR MIRONOV,
     EISAKU MIYOSHI, JOHN A. MONTGOMERY JR., HIROTOSHI MORI,
     JONATHAN MULLIN, MONIKA MUSIAL, SHIGERU NAGASE,
     TAKESHI NAGATA, HIROMI NAKAI, TAKAHITO NAKAJIMA,
     YUYA NAKAJIMA, HARUYUKI NAKANO, HIROYA NAKATA, SEAN NEDD,
     HEATHER NETZLOFF, KIET A. NGUYEN, YOSHIO NISHIMOTO,
     BOSILJKA NJEGIC, RYAN OLSON, MIKE PAK, ROBERTO PEVERATI,
     BUU PHAM, PIOTR PIECUCH, ANNA POMOGAEVA, DAVID POOLE,
     SPENCER PRUITT, OLIVIER QUINET, LUKE ROSKOP,
     KLAUS RUEDENBERG, ANDREW SAND, TOSAPORN SATTASATHUCHANA,
     NOZOMI SAWADA, MICHAEL W. SCHMIDT, PATRICK E. SCHNEIDER,
     JUNJI SEINO, PRACHI SHARMA, JUN SHEN, JIM SHOEMAKER,
     YINAN SHU, DEJUN SI, JONATHAN SKONE, LYUDMILA SLIPCHENKO,
     TONY SMITH, JIE SONG, MARK SPACKMAN, CASPER STEINMANN,
     WALT STEVENS, PEIFENG SU, SHUJUN SU, CHET SWALINA,
     TETSUYA TAKETSUGU, ZHEN TAO, NANDUN THELLAMUREGE
     SEIKEN TOKURA, JACOPO TOMASI, TSUGUKI TOUMA, TAKAO TSUNEDA,
     HIROAKI UMEDA, JORGE LUIS GALVEZ VALLEJO, YALI WANG,
     SIMON WEBB, AARON WEST, THERESA L. WINDUS, MARTA WLOCH,
     PENG XU, KIYOSHI YAGI, SUSUMU YANAGISAWA, YANG YANG,
     SOOHAENG YOO, TAKESHI YOSHIKAWA, FEDERICO ZAHARIEV,
     TOBY ZENG

  WHO ARE SUPPORTED BY THEIR INSTITUTION/UNIVERSITY/COMPANY/GROUP
  (IN ALPHABETICAL ORDER):

     EP ANALYTICS, FACULTES UNIVERSITAIRES NOTRE-DAME DE LA PAIX,
     INSTITUTE FOR MOLECULAR SCIENCE, IOWA STATE UNIVERSITY,
     JACKSON STATE UNIVERSITY, JOHANNES KEPLER UNIVERSITY LINZ,
     KYUSHU UNIVERSITY, MICHIGAN STATE UNIVERSITY,
     MIE UNIVERSITY, MOSCOW STATE UNIVERSITY,
     N. COPERNICUS UNIVERSITY, NAGOYA UNIVERSITY,
     NANJING UNIVERSITY, NAT. INST. OF ADVANCED INDUSTRIAL
     SCIENCE AND TECHNOLOGY, NATIONAL INST. OF STANDARDS AND
     TECHNOLOGY, NESMEYANOV INSTITUTE OF ORGANOELEMENT COMPOUNDS
     OF RUSSIAN ACADEMY OF SCIENCES, OSAKA PREFECTURE UNIVERSITY,
     PENNSYLVANIA STATE UNIVERSITY, TOKYO INSTITUTE OF TECHNOLOGY,
     UNIVERSITY OF AARHUS, UNIVERSITY OF ALBERTA,
     UNIVERSITY OF CALIFORNIA AT SANTA BARBARA,
     UNIVERSITY OF COPENHAGEN, UNIVERSITY OF IOWA,
     UNIVERSITY OF MEMPHIS, UNIVERSITY OF MINNESOTA,
     UNIVERSITY OF NEBRASKA, UNIVERSITY OF NEW ENGLAND,
     UNIVERSITY OF NOTRE DAME, UNIVERSITY OF PISA,
     UNIVERSITY OF SILESIA, UNIVERSITY OF TOKYO,
     UNIVERSITY OF ZURICH, WASEDA UNIVERSITY, YALE UNIVERSITY

  GAMESS SOFTWARE MANAGEMENT TEAM FOR THIS RELEASE:
     MARK S. GORDON (TEAM LEAD),
     BRETT BODE (SENIOR ADVISOR),
     GIUSEPPE BARCA,
     COLLEEN BERTONI,
     KRISTOPHER KEIPERT (ADVISOR),
     SAROM S. LEANG (DEVELOPMENT LEAD),
     BUU PHAM,
     JORGE LUIS GALVEZ VALLEJO (WEBSITE ADMINISTRATOR),
     PENG XU


 PARALLEL VERSION RUNNING ON        6 PROCESSORS IN        6 NODES.

 EXECUTION OF GAMESS BEGUN 07:00:25 10-FEB-2021    

            ECHO OF THE FIRST FEW INPUT CARDS -
 INPUT CARD> $contrl runtyp=optfmo scftyp=rhf maxit=200 nprint=-5 $end                      
 INPUT CARD>!$contrl runtyp=energy scftyp=rhf maxit=200 nprint=-5 $end                      
 INPUT CARD> $optfmo                                                                        
 INPUT CARD>   method=hssupd nstep=5000 opttol=1.0d-04                                      
 INPUT CARD>   iactat(1)=1,-120                                                             
 INPUT CARD> $end                                                                           
 INPUT CARD> $system modio=31 mwords=512 $end                                               
 INPUT CARD> $gddi ngroup=6 $end                                                            
 INPUT CARD> $scf                                                                           
 INPUT CARD>   npunch=0 conv=1.0d-9 dirscf=.t. diis=.t.                                     
 INPUT CARD>   ethrsh=2.0 swdiis=0.005 fdiff=.f.                                            
 INPUT CARD> $end                                                                           
 INPUT CARD> $basis gbasis=dftb $end                                                        
 INPUT CARD> $dftb                                                                          
 INPUT CARD>   scc=.true. dftb3=.t. dampxh=.t. dampex=4.0 disp=dft modgam=8                 
 INPUT CARD>   hubder(1)=-0.1492,-0.1857,-0.1575,-0.1535                                    
 INPUT CARD>   maxang(1)=2,1,2,2                                                            
 INPUT CARD> $end                                                                           
 INPUT CARD> $dftbsk                                                                        
 INPUT CARD>   C  C  /home/qv0/Apps/data/slako/3ob/3ob-3-1/C-C.skf                          
 INPUT CARD>   C  H  /home/qv0/Apps/data/slako/3ob/3ob-3-1/C-H.skf                          
 INPUT CARD>   C  O  /home/qv0/Apps/data/slako/3ob/3ob-3-1/C-O.skf                          
 INPUT CARD>   C  N  /home/qv0/Apps/data/slako/3ob/3ob-3-1/C-N.skf                          
 INPUT CARD>   H  C  /home/qv0/Apps/data/slako/3ob/3ob-3-1/H-C.skf                          
 INPUT CARD>   H  H  /home/qv0/Apps/data/slako/3ob/3ob-3-1/H-H.skf                          
 INPUT CARD>   H  O  /home/qv0/Apps/data/slako/3ob/3ob-3-1/H-O.skf                          
 INPUT CARD>   H  N  /home/qv0/Apps/data/slako/3ob/3ob-3-1/H-N.skf                          
 INPUT CARD>   O  C  /home/qv0/Apps/data/slako/3ob/3ob-3-1/O-C.skf                          
 INPUT CARD>   O  H  /home/qv0/Apps/data/slako/3ob/3ob-3-1/O-H.skf                          
 INPUT CARD>   O  O  /home/qv0/Apps/data/slako/3ob/3ob-3-1/O-O.skf                          
 INPUT CARD>   O  N  /home/qv0/Apps/data/slako/3ob/3ob-3-1/O-N.skf                          
 INPUT CARD>   N  C  /home/qv0/Apps/data/slako/3ob/3ob-3-1/N-C.skf                          
 INPUT CARD>   N  H  /home/qv0/Apps/data/slako/3ob/3ob-3-1/N-H.skf                          
 INPUT CARD>   N  O  /home/qv0/Apps/data/slako/3ob/3ob-3-1/N-O.skf                          
 INPUT CARD>   N  N  /home/qv0/Apps/data/slako/3ob/3ob-3-1/N-N.skf                          
 INPUT CARD> $end                                                                           
 INPUT CARD> $dft dc=.t. idcver=4 dcs6=1.0 dcs8=3.209 dca1=0.746 dca2=4.191 $end            
 INPUT CARD> $pcm solvnt=h2o icav=0 idisp=0 ief=-10 ifmo=-1 mxts=100000 $end                
 INPUT CARD> $tescav ntsall=240 $end                                                        
 INPUT CARD> $fmoprp nprint=131 prtdst(1)=0,0,-1,0 conv=1.0d-07 $end                        
 INPUT CARD> $fmo                                                                           
 INPUT CARD>      nbody=2                                                                   
 INPUT CARD>      nlayer=1                                                                  
 INPUT CARD>      modgrd=42                                                                 
 INPUT CARD>      NFRAG=7                                                                   
 INPUT CARD>      ICHARG(1)=   0,  0,  0,  0,  0,  0,  0                                    
 INPUT CARD>      FRGNAM(1)= L1, A2, Q3, L4, Q5,                                            
 INPUT CARD>                 V6, A7                                                         
 INPUT CARD>      INDAT(1)= 0                                                               
 INPUT CARD>                1    -23      0                                                 


 -------------------------------------------------------------
 GROUP DDI, PROGRAMMED BY: RYAN M. OLSON AND DMITRI G. FEDOROV
        FEDOROV ET AL., J. COMPUT. CHEM., 25 (2004) 872.
 -------------------------------------------------------------

 -------------------------------------------------------
 GDDI: INITIALIZATION COMPLETED FOR GROUP     1 OF     6
 WITH     1 PROCESSES BALTYP=DLB   global rank=        0
 -------------------------------------------------------

  512000000 WORDS OF MEMORY AVAILABLE

     BASIS OPTIONS
     -------------
     GBASIS=DFTB         IGAUSS=       0      POLAR=NONE    
     NDFUNC=       0     NFFUNC=       0     DIFFSP=       F
     NPFUNC=       0      DIFFS=       F     BASNAM=        


     RUN TITLE
     ---------
    FMO calculation:                                                             

 THE POINT GROUP OF THE MOLECULE IS C1      
 THE ORDER OF THE PRINCIPAL AXIS IS     0
 
  **********************************************************
  **  DENSITY-FUNCTIONAL TIGHT-BINDING (DFTB) CALCULATION **
  **********************************************************
        WRITTEN BY YOSHIO NISHIMOTO (NAGOYA UNIVERSITY)
 
 NUMBER OF SPECIES:  4
        SPECIES 1 :  C       WITH S+P   ORBITALS (USER DEFINED)
        SPECIES 2 :  H       WITH S     ORBITAL  (USER DEFINED)
        SPECIES 3 :  O       WITH S+P   ORBITALS (USER DEFINED)
        SPECIES 4 :  N       WITH S+P   ORBITALS (USER DEFINED)
 
     $DFTB OPTIONS
     -------------
 NDFTB  =       3     SCC    =       T     DFTB3  =       T
 SRSCC  =       F     DAMPXH =       T     DAMPEX =    4.00
 DISP   =DFT          ITYPMX =       0     ETEMP  =    0.00
 MODESD =       0     MODGAM =       8     PRTORB =       F
 
 --- SCC CALCULATION ---
     INCLUDE 3RD ORDER CORRECTION

 SETTING HUBBARD DERIVATIVES FOR DFTB3
 C       :     -0.14920 (USER DEFINED)
 H       :     -0.18570 (USER DEFINED)
 O       :     -0.15750 (USER DEFINED)
 N       :     -0.15350 (USER DEFINED)
     USE X-H DAMPING:  4.00000
 
 BROYDEN'S CHARGE MIXING
 DFT-D[1,2,3] TYPE DISPERSION IS TURNED ON

  16 SLATER-KOSTER FILES WILL BE READ
 
  START READING SLATER-KOSTER FILES
 
  1  1 (C        - C       ) = /home/qv0/Apps/data/slako/3ob/3ob-3-1/C-C.skf
  1  2 (C        - H       ) = /home/qv0/Apps/data/slako/3ob/3ob-3-1/C-H.skf
  1  3 (C        - O       ) = /home/qv0/Apps/data/slako/3ob/3ob-3-1/C-O.skf
  1  4 (C        - N       ) = /home/qv0/Apps/data/slako/3ob/3ob-3-1/C-N.skf
  2  1 (H        - C       ) = /home/qv0/Apps/data/slako/3ob/3ob-3-1/H-C.skf
  2  2 (H        - H       ) = /home/qv0/Apps/data/slako/3ob/3ob-3-1/H-H.skf
  2  3 (H        - O       ) = /home/qv0/Apps/data/slako/3ob/3ob-3-1/H-O.skf
  2  4 (H        - N       ) = /home/qv0/Apps/data/slako/3ob/3ob-3-1/H-N.skf
  3  1 (O        - C       ) = /home/qv0/Apps/data/slako/3ob/3ob-3-1/O-C.skf
  3  2 (O        - H       ) = /home/qv0/Apps/data/slako/3ob/3ob-3-1/O-H.skf
  3  3 (O        - O       ) = /home/qv0/Apps/data/slako/3ob/3ob-3-1/O-O.skf
  3  4 (O        - N       ) = /home/qv0/Apps/data/slako/3ob/3ob-3-1/O-N.skf
  4  1 (N        - C       ) = /home/qv0/Apps/data/slako/3ob/3ob-3-1/N-C.skf
  4  2 (N        - H       ) = /home/qv0/Apps/data/slako/3ob/3ob-3-1/N-H.skf
  4  3 (N        - O       ) = /home/qv0/Apps/data/slako/3ob/3ob-3-1/N-O.skf
  4  4 (N        - N       ) = /home/qv0/Apps/data/slako/3ob/3ob-3-1/N-N.skf

 ATOM   ATOMIC CHARGE
 C           6.0
 H           1.0
 O           8.0
 N           7.0

 TOTAL NUMBER OF BASIS SET SHELLS             =    7
 NUMBER OF CARTESIAN GAUSSIAN BASIS FUNCTIONS =   13
  ________________________________
 
           DFTD3 V1.2             
   S.GRIMME, UNIVERSITY MUENSTER  
   WED MAR 10 08:38:00 CET 2010   
  ________________________________
 
 PLEASE CITE DFT-D3 WORK DONE WITH THIS CODE AS:
 S. GRIMME, J. ANTONY, S. EHRLICH AND H. KRIEG,
 J. CHEM. PHYS, 132 (2010), 154104.
 IF USED WITH BJ-DAMPING CITE ALSO
 S. GRIMME, S. EHRLICH AND L. GOERIGK,
 J. COMPUT. CHEM. 32 (2011), 1456-1465
 
 DFT-D3 PARAMETERS WILL BE LOADED AND PRINTED
 BEFORE THE RESULTS
 
 IMPLEMENTATION OF DFT-D IN GAMESS BY:
 R.PEVERATI AND K.K.BALDRIDGE, 
 J.CHEM.THEORY COMPUT. 4,(2008), 2030-2048
 

 SELECTED MURRAY-HANDY-LAMING RADIAL GRID

 LEGACY BECKE'S FUZZY CELL METHOD

 SELECTED ORIGINAL BECKE'S PARTITION FUNCTION
 ERROR !! DCS8 MUST BE USED WITH DFT-D3

     $CONTRL OPTIONS
     ---------------
 SCFTYP=RHF          RUNTYP=OPTFMO       EXETYP=RUN     
 MPLEVL=       0     CITYP =NONE         CCTYP =NONE         VBTYP =NONE    
 DFTTYP=NONE         TDDFT =NONE    
 MULT  =       1     ICHARG=       0     NZVAR =       0     COORD =UNIQUE  
 PP    =NONE         RELWFN=NONE         LOCAL =NONE         NUMGRD=       F
 ISPHER=       1     NOSYM =       0     MAXIT =     200     UNITS =ANGS    
 PLTORB=       F     MOLPLT=       F     AIMPAC=       F     FRIEND=        
 NPRINT=      -5     IREST =       0     GEOM  =INPUT   
 NORMF =       0     NORMP =       0     ITOL  =      24     ICUT  =      -1
 INTTYP=BEST         GRDTYP=BEST         QMTTOL= 1.0E-06

     $SYSTEM OPTIONS
     ---------------
  REPLICATED MEMORY=   512000000 WORDS (ON EVERY NODE).
 DISTRIBUTED MEMDDI=           0 MILLION WORDS IN AGGREGATE,
 MEMDDI DISTRIBUTED OVER   1 PROCESSORS IS           0 WORDS/PROCESSOR.
 TOTAL MEMORY REQUESTED ON EACH PROCESSOR=   512000000 WORDS.
 TIMLIM=      525600.00 MINUTES, OR     365.0 DAYS.
 PARALL= F  BALTYP=  DLB     KDIAG=    0  COREFL= F
 MXSEQ2=     300 MXSEQ3=     150  mem10=         0  mem22=         0

     High-tech $SYSTEM options in MODIO:      31
        (       1) file flushing:        no 
        (       2) recycle dictionary:   yes
        (       4) skip timing summary:  yes
        (       8) save DFT grid file:   no 
        (      16) reduce output:        yes
        (      32) slaves open F15:      yes
        (      64) in-memory F15:        no 
        (     128) parallelize EVVRSP:   yes
        (     256) reduce timing output: no 
        (     512) use XYZ file:         no 
        (    1024) supershort output:    no 
        (    2048) superfast calculation:no 

 ** LOOKING UP INTERNALLY STORED DATA FOR SOLVENT=H2O      **
 OPTICAL AND PHYSICAL CONSTANTS:
 EPS= 78.390; EPSINF=  1.776; RSOLV=  1.385 A; VMOL=  18.070 ML/MOL;
 TCE= .25700E-03 1/K; STEN= 71.810 DYN/CM;  DSTEN=  0.6500; CMF=  1.2770


     -----------------------------------
     INPUT FOR PCM SOLVATION CALCULATION 
     -----------------------------------
     IEF   =     -10
     ICOMP =       0     IFIELD=       0     ICAV  =       0
     IDISP =       0     IREP  =       0     IDP   =       0

     SOLVNT=H2O          EPS   = 78.3900     EPSINF=  1.7760
     VMOL  = 18.0700     TCE   =  0.00025700 STEN  = 71.8100
     DSTEN =  0.6500     CMF   =  1.2770     RSOLV =  1.3850

     NESFP =       0
     OMEGA = 40.0000     RET   =100.0000     FRO   =  0.7000

     TABS  =298.0000     IPRINT=       0

     --------------------------------
     INPUT FOR ITERATIVE C-PCM METHOD 
     --------------------------------
     IPCMIT  =         1     MXDIIS  =        50
     MXITR1  =       200     MXITR2  =       200
     THRES   = 0.100E-09     IMUL    =         3
     RCUT(1) =   20.0000     RCUT(2) =   50.0000

     IDIRCT  =         1
     IMGABI  =         0     RABI    =    4.0000
     IMGASC  =         0     RASC    =   20.0000
     THRSLS  = 0.500E-03     DENSLS  =    0.0100
     IEFPOL  =         1     REFPOL  =    0.0000

     INPUT FOR ISOTROPIC DIELECTRICS
     -------------------------------
     EPS=    78.39

 Using Gaussians for PCM contribution to MEP, params: 0.10000E+01 0.10000E-07

          ----------------
          PROPERTIES INPUT
          ----------------

     MOMENTS            FIELD           POTENTIAL          DENSITY
 IEMOM =       1   IEFLD =       0   IEPOT =       0   IEDEN =       0
 WHERE =COMASS     WHERE =NUCLEI     WHERE =NUCLEI     WHERE =NUCLEI  
 OUTPUT=BOTH       OUTPUT=BOTH       OUTPUT=NONE       OUTPUT=BOTH    
 IEMINT=       0   IEFINT=       0                     IEDINT=       0
                                                       MORB  =       0
          EXTRAPOLATION IN EFFECT
          DIIS IN EFFECT
 ORBITAL PRINTING OPTION: NPREO=     1 32767     2     1

     -------------------------------
     INTEGRAL TRANSFORMATION OPTIONS
     -------------------------------
     NWORD  =            0
     CUTOFF = 1.0E-10     MPTRAN =       0
     DIRTRF =       T     AOINTS =DUP     

          ----------------------
          INTEGRAL INPUT OPTIONS
          ----------------------
 NOPK  =       1 NORDER=       0 SCHWRZ=       T

 ..... DONE SETTING UP THE RUN .....
 STEP CPU TIME =     0.07 TOTAL CPU TIME =          0.1 (      0.0 MIN)
 TOTAL WALL CLOCK TIME=          0.1 SECONDS, CPU UTILIZATION IS    90.60%

 """""""""""""""""""""""""""""""""""""""""""""""""""""""""""""""""""""""""""
 FMO geometry optimisation driver:

 Method=HSSUPD   UPDATE=BFGS       Hess=GUESS    LINSER=   0   NFRZ=     0
   STEP=  0.7500 STPMIN=  0.0000 STPMAX=  1.0000 STPFAC=  1.0000

 Using      3364 words of memory.
 """""""""""""""""""""""""""""""""""""""""""""""""""""""""""""""""""""""""""

     10830 words will be used to store inverse Hessian.

 CPU     0: STEP CPU TIME=     0.01 TOTAL CPU TIME=          0.1 (      0.0 MIN)
 TOTAL WALL CLOCK TIME=          0.1 SECONDS, CPU UTILIZATION IS    91.12%

                    ----------------------
                    AO INTEGRAL TECHNOLOGY
                    ----------------------
     S,P,L SHELL ROTATED AXIS INTEGRALS, REPROGRAMMED BY
        KAZUYA ISHIMURA (IMS) AND JOSE SIERRA (SYNSTAR).
     S,P,D,L SHELL ROTATED AXIS INTEGRALS PROGRAMMED BY
        KAZUYA ISHIMURA (INSTITUTE FOR MOLECULAR SCIENCE).
     S,P,D,F,G SHELL TO TOTAL QUARTET ANGULAR MOMENTUM SUM 5,
        ERIC PROGRAM BY GRAHAM FLETCHER (ELORET AND NASA ADVANCED
        SUPERCOMPUTING DIVISION, AMES RESEARCH CENTER).
     S,P,D,F,G,L SHELL GENERAL RYS QUADRATURE PROGRAMMED BY
        MICHEL DUPUIS (PACIFIC NORTHWEST NATIONAL LABORATORY).
 Setting modorb=3 flag...
 Setting modorb=3 flag...

 -----------------------------------------------------------------------
                  The Fragment Molecular Orbital (FMO) method.
                         Version 5.4
          coded by D. G. Fedorov under the guidance of K. Kitaura,
    with contributions from N. Asada, K. R. Brorsen, M. Chiba, C. Choi,
 D. S. Kaliakin, N. Minezawa, V. Mironov, T. Nagata, H. Nakata, Y. Nishimoto,
               S. R. Pruitt, C. Steinmann, and F. Zahariev.
       All publications using the FMO method in GAMESS should cite:
          D. G. Fedorov, K. Kitaura, J. Chem. Phys. 120, 6832 (2004).
 -----------------------------------------------------------------------

 Used memory (words):       778912
 Number of fragments:      7
 Number of layers:         1
 N-body FMO method:        2
 Number of atoms:        120
 Total charge:             0
 Total spin multiplicity:  1
 Number of basis sets:     1
 Number of LMO types:      1
 Number of boundaries:     6
 MonomerSCF convergence:   0.1000E-06
 Max monomerSCF iter:     30
 MonomerSCF criterion:     internal
 Max AOs per n-mer:       50       99
 Projection operator constant:  0.10E+07
 Layer electron correlation information
     nbody=  2
    SCFTYP=RHF     
    MPLEVL=  0
    DFTTYP=NONE    
     CITYP=NONE    
     CCTYP=NONE    
     TDDFT=NONE    
 FMO method: FMO2-DFTB3/D/PCM<1>

 Bond fragmentation scheme: HOP

 FMO approximations.
    Using point charge approximation for the 2e ESP with the VdW factor   2.00
    Using ES-dimer approximation with the VdW factor   2.00
    The uniform distances will be used in ESPs.
    Van der Waals radii in Angstrom are:
       R(C  )=  1.5000
       R(H  )=  1.2000
       R(O  )=  1.4000
       R(N  )=  1.5000
    FMO gradient: add ESP derivative terms.
    FMO gradient: add Mulliken charge derivative.
    FMO gradient: add HOP derivatives.
    FMO gradient: add response terms with SCZV.

 FMO initial guess options.
    Using monomer density to form dimer guess.
    Orthonormalize initial guess orbitals.

 FMO extensions.

 FMO automation options.

 FMO SCF converger options.
    SCF convergers:
    529    529    529    529    529    529    529    529    529    529
    Fragment orbitals will be exchanged.
    Fragment energies will be exchanged.

 FMO parallelisation options.
    Smart parallel load balancing: large jobs first.
    ESPs will be shell parallelised.
    Broadcast all fragments at once.
    Do the fragment initialisation in the reverse order.

 FMO properties and print-out level.
    Interfragment CT method:    4
          Puny print-out level.
    Skip ES dimer printout.
    Solvent screening model: local   

 Array dimensions maxbnd,maxknd,maxcbs,maxcao,maxbbd are:
                      15     10      4      5      4

 --------------------------------------------------


 There are           6 separated and      15 SCF (       0 of them correlated) dimers.

 Fragment statistics

      I  NAME     Q NAT0 NATB NA  NAO LAY MUL SCFTYP        NOP     MOL    CONV
 ==============================================================================
      1 L1        0   23   0   26   50 1  1 G RHF             0      -1      -1
      2 A2        0   10   1   14   29 1  1 G RHF             0      -1      -1
      3 Q3        0   17   1   25   48 1  1 G RHF             0      -1      -1
      4 L4        0   19   1   23   47 1  1 G RHF             0      -1      -1
      5 Q5        0   17   1   25   48 1  1 G RHF             0      -1      -1
      6 V6        0   16   1   20   41 1  1 G RHF             0      -1      -1
      7 A7        0   18   1   26   49 1  1 G RHF             0      -1      -1
 FMO iter  1.1,      0 fragment(s) converged, maxD 0.612627337 maxE23.747244567
 FMO iter  2.1,      0 fragment(s) converged, maxD 0.067349835 maxE 0.024637174
 FMO iter  3.1,      0 fragment(s) converged, maxD 0.014539234 maxE 0.004591021
 FMO iter  4.1,      0 fragment(s) converged, maxD 0.003794339 maxE 0.001067398
 FMO iter  5.1,      0 fragment(s) converged, maxD 0.000705135 maxE 0.000248948
 FMO iter  6.1,      0 fragment(s) converged, maxD 0.000170425 maxE 0.000064752
 FMO iter  7.1,      0 fragment(s) converged, maxD 0.000046244 maxE 0.000016614
 FMO iter  8.1,      0 fragment(s) converged, maxD 0.000028539 maxE 0.000004455
 FMO iter  9.1,      1 fragment(s) converged, maxD 0.000003550 maxE 0.000001190
 FMO iter 10.1,      3 fragment(s) converged, maxD 0.000000993 maxE 0.000000322
 FMO iter 11.1,      7 fragment(s) converged, maxD 0.000000278 maxE 0.000000088

 ------------Monomer SCF for layer 1 converged in 12 iterations!------------
         7 FRAGMENTS HAVE CONVERGED IN SCZV ON ITER=   5

 Clearing disp+rep.
 Dipole moment D(xyz),DA(1)=    2.2367248  -17.1492939    4.8235603   17.9546081

 Total energy of the molecule: Eunco+D(2)=     -143.020763462

 Total energy of the molecule: Euncorr(2)=     -142.902633012

 Total energy of the molecule: Edisp  (2)=       -0.118130450
 Dipole moment D(xyz),DA(2)=    1.1689142  -15.6182740    4.4422541   16.2797563

 Energy gradient (hartree/bohr), no BSSE: G(2)

      (2) MAXIMUM GRADIENT =  0.0000974    RMS GRADIENT = 0.0000245

     Free unco+D energy in solvent=     -143.178590674
 Internal unco+D energy in solvent=     -143.020763462
 SAVE MULLIKEN IN .F23 FOR NSERCH =       0

 NSERCH:   1 E=     -143.178590674 GMAX=0.0000974 GRMS=0.0000245


 Cartesian coordinates for the CONVERGED geometry (Angst.):
     1   6    53.318542564017    66.031101128211    54.527579440666
     2   1    53.107189737009    65.053140821099    54.952221113583
     3   1    53.504042341614    65.909018115665    53.460923132102
     4   1    52.438340931876    66.661076393455    54.632516129535
     5   6    54.511648836441    66.685357367654    55.185637821594
     6   8    54.798298928100    67.890859927257    54.979857698234
     7   7    55.290379670180    65.907830910300    55.994809078948
     8   1    55.014544276145    64.939163992641    56.178771233737
     9   6    56.407502002883    66.479452520456    56.753658763963
    10   1    56.371375841000    67.564558492265    56.549455225618
    11   6    56.253570233349    66.288885008691    58.285566623660
    12   1    55.497206528821    66.989241218476    58.650935419362
    13   1    57.203222210928    66.578492168743    58.744706900619
    14   6    55.867725690947    64.867426891745    58.748358496509
    15   1    54.866226018257    64.637891859750    58.353266222965
    16   6    56.837006781677    63.800977234457    58.229624161454
    17   1    57.862116009680    64.049222812664    58.492235573890
    18   1    56.781540036593    63.704810165257    57.147189253877
    19   1    56.605885000844    62.830522040610    58.661323268069
    20   6    55.786518797918    64.829142851521    60.279500962261
    21   1    55.084202938826    65.573070217226    60.647694980909
    22   1    56.758819295778    65.032883119334    60.723977300910
    23   1    55.458891918278    63.850926740032    60.622687564294
    24   6    57.795020888652    66.016740790948    56.258114874825
    25   8    58.827395024042    66.387091743292    56.863154277729
    26   7    57.869188632011    65.226538191457    55.147333484113
    27   1    57.015107894870    65.040286314127    54.613373395379
    28   6    59.144322498453    65.027697003837    54.426713914614
    29   1    58.993025010099    64.161192787942    53.759335667379
    30   6    59.491067347940    66.257548849334    53.574995296012
    31   1    59.609884367953    67.133681747586    54.207372757163
    32   1    58.702979732856    66.455868624722    52.852803367855
    33   1    60.421836991832    66.090750634942    53.039886816520
    34   6    60.288485955535    64.660111813258    55.395688153345
    35   8    61.432665798468    65.157202508476    55.281056121648
    36   7    60.018773595191    63.699826576326    56.324405575672
    37   1    59.124797319641    63.204823726503    56.307334839384
    38   6    61.062677034290    63.179145655875    57.216255451133
    39   1    61.947844067170    63.816332593538    57.065783473647
    40   6    60.612257092789    63.262922442941    58.699251048770
    41   1    61.361796550808    62.775288097456    59.328839491877
    42   1    59.682669233223    62.696139341057    58.812535845534
    43   6    60.423892016965    64.721720977022    59.128183908202
    44   1    59.732554140390    65.217476984468    58.431545109039
    45   1    61.371594772596    65.256082651242    59.022213905585
    46   6    59.911888472797    64.950949263556    60.541937978525
    47   8    60.157374427476    66.034746144542    61.129413786289
    48   7    59.151487031959    64.002162616060    61.150207853975
    49   1    58.813435136868    64.169324111743    62.097615427848
    50   1    58.950769878850    63.101265480406    60.722095759332
    51   6    61.397874762344    61.724801099489    56.821313932251
    52   8    60.493597200109    60.886582251602    56.578655772332
    53   7    62.711928838077    61.398522723220    56.729543636543
    54   1    63.434455452503    62.082823569811    56.974446906571
    55   6    63.143860380911    60.046026606435    56.328294346677
    56   1    62.444786465323    59.701460511151    55.546551268530
    57   6    64.583396054631    60.073237258650    55.792909962344
    58   1    64.865849033140    59.053552458635    55.515653891328
    59   1    65.251744336386    60.371652798384    56.606126265750
    60   6    64.788393786567    61.016270867183    54.586940422711
    61   1    64.477057887098    62.028204495326    54.890027849581
    62   6    66.274950626048    61.071709938066    54.214982169023
    63   1    66.634403225069    60.092865047561    53.904698179778
    64   1    66.873857598494    61.396434942201    55.062917797951
    65   1    66.440255256008    61.766483015207    53.394962830207
    66   6    63.938300152348    60.601833428006    53.379750720503
    67   1    62.876195332312    60.660090773671    53.605877752461
    68   1    64.164020133984    59.581960650278    53.076096209681
    69   1    64.135762142172    61.256433606118    52.534359731217
    70   6    63.006985979704    59.098625096119    57.545755818110
    71   8    63.956592903321    58.888047639478    58.341082428013
    72   7    61.786516258931    58.537842782462    57.731651224408
    73   1    61.042455298934    58.694950302968    57.045507007985
    74   6    61.507472824032    57.647143365596    58.873978184754
    75   1    62.064322090904    58.044810413717    59.740260799154
    76   6    60.000855486562    57.625377847275    59.175085023701
    77   1    59.829456633737    56.989397178188    60.047798863584
    78   1    59.474763587574    57.161219271430    58.336161161779
    79   6    59.434252905227    59.031465688727    59.433118165666
    80   1    59.536934632939    59.644398112149    58.533946257578
    81   1    60.011282354824    59.515261709750    60.227499958307
    82   6    57.964751848400    58.959196571454    59.833831202735
    83   8    57.044226154473    59.178276109992    59.010409561251
    84   7    57.687615871420    58.631905411368    61.123698727425
    85   1    58.430251363728    58.454011216287    61.797041939158
    86   1    56.719098675460    58.555786723845    61.432317292752
    87   6    62.056027195247    56.236610701270    58.524710778906
    88   8    61.320329918020    55.341012932684    58.044049050650
    89   7    63.383617137017    56.052237733416    58.729974362556
    90   1    63.960747840870    56.816900519898    59.094406794368
    91   6    64.098696419050    54.872666270630    58.237137480568
    92   1    63.403485532130    54.017588298104    58.260191774757
    93   6    64.547297362972    55.104341543018    56.741793039120
    94   1    63.630676371395    55.371898786856    56.195534721067
    95   6    65.528577572265    56.275464729149    56.631713029473
    96   1    66.464176569438    56.048197925222    57.137620260923
    97   1    65.110888155814    57.175581324691    57.078017781279
    98   1    65.751428247461    56.484707772132    55.588172321835
    99   6    65.120985239665    53.831641571165    56.114010831425
   100   1    64.423533433302    53.002287384078    56.212420016294
   101   1    66.061731003503    53.540229472803    56.578507737466
   102   1    65.308334260749    53.990958132021    55.054948587936
   103   6    65.297633536861    54.608765850389    59.157670474106
   104   8    65.805279207089    55.535430437843    59.838056507711
   105   7    65.781310229750    53.341629345968    59.201482567632
   106   1    65.373637260879    52.609323698210    58.614397461535
   107   6    67.034019296064    53.005104595459    59.884488854222
   108   1    67.465189668564    53.954371381864    60.242390777328
   109   6    66.781359945172    52.076374443279    61.087418752483
   110   1    66.317413139381    51.146629034917    60.765679648072
   111   1    66.119335337733    52.558010911089    61.802938672558
   112   1    67.715618221315    51.838363670287    61.590220393855
   113   6    67.993186062665    52.353640356397    58.861519437595
   114   8    67.580946519940    52.017361718110    57.723741547019
   115   7    69.277274104154    52.164990890507    59.257054724731
   116   1    69.568727082207    52.472134995060    60.188412584180
   117   6    70.282996179317    51.562702733423    58.403242788471
   118   1    71.111651988956    52.256965715603    58.222231968073
   119   1    69.821199198207    51.303442483818    57.451529552471
   120   1    70.694579724463    50.655801488759    58.861117509305

 Geometry optimisation converged in    1 steps.

              12082206  WORDS OF DYNAMIC MEMORY USED
 EXECUTION OF GAMESS TERMINATED NORMALLY 07:00:31 10-FEB-2021    
 DDI: 263640 bytes (0.3 MB / 0 MWords) used by master data server.

 ----------------------------------------
 CPU timing information for all processes
 ========================================
 0: 4.161 + 0.291 = 4.452
 1: 4.585 + 0.253 = 4.839
 2: 4.440 + 0.197 = 4.638
 3: 4.649 + 0.195 = 4.845
 4: 4.519 + 0.202 = 4.721
 5: 4.547 + 0.167 = 4.715
 6: 0.26 + 0.388 = 0.414
 7: 0.01 + 0.03 = 0.04
 8: 0.01 + 0.03 = 0.04
 9: 0.01 + 0.03 = 0.04
 10: 0.01 + 0.03 = 0.04
 11: 0.02 + 0.00 = 0.03
 ----------------------------------------
 ddikick.x: exited gracefully.
----- accounting info -----
Files used on the master node or-condo-c227.ornl.gov were:
-rw-r--r-- 1 qv0 users    14830 Feb 10 07:00 /tmp/tmp.qv0.819745//sars1-nemo.tmp-2021-02-10_070024/sars1-nemo.F05
-rw-r--r-- 1 qv0 users    12594 Feb 10 07:00 /tmp/tmp.qv0.819745//sars1-nemo.tmp-2021-02-10_070024/sars1-nemo.F06.001
-rw-r--r-- 1 qv0 users    12594 Feb 10 07:00 /tmp/tmp.qv0.819745//sars1-nemo.tmp-2021-02-10_070024/sars1-nemo.F06.002
-rw-r--r-- 1 qv0 users    12594 Feb 10 07:00 /tmp/tmp.qv0.819745//sars1-nemo.tmp-2021-02-10_070024/sars1-nemo.F06.003
-rw-r--r-- 1 qv0 users    12594 Feb 10 07:00 /tmp/tmp.qv0.819745//sars1-nemo.tmp-2021-02-10_070024/sars1-nemo.F06.004
-rw-r--r-- 1 qv0 users    12594 Feb 10 07:00 /tmp/tmp.qv0.819745//sars1-nemo.tmp-2021-02-10_070024/sars1-nemo.F06.005
-rw-r--r-- 1 qv0 users     9009 Feb 10 07:00 /tmp/tmp.qv0.819745//sars1-nemo.tmp-2021-02-10_070024/sars1-nemo.F07
-rw-r--r-- 1 qv0 users     9009 Feb 10 07:00 /tmp/tmp.qv0.819745//sars1-nemo.tmp-2021-02-10_070024/sars1-nemo.F07.001
-rw-r--r-- 1 qv0 users     9009 Feb 10 07:00 /tmp/tmp.qv0.819745//sars1-nemo.tmp-2021-02-10_070024/sars1-nemo.F07.002
-rw-r--r-- 1 qv0 users     9009 Feb 10 07:00 /tmp/tmp.qv0.819745//sars1-nemo.tmp-2021-02-10_070024/sars1-nemo.F07.003
-rw-r--r-- 1 qv0 users     9009 Feb 10 07:00 /tmp/tmp.qv0.819745//sars1-nemo.tmp-2021-02-10_070024/sars1-nemo.F07.004
-rw-r--r-- 1 qv0 users     9009 Feb 10 07:00 /tmp/tmp.qv0.819745//sars1-nemo.tmp-2021-02-10_070024/sars1-nemo.F07.005
-rw-r--r-- 1 qv0 users 69660880 Feb 10 07:00 /tmp/tmp.qv0.819745//sars1-nemo.tmp-2021-02-10_070024/sars1-nemo.F10.000
-rw-r--r-- 1 qv0 users  4842560 Feb 10 07:00 /tmp/tmp.qv0.819745//sars1-nemo.tmp-2021-02-10_070024/sars1-nemo.F10.001
-rw-r--r-- 1 qv0 users  4842560 Feb 10 07:00 /tmp/tmp.qv0.819745//sars1-nemo.tmp-2021-02-10_070024/sars1-nemo.F10.002
-rw-r--r-- 1 qv0 users  4842560 Feb 10 07:00 /tmp/tmp.qv0.819745//sars1-nemo.tmp-2021-02-10_070024/sars1-nemo.F10.003
-rw-r--r-- 1 qv0 users  4842560 Feb 10 07:00 /tmp/tmp.qv0.819745//sars1-nemo.tmp-2021-02-10_070024/sars1-nemo.F10.004
-rw-r--r-- 1 qv0 users  4842560 Feb 10 07:00 /tmp/tmp.qv0.819745//sars1-nemo.tmp-2021-02-10_070024/sars1-nemo.F10.005
-rw-r--r-- 1 qv0 users     2584 Feb 10 07:00 /tmp/tmp.qv0.819745//sars1-nemo.tmp-2021-02-10_070024/sars1-nemo.F23.000
-rw-r--r-- 1 qv0 users     2584 Feb 10 07:00 /tmp/tmp.qv0.819745//sars1-nemo.tmp-2021-02-10_070024/sars1-nemo.F23.001
-rw-r--r-- 1 qv0 users     2584 Feb 10 07:00 /tmp/tmp.qv0.819745//sars1-nemo.tmp-2021-02-10_070024/sars1-nemo.F23.002
-rw-r--r-- 1 qv0 users     2584 Feb 10 07:00 /tmp/tmp.qv0.819745//sars1-nemo.tmp-2021-02-10_070024/sars1-nemo.F23.003
-rw-r--r-- 1 qv0 users     2584 Feb 10 07:00 /tmp/tmp.qv0.819745//sars1-nemo.tmp-2021-02-10_070024/sars1-nemo.F23.004
-rw-r--r-- 1 qv0 users     2584 Feb 10 07:00 /tmp/tmp.qv0.819745//sars1-nemo.tmp-2021-02-10_070024/sars1-nemo.F23.005
-rw-r--r-- 1 qv0 users        0 Feb 10 07:00 /tmp/tmp.qv0.819745//sars1-nemo.tmp-2021-02-10_070024/sars1-nemo.F26.000
-rw-r--r-- 1 qv0 users        0 Feb 10 07:00 /tmp/tmp.qv0.819745//sars1-nemo.tmp-2021-02-10_070024/sars1-nemo.F26.001
-rw-r--r-- 1 qv0 users        0 Feb 10 07:00 /tmp/tmp.qv0.819745//sars1-nemo.tmp-2021-02-10_070024/sars1-nemo.F26.002
-rw-r--r-- 1 qv0 users        0 Feb 10 07:00 /tmp/tmp.qv0.819745//sars1-nemo.tmp-2021-02-10_070024/sars1-nemo.F26.003
-rw-r--r-- 1 qv0 users        0 Feb 10 07:00 /tmp/tmp.qv0.819745//sars1-nemo.tmp-2021-02-10_070024/sars1-nemo.F26.004
-rw-r--r-- 1 qv0 users        0 Feb 10 07:00 /tmp/tmp.qv0.819745//sars1-nemo.tmp-2021-02-10_070024/sars1-nemo.F26.005
-rw-r--r-- 1 qv0 users        0 Feb 10 07:00 /tmp/tmp.qv0.819745//sars1-nemo.tmp-2021-02-10_070024/sars1-nemo.F27.000
-rw-r--r-- 1 qv0 users        0 Feb 10 07:00 /tmp/tmp.qv0.819745//sars1-nemo.tmp-2021-02-10_070024/sars1-nemo.F27.001
-rw-r--r-- 1 qv0 users        0 Feb 10 07:00 /tmp/tmp.qv0.819745//sars1-nemo.tmp-2021-02-10_070024/sars1-nemo.F27.002
-rw-r--r-- 1 qv0 users        0 Feb 10 07:00 /tmp/tmp.qv0.819745//sars1-nemo.tmp-2021-02-10_070024/sars1-nemo.F27.003
-rw-r--r-- 1 qv0 users        0 Feb 10 07:00 /tmp/tmp.qv0.819745//sars1-nemo.tmp-2021-02-10_070024/sars1-nemo.F27.004
-rw-r--r-- 1 qv0 users        0 Feb 10 07:00 /tmp/tmp.qv0.819745//sars1-nemo.tmp-2021-02-10_070024/sars1-nemo.F27.005
-rw-r--r-- 1 qv0 users    86648 Feb 10 07:00 /tmp/tmp.qv0.819745//sars1-nemo.tmp-2021-02-10_070024/sars1-nemo.F38.000
-rw-r--r-- 1 qv0 users    86648 Feb 10 07:00 /tmp/tmp.qv0.819745//sars1-nemo.tmp-2021-02-10_070024/sars1-nemo.F38.001
-rw-r--r-- 1 qv0 users    86648 Feb 10 07:00 /tmp/tmp.qv0.819745//sars1-nemo.tmp-2021-02-10_070024/sars1-nemo.F38.002
-rw-r--r-- 1 qv0 users    86648 Feb 10 07:00 /tmp/tmp.qv0.819745//sars1-nemo.tmp-2021-02-10_070024/sars1-nemo.F38.003
-rw-r--r-- 1 qv0 users    86648 Feb 10 07:00 /tmp/tmp.qv0.819745//sars1-nemo.tmp-2021-02-10_070024/sars1-nemo.F38.004
-rw-r--r-- 1 qv0 users    86648 Feb 10 07:00 /tmp/tmp.qv0.819745//sars1-nemo.tmp-2021-02-10_070024/sars1-nemo.F38.005
-rw-r--r-- 1 qv0 users   409600 Feb 10 07:00 /tmp/tmp.qv0.819745//sars1-nemo.tmp-2021-02-10_070024/sars1-nemo.F40.000
-rw-r--r-- 1 qv0 users   409600 Feb 10 07:00 /tmp/tmp.qv0.819745//sars1-nemo.tmp-2021-02-10_070024/sars1-nemo.F40.001
-rw-r--r-- 1 qv0 users   409600 Feb 10 07:00 /tmp/tmp.qv0.819745//sars1-nemo.tmp-2021-02-10_070024/sars1-nemo.F40.002
-rw-r--r-- 1 qv0 users   409600 Feb 10 07:00 /tmp/tmp.qv0.819745//sars1-nemo.tmp-2021-02-10_070024/sars1-nemo.F40.003
-rw-r--r-- 1 qv0 users   409600 Feb 10 07:00 /tmp/tmp.qv0.819745//sars1-nemo.tmp-2021-02-10_070024/sars1-nemo.F40.004
-rw-r--r-- 1 qv0 users   409600 Feb 10 07:00 /tmp/tmp.qv0.819745//sars1-nemo.tmp-2021-02-10_070024/sars1-nemo.F40.005
Wed Feb 10 07:00:34 EST 2021
0.135u 0.062s 0:09.92 1.9%	0+0k 0+344io 0pf+0w
