# Supplementary material for: Structural and functional characterization of NEMO cleavage by SARS-CoV-2 3CLpro
Source: Nat Commun. 2022 Sep 8;13:5285. doi: 10.1038/s41467-022-32922-9 (PMC9453703; doi:10.1038/s41467-022-32922-9)
Supplement: Supplementary file 4 — Supplementary Data 1 [file 41467_2022_32922_MOESM4_ESM.zip › supp_files/dftb_xyzoutputs/mers_nemo.out]

NGROUP KEYWORD IN GDDI GROUP FOUND
NUMBER OF GROUPS = 6

----- GAMESS execution script 'rungms' -----
This job is running on host or-condo-c227.ornl.gov
under operating system Linux at Wed Feb 10 03:47:16 EST 2021
Available scratch disk space (Kbyte units) at beginning of the job is
Filesystem     1K-blocks  Used Available Use% Mounted on
none            65967364     0  65967364   0% /tmp
GAMESS temporary binary files will be written to /tmp/tmp.qv0.819745//mers-nemo.tmp-2021-02-10_034715
GAMESS supplementary output files will be written to /tmp/tmp.qv0.819745//mers-nemo.data-2021-02-10_034715
Copying input file mers-nemo.inp to your run's scratch directory...
This is a GDDI run, keeping various output files on local disks
------------
HOSTLIST = or-condo-c227.ornl.gov:cpus=1 or-condo-c227.ornl.gov:cpus=1 or-condo-c227.ornl.gov:cpus=1 or-condo-c227.ornl.gov:cpus=1 or-condo-c227.ornl.gov:cpus=1 or-condo-c227.ornl.gov:cpus=1
------------
NNODES   =  6
NPP      =  1
HOSTLIST =  or-condo-c227.ornl.gov:cpus=1 or-condo-c227.ornl.gov:cpus=1 or-condo-c227.ornl.gov:cpus=1 or-condo-c227.ornl.gov:cpus=1 or-condo-c227.ornl.gov:cpus=1 or-condo-c227.ornl.gov:cpus=1
MKL_NUM  =  1

 Distributed Data Interface kickoff program.
 Initiating 6 compute processes on 6 nodes to run the following command:
 /home/qv0/Apps/ssoftwares/gamess/gamess_Sep302020R2//gamess.00.x mers-nemo 


          *                                                     *
          *          GAMESS VERSION = 30 SEP 2020 (R2)          *
          *                                                     *
          *              doi.org/10.1063/5.0005188              *
          *                                                     *
          **************** 64 BIT INTEL VERSION *****************

  GAMESS HAS BEEN MADE POSSIBLE WITH IMPORTANT CONTRIBUTIONS FROM
  THE FOLLOWING INDIVIDUALS (IN ALPHABETICAL ORDER):

     IVANA ADAMOVIC, CHRISTINE AIKENS, TOMOKO AKAMA,
     YURI ALEXEEV, YURIKO AOKI, POOJA ARORA, TOSHIO ASADA,
     ANDREY ASADCHEV, KIM K. BALDRIDGE, PRADIPTA BANDYOPADHYAY,
     MARIA BARYSZ, ROB BELL, JONATHAN BENTZ, COLLEEN BERTONI,
     JERRY A. BOATZ, BRETT BODE, KURT BRORSEN, KURT R. BRORSEN,
     LAIMUTIS BYTAUTAS, CALEB CARLIN, LAURA CARRINGTON,
     GALINA CHABAN, BENOIT CHAMPAGNE, WEI CHEN, MAHITO CHIBA,
     DAN CHIPMAN, CHEOL HO CHOI, TANNER CULPITT,
     DIPAYAN DATTA, PAUL DAY, ALBERT DEFUSCO,
     NUWAN DESILVA, J. EMILIANO DEUSTUA,
     TIM DUDLEY, MICHEL DUPUIS, STEVEN T. ELBERT,
     DMITRI FEDOROV, ALEX FINDLATER, GRAHAM FLETCHER,
     MARK FREITAG, CHRISTIAN FRIEDL, DAVID GARMER,
     IGOR S. GERASIMOV, KURT GLAESEMANN, MARK S. GORDON,
     JEFFREY GOUR, FENG LONG GU, EMILIE B. GUIDEZ,
     ANASTASIA GUNINA, SHARON HAMMES-SCHIFFER, MASATAKE HARUTA,
     KIMIHIKO HIRAO, YASUHIRO IKABATA, TZVETELIN IORDANOV,
     STEPHAN IRLE, KAZUYA ISHIMURA, JOE IVANIC, FRANK JENSEN,
     JAN H. JENSEN, VISVALDAS KAIRYS, MUNEAKI KAMIYA,
     MICHIO KATOUDA, NAOAKI KAWAKAMI, DAN KEMP, BERNARD KIRTMAN,
     KAZUO KITAURA, MARIUSZ KLOBUKOWSKI, MASATO KOBAYASHI,
     PRAKASHAN KORAMBATH, JACEK KORCHOWIEC, SHIRO KOSEKI,
     KAROL KOWALSKI, JIMMY KROMANN, STANISLAW KUCHARSKI,
     HENRY KURTZ, SAROM SOK LEANG, HUI LI, SHUHUA LI, WEI LI,
     JESSE LUTZ, ALEKSANDR O. LYKHIN, MARCIN MAKOWSKI,
     JOANI MATO, NIKITA MATSUNAGA, BENEDETTA MENNUCCI,
     GRANT MERRILL, NORIYUKI MINEZAWA, VLADIMIR MIRONOV,
     EISAKU MIYOSHI, JOHN A. MONTGOMERY JR., HIROTOSHI MORI,
     JONATHAN MULLIN, MONIKA MUSIAL, SHIGERU NAGASE,
     TAKESHI NAGATA, HIROMI NAKAI, TAKAHITO NAKAJIMA,
     YUYA NAKAJIMA, HARUYUKI NAKANO, HIROYA NAKATA, SEAN NEDD,
     HEATHER NETZLOFF, KIET A. NGUYEN, YOSHIO NISHIMOTO,
     BOSILJKA NJEGIC, RYAN OLSON, MIKE PAK, ROBERTO PEVERATI,
     BUU PHAM, PIOTR PIECUCH, ANNA POMOGAEVA, DAVID POOLE,
     SPENCER PRUITT, OLIVIER QUINET, LUKE ROSKOP,
     KLAUS RUEDENBERG, ANDREW SAND, TOSAPORN SATTASATHUCHANA,
     NOZOMI SAWADA, MICHAEL W. SCHMIDT, PATRICK E. SCHNEIDER,
     JUNJI SEINO, PRACHI SHARMA, JUN SHEN, JIM SHOEMAKER,
     YINAN SHU, DEJUN SI, JONATHAN SKONE, LYUDMILA SLIPCHENKO,
     TONY SMITH, JIE SONG, MARK SPACKMAN, CASPER STEINMANN,
     WALT STEVENS, PEIFENG SU, SHUJUN SU, CHET SWALINA,
     TETSUYA TAKETSUGU, ZHEN TAO, NANDUN THELLAMUREGE
     SEIKEN TOKURA, JACOPO TOMASI, TSUGUKI TOUMA, TAKAO TSUNEDA,
     HIROAKI UMEDA, JORGE LUIS GALVEZ VALLEJO, YALI WANG,
     SIMON WEBB, AARON WEST, THERESA L. WINDUS, MARTA WLOCH,
     PENG XU, KIYOSHI YAGI, SUSUMU YANAGISAWA, YANG YANG,
     SOOHAENG YOO, TAKESHI YOSHIKAWA, FEDERICO ZAHARIEV,
     TOBY ZENG

  WHO ARE SUPPORTED BY THEIR INSTITUTION/UNIVERSITY/COMPANY/GROUP
  (IN ALPHABETICAL ORDER):

     EP ANALYTICS, FACULTES UNIVERSITAIRES NOTRE-DAME DE LA PAIX,
     INSTITUTE FOR MOLECULAR SCIENCE, IOWA STATE UNIVERSITY,
     JACKSON STATE UNIVERSITY, JOHANNES KEPLER UNIVERSITY LINZ,
     KYUSHU UNIVERSITY, MICHIGAN STATE UNIVERSITY,
     MIE UNIVERSITY, MOSCOW STATE UNIVERSITY,
     N. COPERNICUS UNIVERSITY, NAGOYA UNIVERSITY,
     NANJING UNIVERSITY, NAT. INST. OF ADVANCED INDUSTRIAL
     SCIENCE AND TECHNOLOGY, NATIONAL INST. OF STANDARDS AND
     TECHNOLOGY, NESMEYANOV INSTITUTE OF ORGANOELEMENT COMPOUNDS
     OF RUSSIAN ACADEMY OF SCIENCES, OSAKA PREFECTURE UNIVERSITY,
     PENNSYLVANIA STATE UNIVERSITY, TOKYO INSTITUTE OF TECHNOLOGY,
     UNIVERSITY OF AARHUS, UNIVERSITY OF ALBERTA,
     UNIVERSITY OF CALIFORNIA AT SANTA BARBARA,
     UNIVERSITY OF COPENHAGEN, UNIVERSITY OF IOWA,
     UNIVERSITY OF MEMPHIS, UNIVERSITY OF MINNESOTA,
     UNIVERSITY OF NEBRASKA, UNIVERSITY OF NEW ENGLAND,
     UNIVERSITY OF NOTRE DAME, UNIVERSITY OF PISA,
     UNIVERSITY OF SILESIA, UNIVERSITY OF TOKYO,
     UNIVERSITY OF ZURICH, WASEDA UNIVERSITY, YALE UNIVERSITY

  GAMESS SOFTWARE MANAGEMENT TEAM FOR THIS RELEASE:
     MARK S. GORDON (TEAM LEAD),
     BRETT BODE (SENIOR ADVISOR),
     GIUSEPPE BARCA,
     COLLEEN BERTONI,
     KRISTOPHER KEIPERT (ADVISOR),
     SAROM S. LEANG (DEVELOPMENT LEAD),
     BUU PHAM,
     JORGE LUIS GALVEZ VALLEJO (WEBSITE ADMINISTRATOR),
     PENG XU


 PARALLEL VERSION RUNNING ON        6 PROCESSORS IN        6 NODES.

 EXECUTION OF GAMESS BEGUN 03:47:17 10-FEB-2021    

            ECHO OF THE FIRST FEW INPUT CARDS -
 INPUT CARD> $contrl runtyp=optfmo scftyp=rhf maxit=200 nprint=-5 $end                      
 INPUT CARD>!$contrl runtyp=energy scftyp=rhf maxit=200 nprint=-5 $end                      
 INPUT CARD> $optfmo                                                                        
 INPUT CARD>   method=hssupd nstep=5000 opttol=1.0d-04                                      
 INPUT CARD>   iactat(1)=1,-120                                                             
 INPUT CARD> $end                                                                           
 INPUT CARD> $system modio=31 mwords=512 $end                                               
 INPUT CARD> $gddi ngroup=6 $end                                                            
 INPUT CARD> $scf                                                                           
 INPUT CARD>   npunch=0 conv=1.0d-9 dirscf=.t. diis=.t.                                     
 INPUT CARD>   ethrsh=2.0 swdiis=0.005 fdiff=.f.                                            
 INPUT CARD> $end                                                                           
 INPUT CARD> $basis gbasis=dftb $end                                                        
 INPUT CARD> $dftb                                                                          
 INPUT CARD>   scc=.true. dftb3=.t. dampxh=.t. dampex=4.0 disp=dft modgam=8                 
 INPUT CARD>   hubder(1)=-0.1492,-0.1857,-0.1575,-0.1535                                    
 INPUT CARD>   maxang(1)=2,1,2,2                                                            
 INPUT CARD> $end                                                                           
 INPUT CARD> $dftbsk                                                                        
 INPUT CARD>   C  C  /home/qv0/Apps/data/slako/3ob/3ob-3-1/C-C.skf                          
 INPUT CARD>   C  H  /home/qv0/Apps/data/slako/3ob/3ob-3-1/C-H.skf                          
 INPUT CARD>   C  O  /home/qv0/Apps/data/slako/3ob/3ob-3-1/C-O.skf                          
 INPUT CARD>   C  N  /home/qv0/Apps/data/slako/3ob/3ob-3-1/C-N.skf                          
 INPUT CARD>   H  C  /home/qv0/Apps/data/slako/3ob/3ob-3-1/H-C.skf                          
 INPUT CARD>   H  H  /home/qv0/Apps/data/slako/3ob/3ob-3-1/H-H.skf                          
 INPUT CARD>   H  O  /home/qv0/Apps/data/slako/3ob/3ob-3-1/H-O.skf                          
 INPUT CARD>   H  N  /home/qv0/Apps/data/slako/3ob/3ob-3-1/H-N.skf                          
 INPUT CARD>   O  C  /home/qv0/Apps/data/slako/3ob/3ob-3-1/O-C.skf                          
 INPUT CARD>   O  H  /home/qv0/Apps/data/slako/3ob/3ob-3-1/O-H.skf                          
 INPUT CARD>   O  O  /home/qv0/Apps/data/slako/3ob/3ob-3-1/O-O.skf                          
 INPUT CARD>   O  N  /home/qv0/Apps/data/slako/3ob/3ob-3-1/O-N.skf                          
 INPUT CARD>   N  C  /home/qv0/Apps/data/slako/3ob/3ob-3-1/N-C.skf                          
 INPUT CARD>   N  H  /home/qv0/Apps/data/slako/3ob/3ob-3-1/N-H.skf                          
 INPUT CARD>   N  O  /home/qv0/Apps/data/slako/3ob/3ob-3-1/N-O.skf                          
 INPUT CARD>   N  N  /home/qv0/Apps/data/slako/3ob/3ob-3-1/N-N.skf                          
 INPUT CARD> $end                                                                           
 INPUT CARD> $dft dc=.t. idcver=4 dcs6=1.0 dcs8=3.209 dca1=0.746 dca2=4.191 $end            
 INPUT CARD> $pcm solvnt=h2o icav=0 idisp=0 ief=-10 ifmo=-1 mxts=100000 $end                
 INPUT CARD> $tescav ntsall=240 $end                                                        
 INPUT CARD> $fmoprp nprint=131 prtdst(1)=0,0,-1,0 conv=1.0d-07 $end                        
 INPUT CARD> $fmo                                                                           
 INPUT CARD>      nbody=2                                                                   
 INPUT CARD>      nlayer=1                                                                  
 INPUT CARD>      modgrd=42                                                                 
 INPUT CARD>      NFRAG=7                                                                   
 INPUT CARD>      ICHARG(1)=   0,  0,  0,  0,  0,  0,  0                                    
 INPUT CARD>      FRGNAM(1)= L1, A2, Q3, L4, Q5,                                            
 INPUT CARD>                 V6, A7                                                         
 INPUT CARD>      INDAT(1)= 0                                                               
 INPUT CARD>                1    -23      0                                                 


 -------------------------------------------------------------
 GROUP DDI, PROGRAMMED BY: RYAN M. OLSON AND DMITRI G. FEDOROV
        FEDOROV ET AL., J. COMPUT. CHEM., 25 (2004) 872.
 -------------------------------------------------------------

 -------------------------------------------------------
 GDDI: INITIALIZATION COMPLETED FOR GROUP     1 OF     6
 WITH     1 PROCESSES BALTYP=DLB   global rank=        0
 -------------------------------------------------------

  512000000 WORDS OF MEMORY AVAILABLE

     BASIS OPTIONS
     -------------
     GBASIS=DFTB         IGAUSS=       0      POLAR=NONE    
     NDFUNC=       0     NFFUNC=       0     DIFFSP=       F
     NPFUNC=       0      DIFFS=       F     BASNAM=        


     RUN TITLE
     ---------
    FMO calculation:                                                             

 THE POINT GROUP OF THE MOLECULE IS C1      
 THE ORDER OF THE PRINCIPAL AXIS IS     0
 
  **********************************************************
  **  DENSITY-FUNCTIONAL TIGHT-BINDING (DFTB) CALCULATION **
  **********************************************************
        WRITTEN BY YOSHIO NISHIMOTO (NAGOYA UNIVERSITY)
 
 NUMBER OF SPECIES:  4
        SPECIES 1 :  C       WITH S+P   ORBITALS (USER DEFINED)
        SPECIES 2 :  H       WITH S     ORBITAL  (USER DEFINED)
        SPECIES 3 :  O       WITH S+P   ORBITALS (USER DEFINED)
        SPECIES 4 :  N       WITH S+P   ORBITALS (USER DEFINED)
 
     $DFTB OPTIONS
     -------------
 NDFTB  =       3     SCC    =       T     DFTB3  =       T
 SRSCC  =       F     DAMPXH =       T     DAMPEX =    4.00
 DISP   =DFT          ITYPMX =       0     ETEMP  =    0.00
 MODESD =       0     MODGAM =       8     PRTORB =       F
 
 --- SCC CALCULATION ---
     INCLUDE 3RD ORDER CORRECTION

 SETTING HUBBARD DERIVATIVES FOR DFTB3
 C       :     -0.14920 (USER DEFINED)
 H       :     -0.18570 (USER DEFINED)
 O       :     -0.15750 (USER DEFINED)
 N       :     -0.15350 (USER DEFINED)
     USE X-H DAMPING:  4.00000
 
 BROYDEN'S CHARGE MIXING
 DFT-D[1,2,3] TYPE DISPERSION IS TURNED ON

  16 SLATER-KOSTER FILES WILL BE READ
 
  START READING SLATER-KOSTER FILES
 
  1  1 (C        - C       ) = /home/qv0/Apps/data/slako/3ob/3ob-3-1/C-C.skf
  1  2 (C        - H       ) = /home/qv0/Apps/data/slako/3ob/3ob-3-1/C-H.skf
  1  3 (C        - O       ) = /home/qv0/Apps/data/slako/3ob/3ob-3-1/C-O.skf
  1  4 (C        - N       ) = /home/qv0/Apps/data/slako/3ob/3ob-3-1/C-N.skf
  2  1 (H        - C       ) = /home/qv0/Apps/data/slako/3ob/3ob-3-1/H-C.skf
  2  2 (H        - H       ) = /home/qv0/Apps/data/slako/3ob/3ob-3-1/H-H.skf
  2  3 (H        - O       ) = /home/qv0/Apps/data/slako/3ob/3ob-3-1/H-O.skf
  2  4 (H        - N       ) = /home/qv0/Apps/data/slako/3ob/3ob-3-1/H-N.skf
  3  1 (O        - C       ) = /home/qv0/Apps/data/slako/3ob/3ob-3-1/O-C.skf
  3  2 (O        - H       ) = /home/qv0/Apps/data/slako/3ob/3ob-3-1/O-H.skf
  3  3 (O        - O       ) = /home/qv0/Apps/data/slako/3ob/3ob-3-1/O-O.skf
  3  4 (O        - N       ) = /home/qv0/Apps/data/slako/3ob/3ob-3-1/O-N.skf
  4  1 (N        - C       ) = /home/qv0/Apps/data/slako/3ob/3ob-3-1/N-C.skf
  4  2 (N        - H       ) = /home/qv0/Apps/data/slako/3ob/3ob-3-1/N-H.skf
  4  3 (N        - O       ) = /home/qv0/Apps/data/slako/3ob/3ob-3-1/N-O.skf
  4  4 (N        - N       ) = /home/qv0/Apps/data/slako/3ob/3ob-3-1/N-N.skf

 ATOM   ATOMIC CHARGE
 C           6.0
 H           1.0
 O           8.0
 N           7.0

 TOTAL NUMBER OF BASIS SET SHELLS             =    7
 NUMBER OF CARTESIAN GAUSSIAN BASIS FUNCTIONS =   13
  ________________________________
 
           DFTD3 V1.2             
   S.GRIMME, UNIVERSITY MUENSTER  
   WED MAR 10 08:38:00 CET 2010   
  ________________________________
 
 PLEASE CITE DFT-D3 WORK DONE WITH THIS CODE AS:
 S. GRIMME, J. ANTONY, S. EHRLICH AND H. KRIEG,
 J. CHEM. PHYS, 132 (2010), 154104.
 IF USED WITH BJ-DAMPING CITE ALSO
 S. GRIMME, S. EHRLICH AND L. GOERIGK,
 J. COMPUT. CHEM. 32 (2011), 1456-1465
 
 DFT-D3 PARAMETERS WILL BE LOADED AND PRINTED
 BEFORE THE RESULTS
 
 IMPLEMENTATION OF DFT-D IN GAMESS BY:
 R.PEVERATI AND K.K.BALDRIDGE, 
 J.CHEM.THEORY COMPUT. 4,(2008), 2030-2048
 

 SELECTED MURRAY-HANDY-LAMING RADIAL GRID

 LEGACY BECKE'S FUZZY CELL METHOD

 SELECTED ORIGINAL BECKE'S PARTITION FUNCTION
 ERROR !! DCS8 MUST BE USED WITH DFT-D3

     $CONTRL OPTIONS
     ---------------
 SCFTYP=RHF          RUNTYP=OPTFMO       EXETYP=RUN     
 MPLEVL=       0     CITYP =NONE         CCTYP =NONE         VBTYP =NONE    
 DFTTYP=NONE         TDDFT =NONE    
 MULT  =       1     ICHARG=       0     NZVAR =       0     COORD =UNIQUE  
 PP    =NONE         RELWFN=NONE         LOCAL =NONE         NUMGRD=       F
 ISPHER=       1     NOSYM =       0     MAXIT =     200     UNITS =ANGS    
 PLTORB=       F     MOLPLT=       F     AIMPAC=       F     FRIEND=        
 NPRINT=      -5     IREST =       0     GEOM  =INPUT   
 NORMF =       0     NORMP =       0     ITOL  =      24     ICUT  =      -1
 INTTYP=BEST         GRDTYP=BEST         QMTTOL= 1.0E-06

     $SYSTEM OPTIONS
     ---------------
  REPLICATED MEMORY=   512000000 WORDS (ON EVERY NODE).
 DISTRIBUTED MEMDDI=           0 MILLION WORDS IN AGGREGATE,
 MEMDDI DISTRIBUTED OVER   1 PROCESSORS IS           0 WORDS/PROCESSOR.
 TOTAL MEMORY REQUESTED ON EACH PROCESSOR=   512000000 WORDS.
 TIMLIM=      525600.00 MINUTES, OR     365.0 DAYS.
 PARALL= F  BALTYP=  DLB     KDIAG=    0  COREFL= F
 MXSEQ2=     300 MXSEQ3=     150  mem10=         0  mem22=         0

     High-tech $SYSTEM options in MODIO:      31
        (       1) file flushing:        no 
        (       2) recycle dictionary:   yes
        (       4) skip timing summary:  yes
        (       8) save DFT grid file:   no 
        (      16) reduce output:        yes
        (      32) slaves open F15:      yes
        (      64) in-memory F15:        no 
        (     128) parallelize EVVRSP:   yes
        (     256) reduce timing output: no 
        (     512) use XYZ file:         no 
        (    1024) supershort output:    no 
        (    2048) superfast calculation:no 

 ** LOOKING UP INTERNALLY STORED DATA FOR SOLVENT=H2O      **
 OPTICAL AND PHYSICAL CONSTANTS:
 EPS= 78.390; EPSINF=  1.776; RSOLV=  1.385 A; VMOL=  18.070 ML/MOL;
 TCE= .25700E-03 1/K; STEN= 71.810 DYN/CM;  DSTEN=  0.6500; CMF=  1.2770


     -----------------------------------
     INPUT FOR PCM SOLVATION CALCULATION 
     -----------------------------------
     IEF   =     -10
     ICOMP =       0     IFIELD=       0     ICAV  =       0
     IDISP =       0     IREP  =       0     IDP   =       0

     SOLVNT=H2O          EPS   = 78.3900     EPSINF=  1.7760
     VMOL  = 18.0700     TCE   =  0.00025700 STEN  = 71.8100
     DSTEN =  0.6500     CMF   =  1.2770     RSOLV =  1.3850

     NESFP =       0
     OMEGA = 40.0000     RET   =100.0000     FRO   =  0.7000

     TABS  =298.0000     IPRINT=       0

     --------------------------------
     INPUT FOR ITERATIVE C-PCM METHOD 
     --------------------------------
     IPCMIT  =         1     MXDIIS  =        50
     MXITR1  =       200     MXITR2  =       200
     THRES   = 0.100E-09     IMUL    =         3
     RCUT(1) =   20.0000     RCUT(2) =   50.0000

     IDIRCT  =         1
     IMGABI  =         0     RABI    =    4.0000
     IMGASC  =         0     RASC    =   20.0000
     THRSLS  = 0.500E-03     DENSLS  =    0.0100
     IEFPOL  =         1     REFPOL  =    0.0000

     INPUT FOR ISOTROPIC DIELECTRICS
     -------------------------------
     EPS=    78.39

 Using Gaussians for PCM contribution to MEP, params: 0.10000E+01 0.10000E-07

          ----------------
          PROPERTIES INPUT
          ----------------

     MOMENTS            FIELD           POTENTIAL          DENSITY
 IEMOM =       1   IEFLD =       0   IEPOT =       0   IEDEN =       0
 WHERE =COMASS     WHERE =NUCLEI     WHERE =NUCLEI     WHERE =NUCLEI  
 OUTPUT=BOTH       OUTPUT=BOTH       OUTPUT=NONE       OUTPUT=BOTH    
 IEMINT=       0   IEFINT=       0                     IEDINT=       0
                                                       MORB  =       0
          EXTRAPOLATION IN EFFECT
          DIIS IN EFFECT
 ORBITAL PRINTING OPTION: NPREO=     1 32767     2     1

     -------------------------------
     INTEGRAL TRANSFORMATION OPTIONS
     -------------------------------
     NWORD  =            0
     CUTOFF = 1.0E-10     MPTRAN =       0
     DIRTRF =       T     AOINTS =DUP     

          ----------------------
          INTEGRAL INPUT OPTIONS
          ----------------------
 NOPK  =       1 NORDER=       0 SCHWRZ=       T

 ..... DONE SETTING UP THE RUN .....
 STEP CPU TIME =     0.07 TOTAL CPU TIME =          0.1 (      0.0 MIN)
 TOTAL WALL CLOCK TIME=          0.1 SECONDS, CPU UTILIZATION IS    88.99%

 """""""""""""""""""""""""""""""""""""""""""""""""""""""""""""""""""""""""""
 FMO geometry optimisation driver:

 Method=HSSUPD   UPDATE=BFGS       Hess=GUESS    LINSER=   0   NFRZ=     0
   STEP=  0.7500 STPMIN=  0.0000 STPMAX=  1.0000 STPFAC=  1.0000

 Using      3364 words of memory.
 """""""""""""""""""""""""""""""""""""""""""""""""""""""""""""""""""""""""""

     10830 words will be used to store inverse Hessian.

 CPU     0: STEP CPU TIME=     0.01 TOTAL CPU TIME=          0.1 (      0.0 MIN)
 TOTAL WALL CLOCK TIME=          0.1 SECONDS, CPU UTILIZATION IS    89.73%

                    ----------------------
                    AO INTEGRAL TECHNOLOGY
                    ----------------------
     S,P,L SHELL ROTATED AXIS INTEGRALS, REPROGRAMMED BY
        KAZUYA ISHIMURA (IMS) AND JOSE SIERRA (SYNSTAR).
     S,P,D,L SHELL ROTATED AXIS INTEGRALS PROGRAMMED BY
        KAZUYA ISHIMURA (INSTITUTE FOR MOLECULAR SCIENCE).
     S,P,D,F,G SHELL TO TOTAL QUARTET ANGULAR MOMENTUM SUM 5,
        ERIC PROGRAM BY GRAHAM FLETCHER (ELORET AND NASA ADVANCED
        SUPERCOMPUTING DIVISION, AMES RESEARCH CENTER).
     S,P,D,F,G,L SHELL GENERAL RYS QUADRATURE PROGRAMMED BY
        MICHEL DUPUIS (PACIFIC NORTHWEST NATIONAL LABORATORY).
 Setting modorb=3 flag...
 Setting modorb=3 flag...

 -----------------------------------------------------------------------
                  The Fragment Molecular Orbital (FMO) method.
                         Version 5.4
          coded by D. G. Fedorov under the guidance of K. Kitaura,
    with contributions from N. Asada, K. R. Brorsen, M. Chiba, C. Choi,
 D. S. Kaliakin, N. Minezawa, V. Mironov, T. Nagata, H. Nakata, Y. Nishimoto,
               S. R. Pruitt, C. Steinmann, and F. Zahariev.
       All publications using the FMO method in GAMESS should cite:
          D. G. Fedorov, K. Kitaura, J. Chem. Phys. 120, 6832 (2004).
 -----------------------------------------------------------------------

 Used memory (words):       778912
 Number of fragments:      7
 Number of layers:         1
 N-body FMO method:        2
 Number of atoms:        120
 Total charge:             0
 Total spin multiplicity:  1
 Number of basis sets:     1
 Number of LMO types:      1
 Number of boundaries:     6
 MonomerSCF convergence:   0.1000E-06
 Max monomerSCF iter:     30
 MonomerSCF criterion:     internal
 Max AOs per n-mer:       50       99
 Projection operator constant:  0.10E+07
 Layer electron correlation information
     nbody=  2
    SCFTYP=RHF     
    MPLEVL=  0
    DFTTYP=NONE    
     CITYP=NONE    
     CCTYP=NONE    
     TDDFT=NONE    
 FMO method: FMO2-DFTB3/D/PCM<1>

 Bond fragmentation scheme: HOP

 FMO approximations.
    Using point charge approximation for the 2e ESP with the VdW factor   2.00
    Using ES-dimer approximation with the VdW factor   2.00
    The uniform distances will be used in ESPs.
    Van der Waals radii in Angstrom are:
       R(C  )=  1.5000
       R(H  )=  1.2000
       R(O  )=  1.4000
       R(N  )=  1.5000
    FMO gradient: add ESP derivative terms.
    FMO gradient: add Mulliken charge derivative.
    FMO gradient: add HOP derivatives.
    FMO gradient: add response terms with SCZV.

 FMO initial guess options.
    Using monomer density to form dimer guess.
    Orthonormalize initial guess orbitals.

 FMO extensions.

 FMO automation options.

 FMO SCF converger options.
    SCF convergers:
    529    529    529    529    529    529    529    529    529    529
    Fragment orbitals will be exchanged.
    Fragment energies will be exchanged.

 FMO parallelisation options.
    Smart parallel load balancing: large jobs first.
    ESPs will be shell parallelised.
    Broadcast all fragments at once.
    Do the fragment initialisation in the reverse order.

 FMO properties and print-out level.
    Interfragment CT method:    4
          Puny print-out level.
    Skip ES dimer printout.
    Solvent screening model: local   

 Array dimensions maxbnd,maxknd,maxcbs,maxcao,maxbbd are:
                      15     10      4      5      4

 --------------------------------------------------


 There are           7 separated and      14 SCF (       0 of them correlated) dimers.

 Fragment statistics

      I  NAME     Q NAT0 NATB NA  NAO LAY MUL SCFTYP        NOP     MOL    CONV
 ==============================================================================
      1 L1        0   23   0   26   50 1  1 G RHF             0      -1      -1
      2 A2        0   10   1   14   29 1  1 G RHF             0      -1      -1
      3 Q3        0   17   1   25   48 1  1 G RHF             0      -1      -1
      4 L4        0   19   1   23   47 1  1 G RHF             0      -1      -1
      5 Q5        0   17   1   25   48 1  1 G RHF             0      -1      -1
      6 V6        0   16   1   20   41 1  1 G RHF             0      -1      -1
      7 A7        0   18   1   26   49 1  1 G RHF             0      -1      -1
 FMO iter  1.1,      0 fragment(s) converged, maxD 0.615499973 maxE23.745905112
 FMO iter  2.1,      0 fragment(s) converged, maxD 0.068953998 maxE 0.021496902
 FMO iter  3.1,      0 fragment(s) converged, maxD 0.013945501 maxE 0.003306541
 FMO iter  4.1,      0 fragment(s) converged, maxD 0.002305081 maxE 0.000651415
 FMO iter  5.1,      0 fragment(s) converged, maxD 0.000401830 maxE 0.000133163
 FMO iter  6.1,      0 fragment(s) converged, maxD 0.000141489 maxE 0.000030189
 FMO iter  7.1,      0 fragment(s) converged, maxD 0.000036401 maxE 0.000006833
 FMO iter  8.1,      0 fragment(s) converged, maxD 0.000028208 maxE 0.000001631
 FMO iter  9.1,      1 fragment(s) converged, maxD 0.000003878 maxE 0.000000542
 FMO iter 10.1,      6 fragment(s) converged, maxD 0.000001274 maxE 0.000000197
 FMO iter 11.1,      7 fragment(s) converged, maxD 0.000000402 maxE 0.000000069

 ------------Monomer SCF for layer 1 converged in 12 iterations!------------
         7 FRAGMENTS HAVE CONVERGED IN SCZV ON ITER=   5

 Clearing disp+rep.
 Dipole moment D(xyz),DA(1)=    5.0407118   -0.1093417    9.3128079   10.5900483

 Total energy of the molecule: Eunco+D(2)=     -143.032487713

 Total energy of the molecule: Euncorr(2)=     -142.918232987

 Total energy of the molecule: Edisp  (2)=       -0.114254725
 Dipole moment D(xyz),DA(2)=    4.1318330    1.4959176    9.0457396   10.0566008

 Energy gradient (hartree/bohr), no BSSE: G(2)

      (2) MAXIMUM GRADIENT =  0.0000916    RMS GRADIENT = 0.0000271

     Free unco+D energy in solvent=     -143.176114421
 Internal unco+D energy in solvent=     -143.032487713
 SAVE MULLIKEN IN .F23 FOR NSERCH =       0

 NSERCH:   1 E=     -143.176114421 GMAX=0.0000916 GRMS=0.0000271


 Cartesian coordinates for the CONVERGED geometry (Angst.):
     1   6    52.597595876377    65.518749604737    53.017977903039
     2   1    52.726083033098    64.502156670636    52.646842004472
     3   1    51.954799915440    66.060014870423    52.331261859776
     4   1    52.098023963885    65.452745082360    53.984168413472
     5   6    53.930772141525    66.218324564920    53.148183631089
     6   8    54.184569252552    67.281853682060    52.527652907764
     7   7    54.882734890263    65.674087310984    53.961293642322
     8   1    55.783048381583    66.161815445897    54.023837613460
     9   6    54.730550456352    64.420253607031    54.706624432666
    10   1    53.732700118556    64.393496068646    55.176757157958
    11   6    55.810838624535    64.328782135577    55.810361592715
    12   1    56.795893808973    64.426764758240    55.343002132456
    13   1    55.770554002447    63.329283627567    56.253108161523
    14   6    55.659152845368    65.395526823299    56.918684095061
    15   1    55.578084617316    66.380068032400    56.432768608860
    16   6    54.396569218846    65.169020611503    57.758011032601
    17   1    54.422601604437    64.194481950897    58.241337257460
    18   1    53.499162294003    65.218565833275    57.145613628451
    19   1    54.315314501976    65.926392279620    58.533550654001
    20   6    56.908615391771    65.403924031173    57.807430059251
    21   1    57.800603400220    65.605956093317    57.218931842122
    22   1    57.040265811630    64.442918685458    58.300066476730
    23   1    56.827174715134    66.167893490315    58.576789111002
    24   6    54.849081192615    63.176623059856    53.792665180305
    25   8    54.223258098515    62.122040368554    54.065559379935
    26   7    55.670509725696    63.260586944127    52.715066294032
    27   1    56.245918907298    64.097371330838    52.573692942924
    28   6    55.990259775480    62.068818702066    51.895765385013
    29   1    55.054231388103    61.499044530079    51.770852699387
    30   6    56.542121009222    62.494886239332    50.539304184269
    31   1    57.484815214671    63.023329153097    50.663004198482
    32   1    55.842220500186    63.150385559462    50.026860808864
    33   1    56.719919620853    61.623083565044    49.915617040701
    34   6    56.999490950230    61.210080598705    52.706441923028
    35   8    58.239431241231    61.325224247418    52.571448881015
    36   7    56.460548451487    60.377883426120    53.635583176079
    37   1    55.444201831939    60.312994395065    53.735732017177
    38   6    57.312113632965    59.695757329574    54.622925854402
    39   1    58.072373939685    60.420423080126    54.968683581752
    40   6    56.463231923556    59.224308383564    55.816856959524
    41   1    57.108481948762    58.702218439280    56.528317011914
    42   1    55.724349451491    58.497719208851    55.466779729472
    43   6    55.763051885116    60.385895356728    56.533144427565
    44   1    54.999973326459    60.837856911785    55.892224224987
    45   1    56.498439209201    61.173139981984    56.740978366754
    46   6    55.157887973432    59.952561647499    57.864348451235
    47   8    55.763221731944    59.174964096508    58.640625781124
    48   7    53.946618895972    60.469233730559    58.201513654285
    49   1    53.515429716686    60.210368352119    59.088414400083
    50   1    53.429940306968    61.076522048458    57.568289650579
    51   6    58.042485536760    58.501085468835    53.961679998876
    52   8    57.428127049339    57.455070305965    53.634910895179
    53   7    59.375267324431    58.637316528340    53.744838621131
    54   1    59.866521247106    59.471162155590    54.080278662086
    55   6    60.188338830253    57.499529423988    53.270951928978
    56   1    59.626423809190    57.005247617533    52.459944321442
    57   6    61.558867160780    57.980163333226    52.772564062430
    58   1    62.155234175770    57.105430388948    52.497764402696
    59   1    62.078677144214    58.462412892819    53.605897000531
    60   6    61.478520180973    58.956627494638    51.578299205718
    61   1    60.775839994564    59.761557373468    51.844277270345
    62   6    62.851348852704    59.590849885165    51.324467973472
    63   1    63.588088651236    58.833166636446    51.066193098141
    64   1    63.203935763317    60.114884415498    52.210032726665
    65   1    62.800754635294    60.303334693289    50.504572267161
    66   6    60.953276228653    58.266853010004    50.313504050935
    67   1    59.949734252160    57.876339461165    50.466039873254
    68   1    61.597686479379    57.439015939894    50.025754510528
    69   1    60.917012444562    58.969057052885    49.484176384962
    70   6    60.323665149481    56.513205928263    54.456366450944
    71   8    61.198425291304    56.663404295855    55.346708199122
    72   7    59.401131354825    55.522650759817    54.528997095274
    73   1    58.700717204440    55.418649008892    53.789590923491
    74   6    59.325931955725    54.619101556288    55.691544312962
    75   1    59.557627925238    55.220781960521    56.588614936759
    76   6    57.909800261867    54.032620885512    55.806295473386
    77   1    57.887591247525    53.329795581517    56.643546290319
    78   1    57.684505274186    53.458683578357    54.903127791830
    79   6    56.852244638890    55.129732495388    56.011762142737
    80   1    56.854728178807    55.816768999355    55.161279550234
    81   1    57.114139911600    55.715718760404    56.899671797744
    82   6    55.453108599574    54.551710034382    56.189999386022
    83   8    54.548359541393    54.741684261761    55.341139658672
    84   7    55.214792313919    53.823485889996    57.312545536432
    85   1    54.290364782340    53.424983949114    57.472475882831
    86   1    55.937661269285    53.678274494536    58.014621027614
    87   6    60.419877523378    53.527607110561    55.536633979039
    88   8    60.181406562283    52.415609116844    55.005025571117
    89   7    61.650984665704    53.874089589184    55.982816791543
    90   1    61.807707034636    54.805587363565    56.380440200671
    91   6    62.842771903926    53.050523421590    55.771335191257
    92   1    62.522543289221    51.997455808900    55.712593129318
    93   6    63.531621514670    53.432544753079    54.404716984360
    94   1    62.763871048255    53.279744114614    53.631667459986
    95   6    63.946824132829    54.906996043066    54.379906737476
    96   1    64.707761610632    55.109240096438    55.130378659368
    97   1    63.094771932703    55.555304928399    54.574024424265
    98   1    64.356887130426    55.165530722881    53.406483403025
    99   6    64.715479523259    52.513161471362    54.093039313602
   100   1    64.415728174542    51.467585367880    54.129926031777
   101   1    65.532709965936    52.658908419887    54.798626593764
   102   1    65.094285861634    52.719833763540    53.095144544471
   103   6    63.782732291069    53.251175806462    56.969858611055
   104   8    63.739840358173    54.305233004028    57.653169431489
   105   7    64.639762528477    52.242349172396    57.267190634407
   106   1    64.674605514128    51.404667251644    56.681473481753
   107   6    65.659534564410    52.369331596902    58.313237287316
   108   1    65.412773130527    53.281465818261    58.881305480672
   109   6    65.623898799374    51.152051940265    59.251736833554
   110   1    65.820230926228    50.235144833906    58.699973413801
   111   1    64.647100356293    51.064668532425    59.721636055461
   112   1    66.372782363743    51.248239167013    60.034205574129
   113   6    67.054260244451    52.544386013666    57.660306515764
   114   8    67.207918836647    52.400460340148    56.423003213707
   115   7    68.080534817692    52.862379314569    58.490521717871
   116   1    67.902299667254    52.978797618263    59.491160457748
   117   6    69.441920789450    53.045623793428    58.025392003799
   118   1    69.802553193005    54.055104985759    58.253809792933
   119   1    69.464698636278    52.894208173543    56.947136351010
   120   1    70.119555731633    52.328238080712    58.502739994444

 Geometry optimisation converged in    1 steps.

              12099510  WORDS OF DYNAMIC MEMORY USED
 EXECUTION OF GAMESS TERMINATED NORMALLY 03:47:22 10-FEB-2021    
 DDI: 263640 bytes (0.3 MB / 0 MWords) used by master data server.

 ----------------------------------------
 CPU timing information for all processes
 ========================================
 0: 4.316 + 0.293 = 4.609
 1: 4.706 + 0.251 = 4.958
 2: 4.693 + 0.213 = 4.906
 3: 4.497 + 0.199 = 4.697
 4: 4.436 + 0.197 = 4.634
 5: 4.451 + 0.181 = 4.633
 6: 0.30 + 0.367 = 0.398
 7: 0.01 + 0.03 = 0.04
 8: 0.01 + 0.03 = 0.04
 9: 0.02 + 0.02 = 0.04
 10: 0.01 + 0.03 = 0.04
 11: 0.01 + 0.03 = 0.04
 ----------------------------------------
 ddikick.x: exited gracefully.
----- accounting info -----
Files used on the master node or-condo-c227.ornl.gov were:
-rw-r--r-- 1 qv0 users    14830 Feb 10 03:47 /tmp/tmp.qv0.819745//mers-nemo.tmp-2021-02-10_034715/mers-nemo.F05
-rw-r--r-- 1 qv0 users    12594 Feb 10 03:47 /tmp/tmp.qv0.819745//mers-nemo.tmp-2021-02-10_034715/mers-nemo.F06.001
-rw-r--r-- 1 qv0 users    12594 Feb 10 03:47 /tmp/tmp.qv0.819745//mers-nemo.tmp-2021-02-10_034715/mers-nemo.F06.002
-rw-r--r-- 1 qv0 users    12594 Feb 10 03:47 /tmp/tmp.qv0.819745//mers-nemo.tmp-2021-02-10_034715/mers-nemo.F06.003
-rw-r--r-- 1 qv0 users    12594 Feb 10 03:47 /tmp/tmp.qv0.819745//mers-nemo.tmp-2021-02-10_034715/mers-nemo.F06.004
-rw-r--r-- 1 qv0 users    12594 Feb 10 03:47 /tmp/tmp.qv0.819745//mers-nemo.tmp-2021-02-10_034715/mers-nemo.F06.005
-rw-r--r-- 1 qv0 users     9009 Feb 10 03:47 /tmp/tmp.qv0.819745//mers-nemo.tmp-2021-02-10_034715/mers-nemo.F07
-rw-r--r-- 1 qv0 users     9009 Feb 10 03:47 /tmp/tmp.qv0.819745//mers-nemo.tmp-2021-02-10_034715/mers-nemo.F07.001
-rw-r--r-- 1 qv0 users     9009 Feb 10 03:47 /tmp/tmp.qv0.819745//mers-nemo.tmp-2021-02-10_034715/mers-nemo.F07.002
-rw-r--r-- 1 qv0 users     9009 Feb 10 03:47 /tmp/tmp.qv0.819745//mers-nemo.tmp-2021-02-10_034715/mers-nemo.F07.003
-rw-r--r-- 1 qv0 users     9009 Feb 10 03:47 /tmp/tmp.qv0.819745//mers-nemo.tmp-2021-02-10_034715/mers-nemo.F07.004
-rw-r--r-- 1 qv0 users     9009 Feb 10 03:47 /tmp/tmp.qv0.819745//mers-nemo.tmp-2021-02-10_034715/mers-nemo.F07.005
-rw-r--r-- 1 qv0 users 69660880 Feb 10 03:47 /tmp/tmp.qv0.819745//mers-nemo.tmp-2021-02-10_034715/mers-nemo.F10.000
-rw-r--r-- 1 qv0 users  4842560 Feb 10 03:47 /tmp/tmp.qv0.819745//mers-nemo.tmp-2021-02-10_034715/mers-nemo.F10.001
-rw-r--r-- 1 qv0 users  4842560 Feb 10 03:47 /tmp/tmp.qv0.819745//mers-nemo.tmp-2021-02-10_034715/mers-nemo.F10.002
-rw-r--r-- 1 qv0 users  4842560 Feb 10 03:47 /tmp/tmp.qv0.819745//mers-nemo.tmp-2021-02-10_034715/mers-nemo.F10.003
-rw-r--r-- 1 qv0 users  4842560 Feb 10 03:47 /tmp/tmp.qv0.819745//mers-nemo.tmp-2021-02-10_034715/mers-nemo.F10.004
-rw-r--r-- 1 qv0 users  4842560 Feb 10 03:47 /tmp/tmp.qv0.819745//mers-nemo.tmp-2021-02-10_034715/mers-nemo.F10.005
-rw-r--r-- 1 qv0 users     2584 Feb 10 03:47 /tmp/tmp.qv0.819745//mers-nemo.tmp-2021-02-10_034715/mers-nemo.F23.000
-rw-r--r-- 1 qv0 users     2584 Feb 10 03:47 /tmp/tmp.qv0.819745//mers-nemo.tmp-2021-02-10_034715/mers-nemo.F23.001
-rw-r--r-- 1 qv0 users     2584 Feb 10 03:47 /tmp/tmp.qv0.819745//mers-nemo.tmp-2021-02-10_034715/mers-nemo.F23.002
-rw-r--r-- 1 qv0 users     2584 Feb 10 03:47 /tmp/tmp.qv0.819745//mers-nemo.tmp-2021-02-10_034715/mers-nemo.F23.003
-rw-r--r-- 1 qv0 users     2584 Feb 10 03:47 /tmp/tmp.qv0.819745//mers-nemo.tmp-2021-02-10_034715/mers-nemo.F23.004
-rw-r--r-- 1 qv0 users     2584 Feb 10 03:47 /tmp/tmp.qv0.819745//mers-nemo.tmp-2021-02-10_034715/mers-nemo.F23.005
-rw-r--r-- 1 qv0 users        0 Feb 10 03:47 /tmp/tmp.qv0.819745//mers-nemo.tmp-2021-02-10_034715/mers-nemo.F26.000
-rw-r--r-- 1 qv0 users        0 Feb 10 03:47 /tmp/tmp.qv0.819745//mers-nemo.tmp-2021-02-10_034715/mers-nemo.F26.001
-rw-r--r-- 1 qv0 users        0 Feb 10 03:47 /tmp/tmp.qv0.819745//mers-nemo.tmp-2021-02-10_034715/mers-nemo.F26.002
-rw-r--r-- 1 qv0 users        0 Feb 10 03:47 /tmp/tmp.qv0.819745//mers-nemo.tmp-2021-02-10_034715/mers-nemo.F26.003
-rw-r--r-- 1 qv0 users        0 Feb 10 03:47 /tmp/tmp.qv0.819745//mers-nemo.tmp-2021-02-10_034715/mers-nemo.F26.004
-rw-r--r-- 1 qv0 users        0 Feb 10 03:47 /tmp/tmp.qv0.819745//mers-nemo.tmp-2021-02-10_034715/mers-nemo.F26.005
-rw-r--r-- 1 qv0 users        0 Feb 10 03:47 /tmp/tmp.qv0.819745//mers-nemo.tmp-2021-02-10_034715/mers-nemo.F27.000
-rw-r--r-- 1 qv0 users        0 Feb 10 03:47 /tmp/tmp.qv0.819745//mers-nemo.tmp-2021-02-10_034715/mers-nemo.F27.001
-rw-r--r-- 1 qv0 users        0 Feb 10 03:47 /tmp/tmp.qv0.819745//mers-nemo.tmp-2021-02-10_034715/mers-nemo.F27.002
-rw-r--r-- 1 qv0 users        0 Feb 10 03:47 /tmp/tmp.qv0.819745//mers-nemo.tmp-2021-02-10_034715/mers-nemo.F27.003
-rw-r--r-- 1 qv0 users        0 Feb 10 03:47 /tmp/tmp.qv0.819745//mers-nemo.tmp-2021-02-10_034715/mers-nemo.F27.004
-rw-r--r-- 1 qv0 users        0 Feb 10 03:47 /tmp/tmp.qv0.819745//mers-nemo.tmp-2021-02-10_034715/mers-nemo.F27.005
-rw-r--r-- 1 qv0 users    86648 Feb 10 03:47 /tmp/tmp.qv0.819745//mers-nemo.tmp-2021-02-10_034715/mers-nemo.F38.000
-rw-r--r-- 1 qv0 users    86648 Feb 10 03:47 /tmp/tmp.qv0.819745//mers-nemo.tmp-2021-02-10_034715/mers-nemo.F38.001
-rw-r--r-- 1 qv0 users    86648 Feb 10 03:47 /tmp/tmp.qv0.819745//mers-nemo.tmp-2021-02-10_034715/mers-nemo.F38.002
-rw-r--r-- 1 qv0 users    86648 Feb 10 03:47 /tmp/tmp.qv0.819745//mers-nemo.tmp-2021-02-10_034715/mers-nemo.F38.003
-rw-r--r-- 1 qv0 users    86648 Feb 10 03:47 /tmp/tmp.qv0.819745//mers-nemo.tmp-2021-02-10_034715/mers-nemo.F38.004
-rw-r--r-- 1 qv0 users    86648 Feb 10 03:47 /tmp/tmp.qv0.819745//mers-nemo.tmp-2021-02-10_034715/mers-nemo.F38.005
-rw-r--r-- 1 qv0 users   409600 Feb 10 03:47 /tmp/tmp.qv0.819745//mers-nemo.tmp-2021-02-10_034715/mers-nemo.F40.000
-rw-r--r-- 1 qv0 users   409600 Feb 10 03:47 /tmp/tmp.qv0.819745//mers-nemo.tmp-2021-02-10_034715/mers-nemo.F40.001
-rw-r--r-- 1 qv0 users   409600 Feb 10 03:47 /tmp/tmp.qv0.819745//mers-nemo.tmp-2021-02-10_034715/mers-nemo.F40.002
-rw-r--r-- 1 qv0 users   409600 Feb 10 03:47 /tmp/tmp.qv0.819745//mers-nemo.tmp-2021-02-10_034715/mers-nemo.F40.003
-rw-r--r-- 1 qv0 users   409600 Feb 10 03:47 /tmp/tmp.qv0.819745//mers-nemo.tmp-2021-02-10_034715/mers-nemo.F40.004
-rw-r--r-- 1 qv0 users   409600 Feb 10 03:47 /tmp/tmp.qv0.819745//mers-nemo.tmp-2021-02-10_034715/mers-nemo.F40.005
Wed Feb 10 03:47:25 EST 2021
0.151u 0.066s 0:10.01 2.0%	0+0k 0+344io 0pf+0w
