# Supplementary material for: Structural and functional characterization of NEMO cleavage by SARS-CoV-2 3CLpro
Source: Nat Commun. 2022 Sep 8;13:5285. doi: 10.1038/s41467-022-32922-9 (PMC9453703; doi:10.1038/s41467-022-32922-9)
Supplement: Supplementary file 4 — Supplementary Data 1 [file 41467_2022_32922_MOESM4_ESM.zip › supp_files/dftb_xyzoutputs/sars1_receptor.xyz]

4629
 $fmoxyz
   N             29.770000000000     28.590000000000     57.080000000000
   H             30.200000000000     28.270000000000     57.970000000000
   H             29.800000000000     27.800000000000     56.400000000000
   H             28.770000000000     28.850000000000     57.230000000000
   C             30.520000000000     29.780000000000     56.590000000000
   H             31.580000000000     29.610000000000     56.770000000000
   C             30.270000000000     29.960000000000     55.080000000000
   H             29.200000000000     30.150000000000     54.860000000000
   H             30.600000000000     29.070000000000     54.510000000000
   H             30.850000000000     30.830000000000     54.700000000000
   C             30.100000000000     31.000000000000     57.380000000000
   O             28.910000000000     31.290000000000     57.440000000000
   N             31.020000000000     31.710000000000     58.050000000000
   H             32.000000000000     31.500000000000     58.040000000000
   C             30.620000000000     32.780000000000     58.950000000000
   H             29.870000000000     33.370000000000     58.440000000000
   C             30.020000000000     32.270000000000     60.290000000000
   H             29.040000000000     31.790000000000     60.050000000000
   H             29.790000000000     33.110000000000     60.990000000000
   O             30.830000000000     31.290000000000     60.930000000000
   H             31.520000000000     31.760000000000     61.420000000000
   C             31.770000000000     33.730000000000     59.210000000000
   O             32.930000000000     33.430000000000     58.920000000000
   N             31.450000000000     34.930000000000     59.750000000000
   H             30.510000000000     35.120000000000     60.020000000000
   C             32.410000000000     36.010000000000     60.000000000000
   H             33.250000000000     35.580000000000     60.530000000000
   H             31.890000000000     36.750000000000     60.590000000000
   C             32.970000000000     36.720000000000     58.790000000000
   O             32.850000000000     36.270000000000     57.650000000000
   N             33.600000000000     37.880000000000     59.030000000000
   H             33.650000000000     38.250000000000     59.950000000000
   C             34.340000000000     38.610000000000     58.020000000000
   H             34.780000000000     37.900000000000     57.330000000000
   C             33.410000000000     39.620000000000     57.280000000000
   H             33.160000000000     40.490000000000     57.920000000000
   H             32.450000000000     39.100000000000     57.040000000000
   C             33.990000000000     40.080000000000     55.980000000000
   C             34.000000000000     39.210000000000     54.870000000000
   H             33.600000000000     38.210000000000     54.980000000000
   C             34.500000000000     39.630000000000     53.630000000000
   H             34.490000000000     38.950000000000     52.790000000000
   C             34.980000000000     40.930000000000     53.480000000000
   H             35.370000000000     41.260000000000     52.530000000000
   C             34.460000000000     41.390000000000     55.810000000000
   H             34.430000000000     42.080000000000     56.640000000000
   C             34.940000000000     41.820000000000     54.560000000000
   H             35.290000000000     42.830000000000     54.440000000000
   C             35.460000000000     39.340000000000     58.750000000000
   O             35.230000000000     39.990000000000     59.770000000000
   N             36.710000000000     39.230000000000     58.270000000000
   H             36.880000000000     38.680000000000     57.460000000000
   C             37.880000000000     39.840000000000     58.890000000000
   H             37.570000000000     40.560000000000     59.630000000000
   C             38.790000000000     38.770000000000     59.560000000000
   H             39.860000000000     39.090000000000     59.580000000000
   H             38.750000000000     37.870000000000     58.920000000000
   C             38.410000000000     38.380000000000     61.010000000000
   H             38.870000000000     37.390000000000     61.210000000000
   H             37.310000000000     38.260000000000     61.080000000000
   C             38.900000000000     39.370000000000     62.090000000000
   H             38.380000000000     40.340000000000     61.980000000000
   H             40.000000000000     39.510000000000     62.010000000000
   N             38.580000000000     38.770000000000     63.430000000000
   H             38.310000000000     37.810000000000     63.500000000000
   C             38.650000000000     39.410000000000     64.590000000000
   N             39.090000000000     40.640000000000     64.730000000000
   H             39.460000000000     41.130000000000     63.950000000000
   H             39.140000000000     41.040000000000     65.650000000000
   N             38.280000000000     38.760000000000     65.670000000000
   H             38.030000000000     37.790000000000     65.580000000000
   H             38.280000000000     39.180000000000     66.580000000000
   C             38.680000000000     40.620000000000     57.860000000000
   O             38.640000000000     40.370000000000     56.660000000000
   N             39.490000000000     41.600000000000     58.320000000000
   H             39.520000000000     41.860000000000     59.280000000000
   C             40.460000000000     42.250000000000     57.450000000000
   H             40.060000000000     42.320000000000     56.450000000000
   C             40.750000000000     43.690000000000     57.950000000000
   H             41.260000000000     43.650000000000     58.940000000000
   H             39.770000000000     44.200000000000     58.090000000000
   C             41.600000000000     44.530000000000     56.970000000000
   H             41.160000000000     44.500000000000     55.950000000000
   H             42.610000000000     44.060000000000     56.920000000000
   C             41.800000000000     46.000000000000     57.410000000000
   H             42.550000000000     46.480000000000     56.750000000000
   H             42.240000000000     45.980000000000     58.430000000000
   C             40.550000000000     46.890000000000     57.480000000000
   H             40.810000000000     47.880000000000     57.890000000000
   H             39.760000000000     46.430000000000     58.120000000000
   N             39.990000000000     47.120000000000     56.150000000000
   H             39.830000000000     46.250000000000     55.600000000000
   H             40.590000000000     47.790000000000     55.620000000000
   H             39.060000000000     47.580000000000     56.260000000000
   C             41.690000000000     41.360000000000     57.390000000000
   O             42.430000000000     41.220000000000     58.350000000000
   N             41.860000000000     40.660000000000     56.240000000000
   H             41.270000000000     40.820000000000     55.460000000000
   C             42.680000000000     39.470000000000     56.160000000000
   H             43.140000000000     39.260000000000     57.110000000000
   C             41.780000000000     38.260000000000     55.770000000000
   H             41.280000000000     38.480000000000     54.810000000000
   H             40.990000000000     38.180000000000     56.540000000000
   C             42.520000000000     36.910000000000     55.680000000000
   H             43.100000000000     36.760000000000     56.620000000000
   H             43.260000000000     36.930000000000     54.850000000000
   S             41.410000000000     35.480000000000     55.450000000000
   C             40.920000000000     35.810000000000     53.740000000000
   H             41.810000000000     35.910000000000     53.080000000000
   H             40.310000000000     36.740000000000     53.650000000000
   H             40.300000000000     34.970000000000     53.340000000000
   C             43.800000000000     39.630000000000     55.150000000000
   O             43.570000000000     39.870000000000     53.960000000000
   N             45.050000000000     39.480000000000     55.610000000000
   H             45.210000000000     39.220000000000     56.560000000000
   C             46.230000000000     39.590000000000     54.790000000000
   H             46.060000000000     40.330000000000     54.020000000000
   C             47.430000000000     40.040000000000     55.650000000000
   H             47.650000000000     39.290000000000     56.440000000000
   H             47.200000000000     41.010000000000     56.140000000000
   H             48.340000000000     40.170000000000     55.030000000000
   C             46.560000000000     38.280000000000     54.080000000000
   O             46.100000000000     37.200000000000     54.450000000000
   N             47.360000000000     38.340000000000     53.000000000000
   H             47.690000000000     39.220000000000     52.680000000000
   C             48.000000000000     37.180000000000     52.410000000000
   H             47.220000000000     36.450000000000     52.260000000000
   C             48.660000000000     37.520000000000     51.050000000000
   H             49.310000000000     36.690000000000     50.700000000000
   H             49.270000000000     38.440000000000     51.140000000000
   C             47.600000000000     37.720000000000     50.000000000000
   C             47.010000000000     36.610000000000     49.380000000000
   H             47.300000000000     35.610000000000     49.670000000000
   C             46.050000000000     36.780000000000     48.370000000000
   H             45.620000000000     35.910000000000     47.880000000000
   C             45.660000000000     38.060000000000     47.990000000000
   H             44.920000000000     38.200000000000     47.210000000000
   C             47.210000000000     39.010000000000     49.590000000000
   H             47.670000000000     39.880000000000     50.040000000000
   C             46.240000000000     39.180000000000     48.600000000000
   H             45.920000000000     40.170000000000     48.320000000000
   C             49.060000000000     36.570000000000     53.340000000000
   O             49.790000000000     37.330000000000     53.980000000000
   N             49.220000000000     35.240000000000     53.440000000000
   C             48.240000000000     34.250000000000     52.980000000000
   H             48.300000000000     34.180000000000     51.870000000000
   H             47.210000000000     34.530000000000     53.300000000000
   C             50.340000000000     34.610000000000     54.140000000000
   H             50.190000000000     34.790000000000     55.190000000000
   C             50.190000000000     33.110000000000     53.790000000000
   H             50.600000000000     32.460000000000     54.590000000000
   H             50.680000000000     32.880000000000     52.830000000000
   C             48.680000000000     32.940000000000     53.630000000000
   H             48.400000000000     32.050000000000     53.030000000000
   H             48.200000000000     32.860000000000     54.630000000000
   C             51.720000000000     35.150000000000     53.790000000000
   O             52.110000000000     35.170000000000     52.620000000000
   N             52.500000000000     35.580000000000     54.800000000000
   H             52.190000000000     35.550000000000     55.740000000000
   C             53.740000000000     36.320000000000     54.580000000000
   H             53.560000000000     37.030000000000     53.790000000000
   C             54.140000000000     37.140000000000     55.840000000000
   H             53.390000000000     37.950000000000     55.950000000000
   H             55.130000000000     37.620000000000     55.720000000000
   O             54.100000000000     36.360000000000     57.040000000000
   H             54.820000000000     35.720000000000     57.020000000000
   C             54.940000000000     35.510000000000     54.140000000000
   O             55.910000000000     36.070000000000     53.650000000000
   N             54.900000000000     34.170000000000     54.280000000000
   H             54.080000000000     33.780000000000     54.700000000000
   C             56.040000000000     33.260000000000     54.140000000000
   H             55.650000000000     32.250000000000     54.180000000000
   H             56.710000000000     33.460000000000     54.960000000000
   C             56.870000000000     33.340000000000     52.880000000000
   O             58.080000000000     33.130000000000     52.910000000000
   N             56.250000000000     33.650000000000     51.730000000000
   H             55.270000000000     33.800000000000     51.720000000000
   C             56.980000000000     33.850000000000     50.490000000000
   H             57.720000000000     33.070000000000     50.380000000000
   C             56.020000000000     33.770000000000     49.270000000000
   H             56.580000000000     34.050000000000     48.360000000000
   H             55.190000000000     34.500000000000     49.400000000000
   C             55.440000000000     32.360000000000     49.040000000000
   H             54.810000000000     32.060000000000     49.910000000000
   H             56.280000000000     31.650000000000     48.960000000000
   C             54.590000000000     32.300000000000     47.760000000000
   H             55.190000000000     32.780000000000     46.950000000000
   H             53.670000000000     32.900000000000     47.870000000000
   C             54.270000000000     30.880000000000     47.260000000000
   H             55.150000000000     30.210000000000     47.350000000000
   H             54.000000000000     30.940000000000     46.180000000000
   N             53.130000000000     30.240000000000     47.960000000000
   H             52.340000000000     30.900000000000     48.140000000000
   H             53.420000000000     29.830000000000     48.870000000000
   H             52.800000000000     29.490000000000     47.320000000000
   C             57.760000000000     35.160000000000     50.440000000000
   O             58.730000000000     35.300000000000     49.700000000000
   N             57.360000000000     36.160000000000     51.250000000000
   H             56.590000000000     36.030000000000     51.870000000000
   C             58.020000000000     37.440000000000     51.340000000000
   H             58.600000000000     37.620000000000     50.450000000000
   C             57.010000000000     38.570000000000     51.480000000000
   H             56.400000000000     38.440000000000     52.400000000000
   C             57.700000000000     39.940000000000     51.530000000000
   H             58.350000000000     40.090000000000     50.640000000000
   H             58.340000000000     40.050000000000     52.430000000000
   H             56.940000000000     40.750000000000     51.560000000000
   C             56.060000000000     38.520000000000     50.270000000000
   H             55.410000000000     37.610000000000     50.290000000000
   H             56.630000000000     38.520000000000     49.320000000000
   H             55.390000000000     39.400000000000     50.270000000000
   C             59.010000000000     37.430000000000     52.500000000000
   O             60.070000000000     38.050000000000     52.420000000000
   N             58.740000000000     36.640000000000     53.580000000000
   H             57.850000000000     36.190000000000     53.640000000000
   C             59.630000000000     36.470000000000     54.730000000000
   H             59.720000000000     37.420000000000     55.230000000000
   C             59.080000000000     35.390000000000     55.730000000000
   H             59.880000000000     35.110000000000     56.450000000000
   H             58.820000000000     34.490000000000     55.150000000000
   C             57.860000000000     35.810000000000     56.600000000000
   H             57.080000000000     36.280000000000     55.960000000000
   H             58.180000000000     36.560000000000     57.360000000000
   C             57.220000000000     34.640000000000     57.340000000000
   O             57.950000000000     33.820000000000     57.970000000000
   O             55.970000000000     34.520000000000     57.290000000000
   C             61.030000000000     36.040000000000     54.330000000000
   O             62.030000000000     36.580000000000     54.790000000000
   N             61.120000000000     35.080000000000     53.390000000000
   H             60.280000000000     34.680000000000     53.030000000000
   C             62.380000000000     34.560000000000     52.860000000000
   H             62.160000000000     33.630000000000     52.350000000000
   H             63.070000000000     34.420000000000     53.690000000000
   C             63.080000000000     35.440000000000     51.860000000000
   O             64.090000000000     35.050000000000     51.290000000000
   N             62.550000000000     36.650000000000     51.590000000000
   H             61.710000000000     36.950000000000     52.030000000000
   C             63.160000000000     37.590000000000     50.660000000000
   H             64.020000000000     37.150000000000     50.170000000000
   C             62.150000000000     38.040000000000     49.570000000000
   H             62.660000000000     38.750000000000     48.890000000000
   H             61.300000000000     38.570000000000     50.050000000000
   S             61.540000000000     36.640000000000     48.590000000000
   H             60.690000000000     36.160000000000     49.480000000000
   C             63.680000000000     38.830000000000     51.370000000000
   O             64.210000000000     39.730000000000     50.720000000000
   N             63.570000000000     38.940000000000     52.700000000000
   H             63.180000000000     38.200000000000     53.250000000000
   C             63.960000000000     40.160000000000     53.390000000000
   H             63.880000000000     40.990000000000     52.710000000000
   C             63.020000000000     40.480000000000     54.580000000000
   H             63.340000000000     41.420000000000     55.070000000000
   H             63.100000000000     39.670000000000     55.330000000000
   C             61.530000000000     40.610000000000     54.170000000000
   H             60.950000000000     40.900000000000     55.070000000000
   H             61.170000000000     39.600000000000     53.890000000000
   S             61.160000000000     41.760000000000     52.790000000000
   C             61.940000000000     43.280000000000     53.400000000000
   H             63.040000000000     43.150000000000     53.510000000000
   H             61.530000000000     43.580000000000     54.390000000000
   H             61.780000000000     44.120000000000     52.690000000000
   C             65.400000000000     40.140000000000     53.860000000000
   O             65.880000000000     39.160000000000     54.440000000000
   N             66.140000000000     41.240000000000     53.610000000000
   H             65.740000000000     41.990000000000     53.090000000000
   C             67.520000000000     41.400000000000     54.010000000000
   H             67.750000000000     40.700000000000     54.790000000000
   C             68.530000000000     41.190000000000     52.870000000000
   H             69.560000000000     41.380000000000     53.240000000000
   C             68.490000000000     39.720000000000     52.420000000000
   H             67.500000000000     39.480000000000     51.970000000000
   H             68.650000000000     39.040000000000     53.280000000000
   H             69.270000000000     39.520000000000     51.650000000000
   C             68.260000000000     42.140000000000     51.680000000000
   H             68.310000000000     43.200000000000     51.990000000000
   H             67.260000000000     41.930000000000     51.250000000000
   H             69.020000000000     41.960000000000     50.890000000000
   C             67.710000000000     42.780000000000     54.620000000000
   O             66.850000000000     43.660000000000     54.500000000000
   N             68.830000000000     43.000000000000     55.330000000000
   H             69.490000000000     42.260000000000     55.440000000000
   C             69.190000000000     44.270000000000     55.920000000000
   H             68.330000000000     44.920000000000     55.990000000000
   C             69.790000000000     44.030000000000     57.330000000000
   H             70.710000000000     43.410000000000     57.220000000000
   H             69.070000000000     43.400000000000     57.880000000000
   C             70.100000000000     45.290000000000     58.160000000000
   H             69.170000000000     45.900000000000     58.290000000000
   H             70.860000000000     45.920000000000     57.660000000000
   C             70.650000000000     44.920000000000     59.550000000000
   O             71.150000000000     43.810000000000     59.780000000000
   N             70.600000000000     45.860000000000     60.510000000000
   H             71.060000000000     45.670000000000     61.380000000000
   H             70.160000000000     46.740000000000     60.340000000000
   C             70.230000000000     44.930000000000     55.020000000000
   O             71.190000000000     44.290000000000     54.620000000000
   N             70.060000000000     46.230000000000     54.680000000000
   H             69.270000000000     46.750000000000     55.010000000000
   C             71.000000000000     46.960000000000     53.850000000000
   H             71.870000000000     46.350000000000     53.650000000000
   C             70.420000000000     47.400000000000     52.510000000000
   H             69.560000000000     48.090000000000     52.670000000000
   C             71.490000000000     48.140000000000     51.670000000000
   H             72.390000000000     47.500000000000     51.550000000000
   H             71.790000000000     49.100000000000     52.140000000000
   H             71.090000000000     48.370000000000     50.660000000000
   C             69.900000000000     46.170000000000     51.740000000000
   H             69.050000000000     45.700000000000     52.280000000000
   H             70.700000000000     45.420000000000     51.610000000000
   H             69.540000000000     46.480000000000     50.730000000000
   C             71.490000000000     48.180000000000     54.630000000000
   O             70.710000000000     49.030000000000     55.050000000000
   N             72.820000000000     48.280000000000     54.820000000000
   H             73.410000000000     47.540000000000     54.510000000000
   C             73.460000000000     49.360000000000     55.550000000000
   H             72.730000000000     50.090000000000     55.860000000000
   C             74.200000000000     48.860000000000     56.790000000000
   H             74.920000000000     48.060000000000     56.510000000000
   O             73.290000000000     48.290000000000     57.720000000000
   H             72.880000000000     49.040000000000     58.160000000000
   C             74.950000000000     49.980000000000     57.530000000000
   H             74.270000000000     50.830000000000     57.760000000000
   H             75.810000000000     50.370000000000     56.940000000000
   H             75.350000000000     49.590000000000     58.490000000000
   C             74.460000000000     50.060000000000     54.660000000000
   O             75.300000000000     49.430000000000     54.020000000000
   N             74.400000000000     51.410000000000     54.600000000000
   H             73.680000000000     51.900000000000     55.080000000000
   C             75.450000000000     52.210000000000     53.980000000000
   H             76.330000000000     51.600000000000     53.810000000000
   C             74.970000000000     52.810000000000     52.630000000000
   H             74.130000000000     53.500000000000     52.830000000000
   H             74.560000000000     51.970000000000     52.020000000000
   S             76.280000000000     53.650000000000     51.670000000000
   H             77.000000000000     52.550000000000     51.490000000000
   C             75.830000000000     53.300000000000     54.970000000000
   O             75.010000000000     54.140000000000     55.350000000000
   N             77.090000000000     53.310000000000     55.460000000000
   H             77.780000000000     52.680000000000     55.100000000000
   C             77.530000000000     54.180000000000     56.550000000000
   H             77.480000000000     55.200000000000     56.210000000000
   H             78.530000000000     53.870000000000     56.800000000000
   C             76.720000000000     54.060000000000     57.830000000000
   O             76.690000000000     53.020000000000     58.490000000000
   N             76.050000000000     55.150000000000     58.240000000000
   H             76.090000000000     56.000000000000     57.710000000000
   C             75.240000000000     55.210000000000     59.450000000000
   H             75.500000000000     54.380000000000     60.100000000000
   C             75.430000000000     56.500000000000     60.250000000000
   H             74.870000000000     56.450000000000     61.210000000000
   O             75.020000000000     57.660000000000     59.530000000000
   H             74.060000000000     57.610000000000     59.460000000000
   C             76.920000000000     56.690000000000     60.580000000000
   H             77.510000000000     56.850000000000     59.650000000000
   H             77.330000000000     55.800000000000     61.100000000000
   H             77.060000000000     57.590000000000     61.210000000000
   C             73.770000000000     55.070000000000     59.130000000000
   O             72.910000000000     55.410000000000     59.950000000000
   N             73.430000000000     54.590000000000     57.920000000000
   H             74.140000000000     54.300000000000     57.280000000000
   C             72.080000000000     54.610000000000     57.400000000000
   H             71.390000000000     55.020000000000     58.130000000000
   C             72.000000000000     55.460000000000     56.130000000000
   H             72.610000000000     54.990000000000     55.320000000000
   O             72.500000000000     56.780000000000     56.350000000000
   H             72.360000000000     57.250000000000     55.530000000000
   C             70.560000000000     55.630000000000     55.660000000000
   H             69.930000000000     56.050000000000     56.470000000000
   H             70.150000000000     54.640000000000     55.350000000000
   H             70.500000000000     56.310000000000     54.780000000000
   C             71.650000000000     53.190000000000     57.100000000000
   O             72.220000000000     52.540000000000     56.220000000000
   N             70.650000000000     52.660000000000     57.840000000000
   H             70.190000000000     53.200000000000     58.540000000000
   C             70.270000000000     51.240000000000     57.780000000000
   H             70.770000000000     50.770000000000     56.940000000000
   C             70.660000000000     50.460000000000     59.030000000000
   H             70.250000000000     50.950000000000     59.940000000000
   O             72.080000000000     50.410000000000     59.130000000000
   H             72.300000000000     50.190000000000     60.040000000000
   C             70.200000000000     48.990000000000     58.980000000000
   H             70.550000000000     48.510000000000     58.030000000000
   H             69.100000000000     48.910000000000     59.040000000000
   H             70.640000000000     48.440000000000     59.830000000000
   C             68.780000000000     51.060000000000     57.520000000000
   O             67.930000000000     51.660000000000     58.180000000000
   N             68.420000000000     50.220000000000     56.530000000000
   H             69.120000000000     49.730000000000     56.000000000000
   C             67.050000000000     49.940000000000     56.160000000000
   H             66.450000000000     49.950000000000     57.060000000000
   C             66.420000000000     50.970000000000     55.180000000000
   H             66.090000000000     51.830000000000     55.800000000000
   H             65.500000000000     50.590000000000     54.700000000000
   C             67.330000000000     51.530000000000     54.060000000000
   H             68.240000000000     51.970000000000     54.520000000000
   C             67.760000000000     50.440000000000     53.070000000000
   H             66.870000000000     49.910000000000     52.680000000000
   H             68.410000000000     49.690000000000     53.590000000000
   H             68.330000000000     50.860000000000     52.220000000000
   C             66.600000000000     52.650000000000     53.300000000000
   H             66.260000000000     53.440000000000     54.010000000000
   H             65.700000000000     52.240000000000     52.790000000000
   H             67.250000000000     53.120000000000     52.530000000000
   C             66.920000000000     48.510000000000     55.640000000000
   O             67.880000000000     47.750000000000     55.610000000000
   N             65.690000000000     48.090000000000     55.280000000000
   H             64.920000000000     48.710000000000     55.270000000000
   C             65.440000000000     46.770000000000     54.740000000000
   H             66.140000000000     46.070000000000     55.170000000000
   C             64.000000000000     46.260000000000     55.060000000000
   H             63.920000000000     45.180000000000     54.820000000000
   H             63.250000000000     46.810000000000     54.450000000000
   C             63.680000000000     46.440000000000     56.540000000000
   O             64.010000000000     45.600000000000     57.380000000000
   N             62.960000000000     47.530000000000     56.880000000000
   H             62.620000000000     47.600000000000     57.810000000000
   H             62.790000000000     48.240000000000     56.190000000000
   C             65.640000000000     46.750000000000     53.230000000000
   O             65.500000000000     47.760000000000     52.540000000000
   N             65.990000000000     45.580000000000     52.680000000000
   H             66.170000000000     44.790000000000     53.260000000000
   C             66.010000000000     45.350000000000     51.240000000000
   H             67.030000000000     45.190000000000     50.940000000000
   H             65.530000000000     46.160000000000     50.720000000000
   C             65.240000000000     44.110000000000     50.910000000000
   O             65.020000000000     43.240000000000     51.760000000000
   N             64.860000000000     43.980000000000     49.630000000000
   H             65.050000000000     44.710000000000     48.990000000000
   C             64.150000000000     42.830000000000     49.100000000000
   H             63.850000000000     42.170000000000     49.910000000000
   C             62.890000000000     43.300000000000     48.320000000000
   H             63.220000000000     43.940000000000     47.470000000000
   H             62.280000000000     43.940000000000     48.990000000000
   C             61.980000000000     42.180000000000     47.770000000000
   H             62.610000000000     41.420000000000     47.250000000000
   C             61.230000000000     41.470000000000     48.910000000000
   H             60.600000000000     42.190000000000     49.460000000000
   H             61.950000000000     41.010000000000     49.630000000000
   H             60.590000000000     40.660000000000     48.500000000000
   C             60.990000000000     42.730000000000     46.740000000000
   H             61.540000000000     43.170000000000     45.870000000000
   H             60.340000000000     43.510000000000     47.180000000000
   H             60.340000000000     41.920000000000     46.360000000000
   C             65.090000000000     42.070000000000     48.190000000000
   O             65.560000000000     42.610000000000     47.190000000000
   N             65.420000000000     40.820000000000     48.530000000000
   H             65.000000000000     40.400000000000     49.330000000000
   C             66.400000000000     39.990000000000     47.840000000000
   H             67.000000000000     40.610000000000     47.190000000000
   C             67.320000000000     39.320000000000     48.900000000000
   H             66.670000000000     38.730000000000     49.580000000000
   H             67.770000000000     40.130000000000     49.520000000000
   C             68.440000000000     38.430000000000     48.430000000000
   C             69.130000000000     38.480000000000     47.240000000000
   H             68.920000000000     39.170000000000     46.440000000000
   N             70.080000000000     37.480000000000     47.220000000000
   H             70.560000000000     37.140000000000     46.450000000000
   C             70.030000000000     36.780000000000     48.390000000000
   C             69.000000000000     37.340000000000     49.180000000000
   C             68.700000000000     36.760000000000     50.420000000000
   H             67.900000000000     37.140000000000     51.040000000000
   C             69.400000000000     35.620000000000     50.820000000000
   H             69.150000000000     35.140000000000     51.760000000000
   C             70.740000000000     35.660000000000     48.800000000000
   H             71.500000000000     35.220000000000     48.170000000000
   C             70.400000000000     35.080000000000     50.020000000000
   H             70.910000000000     34.180000000000     50.340000000000
   C             65.700000000000     38.950000000000     46.990000000000
   O             65.080000000000     38.010000000000     47.490000000000
   N             65.780000000000     39.110000000000     45.650000000000
   H             66.320000000000     39.850000000000     45.270000000000
   C             65.140000000000     38.240000000000     44.690000000000
   H             64.740000000000     37.360000000000     45.170000000000
   C             64.040000000000     38.980000000000     43.890000000000
   H             63.590000000000     38.290000000000     43.140000000000
   H             64.510000000000     39.810000000000     43.330000000000
   C             62.910000000000     39.570000000000     44.750000000000
   H             63.370000000000     40.200000000000     45.550000000000
   C             62.020000000000     40.480000000000     43.910000000000
   H             61.560000000000     39.900000000000     43.080000000000
   H             62.610000000000     41.320000000000     43.470000000000
   H             61.200000000000     40.910000000000     44.530000000000
   C             62.070000000000     38.480000000000     45.430000000000
   H             62.710000000000     37.830000000000     46.060000000000
   H             61.580000000000     37.850000000000     44.660000000000
   H             61.290000000000     38.940000000000     46.070000000000
   C             66.210000000000     37.780000000000     43.720000000000
   O             66.920000000000     38.610000000000     43.140000000000
   N             66.390000000000     36.460000000000     43.540000000000
   H             65.780000000000     35.790000000000     43.970000000000
   C             67.480000000000     35.900000000000     42.760000000000
   H             67.510000000000     34.850000000000     43.010000000000
   C             67.190000000000     36.030000000000     41.230000000000
   H             68.020000000000     35.590000000000     40.640000000000
   H             67.040000000000     37.090000000000     40.940000000000
   C             65.930000000000     35.240000000000     40.880000000000
   O             65.790000000000     34.090000000000     41.370000000000
   O             65.140000000000     35.710000000000     40.020000000000
   C             68.840000000000     36.440000000000     43.220000000000
   O             69.200000000000     36.300000000000     44.390000000000
   N             69.630000000000     37.090000000000     42.340000000000
   H             69.330000000000     37.220000000000     41.400000000000
   C             70.930000000000     37.640000000000     42.680000000000
   H             71.330000000000     37.140000000000     43.550000000000
   C             71.890000000000     37.380000000000     41.480000000000
   H             71.870000000000     36.300000000000     41.260000000000
   H             72.930000000000     37.660000000000     41.770000000000
   C             71.550000000000     38.120000000000     40.200000000000
   O             72.170000000000     37.770000000000     39.160000000000
   O             70.760000000000     39.100000000000     40.180000000000
   C             70.870000000000     39.140000000000     43.030000000000
   O             71.900000000000     39.800000000000     43.190000000000
   N             69.660000000000     39.720000000000     43.130000000000
   H             68.830000000000     39.180000000000     43.090000000000
   C             69.490000000000     41.170000000000     43.160000000000
   H             70.460000000000     41.660000000000     43.190000000000
   C             68.780000000000     41.690000000000     41.910000000000
   H             67.790000000000     41.210000000000     41.820000000000
   O             69.550000000000     41.400000000000     40.750000000000
   H             69.810000000000     40.480000000000     40.830000000000
   C             68.610000000000     43.220000000000     41.930000000000
   H             69.600000000000     43.720000000000     42.060000000000
   H             67.940000000000     43.550000000000     42.760000000000
   H             68.160000000000     43.570000000000     40.980000000000
   C             68.750000000000     41.610000000000     44.410000000000
   O             67.710000000000     41.070000000000     44.770000000000
   N             69.300000000000     42.620000000000     45.110000000000
   H             70.170000000000     43.010000000000     44.820000000000
   C             68.700000000000     43.230000000000     46.280000000000
   H             67.850000000000     42.640000000000     46.590000000000
   C             69.680000000000     43.300000000000     47.450000000000
   H             70.600000000000     43.850000000000     47.150000000000
   C             69.040000000000     44.020000000000     48.660000000000
   H             68.080000000000     43.540000000000     48.930000000000
   H             68.850000000000     45.090000000000     48.450000000000
   H             69.720000000000     43.960000000000     49.540000000000
   C             70.080000000000     41.870000000000     47.840000000000
   H             70.620000000000     41.350000000000     47.010000000000
   H             69.180000000000     41.270000000000     48.100000000000
   H             70.750000000000     41.870000000000     48.720000000000
   C             68.200000000000     44.610000000000     45.920000000000
   O             68.940000000000     45.450000000000     45.400000000000
   N             66.910000000000     44.880000000000     46.190000000000
   H             66.350000000000     44.150000000000     46.560000000000
   C             66.240000000000     46.130000000000     45.920000000000
   H             66.830000000000     46.740000000000     45.250000000000
   C             64.830000000000     45.880000000000     45.310000000000
   H             64.290000000000     46.830000000000     45.160000000000
   H             64.230000000000     45.230000000000     45.980000000000
   C             64.940000000000     45.180000000000     43.970000000000
   C             64.980000000000     45.960000000000     42.810000000000
   H             64.970000000000     47.030000000000     42.880000000000
   C             65.010000000000     45.350000000000     41.550000000000
   H             65.020000000000     45.960000000000     40.660000000000
   C             65.020000000000     43.950000000000     41.440000000000
   O             65.050000000000     43.370000000000     40.160000000000
   H             64.780000000000     42.450000000000     40.230000000000
   C             64.930000000000     43.780000000000     43.860000000000
   H             64.890000000000     43.170000000000     44.750000000000
   C             64.980000000000     43.160000000000     42.600000000000
   H             64.980000000000     42.090000000000     42.530000000000
   C             66.050000000000     46.890000000000     47.220000000000
   O             65.600000000000     46.320000000000     48.210000000000
   N             66.380000000000     48.200000000000     47.270000000000
   H             66.790000000000     48.660000000000     46.490000000000
   C             66.160000000000     48.990000000000     48.470000000000
   H             65.250000000000     48.630000000000     48.930000000000
   C             67.340000000000     48.840000000000     49.490000000000
   H             67.470000000000     47.760000000000     49.680000000000
   H             67.030000000000     49.280000000000     50.470000000000
   S             68.940000000000     49.570000000000     48.970000000000
   H             68.520000000000     50.830000000000     49.020000000000
   C             65.950000000000     50.460000000000     48.100000000000
   O             66.420000000000     50.870000000000     47.040000000000
   N             65.260000000000     51.300000000000     48.900000000000
   C             64.590000000000     50.900000000000     50.140000000000
   H             65.340000000000     50.810000000000     50.950000000000
   H             64.030000000000     49.950000000000     50.040000000000
   C             65.180000000000     52.750000000000     48.700000000000
   H             64.620000000000     52.910000000000     47.790000000000
   C             64.440000000000     53.270000000000     49.940000000000
   H             63.780000000000     54.130000000000     49.690000000000
   H             65.160000000000     53.570000000000     50.740000000000
   C             63.640000000000     52.070000000000     50.430000000000
   H             63.370000000000     52.150000000000     51.500000000000
   H             62.720000000000     51.960000000000     49.830000000000
   C             66.520000000000     53.440000000000     48.500000000000
   O             67.470000000000     53.150000000000     49.220000000000
   N             66.630000000000     54.400000000000     47.550000000000
   H             65.870000000000     54.590000000000     46.940000000000
   C             67.920000000000     54.970000000000     47.230000000000
   H             68.630000000000     54.160000000000     47.210000000000
   C             67.940000000000     55.660000000000     45.840000000000
   H             67.610000000000     54.900000000000     45.090000000000
   H             68.980000000000     55.940000000000     45.580000000000
   C             67.040000000000     56.900000000000     45.710000000000
   H             67.320000000000     57.660000000000     46.480000000000
   H             65.980000000000     56.630000000000     45.920000000000
   C             67.150000000000     57.550000000000     44.330000000000
   H             66.960000000000     56.790000000000     43.540000000000
   H             68.160000000000     57.990000000000     44.190000000000
   N             66.120000000000     58.620000000000     44.270000000000
   H             65.580000000000     58.820000000000     45.080000000000
   C             65.910000000000     59.410000000000     43.220000000000
   N             66.460000000000     59.160000000000     42.060000000000
   H             66.750000000000     58.210000000000     41.910000000000
   H             66.250000000000     59.710000000000     41.260000000000
   N             65.100000000000     60.430000000000     43.360000000000
   H             64.640000000000     60.550000000000     44.240000000000
   H             64.880000000000     61.020000000000     42.590000000000
   C             68.470000000000     55.940000000000     48.260000000000
   O             69.660000000000     56.220000000000     48.290000000000
   N             67.630000000000     56.420000000000     49.200000000000
   H             66.680000000000     56.160000000000     49.160000000000
   C             68.090000000000     57.350000000000     50.230000000000
   H             68.800000000000     58.030000000000     49.800000000000
   C             66.920000000000     58.190000000000     50.820000000000
   H             66.440000000000     58.760000000000     49.990000000000
   H             67.320000000000     58.950000000000     51.520000000000
   C             65.870000000000     56.930000000000     52.810000000000
   H             66.620000000000     57.050000000000     53.580000000000
   C             65.880000000000     57.370000000000     51.530000000000
   N             64.710000000000     56.230000000000     52.960000000000
   H             64.340000000000     55.700000000000     53.730000000000
   N             64.720000000000     56.930000000000     50.940000000000
   H             64.420000000000     57.140000000000     50.010000000000
   C             64.030000000000     56.240000000000     51.830000000000
   H             63.080000000000     55.760000000000     51.700000000000
   C             68.800000000000     56.640000000000     51.380000000000
   O             68.950000000000     57.190000000000     52.460000000000
   N             69.290000000000     55.400000000000     51.150000000000
   H             69.070000000000     54.930000000000     50.300000000000
   C             70.200000000000     54.700000000000     52.030000000000
   H             69.860000000000     54.840000000000     53.050000000000
   C             70.220000000000     53.200000000000     51.720000000000
   H             69.160000000000     52.870000000000     51.670000000000
   C             70.860000000000     52.880000000000     50.350000000000
   H             71.940000000000     53.120000000000     50.360000000000
   H             70.360000000000     53.440000000000     49.530000000000
   H             70.750000000000     51.800000000000     50.140000000000
   C             70.890000000000     52.420000000000     52.860000000000
   H             70.420000000000     52.650000000000     53.840000000000
   H             71.970000000000     52.660000000000     52.940000000000
   H             70.800000000000     51.320000000000     52.680000000000
   C             71.610000000000     55.300000000000     51.940000000000
   O             72.400000000000     55.210000000000     52.880000000000
   N             71.960000000000     55.980000000000     50.840000000000
   H             71.320000000000     56.090000000000     50.080000000000
   C             73.330000000000     56.430000000000     50.610000000000
   H             74.010000000000     55.760000000000     51.100000000000
   C             73.670000000000     56.450000000000     49.110000000000
   H             74.740000000000     56.720000000000     48.980000000000
   C             73.530000000000     55.000000000000     48.600000000000
   H             72.460000000000     54.700000000000     48.570000000000
   H             74.080000000000     54.300000000000     49.260000000000
   H             73.940000000000     54.900000000000     47.570000000000
   C             72.860000000000     57.480000000000     48.280000000000
   H             73.110000000000     58.510000000000     48.640000000000
   H             71.770000000000     57.340000000000     48.450000000000
   C             73.160000000000     57.420000000000     46.780000000000
   H             72.780000000000     56.480000000000     46.330000000000
   H             74.250000000000     57.490000000000     46.590000000000
   H             72.660000000000     58.270000000000     46.250000000000
   C             73.600000000000     57.820000000000     51.170000000000
   O             74.700000000000     58.350000000000     51.030000000000
   N             72.590000000000     58.410000000000     51.830000000000
   H             71.750000000000     57.890000000000     52.000000000000
   C             72.540000000000     59.810000000000     52.170000000000
   H             73.300000000000     60.340000000000     51.630000000000
   C             71.150000000000     60.400000000000     51.810000000000
   H             71.100000000000     61.460000000000     52.110000000000
   H             70.380000000000     59.850000000000     52.390000000000
   S             70.790000000000     60.240000000000     50.040000000000
   H             71.430000000000     61.340000000000     49.670000000000
   C             72.770000000000     60.060000000000     53.650000000000
   O             72.180000000000     59.420000000000     54.530000000000
   N             73.640000000000     61.050000000000     53.940000000000
   H             74.110000000000     61.520000000000     53.200000000000
   C             73.770000000000     61.700000000000     55.250000000000
   H             73.700000000000     60.940000000000     56.010000000000
   C             75.140000000000     62.400000000000     55.370000000000
   H             75.530000000000     62.630000000000     54.360000000000
   O             76.070000000000     61.560000000000     56.040000000000
   H             76.490000000000     61.010000000000     55.370000000000
   C             75.140000000000     63.720000000000     56.160000000000
   H             74.790000000000     63.570000000000     57.200000000000
   H             74.500000000000     64.460000000000     55.630000000000
   H             76.170000000000     64.140000000000     56.190000000000
   C             72.570000000000     62.620000000000     55.490000000000
   O             71.900000000000     63.030000000000     54.540000000000
   N             72.210000000000     62.990000000000     56.740000000000
   H             72.710000000000     62.640000000000     57.530000000000
   C             71.110000000000     63.910000000000     57.030000000000
   H             70.210000000000     63.460000000000     56.630000000000
   C             70.960000000000     64.060000000000     58.550000000000
   H             71.860000000000     64.520000000000     59.000000000000
   H             70.810000000000     63.060000000000     59.020000000000
   H             70.080000000000     64.690000000000     58.800000000000
   C             71.240000000000     65.290000000000     56.360000000000
   O             70.280000000000     65.820000000000     55.800000000000
   N             72.470000000000     65.850000000000     56.320000000000
   H             73.210000000000     65.450000000000     56.860000000000
   C             72.850000000000     66.990000000000     55.500000000000
   H             72.250000000000     67.830000000000     55.810000000000
   C             74.350000000000     67.370000000000     55.650000000000
   H             74.640000000000     68.120000000000     54.890000000000
   H             74.970000000000     66.470000000000     55.450000000000
   C             74.710000000000     67.990000000000     57.020000000000
   H             74.170000000000     67.480000000000     57.840000000000
   H             74.430000000000     69.060000000000     57.030000000000
   C             76.210000000000     67.870000000000     57.260000000000
   O             76.590000000000     67.240000000000     58.280000000000
   O             77.010000000000     68.380000000000     56.440000000000
   C             72.610000000000     66.830000000000     54.010000000000
   O             72.390000000000     67.820000000000     53.320000000000
   N             72.640000000000     65.590000000000     53.460000000000
   H             72.760000000000     64.780000000000     54.020000000000
   C             72.450000000000     65.320000000000     52.050000000000
   H             72.920000000000     66.110000000000     51.480000000000
   C             73.070000000000     63.940000000000     51.630000000000
   H             72.900000000000     63.770000000000     50.550000000000
   H             72.550000000000     63.120000000000     52.190000000000
   C             74.570000000000     63.770000000000     51.850000000000
   O             75.330000000000     64.760000000000     51.800000000000
   O             75.010000000000     62.590000000000     51.960000000000
   C             70.950000000000     65.310000000000     51.670000000000
   O             70.610000000000     65.280000000000     50.490000000000
   N             70.010000000000     65.350000000000     52.650000000000
   H             70.290000000000     65.420000000000     53.600000000000
   C             68.590000000000     65.120000000000     52.390000000000
   H             68.520000000000     64.540000000000     51.470000000000
   C             67.990000000000     64.240000000000     53.520000000000
   H             66.870000000000     64.260000000000     53.490000000000
   H             68.280000000000     64.670000000000     54.500000000000
   C             68.430000000000     62.760000000000     53.460000000000
   H             67.930000000000     62.230000000000     54.300000000000
   H             69.520000000000     62.720000000000     53.670000000000
   S             68.090000000000     61.880000000000     51.900000000000
   C             66.400000000000     62.440000000000     51.590000000000
   H             66.400000000000     63.490000000000     51.210000000000
   H             65.820000000000     62.420000000000     52.540000000000
   H             65.900000000000     61.800000000000     50.840000000000
   C             67.650000000000     66.300000000000     52.130000000000
   O             66.570000000000     66.090000000000     51.590000000000
   N             68.010000000000     67.560000000000     52.460000000000
   H             67.870000000000     67.850000000000     53.410000000000
   C             68.430000000000     68.620000000000     51.540000000000
   H             68.180000000000     69.560000000000     52.020000000000
   C             69.970000000000     68.530000000000     51.360000000000
   H             70.220000000000     67.700000000000     50.660000000000
   H             70.340000000000     68.180000000000     52.350000000000
   C             70.860000000000     69.760000000000     51.010000000000
   H             71.080000000000     70.270000000000     51.980000000000
   C             72.190000000000     69.260000000000     50.410000000000
   H             72.010000000000     68.500000000000     49.630000000000
   H             72.830000000000     68.790000000000     51.190000000000
   H             72.760000000000     70.090000000000     49.940000000000
   C             70.290000000000     70.840000000000     50.080000000000
   H             69.270000000000     71.160000000000     50.400000000000
   H             70.260000000000     70.480000000000     49.030000000000
   H             70.950000000000     71.730000000000     50.090000000000
   C             67.700000000000     68.630000000000     50.190000000000
   O             66.480000000000     68.630000000000     50.070000000000
   N             68.490000000000     68.630000000000     49.110000000000
   H             69.470000000000     68.680000000000     49.270000000000
   C             68.050000000000     68.550000000000     47.750000000000
   H             67.040000000000     68.170000000000     47.710000000000
   C             68.110000000000     69.970000000000     47.130000000000
   H             69.140000000000     70.300000000000     46.900000000000
   H             67.680000000000     70.680000000000     47.870000000000
   C             67.220000000000     70.060000000000     45.890000000000
   O             66.070000000000     70.460000000000     46.000000000000
   N             67.750000000000     69.680000000000     44.710000000000
   H             67.230000000000     69.860000000000     43.870000000000
   H             68.690000000000     69.330000000000     44.670000000000
   C             68.990000000000     67.550000000000     47.050000000000
   O             69.770000000000     67.960000000000     46.190000000000
   N             68.990000000000     66.270000000000     47.430000000000
   C             68.000000000000     65.660000000000     48.320000000000
   H             66.980000000000     66.090000000000     48.180000000000
   H             68.330000000000     65.810000000000     49.370000000000
   C             69.950000000000     65.280000000000     46.960000000000
   H             70.930000000000     65.590000000000     47.290000000000
   C             69.520000000000     63.960000000000     47.640000000000
   H             70.080000000000     63.840000000000     48.590000000000
   H             69.680000000000     63.050000000000     47.020000000000
   C             68.040000000000     64.180000000000     47.970000000000
   H             67.430000000000     63.990000000000     47.060000000000
   H             67.680000000000     63.520000000000     48.800000000000
   C             70.020000000000     65.120000000000     45.460000000000
   O             69.020000000000     64.800000000000     44.800000000000
   N             71.230000000000     65.250000000000     44.890000000000
   H             72.010000000000     65.570000000000     45.430000000000
   C             71.510000000000     64.780000000000     43.560000000000
   H             70.600000000000     64.770000000000     42.980000000000
   C             72.510000000000     65.720000000000     42.840000000000
   H             73.500000000000     65.690000000000     43.340000000000
   H             72.120000000000     66.760000000000     42.910000000000
   C             72.690000000000     65.330000000000     41.370000000000
   O             72.710000000000     64.160000000000     41.000000000000
   N             72.780000000000     66.360000000000     40.510000000000
   H             72.920000000000     66.180000000000     39.530000000000
   H             72.830000000000     67.300000000000     40.850000000000
   C             72.000000000000     63.350000000000     43.700000000000
   O             73.140000000000     63.070000000000     44.040000000000
   N             71.090000000000     62.390000000000     43.480000000000
   H             70.150000000000     62.630000000000     43.230000000000
   C             71.350000000000     60.980000000000     43.660000000000
   H             71.760000000000     60.880000000000     44.660000000000
   C             70.050000000000     60.160000000000     43.600000000000
   H             70.280000000000     59.070000000000     43.560000000000
   H             69.450000000000     60.420000000000     42.710000000000
   C             69.250000000000     60.400000000000     44.850000000000
   C             68.130000000000     61.240000000000     44.870000000000
   H             67.850000000000     61.780000000000     43.980000000000
   C             67.330000000000     61.340000000000     46.020000000000
   H             66.450000000000     61.970000000000     46.020000000000
   C             67.660000000000     60.610000000000     47.170000000000
   O             66.870000000000     60.690000000000     48.330000000000
   H             66.140000000000     61.290000000000     48.160000000000
   C             69.580000000000     59.680000000000     46.020000000000
   H             70.430000000000     59.010000000000     46.020000000000
   C             68.790000000000     59.790000000000     47.170000000000
   H             69.040000000000     59.210000000000     48.040000000000
   C             72.450000000000     60.390000000000     42.790000000000
   O             73.230000000000     59.580000000000     43.270000000000
   N             72.560000000000     60.790000000000     41.510000000000
   H             71.920000000000     61.450000000000     41.120000000000
   C             73.680000000000     60.410000000000     40.650000000000
   H             73.730000000000     59.330000000000     40.640000000000
   C             73.430000000000     60.880000000000     39.190000000000
   H             73.080000000000     61.930000000000     39.200000000000
   H             72.600000000000     60.260000000000     38.800000000000
   C             74.660000000000     60.790000000000     38.240000000000
   H             75.330000000000     59.970000000000     38.560000000000
   H             75.230000000000     61.740000000000     38.260000000000
   C             74.250000000000     60.490000000000     36.800000000000
   O             74.240000000000     61.420000000000     35.950000000000
   O             73.960000000000     59.300000000000     36.520000000000
   C             75.030000000000     60.870000000000     41.190000000000
   O             75.990000000000     60.100000000000     41.280000000000
   N             75.100000000000     62.140000000000     41.640000000000
   H             74.300000000000     62.730000000000     41.550000000000
   C             76.260000000000     62.730000000000     42.280000000000
   H             77.090000000000     62.620000000000     41.600000000000
   C             75.910000000000     64.220000000000     42.510000000000
   H             75.310000000000     64.380000000000     43.430000000000
   H             75.340000000000     64.600000000000     41.640000000000
   C             77.160000000000     65.060000000000     42.580000000000
   O             77.990000000000     64.960000000000     41.640000000000
   O             77.330000000000     65.840000000000     43.550000000000
   C             76.670000000000     62.040000000000     43.590000000000
   O             77.840000000000     61.770000000000     43.850000000000
   N             75.700000000000     61.710000000000     44.460000000000
   H             74.760000000000     62.020000000000     44.290000000000
   C             75.930000000000     60.890000000000     45.640000000000
   H             76.750000000000     61.330000000000     46.180000000000
   C             74.680000000000     60.880000000000     46.560000000000
   H             74.830000000000     60.190000000000     47.410000000000
   H             73.810000000000     60.520000000000     45.970000000000
   C             74.310000000000     62.260000000000     47.160000000000
   H             74.230000000000     63.000000000000     46.330000000000
   C             72.940000000000     62.190000000000     47.850000000000
   H             73.010000000000     61.490000000000     48.710000000000
   H             72.160000000000     61.840000000000     47.150000000000
   H             72.650000000000     63.200000000000     48.230000000000
   C             75.370000000000     62.770000000000     48.150000000000
   H             76.350000000000     62.900000000000     47.650000000000
   H             75.480000000000     62.060000000000     49.000000000000
   H             75.060000000000     63.750000000000     48.570000000000
   C             76.360000000000     59.460000000000     45.350000000000
   O             77.280000000000     58.930000000000     45.980000000000
   N             75.700000000000     58.780000000000     44.380000000000
   H             74.960000000000     59.220000000000     43.890000000000
   C             75.950000000000     57.390000000000     44.030000000000
   H             75.970000000000     56.850000000000     44.960000000000
   C             74.800000000000     56.830000000000     43.170000000000
   H             74.790000000000     57.350000000000     42.190000000000
   H             73.850000000000     57.070000000000     43.680000000000
   C             74.830000000000     55.300000000000     42.930000000000
   H             75.760000000000     55.040000000000     42.370000000000
   C             74.820000000000     54.500000000000     44.240000000000
   H             73.950000000000     54.780000000000     44.860000000000
   H             75.750000000000     54.680000000000     44.820000000000
   H             74.760000000000     53.410000000000     44.030000000000
   C             73.630000000000     54.900000000000     42.060000000000
   H             73.670000000000     55.420000000000     41.080000000000
   H             72.690000000000     55.180000000000     42.580000000000
   H             73.630000000000     53.800000000000     41.870000000000
   C             77.310000000000     57.130000000000     43.390000000000
   O             77.950000000000     56.130000000000     43.700000000000
   N             77.820000000000     58.040000000000     42.540000000000
   H             77.280000000000     58.830000000000     42.280000000000
   C             79.110000000000     57.890000000000     41.860000000000
   H             79.140000000000     56.880000000000     41.470000000000
   C             79.210000000000     58.860000000000     40.680000000000
   H             78.230000000000     58.840000000000     40.160000000000
   C             79.450000000000     60.310000000000     41.160000000000
   H             80.460000000000     60.430000000000     41.610000000000
   H             78.680000000000     60.590000000000     41.910000000000
   H             79.360000000000     61.020000000000     40.320000000000
   C             80.270000000000     58.400000000000     39.640000000000
   H             80.070000000000     57.330000000000     39.400000000000
   H             81.290000000000     58.460000000000     40.080000000000
   C             80.220000000000     59.220000000000     38.340000000000
   H             80.600000000000     60.250000000000     38.520000000000
   H             79.180000000000     59.300000000000     37.980000000000
   H             80.830000000000     58.750000000000     37.550000000000
   C             80.300000000000     58.030000000000     42.810000000000
   O             81.460000000000     57.760000000000     42.490000000000
   N             80.030000000000     58.450000000000     44.070000000000
   H             79.090000000000     58.710000000000     44.280000000000
   C             80.990000000000     58.500000000000     45.150000000000
   H             81.990000000000     58.550000000000     44.750000000000
   C             80.710000000000     59.740000000000     46.040000000000
   H             81.400000000000     59.750000000000     46.910000000000
   H             79.670000000000     59.660000000000     46.430000000000
   C             80.860000000000     61.070000000000     45.280000000000
   H             80.270000000000     61.010000000000     44.330000000000
   H             81.930000000000     61.190000000000     44.990000000000
   C             80.370000000000     62.290000000000     46.060000000000
   H             80.920000000000     62.410000000000     47.020000000000
   H             79.280000000000     62.190000000000     46.260000000000
   N             80.660000000000     63.450000000000     45.170000000000
   H             81.170000000000     63.250000000000     44.330000000000
   C             79.820000000000     64.440000000000     44.960000000000
   N             79.990000000000     65.110000000000     43.840000000000
   H             79.150000000000     65.540000000000     43.500000000000
   H             80.550000000000     64.670000000000     43.140000000000
   N             78.810000000000     64.790000000000     45.720000000000
   H             78.640000000000     64.350000000000     46.600000000000
   H             78.100000000000     65.310000000000     45.240000000000
   C             80.920000000000     57.260000000000     46.020000000000
   O             81.640000000000     57.150000000000     47.020000000000
   N             80.060000000000     56.280000000000     45.670000000000
   H             79.500000000000     56.370000000000     44.850000000000
   C             79.970000000000     55.010000000000     46.350000000000
   H             80.520000000000     55.050000000000     47.280000000000
   C             78.500000000000     54.610000000000     46.690000000000
   H             78.500000000000     53.640000000000     47.240000000000
   H             77.960000000000     54.440000000000     45.730000000000
   C             77.700000000000     55.630000000000     47.520000000000
   H             76.700000000000     55.190000000000     47.720000000000
   H             77.530000000000     56.530000000000     46.890000000000
   C             78.330000000000     56.080000000000     48.860000000000
   H             79.240000000000     56.670000000000     48.630000000000
   H             78.640000000000     55.170000000000     49.430000000000
   C             77.350000000000     56.920000000000     49.710000000000
   H             76.530000000000     56.260000000000     50.070000000000
   H             76.910000000000     57.720000000000     49.070000000000
   N             77.950000000000     57.570000000000     50.890000000000
   H             78.730000000000     58.200000000000     50.600000000000
   H             78.270000000000     56.910000000000     51.620000000000
   H             77.240000000000     58.190000000000     51.340000000000
   C             80.620000000000     53.920000000000     45.510000000000
   O             80.900000000000     54.050000000000     44.310000000000
   N             80.920000000000     52.800000000000     46.170000000000
   H             80.720000000000     52.750000000000     47.140000000000
   C             81.590000000000     51.650000000000     45.600000000000
   H             81.530000000000     51.680000000000     44.520000000000
   C             83.060000000000     51.550000000000     46.070000000000
   H             83.580000000000     52.500000000000     45.810000000000
   H             83.590000000000     50.730000000000     45.550000000000
   O             83.140000000000     51.350000000000     47.490000000000
   H             84.070000000000     51.400000000000     47.740000000000
   C             80.840000000000     50.430000000000     46.090000000000
   O             79.990000000000     50.500000000000     46.970000000000
   N             81.140000000000     49.230000000000     45.560000000000
   H             81.780000000000     49.160000000000     44.790000000000
   C             80.550000000000     47.990000000000     46.040000000000
   H             79.470000000000     48.090000000000     45.990000000000
   C             80.990000000000     46.800000000000     45.160000000000
   H             80.570000000000     45.860000000000     45.570000000000
   H             82.100000000000     46.730000000000     45.140000000000
   C             80.450000000000     46.960000000000     43.750000000000
   O             79.490000000000     47.690000000000     43.490000000000
   N             81.100000000000     46.280000000000     42.780000000000
   H             80.740000000000     46.340000000000     41.850000000000
   H             81.880000000000     45.690000000000     43.010000000000
   C             80.860000000000     47.670000000000     47.510000000000
   O             80.080000000000     47.010000000000     48.190000000000
   N             81.990000000000     48.170000000000     48.060000000000
   H             82.610000000000     48.750000000000     47.530000000000
   C             82.330000000000     47.980000000000     49.460000000000
   H             82.000000000000     47.000000000000     49.770000000000
   C             83.870000000000     48.040000000000     49.720000000000
   H             84.340000000000     47.270000000000     49.060000000000
   H             84.090000000000     47.750000000000     50.770000000000
   N             84.460000000000     50.450000000000     50.290000000000
   H             84.000000000000     50.490000000000     51.170000000000
   C             84.530000000000     49.360000000000     49.440000000000
   C             85.240000000000     51.420000000000     49.760000000000
   H             85.370000000000     52.390000000000     50.230000000000
   N             85.800000000000     51.040000000000     48.630000000000
   C             85.390000000000     49.730000000000     48.450000000000
   H             85.760000000000     49.150000000000     47.610000000000
   C             81.620000000000     48.980000000000     50.370000000000
   O             81.650000000000     48.870000000000     51.590000000000
   N             80.920000000000     49.980000000000     49.770000000000
   H             80.900000000000     50.040000000000     48.780000000000
   C             80.140000000000     50.980000000000     50.490000000000
   H             80.700000000000     51.310000000000     51.350000000000
   C             79.810000000000     52.210000000000     49.620000000000
   H             79.230000000000     52.950000000000     50.210000000000
   H             79.180000000000     51.920000000000     48.750000000000
   O             81.000000000000     52.850000000000     49.160000000000
   H             81.610000000000     52.190000000000     48.830000000000
   C             78.820000000000     50.440000000000     50.990000000000
   O             78.160000000000     51.050000000000     51.830000000000
   N             78.410000000000     49.260000000000     50.480000000000
   H             78.970000000000     48.780000000000     49.820000000000
   C             77.160000000000     48.630000000000     50.830000000000
   H             76.570000000000     49.270000000000     51.460000000000
   C             76.340000000000     48.260000000000     49.560000000000
   H             75.390000000000     47.760000000000     49.830000000000
   H             76.930000000000     47.570000000000     48.920000000000
   C             76.020000000000     49.500000000000     48.780000000000
   C             74.960000000000     50.330000000000     49.180000000000
   H             74.390000000000     50.070000000000     50.050000000000
   C             74.640000000000     51.470000000000     48.440000000000
   H             73.810000000000     52.090000000000     48.760000000000
   C             75.380000000000     51.810000000000     47.300000000000
   H             75.140000000000     52.700000000000     46.740000000000
   C             76.750000000000     49.830000000000     47.620000000000
   H             77.570000000000     49.200000000000     47.300000000000
   C             76.440000000000     50.990000000000     46.890000000000
   H             77.010000000000     51.240000000000     46.010000000000
   C             77.440000000000     47.360000000000     51.610000000000
   O             78.240000000000     46.510000000000     51.210000000000
   N             76.770000000000     47.220000000000     52.770000000000
   H             76.170000000000     47.940000000000     53.100000000000
   C             76.840000000000     46.040000000000     53.600000000000
   H             77.500000000000     45.310000000000     53.170000000000
   C             77.330000000000     46.450000000000     55.020000000000
   H             76.600000000000     47.150000000000     55.460000000000
   H             78.270000000000     47.030000000000     54.860000000000
   C             77.660000000000     45.340000000000     56.060000000000
   H             78.720000000000     45.500000000000     56.370000000000
   C             76.810000000000     45.520000000000     57.330000000000
   H             75.730000000000     45.420000000000     57.090000000000
   H             76.970000000000     46.520000000000     57.780000000000
   H             77.070000000000     44.750000000000     58.090000000000
   C             77.570000000000     43.890000000000     55.560000000000
   H             78.180000000000     43.750000000000     54.640000000000
   H             76.520000000000     43.620000000000     55.330000000000
   H             77.930000000000     43.190000000000     56.340000000000
   C             75.430000000000     45.470000000000     53.600000000000
   O             74.480000000000     46.110000000000     54.050000000000
   N             75.260000000000     44.250000000000     53.050000000000
   H             76.030000000000     43.730000000000     52.680000000000
   C             73.980000000000     43.580000000000     52.930000000000
   H             73.190000000000     44.210000000000     53.320000000000
   C             73.650000000000     43.200000000000     51.490000000000
   H             74.440000000000     42.530000000000     51.090000000000
   C             72.290000000000     42.480000000000     51.420000000000
   H             71.490000000000     43.110000000000     51.850000000000
   H             72.310000000000     41.510000000000     51.960000000000
   H             72.040000000000     42.270000000000     50.360000000000
   C             73.610000000000     44.480000000000     50.630000000000
   H             74.600000000000     44.980000000000     50.600000000000
   H             72.870000000000     45.200000000000     51.040000000000
   H             73.320000000000     44.230000000000     49.590000000000
   C             74.060000000000     42.340000000000     53.790000000000
   O             75.010000000000     41.570000000000     53.690000000000
   N             73.080000000000     42.140000000000     54.690000000000
   H             72.330000000000     42.790000000000     54.760000000000
   C             73.050000000000     41.010000000000     55.600000000000
   H             73.840000000000     40.320000000000     55.340000000000
   C             73.260000000000     41.430000000000     57.080000000000
   H             73.120000000000     40.560000000000     57.750000000000
   H             72.470000000000     42.170000000000     57.330000000000
   C             74.670000000000     42.030000000000     57.360000000000
   H             74.960000000000     42.720000000000     56.540000000000
   H             75.420000000000     41.210000000000     57.400000000000
   C             74.750000000000     42.820000000000     58.670000000000
   O             75.510000000000     42.520000000000     59.590000000000
   N             73.950000000000     43.910000000000     58.750000000000
   H             73.900000000000     44.400000000000     59.620000000000
   H             73.280000000000     44.080000000000     58.030000000000
   C             71.750000000000     40.240000000000     55.470000000000
   O             70.660000000000     40.810000000000     55.550000000000
   N             71.830000000000     38.910000000000     55.290000000000
   H             72.720000000000     38.470000000000     55.200000000000
   C             70.690000000000     38.020000000000     55.410000000000
   H             69.770000000000     38.580000000000     55.390000000000
   C             70.680000000000     36.980000000000     54.270000000000
   H             71.600000000000     36.370000000000     54.280000000000
   H             70.610000000000     37.490000000000     53.290000000000
   H             69.800000000000     36.300000000000     54.370000000000
   C             70.810000000000     37.350000000000     56.760000000000
   O             71.660000000000     36.490000000000     56.990000000000
   N             69.980000000000     37.770000000000     57.750000000000
   H             69.310000000000     38.480000000000     57.560000000000
   C             70.260000000000     37.470000000000     59.160000000000
   H             70.340000000000     36.400000000000     59.290000000000
   H             69.480000000000     37.920000000000     59.750000000000
   C             71.560000000000     38.110000000000     59.600000000000
   O             71.730000000000     39.320000000000     59.510000000000
   N             72.530000000000     37.300000000000     60.060000000000
   H             72.350000000000     36.330000000000     60.180000000000
   C             73.850000000000     37.780000000000     60.430000000000
   H             73.860000000000     38.860000000000     60.460000000000
   C             74.200000000000     37.260000000000     61.850000000000
   H             73.450000000000     37.670000000000     62.560000000000
   H             75.210000000000     37.610000000000     62.170000000000
   C             74.110000000000     35.740000000000     61.950000000000
   O             73.070000000000     35.200000000000     62.350000000000
   N             75.200000000000     35.030000000000     61.590000000000
   H             75.140000000000     34.030000000000     61.680000000000
   H             75.990000000000     35.500000000000     61.220000000000
   C             74.910000000000     37.380000000000     59.410000000000
   O             76.100000000000     37.400000000000     59.710000000000
   N             74.510000000000     36.990000000000     58.180000000000
   H             73.540000000000     36.970000000000     57.940000000000
   C             75.420000000000     36.530000000000     57.140000000000
   H             76.400000000000     36.340000000000     57.560000000000
   C             74.940000000000     35.240000000000     56.470000000000
   H             73.940000000000     35.410000000000     56.010000000000
   C             75.920000000000     34.780000000000     55.380000000000
   H             76.940000000000     34.670000000000     55.790000000000
   H             75.960000000000     35.490000000000     54.530000000000
   H             75.610000000000     33.790000000000     54.970000000000
   C             74.800000000000     34.150000000000     57.560000000000
   H             73.990000000000     34.390000000000     58.280000000000
   H             75.750000000000     34.050000000000     58.120000000000
   H             74.580000000000     33.170000000000     57.090000000000
   C             75.580000000000     37.620000000000     56.090000000000
   O             74.600000000000     38.080000000000     55.500000000000
   N             76.830000000000     38.080000000000     55.840000000000
   H             77.610000000000     37.680000000000     56.300000000000
   C             77.120000000000     39.050000000000     54.810000000000
   H             76.380000000000     39.830000000000     54.910000000000
   C             78.510000000000     39.750000000000     55.000000000000
   H             79.270000000000     38.950000000000     55.130000000000
   H             78.460000000000     40.330000000000     55.940000000000
   C             78.930000000000     40.670000000000     53.820000000000
   H             78.090000000000     41.350000000000     53.600000000000
   H             79.130000000000     40.050000000000     52.910000000000
   C             80.200000000000     41.500000000000     54.080000000000
   O             81.100000000000     41.170000000000     54.860000000000
   N             80.300000000000     42.640000000000     53.360000000000
   H             81.030000000000     43.280000000000     53.590000000000
   H             79.570000000000     42.880000000000     52.710000000000
   C             76.980000000000     38.530000000000     53.380000000000
   O             77.560000000000     37.520000000000     52.990000000000
   N             76.220000000000     39.260000000000     52.550000000000
   H             75.710000000000     40.040000000000     52.900000000000
   C             76.150000000000     39.050000000000     51.110000000000
   H             76.530000000000     38.080000000000     50.840000000000
   C             74.700000000000     39.240000000000     50.590000000000
   H             74.710000000000     39.470000000000     49.500000000000
   H             74.270000000000     40.110000000000     51.110000000000
   C             73.720000000000     38.040000000000     50.760000000000
   H             73.940000000000     37.310000000000     49.950000000000
   C             73.840000000000     37.290000000000     52.090000000000
   H             73.700000000000     37.980000000000     52.940000000000
   H             74.830000000000     36.800000000000     52.180000000000
   H             73.060000000000     36.500000000000     52.160000000000
   C             72.270000000000     38.530000000000     50.580000000000
   H             72.140000000000     39.020000000000     49.590000000000
   H             72.010000000000     39.250000000000     51.380000000000
   H             71.570000000000     37.680000000000     50.650000000000
   C             77.060000000000     40.110000000000     50.500000000000
   O             76.910000000000     41.300000000000     50.780000000000
   N             78.070000000000     39.740000000000     49.670000000000
   H             78.220000000000     38.790000000000     49.410000000000
   C             78.950000000000     40.760000000000     49.110000000000
   H             79.060000000000     41.550000000000     49.830000000000
   C             80.400000000000     40.280000000000     48.780000000000
   H             80.680000000000     39.560000000000     49.590000000000
   H             81.080000000000     41.150000000000     48.860000000000
   C             80.620000000000     39.630000000000     47.400000000000
   H             80.560000000000     40.410000000000     46.610000000000
   H             79.760000000000     38.940000000000     47.240000000000
   C             81.900000000000     38.800000000000     47.240000000000
   H             81.730000000000     38.040000000000     46.450000000000
   H             82.160000000000     38.250000000000     48.170000000000
   N             83.020000000000     39.680000000000     46.770000000000
   H             83.140000000000     39.840000000000     45.790000000000
   C             83.990000000000     40.190000000000     47.520000000000
   N             84.050000000000     40.070000000000     48.830000000000
   H             83.370000000000     39.540000000000     49.320000000000
   H             84.780000000000     40.540000000000     49.330000000000
   N             84.970000000000     40.820000000000     46.920000000000
   H             85.030000000000     40.750000000000     45.920000000000
   H             85.830000000000     40.910000000000     47.420000000000
   C             78.280000000000     41.340000000000     47.870000000000
   O             77.880000000000     40.640000000000     46.950000000000
   N             78.130000000000     42.670000000000     47.840000000000
   H             78.350000000000     43.220000000000     48.640000000000
   C             77.720000000000     43.400000000000     46.660000000000
   H             76.850000000000     42.900000000000     46.260000000000
   C             77.320000000000     44.830000000000     47.000000000000
   H             78.170000000000     45.340000000000     47.500000000000
   C             76.940000000000     45.630000000000     45.740000000000
   H             76.120000000000     45.120000000000     45.200000000000
   H             77.800000000000     45.760000000000     45.050000000000
   H             76.580000000000     46.640000000000     46.030000000000
   C             76.130000000000     44.780000000000     47.970000000000
   H             76.400000000000     44.320000000000     48.940000000000
   H             75.300000000000     44.190000000000     47.530000000000
   H             75.740000000000     45.800000000000     48.170000000000
   C             78.810000000000     43.330000000000     45.590000000000
   O             79.980000000000     43.610000000000     45.850000000000
   N             78.450000000000     42.900000000000     44.360000000000
   H             77.510000000000     42.620000000000     44.200000000000
   C             79.380000000000     42.790000000000     43.250000000000
   H             80.380000000000     43.060000000000     43.580000000000
   C             79.460000000000     41.360000000000     42.700000000000
   H             80.180000000000     41.360000000000     41.860000000000
   C             80.030000000000     40.450000000000     43.810000000000
   H             79.290000000000     40.330000000000     44.620000000000
   H             80.950000000000     40.900000000000     44.240000000000
   H             80.280000000000     39.440000000000     43.410000000000
   C             78.100000000000     40.830000000000     42.170000000000
   H             77.710000000000     41.530000000000     41.390000000000
   H             77.370000000000     40.810000000000     43.000000000000
   C             78.180000000000     39.430000000000     41.560000000000
   H             78.450000000000     38.670000000000     42.320000000000
   H             78.920000000000     39.390000000000     40.730000000000
   H             77.190000000000     39.140000000000     41.140000000000
   C             79.040000000000     43.770000000000     42.140000000000
   O             79.790000000000     43.930000000000     41.190000000000
   N             77.930000000000     44.510000000000     42.280000000000
   H             77.310000000000     44.370000000000     43.040000000000
   C             77.570000000000     45.550000000000     41.330000000000
   H             77.230000000000     45.090000000000     40.420000000000
   H             78.410000000000     46.220000000000     41.200000000000
   C             76.430000000000     46.350000000000     41.880000000000
   O             75.680000000000     45.870000000000     42.730000000000
   N             76.250000000000     47.600000000000     41.430000000000
   H             76.840000000000     47.990000000000     40.720000000000
   C             75.200000000000     48.450000000000     41.940000000000
   H             74.360000000000     47.840000000000     42.220000000000
   C             75.650000000000     49.280000000000     43.180000000000
   H             75.980000000000     48.570000000000     43.970000000000
   H             74.770000000000     49.830000000000     43.590000000000
   N             78.080000000000     50.070000000000     43.170000000000
   H             78.500000000000     49.210000000000     43.450000000000
   C             76.740000000000     50.280000000000     42.910000000000
   C             78.720000000000     51.250000000000     42.930000000000
   H             79.790000000000     51.390000000000     43.030000000000
   N             77.880000000000     52.190000000000     42.560000000000
   C             76.630000000000     51.590000000000     42.540000000000
   H             75.760000000000     52.170000000000     42.270000000000
   C             74.720000000000     49.390000000000     40.850000000000
   O             75.470000000000     49.780000000000     39.970000000000
   N             73.420000000000     49.750000000000     40.860000000000
   H             72.790000000000     49.370000000000     41.540000000000
   C             72.850000000000     50.660000000000     39.880000000000
   H             73.550000000000     51.460000000000     39.710000000000
   C             72.510000000000     49.980000000000     38.520000000000
   H             73.450000000000     49.610000000000     38.070000000000
   H             72.060000000000     50.710000000000     37.810000000000
   O             71.610000000000     48.880000000000     38.690000000000
   H             72.130000000000     48.190000000000     39.110000000000
   C             71.600000000000     51.280000000000     40.470000000000
   O             71.120000000000     50.850000000000     41.510000000000
   N             71.070000000000     52.340000000000     39.830000000000
   H             71.470000000000     52.690000000000     38.980000000000
   C             69.890000000000     53.040000000000     40.300000000000
   H             69.500000000000     52.560000000000     41.180000000000
   C             70.240000000000     54.500000000000     40.690000000000
   H             70.790000000000     54.970000000000     39.850000000000
   H             70.940000000000     54.440000000000     41.550000000000
   C             69.040000000000     55.380000000000     41.080000000000
   H             68.410000000000     54.810000000000     41.790000000000
   H             68.420000000000     55.600000000000     40.190000000000
   S             69.540000000000     56.940000000000     41.870000000000
   C             70.390000000000     57.700000000000     40.470000000000
   H             69.760000000000     57.670000000000     39.560000000000
   H             71.350000000000     57.190000000000     40.240000000000
   H             70.630000000000     58.770000000000     40.670000000000
   C             68.780000000000     53.020000000000     39.270000000000
   O             68.950000000000     53.430000000000     38.110000000000
   N             67.580000000000     52.560000000000     39.680000000000
   H             67.450000000000     52.300000000000     40.630000000000
   C             66.400000000000     52.570000000000     38.850000000000
   H             66.600000000000     53.000000000000     37.880000000000
   C             65.840000000000     51.130000000000     38.660000000000
   H             65.560000000000     50.720000000000     39.660000000000
   H             66.680000000000     50.520000000000     38.270000000000
   C             64.650000000000     51.030000000000     37.680000000000
   H             64.970000000000     51.360000000000     36.670000000000
   H             63.820000000000     51.680000000000     38.030000000000
   C             64.100000000000     49.600000000000     37.560000000000
   O             64.600000000000     48.640000000000     38.160000000000
   N             63.020000000000     49.430000000000     36.750000000000
   H             62.640000000000     48.520000000000     36.630000000000
   H             62.570000000000     50.210000000000     36.310000000000
   C             65.390000000000     53.460000000000     39.550000000000
   O             64.820000000000     53.100000000000     40.580000000000
   N             65.170000000000     54.690000000000     39.020000000000
   H             65.640000000000     54.970000000000     38.190000000000
   C             64.340000000000     55.700000000000     39.660000000000
   H             64.590000000000     56.630000000000     39.170000000000
   C             62.840000000000     55.420000000000     39.420000000000
   H             62.220000000000     56.230000000000     39.860000000000
   H             62.570000000000     54.450000000000     39.890000000000
   C             62.550000000000     55.380000000000     37.930000000000
   O             62.810000000000     56.340000000000     37.200000000000
   N             62.000000000000     54.250000000000     37.440000000000
   H             61.830000000000     53.480000000000     38.050000000000
   H             61.770000000000     54.210000000000     36.470000000000
   C             64.710000000000     55.960000000000     41.130000000000
   O             65.820000000000     56.400000000000     41.420000000000
   N             63.790000000000     55.700000000000     42.080000000000
   H             62.860000000000     55.410000000000     41.840000000000
   C             64.040000000000     55.890000000000     43.500000000000
   H             64.820000000000     56.620000000000     43.620000000000
   C             62.800000000000     56.470000000000     44.210000000000
   H             62.960000000000     56.500000000000     45.310000000000
   H             61.940000000000     55.800000000000     44.020000000000
   S             62.430000000000     58.160000000000     43.630000000000
   H             63.200000000000     58.760000000000     44.520000000000
   C             64.550000000000     54.640000000000     44.220000000000
   O             64.710000000000     54.630000000000     45.440000000000
   N             64.900000000000     53.570000000000     43.490000000000
   H             64.810000000000     53.550000000000     42.490000000000
   C             65.460000000000     52.360000000000     44.080000000000
   H             65.480000000000     52.440000000000     45.150000000000
   C             64.670000000000     51.090000000000     43.700000000000
   H             65.180000000000     50.190000000000     44.120000000000
   H             64.660000000000     50.980000000000     42.590000000000
   C             63.220000000000     51.070000000000     44.200000000000
   H             62.690000000000     51.930000000000     43.740000000000
   C             62.520000000000     49.770000000000     43.770000000000
   H             63.040000000000     48.890000000000     44.200000000000
   H             62.520000000000     49.680000000000     42.660000000000
   H             61.460000000000     49.770000000000     44.120000000000
   C             63.110000000000     51.250000000000     45.720000000000
   H             63.450000000000     52.270000000000     46.020000000000
   H             63.740000000000     50.500000000000     46.240000000000
   H             62.060000000000     51.130000000000     46.050000000000
   C             66.900000000000     52.150000000000     43.660000000000
   O             67.320000000000     52.450000000000     42.540000000000
   N             67.710000000000     51.600000000000     44.570000000000
   H             67.370000000000     51.380000000000     45.480000000000
   C             68.980000000000     50.990000000000     44.210000000000
   H             69.330000000000     51.430000000000     43.280000000000
   C             70.090000000000     51.140000000000     45.270000000000
   H             70.980000000000     50.550000000000     44.960000000000
   H             69.730000000000     50.730000000000     46.240000000000
   C             70.590000000000     52.580000000000     45.500000000000
   H             69.730000000000     53.180000000000     45.870000000000
   C             71.690000000000     52.580000000000     46.560000000000
   H             72.550000000000     51.970000000000     46.220000000000
   H             71.320000000000     52.160000000000     47.520000000000
   H             72.040000000000     53.620000000000     46.730000000000
   C             71.090000000000     53.250000000000     44.210000000000
   H             70.260000000000     53.370000000000     43.480000000000
   H             71.890000000000     52.640000000000     43.740000000000
   H             71.490000000000     54.260000000000     44.440000000000
   C             68.780000000000     49.520000000000     43.940000000000
   O             68.000000000000     48.840000000000     44.600000000000
   N             69.530000000000     49.010000000000     42.950000000000
   H             70.110000000000     49.620000000000     42.420000000000
   C             69.620000000000     47.610000000000     42.640000000000
   H             68.930000000000     47.030000000000     43.240000000000
   C             69.360000000000     47.360000000000     41.130000000000
   H             69.500000000000     46.280000000000     40.900000000000
   H             70.110000000000     47.940000000000     40.550000000000
   C             67.970000000000     47.810000000000     40.630000000000
   H             67.720000000000     48.800000000000     41.060000000000
   H             67.190000000000     47.100000000000     41.010000000000
   C             67.870000000000     47.950000000000     39.110000000000
   H             68.650000000000     48.650000000000     38.740000000000
   H             66.870000000000     48.360000000000     38.820000000000
   N             68.090000000000     46.610000000000     38.480000000000
   H             69.030000000000     46.290000000000     38.370000000000
   C             67.140000000000     45.760000000000     38.120000000000
   N             65.860000000000     46.050000000000     38.090000000000
   H             65.520000000000     46.960000000000     38.330000000000
   H             65.250000000000     45.270000000000     37.920000000000
   N             67.460000000000     44.540000000000     37.740000000000
   H             68.400000000000     44.220000000000     37.730000000000
   H             66.700000000000     43.950000000000     37.470000000000
   C             71.040000000000     47.190000000000     42.970000000000
   O             72.000000000000     47.630000000000     42.330000000000
   N             71.200000000000     46.340000000000     43.990000000000
   H             70.410000000000     46.040000000000     44.510000000000
   C             72.480000000000     45.830000000000     44.440000000000
   H             73.300000000000     46.360000000000     43.980000000000
   C             72.610000000000     45.900000000000     45.990000000000
   H             73.260000000000     45.080000000000     46.370000000000
   H             71.590000000000     45.720000000000     46.400000000000
   C             73.140000000000     47.220000000000     46.600000000000
   H             74.250000000000     47.170000000000     46.570000000000
   C             72.720000000000     48.490000000000     45.850000000000
   H             71.610000000000     48.560000000000     45.820000000000
   H             73.100000000000     48.480000000000     44.810000000000
   H             73.120000000000     49.390000000000     46.360000000000
   C             72.700000000000     47.320000000000     48.070000000000
   H             73.020000000000     46.430000000000     48.640000000000
   H             71.590000000000     47.390000000000     48.120000000000
   H             73.120000000000     48.230000000000     48.540000000000
   C             72.570000000000     44.390000000000     43.990000000000
   O             71.740000000000     43.560000000000     44.360000000000
   N             73.560000000000     44.030000000000     43.170000000000
   H             74.260000000000     44.690000000000     42.900000000000
   C             73.750000000000     42.660000000000     42.740000000000
   H             72.820000000000     42.120000000000     42.800000000000
   C             74.240000000000     42.610000000000     41.280000000000
   H             75.180000000000     43.190000000000     41.180000000000
   H             73.470000000000     43.130000000000     40.670000000000
   C             74.450000000000     41.190000000000     40.710000000000
   H             73.630000000000     40.510000000000     41.020000000000
   H             75.380000000000     40.780000000000     41.160000000000
   C             74.610000000000     41.210000000000     39.180000000000
   H             75.480000000000     40.580000000000     38.900000000000
   H             74.860000000000     42.250000000000     38.850000000000
   C             73.410000000000     40.700000000000     38.350000000000
   H             73.430000000000     39.590000000000     38.320000000000
   H             73.470000000000     41.090000000000     37.310000000000
   N             72.110000000000     41.110000000000     38.920000000000
   H             72.160000000000     42.090000000000     39.270000000000
   H             71.820000000000     40.450000000000     39.670000000000
   H             71.350000000000     41.050000000000     38.220000000000
   C             74.730000000000     41.990000000000     43.680000000000
   O             75.780000000000     42.550000000000     44.000000000000
   N             74.390000000000     40.790000000000     44.180000000000
   H             73.550000000000     40.340000000000     43.890000000000
   C             75.160000000000     40.070000000000     45.180000000000
   H             76.040000000000     40.650000000000     45.430000000000
   C             74.400000000000     39.840000000000     46.490000000000
   H             75.020000000000     39.240000000000     47.190000000000
   C             74.130000000000     41.200000000000     47.170000000000
   H             73.510000000000     41.850000000000     46.520000000000
   H             75.090000000000     41.720000000000     47.380000000000
   H             73.590000000000     41.050000000000     48.130000000000
   C             73.080000000000     39.090000000000     46.240000000000
   H             73.240000000000     38.160000000000     45.660000000000
   H             72.360000000000     39.730000000000     45.680000000000
   H             72.600000000000     38.820000000000     47.200000000000
   C             75.700000000000     38.770000000000     44.610000000000
   O             75.360000000000     38.350000000000     43.510000000000
   N             76.630000000000     38.100000000000     45.330000000000
   H             76.930000000000     38.420000000000     46.230000000000
   C             77.280000000000     36.900000000000     44.850000000000
   H             77.440000000000     37.010000000000     43.790000000000
   C             78.680000000000     36.750000000000     45.510000000000
   H             79.270000000000     37.670000000000     45.290000000000
   H             79.190000000000     35.870000000000     45.060000000000
   C             78.720000000000     36.540000000000     47.020000000000
   O             77.680000000000     36.460000000000     47.720000000000
   O             79.880000000000     36.480000000000     47.510000000000
   C             76.470000000000     35.610000000000     45.000000000000
   O             76.750000000000     34.610000000000     44.350000000000
   N             75.420000000000     35.630000000000     45.840000000000
   H             75.200000000000     36.470000000000     46.340000000000
   C             74.600000000000     34.470000000000     46.150000000000
   H             74.970000000000     33.620000000000     45.600000000000
   C             74.580000000000     34.080000000000     47.640000000000
   H             73.550000000000     33.860000000000     48.000000000000
   O             75.140000000000     35.080000000000     48.490000000000
   H             75.960000000000     35.370000000000     48.080000000000
   C             75.420000000000     32.810000000000     47.840000000000
   H             76.470000000000     32.980000000000     47.520000000000
   H             75.000000000000     31.970000000000     47.260000000000
   H             75.430000000000     32.520000000000     48.920000000000
   C             73.190000000000     34.700000000000     45.670000000000
   O             72.570000000000     35.720000000000     45.940000000000
   N             72.620000000000     33.730000000000     44.910000000000
   H             73.150000000000     32.920000000000     44.640000000000
   C             71.190000000000     33.710000000000     44.630000000000
   H             70.910000000000     34.710000000000     44.370000000000
   C             70.800000000000     32.810000000000     43.410000000000
   H             71.100000000000     31.760000000000     43.620000000000
   H             71.370000000000     33.160000000000     42.520000000000
   O             69.400000000000     32.850000000000     43.120000000000
   H             69.250000000000     32.520000000000     42.240000000000
   C             70.390000000000     33.310000000000     45.860000000000
   O             70.830000000000     32.490000000000     46.660000000000
   N             69.180000000000     33.870000000000     46.030000000000
   H             68.880000000000     34.580000000000     45.390000000000
   C             68.260000000000     33.510000000000     47.090000000000
   H             68.840000000000     33.350000000000     47.990000000000
   C             67.310000000000     34.710000000000     47.380000000000
   H             66.760000000000     35.000000000000     46.460000000000
   H             67.930000000000     35.590000000000     47.670000000000
   C             66.310000000000     34.440000000000     48.510000000000
   O             66.330000000000     33.390000000000     49.150000000000
   N             65.400000000000     35.400000000000     48.750000000000
   H             64.800000000000     35.270000000000     49.540000000000
   H             65.370000000000     36.240000000000     48.200000000000
   C             67.470000000000     32.230000000000     46.740000000000
   O             66.620000000000     32.290000000000     45.840000000000
   N             67.640000000000     31.080000000000     47.390000000000
   C             68.580000000000     30.860000000000     48.500000000000
   H             68.430000000000     31.620000000000     49.300000000000
   H             69.620000000000     30.920000000000     48.110000000000
   C             66.890000000000     29.860000000000     47.060000000000
   H             66.820000000000     29.750000000000     45.990000000000
   C             67.730000000000     28.770000000000     47.750000000000
   H             68.570000000000     28.500000000000     47.070000000000
   H             67.150000000000     27.840000000000     47.970000000000
   C             68.280000000000     29.450000000000     49.000000000000
   H             67.500000000000     29.490000000000     49.790000000000
   H             69.180000000000     28.930000000000     49.400000000000
   C             65.480000000000     29.890000000000     47.620000000000
   O             64.730000000000     28.940000000000     47.390000000000
   N             65.070000000000     30.960000000000     48.330000000000
   H             65.700000000000     31.700000000000     48.560000000000
   C             63.730000000000     31.110000000000     48.850000000000
   H             63.210000000000     30.160000000000     48.800000000000
   C             63.750000000000     31.550000000000     50.330000000000
   H             62.710000000000     31.610000000000     50.710000000000
   H             64.200000000000     32.560000000000     50.420000000000
   C             64.550000000000     30.580000000000     51.230000000000
   H             65.630000000000     30.710000000000     51.010000000000
   H             64.260000000000     29.540000000000     50.960000000000
   C             64.300000000000     30.810000000000     52.740000000000
   H             63.250000000000     30.540000000000     52.980000000000
   H             64.410000000000     31.890000000000     52.950000000000
   C             65.250000000000     30.060000000000     53.680000000000
   H             64.940000000000     30.200000000000     54.740000000000
   H             66.290000000000     30.450000000000     53.570000000000
   N             65.280000000000     28.610000000000     53.390000000000
   H             65.700000000000     28.450000000000     52.450000000000
   H             64.330000000000     28.200000000000     53.380000000000
   H             65.860000000000     28.100000000000     54.090000000000
   C             62.930000000000     32.080000000000     47.990000000000
   O             61.770000000000     32.370000000000     48.300000000000
   N             63.500000000000     32.560000000000     46.860000000000
   H             64.450000000000     32.320000000000     46.660000000000
   C             62.820000000000     33.400000000000     45.870000000000
   H             62.580000000000     34.330000000000     46.370000000000
   C             63.680000000000     33.750000000000     44.650000000000
   H             63.880000000000     32.850000000000     44.030000000000
   O             64.930000000000     34.300000000000     45.050000000000
   H             65.520000000000     33.550000000000     45.190000000000
   C             63.020000000000     34.840000000000     43.780000000000
   H             62.830000000000     35.760000000000     44.370000000000
   H             62.070000000000     34.480000000000     43.330000000000
   H             63.700000000000     35.100000000000     42.930000000000
   C             61.540000000000     32.730000000000     45.350000000000
   O             61.620000000000     31.590000000000     44.890000000000
   N             60.350000000000     33.330000000000     45.390000000000
   C             60.070000000000     34.570000000000     46.110000000000
   H             60.670000000000     35.420000000000     45.700000000000
   H             60.300000000000     34.420000000000     47.190000000000
   C             59.140000000000     32.670000000000     44.920000000000
   H             59.180000000000     31.600000000000     45.060000000000
   C             58.050000000000     33.380000000000     45.760000000000
   H             58.000000000000     32.890000000000     46.750000000000
   H             57.040000000000     33.350000000000     45.290000000000
   C             58.570000000000     34.810000000000     45.930000000000
   H             58.400000000000     35.390000000000     45.000000000000
   H             58.120000000000     35.340000000000     46.790000000000
   C             58.970000000000     32.980000000000     43.450000000000
   O             59.790000000000     33.670000000000     42.860000000000
   N             57.890000000000     32.490000000000     42.810000000000
   H             57.240000000000     31.880000000000     43.250000000000
   C             57.460000000000     33.070000000000     41.550000000000
   H             58.290000000000     33.090000000000     40.860000000000
   C             56.300000000000     32.250000000000     40.920000000000
   H             55.920000000000     32.750000000000     40.010000000000
   H             55.470000000000     32.190000000000     41.650000000000
   C             56.710000000000     30.810000000000     40.530000000000
   H             57.250000000000     30.330000000000     41.370000000000
   H             57.410000000000     30.850000000000     39.670000000000
   C             55.480000000000     29.960000000000     40.180000000000
   H             54.940000000000     30.450000000000     39.340000000000
   H             54.810000000000     29.950000000000     41.060000000000
   C             55.850000000000     28.530000000000     39.780000000000
   H             56.500000000000     28.060000000000     40.550000000000
   H             56.390000000000     28.510000000000     38.810000000000
   N             54.630000000000     27.710000000000     39.650000000000
   H             53.960000000000     28.130000000000     38.980000000000
   H             54.170000000000     27.610000000000     40.580000000000
   H             54.900000000000     26.760000000000     39.330000000000
   C             56.990000000000     34.500000000000     41.770000000000
   O             56.230000000000     34.760000000000     42.710000000000
   N             57.420000000000     35.470000000000     40.940000000000
   H             58.030000000000     35.310000000000     40.180000000000
   C             57.080000000000     36.850000000000     41.220000000000
   H             56.090000000000     36.860000000000     41.670000000000
   C             58.090000000000     37.530000000000     42.200000000000
   H             58.260000000000     36.860000000000     43.070000000000
   H             57.650000000000     38.470000000000     42.590000000000
   C             59.440000000000     37.860000000000     41.590000000000
   C             59.690000000000     39.140000000000     41.050000000000
   H             58.910000000000     39.890000000000     41.070000000000
   C             60.930000000000     39.450000000000     40.470000000000
   H             61.100000000000     40.430000000000     40.050000000000
   C             61.940000000000     38.480000000000     40.440000000000
   O             63.200000000000     38.780000000000     39.860000000000
   H             63.690000000000     37.950000000000     39.840000000000
   C             60.480000000000     36.910000000000     41.560000000000
   H             60.310000000000     35.930000000000     41.980000000000
   C             61.720000000000     37.220000000000     40.990000000000
   H             62.500000000000     36.470000000000     40.970000000000
   C             56.930000000000     37.650000000000     39.940000000000
   O             57.380000000000     37.250000000000     38.860000000000
   N             56.300000000000     38.820000000000     40.070000000000
   H             55.870000000000     39.060000000000     40.940000000000
   C             56.300000000000     39.840000000000     39.060000000000
   H             57.270000000000     39.860000000000     38.590000000000
   C             55.210000000000     39.640000000000     37.970000000000
   H             55.440000000000     38.690000000000     37.440000000000
   H             55.270000000000     40.460000000000     37.230000000000
   C             53.770000000000     39.550000000000     38.520000000000
   H             53.540000000000     40.470000000000     39.090000000000
   H             53.700000000000     38.690000000000     39.220000000000
   C             52.710000000000     39.380000000000     37.410000000000
   H             52.910000000000     38.450000000000     36.850000000000
   H             52.810000000000     40.230000000000     36.710000000000
   C             51.290000000000     39.350000000000     38.000000000000
   H             51.120000000000     40.270000000000     38.600000000000
   H             51.160000000000     38.470000000000     38.660000000000
   N             50.240000000000     39.300000000000     36.960000000000
   H             50.300000000000     38.480000000000     36.330000000000
   H             50.220000000000     40.190000000000     36.410000000000
   H             49.340000000000     39.300000000000     37.480000000000
   C             56.130000000000     41.180000000000     39.760000000000
   O             55.590000000000     41.250000000000     40.870000000000
   N             56.610000000000     42.270000000000     39.150000000000
   H             57.140000000000     42.180000000000     38.320000000000
   C             56.390000000000     43.620000000000     39.650000000000
   H             56.190000000000     43.590000000000     40.710000000000
   C             57.610000000000     44.540000000000     39.410000000000
   H             57.400000000000     45.570000000000     39.780000000000
   H             57.810000000000     44.600000000000     38.310000000000
   C             58.880000000000     44.080000000000     40.090000000000
   C             58.880000000000     43.220000000000     41.210000000000
   H             57.950000000000     42.830000000000     41.600000000000
   C             60.070000000000     42.860000000000     41.850000000000
   H             60.050000000000     42.210000000000     42.710000000000
   C             61.290000000000     43.350000000000     41.370000000000
   H             62.210000000000     43.090000000000     41.870000000000
   C             60.110000000000     44.570000000000     39.630000000000
   H             60.140000000000     45.250000000000     38.800000000000
   C             61.310000000000     44.210000000000     40.260000000000
   H             62.250000000000     44.600000000000     39.910000000000
   C             55.140000000000     44.220000000000     39.010000000000
   O             54.970000000000     44.160000000000     37.790000000000
   N             54.230000000000     44.770000000000     39.850000000000
   H             54.410000000000     44.810000000000     40.830000000000
   C             52.950000000000     45.300000000000     39.420000000000
   H             52.910000000000     45.360000000000     38.340000000000
   C             51.770000000000     44.440000000000     39.920000000000
   H             51.790000000000     44.400000000000     41.030000000000
   C             50.420000000000     45.040000000000     39.470000000000
   H             50.400000000000     45.190000000000     38.370000000000
   H             50.210000000000     46.010000000000     39.970000000000
   H             49.590000000000     44.350000000000     39.740000000000
   C             51.910000000000     43.010000000000     39.380000000000
   H             52.820000000000     42.520000000000     39.790000000000
   H             51.980000000000     43.010000000000     38.280000000000
   H             51.030000000000     42.400000000000     39.680000000000
   C             52.770000000000     46.700000000000     39.970000000000
   O             52.850000000000     46.910000000000     41.180000000000
   N             52.490000000000     47.700000000000     39.110000000000
   H             52.470000000000     47.570000000000     38.130000000000
   C             52.120000000000     49.010000000000     39.600000000000
   H             52.590000000000     49.190000000000     40.560000000000
   C             52.580000000000     50.140000000000     38.660000000000
   H             52.110000000000     50.020000000000     37.660000000000
   H             53.680000000000     50.040000000000     38.520000000000
   C             52.290000000000     51.550000000000     39.210000000000
   H             52.790000000000     51.630000000000     40.200000000000
   H             51.200000000000     51.670000000000     39.370000000000
   C             52.790000000000     52.680000000000     38.310000000000
   H             52.270000000000     52.640000000000     37.330000000000
   H             53.880000000000     52.610000000000     38.120000000000
   N             52.440000000000     53.970000000000     38.980000000000
   H             51.500000000000     54.320000000000     38.910000000000
   C             53.200000000000     54.590000000000     39.870000000000
   N             54.390000000000     54.180000000000     40.230000000000
   H             54.770000000000     53.330000000000     39.860000000000
   H             54.880000000000     54.580000000000     41.010000000000
   N             52.740000000000     55.700000000000     40.400000000000
   H             51.850000000000     56.030000000000     40.080000000000
   H             53.380000000000     56.250000000000     40.940000000000
   C             50.610000000000     49.080000000000     39.800000000000
   O             49.830000000000     49.010000000000     38.850000000000
   N             50.150000000000     49.200000000000     41.060000000000
   H             50.780000000000     49.340000000000     41.820000000000
   C             48.730000000000     49.200000000000     41.390000000000
   H             48.240000000000     48.520000000000     40.710000000000
   C             48.420000000000     48.690000000000     42.800000000000
   H             47.340000000000     48.830000000000     43.010000000000
   C             48.670000000000     47.170000000000     42.820000000000
   H             49.720000000000     46.940000000000     42.530000000000
   H             47.990000000000     46.660000000000     42.110000000000
   H             48.480000000000     46.760000000000     43.840000000000
   C             49.200000000000     49.460000000000     43.890000000000
   H             49.190000000000     50.540000000000     43.660000000000
   H             50.260000000000     49.130000000000     43.900000000000
   C             48.600000000000     49.270000000000     45.290000000000
   H             48.620000000000     48.200000000000     45.590000000000
   H             47.540000000000     49.610000000000     45.310000000000
   H             49.170000000000     49.860000000000     46.040000000000
   C             48.070000000000     50.550000000000     41.160000000000
   O             48.690000000000     51.610000000000     41.110000000000
   N             46.740000000000     50.530000000000     41.000000000000
   H             46.250000000000     49.660000000000     41.040000000000
   C             45.920000000000     51.710000000000     40.930000000000
   H             46.540000000000     52.520000000000     40.590000000000
   C             44.770000000000     51.520000000000     39.910000000000
   H             44.030000000000     52.340000000000     40.020000000000
   H             44.250000000000     50.560000000000     40.150000000000
   C             45.260000000000     51.480000000000     38.430000000000
   H             44.410000000000     51.290000000000     37.740000000000
   H             45.980000000000     50.650000000000     38.300000000000
   C             45.960000000000     52.770000000000     38.020000000000
   O             47.160000000000     52.830000000000     37.750000000000
   N             45.180000000000     53.880000000000     37.970000000000
   H             45.610000000000     54.740000000000     37.710000000000
   H             44.190000000000     53.790000000000     38.060000000000
   C             45.370000000000     52.070000000000     42.310000000000
   O             45.120000000000     51.160000000000     43.110000000000
   N             45.160000000000     53.340000000000     42.670000000000
   C             45.610000000000     54.500000000000     41.890000000000
   H             44.990000000000     54.580000000000     40.970000000000
   H             46.690000000000     54.420000000000     41.630000000000
   C             44.340000000000     53.750000000000     43.810000000000
   H             44.930000000000     53.540000000000     44.680000000000
   C             44.120000000000     55.250000000000     43.600000000000
   H             44.040000000000     55.780000000000     44.570000000000
   H             43.210000000000     55.440000000000     42.990000000000
   C             45.360000000000     55.690000000000     42.810000000000
   H             45.200000000000     56.640000000000     42.260000000000
   H             46.210000000000     55.810000000000     43.510000000000
   C             43.040000000000     52.970000000000     44.020000000000
   O             42.370000000000     52.620000000000     43.050000000000
   N             42.690000000000     52.680000000000     45.280000000000
   H             43.250000000000     52.990000000000     46.050000000000
   C             41.540000000000     51.860000000000     45.640000000000
   H             40.790000000000     51.920000000000     44.870000000000
   H             41.180000000000     52.230000000000     46.600000000000
   C             41.880000000000     50.410000000000     45.840000000000
   O             41.240000000000     49.720000000000     46.620000000000
   N             42.910000000000     49.900000000000     45.120000000000
   H             43.410000000000     50.480000000000     44.490000000000
   C             43.390000000000     48.540000000000     45.260000000000
   H             42.520000000000     47.910000000000     45.230000000000
   C             44.280000000000     48.120000000000     44.070000000000
   H             44.610000000000     47.060000000000     44.220000000000
   H             45.190000000000     48.750000000000     44.040000000000
   C             43.520000000000     48.210000000000     42.730000000000
   H             43.320000000000     49.270000000000     42.480000000000
   H             42.550000000000     47.690000000000     42.830000000000
   C             44.310000000000     47.610000000000     41.560000000000
   O             45.400000000000     48.060000000000     41.200000000000
   N             43.730000000000     46.580000000000     40.900000000000
   H             44.200000000000     46.240000000000     40.080000000000
   H             42.820000000000     46.270000000000     41.170000000000
   C             44.050000000000     48.240000000000     46.600000000000
   O             44.690000000000     49.090000000000     47.230000000000
   N             43.880000000000     47.000000000000     47.080000000000
   H             43.390000000000     46.300000000000     46.570000000000
   C             44.370000000000     46.560000000000     48.380000000000
   H             44.610000000000     47.420000000000     48.990000000000
   C             43.340000000000     45.740000000000     49.160000000000
   H             43.780000000000     45.310000000000     50.090000000000
   O             42.810000000000     44.700000000000     48.360000000000
   H             42.070000000000     44.310000000000     48.830000000000
   C             42.190000000000     46.660000000000     49.570000000000
   H             41.750000000000     47.190000000000     48.700000000000
   H             42.550000000000     47.420000000000     50.300000000000
   H             41.380000000000     46.070000000000     50.060000000000
   C             45.640000000000     45.760000000000     48.250000000000
   O             45.990000000000     45.240000000000     47.190000000000
   N             46.400000000000     45.670000000000     49.350000000000
   H             46.180000000000     46.170000000000     50.180000000000
   C             47.580000000000     44.840000000000     49.390000000000
   H             47.330000000000     43.890000000000     48.940000000000
   C             48.780000000000     45.440000000000     48.600000000000
   H             48.500000000000     45.540000000000     47.530000000000
   H             49.660000000000     44.750000000000     48.640000000000
   C             49.220000000000     46.810000000000     49.050000000000
   C             50.340000000000     46.940000000000     49.880000000000
   H             50.800000000000     46.060000000000     50.290000000000
   C             50.890000000000     48.210000000000     50.130000000000
   H             51.780000000000     48.310000000000     50.730000000000
   C             50.300000000000     49.340000000000     49.570000000000
   H             50.760000000000     50.310000000000     49.720000000000
   C             48.610000000000     47.960000000000     48.530000000000
   H             47.740000000000     47.870000000000     47.900000000000
   C             49.140000000000     49.230000000000     48.800000000000
   H             48.660000000000     50.110000000000     48.400000000000
   C             47.960000000000     44.530000000000     50.820000000000
   O             47.540000000000     45.200000000000     51.770000000000
   N             48.770000000000     43.480000000000     51.010000000000
   H             49.100000000000     42.940000000000     50.230000000000
   C             49.310000000000     43.120000000000     52.300000000000
   H             48.670000000000     43.500000000000     53.080000000000
   C             49.480000000000     41.590000000000     52.490000000000
   H             49.840000000000     41.370000000000     53.520000000000
   H             50.220000000000     41.190000000000     51.770000000000
   O             48.240000000000     40.920000000000     52.280000000000
   H             47.550000000000     41.570000000000     52.390000000000
   C             50.670000000000     43.730000000000     52.450000000000
   O             51.450000000000     43.750000000000     51.500000000000
   N             51.000000000000     44.250000000000     53.640000000000
   H             50.340000000000     44.230000000000     54.380000000000
   C             52.290000000000     44.850000000000     53.940000000000
   H             52.920000000000     44.880000000000     53.060000000000
   C             52.150000000000     46.260000000000     54.510000000000
   H             51.380000000000     46.260000000000     55.310000000000
   C             53.470000000000     46.790000000000     55.110000000000
   H             54.290000000000     46.760000000000     54.360000000000
   H             53.780000000000     46.210000000000     56.010000000000
   H             53.330000000000     47.840000000000     55.430000000000
   C             51.690000000000     47.200000000000     53.380000000000
   H             50.730000000000     46.850000000000     52.940000000000
   H             52.460000000000     47.220000000000     52.570000000000
   H             51.550000000000     48.230000000000     53.770000000000
   C             52.980000000000     43.970000000000     54.950000000000
   O             52.390000000000     43.620000000000     55.970000000000
   N             54.250000000000     43.610000000000     54.700000000000
   H             54.710000000000     43.890000000000     53.860000000000
   C             55.070000000000     42.930000000000     55.700000000000
   H             54.440000000000     42.540000000000     56.490000000000
   C             55.870000000000     41.770000000000     55.070000000000
   H             56.570000000000     42.170000000000     54.300000000000
   H             55.150000000000     41.100000000000     54.550000000000
   C             56.660000000000     40.890000000000     56.070000000000
   H             57.390000000000     41.530000000000     56.610000000000
   C             55.740000000000     40.240000000000     57.110000000000
   H             54.890000000000     39.730000000000     56.610000000000
   H             55.330000000000     41.010000000000     57.800000000000
   H             56.300000000000     39.490000000000     57.720000000000
   C             57.470000000000     39.820000000000     55.320000000000
   H             58.220000000000     40.290000000000     54.660000000000
   H             56.790000000000     39.190000000000     54.700000000000
   H             58.000000000000     39.160000000000     56.040000000000
   C             56.000000000000     43.960000000000     56.320000000000
   O             56.960000000000     44.410000000000     55.700000000000
   N             55.720000000000     44.370000000000     57.570000000000
   H             54.980000000000     43.950000000000     58.090000000000
   C             56.500000000000     45.360000000000     58.270000000000
   H             56.790000000000     46.130000000000     57.570000000000
   C             55.680000000000     46.000000000000     59.410000000000
   H             55.350000000000     45.230000000000     60.140000000000
   H             54.770000000000     46.480000000000     58.980000000000
   H             56.260000000000     46.780000000000     59.940000000000
   C             57.770000000000     44.740000000000     58.830000000000
   O             57.740000000000     43.770000000000     59.580000000000
   N             58.930000000000     45.280000000000     58.420000000000
   H             58.950000000000     46.060000000000     57.790000000000
   C             60.230000000000     44.720000000000     58.730000000000
   H             60.120000000000     43.920000000000     59.450000000000
   C             60.920000000000     44.170000000000     57.460000000000
   H             61.910000000000     43.750000000000     57.720000000000
   H             61.090000000000     45.010000000000     56.750000000000
   S             59.910000000000     42.900000000000     56.650000000000
   H             58.910000000000     43.700000000000     56.330000000000
   C             61.120000000000     45.760000000000     59.360000000000
   O             61.070000000000     46.940000000000     59.020000000000
   N             61.980000000000     45.340000000000     60.310000000000
   H             62.000000000000     44.380000000000     60.570000000000
   C             62.980000000000     46.210000000000     60.910000000000
   H             63.120000000000     47.090000000000     60.300000000000
   C             62.640000000000     46.610000000000     62.370000000000
   H             63.430000000000     47.270000000000     62.790000000000
   H             62.560000000000     45.710000000000     63.010000000000
   C             61.330000000000     47.350000000000     62.410000000000
   C             61.280000000000     48.730000000000     62.200000000000
   H             62.190000000000     49.280000000000     62.010000000000
   C             60.050000000000     49.400000000000     62.190000000000
   H             60.020000000000     50.460000000000     62.000000000000
   C             58.860000000000     48.690000000000     62.370000000000
   O             57.610000000000     49.340000000000     62.270000000000
   H             56.930000000000     48.700000000000     62.500000000000
   C             60.130000000000     46.650000000000     62.650000000000
   H             60.170000000000     45.580000000000     62.810000000000
   C             58.900000000000     47.310000000000     62.610000000000
   H             57.990000000000     46.750000000000     62.750000000000
   C             64.270000000000     45.430000000000     60.900000000000
   O             64.320000000000     44.300000000000     61.390000000000
   N             65.360000000000     46.000000000000     60.330000000000
   H             65.280000000000     46.890000000000     59.900000000000
   C             66.680000000000     45.370000000000     60.330000000000
   H             67.330000000000     46.050000000000     59.790000000000
   C             67.250000000000     45.190000000000     61.770000000000
   H             68.270000000000     44.760000000000     61.720000000000
   H             66.610000000000     44.510000000000     62.370000000000
   C             67.380000000000     46.560000000000     62.420000000000
   O             68.010000000000     47.460000000000     61.870000000000
   N             66.760000000000     46.750000000000     63.610000000000
   H             66.890000000000     47.630000000000     64.070000000000
   H             66.110000000000     46.080000000000     63.970000000000
   C             66.750000000000     44.060000000000     59.560000000000
   O             67.550000000000     43.180000000000     59.870000000000
   N             65.910000000000     43.880000000000     58.520000000000
   H             65.270000000000     44.600000000000     58.260000000000
   C             65.830000000000     42.650000000000     57.730000000000
   H             66.830000000000     42.270000000000     57.570000000000
   H             65.330000000000     42.890000000000     56.810000000000
   C             65.040000000000     41.560000000000     58.400000000000
   O             64.950000000000     40.440000000000     57.900000000000
   N             64.400000000000     41.860000000000     59.540000000000
   H             64.500000000000     42.770000000000     59.940000000000
   C             63.550000000000     40.920000000000     60.260000000000
   H             63.700000000000     39.920000000000     59.890000000000
   C             63.850000000000     40.870000000000     61.780000000000
   H             63.770000000000     41.890000000000     62.220000000000
   H             64.900000000000     40.550000000000     61.910000000000
   O             63.000000000000     39.940000000000     62.490000000000
   H             62.090000000000     40.100000000000     62.240000000000
   C             62.110000000000     41.370000000000     60.110000000000
   O             61.780000000000     42.470000000000     60.560000000000
   N             61.210000000000     40.580000000000     59.540000000000
   C             61.540000000000     39.430000000000     58.690000000000
   H             61.970000000000     38.620000000000     59.320000000000
   H             62.260000000000     39.710000000000     57.890000000000
   C             59.770000000000     40.660000000000     59.790000000000
   H             59.410000000000     41.500000000000     59.210000000000
   C             59.230000000000     39.310000000000     59.260000000000
   H             58.180000000000     39.390000000000     58.920000000000
   H             59.310000000000     38.530000000000     60.040000000000
   C             60.200000000000     38.980000000000     58.120000000000
   H             60.190000000000     37.900000000000     57.850000000000
   H             59.960000000000     39.590000000000     57.220000000000
   C             59.340000000000     40.940000000000     61.220000000000
   O             59.990000000000     40.470000000000     62.160000000000
   N             58.280000000000     41.740000000000     61.400000000000
   H             57.920000000000     42.240000000000     60.610000000000
   C             57.700000000000     42.060000000000     62.690000000000
   H             58.080000000000     41.370000000000     63.440000000000
   C             58.080000000000     43.510000000000     63.100000000000
   H             57.770000000000     44.210000000000     62.290000000000
   H             59.190000000000     43.570000000000     63.190000000000
   O             57.490000000000     43.940000000000     64.330000000000
   H             57.650000000000     43.240000000000     64.970000000000
   C             56.190000000000     41.890000000000     62.690000000000
   O             55.580000000000     41.630000000000     63.720000000000
   N             55.540000000000     41.980000000000     61.510000000000
   H             55.990000000000     42.240000000000     60.670000000000
   C             54.110000000000     41.720000000000     61.440000000000
   H             53.600000000000     42.390000000000     62.130000000000
   H             53.950000000000     40.670000000000     61.650000000000
   C             53.570000000000     42.000000000000     60.080000000000
   O             54.180000000000     42.730000000000     59.290000000000
   N             52.410000000000     41.420000000000     59.750000000000
   H             51.920000000000     40.840000000000     60.400000000000
   C             51.760000000000     41.570000000000     58.460000000000
   H             52.330000000000     42.260000000000     57.860000000000
   C             51.700000000000     40.230000000000     57.700000000000
   H             52.720000000000     39.820000000000     57.690000000000
   C             50.780000000000     39.210000000000     58.410000000000
   H             49.720000000000     39.550000000000     58.420000000000
   H             51.110000000000     39.020000000000     59.450000000000
   H             50.810000000000     38.250000000000     57.850000000000
   C             51.260000000000     40.440000000000     56.240000000000
   H             51.950000000000     41.130000000000     55.710000000000
   H             50.230000000000     40.860000000000     56.180000000000
   H             51.250000000000     39.470000000000     55.700000000000
   C             50.390000000000     42.180000000000     58.660000000000
   O             49.690000000000     41.890000000000     59.630000000000
   N             49.970000000000     43.090000000000     57.760000000000
   H             50.570000000000     43.360000000000     57.010000000000
   C             48.640000000000     43.670000000000     57.800000000000
   H             47.970000000000     42.930000000000     58.210000000000
   C             48.560000000000     44.940000000000     58.700000000000
   H             48.800000000000     44.630000000000     59.740000000000
   H             47.530000000000     45.360000000000     58.720000000000
   C             49.520000000000     46.040000000000     58.300000000000
   C             49.110000000000     47.050000000000     57.410000000000
   H             48.130000000000     47.010000000000     56.960000000000
   C             49.970000000000     48.120000000000     57.110000000000
   H             49.650000000000     48.880000000000     56.420000000000
   C             51.230000000000     48.200000000000     57.720000000000
   O             52.060000000000     49.290000000000     57.440000000000
   H             52.830000000000     49.240000000000     58.020000000000
   C             50.780000000000     46.130000000000     58.900000000000
   H             51.100000000000     45.370000000000     59.610000000000
   C             51.630000000000     47.210000000000     58.610000000000
   H             52.600000000000     47.270000000000     59.100000000000
   C             48.140000000000     43.930000000000     56.390000000000
   O             48.900000000000     43.900000000000     55.430000000000
   N             46.830000000000     44.180000000000     56.250000000000
   H             46.240000000000     44.250000000000     57.050000000000
   C             46.170000000000     44.420000000000     54.980000000000
   H             46.850000000000     44.280000000000     54.160000000000
   C             44.940000000000     43.470000000000     54.840000000000
   H             44.230000000000     43.700000000000     55.670000000000
   H             45.290000000000     42.440000000000     55.010000000000
   C             44.160000000000     43.510000000000     53.500000000000
   H             43.880000000000     44.560000000000     53.230000000000
   H             43.230000000000     42.920000000000     53.610000000000
   C             44.950000000000     42.910000000000     52.340000000000
   O             46.080000000000     42.410000000000     52.520000000000
   N             44.370000000000     42.900000000000     51.130000000000
   H             44.880000000000     42.510000000000     50.360000000000
   H             43.460000000000     43.290000000000     50.990000000000
   C             45.700000000000     45.870000000000     54.990000000000
   O             45.220000000000     46.360000000000     56.010000000000
   N             45.850000000000     46.580000000000     53.860000000000
   H             46.260000000000     46.180000000000     53.040000000000
   C             45.510000000000     47.990000000000     53.750000000000
   H             44.610000000000     48.190000000000     54.310000000000
   C             46.660000000000     48.900000000000     54.270000000000
   H             46.760000000000     48.710000000000     55.360000000000
   H             46.350000000000     49.960000000000     54.180000000000
   S             48.270000000000     48.620000000000     53.450000000000
   H             48.330000000000     47.320000000000     53.710000000000
   C             45.190000000000     48.310000000000     52.300000000000
   O             45.420000000000     47.480000000000     51.410000000000
   N             44.640000000000     49.500000000000     52.020000000000
   H             44.360000000000     50.110000000000     52.760000000000
   C             44.370000000000     49.960000000000     50.670000000000
   H             44.590000000000     49.170000000000     49.960000000000
   C             42.890000000000     50.350000000000     50.500000000000
   H             42.650000000000     51.250000000000     51.100000000000
   H             42.230000000000     49.520000000000     50.840000000000
   H             42.650000000000     50.570000000000     49.430000000000
   C             45.220000000000     51.150000000000     50.290000000000
   O             45.590000000000     52.000000000000     51.100000000000
   N             45.550000000000     51.260000000000     48.990000000000
   H             45.280000000000     50.560000000000     48.330000000000
   C             46.070000000000     52.500000000000     48.450000000000
   H             46.830000000000     52.870000000000     49.130000000000
   C             46.720000000000     52.310000000000     47.070000000000
   H             45.970000000000     51.920000000000     46.350000000000
   H             47.500000000000     51.520000000000     47.170000000000
   C             47.350000000000     53.610000000000     46.510000000000
   H             47.870000000000     54.140000000000     47.330000000000
   H             46.530000000000     54.280000000000     46.160000000000
   S             48.520000000000     53.320000000000     45.150000000000
   C             49.870000000000     52.820000000000     46.260000000000
   H             49.530000000000     52.120000000000     47.050000000000
   H             50.320000000000     53.700000000000     46.760000000000
   H             50.670000000000     52.300000000000     45.680000000000
   C             44.980000000000     53.550000000000     48.370000000000
   O             43.970000000000     53.370000000000     47.690000000000
   N             45.150000000000     54.680000000000     49.080000000000
   H             45.970000000000     54.830000000000     49.620000000000
   C             44.190000000000     55.760000000000     49.060000000000
   H             43.240000000000     55.320000000000     49.310000000000
   C             44.540000000000     56.830000000000     50.130000000000
   H             43.800000000000     57.660000000000     50.070000000000
   H             45.530000000000     57.270000000000     49.900000000000
   C             44.560000000000     56.330000000000     51.600000000000
   H             44.590000000000     57.210000000000     52.270000000000
   H             45.490000000000     55.750000000000     51.770000000000
   C             43.400000000000     55.410000000000     52.000000000000
   H             43.470000000000     55.160000000000     53.080000000000
   H             43.420000000000     54.470000000000     51.410000000000
   N             42.130000000000     56.150000000000     51.740000000000
   H             42.150000000000     57.120000000000     51.510000000000
   C             40.940000000000     55.590000000000     51.860000000000
   N             40.780000000000     54.360000000000     52.310000000000
   H             41.560000000000     53.830000000000     52.620000000000
   H             39.860000000000     54.030000000000     52.500000000000
   N             39.850000000000     56.260000000000     51.550000000000
   H             39.910000000000     57.090000000000     50.990000000000
   H             39.000000000000     55.740000000000     51.590000000000
   C             44.060000000000     56.430000000000     47.680000000000
   O             45.050000000000     56.460000000000     46.940000000000
   N             42.910000000000     56.980000000000     47.300000000000
   C             41.620000000000     56.640000000000     47.890000000000
   H             41.540000000000     57.120000000000     48.890000000000
   H             41.490000000000     55.540000000000     47.990000000000
   C             42.750000000000     57.890000000000     46.160000000000
   H             42.810000000000     57.280000000000     45.270000000000
   C             41.330000000000     58.430000000000     46.340000000000
   H             40.880000000000     58.780000000000     45.390000000000
   H             41.320000000000     59.270000000000     47.080000000000
   C             40.590000000000     57.230000000000     46.940000000000
   H             39.650000000000     57.530000000000     47.450000000000
   H             40.350000000000     56.510000000000     46.130000000000
   C             43.810000000000     58.960000000000     45.980000000000
   O             44.150000000000     59.280000000000     44.840000000000
   N             44.370000000000     59.510000000000     47.070000000000
   H             44.020000000000     59.260000000000     47.970000000000
   C             45.410000000000     60.520000000000     47.000000000000
   H             45.260000000000     61.110000000000     46.100000000000
   C             45.280000000000     61.490000000000     48.220000000000
   H             44.220000000000     61.810000000000     48.290000000000
   H             45.910000000000     62.390000000000     48.030000000000
   C             45.700000000000     60.890000000000     49.560000000000
   O             46.050000000000     59.720000000000     49.720000000000
   N             45.700000000000     61.740000000000     50.610000000000
   H             45.410000000000     62.690000000000     50.470000000000
   H             46.040000000000     61.400000000000     51.490000000000
   C             46.810000000000     59.910000000000     46.900000000000
   O             47.820000000000     60.620000000000     46.930000000000
   N             46.890000000000     58.570000000000     46.790000000000
   H             46.030000000000     58.060000000000     46.770000000000
   C             48.070000000000     57.750000000000     46.560000000000
   H             47.690000000000     56.790000000000     46.260000000000
   C             48.990000000000     58.260000000000     45.420000000000
   H             49.800000000000     57.520000000000     45.270000000000
   H             49.470000000000     59.220000000000     45.730000000000
   N             47.750000000000     59.630000000000     43.680000000000
   H             47.580000000000     60.440000000000     44.240000000000
   C             48.310000000000     58.440000000000     44.080000000000
   C             47.410000000000     59.490000000000     42.370000000000
   H             46.920000000000     60.290000000000     41.810000000000
   N             47.750000000000     58.300000000000     41.900000000000
   C             48.310000000000     57.640000000000     42.980000000000
   H             48.690000000000     56.630000000000     42.870000000000
   C             48.880000000000     57.490000000000     47.820000000000
   O             50.000000000000     56.970000000000     47.760000000000
   N             48.330000000000     57.800000000000     49.010000000000
   H             47.430000000000     58.240000000000     49.030000000000
   C             48.960000000000     57.520000000000     50.290000000000
   H             50.020000000000     57.370000000000     50.130000000000
   C             48.850000000000     58.630000000000     51.340000000000
   H             49.480000000000     58.380000000000     52.220000000000
   O             47.530000000000     58.870000000000     51.790000000000
   H             47.010000000000     59.080000000000     51.010000000000
   C             49.390000000000     59.940000000000     50.740000000000
   H             48.760000000000     60.280000000000     49.880000000000
   H             50.430000000000     59.800000000000     50.380000000000
   H             49.380000000000     60.740000000000     51.510000000000
   C             48.440000000000     56.210000000000     50.860000000000
   O             47.480000000000     55.630000000000     50.370000000000
   N             49.110000000000     55.680000000000     51.890000000000
   H             49.970000000000     56.080000000000     52.190000000000
   C             48.710000000000     54.460000000000     52.570000000000
   H             47.750000000000     54.120000000000     52.200000000000
   C             49.720000000000     53.320000000000     52.370000000000
   H             50.720000000000     53.650000000000     52.720000000000
   C             49.290000000000     52.080000000000     53.180000000000
   H             48.270000000000     51.760000000000     52.890000000000
   H             49.320000000000     52.250000000000     54.280000000000
   H             49.980000000000     51.230000000000     52.980000000000
   C             49.840000000000     52.900000000000     50.880000000000
   H             48.830000000000     52.820000000000     50.430000000000
   H             50.270000000000     51.880000000000     50.910000000000
   C             50.770000000000     53.750000000000     50.000000000000
   H             51.700000000000     54.010000000000     50.560000000000
   H             50.280000000000     54.700000000000     49.680000000000
   H             51.040000000000     53.190000000000     49.080000000000
   C             48.540000000000     54.770000000000     54.040000000000
   O             49.430000000000     55.330000000000     54.680000000000
   N             47.390000000000     54.390000000000     54.650000000000
   H             46.680000000000     53.910000000000     54.140000000000
   C             47.160000000000     54.510000000000     56.080000000000
   H             47.710000000000     55.360000000000     56.460000000000
   C             45.670000000000     54.750000000000     56.400000000000
   H             45.520000000000     54.740000000000     57.500000000000
   H             45.060000000000     53.920000000000     55.980000000000
   C             45.140000000000     56.110000000000     55.880000000000
   H             45.250000000000     56.140000000000     54.780000000000
   H             45.780000000000     56.910000000000     56.320000000000
   C             43.670000000000     56.320000000000     56.270000000000
   H             43.570000000000     56.320000000000     57.370000000000
   H             43.090000000000     55.450000000000     55.890000000000
   C             43.020000000000     57.580000000000     55.680000000000
   H             41.940000000000     57.590000000000     55.900000000000
   H             43.160000000000     57.600000000000     54.580000000000
   N             43.630000000000     58.810000000000     56.250000000000
   H             44.660000000000     58.700000000000     56.320000000000
   H             43.240000000000     59.010000000000     57.190000000000
   H             43.420000000000     59.610000000000     55.620000000000
   C             47.700000000000     53.290000000000     56.820000000000
   O             46.960000000000     52.520000000000     57.430000000000
   N             49.020000000000     53.090000000000     56.740000000000
   H             49.570000000000     53.750000000000     56.230000000000
   C             49.710000000000     51.960000000000     57.350000000000
   H             50.620000000000     51.800000000000     56.790000000000
   H             49.060000000000     51.100000000000     57.330000000000
   C             50.110000000000     52.170000000000     58.780000000000
   O             49.730000000000     53.130000000000     59.450000000000
   N             50.940000000000     51.250000000000     59.270000000000
   H             51.200000000000     50.480000000000     58.700000000000
   C             51.620000000000     51.360000000000     60.540000000000
   H             51.560000000000     52.380000000000     60.900000000000
   C             51.030000000000     50.400000000000     61.600000000000
   H             51.170000000000     49.340000000000     61.270000000000
   H             49.940000000000     50.580000000000     61.670000000000
   O             51.610000000000     50.570000000000     62.890000000000
   H             51.510000000000     51.500000000000     63.120000000000
   C             53.080000000000     51.060000000000     60.270000000000
   O             53.440000000000     49.940000000000     59.890000000000
   N             53.950000000000     52.070000000000     60.400000000000
   H             53.620000000000     52.980000000000     60.650000000000
   C             55.360000000000     51.990000000000     60.080000000000
   H             55.700000000000     50.970000000000     60.160000000000
   C             55.630000000000     52.570000000000     58.660000000000
   H             56.720000000000     52.680000000000     58.460000000000
   H             55.190000000000     53.590000000000     58.590000000000
   C             55.090000000000     51.730000000000     57.540000000000
   C             54.040000000000     52.210000000000     56.730000000000
   H             53.560000000000     53.140000000000     57.000000000000
   C             53.640000000000     51.520000000000     55.580000000000
   H             52.840000000000     51.910000000000     54.960000000000
   C             54.290000000000     50.340000000000     55.220000000000
   H             53.980000000000     49.800000000000     54.340000000000
   C             55.720000000000     50.530000000000     57.170000000000
   H             56.540000000000     50.170000000000     57.770000000000
   C             55.320000000000     49.830000000000     56.030000000000
   H             55.810000000000     48.910000000000     55.760000000000
   C             56.130000000000     52.830000000000     61.090000000000
   O             55.830000000000     54.010000000000     61.280000000000
   N             57.160000000000     52.270000000000     61.770000000000
   H             57.360000000000     51.300000000000     61.690000000000
   C             58.010000000000     53.010000000000     62.700000000000
   H             57.560000000000     53.970000000000     62.920000000000
   C             58.190000000000     52.250000000000     64.050000000000
   H             58.760000000000     52.880000000000     64.760000000000
   H             58.780000000000     51.320000000000     63.870000000000
   C             56.870000000000     51.840000000000     64.740000000000
   H             56.300000000000     51.180000000000     64.050000000000
   C             57.170000000000     51.020000000000     66.000000000000
   H             57.740000000000     51.630000000000     66.740000000000
   H             57.790000000000     50.120000000000     65.750000000000
   H             56.230000000000     50.680000000000     66.480000000000
   C             55.990000000000     53.050000000000     65.090000000000
   H             55.700000000000     53.600000000000     64.170000000000
   H             56.540000000000     53.740000000000     65.760000000000
   H             55.070000000000     52.720000000000     65.600000000000
   C             59.370000000000     53.300000000000     62.070000000000
   O             59.620000000000     52.970000000000     60.910000000000
   N             60.300000000000     53.970000000000     62.780000000000
   H             60.130000000000     54.280000000000     63.710000000000
   C             61.650000000000     54.210000000000     62.260000000000
   H             61.530000000000     54.730000000000     61.320000000000
   C             62.550000000000     55.090000000000     63.190000000000
   H             63.530000000000     55.250000000000     62.690000000000
   H             62.720000000000     54.550000000000     64.140000000000
   C             61.950000000000     56.450000000000     63.550000000000
   O             60.740000000000     56.700000000000     63.560000000000
   N             62.850000000000     57.410000000000     63.870000000000
   H             62.500000000000     58.320000000000     64.110000000000
   H             63.820000000000     57.190000000000     63.910000000000
   C             62.410000000000     52.910000000000     61.980000000000
   O             62.460000000000     52.000000000000     62.800000000000
   N             63.020000000000     52.790000000000     60.790000000000
   H             62.950000000000     53.500000000000     60.100000000000
   C             63.760000000000     51.600000000000     60.370000000000
   H             64.130000000000     51.060000000000     61.230000000000
   H             64.550000000000     51.930000000000     59.720000000000
   C             62.940000000000     50.640000000000     59.560000000000
   O             63.360000000000     49.510000000000     59.340000000000
   N             61.750000000000     51.060000000000     59.110000000000
   H             61.430000000000     51.990000000000     59.300000000000
   C             60.850000000000     50.220000000000     58.330000000000
   H             61.130000000000     49.180000000000     58.480000000000
   C             59.360000000000     50.340000000000     58.740000000000
   H             59.240000000000     49.970000000000     59.780000000000
   H             58.720000000000     49.710000000000     58.090000000000
   O             58.920000000000     51.690000000000     58.680000000000
   H             59.190000000000     52.130000000000     59.480000000000
   C             60.950000000000     50.460000000000     56.850000000000
   O             60.300000000000     49.770000000000     56.060000000000
   N             61.810000000000     51.390000000000     56.400000000000
   H             62.280000000000     52.010000000000     57.030000000000
   C             62.110000000000     51.620000000000     55.000000000000
   H             61.190000000000     51.940000000000     54.540000000000
   C             63.190000000000     52.730000000000     54.860000000000
   H             64.010000000000     52.380000000000     54.200000000000
   H             63.670000000000     52.880000000000     55.850000000000
   S             62.600000000000     54.320000000000     54.190000000000
   C             62.530000000000     50.360000000000     54.260000000000
   O             63.230000000000     49.490000000000     54.790000000000
   N             62.020000000000     50.190000000000     53.030000000000
   H             61.500000000000     50.940000000000     52.620000000000
   C             62.230000000000     48.980000000000     52.260000000000
   H             63.240000000000     48.630000000000     52.410000000000
   H             62.040000000000     49.220000000000     51.220000000000
   C             61.310000000000     47.850000000000     52.620000000000
   O             61.360000000000     46.790000000000     52.000000000000
   N             60.400000000000     48.030000000000     53.600000000000
   H             60.440000000000     48.850000000000     54.160000000000
   C             59.270000000000     47.130000000000     53.820000000000
   H             59.670000000000     46.130000000000     53.950000000000
   C             58.400000000000     47.460000000000     55.060000000000
   H             57.520000000000     46.770000000000     55.120000000000
   H             58.010000000000     48.500000000000     54.980000000000
   O             59.140000000000     47.330000000000     56.270000000000
   H             59.710000000000     48.100000000000     56.300000000000
   C             58.350000000000     47.100000000000     52.610000000000
   O             58.060000000000     48.150000000000     52.020000000000
   N             57.890000000000     45.910000000000     52.200000000000
   H             58.070000000000     45.070000000000     52.710000000000
   C             57.210000000000     45.760000000000     50.920000000000
   H             57.230000000000     46.700000000000     50.400000000000
   C             57.890000000000     44.760000000000     49.970000000000
   H             57.310000000000     44.700000000000     49.030000000000
   C             59.280000000000     45.300000000000     49.620000000000
   H             59.940000000000     45.330000000000     50.520000000000
   H             59.210000000000     46.330000000000     49.200000000000
   H             59.770000000000     44.640000000000     48.870000000000
   C             57.970000000000     43.350000000000     50.590000000000
   H             56.960000000000     42.970000000000     50.850000000000
   H             58.600000000000     43.350000000000     51.500000000000
   H             58.420000000000     42.650000000000     49.850000000000
   C             55.750000000000     45.410000000000     51.080000000000
   O             55.320000000000     44.780000000000     52.040000000000
   N             54.960000000000     45.860000000000     50.090000000000
   H             55.390000000000     46.370000000000     49.350000000000
   C             53.560000000000     45.530000000000     49.940000000000
   H             53.020000000000     46.450000000000     49.770000000000
   H             53.230000000000     45.000000000000     50.820000000000
   C             53.350000000000     44.650000000000     48.740000000000
   O             54.020000000000     44.790000000000     47.710000000000
   N             52.410000000000     43.710000000000     48.850000000000
   H             51.880000000000     43.620000000000     49.690000000000
   C             52.290000000000     42.630000000000     47.890000000000
   H             52.480000000000     43.030000000000     46.910000000000
   C             53.320000000000     41.490000000000     48.200000000000
   H             54.340000000000     41.920000000000     48.180000000000
   H             53.270000000000     40.710000000000     47.410000000000
   C             53.100000000000     40.850000000000     49.560000000000
   C             52.440000000000     39.610000000000     49.660000000000
   H             52.070000000000     39.130000000000     48.770000000000
   C             52.230000000000     39.020000000000     50.910000000000
   H             51.700000000000     38.070000000000     50.990000000000
   C             52.680000000000     39.650000000000     52.080000000000
   H             52.500000000000     39.200000000000     53.040000000000
   C             53.590000000000     41.450000000000     50.730000000000
   H             54.110000000000     42.400000000000     50.670000000000
   C             53.370000000000     40.870000000000     51.980000000000
   H             53.710000000000     41.370000000000     52.880000000000
   C             50.870000000000     42.070000000000     47.860000000000
   O             50.070000000000     42.230000000000     48.780000000000
   N             50.560000000000     41.360000000000     46.770000000000
   H             51.220000000000     41.300000000000     46.020000000000
   C             49.390000000000     40.510000000000     46.650000000000
   H             48.940000000000     40.360000000000     47.620000000000
   C             48.360000000000     41.050000000000     45.630000000000
   H             47.590000000000     40.280000000000     45.400000000000
   H             48.850000000000     41.350000000000     44.680000000000
   C             47.590000000000     42.220000000000     46.230000000000
   O             46.570000000000     42.010000000000     46.890000000000
   N             48.000000000000     43.480000000000     45.960000000000
   H             47.420000000000     44.200000000000     46.340000000000
   H             48.890000000000     43.640000000000     45.540000000000
   C             49.890000000000     39.170000000000     46.170000000000
   O             50.960000000000     39.080000000000     45.560000000000
   N             49.160000000000     38.070000000000     46.440000000000
   H             48.300000000000     38.120000000000     46.930000000000
   C             49.550000000000     36.750000000000     45.960000000000
   H             50.400000000000     36.830000000000     45.300000000000
   C             49.940000000000     35.790000000000     47.100000000000
   H             49.040000000000     35.560000000000     47.710000000000
   C             50.470000000000     34.460000000000     46.500000000000
   H             51.380000000000     34.650000000000     45.890000000000
   H             49.710000000000     33.970000000000     45.850000000000
   H             50.720000000000     33.730000000000     47.300000000000
   C             50.990000000000     36.450000000000     48.030000000000
   H             50.520000000000     37.320000000000     48.530000000000
   H             51.820000000000     36.830000000000     47.400000000000
   C             51.560000000000     35.530000000000     49.120000000000
   H             52.160000000000     34.700000000000     48.680000000000
   H             50.750000000000     35.090000000000     49.740000000000
   H             52.230000000000     36.100000000000     49.800000000000
   C             48.400000000000     36.220000000000     45.120000000000
   O             47.230000000000     36.410000000000     45.450000000000
   N             48.700000000000     35.570000000000     43.980000000000
   H             49.650000000000     35.510000000000     43.670000000000
   C             47.730000000000     34.780000000000     43.250000000000
   H             46.830000000000     34.690000000000     43.830000000000
   C             47.390000000000     35.420000000000     41.880000000000
   H             48.270000000000     35.400000000000     41.210000000000
   H             47.090000000000     36.480000000000     42.030000000000
   C             46.230000000000     34.730000000000     41.190000000000
   O             46.060000000000     34.960000000000     39.960000000000
   O             45.460000000000     34.010000000000     41.870000000000
   C             48.330000000000     33.380000000000     43.120000000000
   O             49.380000000000     33.190000000000     42.510000000000
   N             47.690000000000     32.370000000000     43.750000000000
   H             46.780000000000     32.540000000000     44.100000000000
   C             48.220000000000     31.030000000000     43.940000000000
   H             47.590000000000     30.580000000000     44.690000000000
   C             48.140000000000     30.150000000000     42.650000000000
   H             48.470000000000     29.110000000000     42.880000000000
   H             48.770000000000     30.580000000000     41.850000000000
   C             46.730000000000     30.070000000000     42.120000000000
   C             45.840000000000     29.040000000000     42.480000000000
   H             46.150000000000     28.300000000000     43.200000000000
   C             44.550000000000     28.970000000000     41.930000000000
   H             43.870000000000     28.190000000000     42.230000000000
   C             44.120000000000     29.950000000000     41.020000000000
   O             42.810000000000     29.920000000000     40.500000000000
   H             42.640000000000     30.790000000000     40.140000000000
   C             46.290000000000     31.020000000000     41.180000000000
   H             46.950000000000     31.830000000000     40.880000000000
   C             45.000000000000     30.970000000000     40.650000000000
   H             44.680000000000     31.740000000000     39.950000000000
   C             49.630000000000     31.030000000000     44.560000000000
   O             49.820000000000     31.360000000000     45.730000000000
   N             50.660000000000     30.670000000000     43.770000000000
   H             50.460000000000     30.400000000000     42.830000000000
   C             52.050000000000     30.670000000000     44.180000000000
   H             52.100000000000     30.730000000000     45.250000000000
   C             52.750000000000     29.380000000000     43.640000000000
   H             53.770000000000     29.580000000000     43.230000000000
   H             52.140000000000     28.930000000000     42.830000000000
   C             52.960000000000     28.310000000000     44.700000000000
   O             53.420000000000     27.210000000000     44.300000000000
   O             52.800000000000     28.600000000000     45.920000000000
   C             52.820000000000     31.900000000000     43.670000000000
   O             54.020000000000     32.030000000000     43.910000000000
   N             52.170000000000     32.850000000000     42.970000000000
   H             51.170000000000     32.830000000000     42.860000000000
   C             52.860000000000     33.990000000000     42.370000000000
   H             53.920000000000     33.780000000000     42.310000000000
   C             52.360000000000     34.270000000000     40.930000000000
   H             51.270000000000     34.480000000000     40.960000000000
   H             52.500000000000     33.330000000000     40.360000000000
   S             53.240000000000     35.630000000000     40.060000000000
   H             52.830000000000     36.600000000000     40.860000000000
   C             52.690000000000     35.230000000000     43.220000000000
   O             51.590000000000     35.710000000000     43.460000000000
   N             53.820000000000     35.810000000000     43.690000000000
   H             54.710000000000     35.430000000000     43.460000000000
   C             53.830000000000     37.020000000000     44.480000000000
   H             52.910000000000     37.090000000000     45.030000000000
   C             54.980000000000     37.050000000000     45.490000000000
   H             55.950000000000     37.010000000000     44.960000000000
   C             54.910000000000     38.330000000000     46.350000000000
   H             53.920000000000     38.420000000000     46.840000000000
   H             55.100000000000     39.240000000000     45.740000000000
   H             55.690000000000     38.290000000000     47.140000000000
   C             54.880000000000     35.800000000000     46.390000000000
   H             55.020000000000     34.870000000000     45.810000000000
   H             53.880000000000     35.760000000000     46.890000000000
   H             55.660000000000     35.850000000000     47.180000000000
   C             53.910000000000     38.230000000000     43.570000000000
   O             54.860000000000     38.420000000000     42.810000000000
   N             52.910000000000     39.120000000000     43.630000000000
   H             52.160000000000     38.980000000000     44.270000000000
   C             52.940000000000     40.370000000000     42.910000000000
   H             53.640000000000     40.330000000000     42.090000000000
   C             51.560000000000     40.760000000000     42.340000000000
   H             51.610000000000     41.770000000000     41.870000000000
   H             50.790000000000     40.800000000000     43.140000000000
   O             51.150000000000     39.820000000000     41.350000000000
   H             51.000000000000     38.990000000000     41.810000000000
   C             53.390000000000     41.450000000000     43.870000000000
   O             52.630000000000     41.870000000000     44.750000000000
   N             54.640000000000     41.930000000000     43.730000000000
   H             55.220000000000     41.590000000000     42.990000000000
   C             55.160000000000     43.010000000000     44.540000000000
   H             54.740000000000     42.930000000000     45.540000000000
   C             56.710000000000     43.010000000000     44.650000000000
   H             57.050000000000     43.880000000000     45.250000000000
   H             57.160000000000     43.080000000000     43.640000000000
   C             57.220000000000     41.780000000000     45.340000000000
   C             57.150000000000     41.680000000000     46.740000000000
   H             56.680000000000     42.470000000000     47.310000000000
   C             57.710000000000     40.580000000000     47.400000000000
   H             57.660000000000     40.520000000000     48.480000000000
   C             58.350000000000     39.570000000000     46.670000000000
   H             58.790000000000     38.730000000000     47.190000000000
   C             57.860000000000     40.760000000000     44.610000000000
   H             57.950000000000     40.830000000000     43.540000000000
   C             58.420000000000     39.660000000000     45.280000000000
   H             58.930000000000     38.890000000000     44.720000000000
   C             54.720000000000     44.330000000000     43.960000000000
   O             54.940000000000     44.610000000000     42.780000000000
   N             54.060000000000     45.170000000000     44.780000000000
   H             53.860000000000     44.930000000000     45.720000000000
   C             53.460000000000     46.390000000000     44.270000000000
   H             53.820000000000     46.590000000000     43.270000000000
   C             51.910000000000     46.260000000000     44.220000000000
   H             51.690000000000     45.480000000000     43.450000000000
   H             51.480000000000     47.210000000000     43.830000000000
   S             51.120000000000     45.780000000000     45.800000000000
   H             51.150000000000     46.990000000000     46.340000000000
   C             53.830000000000     47.630000000000     45.050000000000
   O             53.550000000000     48.740000000000     44.620000000000
   N             54.500000000000     47.500000000000     46.200000000000
   H             54.740000000000     46.600000000000     46.570000000000
   C             54.840000000000     48.660000000000     46.990000000000
   H             55.000000000000     49.500000000000     46.330000000000
   C             53.660000000000     49.000000000000     47.950000000000
   H             53.410000000000     48.090000000000     48.530000000000
   H             52.770000000000     49.260000000000     47.350000000000
   C             53.930000000000     50.120000000000     48.920000000000
   C             53.710000000000     51.450000000000     48.530000000000
   H             53.410000000000     51.660000000000     47.520000000000
   C             53.850000000000     52.500000000000     49.450000000000
   H             53.660000000000     53.510000000000     49.130000000000
   C             54.220000000000     52.220000000000     50.780000000000
   O             54.340000000000     53.260000000000     51.730000000000
   H             54.020000000000     54.060000000000     51.310000000000
   C             54.300000000000     49.850000000000     50.250000000000
   H             54.460000000000     48.830000000000     50.570000000000
   C             54.450000000000     50.900000000000     51.170000000000
   H             54.720000000000     50.690000000000     52.200000000000
   C             56.150000000000     48.430000000000     47.710000000000
   O             56.390000000000     47.360000000000     48.250000000000
   N             57.020000000000     49.450000000000     47.750000000000
   H             56.870000000000     50.260000000000     47.180000000000
   C             58.160000000000     49.490000000000     48.640000000000
   H             58.080000000000     48.700000000000     49.370000000000
   C             59.500000000000     49.310000000000     47.900000000000
   H             59.610000000000     50.110000000000     47.130000000000
   H             59.450000000000     48.340000000000     47.360000000000
   C             60.720000000000     49.320000000000     48.830000000000
   H             60.500000000000     48.650000000000     49.690000000000
   H             60.850000000000     50.350000000000     49.240000000000
   S             62.280000000000     48.790000000000     48.050000000000
   C             62.080000000000     47.010000000000     48.310000000000
   H             61.160000000000     46.630000000000     47.810000000000
   H             62.010000000000     46.760000000000     49.390000000000
   H             62.950000000000     46.450000000000     47.900000000000
   C             58.110000000000     50.790000000000     49.420000000000
   O             58.080000000000     51.890000000000     48.870000000000
   N             58.040000000000     50.700000000000     50.770000000000
   H             58.060000000000     49.800000000000     51.200000000000
   C             57.910000000000     51.840000000000     51.650000000000
   H             57.040000000000     52.380000000000     51.340000000000
   C             57.690000000000     51.390000000000     53.120000000000
   H             58.570000000000     50.810000000000     53.470000000000
   H             56.800000000000     50.730000000000     53.190000000000
   N             56.410000000000     53.410000000000     53.960000000000
   H             55.590000000000     53.270000000000     53.400000000000
   C             57.510000000000     52.580000000000     54.010000000000
   C             56.650000000000     54.440000000000     54.810000000000
   H             55.970000000000     55.260000000000     54.990000000000
   N             57.830000000000     54.320000000000     55.380000000000
   C             58.360000000000     53.140000000000     54.910000000000
   H             59.340000000000     52.820000000000     55.240000000000
   C             59.080000000000     52.820000000000     51.600000000000
   O             60.240000000000     52.410000000000     51.490000000000
   N             58.790000000000     54.140000000000     51.670000000000
   H             57.840000000000     54.440000000000     51.770000000000
   C             59.810000000000     55.170000000000     51.680000000000
   H             60.770000000000     54.730000000000     51.910000000000
   C             59.900000000000     55.900000000000     50.300000000000
   H             60.460000000000     56.860000000000     50.410000000000
   H             58.880000000000     56.160000000000     49.960000000000
   N             60.310000000000     53.920000000000     48.700000000000
   H             59.600000000000     53.300000000000     49.030000000000
   C             60.630000000000     55.160000000000     49.210000000000
   C             61.180000000000     53.660000000000     47.700000000000
   H             61.130000000000     52.750000000000     47.090000000000
   N             62.040000000000     54.640000000000     47.530000000000
   C             61.690000000000     55.590000000000     48.460000000000
   H             62.220000000000     56.530000000000     48.500000000000
   C             59.620000000000     56.270000000000     52.720000000000
   O             60.610000000000     56.830000000000     53.180000000000
   N             58.380000000000     56.670000000000     53.100000000000
   H             57.540000000000     56.250000000000     52.750000000000
   C             58.230000000000     57.770000000000     54.050000000000
   H             58.910000000000     57.560000000000     54.870000000000
   C             58.610000000000     59.150000000000     53.450000000000
   H             59.700000000000     59.110000000000     53.230000000000
   H             58.460000000000     59.970000000000     54.180000000000
   C             57.910000000000     59.540000000000     52.130000000000
   H             56.840000000000     59.740000000000     52.350000000000
   H             57.950000000000     58.680000000000     51.430000000000
   S             58.700000000000     60.990000000000     51.380000000000
   C             57.650000000000     60.940000000000     49.910000000000
   H             56.610000000000     61.240000000000     50.160000000000
   H             57.620000000000     59.930000000000     49.460000000000
   H             58.030000000000     61.640000000000     49.140000000000
   C             56.860000000000     57.900000000000     54.720000000000
   O             55.850000000000     57.430000000000     54.200000000000
   N             56.820000000000     58.610000000000     55.880000000000
   H             57.690000000000     58.890000000000     56.280000000000
   C             55.630000000000     59.140000000000     56.530000000000
   H             54.760000000000     58.630000000000     56.150000000000
   C             55.650000000000     58.950000000000     58.090000000000
   H             56.590000000000     59.360000000000     58.510000000000
   H             55.660000000000     57.860000000000     58.300000000000
   C             54.440000000000     59.550000000000     58.860000000000
   H             53.500000000000     59.140000000000     58.430000000000
   H             54.430000000000     60.660000000000     58.780000000000
   C             54.430000000000     59.190000000000     60.350000000000
   O             54.300000000000     60.110000000000     61.210000000000
   O             54.540000000000     57.980000000000     60.680000000000
   C             55.500000000000     60.610000000000     56.190000000000
   O             56.440000000000     61.400000000000     56.260000000000
   N             54.310000000000     61.040000000000     55.740000000000
   H             53.550000000000     60.390000000000     55.670000000000
   C             54.000000000000     62.420000000000     55.410000000000
   H             54.910000000000     62.880000000000     55.070000000000
   C             52.930000000000     62.450000000000     54.280000000000
   H             52.460000000000     63.450000000000     54.170000000000
   H             52.120000000000     61.740000000000     54.570000000000
   C             53.480000000000     62.040000000000     52.900000000000
   H             54.050000000000     61.090000000000     53.010000000000
   C             52.330000000000     61.780000000000     51.920000000000
   H             51.730000000000     62.700000000000     51.770000000000
   H             51.670000000000     60.970000000000     52.300000000000
   H             52.730000000000     61.460000000000     50.930000000000
   C             54.430000000000     63.100000000000     52.320000000000
   H             55.320000000000     63.240000000000     52.970000000000
   H             53.900000000000     64.080000000000     52.230000000000
   H             54.780000000000     62.800000000000     51.310000000000
   C             53.520000000000     63.190000000000     56.650000000000
   O             53.220000000000     62.560000000000     57.660000000000
   N             53.410000000000     64.520000000000     56.640000000000
   C             53.920000000000     65.360000000000     55.550000000000
   H             53.140000000000     65.470000000000     54.770000000000
   H             54.860000000000     64.970000000000     55.100000000000
   C             53.170000000000     65.310000000000     57.860000000000
   H             53.970000000000     65.080000000000     58.560000000000
   C             53.210000000000     66.760000000000     57.350000000000
   H             53.530000000000     67.470000000000     58.150000000000
   H             52.220000000000     67.080000000000     56.960000000000
   C             54.200000000000     66.720000000000     56.200000000000
   H             54.080000000000     67.560000000000     55.480000000000
   H             55.230000000000     66.710000000000     56.600000000000
   C             51.860000000000     65.050000000000     58.580000000000
   O             51.690000000000     65.510000000000     59.710000000000
   N             50.910000000000     64.350000000000     57.950000000000
   H             51.050000000000     64.050000000000     57.000000000000
   C             49.630000000000     63.980000000000     58.520000000000
   H             49.400000000000     64.650000000000     59.340000000000
   C             48.500000000000     64.060000000000     57.500000000000
   H             47.590000000000     63.510000000000     57.830000000000
   O             48.910000000000     63.600000000000     56.220000000000
   H             48.130000000000     63.700000000000     55.670000000000
   C             48.110000000000     65.540000000000     57.330000000000
   H             48.990000000000     66.130000000000     56.980000000000
   H             47.770000000000     65.960000000000     58.290000000000
   H             47.300000000000     65.650000000000     56.590000000000
   C             49.640000000000     62.590000000000     59.120000000000
   O             48.650000000000     62.170000000000     59.710000000000
   N             50.770000000000     61.840000000000     59.060000000000
   H             51.600000000000     62.210000000000     58.660000000000
   C             50.850000000000     60.490000000000     59.610000000000
   H             50.280000000000     60.430000000000     60.530000000000
   H             51.890000000000     60.270000000000     59.770000000000
   C             50.320000000000     59.430000000000     58.680000000000
   O             49.780000000000     58.410000000000     59.110000000000
   N             50.450000000000     59.660000000000     57.360000000000
   H             50.890000000000     60.500000000000     57.070000000000
   C             50.090000000000     58.720000000000     56.310000000000
   H             49.820000000000     57.770000000000     56.760000000000
   C             48.950000000000     59.180000000000     55.410000000000
   H             48.710000000000     58.380000000000     54.670000000000
   C             47.690000000000     59.410000000000     56.260000000000
   H             47.850000000000     60.260000000000     56.970000000000
   H             47.450000000000     58.500000000000     56.860000000000
   H             46.820000000000     59.660000000000     55.610000000000
   C             49.320000000000     60.460000000000     54.620000000000
   H             50.170000000000     60.280000000000     53.930000000000
   H             49.600000000000     61.280000000000     55.320000000000
   H             48.450000000000     60.790000000000     54.010000000000
   C             51.340000000000     58.460000000000     55.490000000000
   O             52.250000000000     59.290000000000     55.460000000000
   N             51.440000000000     57.310000000000     54.830000000000
   H             50.680000000000     56.660000000000     54.810000000000
   C             52.710000000000     56.820000000000     54.330000000000
   H             53.500000000000     57.480000000000     54.640000000000
   C             53.000000000000     55.440000000000     54.950000000000
   H             53.990000000000     55.050000000000     54.630000000000
   H             52.220000000000     54.710000000000     54.640000000000
   N             54.050000000000     55.910000000000     57.240000000000
   H             55.000000000000     56.090000000000     56.970000000000
   C             52.980000000000     55.540000000000     56.460000000000
   C             53.660000000000     55.840000000000     58.530000000000
   H             54.310000000000     56.120000000000     59.360000000000
   N             52.420000000000     55.410000000000     58.640000000000
   C             51.990000000000     55.220000000000     57.350000000000
   H             50.980000000000     54.890000000000     57.160000000000
   C             52.770000000000     56.770000000000     52.810000000000
   O             51.770000000000     56.510000000000     52.130000000000
   N             53.950000000000     57.030000000000     52.230000000000
   H             54.740000000000     57.230000000000     52.810000000000
   C             54.170000000000     57.100000000000     50.800000000000
   H             53.300000000000     56.740000000000     50.280000000000
   C             54.450000000000     58.550000000000     50.360000000000
   H             55.340000000000     58.960000000000     50.870000000000
   H             53.580000000000     59.200000000000     50.630000000000
   H             54.600000000000     58.630000000000     49.260000000000
   C             55.340000000000     56.200000000000     50.390000000000
   O             56.200000000000     55.840000000000     51.190000000000
   N             55.360000000000     55.760000000000     49.120000000000
   H             54.700000000000     56.080000000000     48.440000000000
   C             56.360000000000     54.820000000000     48.650000000000
   H             56.210000000000     53.870000000000     49.130000000000
   H             57.350000000000     55.240000000000     48.820000000000
   C             56.250000000000     54.620000000000     47.170000000000
   O             55.500000000000     55.310000000000     46.480000000000
   N             57.020000000000     53.660000000000     46.650000000000
   H             57.570000000000     53.070000000000     47.230000000000
   C             57.200000000000     53.440000000000     45.220000000000
   H             56.660000000000     54.180000000000     44.660000000000
   C             58.670000000000     53.470000000000     44.790000000000
   H             58.750000000000     53.380000000000     43.680000000000
   O             59.460000000000     52.440000000000     45.380000000000
   H             59.280000000000     51.650000000000     44.870000000000
   C             59.300000000000     54.810000000000     45.190000000000
   H             59.240000000000     54.980000000000     46.290000000000
   H             58.800000000000     55.660000000000     44.670000000000
   H             60.380000000000     54.810000000000     44.920000000000
   C             56.660000000000     52.090000000000     44.820000000000
   O             56.450000000000     51.220000000000     45.660000000000
   N             56.440000000000     51.870000000000     43.520000000000
   H             56.500000000000     52.620000000000     42.850000000000
   C             56.440000000000     50.550000000000     42.920000000000
   H             55.830000000000     49.920000000000     43.540000000000
   C             55.770000000000     50.590000000000     41.510000000000
   H             54.740000000000     50.990000000000     41.630000000000
   H             55.690000000000     49.580000000000     41.070000000000
   C             56.490000000000     51.480000000000     40.510000000000
   O             57.730000000000     51.640000000000     40.610000000000
   O             55.800000000000     51.970000000000     39.580000000000
   C             57.850000000000     49.930000000000     42.950000000000
   O             58.810000000000     50.510000000000     43.480000000000
   N             58.030000000000     48.730000000000     42.380000000000
   H             57.280000000000     48.250000000000     41.940000000000
   C             59.330000000000     48.060000000000     42.380000000000
   H             59.920000000000     48.430000000000     43.210000000000
   C             59.180000000000     46.530000000000     42.600000000000
   H             60.060000000000     46.000000000000     42.170000000000
   H             58.280000000000     46.180000000000     42.050000000000
   C             59.100000000000     46.050000000000     44.070000000000
   H             58.910000000000     44.960000000000     44.040000000000
   C             60.440000000000     46.250000000000     44.810000000000
   H             60.660000000000     47.330000000000     44.940000000000
   H             61.270000000000     45.780000000000     44.240000000000
   H             60.390000000000     45.770000000000     45.820000000000
   C             57.950000000000     46.690000000000     44.870000000000
   H             56.980000000000     46.540000000000     44.350000000000
   H             58.120000000000     47.780000000000     45.000000000000
   H             57.880000000000     46.230000000000     45.880000000000
   C             60.150000000000     48.400000000000     41.140000000000
   O             61.290000000000     47.950000000000     40.970000000000
   N             59.650000000000     49.320000000000     40.280000000000
   H             58.730000000000     49.690000000000     40.390000000000
   C             60.460000000000     50.000000000000     39.280000000000
   H             61.330000000000     49.400000000000     39.040000000000
   C             59.680000000000     50.280000000000     37.970000000000
   H             60.270000000000     50.990000000000     37.360000000000
   H             58.710000000000     50.780000000000     38.190000000000
   C             59.430000000000     49.020000000000     37.100000000000
   H             58.470000000000     48.530000000000     37.370000000000
   H             60.250000000000     48.290000000000     37.260000000000
   C             59.410000000000     49.360000000000     35.610000000000
   O             60.410000000000     49.040000000000     34.920000000000
   O             58.410000000000     49.960000000000     35.130000000000
   C             60.980000000000     51.320000000000     39.840000000000
   O             61.730000000000     52.050000000000     39.190000000000
   N             60.610000000000     51.650000000000     41.090000000000
   H             59.910000000000     51.080000000000     41.530000000000
   C             61.080000000000     52.800000000000     41.840000000000
   H             62.130000000000     52.940000000000     41.650000000000
   H             60.860000000000     52.610000000000     42.880000000000
   C             60.380000000000     54.080000000000     41.490000000000
   O             60.880000000000     55.160000000000     41.760000000000
   N             59.180000000000     54.000000000000     40.900000000000
   H             58.770000000000     53.110000000000     40.700000000000
   C             58.350000000000     55.150000000000     40.610000000000
   H             58.980000000000     56.030000000000     40.540000000000
   C             57.630000000000     55.010000000000     39.240000000000
   H             56.610000000000     55.460000000000     39.250000000000
   H             57.490000000000     53.920000000000     39.050000000000
   C             58.400000000000     55.630000000000     38.060000000000
   H             58.120000000000     55.100000000000     37.130000000000
   H             59.490000000000     55.480000000000     38.220000000000
   C             58.070000000000     57.130000000000     37.890000000000
   H             58.230000000000     57.660000000000     38.850000000000
   H             56.990000000000     57.200000000000     37.650000000000
   C             58.890000000000     57.830000000000     36.780000000000
   H             58.830000000000     57.250000000000     35.840000000000
   H             59.950000000000     57.930000000000     37.090000000000
   N             58.340000000000     59.180000000000     36.500000000000
   H             58.320000000000     59.790000000000     37.350000000000
   H             57.370000000000     59.090000000000     36.160000000000
   H             58.870000000000     59.670000000000     35.750000000000
   C             57.370000000000     55.420000000000     41.740000000000
   O             56.570000000000     54.570000000000     42.120000000000
   N             57.410000000000     56.630000000000     42.320000000000
   H             58.090000000000     57.310000000000     42.050000000000
   C             56.490000000000     57.030000000000     43.370000000000
   H             56.610000000000     56.310000000000     44.170000000000
   C             56.790000000000     58.450000000000     43.940000000000
   H             55.880000000000     58.980000000000     44.290000000000
   H             57.260000000000     59.090000000000     43.170000000000
   C             57.710000000000     58.360000000000     45.130000000000
   C             59.090000000000     58.630000000000     45.030000000000
   H             59.510000000000     58.890000000000     44.080000000000
   C             59.910000000000     58.580000000000     46.170000000000
   H             60.960000000000     58.790000000000     46.080000000000
   C             59.360000000000     58.260000000000     47.420000000000
   H             60.000000000000     58.230000000000     48.290000000000
   C             57.170000000000     58.060000000000     46.400000000000
   H             56.110000000000     57.880000000000     46.490000000000
   C             57.990000000000     58.000000000000     47.530000000000
   H             57.560000000000     57.770000000000     48.500000000000
   C             55.010000000000     56.940000000000     43.010000000000
   O             54.580000000000     57.210000000000     41.880000000000
   N             54.200000000000     56.520000000000     43.990000000000
   H             54.580000000000     56.200000000000     44.850000000000
   C             52.770000000000     56.670000000000     43.960000000000
   H             52.410000000000     56.570000000000     42.940000000000
   C             52.080000000000     55.620000000000     44.850000000000
   H             50.980000000000     55.790000000000     44.930000000000
   H             52.500000000000     55.640000000000     45.880000000000
   C             52.270000000000     54.250000000000     44.260000000000
   C             51.490000000000     53.860000000000     43.160000000000
   H             50.810000000000     54.560000000000     42.700000000000
   C             51.560000000000     52.550000000000     42.660000000000
   H             50.950000000000     52.260000000000     41.830000000000
   C             52.390000000000     51.610000000000     43.280000000000
   O             52.400000000000     50.290000000000     42.810000000000
   H             52.900000000000     49.770000000000     43.440000000000
   C             53.120000000000     53.300000000000     44.860000000000
   H             53.700000000000     53.580000000000     45.730000000000
   C             53.170000000000     51.990000000000     44.380000000000
   H             53.810000000000     51.260000000000     44.860000000000
   C             52.430000000000     58.070000000000     44.430000000000
   O             52.830000000000     58.470000000000     45.520000000000
   N             51.700000000000     58.860000000000     43.610000000000
   H             51.380000000000     58.530000000000     42.730000000000
   C             51.450000000000     60.270000000000     43.910000000000
   H             51.290000000000     60.370000000000     44.970000000000
   H             50.590000000000     60.560000000000     43.320000000000
   C             52.600000000000     61.180000000000     43.520000000000
   O             53.620000000000     60.730000000000     43.000000000000
   N             52.450000000000     62.490000000000     43.700000000000
   C             51.360000000000     63.070000000000     44.500000000000
   H             51.300000000000     62.600000000000     45.500000000000
   H             50.400000000000     62.950000000000     43.960000000000
   C             53.420000000000     63.510000000000     43.260000000000
   H             53.760000000000     63.300000000000     42.260000000000
   C             52.580000000000     64.790000000000     43.390000000000
   H             51.920000000000     64.890000000000     42.500000000000
   H             53.180000000000     65.720000000000     43.470000000000
   C             51.710000000000     64.550000000000     44.620000000000
   H             52.300000000000     64.720000000000     45.540000000000
   H             50.810000000000     65.200000000000     44.650000000000
   C             54.660000000000     63.620000000000     44.150000000000
   O             55.330000000000     64.650000000000     44.110000000000
   N             54.970000000000     62.600000000000     44.970000000000
   H             54.490000000000     61.730000000000     44.880000000000
   C             55.930000000000     62.720000000000     46.050000000000
   H             55.890000000000     63.740000000000     46.400000000000
   C             55.570000000000     61.800000000000     47.240000000000
   H             56.170000000000     62.100000000000     48.120000000000
   H             55.780000000000     60.730000000000     46.990000000000
   C             54.120000000000     61.930000000000     47.640000000000
   C             53.620000000000     63.150000000000     48.110000000000
   H             54.270000000000     64.010000000000     48.180000000000
   C             52.270000000000     63.270000000000     48.490000000000
   H             51.890000000000     64.220000000000     48.840000000000
   C             51.420000000000     62.160000000000     48.400000000000
   H             50.380000000000     62.250000000000     48.680000000000
   C             53.270000000000     60.820000000000     47.590000000000
   H             53.660000000000     59.870000000000     47.260000000000
   C             51.920000000000     60.930000000000     47.960000000000
   H             51.270000000000     60.070000000000     47.890000000000
   C             57.370000000000     62.460000000000     45.620000000000
   O             57.650000000000     61.730000000000     44.670000000000
   N             58.320000000000     63.100000000000     46.320000000000
   H             58.050000000000     63.680000000000     47.080000000000
   C             59.750000000000     63.020000000000     46.020000000000
   H             59.910000000000     62.230000000000     45.310000000000
   C             60.310000000000     64.320000000000     45.440000000000
   H             61.410000000000     64.230000000000     45.320000000000
   C             59.710000000000     64.530000000000     44.030000000000
   H             58.610000000000     64.670000000000     44.080000000000
   H             59.910000000000     63.650000000000     43.380000000000
   H             60.150000000000     65.430000000000     43.540000000000
   C             59.980000000000     65.530000000000     46.350000000000
   H             60.390000000000     65.400000000000     47.370000000000
   H             58.880000000000     65.670000000000     46.430000000000
   H             60.410000000000     66.470000000000     45.920000000000
   C             60.530000000000     62.630000000000     47.270000000000
   O             60.200000000000     63.020000000000     48.390000000000
   N             61.620000000000     61.860000000000     47.120000000000
   H             61.960000000000     61.530000000000     46.240000000000
   C             62.480000000000     61.460000000000     48.220000000000
   H             61.860000000000     61.320000000000     49.090000000000
   C             63.140000000000     60.070000000000     47.940000000000
   H             62.340000000000     59.300000000000     47.980000000000
   H             63.880000000000     59.830000000000     48.740000000000
   C             63.830000000000     59.910000000000     46.600000000000
   O             63.660000000000     60.740000000000     45.670000000000
   O             64.500000000000     58.860000000000     46.440000000000
   C             63.490000000000     62.540000000000     48.610000000000
   O             64.710000000000     62.400000000000     48.480000000000
   N             62.980000000000     63.670000000000     49.140000000000
   H             61.990000000000     63.760000000000     49.230000000000
   C             63.780000000000     64.790000000000     49.610000000000
   H             64.620000000000     64.390000000000     50.140000000000
   C             64.320000000000     65.690000000000     48.460000000000
   H             65.080000000000     65.060000000000     47.940000000000
   H             64.830000000000     66.580000000000     48.870000000000
   C             63.290000000000     66.100000000000     47.380000000000
   H             62.490000000000     66.740000000000     47.820000000000
   H             62.790000000000     65.170000000000     47.030000000000
   C             63.900000000000     66.750000000000     46.120000000000
   H             63.370000000000     66.390000000000     45.210000000000
   H             64.960000000000     66.440000000000     46.020000000000
   N             63.840000000000     68.250000000000     46.220000000000
   H             64.480000000000     68.730000000000     46.830000000000
   C             63.150000000000     69.060000000000     45.420000000000
   N             63.420000000000     70.350000000000     45.430000000000
   H             64.290000000000     70.620000000000     45.860000000000
   H             63.030000000000     71.000000000000     44.780000000000
   N             62.210000000000     68.630000000000     44.600000000000
   H             61.900000000000     67.690000000000     44.710000000000
   H             61.670000000000     69.320000000000     44.110000000000
   C             63.020000000000     65.610000000000     50.630000000000
   O             61.780000000000     65.630000000000     50.650000000000
   N             63.740000000000     66.310000000000     51.530000000000
   H             64.740000000000     66.320000000000     51.480000000000
   C             63.170000000000     67.030000000000     52.660000000000
   H             62.370000000000     66.440000000000     53.080000000000
   C             64.250000000000     67.250000000000     53.750000000000
   H             65.020000000000     67.960000000000     53.360000000000
   H             64.770000000000     66.280000000000     53.900000000000
   C             63.700000000000     67.790000000000     55.100000000000
   H             62.620000000000     68.030000000000     55.010000000000
   H             64.230000000000     68.730000000000     55.370000000000
   C             63.850000000000     66.780000000000     56.240000000000
   O             62.900000000000     66.120000000000     56.660000000000
   N             65.090000000000     66.630000000000     56.750000000000
   H             65.290000000000     65.850000000000     57.350000000000
   H             65.810000000000     67.290000000000     56.530000000000
   C             62.580000000000     68.360000000000     52.200000000000
   O             63.240000000000     69.400000000000     52.160000000000
   N             61.290000000000     68.330000000000     51.820000000000
   H             60.760000000000     67.500000000000     51.930000000000
   C             60.590000000000     69.440000000000     51.180000000000
   H             61.010000000000     70.370000000000     51.520000000000
   C             60.590000000000     69.390000000000     49.650000000000
   H             59.830000000000     70.080000000000     49.220000000000
   O             60.350000000000     68.080000000000     49.150000000000
   H             60.870000000000     67.490000000000     49.700000000000
   C             61.970000000000     69.810000000000     49.110000000000
   H             62.760000000000     69.120000000000     49.460000000000
   H             62.220000000000     70.840000000000     49.460000000000
   H             61.960000000000     69.810000000000     48.000000000000
   C             59.160000000000     69.410000000000     51.660000000000
   O             58.670000000000     68.360000000000     52.070000000000
   N             58.460000000000     70.560000000000     51.610000000000
   H             58.880000000000     71.390000000000     51.250000000000
   C             57.140000000000     70.780000000000     52.190000000000
   H             57.130000000000     70.340000000000     53.170000000000
   C             56.900000000000     72.290000000000     52.360000000000
   H             56.840000000000     72.800000000000     51.370000000000
   H             57.740000000000     72.750000000000     52.940000000000
   H             55.960000000000     72.490000000000     52.920000000000
   C             55.960000000000     70.140000000000     51.440000000000
   O             54.870000000000     70.700000000000     51.340000000000
   N             56.160000000000     68.930000000000     50.890000000000
   H             57.050000000000     68.500000000000     51.040000000000
   C             55.130000000000     68.110000000000     50.310000000000
   H             54.580000000000     68.720000000000     49.610000000000
   C             55.760000000000     66.920000000000     49.520000000000
   H             56.430000000000     67.370000000000     48.760000000000
   H             54.970000000000     66.360000000000     48.980000000000
   C             56.580000000000     65.940000000000     50.400000000000
   H             55.890000000000     65.300000000000     50.990000000000
   H             57.220000000000     66.500000000000     51.110000000000
   C             57.460000000000     65.020000000000     49.550000000000
   O             57.060000000000     64.510000000000     48.500000000000
   N             58.710000000000     64.770000000000     50.010000000000
   H             59.270000000000     64.140000000000     49.480000000000
   H             59.050000000000     65.240000000000     50.820000000000
   C             54.120000000000     67.600000000000     51.340000000000
   O             54.470000000000     67.210000000000     52.450000000000
   N             52.830000000000     67.580000000000     50.970000000000
   H             52.540000000000     67.890000000000     50.070000000000
   C             51.770000000000     67.150000000000     51.850000000000
   H             52.170000000000     66.590000000000     52.690000000000
   C             50.970000000000     68.360000000000     52.370000000000
   H             50.540000000000     68.930000000000     51.520000000000
   H             51.650000000000     69.050000000000     52.920000000000
   H             50.150000000000     68.060000000000     53.050000000000
   C             50.860000000000     66.210000000000     51.090000000000
   O             50.810000000000     66.210000000000     49.860000000000
   N             50.110000000000     65.350000000000     51.810000000000
   H             50.140000000000     65.360000000000     52.810000000000
   C             49.130000000000     64.470000000000     51.210000000000
   H             49.620000000000     63.940000000000     50.400000000000
   C             48.640000000000     63.450000000000     52.250000000000
   H             48.110000000000     63.970000000000     53.080000000000
   H             49.510000000000     62.910000000000     52.690000000000
   H             47.960000000000     62.710000000000     51.790000000000
   C             47.950000000000     65.240000000000     50.620000000000
   O             47.330000000000     66.050000000000     51.300000000000
   N             47.610000000000     64.990000000000     49.330000000000
   H             48.180000000000     64.390000000000     48.780000000000
   C             46.460000000000     65.590000000000     48.650000000000
   H             46.450000000000     65.220000000000     47.640000000000
   H             46.560000000000     66.660000000000     48.710000000000
   C             45.110000000000     65.250000000000     49.250000000000
   O             45.000000000000     64.450000000000     50.180000000000
   N             44.030000000000     65.830000000000     48.690000000000
   H             44.130000000000     66.450000000000     47.910000000000
   C             42.650000000000     65.530000000000     49.090000000000
   H             42.560000000000     65.770000000000     50.130000000000
   C             41.590000000000     66.320000000000     48.310000000000
   H             40.570000000000     66.010000000000     48.620000000000
   O             41.720000000000     66.150000000000     46.900000000000
   H             42.060000000000     65.260000000000     46.780000000000
   C             41.740000000000     67.820000000000     48.600000000000
   H             42.730000000000     68.200000000000     48.260000000000
   H             41.650000000000     68.010000000000     49.690000000000
   H             40.950000000000     68.390000000000     48.080000000000
   C             42.320000000000     64.060000000000     48.920000000000
   O             42.470000000000     63.520000000000     47.820000000000
   N             41.880000000000     63.390000000000     49.990000000000
   H             41.740000000000     63.850000000000     50.860000000000
   C             41.530000000000     61.990000000000     49.940000000000
   H             42.000000000000     61.520000000000     49.090000000000
   C             42.000000000000     61.280000000000     51.250000000000
   H             41.350000000000     61.580000000000     52.100000000000
   H             43.040000000000     61.610000000000     51.460000000000
   C             42.020000000000     59.770000000000     51.150000000000
   O             41.970000000000     59.220000000000     50.020000000000
   O             42.190000000000     59.110000000000     52.210000000000
   C             40.020000000000     61.880000000000     49.730000000000
   O             39.270000000000     62.810000000000     50.030000000000
   N             39.550000000000     60.740000000000     49.220000000000
   H             40.180000000000     59.990000000000     49.020000000000
   C             38.140000000000     60.460000000000     49.010000000000
   H             37.540000000000     61.140000000000     49.590000000000
   C             37.630000000000     60.510000000000     47.560000000000
   H             36.590000000000     60.140000000000     47.490000000000
   O             38.460000000000     59.740000000000     46.700000000000
   H             38.120000000000     59.820000000000     45.800000000000
   C             37.670000000000     61.950000000000     47.050000000000
   H             38.700000000000     62.350000000000     47.070000000000
   H             37.030000000000     62.600000000000     47.690000000000
   H             37.300000000000     62.000000000000     46.000000000000
   C             37.890000000000     59.080000000000     49.590000000000
   O             38.810000000000     58.300000000000     49.840000000000
   N             36.620000000000     58.750000000000     49.860000000000
   H             35.890000000000     59.410000000000     49.720000000000
   C             36.260000000000     57.410000000000     50.310000000000
   H             37.140000000000     56.960000000000     50.750000000000
   C             35.190000000000     57.370000000000     51.390000000000
   H             34.460000000000     58.190000000000     51.220000000000
   O             35.820000000000     57.540000000000     52.660000000000
   H             36.440000000000     56.820000000000     52.690000000000
   C             34.440000000000     56.040000000000     51.500000000000
   H             35.150000000000     55.190000000000     51.640000000000
   H             33.840000000000     55.840000000000     50.580000000000
   H             33.750000000000     56.040000000000     52.360000000000
   C             35.980000000000     56.510000000000     49.120000000000
   O             35.320000000000     56.910000000000     48.160000000000
   N             36.520000000000     55.280000000000     49.140000000000
   H             36.990000000000     54.970000000000     49.970000000000
   C             36.560000000000     54.390000000000     47.990000000000
   H             36.730000000000     55.000000000000     47.120000000000
   C             37.700000000000     53.370000000000     48.050000000000
   H             37.510000000000     52.670000000000     48.890000000000
   C             37.760000000000     52.580000000000     46.720000000000
   H             37.900000000000     53.270000000000     45.860000000000
   H             36.840000000000     51.980000000000     46.560000000000
   H             38.620000000000     51.880000000000     46.740000000000
   C             39.080000000000     54.030000000000     48.330000000000
   H             38.980000000000     54.940000000000     48.960000000000
   H             39.520000000000     54.350000000000     47.360000000000
   C             40.050000000000     53.080000000000     49.050000000000
   H             40.140000000000     52.110000000000     48.510000000000
   H             39.670000000000     52.850000000000     50.070000000000
   H             41.060000000000     53.530000000000     49.140000000000
   C             35.220000000000     53.690000000000     47.820000000000
   O             34.940000000000     52.630000000000     48.370000000000
   N             34.340000000000     54.300000000000     47.010000000000
   H             34.550000000000     55.220000000000     46.690000000000
   C             32.940000000000     53.930000000000     46.830000000000
   H             32.430000000000     54.080000000000     47.780000000000
   C             32.310000000000     54.840000000000     45.790000000000
   H             32.760000000000     54.680000000000     44.790000000000
   O             32.570000000000     56.180000000000     46.160000000000
   H             32.530000000000     56.730000000000     45.370000000000
   C             30.790000000000     54.680000000000     45.720000000000
   H             30.330000000000     54.870000000000     46.720000000000
   H             30.490000000000     53.660000000000     45.390000000000
   H             30.380000000000     55.420000000000     45.000000000000
   C             32.700000000000     52.510000000000     46.400000000000
   O             31.820000000000     51.820000000000     46.920000000000
   N             33.510000000000     52.000000000000     45.450000000000
   H             34.230000000000     52.580000000000     45.070000000000
   C             33.450000000000     50.630000000000     44.970000000000
   H             32.450000000000     50.450000000000     44.590000000000
   C             34.490000000000     50.490000000000     43.830000000000
   H             35.490000000000     50.790000000000     44.210000000000
   H             34.210000000000     51.200000000000     43.020000000000
   C             34.630000000000     49.090000000000     43.200000000000
   H             35.010000000000     48.390000000000     43.990000000000
   C             33.300000000000     48.550000000000     42.680000000000
   H             32.850000000000     49.250000000000     41.940000000000
   H             32.580000000000     48.410000000000     43.520000000000
   H             33.440000000000     47.570000000000     42.180000000000
   C             35.670000000000     49.100000000000     42.070000000000
   H             36.660000000000     49.430000000000     42.450000000000
   H             35.360000000000     49.800000000000     41.260000000000
   H             35.790000000000     48.090000000000     41.630000000000
   C             33.680000000000     49.600000000000     46.070000000000
   O             32.950000000000     48.620000000000     46.210000000000
   N             34.700000000000     49.850000000000     46.920000000000
   H             35.280000000000     50.650000000000     46.780000000000
   C             35.020000000000     49.060000000000     48.090000000000
   H             35.100000000000     48.030000000000     47.780000000000
   C             36.370000000000     49.500000000000     48.700000000000
   H             36.560000000000     48.940000000000     49.640000000000
   H             36.350000000000     50.590000000000     48.940000000000
   C             37.540000000000     49.220000000000     47.750000000000
   O             37.390000000000     48.760000000000     46.620000000000
   N             38.760000000000     49.530000000000     48.230000000000
   H             38.830000000000     49.970000000000     49.130000000000
   H             39.560000000000     49.410000000000     47.640000000000
   C             33.930000000000     49.080000000000     49.160000000000
   O             33.570000000000     48.050000000000     49.720000000000
   N             33.320000000000     50.260000000000     49.440000000000
   H             33.660000000000     51.110000000000     49.030000000000
   C             32.190000000000     50.370000000000     50.370000000000
   H             32.510000000000     49.970000000000     51.320000000000
   C             31.750000000000     51.830000000000     50.580000000000
   H             31.530000000000     52.300000000000     49.600000000000
   C             30.490000000000     51.910000000000     51.480000000000
   H             30.650000000000     51.340000000000     52.410000000000
   H             29.590000000000     51.510000000000     50.960000000000
   H             30.290000000000     52.970000000000     51.750000000000
   C             32.900000000000     52.600000000000     51.260000000000
   H             33.800000000000     52.640000000000     50.620000000000
   H             33.180000000000     52.110000000000     52.220000000000
   H             32.590000000000     53.640000000000     51.490000000000
   C             31.000000000000     49.550000000000     49.920000000000
   O             30.410000000000     48.790000000000     50.690000000000
   N             30.640000000000     49.610000000000     48.620000000000
   H             31.120000000000     50.240000000000     48.010000000000
   C             29.600000000000     48.790000000000     48.030000000000
   H             28.700000000000     48.940000000000     48.610000000000
   C             29.330000000000     49.230000000000     46.560000000000
   H             28.630000000000     48.510000000000     46.080000000000
   H             30.290000000000     49.190000000000     46.010000000000
   C             28.730000000000     50.650000000000     46.430000000000
   H             29.350000000000     51.350000000000     47.020000000000
   C             28.790000000000     51.130000000000     44.970000000000
   H             28.250000000000     50.430000000000     44.300000000000
   H             29.850000000000     51.180000000000     44.630000000000
   H             28.340000000000     52.140000000000     44.880000000000
   C             27.300000000000     50.720000000000     46.980000000000
   H             27.300000000000     50.590000000000     48.090000000000
   H             26.660000000000     49.910000000000     46.560000000000
   H             26.830000000000     51.700000000000     46.750000000000
   C             29.890000000000     47.300000000000     48.110000000000
   O             29.020000000000     46.500000000000     48.460000000000
   N             31.140000000000     46.870000000000     47.840000000000
   H             31.830000000000     47.520000000000     47.520000000000
   C             31.580000000000     45.510000000000     48.030000000000
   H             30.960000000000     44.870000000000     47.420000000000
   C             33.050000000000     45.390000000000     47.580000000000
   H             33.720000000000     46.000000000000     48.220000000000
   H             33.150000000000     45.760000000000     46.530000000000
   H             33.400000000000     44.330000000000     47.610000000000
   C             31.460000000000     45.010000000000     49.470000000000
   O             30.980000000000     43.910000000000     49.730000000000
   N             31.870000000000     45.840000000000     50.440000000000
   H             32.310000000000     46.700000000000     50.200000000000
   C             31.710000000000     45.580000000000     51.850000000000
   H             32.150000000000     44.610000000000     52.040000000000
   C             32.530000000000     46.620000000000     52.650000000000
   H             32.170000000000     47.640000000000     52.400000000000
   H             33.580000000000     46.570000000000     52.300000000000
   C             32.520000000000     46.460000000000     54.130000000000
   C             33.260000000000     45.570000000000     54.870000000000
   H             33.960000000000     44.870000000000     54.440000000000
   N             32.970000000000     45.730000000000     56.200000000000
   H             33.340000000000     45.240000000000     56.960000000000
   C             32.040000000000     46.720000000000     56.350000000000
   C             31.720000000000     47.200000000000     55.060000000000
   C             30.770000000000     48.210000000000     54.920000000000
   H             30.480000000000     48.580000000000     53.950000000000
   C             30.180000000000     48.740000000000     56.080000000000
   H             29.420000000000     49.500000000000     55.990000000000
   C             31.470000000000     47.250000000000     57.490000000000
   H             31.730000000000     46.880000000000     58.470000000000
   C             30.540000000000     48.280000000000     57.340000000000
   H             30.100000000000     48.730000000000     58.220000000000
   C             30.250000000000     45.450000000000     52.310000000000
   O             29.890000000000     44.560000000000     53.080000000000
   N             29.330000000000     46.290000000000     51.780000000000
   H             29.630000000000     47.060000000000     51.220000000000
   C             27.900000000000     46.110000000000     51.940000000000
   H             27.700000000000     46.050000000000     53.000000000000
   C             27.090000000000     47.300000000000     51.370000000000
   H             26.000000000000     47.070000000000     51.450000000000
   H             27.330000000000     47.410000000000     50.290000000000
   C             27.300000000000     48.660000000000     52.070000000000
   H             28.390000000000     48.900000000000     52.060000000000
   C             26.570000000000     49.770000000000     51.300000000000
   H             25.480000000000     49.560000000000     51.270000000000
   H             26.950000000000     49.830000000000     50.260000000000
   H             26.730000000000     50.750000000000     51.790000000000
   C             26.840000000000     48.640000000000     53.530000000000
   H             27.420000000000     47.900000000000     54.120000000000
   H             25.760000000000     48.370000000000     53.600000000000
   H             26.970000000000     49.640000000000     54.000000000000
   C             27.370000000000     44.790000000000     51.370000000000
   O             26.530000000000     44.120000000000     51.970000000000
   N             27.870000000000     44.350000000000     50.190000000000
   H             28.480000000000     44.940000000000     49.660000000000
   C             27.620000000000     43.010000000000     49.680000000000
   H             26.550000000000     42.880000000000     49.640000000000
   C             28.200000000000     42.800000000000     48.250000000000
   H             28.290000000000     41.720000000000     48.000000000000
   H             29.210000000000     43.260000000000     48.170000000000
   C             27.300000000000     43.400000000000     47.200000000000
   C             27.710000000000     44.450000000000     46.360000000000
   H             28.690000000000     44.900000000000     46.500000000000
   C             26.870000000000     44.930000000000     45.350000000000
   H             27.180000000000     45.750000000000     44.720000000000
   C             25.610000000000     44.340000000000     45.150000000000
   O             24.760000000000     44.770000000000     44.130000000000
   H             23.970000000000     44.230000000000     44.150000000000
   C             26.050000000000     42.810000000000     46.980000000000
   H             25.730000000000     41.980000000000     47.590000000000
   C             25.200000000000     43.290000000000     45.960000000000
   H             24.240000000000     42.820000000000     45.800000000000
   C             28.100000000000     41.890000000000     50.590000000000
   O             27.360000000000     40.920000000000     50.820000000000
   N             29.300000000000     42.010000000000     51.200000000000
   H             29.890000000000     42.780000000000     50.960000000000
   C             29.810000000000     41.080000000000     52.190000000000
   H             29.870000000000     40.100000000000     51.740000000000
   C             31.220000000000     41.510000000000     52.660000000000
   H             31.180000000000     42.470000000000     53.230000000000
   H             31.880000000000     41.670000000000     51.780000000000
   H             31.670000000000     40.740000000000     53.310000000000
   C             28.900000000000     40.960000000000     53.410000000000
   O             28.580000000000     39.870000000000     53.880000000000
   N             28.380000000000     42.110000000000     53.900000000000
   H             28.680000000000     42.980000000000     53.530000000000
   C             27.420000000000     42.150000000000     54.980000000000
   H             27.870000000000     41.680000000000     55.840000000000
   C             27.100000000000     43.620000000000     55.320000000000
   H             26.620000000000     44.130000000000     54.460000000000
   H             28.040000000000     44.160000000000     55.550000000000
   H             26.420000000000     43.680000000000     56.200000000000
   C             26.130000000000     41.380000000000     54.690000000000
   O             25.650000000000     40.620000000000     55.530000000000
   N             25.580000000000     41.520000000000     53.470000000000
   H             25.970000000000     42.170000000000     52.830000000000
   C             24.440000000000     40.730000000000     53.000000000000
   H             23.650000000000     40.860000000000     53.730000000000
   C             23.910000000000     41.260000000000     51.660000000000
   H             24.740000000000     41.330000000000     50.930000000000
   C             22.810000000000     40.350000000000     51.080000000000
   H             21.990000000000     40.200000000000     51.810000000000
   H             23.210000000000     39.350000000000     50.790000000000
   H             22.390000000000     40.800000000000     50.160000000000
   C             23.330000000000     42.670000000000     51.890000000000
   H             24.130000000000     43.380000000000     52.200000000000
   H             22.560000000000     42.660000000000     52.690000000000
   H             22.870000000000     43.060000000000     50.960000000000
   C             24.700000000000     39.230000000000     52.940000000000
   O             23.850000000000     38.420000000000     53.300000000000
   N             25.910000000000     38.810000000000     52.500000000000
   H             26.570000000000     39.480000000000     52.160000000000
   C             26.380000000000     37.420000000000     52.530000000000
   H             25.650000000000     36.810000000000     52.020000000000
   C             27.710000000000     37.250000000000     51.770000000000
   H             28.460000000000     37.940000000000     52.210000000000
   C             28.230000000000     35.800000000000     51.920000000000
   H             27.450000000000     35.070000000000     51.610000000000
   H             28.540000000000     35.570000000000     52.960000000000
   H             29.120000000000     35.630000000000     51.270000000000
   C             27.540000000000     37.610000000000     50.270000000000
   H             26.950000000000     38.550000000000     50.180000000000
   H             26.970000000000     36.810000000000     49.770000000000
   C             28.870000000000     37.840000000000     49.540000000000
   H             29.490000000000     36.910000000000     49.520000000000
   H             29.470000000000     38.640000000000     50.030000000000
   H             28.690000000000     38.140000000000     48.490000000000
   C             26.450000000000     36.860000000000     53.950000000000
   O             26.080000000000     35.710000000000     54.210000000000
   N             26.870000000000     37.690000000000     54.930000000000
   H             27.230000000000     38.580000000000     54.680000000000
   C             26.920000000000     37.310000000000     56.330000000000
   H             27.120000000000     36.250000000000     56.410000000000
   C             28.030000000000     38.130000000000     57.050000000000
   H             27.950000000000     38.060000000000     58.160000000000
   H             27.940000000000     39.200000000000     56.770000000000
   C             29.430000000000     37.660000000000     56.660000000000
   O             30.240000000000     38.410000000000     56.120000000000
   N             29.770000000000     36.400000000000     57.000000000000
   H             30.730000000000     36.160000000000     56.880000000000
   H             29.090000000000     35.780000000000     57.390000000000
   C             25.600000000000     37.540000000000     57.070000000000
   O             25.500000000000     37.280000000000     58.270000000000
   N             24.540000000000     37.990000000000     56.370000000000
   H             24.680000000000     38.230000000000     55.420000000000
   C             23.170000000000     38.020000000000     56.880000000000
   H             23.070000000000     37.300000000000     57.690000000000
   H             22.530000000000     37.780000000000     56.050000000000
   C             22.690000000000     39.340000000000     57.420000000000
   O             21.550000000000     39.440000000000     57.880000000000
   N             23.510000000000     40.400000000000     57.340000000000
   H             24.400000000000     40.320000000000     56.910000000000
   C             23.120000000000     41.740000000000     57.760000000000
   H             22.360000000000     41.620000000000     58.520000000000
   C             24.320000000000     42.550000000000     58.340000000000
   H             24.470000000000     43.520000000000     57.810000000000
   H             25.250000000000     41.950000000000     58.200000000000
   C             24.190000000000     42.870000000000     59.820000000000
   O             23.070000000000     42.760000000000     60.400000000000
   O             25.210000000000     43.310000000000     60.410000000000
   C             22.450000000000     42.440000000000     56.590000000000
   O             23.050000000000     42.750000000000     55.570000000000
   N             21.130000000000     42.680000000000     56.710000000000
   H             20.680000000000     42.450000000000     57.570000000000
   C             20.300000000000     43.140000000000     55.610000000000
   H             20.920000000000     43.430000000000     54.770000000000
   C             19.340000000000     42.010000000000     55.160000000000
   H             18.620000000000     42.410000000000     54.410000000000
   H             18.750000000000     41.670000000000     56.040000000000
   C             20.070000000000     40.800000000000     54.540000000000
   H             20.830000000000     40.420000000000     55.260000000000
   H             20.620000000000     41.120000000000     53.630000000000
   C             19.160000000000     39.600000000000     54.190000000000
   H             18.600000000000     39.290000000000     55.090000000000
   H             19.760000000000     38.740000000000     53.840000000000
   N             18.180000000000     40.060000000000     53.150000000000
   H             17.470000000000     40.700000000000     53.440000000000
   C             18.220000000000     39.740000000000     51.860000000000
   N             19.090000000000     38.910000000000     51.330000000000
   H             19.740000000000     38.410000000000     51.890000000000
   H             18.880000000000     38.480000000000     50.450000000000
   N             17.340000000000     40.290000000000     51.040000000000
   H             16.730000000000     41.010000000000     51.370000000000
   H             17.440000000000     40.070000000000     50.070000000000
   C             19.510000000000     44.380000000000     55.990000000000
   O             18.660000000000     44.850000000000     55.240000000000
   N             19.790000000000     44.960000000000     57.180000000000
   H             20.530000000000     44.600000000000     57.740000000000
   C             18.930000000000     45.950000000000     57.800000000000
   H             17.920000000000     45.570000000000     57.770000000000
   C             19.350000000000     46.170000000000     59.290000000000
   H             19.310000000000     45.170000000000     59.770000000000
   H             18.570000000000     46.780000000000     59.790000000000
   C             20.700000000000     46.780000000000     59.570000000000
   C             21.820000000000     46.110000000000     59.980000000000
   H             21.890000000000     45.040000000000     60.090000000000
   N             22.830000000000     47.010000000000     60.230000000000
   H             23.730000000000     46.810000000000     60.540000000000
   C             22.400000000000     48.270000000000     59.960000000000
   C             21.050000000000     48.180000000000     59.540000000000
   C             20.360000000000     49.360000000000     59.230000000000
   H             19.340000000000     49.350000000000     58.890000000000
   C             21.030000000000     50.580000000000     59.300000000000
   H             20.520000000000     51.490000000000     59.030000000000
   C             23.060000000000     49.490000000000     60.060000000000
   H             24.080000000000     49.560000000000     60.390000000000
   C             22.360000000000     50.650000000000     59.710000000000
   H             22.860000000000     51.600000000000     59.740000000000
   C             18.900000000000     47.290000000000     57.080000000000
   O             17.970000000000     48.080000000000     57.250000000000
   N             19.940000000000     47.570000000000     56.270000000000
   H             20.670000000000     46.900000000000     56.170000000000
   C             20.150000000000     48.820000000000     55.580000000000
   H             19.620000000000     49.620000000000     56.080000000000
   C             21.680000000000     49.150000000000     55.570000000000
   H             21.990000000000     49.400000000000     56.610000000000
   H             21.890000000000     50.030000000000     54.930000000000
   C             22.510000000000     47.980000000000     55.100000000000
   C             22.740000000000     47.760000000000     53.730000000000
   H             22.340000000000     48.450000000000     53.010000000000
   C             23.480000000000     46.650000000000     53.300000000000
   H             23.640000000000     46.490000000000     52.240000000000
   C             24.010000000000     45.760000000000     54.230000000000
   H             24.570000000000     44.900000000000     53.900000000000
   C             23.070000000000     47.080000000000     56.030000000000
   H             22.920000000000     47.240000000000     57.090000000000
   C             23.810000000000     45.970000000000     55.600000000000
   H             24.230000000000     45.280000000000     56.310000000000
   C             19.630000000000     48.780000000000     54.150000000000
   O             19.640000000000     49.780000000000     53.440000000000
   N             19.130000000000     47.620000000000     53.700000000000
   H             19.100000000000     46.820000000000     54.290000000000
   C             18.480000000000     47.500000000000     52.410000000000
   H             19.090000000000     48.020000000000     51.680000000000
   C             18.330000000000     46.020000000000     51.980000000000
   H             17.880000000000     45.990000000000     50.960000000000
   H             17.640000000000     45.520000000000     52.690000000000
   C             19.640000000000     45.210000000000     51.950000000000
   H             20.110000000000     45.240000000000     52.950000000000
   C             19.320000000000     43.730000000000     51.640000000000
   H             18.880000000000     43.630000000000     50.630000000000
   H             18.610000000000     43.330000000000     52.390000000000
   H             20.250000000000     43.130000000000     51.680000000000
   C             20.650000000000     45.770000000000     50.930000000000
   H             20.950000000000     46.800000000000     51.210000000000
   H             20.220000000000     45.790000000000     49.910000000000
   H             21.570000000000     45.140000000000     50.920000000000
   C             17.110000000000     48.170000000000     52.410000000000
   O             16.400000000000     48.180000000000     53.410000000000
   N             16.690000000000     48.740000000000     51.270000000000
   H             17.250000000000     48.730000000000     50.440000000000
   C             15.400000000000     49.360000000000     51.150000000000
   H             14.750000000000     48.990000000000     51.930000000000
   C             15.500000000000     50.910000000000     51.320000000000
   H             15.870000000000     51.100000000000     52.350000000000
   H             14.510000000000     51.400000000000     51.220000000000
   C             16.460000000000     51.560000000000     50.320000000000
   O             16.440000000000     51.250000000000     49.130000000000
   N             17.300000000000     52.500000000000     50.800000000000
   H             17.210000000000     52.790000000000     51.760000000000
   H             17.980000000000     52.900000000000     50.190000000000
   C             14.740000000000     48.880000000000     49.860000000000
   O             15.200000000000     47.930000000000     49.230000000000
   N             13.620000000000     49.500000000000     49.460000000000
   H             13.250000000000     50.270000000000     49.970000000000
   C             12.840000000000     49.070000000000     48.310000000000
   H             13.070000000000     48.040000000000     48.060000000000
   C             11.330000000000     49.220000000000     48.620000000000
   H             11.130000000000     48.680000000000     49.570000000000
   H             10.750000000000     48.710000000000     47.830000000000
   C             10.810000000000     50.680000000000     48.740000000000
   H             10.910000000000     51.180000000000     47.750000000000
   H             11.430000000000     51.250000000000     49.470000000000
   C              9.340000000000     50.750000000000     49.170000000000
   H              9.210000000000     50.330000000000     50.190000000000
   H              8.720000000000     50.140000000000     48.470000000000
   N              8.870000000000     52.170000000000     49.110000000000
   H              8.570000000000     52.530000000000     48.230000000000
   C              8.940000000000     53.030000000000     50.120000000000
   N              8.430000000000     54.240000000000     49.970000000000
   H              7.950000000000     54.480000000000     49.130000000000
   H              8.550000000000     54.910000000000     50.710000000000
   N              9.470000000000     52.740000000000     51.290000000000
   H              9.910000000000     51.860000000000     51.430000000000
   H              9.600000000000     53.460000000000     51.970000000000
   C             13.170000000000     49.920000000000     47.090000000000
   O             12.500000000000     49.840000000000     46.060000000000
   N             14.180000000000     50.800000000000     47.200000000000
   H             14.810000000000     50.770000000000     47.970000000000
   C             14.490000000000     51.770000000000     46.180000000000
   H             13.620000000000     51.910000000000     45.550000000000
   C             14.870000000000     53.150000000000     46.790000000000
   H             15.120000000000     53.900000000000     46.010000000000
   H             15.750000000000     53.030000000000     47.450000000000
   C             13.720000000000     53.710000000000     47.590000000000
   C             12.510000000000     54.040000000000     46.960000000000
   H             12.370000000000     53.840000000000     45.910000000000
   C             11.480000000000     54.650000000000     47.680000000000
   H             10.560000000000     54.920000000000     47.180000000000
   C             11.650000000000     54.940000000000     49.040000000000
   H             10.880000000000     55.450000000000     49.600000000000
   C             13.880000000000     53.990000000000     48.960000000000
   H             14.810000000000     53.760000000000     49.450000000000
   C             12.840000000000     54.590000000000     49.680000000000
   H             12.980000000000     54.820000000000     50.730000000000
   C             15.590000000000     51.300000000000     45.250000000000
   O             16.270000000000     50.300000000000     45.470000000000
   N             15.750000000000     52.040000000000     44.160000000000
   H             15.230000000000     52.880000000000     44.030000000000
   C             16.760000000000     51.820000000000     43.150000000000
   H             17.620000000000     51.330000000000     43.590000000000
   C             16.240000000000     51.010000000000     41.970000000000
   H             15.710000000000     50.120000000000     42.380000000000
   O             17.300000000000     50.510000000000     41.160000000000
   H             17.510000000000     49.670000000000     41.570000000000
   C             15.260000000000     51.800000000000     41.090000000000
   H             15.770000000000     52.630000000000     40.550000000000
   H             14.430000000000     52.220000000000     41.700000000000
   H             14.800000000000     51.130000000000     40.330000000000
   C             17.140000000000     53.230000000000     42.770000000000
   O             16.470000000000     54.180000000000     43.180000000000
   N             18.250000000000     53.440000000000     42.040000000000
   H             18.760000000000     52.680000000000     41.660000000000
   C             18.710000000000     54.790000000000     41.750000000000
   H             17.860000000000     55.430000000000     41.630000000000
   C             19.620000000000     55.360000000000     42.860000000000
   H             19.030000000000     55.360000000000     43.800000000000
   O             20.070000000000     56.690000000000     42.610000000000
   H             20.610000000000     56.630000000000     41.820000000000
   C             20.880000000000     54.510000000000     43.090000000000
   H             21.540000000000     54.510000000000     42.190000000000
   H             20.600000000000     53.460000000000     43.320000000000
   H             21.470000000000     54.910000000000     43.950000000000
   C             19.440000000000     54.780000000000     40.440000000000
   O             20.110000000000     53.820000000000     40.100000000000
   N             19.390000000000     55.880000000000     39.650000000000
   H             18.760000000000     56.620000000000     39.870000000000
   C             20.340000000000     56.060000000000     38.550000000000
   H             20.340000000000     55.130000000000     38.000000000000
   C             20.050000000000     57.160000000000     37.520000000000
   H             20.710000000000     57.010000000000     36.650000000000
   O             20.270000000000     58.480000000000     37.990000000000
   H             19.470000000000     58.760000000000     38.440000000000
   C             18.610000000000     57.040000000000     37.030000000000
   H             17.880000000000     57.240000000000     37.850000000000
   H             18.410000000000     56.020000000000     36.630000000000
   H             18.430000000000     57.770000000000     36.210000000000
   C             21.750000000000     56.250000000000     39.080000000000
   O             21.960000000000     56.660000000000     40.230000000000
   N             22.760000000000     55.960000000000     38.230000000000
   H             22.580000000000     55.550000000000     37.340000000000
   C             24.160000000000     56.190000000000     38.530000000000
   H             24.400000000000     55.620000000000     39.420000000000
   C             25.020000000000     55.720000000000     37.320000000000
   H             25.380000000000     56.580000000000     36.720000000000
   H             24.380000000000     55.130000000000     36.640000000000
   C             26.230000000000     54.830000000000     37.670000000000
   H             25.840000000000     53.820000000000     37.940000000000
   C             27.130000000000     54.670000000000     36.430000000000
   H             27.590000000000     55.650000000000     36.160000000000
   H             26.550000000000     54.310000000000     35.560000000000
   H             27.950000000000     53.950000000000     36.640000000000
   C             27.060000000000     55.350000000000     38.850000000000
   H             26.480000000000     55.340000000000     39.790000000000
   H             27.400000000000     56.390000000000     38.650000000000
   H             27.960000000000     54.710000000000     38.990000000000
   C             24.440000000000     57.670000000000     38.830000000000
   O             25.100000000000     58.020000000000     39.810000000000
   N             23.880000000000     58.590000000000     38.010000000000
   H             23.340000000000     58.290000000000     37.230000000000
   C             23.980000000000     60.020000000000     38.220000000000
   H             25.030000000000     60.250000000000     38.300000000000
   C             23.370000000000     60.760000000000     37.000000000000
   H             22.260000000000     60.640000000000     36.980000000000
   H             23.780000000000     60.320000000000     36.070000000000
   C             23.750000000000     62.240000000000     37.000000000000
   O             24.820000000000     62.630000000000     37.490000000000
   N             22.870000000000     63.100000000000     36.460000000000
   H             23.180000000000     64.040000000000     36.310000000000
   H             21.960000000000     62.780000000000     36.190000000000
   C             23.330000000000     60.490000000000     39.530000000000
   O             23.950000000000     61.190000000000     40.320000000000
   N             22.100000000000     60.020000000000     39.830000000000
   H             21.600000000000     59.460000000000     39.170000000000
   C             21.390000000000     60.310000000000     41.070000000000
   H             21.270000000000     61.380000000000     41.160000000000
   C             20.010000000000     59.590000000000     41.080000000000
   H             19.570000000000     59.610000000000     42.100000000000
   H             20.120000000000     58.540000000000     40.740000000000
   C             19.010000000000     60.310000000000     40.200000000000
   O             18.830000000000     61.530000000000     40.370000000000
   O             18.310000000000     59.590000000000     39.430000000000
   C             22.160000000000     59.850000000000     42.310000000000
   O             22.170000000000     60.520000000000     43.350000000000
   N             22.810000000000     58.680000000000     42.240000000000
   H             22.750000000000     58.120000000000     41.420000000000
   C             23.730000000000     58.240000000000     43.270000000000
   H             23.210000000000     58.280000000000     44.210000000000
   C             24.140000000000     56.760000000000     43.000000000000
   H             24.540000000000     56.660000000000     41.970000000000
   H             23.250000000000     56.100000000000     43.090000000000
   C             25.190000000000     56.300000000000     43.970000000000
   C             24.850000000000     55.980000000000     45.300000000000
   H             23.820000000000     55.990000000000     45.600000000000
   C             25.850000000000     55.660000000000     46.230000000000
   H             25.570000000000     55.420000000000     47.250000000000
   C             27.190000000000     55.680000000000     45.840000000000
   H             27.970000000000     55.480000000000     46.570000000000
   C             26.540000000000     56.290000000000     43.590000000000
   H             26.820000000000     56.570000000000     42.590000000000
   C             27.540000000000     56.000000000000     44.530000000000
   H             28.570000000000     56.060000000000     44.220000000000
   C             24.940000000000     59.170000000000     43.440000000000
   O             25.230000000000     59.610000000000     44.550000000000
   N             25.630000000000     59.530000000000     42.340000000000
   H             25.360000000000     59.160000000000     41.450000000000
   C             26.790000000000     60.410000000000     42.350000000000
   H             27.500000000000     59.990000000000     43.040000000000
   C             27.440000000000     60.500000000000     40.940000000000
   H             28.180000000000     61.320000000000     40.890000000000
   H             26.650000000000     60.690000000000     40.170000000000
   C             28.200000000000     59.220000000000     40.620000000000
   O             28.680000000000     58.500000000000     41.500000000000
   N             28.340000000000     58.900000000000     39.310000000000
   H             28.850000000000     58.070000000000     39.080000000000
   H             27.950000000000     59.490000000000     38.610000000000
   C             26.500000000000     61.810000000000     42.890000000000
   O             27.260000000000     62.330000000000     43.700000000000
   N             25.350000000000     62.420000000000     42.520000000000
   H             24.770000000000     62.000000000000     41.830000000000
   C             24.910000000000     63.710000000000     43.040000000000
   H             25.680000000000     64.430000000000     42.810000000000
   C             23.570000000000     64.170000000000     42.400000000000
   H             23.210000000000     65.090000000000     42.900000000000
   H             22.810000000000     63.370000000000     42.560000000000
   C             23.620000000000     64.490000000000     40.890000000000
   H             23.920000000000     63.580000000000     40.330000000000
   C             22.230000000000     64.900000000000     40.390000000000
   H             21.880000000000     65.820000000000     40.900000000000
   H             21.490000000000     64.090000000000     40.580000000000
   H             22.240000000000     65.090000000000     39.290000000000
   C             24.650000000000     65.590000000000     40.550000000000
   H             25.680000000000     65.250000000000     40.800000000000
   H             24.420000000000     66.520000000000     41.100000000000
   H             24.620000000000     65.800000000000     39.460000000000
   C             24.770000000000     63.750000000000     44.560000000000
   O             25.050000000000     64.760000000000     45.200000000000
   N             24.330000000000     62.630000000000     45.180000000000
   H             24.070000000000     61.840000000000     44.640000000000
   C             24.340000000000     62.500000000000     46.620000000000
   H             24.060000000000     63.440000000000     47.060000000000
   C             23.330000000000     61.450000000000     47.100000000000
   H             23.550000000000     60.470000000000     46.610000000000
   C             23.390000000000     61.280000000000     48.630000000000
   H             23.260000000000     62.260000000000     49.130000000000
   H             24.350000000000     60.840000000000     48.960000000000
   H             22.580000000000     60.600000000000     48.980000000000
   C             21.920000000000     61.900000000000     46.670000000000
   H             21.820000000000     61.930000000000     45.560000000000
   H             21.700000000000     62.920000000000     47.070000000000
   H             21.150000000000     61.200000000000     47.060000000000
   C             25.730000000000     62.170000000000     47.150000000000
   O             26.270000000000     62.880000000000     48.000000000000
   N             26.370000000000     61.090000000000     46.650000000000
   H             25.960000000000     60.580000000000     45.900000000000
   C             27.600000000000     60.530000000000     47.170000000000
   H             27.410000000000     60.260000000000     48.200000000000
   C             27.950000000000     59.250000000000     46.380000000000
   H             28.160000000000     59.490000000000     45.320000000000
   H             27.100000000000     58.540000000000     46.410000000000
   H             28.840000000000     58.740000000000     46.810000000000
   C             28.790000000000     61.470000000000     47.190000000000
   O             29.510000000000     61.580000000000     48.180000000000
   N             28.990000000000     62.250000000000     46.110000000000
   H             28.380000000000     62.190000000000     45.320000000000
   C             30.100000000000     63.180000000000     45.980000000000
   H             31.010000000000     62.620000000000     46.140000000000
   C             30.170000000000     63.780000000000     44.560000000000
   H             30.970000000000     64.550000000000     44.530000000000
   H             29.200000000000     64.280000000000     44.330000000000
   C             30.490000000000     62.740000000000     43.460000000000
   H             29.690000000000     61.980000000000     43.420000000000
   H             31.420000000000     62.210000000000     43.760000000000
   S             30.740000000000     63.450000000000     41.790000000000
   C             29.130000000000     64.240000000000     41.500000000000
   H             28.940000000000     65.060000000000     42.220000000000
   H             28.300000000000     63.510000000000     41.580000000000
   H             29.100000000000     64.680000000000     40.480000000000
   C             30.100000000000     64.280000000000     47.040000000000
   O             31.140000000000     64.780000000000     47.440000000000
   N             28.920000000000     64.640000000000     47.590000000000
   H             28.070000000000     64.200000000000     47.300000000000
   C             28.820000000000     65.620000000000     48.660000000000
   H             29.500000000000     66.420000000000     48.410000000000
   C             27.390000000000     66.200000000000     48.780000000000
   H             27.310000000000     66.830000000000     49.700000000000
   H             26.690000000000     65.350000000000     48.920000000000
   C             26.900000000000     67.040000000000     47.590000000000
   H             25.800000000000     67.150000000000     47.730000000000
   H             27.040000000000     66.490000000000     46.640000000000
   C             27.460000000000     68.480000000000     47.460000000000
   H             27.400000000000     69.010000000000     48.440000000000
   H             26.760000000000     69.020000000000     46.790000000000
   C             28.850000000000     68.640000000000     46.810000000000
   H             28.870000000000     69.540000000000     46.160000000000
   H             29.080000000000     67.750000000000     46.190000000000
   N             29.930000000000     68.800000000000     47.810000000000
   H             29.920000000000     68.030000000000     48.510000000000
   H             29.860000000000     69.700000000000     48.340000000000
   H             30.870000000000     68.800000000000     47.360000000000
   C             29.310000000000     65.130000000000     50.020000000000
   O             29.610000000000     65.940000000000     50.890000000000
   N             29.440000000000     63.800000000000     50.200000000000
   H             29.180000000000     63.160000000000     49.480000000000
   C             29.970000000000     63.200000000000     51.420000000000
   H             29.890000000000     63.900000000000     52.240000000000
   C             29.190000000000     61.910000000000     51.790000000000
   H             29.660000000000     61.390000000000     52.660000000000
   H             29.180000000000     61.200000000000     50.940000000000
   C             27.780000000000     62.260000000000     52.160000000000
   C             27.440000000000     62.560000000000     53.490000000000
   H             28.200000000000     62.510000000000     54.260000000000
   C             26.130000000000     62.930000000000     53.830000000000
   H             25.880000000000     63.150000000000     54.860000000000
   C             25.150000000000     63.000000000000     52.830000000000
   O             23.830000000000     63.400000000000     53.140000000000
   H             23.820000000000     63.680000000000     54.060000000000
   C             26.770000000000     62.300000000000     51.180000000000
   H             27.030000000000     62.060000000000     50.160000000000
   C             25.470000000000     62.680000000000     51.510000000000
   H             24.710000000000     62.750000000000     50.750000000000
   C             31.450000000000     62.880000000000     51.290000000000
   O             32.060000000000     62.310000000000     52.190000000000
   N             32.060000000000     63.250000000000     50.140000000000
   H             31.530000000000     63.740000000000     49.460000000000
   C             33.480000000000     63.090000000000     49.850000000000
   H             33.640000000000     63.710000000000     48.990000000000
   C             34.410000000000     63.620000000000     50.990000000000
   H             34.430000000000     62.900000000000     51.830000000000
   H             34.010000000000     64.590000000000     51.350000000000
   C             35.820000000000     63.880000000000     50.470000000000
   O             36.010000000000     64.550000000000     49.440000000000
   N             36.840000000000     63.350000000000     51.170000000000
   H             37.730000000000     63.310000000000     50.730000000000
   H             36.660000000000     62.880000000000     52.040000000000
   C             33.800000000000     61.670000000000     49.370000000000
   O             34.900000000000     61.140000000000     49.530000000000
   N             32.800000000000     61.000000000000     48.770000000000
   H             31.900000000000     61.410000000000     48.680000000000
   C             32.970000000000     59.710000000000     48.130000000000
   H             33.720000000000     59.150000000000     48.660000000000
   C             31.650000000000     58.880000000000     48.140000000000
   H             31.640000000000     58.150000000000     47.300000000000
   H             30.770000000000     59.550000000000     48.010000000000
   C             31.460000000000     58.110000000000     49.430000000000
   C             31.530000000000     58.720000000000     50.690000000000
   H             31.710000000000     59.780000000000     50.780000000000
   C             31.380000000000     57.960000000000     51.860000000000
   H             31.460000000000     58.450000000000     52.830000000000
   C             31.140000000000     56.590000000000     51.780000000000
   O             31.030000000000     55.810000000000     52.950000000000
   H             31.280000000000     56.350000000000     53.700000000000
   C             31.180000000000     56.730000000000     49.360000000000
   H             31.120000000000     56.240000000000     48.400000000000
   C             31.010000000000     55.980000000000     50.530000000000
   H             30.820000000000     54.910000000000     50.470000000000
   C             33.490000000000     59.860000000000     46.710000000000
   O             33.190000000000     60.840000000000     46.010000000000
   N             34.320000000000     58.900000000000     46.260000000000
   H             34.580000000000     58.140000000000     46.850000000000
   C             34.850000000000     58.840000000000     44.910000000000
   H             35.370000000000     59.770000000000     44.740000000000
   C             35.870000000000     57.680000000000     44.810000000000
   H             35.310000000000     56.720000000000     44.900000000000
   H             36.550000000000     57.740000000000     45.690000000000
   C             36.730000000000     57.640000000000     43.520000000000
   H             36.110000000000     57.730000000000     42.610000000000
   H             37.250000000000     56.660000000000     43.480000000000
   C             37.830000000000     58.700000000000     43.470000000000
   O             37.720000000000     59.740000000000     44.170000000000
   O             38.800000000000     58.490000000000     42.700000000000
   C             33.720000000000     58.660000000000     43.870000000000
   O             32.820000000000     57.860000000000     44.120000000000
   N             33.670000000000     59.350000000000     42.730000000000
   C             34.600000000000     60.420000000000     42.350000000000
   H             35.520000000000     59.960000000000     41.940000000000
   H             34.850000000000     61.080000000000     43.210000000000
   C             32.640000000000     59.140000000000     41.710000000000
   H             31.700000000000     59.430000000000     42.150000000000
   C             33.050000000000     60.080000000000     40.560000000000
   H             32.170000000000     60.490000000000     40.010000000000
   H             33.730000000000     59.560000000000     39.850000000000
   C             33.850000000000     61.180000000000     41.260000000000
   H             34.540000000000     61.720000000000     40.570000000000
   H             33.170000000000     61.920000000000     41.730000000000
   C             32.470000000000     57.690000000000     41.240000000000
   O             33.450000000000     57.010000000000     40.950000000000
   N             31.220000000000     57.190000000000     41.140000000000
   H             30.420000000000     57.720000000000     41.370000000000
   C             30.990000000000     55.830000000000     40.690000000000
   H             31.860000000000     55.240000000000     40.940000000000
   C             29.770000000000     55.220000000000     41.420000000000
   H             28.850000000000     55.710000000000     41.060000000000
   H             29.870000000000     55.460000000000     42.500000000000
   C             29.630000000000     53.680000000000     41.300000000000
   H             29.680000000000     53.390000000000     40.230000000000
   C             30.730000000000     52.940000000000     42.070000000000
   H             30.680000000000     53.190000000000     43.150000000000
   H             31.740000000000     53.210000000000     41.700000000000
   H             30.600000000000     51.840000000000     41.960000000000
   C             28.260000000000     53.230000000000     41.830000000000
   H             27.440000000000     53.710000000000     41.270000000000
   H             28.160000000000     53.510000000000     42.910000000000
   H             28.160000000000     52.130000000000     41.750000000000
   C             30.840000000000     55.810000000000     39.180000000000
   O             30.190000000000     56.670000000000     38.590000000000
   N             31.490000000000     54.850000000000     38.510000000000
   H             32.040000000000     54.160000000000     38.980000000000
   C             31.520000000000     54.710000000000     37.050000000000
   H             31.030000000000     55.560000000000     36.600000000000
   C             32.950000000000     54.620000000000     36.490000000000
   H             32.930000000000     54.540000000000     35.380000000000
   O             33.650000000000     53.500000000000     37.010000000000
   H             34.480000000000     53.840000000000     37.350000000000
   C             33.740000000000     55.880000000000     36.870000000000
   H             33.860000000000     55.970000000000     37.970000000000
   H             33.210000000000     56.780000000000     36.500000000000
   H             34.750000000000     55.860000000000     36.410000000000
   C             30.760000000000     53.470000000000     36.650000000000
   O             30.480000000000     52.600000000000     37.470000000000
   N             30.400000000000     53.350000000000     35.360000000000
   H             30.600000000000     54.090000000000     34.720000000000
   C             29.820000000000     52.140000000000     34.790000000000
   H             28.920000000000     51.920000000000     35.350000000000
   C             29.450000000000     52.340000000000     33.310000000000
   H             30.380000000000     52.600000000000     32.750000000000
   H             28.780000000000     53.220000000000     33.260000000000
   C             28.780000000000     51.130000000000     32.600000000000
   H             29.490000000000     50.280000000000     32.530000000000
   H             28.510000000000     51.430000000000     31.560000000000
   C             27.480000000000     50.680000000000     33.270000000000
   O             26.470000000000     51.400000000000     33.260000000000
   N             27.460000000000     49.450000000000     33.830000000000
   H             28.260000000000     48.860000000000     33.760000000000
   H             26.670000000000     49.190000000000     34.380000000000
   C             30.730000000000     50.920000000000     34.940000000000
   O             30.280000000000     49.830000000000     35.280000000000
   N             32.050000000000     51.110000000000     34.740000000000
   H             32.390000000000     51.920000000000     34.270000000000
   C             33.070000000000     50.110000000000     34.960000000000
   H             32.880000000000     49.280000000000     34.290000000000
   C             34.490000000000     50.710000000000     34.700000000000
   H             35.250000000000     49.900000000000     34.760000000000
   H             34.730000000000     51.470000000000     35.470000000000
   C             34.680000000000     51.400000000000     33.350000000000
   O             33.710000000000     51.680000000000     32.620000000000
   O             35.860000000000     51.760000000000     33.090000000000
   C             33.050000000000     49.580000000000     36.390000000000
   O             33.060000000000     48.370000000000     36.630000000000
   N             32.940000000000     50.480000000000     37.400000000000
   H             32.950000000000     51.450000000000     37.170000000000
   C             32.760000000000     50.110000000000     38.800000000000
   H             33.580000000000     49.460000000000     39.070000000000
   C             32.770000000000     51.360000000000     39.730000000000
   H             32.640000000000     51.030000000000     40.780000000000
   H             31.910000000000     52.010000000000     39.460000000000
   N             34.110000000000     53.470000000000     40.250000000000
   H             33.440000000000     53.930000000000     40.830000000000
   C             34.030000000000     52.210000000000     39.680000000000
   C             35.320000000000     53.980000000000     39.920000000000
   H             35.650000000000     54.980000000000     40.220000000000
   N             36.030000000000     53.140000000000     39.200000000000
   C             35.220000000000     52.020000000000     39.050000000000
   H             35.580000000000     51.170000000000     38.480000000000
   C             31.480000000000     49.310000000000     39.040000000000
   O             31.480000000000     48.330000000000     39.780000000000
   N             30.350000000000     49.700000000000     38.410000000000
   H             30.370000000000     50.520000000000     37.830000000000
   C             29.090000000000     48.960000000000     38.430000000000
   H             28.830000000000     48.810000000000     39.470000000000
   C             27.970000000000     49.760000000000     37.750000000000
   H             28.350000000000     50.150000000000     36.790000000000
   C             26.710000000000     48.920000000000     37.450000000000
   H             26.330000000000     48.420000000000     38.360000000000
   H             26.910000000000     48.150000000000     36.680000000000
   H             25.910000000000     49.580000000000     37.060000000000
   C             27.620000000000     50.960000000000     38.650000000000
   H             28.500000000000     51.620000000000     38.820000000000
   H             27.240000000000     50.620000000000     39.640000000000
   H             26.820000000000     51.580000000000     38.170000000000
   C             29.190000000000     47.550000000000     37.840000000000
   O             28.760000000000     46.570000000000     38.450000000000
   N             29.820000000000     47.400000000000     36.660000000000
   H             30.130000000000     48.210000000000     36.170000000000
   C             30.040000000000     46.130000000000     35.990000000000
   H             29.100000000000     45.600000000000     35.980000000000
   C             30.490000000000     46.390000000000     34.520000000000
   H             30.910000000000     45.460000000000     34.070000000000
   H             31.280000000000     47.170000000000     34.490000000000
   C             29.340000000000     46.820000000000     33.630000000000
   O             28.170000000000     46.390000000000     33.840000000000
   O             29.600000000000     47.480000000000     32.590000000000
   C             31.000000000000     45.200000000000     36.750000000000
   O             30.820000000000     43.980000000000     36.750000000000
   N             32.010000000000     45.750000000000     37.470000000000
   H             32.190000000000     46.730000000000     37.370000000000
   C             32.870000000000     45.020000000000     38.400000000000
   H             33.320000000000     44.220000000000     37.850000000000
   C             34.010000000000     45.900000000000     38.940000000000
   H             33.580000000000     46.880000000000     39.250000000000
   C             34.700000000000     45.270000000000     40.180000000000
   H             35.080000000000     44.260000000000     39.940000000000
   H             34.010000000000     45.200000000000     41.040000000000
   H             35.560000000000     45.890000000000     40.500000000000
   C             35.060000000000     46.170000000000     37.830000000000
   H             34.540000000000     46.360000000000     36.870000000000
   H             35.670000000000     45.250000000000     37.690000000000
   C             35.980000000000     47.360000000000     38.130000000000
   H             36.560000000000     47.200000000000     39.060000000000
   H             35.380000000000     48.290000000000     38.230000000000
   H             36.700000000000     47.510000000000     37.290000000000
   C             32.100000000000     44.340000000000     39.540000000000
   O             32.400000000000     43.210000000000     39.900000000000
   N             31.060000000000     45.000000000000     40.090000000000
   H             30.830000000000     45.920000000000     39.770000000000
   C             30.240000000000     44.480000000000     41.190000000000
   H             30.900000000000     44.030000000000     41.910000000000
   C             29.440000000000     45.620000000000     41.870000000000
   H             28.670000000000     45.210000000000     42.560000000000
   H             28.900000000000     46.190000000000     41.080000000000
   C             30.300000000000     46.600000000000     42.690000000000
   H             31.170000000000     46.890000000000     42.060000000000
   C             29.520000000000     47.880000000000     43.020000000000
   H             28.630000000000     47.640000000000     43.630000000000
   H             29.190000000000     48.380000000000     42.080000000000
   H             30.160000000000     48.590000000000     43.590000000000
   C             30.820000000000     45.960000000000     43.980000000000
   H             31.460000000000     45.080000000000     43.760000000000
   H             29.970000000000     45.630000000000     44.610000000000
   H             31.420000000000     46.690000000000     44.570000000000
   C             29.270000000000     43.370000000000     40.770000000000
   O             28.660000000000     42.720000000000     41.620000000000
   N             29.120000000000     43.130000000000     39.460000000000
   H             29.640000000000     43.700000000000     38.820000000000
   C             28.260000000000     42.100000000000     38.870000000000
   H             28.570000000000     41.980000000000     37.840000000000
   H             27.250000000000     42.480000000000     38.940000000000
   C             28.240000000000     40.720000000000     39.500000000000
   O             27.140000000000     40.260000000000     39.810000000000
   N             29.350000000000     40.000000000000     39.710000000000
   C             30.650000000000     40.310000000000     39.110000000000
   H             31.120000000000     41.130000000000     39.690000000000
   H             30.560000000000     40.610000000000     38.040000000000
   C             29.410000000000     38.770000000000     40.510000000000
   H             28.870000000000     38.020000000000     39.950000000000
   C             30.920000000000     38.450000000000     40.580000000000
   H             31.100000000000     37.350000000000     40.670000000000
   H             31.400000000000     38.970000000000     41.430000000000
   C             31.460000000000     39.030000000000     39.270000000000
   H             32.560000000000     39.220000000000     39.310000000000
   H             31.240000000000     38.330000000000     38.430000000000
   C             28.750000000000     38.800000000000     41.880000000000
   O             27.970000000000     37.890000000000     42.180000000000
   N             29.050000000000     39.810000000000     42.720000000000
   H             29.680000000000     40.520000000000     42.420000000000
   C             28.460000000000     40.000000000000     44.040000000000
   H             28.570000000000     39.070000000000     44.590000000000
   C             29.160000000000     41.150000000000     44.800000000000
   H             28.610000000000     41.370000000000     45.730000000000
   H             29.140000000000     42.060000000000     44.170000000000
   C             30.620000000000     40.850000000000     45.200000000000
   H             31.180000000000     40.500000000000     44.300000000000
   C             31.330000000000     42.120000000000     45.710000000000
   H             30.820000000000     42.490000000000     46.630000000000
   H             31.300000000000     42.910000000000     44.940000000000
   H             32.380000000000     41.890000000000     45.960000000000
   C             30.690000000000     39.750000000000     46.270000000000
   H             30.270000000000     38.790000000000     45.890000000000
   H             30.140000000000     40.050000000000     47.180000000000
   H             31.750000000000     39.560000000000     46.550000000000
   C             26.960000000000     40.260000000000     43.980000000000
   O             26.170000000000     39.740000000000     44.770000000000
   N             26.530000000000     41.070000000000     42.990000000000
   H             27.210000000000     41.510000000000     42.410000000000
   C             25.130000000000     41.310000000000     42.700000000000
   H             24.670000000000     41.680000000000     43.600000000000
   C             24.990000000000     42.400000000000     41.600000000000
   H             25.510000000000     42.070000000000     40.670000000000
   H             25.510000000000     43.310000000000     41.960000000000
   O             23.640000000000     42.710000000000     41.280000000000
   H             23.200000000000     42.850000000000     42.120000000000
   C             24.370000000000     40.050000000000     42.320000000000
   O             23.300000000000     39.780000000000     42.860000000000
   N             24.950000000000     39.200000000000     41.450000000000
   H             25.810000000000     39.450000000000     41.000000000000
   C             24.430000000000     37.890000000000     41.110000000000
   H             23.420000000000     38.010000000000     40.760000000000
   C             25.300000000000     37.290000000000     39.980000000000
   H             26.350000000000     37.160000000000     40.310000000000
   H             25.290000000000     37.960000000000     39.100000000000
   H             24.900000000000     36.300000000000     39.670000000000
   C             24.370000000000     36.910000000000     42.280000000000
   O             23.370000000000     36.240000000000     42.500000000000
   N             25.450000000000     36.830000000000     43.100000000000
   H             26.270000000000     37.350000000000     42.870000000000
   C             25.520000000000     35.980000000000     44.280000000000
   H             25.340000000000     34.960000000000     43.960000000000
   C             26.940000000000     36.080000000000     44.900000000000
   H             27.150000000000     37.140000000000     45.140000000000
   H             27.670000000000     35.770000000000     44.120000000000
   C             27.170000000000     35.210000000000     46.170000000000
   H             26.940000000000     34.150000000000     45.930000000000
   H             26.490000000000     35.540000000000     46.990000000000
   C             28.610000000000     35.320000000000     46.680000000000
   O             29.320000000000     36.290000000000     46.410000000000
   N             29.060000000000     34.300000000000     47.450000000000
   H             30.020000000000     34.330000000000     47.730000000000
   H             28.470000000000     33.520000000000     47.660000000000
   C             24.480000000000     36.300000000000     45.340000000000
   O             23.850000000000     35.420000000000     45.930000000000
   N             24.260000000000     37.600000000000     45.610000000000
   H             24.790000000000     38.290000000000     45.130000000000
   C             23.320000000000     38.020000000000     46.640000000000
   H             23.290000000000     37.280000000000     47.420000000000
   C             23.720000000000     39.340000000000     47.290000000000
   H             22.960000000000     39.660000000000     48.030000000000
   O             23.900000000000     40.380000000000     46.340000000000
   H             24.700000000000     40.150000000000     45.860000000000
   C             25.060000000000     39.150000000000     48.030000000000
   H             25.890000000000     38.950000000000     47.320000000000
   H             25.000000000000     38.290000000000     48.730000000000
   H             25.320000000000     40.060000000000     48.620000000000
   C             21.890000000000     38.180000000000     46.140000000000
   O             20.940000000000     38.100000000000     46.910000000000
   N             21.700000000000     38.390000000000     44.820000000000
   H             22.480000000000     38.400000000000     44.200000000000
   C             20.400000000000     38.650000000000     44.200000000000
   H             19.660000000000     38.010000000000     44.650000000000
   H             20.510000000000     38.460000000000     43.140000000000
   C             19.930000000000     40.080000000000     44.350000000000
   O             18.750000000000     40.380000000000     44.180000000000
   N             20.860000000000     41.010000000000     44.650000000000
   H             21.810000000000     40.720000000000     44.760000000000
   C             20.570000000000     42.420000000000     44.860000000000
   H             19.500000000000     42.590000000000     44.780000000000
   C             21.030000000000     42.930000000000     46.230000000000
   H             22.120000000000     42.740000000000     46.330000000000
   C             20.780000000000     44.450000000000     46.370000000000
   H             19.700000000000     44.690000000000     46.260000000000
   H             21.350000000000     45.030000000000     45.610000000000
   H             21.120000000000     44.820000000000     47.360000000000
   C             20.340000000000     42.130000000000     47.370000000000
   H             20.540000000000     41.040000000000     47.220000000000
   H             19.240000000000     42.280000000000     47.320000000000
   C             20.860000000000     42.510000000000     48.760000000000
   H             20.580000000000     43.560000000000     49.020000000000
   H             21.970000000000     42.450000000000     48.780000000000
   H             20.450000000000     41.830000000000     49.530000000000
   C             21.260000000000     43.210000000000     43.780000000000
   O             22.480000000000     43.170000000000     43.650000000000
   N             20.500000000000     43.950000000000     42.950000000000
   H             19.510000000000     44.030000000000     43.090000000000
   C             21.040000000000     44.770000000000     41.880000000000
   H             21.590000000000     44.120000000000     41.220000000000
   C             19.900000000000     45.410000000000     41.060000000000
   H             19.310000000000     46.120000000000     41.680000000000
   H             19.210000000000     44.630000000000     40.680000000000
   H             20.300000000000     45.960000000000     40.180000000000
   C             22.000000000000     45.850000000000     42.370000000000
   O             21.850000000000     46.410000000000     43.450000000000
   N             23.040000000000     46.160000000000     41.560000000000
   H             23.200000000000     45.650000000000     40.730000000000
   C             24.090000000000     47.120000000000     41.920000000000
   H             24.580000000000     46.770000000000     42.820000000000
   C             25.140000000000     47.210000000000     40.810000000000
   H             24.660000000000     47.520000000000     39.860000000000
   C             26.240000000000     48.220000000000     41.170000000000
   H             26.710000000000     47.940000000000     42.140000000000
   H             25.860000000000     49.260000000000     41.230000000000
   H             27.040000000000     48.190000000000     40.400000000000
   C             25.780000000000     45.830000000000     40.610000000000
   H             25.050000000000     45.070000000000     40.270000000000
   H             26.240000000000     45.480000000000     41.560000000000
   H             26.590000000000     45.890000000000     39.850000000000
   C             23.530000000000     48.490000000000     42.260000000000
   O             23.890000000000     49.120000000000     43.260000000000
   N             22.590000000000     48.980000000000     41.440000000000
   H             22.330000000000     48.470000000000     40.620000000000
   C             21.830000000000     50.190000000000     41.690000000000
   H             22.560000000000     50.960000000000     41.930000000000
   C             21.100000000000     50.640000000000     40.410000000000
   H             20.480000000000     51.540000000000     40.640000000000
   H             20.410000000000     49.840000000000     40.070000000000
   C             22.060000000000     51.010000000000     39.240000000000
   H             22.620000000000     50.100000000000     38.950000000000
   C             21.260000000000     51.470000000000     38.010000000000
   H             20.710000000000     52.410000000000     38.220000000000
   H             20.520000000000     50.690000000000     37.710000000000
   H             21.940000000000     51.660000000000     37.150000000000
   C             23.080000000000     52.100000000000     39.620000000000
   H             23.780000000000     51.750000000000     40.400000000000
   H             22.550000000000     53.010000000000     39.980000000000
   H             23.680000000000     52.390000000000     38.730000000000
   C             20.930000000000     50.150000000000     42.930000000000
   O             20.850000000000     51.130000000000     43.670000000000
   N             20.260000000000     49.020000000000     43.230000000000
   H             20.230000000000     48.240000000000     42.610000000000
   C             19.510000000000     48.830000000000     44.470000000000
   H             18.790000000000     49.630000000000     44.550000000000
   C             18.750000000000     47.470000000000     44.480000000000
   H             18.190000000000     47.370000000000     45.430000000000
   H             19.470000000000     46.630000000000     44.400000000000
   C             17.730000000000     47.310000000000     43.360000000000
   O             17.590000000000     48.230000000000     42.510000000000
   O             17.080000000000     46.230000000000     43.310000000000
   C             20.420000000000     48.940000000000     45.710000000000
   O             20.110000000000     49.610000000000     46.700000000000
   N             21.620000000000     48.320000000000     45.670000000000
   H             21.840000000000     47.740000000000     44.900000000000
   C             22.640000000000     48.490000000000     46.690000000000
   H             22.170000000000     48.280000000000     47.640000000000
   C             23.790000000000     47.470000000000     46.500000000000
   H             24.280000000000     47.650000000000     45.520000000000
   H             23.340000000000     46.450000000000     46.440000000000
   C             24.860000000000     47.490000000000     47.610000000000
   H             25.310000000000     48.500000000000     47.680000000000
   H             25.680000000000     46.800000000000     47.330000000000
   S             24.200000000000     47.030000000000     49.240000000000
   C             24.350000000000     45.240000000000     48.990000000000
   H             25.410000000000     44.970000000000     48.760000000000
   H             23.720000000000     44.880000000000     48.150000000000
   H             24.060000000000     44.680000000000     49.910000000000
   C             23.170000000000     49.930000000000     46.810000000000
   O             23.390000000000     50.460000000000     47.900000000000
   N             23.330000000000     50.640000000000     45.670000000000
   H             23.220000000000     50.180000000000     44.800000000000
   C             23.620000000000     52.070000000000     45.640000000000
   H             24.520000000000     52.230000000000     46.220000000000
   C             23.870000000000     52.590000000000     44.200000000000
   H             23.990000000000     53.700000000000     44.230000000000
   H             22.990000000000     52.380000000000     43.570000000000
   S             25.370000000000     51.890000000000     43.450000000000
   H             24.840000000000     50.710000000000     43.180000000000
   C             22.540000000000     52.930000000000     46.310000000000
   O             22.840000000000     53.900000000000     47.000000000000
   N             21.250000000000     52.590000000000     46.130000000000
   H             21.020000000000     51.840000000000     45.510000000000
   C             20.150000000000     53.200000000000     46.850000000000
   H             20.210000000000     54.270000000000     46.680000000000
   C             18.810000000000     52.690000000000     46.290000000000
   H             18.670000000000     51.610000000000     46.490000000000
   H             18.770000000000     52.850000000000     45.190000000000
   H             17.950000000000     53.240000000000     46.750000000000
   C             20.210000000000     53.000000000000     48.360000000000
   O             19.950000000000     53.930000000000     49.130000000000
   N             20.580000000000     51.800000000000     48.840000000000
   H             20.700000000000     51.030000000000     48.200000000000
   C             20.880000000000     51.540000000000     50.230000000000
   H             20.010000000000     51.800000000000     50.820000000000
   C             21.170000000000     50.030000000000     50.420000000000
   H             22.090000000000     49.720000000000     49.880000000000
   H             20.320000000000     49.430000000000     50.040000000000
   H             21.310000000000     49.800000000000     51.500000000000
   C             22.040000000000     52.370000000000     50.780000000000
   O             21.930000000000     53.000000000000     51.830000000000
   N             23.160000000000     52.480000000000     50.030000000000
   H             23.250000000000     51.910000000000     49.210000000000
   C             24.270000000000     53.360000000000     50.360000000000
   H             24.570000000000     53.110000000000     51.370000000000
   C             25.490000000000     53.120000000000     49.430000000000
   H             25.180000000000     53.260000000000     48.380000000000
   H             25.790000000000     52.050000000000     49.550000000000
   C             26.740000000000     54.000000000000     49.710000000000
   H             26.480000000000     55.060000000000     49.470000000000
   C             27.210000000000     53.950000000000     51.170000000000
   H             27.480000000000     52.900000000000     51.450000000000
   H             26.430000000000     54.320000000000     51.860000000000
   H             28.110000000000     54.580000000000     51.300000000000
   C             27.910000000000     53.600000000000     48.800000000000
   H             27.610000000000     53.590000000000     47.730000000000
   H             28.270000000000     52.580000000000     49.070000000000
   H             28.760000000000     54.300000000000     48.930000000000
   C             23.870000000000     54.840000000000     50.400000000000
   O             24.260000000000     55.580000000000     51.290000000000
   N             23.020000000000     55.300000000000     49.450000000000
   H             22.760000000000     54.700000000000     48.700000000000
   C             22.480000000000     56.650000000000     49.460000000000
   H             23.310000000000     57.340000000000     49.420000000000
   C             21.580000000000     56.860000000000     48.200000000000
   H             20.730000000000     56.150000000000     48.260000000000
   H             22.170000000000     56.590000000000     47.300000000000
   C             21.020000000000     58.290000000000     48.030000000000
   H             21.850000000000     58.960000000000     47.740000000000
   H             20.630000000000     58.660000000000     49.000000000000
   C             19.870000000000     58.420000000000     47.010000000000
   H             19.480000000000     59.460000000000     47.070000000000
   H             19.050000000000     57.740000000000     47.340000000000
   C             20.250000000000     58.100000000000     45.560000000000
   H             20.580000000000     57.050000000000     45.470000000000
   H             21.070000000000     58.770000000000     45.210000000000
   N             19.090000000000     58.300000000000     44.660000000000
   H             18.960000000000     59.300000000000     44.400000000000
   H             18.210000000000     57.970000000000     45.100000000000
   H             19.260000000000     57.770000000000     43.780000000000
   C             21.690000000000     56.980000000000     50.730000000000
   O             21.890000000000     58.020000000000     51.340000000000
   N             20.800000000000     56.060000000000     51.180000000000
   H             20.630000000000     55.220000000000     50.670000000000
   C             20.080000000000     56.200000000000     52.450000000000
   H             19.620000000000     57.180000000000     52.450000000000
   C             18.930000000000     55.170000000000     52.570000000000
   H             19.350000000000     54.140000000000     52.540000000000
   H             18.290000000000     55.290000000000     51.680000000000
   C             18.050000000000     55.320000000000     53.850000000000
   H             17.820000000000     56.390000000000     54.020000000000
   H             18.600000000000     54.940000000000     54.740000000000
   C             16.720000000000     54.580000000000     53.780000000000
   O             16.710000000000     53.390000000000     53.370000000000
   O             15.670000000000     55.170000000000     54.160000000000
   C             21.010000000000     56.200000000000     53.670000000000
   O             20.890000000000     57.030000000000     54.560000000000
   N             22.020000000000     55.290000000000     53.700000000000
   H             22.070000000000     54.590000000000     52.990000000000
   C             23.060000000000     55.270000000000     54.710000000000
   H             22.580000000000     55.170000000000     55.670000000000
   C             24.040000000000     54.080000000000     54.500000000000
   H             24.960000000000     54.200000000000     55.100000000000
   H             24.340000000000     54.060000000000     53.430000000000
   C             23.460000000000     52.690000000000     54.870000000000
   H             22.450000000000     52.590000000000     54.420000000000
   C             24.350000000000     51.580000000000     54.280000000000
   H             25.390000000000     51.680000000000     54.660000000000
   H             24.370000000000     51.640000000000     53.170000000000
   H             23.970000000000     50.580000000000     54.570000000000
   C             23.340000000000     52.540000000000     56.390000000000
   H             22.650000000000     53.300000000000     56.820000000000
   H             24.330000000000     52.640000000000     56.870000000000
   H             22.930000000000     51.530000000000     56.650000000000
   C             23.890000000000     56.550000000000     54.790000000000
   O             24.170000000000     57.040000000000     55.880000000000
   N             24.310000000000     57.140000000000     53.660000000000
   H             24.170000000000     56.700000000000     52.780000000000
   C             24.940000000000     58.450000000000     53.670000000000
   H             25.770000000000     58.410000000000     54.350000000000
   C             25.500000000000     58.820000000000     52.270000000000
   H             25.880000000000     59.870000000000     52.280000000000
   H             24.680000000000     58.760000000000     51.520000000000
   C             26.670000000000     57.930000000000     51.800000000000
   H             26.330000000000     56.870000000000     51.790000000000
   C             27.100000000000     58.300000000000     50.370000000000
   H             27.470000000000     59.350000000000     50.350000000000
   H             26.250000000000     58.190000000000     49.670000000000
   H             27.930000000000     57.630000000000     50.040000000000
   C             27.880000000000     58.010000000000     52.750000000000
   H             27.620000000000     57.670000000000     53.770000000000
   H             28.270000000000     59.050000000000     52.800000000000
   H             28.690000000000     57.350000000000     52.370000000000
   C             24.040000000000     59.570000000000     54.190000000000
   O             24.430000000000     60.330000000000     55.070000000000
   N             22.790000000000     59.630000000000     53.700000000000
   H             22.500000000000     58.990000000000     52.990000000000
   C             21.800000000000     60.610000000000     54.110000000000
   H             22.270000000000     61.580000000000     54.000000000000
   C             20.580000000000     60.610000000000     53.150000000000
   H             19.760000000000     61.230000000000     53.580000000000
   H             20.200000000000     59.570000000000     53.050000000000
   C             20.930000000000     61.200000000000     51.770000000000
   H             21.710000000000     60.580000000000     51.280000000000
   H             21.340000000000     62.230000000000     51.910000000000
   C             19.720000000000     61.280000000000     50.830000000000
   O             18.670000000000     60.650000000000     51.000000000000
   N             19.870000000000     62.100000000000     49.760000000000
   H             19.070000000000     62.230000000000     49.170000000000
   H             20.700000000000     62.640000000000     49.670000000000
   C             21.360000000000     60.580000000000     55.570000000000
   O             21.220000000000     61.630000000000     56.200000000000
   N             21.100000000000     59.390000000000     56.140000000000
   H             21.160000000000     58.550000000000     55.600000000000
   C             20.530000000000     59.270000000000     57.480000000000
   H             20.230000000000     60.230000000000     57.860000000000
   C             19.300000000000     58.310000000000     57.470000000000
   H             18.960000000000     58.120000000000     58.510000000000
   H             19.580000000000     57.340000000000     57.010000000000
   C             18.050000000000     58.820000000000     56.720000000000
   O             17.020000000000     58.150000000000     56.770000000000
   N             18.100000000000     59.990000000000     56.060000000000
   H             17.290000000000     60.240000000000     55.530000000000
   H             18.920000000000     60.560000000000     56.110000000000
   C             21.520000000000     58.720000000000     58.510000000000
   O             21.300000000000     58.830000000000     59.720000000000
   N             22.670000000000     58.160000000000     58.080000000000
   H             22.870000000000     58.110000000000     57.110000000000
   C             23.620000000000     57.470000000000     58.960000000000
   H             23.880000000000     58.140000000000     59.760000000000
   H             24.480000000000     57.200000000000     58.360000000000
   C             23.130000000000     56.190000000000     59.600000000000
   O             21.980000000000     55.770000000000     59.450000000000
   N             24.010000000000     55.500000000000     60.350000000000
   H             24.960000000000     55.800000000000     60.440000000000
   C             23.630000000000     54.340000000000     61.140000000000
   H             22.820000000000     53.820000000000     60.630000000000
   C             24.800000000000     53.340000000000     61.360000000000
   H             24.390000000000     52.430000000000     61.840000000000
   H             25.540000000000     53.780000000000     62.070000000000
   C             25.570000000000     52.930000000000     60.100000000000
   H             26.170000000000     53.800000000000     59.740000000000
   H             24.860000000000     52.670000000000     59.290000000000
   S             26.690000000000     51.520000000000     60.410000000000
   C             27.790000000000     51.830000000000     59.010000000000
   H             28.310000000000     52.810000000000     59.130000000000
   H             27.220000000000     51.850000000000     58.060000000000
   H             28.570000000000     51.040000000000     58.940000000000
   C             23.130000000000     54.800000000000     62.500000000000
   O             23.830000000000     55.500000000000     63.230000000000
   N             21.890000000000     54.430000000000     62.890000000000
   H             21.280000000000     53.950000000000     62.270000000000
   C             21.240000000000     54.970000000000     64.070000000000
   H             21.880000000000     55.690000000000     64.550000000000
   C             19.930000000000     55.720000000000     63.640000000000
   H             20.230000000000     56.580000000000     63.000000000000
   H             19.410000000000     56.130000000000     64.530000000000
   C             18.970000000000     54.870000000000     62.800000000000
   O             19.350000000000     53.970000000000     62.040000000000
   N             17.650000000000     55.110000000000     62.960000000000
   H             17.020000000000     54.550000000000     62.410000000000
   H             17.330000000000     55.790000000000     63.620000000000
   C             20.890000000000     53.940000000000     65.150000000000
   O             19.820000000000     53.350000000000     65.170000000000
   N             21.740000000000     53.720000000000     66.180000000000
   H             21.360000000000     53.270000000000     66.980000000000
   C             23.200000000000     53.740000000000     66.160000000000
   H             23.540000000000     54.000000000000     67.150000000000
   H             23.580000000000     54.400000000000     65.380000000000
   C             23.680000000000     52.350000000000     65.870000000000
   O             24.340000000000     51.720000000000     66.690000000000
   N             23.290000000000     51.810000000000     64.710000000000
   H             22.780000000000     52.360000000000     64.060000000000
   C             23.500000000000     50.420000000000     64.340000000000
   H             23.390000000000     49.840000000000     65.240000000000
   C             22.420000000000     49.940000000000     63.340000000000
   H             22.720000000000     48.980000000000     62.880000000000
   H             22.340000000000     50.680000000000     62.520000000000
   C             21.040000000000     49.740000000000     63.990000000000
   H             20.590000000000     50.740000000000     64.160000000000
   H             21.150000000000     49.270000000000     64.980000000000
   C             20.070000000000     48.910000000000     63.130000000000
   H             20.030000000000     49.310000000000     62.100000000000
   H             19.060000000000     48.960000000000     63.600000000000
   N             20.580000000000     47.500000000000     63.100000000000
   H             21.570000000000     47.320000000000     63.170000000000
   C             19.810000000000     46.420000000000     63.010000000000
   N             18.520000000000     46.550000000000     62.800000000000
   H             18.170000000000     47.450000000000     62.540000000000
   H             17.870000000000     45.790000000000     62.880000000000
   N             20.350000000000     45.220000000000     63.130000000000
   H             21.340000000000     45.110000000000     63.120000000000
   H             19.750000000000     44.420000000000     63.090000000000
   C             24.880000000000     50.080000000000     63.820000000000
   O             25.710000000000     50.940000000000     63.540000000000
   N             25.140000000000     48.760000000000     63.700000000000
   H             24.480000000000     48.080000000000     64.000000000000
   C             26.400000000000     48.220000000000     63.200000000000
   H             27.040000000000     49.040000000000     62.920000000000
   C             27.110000000000     47.350000000000     64.230000000000
   H             28.000000000000     46.850000000000     63.780000000000
   O             26.240000000000     46.360000000000     64.810000000000
   H             25.940000000000     45.830000000000     64.070000000000
   C             27.610000000000     48.240000000000     65.380000000000
   H             26.770000000000     48.740000000000     65.890000000000
   H             28.300000000000     49.010000000000     64.980000000000
   H             28.180000000000     47.630000000000     66.120000000000
   C             26.180000000000     47.380000000000     61.960000000000
   O             25.200000000000     46.620000000000     61.880000000000
   N             27.100000000000     47.460000000000     60.980000000000
   H             27.860000000000     48.090000000000     61.080000000000
   C             27.140000000000     46.610000000000     59.800000000000
   H             26.310000000000     45.910000000000     59.800000000000
   C             27.130000000000     47.400000000000     58.490000000000
   H             27.980000000000     48.110000000000     58.490000000000
   C             27.290000000000     46.450000000000     57.280000000000
   H             26.460000000000     45.710000000000     57.260000000000
   H             28.260000000000     45.910000000000     57.310000000000
   H             27.270000000000     47.020000000000     56.330000000000
   C             25.840000000000     48.250000000000     58.380000000000
   H             25.790000000000     48.920000000000     59.260000000000
   H             24.960000000000     47.580000000000     58.400000000000
   C             25.770000000000     49.140000000000     57.120000000000
   H             25.670000000000     48.520000000000     56.210000000000
   H             26.690000000000     49.760000000000     57.030000000000
   H             24.890000000000     49.810000000000     57.180000000000
   C             28.420000000000     45.800000000000     59.910000000000
   O             29.500000000000     46.360000000000     60.040000000000
   N             28.330000000000     44.450000000000     59.970000000000
   H             27.460000000000     43.990000000000     59.870000000000
   C             29.490000000000     43.570000000000     60.170000000000
   H             29.090000000000     42.570000000000     60.260000000000
   C             30.470000000000     43.550000000000     58.950000000000
   H             31.440000000000     43.070000000000     59.220000000000
   H             30.690000000000     44.590000000000     58.650000000000
   C             29.940000000000     42.770000000000     57.720000000000
   H             28.910000000000     43.130000000000     57.500000000000
   C             30.810000000000     43.050000000000     56.490000000000
   H             31.870000000000     42.790000000000     56.690000000000
   H             30.750000000000     44.120000000000     56.200000000000
   H             30.470000000000     42.440000000000     55.630000000000
   C             29.890000000000     41.260000000000     57.970000000000
   H             29.160000000000     41.000000000000     58.770000000000
   H             30.890000000000     40.870000000000     58.250000000000
   H             29.580000000000     40.740000000000     57.040000000000
   C             30.230000000000     43.790000000000     61.490000000000
   O             31.380000000000     43.380000000000     61.680000000000
   N             29.560000000000     44.430000000000     62.460000000000
   H             28.610000000000     44.670000000000     62.270000000000
   C             30.120000000000     44.840000000000     63.750000000000
   H             30.920000000000     44.160000000000     64.020000000000
   H             29.320000000000     44.830000000000     64.470000000000
   C             30.690000000000     46.240000000000     63.750000000000
   O             30.950000000000     46.800000000000     64.810000000000
   N             30.860000000000     46.860000000000     62.570000000000
   H             30.570000000000     46.420000000000     61.720000000000
   C             31.410000000000     48.200000000000     62.430000000000
   H             32.150000000000     48.370000000000     63.200000000000
   C             32.090000000000     48.410000000000     61.050000000000
   H             31.340000000000     48.260000000000     60.240000000000
   H             32.900000000000     47.650000000000     60.920000000000
   O             32.670000000000     49.710000000000     60.920000000000
   H             32.540000000000     49.990000000000     60.010000000000
   C             30.340000000000     49.260000000000     62.570000000000
   O             29.200000000000     49.080000000000     62.130000000000
   N             30.680000000000     50.420000000000     63.170000000000
   H             31.590000000000     50.520000000000     63.570000000000
   C             29.810000000000     51.590000000000     63.240000000000
   H             28.770000000000     51.280000000000     63.150000000000
   C             29.950000000000     52.390000000000     64.540000000000
   H             29.340000000000     53.320000000000     64.510000000000
   O             31.300000000000     52.740000000000     64.820000000000
   H             31.750000000000     51.930000000000     65.040000000000
   C             29.450000000000     51.550000000000     65.730000000000
   H             30.040000000000     50.610000000000     65.840000000000
   H             28.380000000000     51.290000000000     65.590000000000
   H             29.550000000000     52.130000000000     66.670000000000
   C             30.070000000000     52.560000000000     62.090000000000
   O             29.380000000000     53.570000000000     61.960000000000
   N             31.050000000000     52.260000000000     61.230000000000
   H             31.590000000000     51.420000000000     61.340000000000
   C             31.420000000000     53.100000000000     60.100000000000
   H             30.690000000000     53.880000000000     59.980000000000
   C             32.800000000000     53.760000000000     60.250000000000
   H             32.980000000000     54.400000000000     59.360000000000
   C             32.740000000000     54.700000000000     61.480000000000
   H             32.650000000000     54.100000000000     62.410000000000
   H             31.860000000000     55.380000000000     61.420000000000
   H             33.670000000000     55.300000000000     61.560000000000
   C             33.970000000000     52.760000000000     60.360000000000
   H             33.870000000000     51.950000000000     59.610000000000
   H             33.950000000000     52.280000000000     61.360000000000
   C             35.340000000000     53.410000000000     60.120000000000
   H             35.540000000000     54.210000000000     60.870000000000
   H             35.390000000000     53.850000000000     59.110000000000
   H             36.150000000000     52.640000000000     60.210000000000
   C             31.390000000000     52.300000000000     58.810000000000
   O             31.590000000000     51.080000000000     58.790000000000
   N             31.120000000000     52.980000000000     57.680000000000
   H             30.850000000000     53.930000000000     57.740000000000
   C             31.280000000000     52.410000000000     56.360000000000
   H             30.850000000000     51.420000000000     56.360000000000
   C             30.550000000000     53.260000000000     55.280000000000
   H             30.680000000000     52.790000000000     54.280000000000
   H             31.030000000000     54.260000000000     55.240000000000
   C             29.040000000000     53.470000000000     55.530000000000
   H             28.890000000000     53.860000000000     56.560000000000
   C             28.460000000000     54.500000000000     54.560000000000
   H             28.650000000000     54.180000000000     53.510000000000
   H             28.940000000000     55.490000000000     54.710000000000
   H             27.360000000000     54.610000000000     54.710000000000
   C             28.260000000000     52.150000000000     55.420000000000
   H             28.610000000000     51.430000000000     56.200000000000
   H             28.400000000000     51.690000000000     54.420000000000
   H             27.180000000000     52.330000000000     55.590000000000
   C             32.760000000000     52.260000000000     56.000000000000
   O             33.520000000000     53.230000000000     56.000000000000
   N             33.190000000000     51.010000000000     55.740000000000
   H             32.540000000000     50.260000000000     55.720000000000
   C             34.580000000000     50.600000000000     55.570000000000
   H             35.220000000000     51.360000000000     56.000000000000
   C             34.780000000000     49.290000000000     56.400000000000
   H             33.760000000000     48.870000000000     56.540000000000
   H             35.150000000000     49.540000000000     57.420000000000
   C             35.600000000000     48.130000000000     55.790000000000
   H             35.420000000000     48.010000000000     54.700000000000
   H             35.240000000000     47.190000000000     56.270000000000
   C             37.080000000000     48.180000000000     56.070000000000
   O             37.850000000000     48.700000000000     55.220000000000
   O             37.530000000000     47.590000000000     57.080000000000
   C             34.970000000000     50.490000000000     54.100000000000
   O             34.220000000000     49.950000000000     53.290000000000
   N             36.130000000000     51.070000000000     53.690000000000
   H             36.760000000000     51.490000000000     54.340000000000
   C             36.470000000000     51.230000000000     52.290000000000
   H             35.720000000000     50.740000000000     51.700000000000
   C             36.390000000000     52.740000000000     51.890000000000
   H             35.460000000000     53.160000000000     52.340000000000
   H             36.290000000000     52.790000000000     50.790000000000
   C             37.530000000000     53.660000000000     52.280000000000
   O             38.340000000000     53.380000000000     53.190000000000
   O             37.580000000000     54.780000000000     51.700000000000
   C             37.780000000000     50.550000000000     51.860000000000
   O             38.260000000000     50.780000000000     50.750000000000
   N             38.350000000000     49.630000000000     52.660000000000
   H             38.000000000000     49.440000000000     53.570000000000
   C             39.580000000000     48.940000000000     52.310000000000
   H             40.010000000000     49.360000000000     51.410000000000
   C             40.650000000000     49.080000000000     53.410000000000
   H             41.530000000000     48.450000000000     53.150000000000
   H             40.200000000000     48.700000000000     54.360000000000
   C             41.160000000000     50.500000000000     53.720000000000
   H             40.400000000000     51.070000000000     54.300000000000
   H             41.380000000000     51.060000000000     52.790000000000
   C             42.430000000000     50.390000000000     54.550000000000
   O             42.380000000000     49.680000000000     55.600000000000
   O             43.470000000000     50.950000000000     54.130000000000
   C             39.370000000000     47.450000000000     52.010000000000
   O             40.240000000000     46.620000000000     52.270000000000
   N             38.200000000000     47.070000000000     51.460000000000
   H             37.470000000000     47.730000000000     51.350000000000
   C             38.000000000000     45.750000000000     50.880000000000
   H             38.920000000000     45.180000000000     50.890000000000
   C             36.880000000000     44.930000000000     51.570000000000
   H             36.640000000000     44.010000000000     51.000000000000
   H             35.950000000000     45.540000000000     51.640000000000
   C             37.290000000000     44.510000000000     52.950000000000
   C             37.960000000000     43.290000000000     53.140000000000
   H             38.230000000000     42.690000000000     52.280000000000
   C             38.240000000000     42.830000000000     54.430000000000
   H             38.720000000000     41.870000000000     54.570000000000
   C             37.840000000000     43.580000000000     55.540000000000
   H             38.000000000000     43.210000000000     56.550000000000
   C             36.910000000000     45.260000000000     54.070000000000
   H             36.390000000000     46.190000000000     53.920000000000
   C             37.180000000000     44.800000000000     55.360000000000
   H             36.860000000000     45.380000000000     56.220000000000
   C             37.590000000000     45.880000000000     49.430000000000
   O             36.550000000000     46.470000000000     49.120000000000
   N             38.370000000000     45.330000000000     48.480000000000
   H             39.210000000000     44.850000000000     48.740000000000
   C             37.980000000000     45.320000000000     47.070000000000
   H             37.630000000000     46.320000000000     46.850000000000
   C             39.110000000000     45.030000000000     46.080000000000
   H             38.760000000000     45.220000000000     45.040000000000
   O             39.570000000000     43.690000000000     46.120000000000
   H             40.270000000000     43.660000000000     46.770000000000
   C             40.300000000000     45.970000000000     46.330000000000
   H             40.740000000000     45.780000000000     47.330000000000
   H             39.980000000000     47.030000000000     46.270000000000
   H             41.090000000000     45.800000000000     45.570000000000
   C             36.820000000000     44.350000000000     46.810000000000
   O             36.600000000000     43.420000000000     47.590000000000
   N             36.040000000000     44.480000000000     45.730000000000
   C             35.880000000000     45.710000000000     44.960000000000
   H             36.810000000000     45.910000000000     44.380000000000
   H             35.670000000000     46.580000000000     45.630000000000
   C             35.210000000000     43.400000000000     45.200000000000
   H             34.390000000000     43.270000000000     45.900000000000
   C             34.730000000000     43.910000000000     43.840000000000
   H             33.740000000000     43.510000000000     43.560000000000
   H             35.460000000000     43.650000000000     43.040000000000
   C             34.720000000000     45.440000000000     44.010000000000
   H             34.830000000000     45.970000000000     43.050000000000
   H             33.760000000000     45.750000000000     44.490000000000
   C             35.880000000000     42.030000000000     45.120000000000
   O             35.250000000000     41.030000000000     45.450000000000
   N             37.150000000000     41.970000000000     44.670000000000
   H             37.630000000000     42.810000000000     44.430000000000
   C             37.930000000000     40.750000000000     44.620000000000
   H             37.360000000000     40.010000000000     44.090000000000
   C             39.260000000000     41.010000000000     43.860000000000
   H             39.930000000000     41.690000000000     44.430000000000
   H             39.040000000000     41.480000000000     42.880000000000
   C             39.990000000000     39.720000000000     43.580000000000
   C             39.620000000000     38.920000000000     42.480000000000
   H             38.810000000000     39.240000000000     41.850000000000
   C             40.290000000000     37.730000000000     42.210000000000
   H             39.990000000000     37.130000000000     41.360000000000
   C             41.350000000000     37.310000000000     43.030000000000
   H             41.870000000000     36.390000000000     42.810000000000
   C             41.060000000000     39.300000000000     44.390000000000
   H             41.360000000000     39.900000000000     45.240000000000
   C             41.730000000000     38.090000000000     44.120000000000
   H             42.540000000000     37.770000000000     44.760000000000
   C             38.180000000000     40.180000000000     46.020000000000
   O             38.040000000000     38.980000000000     46.240000000000
   N             38.510000000000     41.040000000000     47.000000000000
   H             38.690000000000     41.990000000000     46.780000000000
   C             38.710000000000     40.660000000000     48.390000000000
   H             39.520000000000     39.940000000000     48.440000000000
   C             39.040000000000     41.900000000000     49.270000000000
   H             39.070000000000     41.630000000000     50.340000000000
   H             38.250000000000     42.680000000000     49.150000000000
   C             40.360000000000     42.550000000000     48.920000000000
   O             41.150000000000     41.990000000000     48.120000000000
   O             40.630000000000     43.630000000000     49.500000000000
   C             37.490000000000     40.020000000000     49.030000000000
   O             37.590000000000     39.010000000000     49.730000000000
   N             36.300000000000     40.610000000000     48.790000000000
   H             36.280000000000     41.460000000000     48.260000000000
   C             35.030000000000     40.070000000000     49.230000000000
   H             35.090000000000     39.890000000000     50.290000000000
   C             33.890000000000     41.060000000000     48.980000000000
   H             33.850000000000     41.330000000000     47.900000000000
   C             32.530000000000     40.440000000000     49.380000000000
   H             32.570000000000     40.060000000000     50.430000000000
   H             32.240000000000     39.600000000000     48.720000000000
   H             31.730000000000     41.210000000000     49.320000000000
   C             34.160000000000     42.330000000000     49.810000000000
   H             35.110000000000     42.820000000000     49.530000000000
   H             34.180000000000     42.090000000000     50.890000000000
   H             33.340000000000     43.060000000000     49.640000000000
   C             34.720000000000     38.730000000000     48.590000000000
   O             34.410000000000     37.760000000000     49.290000000000
   N             34.900000000000     38.600000000000     47.260000000000
   H             35.140000000000     39.390000000000     46.700000000000
   C             34.740000000000     37.330000000000     46.560000000000
   H             33.760000000000     36.950000000000     46.790000000000
   C             34.800000000000     37.500000000000     45.040000000000
   H             35.700000000000     38.090000000000     44.770000000000
   C             34.850000000000     36.150000000000     44.290000000000
   H             33.980000000000     35.520000000000     44.580000000000
   H             35.780000000000     35.590000000000     44.500000000000
   H             34.800000000000     36.320000000000     43.200000000000
   C             33.540000000000     38.270000000000     44.590000000000
   H             33.490000000000     39.280000000000     45.040000000000
   H             32.620000000000     37.710000000000     44.880000000000
   H             33.520000000000     38.380000000000     43.480000000000
   C             35.710000000000     36.270000000000     47.050000000000
   O             35.320000000000     35.140000000000     47.320000000000
   N             37.000000000000     36.630000000000     47.250000000000
   H             37.290000000000     37.540000000000     46.970000000000
   C             38.030000000000     35.770000000000     47.810000000000
   H             38.130000000000     34.910000000000     47.170000000000
   C             39.380000000000     36.560000000000     47.850000000000
   H             39.200000000000     37.490000000000     48.430000000000
   H             39.620000000000     36.870000000000     46.810000000000
   C             40.590000000000     35.810000000000     48.450000000000
   H             40.900000000000     35.030000000000     47.710000000000
   H             40.330000000000     35.250000000000     49.370000000000
   C             41.820000000000     36.690000000000     48.760000000000
   H             42.040000000000     37.360000000000     47.900000000000
   H             42.700000000000     36.030000000000     48.920000000000
   N             41.520000000000     37.510000000000     49.980000000000
   H             40.580000000000     37.830000000000     50.120000000000
   C             42.430000000000     37.970000000000     50.840000000000
   N             43.670000000000     37.540000000000     50.870000000000
   H             43.830000000000     36.610000000000     50.520000000000
   H             44.290000000000     37.880000000000     51.570000000000
   N             42.100000000000     38.850000000000     51.760000000000
   H             41.280000000000     39.410000000000     51.670000000000
   H             42.790000000000     39.190000000000     52.400000000000
   C             37.730000000000     35.250000000000     49.210000000000
   O             37.950000000000     34.090000000000     49.510000000000
   N             37.220000000000     36.110000000000     50.110000000000
   H             37.050000000000     37.060000000000     49.860000000000
   C             36.950000000000     35.700000000000     51.470000000000
   H             37.680000000000     34.960000000000     51.770000000000
   C             37.110000000000     36.910000000000     52.440000000000
   H             36.430000000000     37.720000000000     52.100000000000
   H             38.160000000000     37.260000000000     52.310000000000
   C             36.840000000000     36.570000000000     53.930000000000
   H             37.390000000000     35.630000000000     54.190000000000
   H             35.760000000000     36.380000000000     54.090000000000
   C             37.280000000000     37.630000000000     54.950000000000
   O             37.220000000000     37.400000000000     56.160000000000
   N             37.730000000000     38.810000000000     54.480000000000
   H             38.000000000000     39.480000000000     55.160000000000
   H             37.650000000000     39.020000000000     53.500000000000
   C             35.590000000000     35.030000000000     51.650000000000
   O             35.410000000000     34.210000000000     52.550000000000
   N             34.610000000000     35.330000000000     50.790000000000
   H             34.740000000000     36.030000000000     50.090000000000
   C             33.270000000000     34.780000000000     50.920000000000
   H             33.130000000000     34.380000000000     51.910000000000
   C             32.180000000000     35.880000000000     50.700000000000
   H             31.180000000000     35.410000000000     50.690000000000
   H             32.340000000000     36.340000000000     49.710000000000
   S             32.220000000000     37.170000000000     52.000000000000
   H             31.690000000000     36.420000000000     52.960000000000
   C             32.980000000000     33.630000000000     49.970000000000
   O             31.900000000000     33.050000000000     50.050000000000
   N             33.940000000000     33.260000000000     49.090000000000
   H             34.820000000000     33.730000000000     49.040000000000
   C             33.840000000000     32.100000000000     48.220000000000
   H             32.890000000000     31.600000000000     48.370000000000
   C             33.990000000000     32.400000000000     46.700000000000
   H             33.770000000000     31.480000000000     46.120000000000
   H             35.030000000000     32.710000000000     46.480000000000
   O             33.090000000000     33.440000000000     46.280000000000
   H             33.390000000000     34.200000000000     46.780000000000
   C             34.940000000000     31.070000000000     48.570000000000
   O             35.720000000000     31.260000000000     49.540000000000
   O             34.970000000000     30.020000000000     47.890000000000
