# Supplementary material for: Structural and functional characterization of NEMO cleavage by SARS-CoV-2 3CLpro
Source: Nat Commun. 2022 Sep 8;13:5285. doi: 10.1038/s41467-022-32922-9 (PMC9453703; doi:10.1038/s41467-022-32922-9)
Supplement: Supplementary file 4 — Supplementary Data 1 [file 41467_2022_32922_MOESM4_ESM.zip › supp_files/dftb_xyzoutputs/sars2_nemo.xyz]

120
 $fmoxyz
   C               53.828121364934      69.977966861070      55.523963958265
   H               53.381310441267      70.535132792224      54.702106769503
   H               53.791865431800      70.617535226739      56.403640831134
   H               53.225240683859      69.093091881747      55.710554457080
   C               55.262849840934      69.624433169309      55.195667888548
   O               56.135863764245      70.515535368447      55.021556169069
   N               55.574684032779      68.306992595496      55.092137682113
   H               54.859421254472      67.580630610281      55.198762608594
   C               56.925798785387      67.841835764858      54.778578575585
   H               57.322205998902      68.456333818544      53.947784703754
   C               57.896196050109      68.032740524805      55.983216112145
   H               58.039226996470      69.108466077200      56.115363241084
   H               58.872889046407      67.615086554269      55.720106956008
   C               57.410834866891      67.434910624388      57.322077798961
   H               56.396214088655      67.817933760889      57.512565927101
   C               57.346690551029      65.902606781956      57.300998223257
   H               58.295796536192      65.473887675619      56.985985056018
   H               56.574833638667      65.548010522735      56.623116846494
   H               57.115261948722      65.522154166943      58.293289233673
   C               58.319572598424      67.919681230263      58.459367453271
   H               58.337148646709      69.006264321000      58.504799523365
   H               59.340120993231      67.571784391048      58.314675891179
   H               57.969586636286      67.543884199218      59.417817889103
   C               56.832415488411      66.386989904891      54.295225124424
   O               55.727020998357      65.789625182341      54.260550025833
   N               57.979330387142      65.794778471288      53.870345928506
   H               58.876919205128      66.271293428702      53.999936882689
   C               58.043886099700      64.351852438681      53.598425153314
   H               57.004570453191      63.989959995061      53.557327827658
   C               58.745384850094      64.068570897098      52.260194635770
   H               59.762476942919      64.453965154511      52.271543808874
   H               58.209077708492      64.541369002875      51.440951989475
   H               58.786997562082      62.998203581575      52.074063101776
   C               58.785501121545      63.662943062344      54.766815878887
   O               59.630329235304      64.286103289796      55.451124299097
   N               58.482616140627      62.359886619374      55.012116919290
   H               57.772470312329      61.876548498311      54.453314964073
   C               59.069330441166      61.633965040998      56.149114486324
   H               59.733283036813      62.348501542203      56.660080348296
   C               57.968496069129      61.138013114203      57.117762984328
   H               58.449046103278      60.619180581186      57.952081460418
   H               57.353132369702      60.399150014293      56.595240986855
   C               57.093350285472      62.279634296686      57.648598802676
   H               56.639951228872      62.810946045260      56.804297280824
   H               57.709940004135      63.002465857030      58.186415612344
   C               55.991303486072      61.776847555933      58.573687522398
   O               55.906478119674      62.163460076363      59.763603653380
   N               55.101295636732      60.883517663572      58.064683870890
   H               54.330134892896      60.552582017768      58.644070768303
   H               55.127998525994      60.603087456674      57.085727201903
   C               59.885958993555      60.430192792441      55.625927841310
   O               59.314404012477      59.372934041244      55.258282222122
   N               61.234487787505      60.564994805560      55.565314162597
   H               61.688114773023      61.396250999372      55.958230980838
   C               62.097196393713      59.428600935693      55.176717601148
   H               61.590782303141      58.903469040884      54.349510949273
   C               63.485386359976      59.923010900857      54.744899272290
   H               64.089719927714      59.054762818586      54.466998303397
   H               63.974361878588      60.380154107037      55.610495398382
   C               63.454607062927      60.935412370953      53.578625630072
   H               62.799267380141      61.770256046999      53.872331714108
   C               64.859611474999      61.500155021525      53.337609150414
   H               65.550487336006      60.711811644685      53.046583939728
   H               65.246748274888      61.971260342833      54.238296408811
   H               64.843531733201      62.243519108114      52.544162464744
   C               62.886805453373      60.317176301340      52.295405853769
   H               61.857736057504      59.994305312451      52.434466347403
   H               63.472941619375      59.454286044678      51.986995342001
   H               62.903138842379      61.042105824525      51.485167329047
   C               62.175237420738      58.477401918617      56.397957975493
   O               63.053222604657      58.604561563130      57.286891713957
   N               61.192430634372      57.547838441727      56.498190930972
   H               60.501463777180      57.451023258577      55.748898780688
   C               61.025801872053      56.714554403282      57.704915072830
   H               61.350687367131      57.326906448423      58.564684318436
   C               59.547483367286      56.324904911864      57.866029286519
   H               59.443437128888      55.690205154242      58.749479821270
   H               59.229469224041      55.729363712652      57.006165725415
   C               58.649583632182      57.561110278526      57.996261613119
   H               58.823169222810      58.220766705838      57.135128005910
   H               58.919620614598      58.134689139825      58.887703804714
   C               57.166733380886      57.217937022890      58.017757104528
   O               56.672032456855      56.371277876098      57.236199473771
   N               56.377326253661      57.916433230892      58.880464096701
   H               55.383500111099      57.695772907132      58.943890619154
   H               56.781275013618      58.530336513914      59.585473000801
   C               61.973607832204      55.490697023383      57.588701565283
   O               61.574204671976      54.367828396260      57.197156238156
   N               63.269593034553      55.734589960527      57.906008489193
   H               63.560560926824      56.678003557060      58.183958490943
   C               64.345771316591      54.774775697851      57.651441532805
   H               63.944972134536      53.758170641689      57.797628075032
   C               64.837771168047      54.902394272670      56.157489129923
   H               63.943412603880      54.748792796668      55.535561765950
   C               65.384023882449      56.304618196006      55.870396521266
   H               66.283266632242      56.498736076439      56.450438895015
   H               64.649069999611      57.067340810140      56.119020963296
   H               65.633884855157      56.404462569223      54.816988491227
   C               65.859005696683      53.819261218490      55.801750555628
   H               65.462458223502      52.828121306691      56.012679294581
   H               66.786090122059      53.939682604289      56.360803422772
   H               66.099555833715      53.867573423050      54.742599456329
   C               65.478419096140      55.049846710806      58.650250298902
   O               65.625271903867      56.190123993056      59.157657275128
   N               66.304183059296      54.018058655555      58.957841736311
   H               66.181721319845      53.106215519686      58.510139221564
   C               67.514170094527      54.200222062593      59.765566920663
   H               67.535951136682      55.261358237494      60.062782269073
   C               67.474457621286      53.316669742292      61.025983151496
   H               67.411530784640      52.264463189949      60.756933892631
   H               66.608695324643      53.565235318174      61.635208128136
   H               68.369685544828      53.464926601111      61.625034416120
   C               68.754280153373      53.887170620312      58.894029958470
   O               68.625302613444      53.352642084870      57.764767452839
   N               69.965810183347      54.218138425991      59.408552987354
   H               70.019209267196      54.660226761522      60.329653097414
   C               71.210876233350      53.975653920047      58.705564301454
   H               70.983907646586      53.520701016302      57.742312440842
   H               71.860205431397      53.301617924405      59.276543723642
   H               71.756841003337      54.911599010046      58.541008270931
