# Supplementary material for: Structural and functional characterization of NEMO cleavage by SARS-CoV-2 3CLpro
Source: Nat Commun. 2022 Sep 8;13:5285. doi: 10.1038/s41467-022-32922-9 (PMC9453703; doi:10.1038/s41467-022-32922-9)
Supplement: Supplementary file 4 — Supplementary Data 1 [file 41467_2022_32922_MOESM4_ESM.zip › supp_files/dftb_xyzoutputs/hku1_nemo.out]

NGROUP KEYWORD IN GDDI GROUP FOUND
NUMBER OF GROUPS = 6

----- GAMESS execution script 'rungms' -----
This job is running on host or-condo-c227.ornl.gov
under operating system Linux at Wed Feb 10 03:02:56 EST 2021
Available scratch disk space (Kbyte units) at beginning of the job is
Filesystem     1K-blocks  Used Available Use% Mounted on
none            65967364     0  65967364   0% /tmp
GAMESS temporary binary files will be written to /tmp/tmp.qv0.819745//hku1-nemo.tmp-2021-02-10_030256
GAMESS supplementary output files will be written to /tmp/tmp.qv0.819745//hku1-nemo.data-2021-02-10_030256
Copying input file hku1-nemo.inp to your run's scratch directory...
This is a GDDI run, keeping various output files on local disks
------------
HOSTLIST = or-condo-c227.ornl.gov:cpus=1 or-condo-c227.ornl.gov:cpus=1 or-condo-c227.ornl.gov:cpus=1 or-condo-c227.ornl.gov:cpus=1 or-condo-c227.ornl.gov:cpus=1 or-condo-c227.ornl.gov:cpus=1
------------
NNODES   =  6
NPP      =  1
HOSTLIST =  or-condo-c227.ornl.gov:cpus=1 or-condo-c227.ornl.gov:cpus=1 or-condo-c227.ornl.gov:cpus=1 or-condo-c227.ornl.gov:cpus=1 or-condo-c227.ornl.gov:cpus=1 or-condo-c227.ornl.gov:cpus=1
MKL_NUM  =  1

 Distributed Data Interface kickoff program.
 Initiating 6 compute processes on 6 nodes to run the following command:
 /home/qv0/Apps/ssoftwares/gamess/gamess_Sep302020R2//gamess.00.x hku1-nemo 


          *                                                     *
          *          GAMESS VERSION = 30 SEP 2020 (R2)          *
          *                                                     *
          *              doi.org/10.1063/5.0005188              *
          *                                                     *
          **************** 64 BIT INTEL VERSION *****************

  GAMESS HAS BEEN MADE POSSIBLE WITH IMPORTANT CONTRIBUTIONS FROM
  THE FOLLOWING INDIVIDUALS (IN ALPHABETICAL ORDER):

     IVANA ADAMOVIC, CHRISTINE AIKENS, TOMOKO AKAMA,
     YURI ALEXEEV, YURIKO AOKI, POOJA ARORA, TOSHIO ASADA,
     ANDREY ASADCHEV, KIM K. BALDRIDGE, PRADIPTA BANDYOPADHYAY,
     MARIA BARYSZ, ROB BELL, JONATHAN BENTZ, COLLEEN BERTONI,
     JERRY A. BOATZ, BRETT BODE, KURT BRORSEN, KURT R. BRORSEN,
     LAIMUTIS BYTAUTAS, CALEB CARLIN, LAURA CARRINGTON,
     GALINA CHABAN, BENOIT CHAMPAGNE, WEI CHEN, MAHITO CHIBA,
     DAN CHIPMAN, CHEOL HO CHOI, TANNER CULPITT,
     DIPAYAN DATTA, PAUL DAY, ALBERT DEFUSCO,
     NUWAN DESILVA, J. EMILIANO DEUSTUA,
     TIM DUDLEY, MICHEL DUPUIS, STEVEN T. ELBERT,
     DMITRI FEDOROV, ALEX FINDLATER, GRAHAM FLETCHER,
     MARK FREITAG, CHRISTIAN FRIEDL, DAVID GARMER,
     IGOR S. GERASIMOV, KURT GLAESEMANN, MARK S. GORDON,
     JEFFREY GOUR, FENG LONG GU, EMILIE B. GUIDEZ,
     ANASTASIA GUNINA, SHARON HAMMES-SCHIFFER, MASATAKE HARUTA,
     KIMIHIKO HIRAO, YASUHIRO IKABATA, TZVETELIN IORDANOV,
     STEPHAN IRLE, KAZUYA ISHIMURA, JOE IVANIC, FRANK JENSEN,
     JAN H. JENSEN, VISVALDAS KAIRYS, MUNEAKI KAMIYA,
     MICHIO KATOUDA, NAOAKI KAWAKAMI, DAN KEMP, BERNARD KIRTMAN,
     KAZUO KITAURA, MARIUSZ KLOBUKOWSKI, MASATO KOBAYASHI,
     PRAKASHAN KORAMBATH, JACEK KORCHOWIEC, SHIRO KOSEKI,
     KAROL KOWALSKI, JIMMY KROMANN, STANISLAW KUCHARSKI,
     HENRY KURTZ, SAROM SOK LEANG, HUI LI, SHUHUA LI, WEI LI,
     JESSE LUTZ, ALEKSANDR O. LYKHIN, MARCIN MAKOWSKI,
     JOANI MATO, NIKITA MATSUNAGA, BENEDETTA MENNUCCI,
     GRANT MERRILL, NORIYUKI MINEZAWA, VLADIMIR MIRONOV,
     EISAKU MIYOSHI, JOHN A. MONTGOMERY JR., HIROTOSHI MORI,
     JONATHAN MULLIN, MONIKA MUSIAL, SHIGERU NAGASE,
     TAKESHI NAGATA, HIROMI NAKAI, TAKAHITO NAKAJIMA,
     YUYA NAKAJIMA, HARUYUKI NAKANO, HIROYA NAKATA, SEAN NEDD,
     HEATHER NETZLOFF, KIET A. NGUYEN, YOSHIO NISHIMOTO,
     BOSILJKA NJEGIC, RYAN OLSON, MIKE PAK, ROBERTO PEVERATI,
     BUU PHAM, PIOTR PIECUCH, ANNA POMOGAEVA, DAVID POOLE,
     SPENCER PRUITT, OLIVIER QUINET, LUKE ROSKOP,
     KLAUS RUEDENBERG, ANDREW SAND, TOSAPORN SATTASATHUCHANA,
     NOZOMI SAWADA, MICHAEL W. SCHMIDT, PATRICK E. SCHNEIDER,
     JUNJI SEINO, PRACHI SHARMA, JUN SHEN, JIM SHOEMAKER,
     YINAN SHU, DEJUN SI, JONATHAN SKONE, LYUDMILA SLIPCHENKO,
     TONY SMITH, JIE SONG, MARK SPACKMAN, CASPER STEINMANN,
     WALT STEVENS, PEIFENG SU, SHUJUN SU, CHET SWALINA,
     TETSUYA TAKETSUGU, ZHEN TAO, NANDUN THELLAMUREGE
     SEIKEN TOKURA, JACOPO TOMASI, TSUGUKI TOUMA, TAKAO TSUNEDA,
     HIROAKI UMEDA, JORGE LUIS GALVEZ VALLEJO, YALI WANG,
     SIMON WEBB, AARON WEST, THERESA L. WINDUS, MARTA WLOCH,
     PENG XU, KIYOSHI YAGI, SUSUMU YANAGISAWA, YANG YANG,
     SOOHAENG YOO, TAKESHI YOSHIKAWA, FEDERICO ZAHARIEV,
     TOBY ZENG

  WHO ARE SUPPORTED BY THEIR INSTITUTION/UNIVERSITY/COMPANY/GROUP
  (IN ALPHABETICAL ORDER):

     EP ANALYTICS, FACULTES UNIVERSITAIRES NOTRE-DAME DE LA PAIX,
     INSTITUTE FOR MOLECULAR SCIENCE, IOWA STATE UNIVERSITY,
     JACKSON STATE UNIVERSITY, JOHANNES KEPLER UNIVERSITY LINZ,
     KYUSHU UNIVERSITY, MICHIGAN STATE UNIVERSITY,
     MIE UNIVERSITY, MOSCOW STATE UNIVERSITY,
     N. COPERNICUS UNIVERSITY, NAGOYA UNIVERSITY,
     NANJING UNIVERSITY, NAT. INST. OF ADVANCED INDUSTRIAL
     SCIENCE AND TECHNOLOGY, NATIONAL INST. OF STANDARDS AND
     TECHNOLOGY, NESMEYANOV INSTITUTE OF ORGANOELEMENT COMPOUNDS
     OF RUSSIAN ACADEMY OF SCIENCES, OSAKA PREFECTURE UNIVERSITY,
     PENNSYLVANIA STATE UNIVERSITY, TOKYO INSTITUTE OF TECHNOLOGY,
     UNIVERSITY OF AARHUS, UNIVERSITY OF ALBERTA,
     UNIVERSITY OF CALIFORNIA AT SANTA BARBARA,
     UNIVERSITY OF COPENHAGEN, UNIVERSITY OF IOWA,
     UNIVERSITY OF MEMPHIS, UNIVERSITY OF MINNESOTA,
     UNIVERSITY OF NEBRASKA, UNIVERSITY OF NEW ENGLAND,
     UNIVERSITY OF NOTRE DAME, UNIVERSITY OF PISA,
     UNIVERSITY OF SILESIA, UNIVERSITY OF TOKYO,
     UNIVERSITY OF ZURICH, WASEDA UNIVERSITY, YALE UNIVERSITY

  GAMESS SOFTWARE MANAGEMENT TEAM FOR THIS RELEASE:
     MARK S. GORDON (TEAM LEAD),
     BRETT BODE (SENIOR ADVISOR),
     GIUSEPPE BARCA,
     COLLEEN BERTONI,
     KRISTOPHER KEIPERT (ADVISOR),
     SAROM S. LEANG (DEVELOPMENT LEAD),
     BUU PHAM,
     JORGE LUIS GALVEZ VALLEJO (WEBSITE ADMINISTRATOR),
     PENG XU


 PARALLEL VERSION RUNNING ON        6 PROCESSORS IN        6 NODES.

 EXECUTION OF GAMESS BEGUN 03:02:57 10-FEB-2021    

            ECHO OF THE FIRST FEW INPUT CARDS -
 INPUT CARD> $contrl runtyp=optfmo scftyp=rhf maxit=200 nprint=-5 $end                      
 INPUT CARD>!$contrl runtyp=energy scftyp=rhf maxit=200 nprint=-5 $end                      
 INPUT CARD> $optfmo                                                                        
 INPUT CARD>   method=hssupd nstep=5000 opttol=1.0d-04                                      
 INPUT CARD>   iactat(1)=1,-120                                                             
 INPUT CARD> $end                                                                           
 INPUT CARD> $system modio=31 mwords=512 $end                                               
 INPUT CARD> $gddi ngroup=6 $end                                                            
 INPUT CARD> $scf                                                                           
 INPUT CARD>   npunch=0 conv=1.0d-9 dirscf=.t. diis=.t.                                     
 INPUT CARD>   ethrsh=2.0 swdiis=0.005 fdiff=.f.                                            
 INPUT CARD> $end                                                                           
 INPUT CARD> $basis gbasis=dftb $end                                                        
 INPUT CARD> $dftb                                                                          
 INPUT CARD>   scc=.true. dftb3=.t. dampxh=.t. dampex=4.0 disp=dft modgam=8                 
 INPUT CARD>   hubder(1)=-0.1492,-0.1857,-0.1575,-0.1535                                    
 INPUT CARD>   maxang(1)=2,1,2,2                                                            
 INPUT CARD> $end                                                                           
 INPUT CARD> $dftbsk                                                                        
 INPUT CARD>   C  C  /home/qv0/Apps/data/slako/3ob/3ob-3-1/C-C.skf                          
 INPUT CARD>   C  H  /home/qv0/Apps/data/slako/3ob/3ob-3-1/C-H.skf                          
 INPUT CARD>   C  O  /home/qv0/Apps/data/slako/3ob/3ob-3-1/C-O.skf                          
 INPUT CARD>   C  N  /home/qv0/Apps/data/slako/3ob/3ob-3-1/C-N.skf                          
 INPUT CARD>   H  C  /home/qv0/Apps/data/slako/3ob/3ob-3-1/H-C.skf                          
 INPUT CARD>   H  H  /home/qv0/Apps/data/slako/3ob/3ob-3-1/H-H.skf                          
 INPUT CARD>   H  O  /home/qv0/Apps/data/slako/3ob/3ob-3-1/H-O.skf                          
 INPUT CARD>   H  N  /home/qv0/Apps/data/slako/3ob/3ob-3-1/H-N.skf                          
 INPUT CARD>   O  C  /home/qv0/Apps/data/slako/3ob/3ob-3-1/O-C.skf                          
 INPUT CARD>   O  H  /home/qv0/Apps/data/slako/3ob/3ob-3-1/O-H.skf                          
 INPUT CARD>   O  O  /home/qv0/Apps/data/slako/3ob/3ob-3-1/O-O.skf                          
 INPUT CARD>   O  N  /home/qv0/Apps/data/slako/3ob/3ob-3-1/O-N.skf                          
 INPUT CARD>   N  C  /home/qv0/Apps/data/slako/3ob/3ob-3-1/N-C.skf                          
 INPUT CARD>   N  H  /home/qv0/Apps/data/slako/3ob/3ob-3-1/N-H.skf                          
 INPUT CARD>   N  O  /home/qv0/Apps/data/slako/3ob/3ob-3-1/N-O.skf                          
 INPUT CARD>   N  N  /home/qv0/Apps/data/slako/3ob/3ob-3-1/N-N.skf                          
 INPUT CARD> $end                                                                           
 INPUT CARD> $dft dc=.t. idcver=4 dcs6=1.0 dcs8=3.209 dca1=0.746 dca2=4.191 $end            
 INPUT CARD> $pcm solvnt=h2o icav=0 idisp=0 ief=-10 ifmo=-1 mxts=100000 $end                
 INPUT CARD> $tescav ntsall=240 $end                                                        
 INPUT CARD> $fmoprp nprint=131 prtdst(1)=0,0,-1,0 conv=1.0d-07 $end                        
 INPUT CARD> $fmo                                                                           
 INPUT CARD>      nbody=2                                                                   
 INPUT CARD>      nlayer=1                                                                  
 INPUT CARD>      modgrd=42                                                                 
 INPUT CARD>      NFRAG=7                                                                   
 INPUT CARD>      ICHARG(1)=   0,  0,  0,  0,  0,  0,  0                                    
 INPUT CARD>      FRGNAM(1)= L1, A2, Q3, L4, Q5,                                            
 INPUT CARD>                 V6, A7                                                         
 INPUT CARD>      INDAT(1)= 0                                                               
 INPUT CARD>                1    -23      0                                                 


 -------------------------------------------------------------
 GROUP DDI, PROGRAMMED BY: RYAN M. OLSON AND DMITRI G. FEDOROV
        FEDOROV ET AL., J. COMPUT. CHEM., 25 (2004) 872.
 -------------------------------------------------------------

 -------------------------------------------------------
 GDDI: INITIALIZATION COMPLETED FOR GROUP     1 OF     6
 WITH     1 PROCESSES BALTYP=DLB   global rank=        0
 -------------------------------------------------------

  512000000 WORDS OF MEMORY AVAILABLE

     BASIS OPTIONS
     -------------
     GBASIS=DFTB         IGAUSS=       0      POLAR=NONE    
     NDFUNC=       0     NFFUNC=       0     DIFFSP=       F
     NPFUNC=       0      DIFFS=       F     BASNAM=        


     RUN TITLE
     ---------
    FMO calculation:                                                             

 THE POINT GROUP OF THE MOLECULE IS C1      
 THE ORDER OF THE PRINCIPAL AXIS IS     0
 
  **********************************************************
  **  DENSITY-FUNCTIONAL TIGHT-BINDING (DFTB) CALCULATION **
  **********************************************************
        WRITTEN BY YOSHIO NISHIMOTO (NAGOYA UNIVERSITY)
 
 NUMBER OF SPECIES:  4
        SPECIES 1 :  C       WITH S+P   ORBITALS (USER DEFINED)
        SPECIES 2 :  H       WITH S     ORBITAL  (USER DEFINED)
        SPECIES 3 :  O       WITH S+P   ORBITALS (USER DEFINED)
        SPECIES 4 :  N       WITH S+P   ORBITALS (USER DEFINED)
 
     $DFTB OPTIONS
     -------------
 NDFTB  =       3     SCC    =       T     DFTB3  =       T
 SRSCC  =       F     DAMPXH =       T     DAMPEX =    4.00
 DISP   =DFT          ITYPMX =       0     ETEMP  =    0.00
 MODESD =       0     MODGAM =       8     PRTORB =       F
 
 --- SCC CALCULATION ---
     INCLUDE 3RD ORDER CORRECTION

 SETTING HUBBARD DERIVATIVES FOR DFTB3
 C       :     -0.14920 (USER DEFINED)
 H       :     -0.18570 (USER DEFINED)
 O       :     -0.15750 (USER DEFINED)
 N       :     -0.15350 (USER DEFINED)
     USE X-H DAMPING:  4.00000
 
 BROYDEN'S CHARGE MIXING
 DFT-D[1,2,3] TYPE DISPERSION IS TURNED ON

  16 SLATER-KOSTER FILES WILL BE READ
 
  START READING SLATER-KOSTER FILES
 
  1  1 (C        - C       ) = /home/qv0/Apps/data/slako/3ob/3ob-3-1/C-C.skf
  1  2 (C        - H       ) = /home/qv0/Apps/data/slako/3ob/3ob-3-1/C-H.skf
  1  3 (C        - O       ) = /home/qv0/Apps/data/slako/3ob/3ob-3-1/C-O.skf
  1  4 (C        - N       ) = /home/qv0/Apps/data/slako/3ob/3ob-3-1/C-N.skf
  2  1 (H        - C       ) = /home/qv0/Apps/data/slako/3ob/3ob-3-1/H-C.skf
  2  2 (H        - H       ) = /home/qv0/Apps/data/slako/3ob/3ob-3-1/H-H.skf
  2  3 (H        - O       ) = /home/qv0/Apps/data/slako/3ob/3ob-3-1/H-O.skf
  2  4 (H        - N       ) = /home/qv0/Apps/data/slako/3ob/3ob-3-1/H-N.skf
  3  1 (O        - C       ) = /home/qv0/Apps/data/slako/3ob/3ob-3-1/O-C.skf
  3  2 (O        - H       ) = /home/qv0/Apps/data/slako/3ob/3ob-3-1/O-H.skf
  3  3 (O        - O       ) = /home/qv0/Apps/data/slako/3ob/3ob-3-1/O-O.skf
  3  4 (O        - N       ) = /home/qv0/Apps/data/slako/3ob/3ob-3-1/O-N.skf
  4  1 (N        - C       ) = /home/qv0/Apps/data/slako/3ob/3ob-3-1/N-C.skf
  4  2 (N        - H       ) = /home/qv0/Apps/data/slako/3ob/3ob-3-1/N-H.skf
  4  3 (N        - O       ) = /home/qv0/Apps/data/slako/3ob/3ob-3-1/N-O.skf
  4  4 (N        - N       ) = /home/qv0/Apps/data/slako/3ob/3ob-3-1/N-N.skf

 ATOM   ATOMIC CHARGE
 C           6.0
 H           1.0
 O           8.0
 N           7.0

 TOTAL NUMBER OF BASIS SET SHELLS             =    7
 NUMBER OF CARTESIAN GAUSSIAN BASIS FUNCTIONS =   13
  ________________________________
 
           DFTD3 V1.2             
   S.GRIMME, UNIVERSITY MUENSTER  
   WED MAR 10 08:38:00 CET 2010   
  ________________________________
 
 PLEASE CITE DFT-D3 WORK DONE WITH THIS CODE AS:
 S. GRIMME, J. ANTONY, S. EHRLICH AND H. KRIEG,
 J. CHEM. PHYS, 132 (2010), 154104.
 IF USED WITH BJ-DAMPING CITE ALSO
 S. GRIMME, S. EHRLICH AND L. GOERIGK,
 J. COMPUT. CHEM. 32 (2011), 1456-1465
 
 DFT-D3 PARAMETERS WILL BE LOADED AND PRINTED
 BEFORE THE RESULTS
 
 IMPLEMENTATION OF DFT-D IN GAMESS BY:
 R.PEVERATI AND K.K.BALDRIDGE, 
 J.CHEM.THEORY COMPUT. 4,(2008), 2030-2048
 

 SELECTED MURRAY-HANDY-LAMING RADIAL GRID

 LEGACY BECKE'S FUZZY CELL METHOD

 SELECTED ORIGINAL BECKE'S PARTITION FUNCTION
 ERROR !! DCS8 MUST BE USED WITH DFT-D3

     $CONTRL OPTIONS
     ---------------
 SCFTYP=RHF          RUNTYP=OPTFMO       EXETYP=RUN     
 MPLEVL=       0     CITYP =NONE         CCTYP =NONE         VBTYP =NONE    
 DFTTYP=NONE         TDDFT =NONE    
 MULT  =       1     ICHARG=       0     NZVAR =       0     COORD =UNIQUE  
 PP    =NONE         RELWFN=NONE         LOCAL =NONE         NUMGRD=       F
 ISPHER=       1     NOSYM =       0     MAXIT =     200     UNITS =ANGS    
 PLTORB=       F     MOLPLT=       F     AIMPAC=       F     FRIEND=        
 NPRINT=      -5     IREST =       0     GEOM  =INPUT   
 NORMF =       0     NORMP =       0     ITOL  =      24     ICUT  =      -1
 INTTYP=BEST         GRDTYP=BEST         QMTTOL= 1.0E-06

     $SYSTEM OPTIONS
     ---------------
  REPLICATED MEMORY=   512000000 WORDS (ON EVERY NODE).
 DISTRIBUTED MEMDDI=           0 MILLION WORDS IN AGGREGATE,
 MEMDDI DISTRIBUTED OVER   1 PROCESSORS IS           0 WORDS/PROCESSOR.
 TOTAL MEMORY REQUESTED ON EACH PROCESSOR=   512000000 WORDS.
 TIMLIM=      525600.00 MINUTES, OR     365.0 DAYS.
 PARALL= F  BALTYP=  DLB     KDIAG=    0  COREFL= F
 MXSEQ2=     300 MXSEQ3=     150  mem10=         0  mem22=         0

     High-tech $SYSTEM options in MODIO:      31
        (       1) file flushing:        no 
        (       2) recycle dictionary:   yes
        (       4) skip timing summary:  yes
        (       8) save DFT grid file:   no 
        (      16) reduce output:        yes
        (      32) slaves open F15:      yes
        (      64) in-memory F15:        no 
        (     128) parallelize EVVRSP:   yes
        (     256) reduce timing output: no 
        (     512) use XYZ file:         no 
        (    1024) supershort output:    no 
        (    2048) superfast calculation:no 

 ** LOOKING UP INTERNALLY STORED DATA FOR SOLVENT=H2O      **
 OPTICAL AND PHYSICAL CONSTANTS:
 EPS= 78.390; EPSINF=  1.776; RSOLV=  1.385 A; VMOL=  18.070 ML/MOL;
 TCE= .25700E-03 1/K; STEN= 71.810 DYN/CM;  DSTEN=  0.6500; CMF=  1.2770


     -----------------------------------
     INPUT FOR PCM SOLVATION CALCULATION 
     -----------------------------------
     IEF   =     -10
     ICOMP =       0     IFIELD=       0     ICAV  =       0
     IDISP =       0     IREP  =       0     IDP   =       0

     SOLVNT=H2O          EPS   = 78.3900     EPSINF=  1.7760
     VMOL  = 18.0700     TCE   =  0.00025700 STEN  = 71.8100
     DSTEN =  0.6500     CMF   =  1.2770     RSOLV =  1.3850

     NESFP =       0
     OMEGA = 40.0000     RET   =100.0000     FRO   =  0.7000

     TABS  =298.0000     IPRINT=       0

     --------------------------------
     INPUT FOR ITERATIVE C-PCM METHOD 
     --------------------------------
     IPCMIT  =         1     MXDIIS  =        50
     MXITR1  =       200     MXITR2  =       200
     THRES   = 0.100E-09     IMUL    =         3
     RCUT(1) =   20.0000     RCUT(2) =   50.0000

     IDIRCT  =         1
     IMGABI  =         0     RABI    =    4.0000
     IMGASC  =         0     RASC    =   20.0000
     THRSLS  = 0.500E-03     DENSLS  =    0.0100
     IEFPOL  =         1     REFPOL  =    0.0000

     INPUT FOR ISOTROPIC DIELECTRICS
     -------------------------------
     EPS=    78.39

 Using Gaussians for PCM contribution to MEP, params: 0.10000E+01 0.10000E-07

          ----------------
          PROPERTIES INPUT
          ----------------

     MOMENTS            FIELD           POTENTIAL          DENSITY
 IEMOM =       1   IEFLD =       0   IEPOT =       0   IEDEN =       0
 WHERE =COMASS     WHERE =NUCLEI     WHERE =NUCLEI     WHERE =NUCLEI  
 OUTPUT=BOTH       OUTPUT=BOTH       OUTPUT=NONE       OUTPUT=BOTH    
 IEMINT=       0   IEFINT=       0                     IEDINT=       0
                                                       MORB  =       0
          EXTRAPOLATION IN EFFECT
          DIIS IN EFFECT
 ORBITAL PRINTING OPTION: NPREO=     1 32767     2     1

     -------------------------------
     INTEGRAL TRANSFORMATION OPTIONS
     -------------------------------
     NWORD  =            0
     CUTOFF = 1.0E-10     MPTRAN =       0
     DIRTRF =       T     AOINTS =DUP     

          ----------------------
          INTEGRAL INPUT OPTIONS
          ----------------------
 NOPK  =       1 NORDER=       0 SCHWRZ=       T

 ..... DONE SETTING UP THE RUN .....
 STEP CPU TIME =     0.07 TOTAL CPU TIME =          0.1 (      0.0 MIN)
 TOTAL WALL CLOCK TIME=          0.1 SECONDS, CPU UTILIZATION IS    89.17%

 """""""""""""""""""""""""""""""""""""""""""""""""""""""""""""""""""""""""""
 FMO geometry optimisation driver:

 Method=HSSUPD   UPDATE=BFGS       Hess=GUESS    LINSER=   0   NFRZ=     0
   STEP=  0.7500 STPMIN=  0.0000 STPMAX=  1.0000 STPFAC=  1.0000

 Using      3364 words of memory.
 """""""""""""""""""""""""""""""""""""""""""""""""""""""""""""""""""""""""""

     10830 words will be used to store inverse Hessian.

 CPU     0: STEP CPU TIME=     0.01 TOTAL CPU TIME=          0.1 (      0.0 MIN)
 TOTAL WALL CLOCK TIME=          0.1 SECONDS, CPU UTILIZATION IS    89.83%

                    ----------------------
                    AO INTEGRAL TECHNOLOGY
                    ----------------------
     S,P,L SHELL ROTATED AXIS INTEGRALS, REPROGRAMMED BY
        KAZUYA ISHIMURA (IMS) AND JOSE SIERRA (SYNSTAR).
     S,P,D,L SHELL ROTATED AXIS INTEGRALS PROGRAMMED BY
        KAZUYA ISHIMURA (INSTITUTE FOR MOLECULAR SCIENCE).
     S,P,D,F,G SHELL TO TOTAL QUARTET ANGULAR MOMENTUM SUM 5,
        ERIC PROGRAM BY GRAHAM FLETCHER (ELORET AND NASA ADVANCED
        SUPERCOMPUTING DIVISION, AMES RESEARCH CENTER).
     S,P,D,F,G,L SHELL GENERAL RYS QUADRATURE PROGRAMMED BY
        MICHEL DUPUIS (PACIFIC NORTHWEST NATIONAL LABORATORY).
 Setting modorb=3 flag...
 Setting modorb=3 flag...

 -----------------------------------------------------------------------
                  The Fragment Molecular Orbital (FMO) method.
                         Version 5.4
          coded by D. G. Fedorov under the guidance of K. Kitaura,
    with contributions from N. Asada, K. R. Brorsen, M. Chiba, C. Choi,
 D. S. Kaliakin, N. Minezawa, V. Mironov, T. Nagata, H. Nakata, Y. Nishimoto,
               S. R. Pruitt, C. Steinmann, and F. Zahariev.
       All publications using the FMO method in GAMESS should cite:
          D. G. Fedorov, K. Kitaura, J. Chem. Phys. 120, 6832 (2004).
 -----------------------------------------------------------------------

 Used memory (words):       778912
 Number of fragments:      7
 Number of layers:         1
 N-body FMO method:        2
 Number of atoms:        120
 Total charge:             0
 Total spin multiplicity:  1
 Number of basis sets:     1
 Number of LMO types:      1
 Number of boundaries:     6
 MonomerSCF convergence:   0.1000E-06
 Max monomerSCF iter:     30
 MonomerSCF criterion:     internal
 Max AOs per n-mer:       50       99
 Projection operator constant:  0.10E+07
 Layer electron correlation information
     nbody=  2
    SCFTYP=RHF     
    MPLEVL=  0
    DFTTYP=NONE    
     CITYP=NONE    
     CCTYP=NONE    
     TDDFT=NONE    
 FMO method: FMO2-DFTB3/D/PCM<1>

 Bond fragmentation scheme: HOP

 FMO approximations.
    Using point charge approximation for the 2e ESP with the VdW factor   2.00
    Using ES-dimer approximation with the VdW factor   2.00
    The uniform distances will be used in ESPs.
    Van der Waals radii in Angstrom are:
       R(C  )=  1.5000
       R(H  )=  1.2000
       R(O  )=  1.4000
       R(N  )=  1.5000
    FMO gradient: add ESP derivative terms.
    FMO gradient: add Mulliken charge derivative.
    FMO gradient: add HOP derivatives.
    FMO gradient: add response terms with SCZV.

 FMO initial guess options.
    Using monomer density to form dimer guess.
    Orthonormalize initial guess orbitals.

 FMO extensions.

 FMO automation options.

 FMO SCF converger options.
    SCF convergers:
    529    529    529    529    529    529    529    529    529    529
    Fragment orbitals will be exchanged.
    Fragment energies will be exchanged.

 FMO parallelisation options.
    Smart parallel load balancing: large jobs first.
    ESPs will be shell parallelised.
    Broadcast all fragments at once.
    Do the fragment initialisation in the reverse order.

 FMO properties and print-out level.
    Interfragment CT method:    4
          Puny print-out level.
    Skip ES dimer printout.
    Solvent screening model: local   

 Array dimensions maxbnd,maxknd,maxcbs,maxcao,maxbbd are:
                      15     10      4      5      4

 --------------------------------------------------


 There are           7 separated and      14 SCF (       0 of them correlated) dimers.

 Fragment statistics

      I  NAME     Q NAT0 NATB NA  NAO LAY MUL SCFTYP        NOP     MOL    CONV
 ==============================================================================
      1 L1        0   23   0   26   50 1  1 G RHF             0      -1      -1
      2 A2        0   10   1   14   29 1  1 G RHF             0      -1      -1
      3 Q3        0   17   1   25   48 1  1 G RHF             0      -1      -1
      4 L4        0   19   1   23   47 1  1 G RHF             0      -1      -1
      5 Q5        0   17   1   25   48 1  1 G RHF             0      -1      -1
      6 V6        0   16   1   20   41 1  1 G RHF             0      -1      -1
      7 A7        0   18   1   26   49 1  1 G RHF             0      -1      -1
 FMO iter  1.1,      0 fragment(s) converged, maxD 0.611981292 maxE23.746504862
 FMO iter  2.1,      0 fragment(s) converged, maxD 0.066883705 maxE 0.023384738
 FMO iter  3.1,      0 fragment(s) converged, maxD 0.014929500 maxE 0.004436096
 FMO iter  4.1,      0 fragment(s) converged, maxD 0.003121901 maxE 0.000986389
 FMO iter  5.1,      0 fragment(s) converged, maxD 0.001065005 maxE 0.000254219
 FMO iter  6.1,      0 fragment(s) converged, maxD 0.000265462 maxE 0.000068871
 FMO iter  7.1,      0 fragment(s) converged, maxD 0.000047425 maxE 0.000019344
 FMO iter  8.1,      0 fragment(s) converged, maxD 0.000010699 maxE 0.000005488
 FMO iter  9.1,      0 fragment(s) converged, maxD 0.000006108 maxE 0.000001571
 FMO iter 10.1,      2 fragment(s) converged, maxD 0.000001846 maxE 0.000000451
 FMO iter 11.1,      6 fragment(s) converged, maxD 0.000000544 maxE 0.000000129
 FMO iter 12.1,      7 fragment(s) converged, maxD 0.000000163 maxE 0.000000037

 ------------Monomer SCF for layer 1 converged in 13 iterations!------------
         7 FRAGMENTS HAVE CONVERGED IN SCZV ON ITER=   5

 Clearing disp+rep.
 Dipole moment D(xyz),DA(1)=   -2.8384772  -10.7609478    5.5680297   12.4441916

 Total energy of the molecule: Eunco+D(2)=     -143.018693205

 Total energy of the molecule: Euncorr(2)=     -142.903467027

 Total energy of the molecule: Edisp  (2)=       -0.115226178
 Dipole moment D(xyz),DA(2)=   -3.8517162   -8.9967771    5.1850279   11.0752982

 Energy gradient (hartree/bohr), no BSSE: G(2)

      (2) MAXIMUM GRADIENT =  0.0000995    RMS GRADIENT = 0.0000297

     Free unco+D energy in solvent=     -143.175392576
 Internal unco+D energy in solvent=     -143.018693205
 SAVE MULLIKEN IN .F23 FOR NSERCH =       0

 NSERCH:   1 E=     -143.175392576 GMAX=0.0000995 GRMS=0.0000297


 Cartesian coordinates for the CONVERGED geometry (Angst.):
     1   6    51.123855919100    66.660389362790    50.910311052392
     2   1    51.208810964788    66.372220073587    49.862784302917
     3   1    50.358603982279    66.041843469495    51.372310234310
     4   1    50.803327212377    67.699012581509    50.936014051541
     5   6    52.462261582626    66.505589356449    51.596130740733
     6   8    53.406992866578    67.307336003316    51.388428461569
     7   7    52.620202926668    65.435338118578    52.429296575885
     8   1    51.818681001940    64.829414836886    52.628388531251
     9   6    53.847329551025    65.248366550377    53.211051703741
    10   1    54.515471029650    66.073756615611    52.906155212410
    11   6    53.605943495159    65.382771212027    54.737236882767
    12   1    53.381378018242    66.429725423958    54.960884941460
    13   1    54.548049799554    65.143043204078    55.238108252737
    14   6    52.477719728980    64.503042233013    55.320541888259
    15   1    51.533822224372    64.780195357090    54.825005445347
    16   6    52.713253605117    63.005930130342    55.089812617108
    17   1    53.690432230546    62.701950822670    55.459437320885
    18   1    52.661948918372    62.754962564187    54.032302655374
    19   1    51.957819586704    62.418957798954    55.607177395650
    20   6    52.324664117021    64.799649894526    56.818371664355
    21   1    52.128631536966    65.856304725855    56.986329835899
    22   1    53.230719530455    64.535239637304    57.359643499073
    23   1    51.501735240091    64.228539119584    57.241514857110
    24   6    54.588331185655    63.937629546720    52.874515019793
    25   8    55.514170983428    63.536515356019    53.616664320969
    26   7    54.257285450508    63.282463968521    51.728626383176
    27   1    53.454879946641    63.601431056263    51.178381013724
    28   6    54.802215146544    61.961349626122    51.368644895448
    29   1    54.135246686809    61.178447477971    51.787992334379
    30   6    54.829773192457    61.816219316836    49.842644585697
    31   1    53.842840546745    62.001378869581    49.423873763696
    32   1    55.139992032912    60.812664284066    49.563690712617
    33   1    55.529447109532    62.524832102854    49.405652768412
    34   6    56.219947027904    61.749845498931    51.956360931646
    35   8    57.220815174739    62.359090871548    51.509684987764
    36   7    56.332694539901    60.770033143741    52.894685571903
    37   1    55.498788352572    60.279254156343    53.227121534347
    38   6    57.601214734829    60.458301335075    53.559305588672
    39   1    58.295643374794    61.285571692635    53.343188769386
    40   6    57.377759609903    60.334886296263    55.090481002643
    41   1    58.298175662680    59.983179572218    55.564689715093
    42   1    56.617079231406    59.566303543821    55.264628374311
    43   6    56.935655734527    61.664890880925    55.718835740659
    44   1    56.165644664206    62.121402861546    55.086882040036
    45   1    57.780620413602    62.355374488232    55.743086476406
    46   6    56.390383871941    61.487650969521    57.128726619650
    47   8    56.989904747864    61.942785240442    58.132031443155
    48   7    55.208881253243    60.825345968313    57.261151499108
    49   1    54.810950634295    60.674993709251    58.187702757101
    50   1    54.721910067131    60.442053574838    56.453133381899
    51   6    58.188764573967    59.129740539398    53.036254754943
    52   8    57.446023986625    58.174407120960    52.698640093190
    53   7    59.542953166593    59.023216764845    52.997813965102
    54   1    60.129394017955    59.783569623054    53.357044626591
    55   6    60.197923227618    57.729837225603    52.709326407267
    56   1    59.614877498068    57.241687094841    51.910481205010
    57   6    61.653797030066    57.941011510927    52.270601425318
    58   1    62.114919441754    56.960356170688    52.122460868198
    59   1    62.197782404739    58.420372128875    53.089842140876
    60   6    61.803428656008    58.787724749007    50.987702106808
    61   1    61.280198447182    59.743207155524    51.149079641906
    62   6    63.284145916533    59.094429262097    50.732734333548
    63   1    63.849416000838    58.177794784271    50.578148346813
    64   1    63.721784371223    59.620557753302    51.578122123636
    65   1    63.401418511261    59.714808266849    49.847429621867
    66   6    61.172471685059    58.100869067846    49.770325669723
    67   1    60.102477389307    57.961383189725    49.905741233749
    68   1    61.621213099536    57.124892531530    49.598498918266
    69   1    61.320853908021    58.701289604812    48.876141266945
    70   6    60.099814483653    56.862896536943    53.989313777731
    71   8    61.000245637032    56.854104433506    54.865187713603
    72   7    58.947244671225    56.165687488331    54.150647083552
    73   1    58.241364365648    56.162649390477    53.408847481069
    74   6    58.668074161221    55.401890726530    55.381251784655
    75   1    59.109115577955    55.967373043652    56.220765473712
    76   6    57.150324540335    55.260339252768    55.579535867223
    77   1    56.969625113373    54.711667218664    56.507800666535
    78   1    56.736276592922    54.656822470392    54.767048895382
    79   6    56.446326576835    56.626667289104    55.630923584014
    80   1    56.549289815562    57.135844326430    54.668980526301
    81   1    56.934931054909    57.254023148106    56.384456182244
    82   6    54.966426038188    56.492084241297    55.972045721342
    83   8    54.071240073027    56.734991968878    55.127242655460
    84   7    54.649795398452    56.103154227639    57.234798222483
    85   1    53.672070806703    55.997175633612    57.503319336279
    86   1    55.369967342710    55.909060851692    57.927966180926
    87   6    59.386989054813    54.029976615184    55.268768140783
    88   8    58.793379998284    52.999525753814    54.869827637052
    89   7    60.704356292755    54.032631672499    55.589899681901
    90   1    61.166541941677    54.904745489511    55.867439953032
    91   6    61.581913001567    52.888635956986    55.333962350598
    92   1    61.004873301302    51.964661579903    55.504499957623
    93   6    62.057032608252    52.902060506502    53.829724267612
    94   1    61.135987952942    52.916004070085    53.228624923999
    95   6    62.855083409329    54.170457066590    53.512641150076
    96   1    63.785909628336    54.195153413777    54.074758386825
    97   1    62.283948582837    55.061837389045    53.763760677502
    98   1    63.099331658333    54.209006401875    52.453820752016
    99   6    62.843883119009    51.639748165059    53.469574609375
   100   1    62.275305528094    50.745140878679    53.715495854703
   101   1    63.796487401240    51.594122715981    53.996226051143
   102   1    63.052362189812    51.623695760287    52.402677859153
   103   6    62.764387072792    52.964985679860    56.308677040827
   104   8    63.106725767724    54.061867419813    56.817783581008
   105   7    63.413250941064    51.808789150283    56.598316102400
   106   1    63.134821321232    50.932970034146    56.148760257857
   107   6    64.659631639176    51.790829165505    57.370620173433
   108   1    64.827027815127    52.824126198936    57.716326354850
   109   6    64.540517832486    50.856106818545    58.587045317797
   110   1    64.326951843992    49.837391914559    58.270758462145
   111   1    63.735991120561    51.185584274334    59.240299072866
   112   1    65.465940894355    50.851214397477    59.157913462302
   113   6    65.826609105435    51.368248442397    56.444671771757
   114   8    65.601916664819    50.914890889824    55.295548244517
   115   7    67.083674506689    51.511902328628    56.935975617999
   116   1    67.219138590938    51.893022179337    57.875640873591
   117   6    68.266202844222    51.146007783926    56.180512861110
   118   1    68.929618304880    52.008419580983    56.049304863956
   119   1    67.954692416181    50.783017893843    55.202022965534
   120   1    68.831633622182    50.358161118730    56.691980465912

 Geometry optimisation converged in    1 steps.

              12096696  WORDS OF DYNAMIC MEMORY USED
 EXECUTION OF GAMESS TERMINATED NORMALLY 03:03:03 10-FEB-2021    
 DDI: 263640 bytes (0.3 MB / 0 MWords) used by master data server.

 ----------------------------------------
 CPU timing information for all processes
 ========================================
 0: 4.501 + 0.288 = 4.789
 1: 4.590 + 0.252 = 4.843
 2: 4.623 + 0.210 = 4.834
 3: 4.806 + 0.190 = 4.996
 4: 4.607 + 0.210 = 4.818
 5: 4.765 + 0.188 = 4.953
 6: 0.33 + 0.385 = 0.418
 7: 0.01 + 0.03 = 0.04
 8: 0.00 + 0.03 = 0.04
 9: 0.00 + 0.03 = 0.04
 10: 0.01 + 0.03 = 0.04
 11: 0.01 + 0.03 = 0.04
 ----------------------------------------
 ddikick.x: exited gracefully.
----- accounting info -----
Files used on the master node or-condo-c227.ornl.gov were:
-rw-r--r-- 1 qv0 users    14830 Feb 10 03:02 /tmp/tmp.qv0.819745//hku1-nemo.tmp-2021-02-10_030256/hku1-nemo.F05
-rw-r--r-- 1 qv0 users    12594 Feb 10 03:03 /tmp/tmp.qv0.819745//hku1-nemo.tmp-2021-02-10_030256/hku1-nemo.F06.001
-rw-r--r-- 1 qv0 users    12594 Feb 10 03:03 /tmp/tmp.qv0.819745//hku1-nemo.tmp-2021-02-10_030256/hku1-nemo.F06.002
-rw-r--r-- 1 qv0 users    12594 Feb 10 03:03 /tmp/tmp.qv0.819745//hku1-nemo.tmp-2021-02-10_030256/hku1-nemo.F06.003
-rw-r--r-- 1 qv0 users    12594 Feb 10 03:03 /tmp/tmp.qv0.819745//hku1-nemo.tmp-2021-02-10_030256/hku1-nemo.F06.004
-rw-r--r-- 1 qv0 users    12594 Feb 10 03:03 /tmp/tmp.qv0.819745//hku1-nemo.tmp-2021-02-10_030256/hku1-nemo.F06.005
-rw-r--r-- 1 qv0 users     9009 Feb 10 03:03 /tmp/tmp.qv0.819745//hku1-nemo.tmp-2021-02-10_030256/hku1-nemo.F07
-rw-r--r-- 1 qv0 users     9009 Feb 10 03:03 /tmp/tmp.qv0.819745//hku1-nemo.tmp-2021-02-10_030256/hku1-nemo.F07.001
-rw-r--r-- 1 qv0 users     9009 Feb 10 03:03 /tmp/tmp.qv0.819745//hku1-nemo.tmp-2021-02-10_030256/hku1-nemo.F07.002
-rw-r--r-- 1 qv0 users     9009 Feb 10 03:03 /tmp/tmp.qv0.819745//hku1-nemo.tmp-2021-02-10_030256/hku1-nemo.F07.003
-rw-r--r-- 1 qv0 users     9009 Feb 10 03:03 /tmp/tmp.qv0.819745//hku1-nemo.tmp-2021-02-10_030256/hku1-nemo.F07.004
-rw-r--r-- 1 qv0 users     9009 Feb 10 03:03 /tmp/tmp.qv0.819745//hku1-nemo.tmp-2021-02-10_030256/hku1-nemo.F07.005
-rw-r--r-- 1 qv0 users 69660880 Feb 10 03:03 /tmp/tmp.qv0.819745//hku1-nemo.tmp-2021-02-10_030256/hku1-nemo.F10.000
-rw-r--r-- 1 qv0 users  4842560 Feb 10 03:03 /tmp/tmp.qv0.819745//hku1-nemo.tmp-2021-02-10_030256/hku1-nemo.F10.001
-rw-r--r-- 1 qv0 users  4842560 Feb 10 03:03 /tmp/tmp.qv0.819745//hku1-nemo.tmp-2021-02-10_030256/hku1-nemo.F10.002
-rw-r--r-- 1 qv0 users  4842560 Feb 10 03:03 /tmp/tmp.qv0.819745//hku1-nemo.tmp-2021-02-10_030256/hku1-nemo.F10.003
-rw-r--r-- 1 qv0 users  4842560 Feb 10 03:03 /tmp/tmp.qv0.819745//hku1-nemo.tmp-2021-02-10_030256/hku1-nemo.F10.004
-rw-r--r-- 1 qv0 users  4842560 Feb 10 03:03 /tmp/tmp.qv0.819745//hku1-nemo.tmp-2021-02-10_030256/hku1-nemo.F10.005
-rw-r--r-- 1 qv0 users     2584 Feb 10 03:03 /tmp/tmp.qv0.819745//hku1-nemo.tmp-2021-02-10_030256/hku1-nemo.F23.000
-rw-r--r-- 1 qv0 users     2584 Feb 10 03:03 /tmp/tmp.qv0.819745//hku1-nemo.tmp-2021-02-10_030256/hku1-nemo.F23.001
-rw-r--r-- 1 qv0 users     2584 Feb 10 03:03 /tmp/tmp.qv0.819745//hku1-nemo.tmp-2021-02-10_030256/hku1-nemo.F23.002
-rw-r--r-- 1 qv0 users     2584 Feb 10 03:03 /tmp/tmp.qv0.819745//hku1-nemo.tmp-2021-02-10_030256/hku1-nemo.F23.003
-rw-r--r-- 1 qv0 users     2584 Feb 10 03:03 /tmp/tmp.qv0.819745//hku1-nemo.tmp-2021-02-10_030256/hku1-nemo.F23.004
-rw-r--r-- 1 qv0 users     2584 Feb 10 03:03 /tmp/tmp.qv0.819745//hku1-nemo.tmp-2021-02-10_030256/hku1-nemo.F23.005
-rw-r--r-- 1 qv0 users        0 Feb 10 03:02 /tmp/tmp.qv0.819745//hku1-nemo.tmp-2021-02-10_030256/hku1-nemo.F26.000
-rw-r--r-- 1 qv0 users        0 Feb 10 03:02 /tmp/tmp.qv0.819745//hku1-nemo.tmp-2021-02-10_030256/hku1-nemo.F26.001
-rw-r--r-- 1 qv0 users        0 Feb 10 03:02 /tmp/tmp.qv0.819745//hku1-nemo.tmp-2021-02-10_030256/hku1-nemo.F26.002
-rw-r--r-- 1 qv0 users        0 Feb 10 03:02 /tmp/tmp.qv0.819745//hku1-nemo.tmp-2021-02-10_030256/hku1-nemo.F26.003
-rw-r--r-- 1 qv0 users        0 Feb 10 03:02 /tmp/tmp.qv0.819745//hku1-nemo.tmp-2021-02-10_030256/hku1-nemo.F26.004
-rw-r--r-- 1 qv0 users        0 Feb 10 03:02 /tmp/tmp.qv0.819745//hku1-nemo.tmp-2021-02-10_030256/hku1-nemo.F26.005
-rw-r--r-- 1 qv0 users        0 Feb 10 03:02 /tmp/tmp.qv0.819745//hku1-nemo.tmp-2021-02-10_030256/hku1-nemo.F27.000
-rw-r--r-- 1 qv0 users        0 Feb 10 03:02 /tmp/tmp.qv0.819745//hku1-nemo.tmp-2021-02-10_030256/hku1-nemo.F27.001
-rw-r--r-- 1 qv0 users        0 Feb 10 03:02 /tmp/tmp.qv0.819745//hku1-nemo.tmp-2021-02-10_030256/hku1-nemo.F27.002
-rw-r--r-- 1 qv0 users        0 Feb 10 03:02 /tmp/tmp.qv0.819745//hku1-nemo.tmp-2021-02-10_030256/hku1-nemo.F27.003
-rw-r--r-- 1 qv0 users        0 Feb 10 03:02 /tmp/tmp.qv0.819745//hku1-nemo.tmp-2021-02-10_030256/hku1-nemo.F27.004
-rw-r--r-- 1 qv0 users        0 Feb 10 03:02 /tmp/tmp.qv0.819745//hku1-nemo.tmp-2021-02-10_030256/hku1-nemo.F27.005
-rw-r--r-- 1 qv0 users    86648 Feb 10 03:03 /tmp/tmp.qv0.819745//hku1-nemo.tmp-2021-02-10_030256/hku1-nemo.F38.000
-rw-r--r-- 1 qv0 users    86648 Feb 10 03:03 /tmp/tmp.qv0.819745//hku1-nemo.tmp-2021-02-10_030256/hku1-nemo.F38.001
-rw-r--r-- 1 qv0 users    86648 Feb 10 03:03 /tmp/tmp.qv0.819745//hku1-nemo.tmp-2021-02-10_030256/hku1-nemo.F38.002
-rw-r--r-- 1 qv0 users    86648 Feb 10 03:03 /tmp/tmp.qv0.819745//hku1-nemo.tmp-2021-02-10_030256/hku1-nemo.F38.003
-rw-r--r-- 1 qv0 users    86648 Feb 10 03:03 /tmp/tmp.qv0.819745//hku1-nemo.tmp-2021-02-10_030256/hku1-nemo.F38.004
-rw-r--r-- 1 qv0 users    86648 Feb 10 03:03 /tmp/tmp.qv0.819745//hku1-nemo.tmp-2021-02-10_030256/hku1-nemo.F38.005
-rw-r--r-- 1 qv0 users   409600 Feb 10 03:03 /tmp/tmp.qv0.819745//hku1-nemo.tmp-2021-02-10_030256/hku1-nemo.F40.000
-rw-r--r-- 1 qv0 users   409600 Feb 10 03:03 /tmp/tmp.qv0.819745//hku1-nemo.tmp-2021-02-10_030256/hku1-nemo.F40.001
-rw-r--r-- 1 qv0 users   409600 Feb 10 03:03 /tmp/tmp.qv0.819745//hku1-nemo.tmp-2021-02-10_030256/hku1-nemo.F40.002
-rw-r--r-- 1 qv0 users   409600 Feb 10 03:03 /tmp/tmp.qv0.819745//hku1-nemo.tmp-2021-02-10_030256/hku1-nemo.F40.003
-rw-r--r-- 1 qv0 users   409600 Feb 10 03:03 /tmp/tmp.qv0.819745//hku1-nemo.tmp-2021-02-10_030256/hku1-nemo.F40.004
-rw-r--r-- 1 qv0 users   409600 Feb 10 03:03 /tmp/tmp.qv0.819745//hku1-nemo.tmp-2021-02-10_030256/hku1-nemo.F40.005
Wed Feb 10 03:03:06 EST 2021
0.154u 0.053s 0:10.04 1.9%	0+0k 0+344io 0pf+0w
