# Supplementary material for: Structural and functional characterization of NEMO cleavage by SARS-CoV-2 3CLpro
Source: Nat Commun. 2022 Sep 8;13:5285. doi: 10.1038/s41467-022-32922-9 (PMC9453703; doi:10.1038/s41467-022-32922-9)
Supplement: Supplementary file 4 — Supplementary Data 1 [file 41467_2022_32922_MOESM4_ESM.zip › supp_files/dftb_xyzoutputs/hku1_receptor.xyz]

4570
 $fmoxyz
   N             28.740000000000     35.060000000000     63.020000000000
   H             29.010000000000     34.060000000000     62.950000000000
   H             28.390000000000     35.290000000000     63.970000000000
   H             29.610000000000     35.610000000000     62.870000000000
   C             27.670000000000     35.440000000000     62.020000000000
   H             27.100000000000     34.550000000000     61.830000000000
   C             26.700000000000     36.550000000000     62.590000000000
   H             25.660000000000     36.250000000000     62.380000000000
   H             26.870000000000     37.530000000000     62.090000000000
   O             26.850000000000     36.760000000000     64.000000000000
   H             26.620000000000     37.680000000000     64.180000000000
   C             28.290000000000     35.930000000000     60.720000000000
   O             29.400000000000     36.440000000000     60.740000000000
   N             27.600000000000     35.770000000000     59.570000000000
   H             26.790000000000     35.180000000000     59.550000000000
   C             27.930000000000     36.380000000000     58.270000000000
   H             26.970000000000     36.520000000000     57.790000000000
   C             28.530000000000     37.830000000000     58.270000000000
   H             29.490000000000     37.850000000000     58.830000000000
   H             27.830000000000     38.520000000000     58.790000000000
   O             28.810000000000     38.320000000000     56.960000000000
   H             28.030000000000     38.200000000000     56.410000000000
   C             28.670000000000     35.470000000000     57.310000000000
   O             28.230000000000     35.290000000000     56.180000000000
   N             29.810000000000     34.880000000000     57.710000000000
   H             30.180000000000     35.060000000000     58.610000000000
   C             30.530000000000     33.940000000000     56.840000000000
   H             29.830000000000     33.410000000000     56.210000000000
   H             31.080000000000     33.270000000000     57.480000000000
   C             31.540000000000     34.570000000000     55.920000000000
   O             32.200000000000     33.870000000000     55.160000000000
   N             31.720000000000     35.900000000000     56.000000000000
   H             31.160000000000     36.440000000000     56.620000000000
   C             32.640000000000     36.650000000000     55.160000000000
   H             33.200000000000     35.960000000000     54.550000000000
   C             31.890000000000     37.610000000000     54.220000000000
   H             30.840000000000     37.650000000000     54.580000000000
   C             32.420000000000     39.060000000000     54.220000000000
   H             33.490000000000     39.090000000000     53.910000000000
   H             32.320000000000     39.530000000000     55.220000000000
   H             31.840000000000     39.680000000000     53.500000000000
   C             31.880000000000     37.020000000000     52.790000000000
   H             31.940000000000     35.910000000000     52.850000000000
   H             32.770000000000     37.380000000000     52.240000000000
   C             30.600000000000     37.380000000000     52.040000000000
   H             30.470000000000     38.480000000000     51.960000000000
   H             29.730000000000     36.960000000000     52.570000000000
   H             30.630000000000     36.940000000000     51.010000000000
   C             33.670000000000     37.340000000000     56.020000000000
   O             33.380000000000     37.960000000000     57.040000000000
   N             34.950000000000     37.220000000000     55.610000000000
   H             35.170000000000     36.670000000000     54.810000000000
   C             36.060000000000     37.820000000000     56.300000000000
   H             35.700000000000     38.620000000000     56.930000000000
   C             36.850000000000     36.830000000000     57.180000000000
   H             37.710000000000     37.350000000000     57.650000000000
   C             35.940000000000     36.320000000000     58.310000000000
   H             35.120000000000     35.690000000000     57.900000000000
   H             35.490000000000     37.170000000000     58.860000000000
   H             36.530000000000     35.700000000000     59.020000000000
   C             37.410000000000     35.650000000000     56.340000000000
   H             38.100000000000     36.010000000000     55.550000000000
   H             36.580000000000     35.090000000000     55.860000000000
   H             37.960000000000     34.940000000000     57.000000000000
   C             37.000000000000     38.460000000000     55.300000000000
   O             36.960000000000     38.220000000000     54.090000000000
   N             37.910000000000     39.310000000000     55.800000000000
   H             37.810000000000     39.620000000000     56.740000000000
   C             39.100000000000     39.740000000000     55.090000000000
   H             38.820000000000     40.060000000000     54.100000000000
   C             39.790000000000     40.900000000000     55.860000000000
   H             40.750000000000     41.140000000000     55.350000000000
   H             40.050000000000     40.550000000000     56.880000000000
   C             38.970000000000     42.190000000000     55.980000000000
   H             39.600000000000     42.930000000000     56.500000000000
   H             38.070000000000     42.000000000000     56.610000000000
   C             38.510000000000     42.720000000000     54.610000000000
   H             37.780000000000     42.000000000000     54.180000000000
   H             39.370000000000     42.760000000000     53.920000000000
   C             37.810000000000     44.080000000000     54.650000000000
   H             36.840000000000     44.010000000000     55.190000000000
   H             37.600000000000     44.410000000000     53.600000000000
   N             38.650000000000     45.090000000000     55.310000000000
   H             39.660000000000     44.890000000000     55.130000000000
   H             38.490000000000     45.120000000000     56.340000000000
   H             38.490000000000     46.040000000000     54.930000000000
   C             40.100000000000     38.610000000000     54.920000000000
   O             41.080000000000     38.500000000000     55.660000000000
   N             39.880000000000     37.720000000000     53.940000000000
   H             39.090000000000     37.820000000000     53.330000000000
   C             40.680000000000     36.530000000000     53.790000000000
   H             40.980000000000     36.190000000000     54.770000000000
   C             39.870000000000     35.400000000000     53.110000000000
   H             39.820000000000     35.580000000000     52.010000000000
   H             38.830000000000     35.430000000000     53.490000000000
   C             40.460000000000     34.010000000000     53.420000000000
   H             40.500000000000     33.910000000000     54.520000000000
   H             41.500000000000     33.970000000000     53.050000000000
   S             39.520000000000     32.610000000000     52.750000000000
   C             39.630000000000     33.050000000000     50.990000000000
   H             40.660000000000     33.350000000000     50.700000000000
   H             38.950000000000     33.890000000000     50.740000000000
   H             39.330000000000     32.190000000000     50.350000000000
   C             41.920000000000     36.830000000000     52.980000000000
   O             41.860000000000     37.430000000000     51.910000000000
   N             43.100000000000     36.430000000000     53.480000000000
   H             43.150000000000     35.960000000000     54.360000000000
   C             44.340000000000     36.600000000000     52.760000000000
   H             44.210000000000     37.370000000000     52.010000000000
   C             45.500000000000     37.060000000000     53.650000000000
   H             46.400000000000     37.210000000000     53.020000000000
   C             45.130000000000     38.420000000000     54.270000000000
   H             44.240000000000     38.330000000000     54.930000000000
   H             44.900000000000     39.160000000000     53.470000000000
   H             45.980000000000     38.800000000000     54.880000000000
   C             45.850000000000     36.030000000000     54.730000000000
   H             46.150000000000     35.060000000000     54.300000000000
   H             44.980000000000     35.870000000000     55.410000000000
   H             46.690000000000     36.410000000000     55.350000000000
   C             44.700000000000     35.340000000000     52.000000000000
   O             44.280000000000     34.220000000000     52.320000000000
   N             45.510000000000     35.480000000000     50.930000000000
   H             45.780000000000     36.390000000000     50.630000000000
   C             46.050000000000     34.350000000000     50.200000000000
   H             45.270000000000     33.600000000000     50.130000000000
   C             46.530000000000     34.710000000000     48.770000000000
   H             46.830000000000     33.770000000000     48.250000000000
   H             47.400000000000     35.390000000000     48.820000000000
   O             45.520000000000     35.370000000000     48.010000000000
   H             44.740000000000     34.820000000000     48.000000000000
   C             47.270000000000     33.810000000000     50.950000000000
   O             48.140000000000     34.620000000000     51.280000000000
   N             47.400000000000     32.510000000000     51.280000000000
   C             46.510000000000     31.470000000000     50.790000000000
   H             46.200000000000     31.640000000000     49.730000000000
   H             45.610000000000     31.430000000000     51.440000000000
   C             48.510000000000     31.960000000000     52.070000000000
   H             48.400000000000     32.370000000000     53.060000000000
   C             48.270000000000     30.430000000000     52.070000000000
   H             47.770000000000     30.150000000000     53.020000000000
   H             49.200000000000     29.840000000000     51.970000000000
   C             47.320000000000     30.180000000000     50.900000000000
   H             47.900000000000     30.020000000000     49.960000000000
   H             46.660000000000     29.300000000000     51.080000000000
   C             49.910000000000     32.360000000000     51.630000000000
   O             50.200000000000     32.490000000000     50.440000000000
   N             50.810000000000     32.580000000000     52.600000000000
   H             50.600000000000     32.440000000000     53.570000000000
   C             52.020000000000     33.390000000000     52.410000000000
   H             51.840000000000     34.120000000000     51.640000000000
   C             52.360000000000     34.100000000000     53.720000000000
   H             53.330000000000     34.640000000000     53.660000000000
   O             52.350000000000     33.190000000000     54.820000000000
   H             53.230000000000     32.830000000000     54.910000000000
   C             51.270000000000     35.140000000000     54.020000000000
   H             50.260000000000     34.670000000000     54.100000000000
   H             51.230000000000     35.920000000000     53.230000000000
   H             51.480000000000     35.640000000000     54.990000000000
   C             53.240000000000     32.600000000000     52.000000000000
   O             54.260000000000     33.160000000000     51.600000000000
   N             53.190000000000     31.250000000000     52.040000000000
   H             52.310000000000     30.820000000000     52.250000000000
   C             54.370000000000     30.400000000000     52.100000000000
   H             55.020000000000     30.800000000000     52.870000000000
   C             54.020000000000     28.940000000000     52.490000000000
   H             53.500000000000     28.970000000000     53.470000000000
   H             54.950000000000     28.340000000000     52.630000000000
   O             53.160000000000     28.300000000000     51.540000000000
   H             53.710000000000     28.070000000000     50.790000000000
   C             55.200000000000     30.350000000000     50.820000000000
   O             56.340000000000     29.890000000000     50.800000000000
   N             54.630000000000     30.830000000000     49.700000000000
   H             53.690000000000     31.170000000000     49.750000000000
   C             55.290000000000     30.880000000000     48.420000000000
   H             56.120000000000     30.190000000000     48.390000000000
   C             54.280000000000     30.510000000000     47.310000000000
   H             54.750000000000     30.600000000000     46.310000000000
   H             53.440000000000     31.250000000000     47.350000000000
   C             53.700000000000     29.100000000000     47.480000000000
   H             53.460000000000     28.920000000000     48.550000000000
   H             54.460000000000     28.340000000000     47.190000000000
   C             52.380000000000     28.880000000000     46.710000000000
   H             51.790000000000     29.820000000000     46.750000000000
   H             51.790000000000     28.110000000000     47.260000000000
   C             52.560000000000     28.420000000000     45.270000000000
   H             53.120000000000     27.460000000000     45.230000000000
   H             53.110000000000     29.180000000000     44.670000000000
   N             51.240000000000     28.210000000000     44.670000000000
   H             50.560000000000     28.940000000000     44.950000000000
   H             50.840000000000     27.300000000000     44.980000000000
   H             51.330000000000     28.210000000000     43.630000000000
   C             55.870000000000     32.260000000000     48.150000000000
   O             56.590000000000     32.460000000000     47.170000000000
   N             55.610000000000     33.240000000000     49.050000000000
   H             55.010000000000     33.060000000000     49.830000000000
   C             56.110000000000     34.590000000000     48.930000000000
   H             56.620000000000     34.730000000000     47.990000000000
   C             55.000000000000     35.660000000000     49.020000000000
   H             54.410000000000     35.500000000000     49.950000000000
   C             55.620000000000     37.070000000000     49.070000000000
   H             56.260000000000     37.240000000000     48.170000000000
   H             56.250000000000     37.220000000000     49.970000000000
   H             54.820000000000     37.840000000000     49.080000000000
   C             54.020000000000     35.630000000000     47.820000000000
   H             54.600000000000     35.690000000000     46.870000000000
   H             53.400000000000     36.550000000000     47.880000000000
   C             53.040000000000     34.440000000000     47.740000000000
   H             52.580000000000     34.250000000000     48.740000000000
   H             53.560000000000     33.520000000000     47.400000000000
   H             52.230000000000     34.660000000000     47.020000000000
   C             57.160000000000     34.810000000000     50.010000000000
   O             58.190000000000     35.440000000000     49.760000000000
   N             56.990000000000     34.230000000000     51.220000000000
   H             56.150000000000     33.750000000000     51.440000000000
   C             57.950000000000     34.360000000000     52.310000000000
   H             57.950000000000     35.400000000000     52.620000000000
   C             57.560000000000     33.490000000000     53.550000000000
   H             58.370000000000     33.520000000000     54.310000000000
   H             57.450000000000     32.440000000000     53.220000000000
   C             56.260000000000     33.880000000000     54.290000000000
   H             55.430000000000     34.040000000000     53.560000000000
   H             56.390000000000     34.810000000000     54.880000000000
   C             55.860000000000     32.750000000000     55.240000000000
   O             54.770000000000     32.160000000000     55.050000000000
   O             56.680000000000     32.420000000000     56.130000000000
   C             59.420000000000     34.010000000000     51.980000000000
   O             60.280000000000     34.820000000000     52.320000000000
   N             59.820000000000     32.910000000000     51.320000000000
   C             58.980000000000     31.750000000000     50.990000000000
   H             58.100000000000     32.040000000000     50.370000000000
   H             58.640000000000     31.260000000000     51.920000000000
   C             61.220000000000     32.680000000000     51.010000000000
   H             61.820000000000     32.970000000000     51.850000000000
   C             61.280000000000     31.160000000000     50.740000000000
   H             61.430000000000     30.630000000000     51.700000000000
   H             62.090000000000     30.860000000000     50.040000000000
   C             59.890000000000     30.810000000000     50.210000000000
   H             59.820000000000     31.040000000000     49.120000000000
   H             59.630000000000     29.740000000000     50.380000000000
   C             61.730000000000     33.490000000000     49.820000000000
   O             62.890000000000     33.310000000000     49.450000000000
   N             60.920000000000     34.400000000000     49.260000000000
   H             59.970000000000     34.490000000000     49.540000000000
   C             61.350000000000     35.320000000000     48.220000000000
   H             62.280000000000     34.990000000000     47.780000000000
   C             60.290000000000     35.440000000000     47.100000000000
   H             60.610000000000     36.200000000000     46.350000000000
   H             59.330000000000     35.800000000000     47.540000000000
   S             60.020000000000     33.850000000000     46.260000000000
   H             61.230000000000     33.770000000000     45.740000000000
   C             61.600000000000     36.700000000000     48.810000000000
   O             62.010000000000     37.620000000000     48.100000000000
   N             61.400000000000     36.900000000000     50.130000000000
   H             61.080000000000     36.160000000000     50.710000000000
   C             61.650000000000     38.180000000000     50.760000000000
   H             61.520000000000     38.970000000000     50.030000000000
   C             60.680000000000     38.480000000000     51.910000000000
   H             60.850000000000     37.740000000000     52.720000000000
   C             60.940000000000     39.890000000000     52.480000000000
   H             60.870000000000     40.660000000000     51.680000000000
   H             61.940000000000     39.950000000000     52.960000000000
   H             60.180000000000     40.130000000000     53.260000000000
   C             59.200000000000     38.340000000000     51.470000000000
   H             58.550000000000     38.610000000000     52.330000000000
   H             58.990000000000     37.270000000000     51.240000000000
   C             58.800000000000     39.180000000000     50.250000000000
   H             59.390000000000     38.890000000000     49.360000000000
   H             58.960000000000     40.270000000000     50.450000000000
   H             57.720000000000     39.030000000000     50.020000000000
   C             63.100000000000     38.260000000000     51.230000000000
   O             63.630000000000     37.360000000000     51.870000000000
   N             63.790000000000     39.360000000000     50.870000000000
   H             63.340000000000     40.070000000000     50.320000000000
   C             65.180000000000     39.590000000000     51.200000000000
   H             65.490000000000     38.890000000000     51.960000000000
   C             66.120000000000     39.450000000000     49.990000000000
   H             67.160000000000     39.670000000000     50.310000000000
   C             66.080000000000     37.990000000000     49.500000000000
   H             65.080000000000     37.750000000000     49.080000000000
   H             66.290000000000     37.300000000000     50.340000000000
   H             66.840000000000     37.830000000000     48.700000000000
   C             65.750000000000     40.420000000000     48.850000000000
   H             65.780000000000     41.480000000000     49.180000000000
   H             64.730000000000     40.190000000000     48.470000000000
   H             66.460000000000     40.300000000000     48.010000000000
   C             65.320000000000     40.970000000000     51.810000000000
   O             64.450000000000     41.820000000000     51.660000000000
   N             66.420000000000     41.230000000000     52.540000000000
   H             67.100000000000     40.520000000000     52.710000000000
   C             66.750000000000     42.590000000000     52.960000000000
   H             65.860000000000     43.200000000000     52.980000000000
   C             67.410000000000     42.700000000000     54.370000000000
   H             66.750000000000     42.170000000000     55.090000000000
   H             67.480000000000     43.760000000000     54.680000000000
   O             68.710000000000     42.100000000000     54.460000000000
   H             69.270000000000     42.550000000000     53.820000000000
   C             67.700000000000     43.180000000000     51.960000000000
   O             68.640000000000     42.510000000000     51.530000000000
   N             67.520000000000     44.460000000000     51.580000000000
   H             66.750000000000     44.990000000000     51.930000000000
   C             68.460000000000     45.160000000000     50.730000000000
   H             69.300000000000     44.520000000000     50.490000000000
   C             67.870000000000     45.660000000000     49.410000000000
   H             67.080000000000     46.420000000000     49.600000000000
   C             68.970000000000     46.280000000000     48.540000000000
   H             69.790000000000     45.550000000000     48.350000000000
   H             69.410000000000     47.180000000000     49.010000000000
   H             68.550000000000     46.590000000000     47.550000000000
   C             67.200000000000     44.470000000000     48.680000000000
   H             66.310000000000     44.110000000000     49.240000000000
   H             67.910000000000     43.630000000000     48.560000000000
   H             66.860000000000     44.790000000000     47.670000000000
   C             68.990000000000     46.320000000000     51.540000000000
   O             68.250000000000     47.170000000000     52.040000000000
   N             70.320000000000     46.350000000000     51.720000000000
   H             70.890000000000     45.610000000000     51.360000000000
   C             71.040000000000     47.340000000000     52.500000000000
   H             70.350000000000     48.050000000000     52.940000000000
   C             71.870000000000     46.690000000000     53.620000000000
   H             72.430000000000     45.830000000000     53.180000000000
   O             71.050000000000     46.180000000000     54.660000000000
   H             70.580000000000     46.910000000000     55.060000000000
   C             72.880000000000     47.650000000000     54.280000000000
   H             72.370000000000     48.550000000000     54.680000000000
   H             73.670000000000     47.970000000000     53.560000000000
   H             73.400000000000     47.120000000000     55.100000000000
   C             71.960000000000     48.100000000000     51.580000000000
   O             72.700000000000     47.510000000000     50.800000000000
   N             71.940000000000     49.440000000000     51.660000000000
   H             71.320000000000     49.900000000000     52.290000000000
   C             72.850000000000     50.320000000000     50.950000000000
   H             73.760000000000     49.780000000000     50.690000000000
   C             72.190000000000     50.930000000000     49.680000000000
   H             71.290000000000     51.510000000000     49.970000000000
   H             71.870000000000     50.100000000000     49.010000000000
   C             73.120000000000     51.840000000000     48.910000000000
   C             73.920000000000     51.330000000000     47.870000000000
   H             73.880000000000     50.290000000000     47.620000000000
   C             74.810000000000     52.180000000000     47.190000000000
   H             75.430000000000     51.780000000000     46.400000000000
   C             74.940000000000     53.510000000000     47.560000000000
   O             75.960000000000     54.300000000000     46.990000000000
   H             76.630000000000     53.700000000000     46.630000000000
   C             73.180000000000     53.210000000000     49.210000000000
   H             72.550000000000     53.620000000000     49.980000000000
   C             74.090000000000     54.050000000000     48.540000000000
   H             74.170000000000     55.090000000000     48.800000000000
   C             73.210000000000     51.390000000000     51.960000000000
   O             72.340000000000     51.860000000000     52.690000000000
   N             74.490000000000     51.790000000000     52.100000000000
   H             75.190000000000     51.490000000000     51.450000000000
   C             74.920000000000     52.700000000000     53.160000000000
   H             74.500000000000     53.670000000000     52.950000000000
   H             76.000000000000     52.710000000000     53.140000000000
   C             74.490000000000     52.300000000000     54.570000000000
   O             74.680000000000     51.170000000000     55.010000000000
   N             73.880000000000     53.240000000000     55.310000000000
   H             73.740000000000     54.160000000000     54.950000000000
   C             73.370000000000     53.050000000000     56.660000000000
   H             73.930000000000     52.280000000000     57.160000000000
   C             73.500000000000     54.390000000000     57.440000000000
   H             74.580000000000     54.660000000000     57.470000000000
   H             73.150000000000     54.280000000000     58.490000000000
   O             72.790000000000     55.460000000000     56.800000000000
   H             72.000000000000     55.600000000000     57.330000000000
   C             71.900000000000     52.650000000000     56.670000000000
   O             71.200000000000     52.830000000000     57.660000000000
   N             71.380000000000     52.140000000000     55.540000000000
   H             71.950000000000     51.930000000000     54.760000000000
   C             69.970000000000     52.260000000000     55.230000000000
   H             69.400000000000     52.520000000000     56.110000000000
   C             69.920000000000     53.410000000000     54.200000000000
   H             70.300000000000     53.070000000000     53.210000000000
   H             70.640000000000     54.180000000000     54.540000000000
   C             68.580000000000     54.120000000000     54.040000000000
   H             68.810000000000     55.180000000000     53.780000000000
   H             68.030000000000     54.130000000000     55.000000000000
   S             67.590000000000     53.400000000000     52.730000000000
   C             66.740000000000     54.980000000000     52.490000000000
   H             67.420000000000     55.720000000000     52.000000000000
   H             66.400000000000     55.400000000000     53.450000000000
   H             65.860000000000     54.840000000000     51.830000000000
   C             69.470000000000     50.920000000000     54.710000000000
   O             70.110000000000     50.270000000000     53.890000000000
   N             68.320000000000     50.420000000000     55.240000000000
   H             67.760000000000     50.970000000000     55.850000000000
   C             67.880000000000     49.040000000000     54.980000000000
   H             68.350000000000     48.680000000000     54.080000000000
   C             68.220000000000     48.060000000000     56.100000000000
   H             67.680000000000     48.340000000000     57.040000000000
   O             69.620000000000     48.080000000000     56.370000000000
   H             69.790000000000     48.960000000000     56.710000000000
   C             67.870000000000     46.600000000000     55.730000000000
   H             68.350000000000     46.320000000000     54.770000000000
   H             66.770000000000     46.460000000000     55.640000000000
   H             68.240000000000     45.910000000000     56.520000000000
   C             66.390000000000     48.990000000000     54.730000000000
   O             65.590000000000     49.590000000000     55.450000000000
   N             65.970000000000     48.240000000000     53.690000000000
   H             66.640000000000     47.780000000000     53.110000000000
   C             64.580000000000     47.990000000000     53.380000000000
   H             64.020000000000     47.990000000000     54.300000000000
   C             63.950000000000     49.060000000000     52.450000000000
   H             63.800000000000     49.970000000000     53.070000000000
   H             62.930000000000     48.770000000000     52.120000000000
   C             64.760000000000     49.500000000000     51.210000000000
   H             65.770000000000     49.840000000000     51.540000000000
   C             64.950000000000     48.370000000000     50.200000000000
   H             63.950000000000     47.930000000000     49.950000000000
   H             65.580000000000     47.560000000000     50.630000000000
   H             65.430000000000     48.730000000000     49.270000000000
   C             64.070000000000     50.690000000000     50.520000000000
   H             64.260000000000     51.640000000000     51.080000000000
   H             62.980000000000     50.520000000000     50.470000000000
   H             64.440000000000     50.820000000000     49.480000000000
   C             64.440000000000     46.580000000000     52.840000000000
   O             65.390000000000     45.800000000000     52.850000000000
   N             63.240000000000     46.180000000000     52.400000000000
   H             62.470000000000     46.810000000000     52.340000000000
   C             62.970000000000     44.840000000000     51.910000000000
   H             63.720000000000     44.170000000000     52.300000000000
   C             61.580000000000     44.320000000000     52.370000000000
   H             61.500000000000     43.220000000000     52.210000000000
   H             60.770000000000     44.820000000000     51.800000000000
   C             61.390000000000     44.600000000000     53.860000000000
   O             61.850000000000     43.840000000000     54.730000000000
   N             60.680000000000     45.690000000000     54.180000000000
   H             60.440000000000     45.850000000000     55.140000000000
   H             60.420000000000     46.340000000000     53.470000000000
   C             63.050000000000     44.790000000000     50.400000000000
   O             62.890000000000     45.780000000000     49.690000000000
   N             63.310000000000     43.600000000000     49.840000000000
   H             63.510000000000     42.810000000000     50.420000000000
   C             63.230000000000     43.350000000000     48.410000000000
   H             64.230000000000     43.270000000000     48.030000000000
   H             62.640000000000     44.120000000000     47.940000000000
   C             62.530000000000     42.060000000000     48.150000000000
   O             62.350000000000     41.230000000000     49.050000000000
   N             62.160000000000     41.850000000000     46.890000000000
   H             62.320000000000     42.560000000000     46.210000000000
   C             61.520000000000     40.640000000000     46.410000000000
   H             61.300000000000     39.970000000000     47.230000000000
   C             60.230000000000     41.010000000000     45.640000000000
   H             60.490000000000     41.680000000000     44.790000000000
   H             59.590000000000     41.590000000000     46.330000000000
   C             59.410000000000     39.820000000000     45.080000000000
   H             60.080000000000     39.210000000000     44.430000000000
   C             58.860000000000     38.910000000000     46.180000000000
   H             58.160000000000     39.480000000000     46.840000000000
   H             59.680000000000     38.500000000000     46.810000000000
   H             58.300000000000     38.060000000000     45.730000000000
   C             58.270000000000     40.330000000000     44.180000000000
   H             58.670000000000     40.900000000000     43.320000000000
   H             57.580000000000     40.990000000000     44.760000000000
   H             57.680000000000     39.470000000000     43.790000000000
   C             62.490000000000     39.950000000000     45.470000000000
   O             62.910000000000     40.560000000000     44.480000000000
   N             62.880000000000     38.700000000000     45.750000000000
   H             62.530000000000     38.250000000000     46.560000000000
   C             63.850000000000     37.930000000000     44.990000000000
   H             64.360000000000     38.590000000000     44.300000000000
   C             64.910000000000     37.320000000000     45.960000000000
   H             64.360000000000     36.670000000000     46.680000000000
   H             65.350000000000     38.150000000000     46.550000000000
   C             66.040000000000     36.510000000000     45.370000000000
   C             66.580000000000     36.600000000000     44.120000000000
   H             66.230000000000     37.250000000000     43.340000000000
   N             67.600000000000     35.680000000000     43.980000000000
   H             68.000000000000     35.360000000000     43.150000000000
   C             67.740000000000     34.990000000000     45.150000000000
   C             66.770000000000     35.470000000000     46.060000000000
   C             66.670000000000     34.880000000000     47.320000000000
   H             65.920000000000     35.210000000000     48.020000000000
   C             67.530000000000     33.830000000000     47.650000000000
   H             67.450000000000     33.360000000000     48.620000000000
   C             68.600000000000     33.950000000000     45.470000000000
   H             69.320000000000     33.580000000000     44.760000000000
   C             68.470000000000     33.370000000000     46.740000000000
   H             69.120000000000     32.540000000000     47.010000000000
   C             63.140000000000     36.850000000000     44.190000000000
   O             62.500000000000     35.960000000000     44.750000000000
   N             63.230000000000     36.910000000000     42.850000000000
   H             63.770000000000     37.630000000000     42.420000000000
   C             62.580000000000     35.990000000000     41.940000000000
   H             62.340000000000     35.060000000000     42.440000000000
   C             61.340000000000     36.620000000000     41.250000000000
   H             60.910000000000     35.900000000000     40.510000000000
   H             61.660000000000     37.510000000000     40.680000000000
   C             60.210000000000     37.060000000000     42.200000000000
   H             60.650000000000     37.700000000000     42.990000000000
   C             59.190000000000     37.910000000000     41.440000000000
   H             58.750000000000     37.320000000000     40.600000000000
   H             59.670000000000     38.810000000000     41.010000000000
   H             58.360000000000     38.230000000000     42.110000000000
   C             59.520000000000     35.860000000000     42.870000000000
   H             60.260000000000     35.270000000000     43.460000000000
   H             59.070000000000     35.200000000000     42.100000000000
   H             58.730000000000     36.210000000000     43.560000000000
   C             63.580000000000     35.700000000000     40.840000000000
   O             64.240000000000     36.620000000000     40.360000000000
   N             63.770000000000     34.420000000000     40.440000000000
   H             63.250000000000     33.670000000000     40.820000000000
   C             64.820000000000     34.040000000000     39.500000000000
   H             64.840000000000     32.960000000000     39.510000000000
   C             64.530000000000     34.520000000000     38.040000000000
   H             65.330000000000     34.160000000000     37.360000000000
   H             64.490000000000     35.620000000000     38.000000000000
   C             63.240000000000     33.970000000000     37.460000000000
   O             63.050000000000     32.730000000000     37.410000000000
   O             62.470000000000     34.800000000000     36.900000000000
   C             66.210000000000     34.510000000000     40.000000000000
   O             66.600000000000     34.210000000000     41.130000000000
   N             66.970000000000     35.260000000000     39.180000000000
   H             66.680000000000     35.490000000000     38.260000000000
   C             68.220000000000     35.880000000000     39.560000000000
   H             68.560000000000     35.460000000000     40.500000000000
   C             69.320000000000     35.580000000000     38.490000000000
   H             69.410000000000     34.480000000000     38.370000000000
   H             70.300000000000     35.960000000000     38.870000000000
   C             69.110000000000     36.180000000000     37.110000000000
   O             70.040000000000     36.050000000000     36.280000000000
   O             68.020000000000     36.760000000000     36.840000000000
   C             68.040000000000     37.380000000000     39.820000000000
   O             69.000000000000     38.160000000000     39.850000000000
   N             66.790000000000     37.850000000000     40.030000000000
   H             66.010000000000     37.230000000000     40.050000000000
   C             66.460000000000     39.260000000000     40.160000000000
   H             67.330000000000     39.870000000000     39.980000000000
   C             65.330000000000     39.660000000000     39.180000000000
   H             65.100000000000     40.740000000000     39.290000000000
   H             64.400000000000     39.100000000000     39.440000000000
   C             65.630000000000     39.370000000000     37.710000000000
   H             64.780000000000     39.740000000000     37.090000000000
   H             65.690000000000     38.270000000000     37.560000000000
   C             66.940000000000     40.020000000000     37.230000000000
   H             67.780000000000     39.570000000000     37.800000000000
   H             66.900000000000     41.110000000000     37.440000000000
   C             67.170000000000     39.760000000000     35.740000000000
   H             66.340000000000     40.180000000000     35.140000000000
   H             67.220000000000     38.660000000000     35.550000000000
   N             68.440000000000     40.350000000000     35.290000000000
   H             69.050000000000     40.610000000000     36.090000000000
   H             68.270000000000     41.200000000000     34.710000000000
   H             68.940000000000     39.660000000000     34.700000000000
   C             65.940000000000     39.590000000000     41.540000000000
   O             65.050000000000     38.930000000000     42.060000000000
   N             66.460000000000     40.660000000000     42.160000000000
   H             67.250000000000     41.130000000000     41.780000000000
   C             65.880000000000     41.230000000000     43.350000000000
   H             64.970000000000     40.690000000000     43.560000000000
   C             66.700000000000     41.070000000000     44.640000000000
   H             66.260000000000     40.230000000000     45.210000000000
   C             68.150000000000     40.670000000000     44.330000000000
   H             68.660000000000     41.460000000000     43.730000000000
   H             68.200000000000     39.710000000000     43.770000000000
   H             68.720000000000     40.520000000000     45.270000000000
   C             66.650000000000     42.310000000000     45.560000000000
   H             65.600000000000     42.560000000000     45.840000000000
   H             67.110000000000     43.190000000000     45.070000000000
   H             67.210000000000     42.120000000000     46.500000000000
   C             65.390000000000     42.640000000000     43.050000000000
   O             66.100000000000     43.490000000000     42.500000000000
   N             64.110000000000     42.890000000000     43.370000000000
   H             63.570000000000     42.160000000000     43.770000000000
   C             63.410000000000     44.130000000000     43.100000000000
   H             63.990000000000     44.750000000000     42.430000000000
   C             61.990000000000     43.900000000000     42.510000000000
   H             61.500000000000     44.860000000000     42.270000000000
   H             61.350000000000     43.340000000000     43.230000000000
   C             62.040000000000     43.080000000000     41.240000000000
   C             62.010000000000     43.710000000000     39.990000000000
   H             61.950000000000     44.790000000000     39.920000000000
   C             62.060000000000     42.950000000000     38.810000000000
   H             62.030000000000     43.440000000000     37.850000000000
   C             62.130000000000     41.560000000000     38.880000000000
   O             62.190000000000     40.790000000000     37.700000000000
   H             62.110000000000     39.870000000000     37.940000000000
   C             62.060000000000     41.680000000000     41.290000000000
   H             62.050000000000     41.170000000000     42.250000000000
   C             62.120000000000     40.920000000000     40.120000000000
   H             62.160000000000     39.840000000000     40.190000000000
   C             63.240000000000     44.860000000000     44.420000000000
   O             62.780000000000     44.280000000000     45.400000000000
   N             63.610000000000     46.160000000000     44.490000000000
   H             64.020000000000     46.620000000000     43.710000000000
   C             63.450000000000     46.910000000000     45.720000000000
   H             62.580000000000     46.530000000000     46.240000000000
   C             64.700000000000     46.770000000000     46.640000000000
   H             64.940000000000     45.690000000000     46.690000000000
   H             64.420000000000     47.070000000000     47.680000000000
   S             66.200000000000     47.700000000000     46.130000000000
   H             65.690000000000     48.910000000000     46.360000000000
   C             63.160000000000     48.370000000000     45.360000000000
   O             63.480000000000     48.790000000000     44.250000000000
   N             62.560000000000     49.190000000000     46.230000000000
   C             62.070000000000     48.780000000000     47.540000000000
   H             62.940000000000     48.690000000000     48.230000000000
   H             61.510000000000     47.820000000000     47.510000000000
   C             62.440000000000     50.640000000000     46.040000000000
   H             61.780000000000     50.790000000000     45.200000000000
   C             61.850000000000     51.150000000000     47.370000000000
   H             61.140000000000     51.980000000000     47.220000000000
   H             62.650000000000     51.490000000000     48.060000000000
   C             61.170000000000     49.930000000000     47.980000000000
   H             61.100000000000     49.990000000000     49.090000000000
   H             60.150000000000     49.800000000000     47.570000000000
   C             63.740000000000     51.340000000000     45.720000000000
   O             64.760000000000     51.030000000000     46.330000000000
   N             63.760000000000     52.320000000000     44.790000000000
   H             62.940000000000     52.580000000000     44.280000000000
   C             65.020000000000     52.950000000000     44.430000000000
   H             65.780000000000     52.180000000000     44.380000000000
   C             64.980000000000     53.700000000000     43.080000000000
   H             64.580000000000     53.000000000000     42.310000000000
   H             66.030000000000     53.920000000000     42.790000000000
   C             64.160000000000     55.010000000000     43.050000000000
   H             64.520000000000     55.710000000000     43.830000000000
   H             63.100000000000     54.770000000000     43.300000000000
   C             64.240000000000     55.750000000000     41.710000000000
   H             64.020000000000     55.060000000000     40.870000000000
   H             65.250000000000     56.200000000000     41.590000000000
   N             63.230000000000     56.840000000000     41.760000000000
   H             62.700000000000     56.960000000000     42.600000000000
   C             63.040000000000     57.740000000000     40.810000000000
   N             63.590000000000     57.650000000000     39.630000000000
   H             63.770000000000     56.720000000000     39.320000000000
   H             63.310000000000     58.370000000000     38.990000000000
   N             62.230000000000     58.750000000000     41.030000000000
   H             62.020000000000     59.390000000000     40.290000000000
   H             61.690000000000     58.730000000000     41.870000000000
   C             65.490000000000     53.920000000000     45.490000000000
   O             66.660000000000     54.260000000000     45.570000000000
   N             64.590000000000     54.350000000000     46.390000000000
   H             63.640000000000     54.090000000000     46.290000000000
   C             64.960000000000     55.220000000000     47.490000000000
   H             65.560000000000     56.020000000000     47.080000000000
   C             63.740000000000     55.910000000000     48.150000000000
   H             63.220000000000     56.490000000000     47.350000000000
   H             64.060000000000     56.640000000000     48.920000000000
   C             61.420000000000     54.750000000000     48.370000000000
   H             60.860000000000     55.100000000000     47.510000000000
   C             62.710000000000     54.990000000000     48.730000000000
   N             60.890000000000     53.940000000000     49.340000000000
   H             59.960000000000     53.600000000000     49.460000000000
   N             62.920000000000     54.310000000000     49.910000000000
   H             63.760000000000     54.340000000000     50.470000000000
   C             61.810000000000     53.690000000000     50.250000000000
   H             61.650000000000     53.080000000000     51.120000000000
   C             65.870000000000     54.590000000000     48.540000000000
   O             66.210000000000     55.260000000000     49.510000000000
   N             66.330000000000     53.330000000000     48.350000000000
   H             66.010000000000     52.790000000000     47.580000000000
   C             67.380000000000     52.700000000000     49.140000000000
   H             67.100000000000     52.800000000000     50.170000000000
   C             67.480000000000     51.200000000000     48.840000000000
   H             66.450000000000     50.790000000000     48.780000000000
   C             68.190000000000     50.900000000000     47.500000000000
   H             69.260000000000     51.170000000000     47.550000000000
   H             67.700000000000     51.440000000000     46.670000000000
   H             68.130000000000     49.810000000000     47.290000000000
   C             68.190000000000     50.480000000000     50.010000000000
   H             67.700000000000     50.720000000000     50.980000000000
   H             69.260000000000     50.780000000000     50.080000000000
   H             68.150000000000     49.370000000000     49.870000000000
   C             68.730000000000     53.390000000000     48.970000000000
   O             69.570000000000     53.390000000000     49.870000000000
   N             68.970000000000     54.090000000000     47.830000000000
   H             68.310000000000     54.090000000000     47.090000000000
   C             70.250000000000     54.770000000000     47.590000000000
   H             71.010000000000     54.270000000000     48.160000000000
   C             70.710000000000     54.680000000000     46.120000000000
   H             71.740000000000     55.080000000000     46.070000000000
   C             70.790000000000     53.180000000000     45.760000000000
   H             69.780000000000     52.720000000000     45.750000000000
   H             71.420000000000     52.630000000000     46.500000000000
   H             71.250000000000     53.030000000000     44.760000000000
   C             69.840000000000     55.480000000000     45.120000000000
   H             69.740000000000     56.530000000000     45.470000000000
   H             68.820000000000     55.040000000000     45.080000000000
   C             70.420000000000     55.500000000000     43.700000000000
   H             70.380000000000     54.490000000000     43.240000000000
   H             71.480000000000     55.830000000000     43.720000000000
   H             69.850000000000     56.200000000000     43.050000000000
   C             70.230000000000     56.210000000000     48.090000000000
   O             71.080000000000     57.030000000000     47.760000000000
   N             69.250000000000     56.560000000000     48.950000000000
   H             68.600000000000     55.860000000000     49.250000000000
   C             69.220000000000     57.830000000000     49.650000000000
   H             69.730000000000     58.580000000000     49.050000000000
   C             67.770000000000     58.320000000000     49.930000000000
   H             67.780000000000     59.180000000000     50.630000000000
   H             67.210000000000     57.500000000000     50.430000000000
   S             66.910000000000     58.840000000000     48.420000000000
   H             67.020000000000     57.660000000000     47.820000000000
   C             69.910000000000     57.760000000000     50.990000000000
   O             69.690000000000     56.850000000000     51.780000000000
   N             70.720000000000     58.780000000000     51.330000000000
   H             71.030000000000     59.430000000000     50.640000000000
   C             70.990000000000     59.100000000000     52.730000000000
   H             70.860000000000     58.210000000000     53.330000000000
   C             72.450000000000     59.610000000000     53.000000000000
   H             73.130000000000     59.160000000000     52.240000000000
   H             72.770000000000     59.210000000000     53.980000000000
   O             72.620000000000     61.030000000000     53.030000000000
   H             72.860000000000     61.350000000000     52.160000000000
   C             69.930000000000     60.100000000000     53.170000000000
   O             69.370000000000     60.830000000000     52.340000000000
   N             69.600000000000     60.170000000000     54.470000000000
   H             70.030000000000     59.560000000000     55.130000000000
   C             68.470000000000     60.930000000000     55.000000000000
   H             67.620000000000     60.700000000000     54.370000000000
   C             68.080000000000     60.450000000000     56.420000000000
   H             67.800000000000     59.370000000000     56.340000000000
   H             67.180000000000     60.970000000000     56.810000000000
   O             69.170000000000     60.550000000000     57.340000000000
   H             69.140000000000     61.430000000000     57.720000000000
   C             68.570000000000     62.460000000000     54.990000000000
   O             67.810000000000     63.140000000000     55.670000000000
   N             69.460000000000     63.060000000000     54.170000000000
   H             70.170000000000     62.520000000000     53.740000000000
   C             69.430000000000     64.490000000000     53.850000000000
   H             68.620000000000     64.970000000000     54.390000000000
   C             70.750000000000     65.230000000000     54.220000000000
   H             70.960000000000     65.010000000000     55.290000000000
   H             70.600000000000     66.330000000000     54.130000000000
   O             71.870000000000     64.820000000000     53.440000000000
   H             71.850000000000     65.380000000000     52.660000000000
   C             69.110000000000     64.710000000000     52.370000000000
   O             69.270000000000     65.810000000000     51.840000000000
   N             68.640000000000     63.670000000000     51.660000000000
   H             68.640000000000     62.760000000000     52.090000000000
   C             68.100000000000     63.790000000000     50.310000000000
   H             68.430000000000     64.710000000000     49.850000000000
   C             68.470000000000     62.560000000000     49.450000000000
   H             67.960000000000     62.590000000000     48.470000000000
   H             68.190000000000     61.610000000000     49.960000000000
   C             69.960000000000     62.600000000000     49.180000000000
   O             70.460000000000     63.470000000000     48.470000000000
   N             70.710000000000     61.640000000000     49.780000000000
   H             71.680000000000     61.630000000000     49.570000000000
   H             70.300000000000     61.150000000000     50.550000000000
   C             66.600000000000     63.800000000000     50.330000000000
   O             65.950000000000     64.500000000000     49.560000000000
   N             66.020000000000     62.980000000000     51.230000000000
   H             66.590000000000     62.460000000000     51.850000000000
   C             64.610000000000     62.760000000000     51.400000000000
   H             64.220000000000     62.380000000000     50.470000000000
   C             64.390000000000     61.710000000000     52.520000000000
   H             63.360000000000     61.290000000000     52.430000000000
   H             64.440000000000     62.200000000000     53.520000000000
   C             65.410000000000     60.550000000000     52.510000000000
   H             66.440000000000     60.950000000000     52.640000000000
   H             65.390000000000     60.030000000000     51.530000000000
   S             65.140000000000     59.340000000000     53.850000000000
   C             64.020000000000     58.290000000000     52.900000000000
   H             64.600000000000     57.560000000000     52.280000000000
   H             63.370000000000     58.880000000000     52.220000000000
   H             63.360000000000     57.720000000000     53.590000000000
   C             63.920000000000     64.090000000000     51.710000000000
   O             64.310000000000     64.800000000000     52.630000000000
   N             62.970000000000     64.430000000000     50.830000000000
   H             62.700000000000     63.730000000000     50.170000000000
   C             62.390000000000     65.730000000000     50.520000000000
   H             61.350000000000     65.710000000000     50.820000000000
   C             63.060000000000     67.030000000000     51.080000000000
   H             62.920000000000     67.870000000000     50.370000000000
   H             64.160000000000     66.870000000000     51.220000000000
   C             62.450000000000     67.430000000000     52.430000000000
   O             62.270000000000     66.660000000000     53.370000000000
   N             62.100000000000     68.730000000000     52.580000000000
   H             61.680000000000     68.990000000000     53.450000000000
   H             62.210000000000     69.380000000000     51.820000000000
   C             62.370000000000     65.720000000000     49.000000000000
   O             61.360000000000     65.340000000000     48.430000000000
   N             63.490000000000     66.010000000000     48.310000000000
   H             64.340000000000     66.240000000000     48.770000000000
   C             63.490000000000     66.010000000000     46.840000000000
   H             62.660000000000     65.440000000000     46.460000000000
   C             63.300000000000     67.460000000000     46.320000000000
   H             64.250000000000     68.030000000000     46.410000000000
   H             62.580000000000     67.970000000000     46.990000000000
   C             62.800000000000     67.540000000000     44.850000000000
   H             63.000000000000     66.600000000000     44.300000000000
   H             63.320000000000     68.370000000000     44.340000000000
   C             61.310000000000     67.870000000000     44.770000000000
   O             60.950000000000     69.000000000000     45.190000000000
   O             60.510000000000     67.020000000000     44.290000000000
   C             64.780000000000     65.390000000000     46.290000000000
   O             65.700000000000     66.110000000000     45.900000000000
   N             64.930000000000     64.060000000000     46.270000000000
   C             63.970000000000     63.080000000000     46.780000000000
   H             63.310000000000     62.770000000000     45.950000000000
   H             63.360000000000     63.470000000000     47.630000000000
   C             66.140000000000     63.410000000000     45.760000000000
   H             66.990000000000     63.850000000000     46.250000000000
   C             65.960000000000     61.930000000000     46.160000000000
   H             66.900000000000     61.480000000000     46.530000000000
   H             65.600000000000     61.320000000000     45.300000000000
   C             64.860000000000     61.930000000000     47.230000000000
   H             64.320000000000     60.970000000000     47.290000000000
   H             65.300000000000     62.170000000000     48.220000000000
   C             66.360000000000     63.540000000000     44.250000000000
   O             65.470000000000     63.170000000000     43.480000000000
   N             67.560000000000     63.960000000000     43.810000000000
   H             68.200000000000     64.410000000000     44.420000000000
   C             68.040000000000     63.720000000000     42.460000000000
   H             67.200000000000     63.790000000000     41.780000000000
   C             69.060000000000     64.820000000000     42.030000000000
   H             69.870000000000     64.880000000000     42.780000000000
   H             68.540000000000     65.800000000000     42.020000000000
   C             69.720000000000     64.650000000000     40.660000000000
   O             69.530000000000     63.620000000000     39.960000000000
   O             70.500000000000     65.580000000000     40.320000000000
   C             68.590000000000     62.300000000000     42.360000000000
   O             69.750000000000     62.010000000000     42.650000000000
   N             67.710000000000     61.360000000000     41.980000000000
   H             66.760000000000     61.620000000000     41.830000000000
   C             68.020000000000     59.950000000000     41.830000000000
   H             68.460000000000     59.640000000000     42.770000000000
   C             66.760000000000     59.100000000000     41.600000000000
   H             67.020000000000     58.040000000000     41.380000000000
   H             66.160000000000     59.500000000000     40.750000000000
   C             65.910000000000     59.090000000000     42.840000000000
   C             66.310000000000     58.320000000000     43.950000000000
   H             67.250000000000     57.790000000000     43.930000000000
   C             65.480000000000     58.230000000000     45.070000000000
   H             65.800000000000     57.650000000000     45.930000000000
   C             64.240000000000     58.870000000000     45.100000000000
   O             63.400000000000     58.770000000000     46.220000000000
   H             62.590000000000     59.240000000000     46.000000000000
   C             64.690000000000     59.770000000000     42.890000000000
   H             64.360000000000     60.360000000000     42.040000000000
   C             63.840000000000     59.640000000000     44.000000000000
   H             62.880000000000     60.140000000000     44.000000000000
   C             69.090000000000     59.630000000000     40.790000000000
   O             69.900000000000     58.740000000000     40.990000000000
   N             69.120000000000     60.350000000000     39.650000000000
   H             68.470000000000     61.090000000000     39.480000000000
   C             70.190000000000     60.220000000000     38.670000000000
   H             70.260000000000     59.180000000000     38.420000000000
   C             69.920000000000     60.980000000000     37.340000000000
   H             69.260000000000     60.330000000000     36.730000000000
   H             70.860000000000     61.130000000000     36.760000000000
   O             69.230000000000     62.230000000000     37.510000000000
   H             69.600000000000     62.710000000000     38.250000000000
   C             71.580000000000     60.580000000000     39.190000000000
   O             72.530000000000     59.830000000000     38.990000000000
   N             71.720000000000     61.690000000000     39.930000000000
   H             70.970000000000     62.330000000000     40.050000000000
   C             72.960000000000     62.020000000000     40.620000000000
   H             73.750000000000     62.010000000000     39.880000000000
   C             72.870000000000     63.440000000000     41.190000000000
   H             72.040000000000     63.520000000000     41.930000000000
   H             72.660000000000     64.160000000000     40.370000000000
   H             73.820000000000     63.740000000000     41.680000000000
   C             73.360000000000     61.030000000000     41.700000000000
   O             74.520000000000     60.670000000000     41.820000000000
   N             72.380000000000     60.520000000000     42.490000000000
   H             71.460000000000     60.880000000000     42.410000000000
   C             72.570000000000     59.440000000000     43.450000000000
   H             73.340000000000     59.730000000000     44.150000000000
   C             71.250000000000     59.130000000000     44.210000000000
   H             71.190000000000     58.060000000000     44.490000000000
   H             70.410000000000     59.340000000000     43.510000000000
   C             70.990000000000     59.910000000000     45.530000000000
   H             71.490000000000     59.340000000000     46.350000000000
   C             71.570000000000     61.330000000000     45.560000000000
   H             71.160000000000     61.930000000000     44.720000000000
   H             72.680000000000     61.290000000000     45.480000000000
   H             71.310000000000     61.830000000000     46.520000000000
   C             69.480000000000     59.950000000000     45.830000000000
   H             69.060000000000     58.920000000000     45.850000000000
   H             68.960000000000     60.540000000000     45.050000000000
   H             69.300000000000     60.420000000000     46.820000000000
   C             73.090000000000     58.160000000000     42.800000000000
   O             74.010000000000     57.520000000000     43.320000000000
   N             72.550000000000     57.780000000000     41.620000000000
   H             71.790000000000     58.300000000000     41.250000000000
   C             72.940000000000     56.590000000000     40.860000000000
   H             72.760000000000     55.750000000000     41.510000000000
   C             72.130000000000     56.490000000000     39.530000000000
   H             72.780000000000     56.660000000000     38.650000000000
   H             71.380000000000     57.310000000000     39.510000000000
   C             71.380000000000     55.160000000000     39.300000000000
   H             70.420000000000     55.230000000000     39.860000000000
   C             71.050000000000     54.990000000000     37.810000000000
   H             71.990000000000     54.880000000000     37.230000000000
   H             70.510000000000     55.890000000000     37.430000000000
   H             70.430000000000     54.090000000000     37.640000000000
   C             72.100000000000     53.910000000000     39.820000000000
   H             72.130000000000     53.880000000000     40.930000000000
   H             73.150000000000     53.890000000000     39.450000000000
   H             71.590000000000     52.980000000000     39.470000000000
   C             74.420000000000     56.560000000000     40.510000000000
   O             75.070000000000     55.520000000000     40.510000000000
   N             75.000000000000     57.740000000000     40.210000000000
   H             74.440000000000     58.560000000000     40.230000000000
   C             76.410000000000     57.910000000000     39.890000000000
   H             76.630000000000     57.280000000000     39.040000000000
   C             76.710000000000     59.380000000000     39.530000000000
   H             77.790000000000     59.480000000000     39.270000000000
   H             76.530000000000     60.020000000000     40.420000000000
   S             75.690000000000     59.960000000000     38.120000000000
   H             74.510000000000     59.800000000000     38.700000000000
   C             77.330000000000     57.460000000000     41.010000000000
   O             78.440000000000     56.980000000000     40.770000000000
   N             76.870000000000     57.600000000000     42.270000000000
   H             75.940000000000     57.910000000000     42.440000000000
   C             77.660000000000     57.310000000000     43.450000000000
   H             78.710000000000     57.420000000000     43.220000000000
   C             77.260000000000     58.280000000000     44.600000000000
   H             78.060000000000     58.240000000000     45.360000000000
   H             76.310000000000     57.950000000000     45.070000000000
   C             77.090000000000     59.750000000000     44.130000000000
   H             76.140000000000     59.830000000000     43.560000000000
   H             77.920000000000     59.980000000000     43.440000000000
   C             77.070000000000     60.770000000000     45.280000000000
   H             78.000000000000     60.690000000000     45.870000000000
   H             76.210000000000     60.580000000000     45.950000000000
   N             77.010000000000     62.120000000000     44.630000000000
   H             77.760000000000     62.360000000000     44.010000000000
   C             75.920000000000     62.880000000000     44.560000000000
   N             74.900000000000     62.730000000000     45.360000000000
   H             75.070000000000     62.270000000000     46.230000000000
   H             74.110000000000     63.330000000000     45.220000000000
   N             75.850000000000     63.860000000000     43.680000000000
   H             76.600000000000     64.020000000000     43.040000000000
   H             74.990000000000     64.380000000000     43.650000000000
   C             77.430000000000     55.870000000000     43.920000000000
   O             77.990000000000     55.460000000000     44.930000000000
   N             76.620000000000     55.080000000000     43.170000000000
   H             76.190000000000     55.440000000000     42.350000000000
   C             76.370000000000     53.670000000000     43.440000000000
   H             76.440000000000     53.500000000000     44.500000000000
   C             74.990000000000     53.220000000000     42.950000000000
   H             74.870000000000     53.510000000000     41.890000000000
   C             74.820000000000     51.690000000000     43.040000000000
   H             75.030000000000     51.320000000000     44.060000000000
   H             75.480000000000     51.150000000000     42.330000000000
   H             73.770000000000     51.420000000000     42.780000000000
   C             73.900000000000     53.910000000000     43.790000000000
   H             74.010000000000     55.020000000000     43.760000000000
   H             73.970000000000     53.590000000000     44.850000000000
   H             72.900000000000     53.640000000000     43.400000000000
   C             77.440000000000     52.820000000000     42.780000000000
   O             77.570000000000     52.770000000000     41.550000000000
   N             78.210000000000     52.070000000000     43.580000000000
   H             78.150000000000     52.160000000000     44.570000000000
   C             79.130000000000     51.060000000000     43.090000000000
   H             79.150000000000     51.130000000000     42.010000000000
   C             80.600000000000     51.230000000000     43.520000000000
   H             81.230000000000     51.030000000000     42.630000000000
   O             81.060000000000     50.340000000000     44.530000000000
   H             80.580000000000     50.590000000000     45.330000000000
   C             80.890000000000     52.680000000000     43.960000000000
   H             80.370000000000     52.910000000000     44.920000000000
   H             80.550000000000     53.400000000000     43.190000000000
   H             81.980000000000     52.820000000000     44.130000000000
   C             78.550000000000     49.680000000000     43.380000000000
   O             77.570000000000     49.490000000000     44.090000000000
   N             79.130000000000     48.660000000000     42.730000000000
   H             79.970000000000     48.840000000000     42.210000000000
   C             78.610000000000     47.310000000000     42.670000000000
   H             77.570000000000     47.410000000000     42.370000000000
   C             79.430000000000     46.560000000000     41.600000000000
   H             80.380000000000     46.180000000000     42.030000000000
   H             79.680000000000     47.310000000000     40.830000000000
   C             78.720000000000     45.430000000000     40.820000000000
   H             78.600000000000     44.550000000000     41.490000000000
   C             77.330000000000     45.840000000000     40.320000000000
   H             77.390000000000     46.800000000000     39.750000000000
   H             76.620000000000     45.960000000000     41.160000000000
   H             76.930000000000     45.060000000000     39.640000000000
   C             79.580000000000     45.030000000000     39.620000000000
   H             80.590000000000     44.680000000000     39.950000000000
   H             79.720000000000     45.890000000000     38.930000000000
   H             79.100000000000     44.210000000000     39.050000000000
   C             78.590000000000     46.570000000000     44.010000000000
   O             77.680000000000     45.790000000000     44.290000000000
   N             79.590000000000     46.820000000000     44.880000000000
   H             80.290000000000     47.500000000000     44.640000000000
   C             79.750000000000     46.170000000000     46.180000000000
   H             80.810000000000     46.100000000000     46.380000000000
   H             79.280000000000     45.200000000000     46.160000000000
   C             79.150000000000     46.930000000000     47.320000000000
   O             79.240000000000     46.510000000000     48.470000000000
   N             78.510000000000     48.080000000000     47.030000000000
   H             78.520000000000     48.460000000000     46.110000000000
   C             77.860000000000     48.910000000000     48.030000000000
   H             78.540000000000     49.070000000000     48.850000000000
   C             77.420000000000     50.260000000000     47.400000000000
   H             76.900000000000     50.860000000000     48.180000000000
   H             76.700000000000     50.050000000000     46.570000000000
   C             78.490000000000     51.160000000000     46.820000000000
   O             79.690000000000     50.790000000000     46.760000000000
   O             78.070000000000     52.260000000000     46.360000000000
   C             76.580000000000     48.250000000000     48.580000000000
   O             76.150000000000     48.520000000000     49.700000000000
   N             75.960000000000     47.370000000000     47.780000000000
   H             76.370000000000     47.160000000000     46.890000000000
   C             74.750000000000     46.650000000000     48.120000000000
   H             74.130000000000     47.290000000000     48.740000000000
   C             73.950000000000     46.220000000000     46.860000000000
   H             73.100000000000     45.560000000000     47.110000000000
   H             74.640000000000     45.680000000000     46.170000000000
   C             73.380000000000     47.400000000000     46.130000000000
   C             72.290000000000     48.100000000000     46.680000000000
   H             71.900000000000     47.810000000000     47.640000000000
   C             71.710000000000     49.180000000000     45.980000000000
   H             70.890000000000     49.720000000000     46.420000000000
   C             72.210000000000     49.550000000000     44.730000000000
   H             71.780000000000     50.380000000000     44.200000000000
   C             73.860000000000     47.770000000000     44.860000000000
   H             74.680000000000     47.230000000000     44.430000000000
   C             73.280000000000     48.830000000000     44.160000000000
   H             73.660000000000     49.110000000000     43.190000000000
   C             75.020000000000     45.380000000000     48.900000000000
   O             75.760000000000     44.500000000000     48.470000000000
   N             74.360000000000     45.210000000000     50.070000000000
   H             73.790000000000     45.950000000000     50.410000000000
   C             74.340000000000     43.940000000000     50.780000000000
   H             74.950000000000     43.210000000000     50.260000000000
   C             74.850000000000     44.020000000000     52.210000000000
   H             74.360000000000     44.850000000000     52.750000000000
   O             76.250000000000     44.240000000000     52.200000000000
   H             76.390000000000     44.990000000000     51.610000000000
   C             74.650000000000     42.710000000000     52.990000000000
   H             75.090000000000     41.850000000000     52.440000000000
   H             73.570000000000     42.500000000000     53.160000000000
   H             75.130000000000     42.780000000000     53.980000000000
   C             72.930000000000     43.430000000000     50.750000000000
   O             71.990000000000     44.110000000000     51.160000000000
   N             72.720000000000     42.200000000000     50.220000000000
   H             73.480000000000     41.660000000000     49.880000000000
   C             71.410000000000     41.610000000000     50.080000000000
   H             70.660000000000     42.250000000000     50.520000000000
   C             71.020000000000     41.370000000000     48.620000000000
   H             71.790000000000     40.720000000000     48.150000000000
   C             69.650000000000     40.650000000000     48.540000000000
   H             68.870000000000     41.250000000000     49.060000000000
   H             69.690000000000     39.640000000000     49.000000000000
   H             69.340000000000     40.510000000000     47.480000000000
   C             71.010000000000     42.700000000000     47.830000000000
   H             71.980000000000     43.220000000000     47.970000000000
   H             70.220000000000     43.360000000000     48.260000000000
   C             70.780000000000     42.520000000000     46.330000000000
   H             69.730000000000     42.260000000000     46.120000000000
   H             71.440000000000     41.720000000000     45.930000000000
   H             71.010000000000     43.470000000000     45.790000000000
   C             71.400000000000     40.310000000000     50.850000000000
   O             72.240000000000     39.440000000000     50.610000000000
   N             70.470000000000     40.130000000000     51.810000000000
   H             69.770000000000     40.830000000000     51.960000000000
   C             70.440000000000     38.950000000000     52.650000000000
   H             71.250000000000     38.290000000000     52.400000000000
   C             70.540000000000     39.270000000000     54.170000000000
   H             70.560000000000     38.320000000000     54.750000000000
   H             69.630000000000     39.810000000000     54.490000000000
   C             71.770000000000     40.130000000000     54.570000000000
   H             71.700000000000     40.320000000000     55.660000000000
   H             71.680000000000     41.110000000000     54.070000000000
   S             73.390000000000     39.400000000000     54.190000000000
   C             73.270000000000     37.980000000000     55.320000000000
   H             72.480000000000     37.280000000000     54.980000000000
   H             73.030000000000     38.300000000000     56.350000000000
   H             74.230000000000     37.420000000000     55.350000000000
   C             69.150000000000     38.180000000000     52.440000000000
   O             68.050000000000     38.730000000000     52.550000000000
   N             69.260000000000     36.870000000000     52.190000000000
   H             70.160000000000     36.470000000000     52.070000000000
   C             68.140000000000     35.930000000000     52.310000000000
   H             67.220000000000     36.460000000000     52.480000000000
   C             67.990000000000     35.000000000000     51.080000000000
   H             68.920000000000     34.410000000000     50.930000000000
   H             67.860000000000     35.620000000000     50.170000000000
   O             66.870000000000     34.110000000000     51.210000000000
   H             66.070000000000     34.610000000000     51.030000000000
   C             68.450000000000     35.090000000000     53.530000000000
   O             69.390000000000     34.300000000000     53.530000000000
   N             67.690000000000     35.260000000000     54.630000000000
   H             66.910000000000     35.880000000000     54.610000000000
   C             68.010000000000     34.600000000000     55.890000000000
   H             68.080000000000     33.540000000000     55.710000000000
   H             67.240000000000     34.850000000000     56.600000000000
   C             69.330000000000     35.070000000000     56.480000000000
   O             69.440000000000     36.190000000000     56.960000000000
   N             70.360000000000     34.190000000000     56.460000000000
   H             70.180000000000     33.260000000000     56.160000000000
   C             71.720000000000     34.530000000000     56.830000000000
   H             71.760000000000     35.530000000000     57.240000000000
   C             72.240000000000     33.510000000000     57.880000000000
   H             71.430000000000     33.390000000000     58.640000000000
   H             73.110000000000     33.960000000000     58.410000000000
   C             72.640000000000     32.110000000000     57.360000000000
   H             72.270000000000     31.960000000000     56.330000000000
   H             72.140000000000     31.340000000000     57.990000000000
   C             74.160000000000     31.860000000000     57.420000000000
   H             74.530000000000     31.830000000000     58.460000000000
   H             74.700000000000     32.680000000000     56.890000000000
   N             74.480000000000     30.590000000000     56.700000000000
   H             74.720000000000     30.640000000000     55.730000000000
   C             74.590000000000     29.390000000000     57.270000000000
   N             74.170000000000     29.130000000000     58.490000000000
   H             73.670000000000     29.820000000000     59.010000000000
   H             74.190000000000     28.180000000000     58.810000000000
   N             75.130000000000     28.410000000000     56.570000000000
   H             75.430000000000     28.580000000000     55.630000000000
   H             75.250000000000     27.500000000000     56.970000000000
   C             72.650000000000     34.500000000000     55.610000000000
   O             73.860000000000     34.710000000000     55.710000000000
   N             72.110000000000     34.250000000000     54.400000000000
   H             71.120000000000     34.180000000000     54.290000000000
   C             72.880000000000     34.070000000000     53.190000000000
   H             73.880000000000     33.760000000000     53.440000000000
   C             72.240000000000     32.980000000000     52.300000000000
   H             71.180000000000     33.260000000000     52.120000000000
   H             72.210000000000     32.030000000000     52.880000000000
   C             72.920000000000     32.740000000000     50.940000000000
   H             74.010000000000     32.650000000000     51.100000000000
   H             72.760000000000     33.620000000000     50.280000000000
   S             72.320000000000     31.240000000000     50.080000000000
   C             70.650000000000     31.830000000000     49.690000000000
   H             70.680000000000     32.750000000000     49.060000000000
   H             70.060000000000     32.060000000000     50.600000000000
   H             70.090000000000     31.060000000000     49.120000000000
   C             73.010000000000     35.370000000000     52.410000000000
   O             72.020000000000     36.020000000000     52.070000000000
   N             74.260000000000     35.780000000000     52.110000000000
   H             75.060000000000     35.250000000000     52.380000000000
   C             74.540000000000     37.030000000000     51.420000000000
   H             73.770000000000     37.750000000000     51.650000000000
   C             75.900000000000     37.620000000000     51.870000000000
   H             76.740000000000     36.940000000000     51.610000000000
   H             75.870000000000     37.700000000000     52.980000000000
   O             76.150000000000     38.930000000000     51.350000000000
   H             76.280000000000     38.850000000000     50.400000000000
   C             74.560000000000     36.800000000000     49.910000000000
   O             75.290000000000     35.960000000000     49.390000000000
   N             73.750000000000     37.560000000000     49.160000000000
   H             73.160000000000     38.240000000000     49.590000000000
   C             73.690000000000     37.460000000000     47.710000000000
   H             74.030000000000     36.490000000000     47.400000000000
   C             72.260000000000     37.680000000000     47.150000000000
   H             72.260000000000     37.480000000000     46.060000000000
   H             71.960000000000     38.740000000000     47.300000000000
   C             71.160000000000     36.810000000000     47.790000000000
   H             71.050000000000     37.100000000000     48.860000000000
   C             69.820000000000     37.050000000000     47.090000000000
   H             69.870000000000     36.710000000000     46.030000000000
   H             69.550000000000     38.130000000000     47.100000000000
   H             69.010000000000     36.480000000000     47.600000000000
   C             71.510000000000     35.310000000000     47.740000000000
   H             72.410000000000     35.090000000000     48.350000000000
   H             71.680000000000     34.990000000000     46.690000000000
   H             70.660000000000     34.720000000000     48.150000000000
   C             74.610000000000     38.490000000000     47.070000000000
   O             74.570000000000     39.680000000000     47.410000000000
   N             75.470000000000     38.080000000000     46.120000000000
   H             75.560000000000     37.120000000000     45.850000000000
   C             76.340000000000     39.020000000000     45.420000000000
   H             76.560000000000     39.850000000000     46.070000000000
   C             77.690000000000     38.450000000000     44.980000000000
   H             78.310000000000     39.250000000000     44.520000000000
   O             77.590000000000     37.370000000000     44.070000000000
   H             76.830000000000     37.540000000000     43.510000000000
   C             78.430000000000     37.890000000000     46.210000000000
   H             77.900000000000     37.020000000000     46.620000000000
   H             78.530000000000     38.670000000000     47.000000000000
   H             79.450000000000     37.550000000000     45.910000000000
   C             75.630000000000     39.580000000000     44.200000000000
   O             75.210000000000     38.830000000000     43.310000000000
   N             75.460000000000     40.910000000000     44.140000000000
   H             75.780000000000     41.500000000000     44.880000000000
   C             74.850000000000     41.600000000000     43.020000000000
   H             74.100000000000     40.930000000000     42.620000000000
   C             74.040000000000     42.860000000000     43.410000000000
   H             72.970000000000     42.630000000000     43.250000000000
   C             74.210000000000     43.180000000000     44.910000000000
   H             75.260000000000     43.460000000000     45.150000000000
   H             73.890000000000     42.340000000000     45.560000000000
   H             73.560000000000     44.050000000000     45.170000000000
   C             74.360000000000     44.110000000000     42.560000000000
   H             74.150000000000     43.930000000000     41.480000000000
   H             75.430000000000     44.400000000000     42.680000000000
   H             73.740000000000     44.960000000000     42.890000000000
   C             75.840000000000     41.790000000000     41.880000000000
   O             76.990000000000     42.200000000000     42.060000000000
   N             75.390000000000     41.430000000000     40.670000000000
   H             74.440000000000     41.140000000000     40.600000000000
   C             76.140000000000     41.370000000000     39.430000000000
   H             77.190000000000     41.430000000000     39.630000000000
   C             75.820000000000     40.010000000000     38.770000000000
   H             74.840000000000     39.660000000000     39.140000000000
   C             75.720000000000     40.050000000000     37.230000000000
   H             76.650000000000     40.460000000000     36.780000000000
   H             74.850000000000     40.660000000000     36.890000000000
   H             75.570000000000     39.020000000000     36.840000000000
   C             76.890000000000     39.000000000000     39.220000000000
   H             76.950000000000     38.960000000000     40.330000000000
   H             77.890000000000     39.300000000000     38.830000000000
   H             76.650000000000     37.990000000000     38.820000000000
   C             75.810000000000     42.560000000000     38.530000000000
   O             76.640000000000     43.050000000000     37.760000000000
   N             74.590000000000     43.120000000000     38.640000000000
   H             73.900000000000     42.730000000000     39.250000000000
   C             74.270000000000     44.360000000000     37.950000000000
   H             75.140000000000     44.990000000000     37.960000000000
   C             73.780000000000     44.180000000000     36.470000000000
   H             74.500000000000     43.520000000000     35.950000000000
   H             73.800000000000     45.160000000000     35.960000000000
   O             72.460000000000     43.620000000000     36.350000000000
   H             71.910000000000     44.100000000000     36.970000000000
   C             73.190000000000     45.090000000000     38.710000000000
   O             72.310000000000     44.480000000000     39.300000000000
   N             73.200000000000     46.430000000000     38.640000000000
   H             73.920000000000     46.940000000000     38.180000000000
   C             72.110000000000     47.250000000000     39.140000000000
   H             71.300000000000     46.630000000000     39.480000000000
   C             72.560000000000     48.180000000000     40.310000000000
   H             72.900000000000     47.540000000000     41.150000000000
   H             71.700000000000     48.780000000000     40.670000000000
   C             73.690000000000     49.130000000000     39.950000000000
   C             75.020000000000     48.820000000000     40.270000000000
   H             75.250000000000     47.890000000000     40.770000000000
   C             76.060000000000     49.720000000000     39.970000000000
   H             77.080000000000     49.470000000000     40.220000000000
   C             75.770000000000     50.940000000000     39.340000000000
   O             76.800000000000     51.870000000000     39.060000000000
   H             77.120000000000     52.190000000000     39.910000000000
   C             73.410000000000     50.370000000000     39.350000000000
   H             72.400000000000     50.640000000000     39.110000000000
   C             74.450000000000     51.260000000000     39.030000000000
   H             74.240000000000     52.200000000000     38.550000000000
   C             71.580000000000     48.050000000000     37.960000000000
   O             72.330000000000     48.450000000000     37.070000000000
   N             70.260000000000     48.300000000000     37.920000000000
   H             69.620000000000     47.860000000000     38.540000000000
   C             69.740000000000     49.290000000000     37.000000000000
   H             70.460000000000     50.080000000000     36.880000000000
   C             69.380000000000     48.700000000000     35.610000000000
   H             70.290000000000     48.190000000000     35.230000000000
   H             69.150000000000     49.520000000000     34.900000000000
   C             68.190000000000     47.700000000000     35.630000000000
   H             67.240000000000     48.250000000000     35.800000000000
   H             68.330000000000     46.990000000000     36.460000000000
   C             68.050000000000     46.950000000000     34.310000000000
   O             67.800000000000     47.530000000000     33.250000000000
   N             68.170000000000     45.600000000000     34.380000000000
   H             67.800000000000     45.070000000000     33.620000000000
   H             68.320000000000     45.180000000000     35.270000000000
   C             68.510000000000     49.890000000000     37.640000000000
   O             67.800000000000     49.250000000000     38.420000000000
   N             68.250000000000     51.170000000000     37.340000000000
   H             68.850000000000     51.690000000000     36.740000000000
   C             67.080000000000     51.870000000000     37.820000000000
   H             66.700000000000     51.400000000000     38.720000000000
   C             67.440000000000     53.340000000000     38.120000000000
   H             67.740000000000     53.860000000000     37.180000000000
   H             68.330000000000     53.320000000000     38.780000000000
   C             66.320000000000     54.150000000000     38.810000000000
   H             65.990000000000     53.610000000000     39.720000000000
   H             65.440000000000     54.210000000000     38.130000000000
   S             66.850000000000     55.840000000000     39.240000000000
   C             67.840000000000     55.390000000000     40.690000000000
   H             68.530000000000     54.540000000000     40.480000000000
   H             67.210000000000     55.090000000000     41.550000000000
   H             68.470000000000     56.250000000000     41.030000000000
   C             66.000000000000     51.800000000000     36.770000000000
   O             66.240000000000     52.090000000000     35.590000000000
   N             64.790000000000     51.380000000000     37.160000000000
   H             64.620000000000     51.120000000000     38.110000000000
   C             63.640000000000     51.340000000000     36.290000000000
   H             63.830000000000     51.900000000000     35.390000000000
   C             63.280000000000     49.880000000000     35.930000000000
   H             63.110000000000     49.300000000000     36.860000000000
   H             64.160000000000     49.430000000000     35.430000000000
   C             62.060000000000     49.760000000000     35.000000000000
   H             62.250000000000     50.300000000000     34.050000000000
   H             61.170000000000     50.210000000000     35.500000000000
   C             61.730000000000     48.300000000000     34.690000000000
   O             62.340000000000     47.370000000000     35.220000000000
   N             60.760000000000     48.080000000000     33.770000000000
   H             60.540000000000     47.130000000000     33.550000000000
   H             60.290000000000     48.850000000000     33.340000000000
   C             62.510000000000     52.010000000000     37.040000000000
   O             62.140000000000     51.590000000000     38.130000000000
   N             61.960000000000     53.120000000000     36.500000000000
   H             62.230000000000     53.430000000000     35.590000000000
   C             60.970000000000     53.910000000000     37.230000000000
   H             60.090000000000     53.290000000000     37.350000000000
   H             60.780000000000     54.800000000000     36.640000000000
   C             61.430000000000     54.370000000000     38.600000000000
   O             62.400000000000     55.110000000000     38.730000000000
   N             60.710000000000     53.940000000000     39.650000000000
   H             59.880000000000     53.420000000000     39.480000000000
   C             61.010000000000     54.210000000000     41.040000000000
   H             61.840000000000     54.900000000000     41.090000000000
   C             59.820000000000     54.900000000000     41.740000000000
   H             60.050000000000     55.040000000000     42.820000000000
   H             58.930000000000     54.240000000000     41.670000000000
   S             59.450000000000     56.520000000000     40.990000000000
   H             60.100000000000     57.230000000000     41.900000000000
   C             61.480000000000     52.960000000000     41.780000000000
   O             61.420000000000     52.890000000000     43.010000000000
   N             62.010000000000     51.950000000000     41.070000000000
   H             62.060000000000     51.970000000000     40.080000000000
   C             62.550000000000     50.760000000000     41.710000000000
   H             62.670000000000     50.920000000000     42.770000000000
   C             61.620000000000     49.520000000000     41.510000000000
   H             60.580000000000     49.880000000000     41.650000000000
   H             61.840000000000     48.790000000000     42.320000000000
   C             61.750000000000     48.780000000000     40.150000000000
   H             62.750000000000     48.300000000000     40.060000000000
   H             61.640000000000     49.490000000000     39.310000000000
   C             60.720000000000     47.670000000000     39.920000000000
   O             60.710000000000     47.050000000000     38.860000000000
   N             59.830000000000     47.410000000000     40.900000000000
   H             59.130000000000     46.710000000000     40.700000000000
   H             59.830000000000     47.940000000000     41.750000000000
   C             63.940000000000     50.490000000000     41.150000000000
   O             64.350000000000     51.030000000000     40.110000000000
   N             64.710000000000     49.660000000000     41.860000000000
   H             64.370000000000     49.270000000000     42.710000000000
   C             65.940000000000     49.090000000000     41.360000000000
   H             66.250000000000     49.590000000000     40.450000000000
   C             67.100000000000     49.120000000000     42.390000000000
   H             67.950000000000     48.500000000000     42.040000000000
   H             66.730000000000     48.680000000000     43.340000000000
   C             67.660000000000     50.520000000000     42.690000000000
   H             66.810000000000     51.180000000000     42.960000000000
   C             68.620000000000     50.450000000000     43.880000000000
   H             69.490000000000     49.800000000000     43.640000000000
   H             68.110000000000     50.030000000000     44.770000000000
   H             69.000000000000     51.470000000000     44.140000000000
   C             68.370000000000     51.150000000000     41.470000000000
   H             67.650000000000     51.290000000000     40.640000000000
   H             69.190000000000     50.490000000000     41.120000000000
   H             68.800000000000     52.130000000000     41.740000000000
   C             65.680000000000     47.650000000000     41.010000000000
   O             64.990000000000     46.940000000000     41.740000000000
   N             66.260000000000     47.200000000000     39.890000000000
   H             66.760000000000     47.820000000000     39.300000000000
   C             66.320000000000     45.800000000000     39.550000000000
   H             65.730000000000     45.210000000000     40.240000000000
   C             65.850000000000     45.490000000000     38.130000000000
   H             66.510000000000     45.990000000000     37.390000000000
   C             65.880000000000     43.960000000000     37.890000000000
   H             65.240000000000     43.450000000000     38.640000000000
   H             66.910000000000     43.550000000000     37.960000000000
   H             65.480000000000     43.730000000000     36.890000000000
   C             64.420000000000     46.030000000000     37.950000000000
   H             64.390000000000     47.140000000000     38.020000000000
   H             63.740000000000     45.610000000000     38.720000000000
   H             64.020000000000     45.740000000000     36.950000000000
   C             67.770000000000     45.410000000000     39.740000000000
   O             68.670000000000     45.900000000000     39.050000000000
   N             68.040000000000     44.550000000000     40.730000000000
   H             67.300000000000     44.200000000000     41.310000000000
   C             69.360000000000     44.110000000000     41.100000000000
   H             70.110000000000     44.700000000000     40.590000000000
   C             69.570000000000     44.240000000000     42.640000000000
   H             70.580000000000     43.860000000000     42.920000000000
   H             68.810000000000     43.600000000000     43.150000000000
   C             69.410000000000     45.670000000000     43.200000000000
   H             68.430000000000     46.080000000000     42.850000000000
   C             69.360000000000     45.690000000000     44.740000000000
   H             70.340000000000     45.390000000000     45.160000000000
   H             68.580000000000     45.000000000000     45.110000000000
   H             69.130000000000     46.710000000000     45.100000000000
   C             70.520000000000     46.600000000000     42.720000000000
   H             70.520000000000     46.670000000000     41.610000000000
   H             71.510000000000     46.220000000000     43.050000000000
   H             70.390000000000     47.620000000000     43.140000000000
   C             69.500000000000     42.670000000000     40.640000000000
   O             68.820000000000     41.780000000000     41.130000000000
   N             70.390000000000     42.400000000000     39.670000000000
   H             70.970000000000     43.130000000000     39.320000000000
   C             70.660000000000     41.040000000000     39.210000000000
   H             69.750000000000     40.460000000000     39.270000000000
   C             71.220000000000     40.920000000000     37.790000000000
   H             72.250000000000     41.350000000000     37.740000000000
   O             70.430000000000     41.630000000000     36.850000000000
   H             71.070000000000     42.050000000000     36.280000000000
   C             71.260000000000     39.460000000000     37.330000000000
   H             70.260000000000     38.980000000000     37.410000000000
   H             71.970000000000     38.850000000000     37.940000000000
   H             71.600000000000     39.380000000000     36.270000000000
   C             71.690000000000     40.460000000000     40.140000000000
   O             72.740000000000     41.060000000000     40.360000000000
   N             71.420000000000     39.280000000000     40.720000000000
   H             70.580000000000     38.810000000000     40.500000000000
   C             72.330000000000     38.590000000000     41.610000000000
   H             73.180000000000     39.220000000000     41.810000000000
   C             71.710000000000     38.240000000000     42.970000000000
   H             72.420000000000     37.630000000000     43.570000000000
   C             71.460000000000     39.550000000000     43.740000000000
   H             70.780000000000     40.220000000000     43.180000000000
   H             72.420000000000     40.090000000000     43.930000000000
   H             70.990000000000     39.330000000000     44.720000000000
   C             70.410000000000     37.450000000000     42.790000000000
   H             70.550000000000     36.560000000000     42.140000000000
   H             69.620000000000     38.090000000000     42.330000000000
   H             70.030000000000     37.110000000000     43.770000000000
   C             72.900000000000     37.370000000000     40.920000000000
   O             72.480000000000     36.970000000000     39.840000000000
   N             73.930000000000     36.740000000000     41.510000000000
   H             74.330000000000     37.090000000000     42.350000000000
   C             74.610000000000     35.620000000000     40.870000000000
   H             74.650000000000     35.770000000000     39.800000000000
   C             76.060000000000     35.510000000000     41.420000000000
   H             76.570000000000     36.480000000000     41.260000000000
   H             76.640000000000     34.740000000000     40.880000000000
   O             76.070000000000     35.240000000000     42.830000000000
   H             76.040000000000     34.280000000000     42.940000000000
   C             73.930000000000     34.290000000000     41.150000000000
   O             74.410000000000     33.240000000000     40.720000000000
   N             72.820000000000     34.300000000000     41.900000000000
   H             72.420000000000     35.170000000000     42.180000000000
   C             72.160000000000     33.110000000000     42.380000000000
   H             72.580000000000     32.240000000000     41.900000000000
   C             72.330000000000     32.970000000000     43.910000000000
   H             71.920000000000     33.880000000000     44.400000000000
   H             73.420000000000     32.940000000000     44.140000000000
   C             71.670000000000     31.730000000000     44.560000000000
   H             70.580000000000     31.760000000000     44.380000000000
   C             72.210000000000     30.410000000000     43.980000000000
   H             73.300000000000     30.320000000000     44.150000000000
   H             72.000000000000     30.330000000000     42.900000000000
   H             71.710000000000     29.550000000000     44.490000000000
   C             71.870000000000     31.740000000000     46.090000000000
   H             71.460000000000     32.680000000000     46.520000000000
   H             72.960000000000     31.690000000000     46.340000000000
   H             71.360000000000     30.880000000000     46.550000000000
   C             70.680000000000     33.130000000000     42.020000000000
   O             69.950000000000     34.070000000000     42.320000000000
   N             70.220000000000     32.060000000000     41.350000000000
   H             70.850000000000     31.350000000000     41.050000000000
   C             68.820000000000     31.760000000000     41.140000000000
   H             68.330000000000     32.630000000000     40.750000000000
   C             68.760000000000     30.580000000000     40.130000000000
   H             69.300000000000     29.740000000000     40.610000000000
   H             69.360000000000     30.840000000000     39.230000000000
   C             67.360000000000     30.060000000000     39.710000000000
   H             66.620000000000     30.110000000000     40.540000000000
   H             67.460000000000     28.990000000000     39.430000000000
   C             66.760000000000     30.740000000000     38.470000000000
   O             65.970000000000     30.140000000000     37.740000000000
   N             67.160000000000     31.990000000000     38.170000000000
   H             66.720000000000     32.420000000000     37.390000000000
   H             67.860000000000     32.440000000000     38.730000000000
   C             68.140000000000     31.350000000000     42.450000000000
   O             68.610000000000     30.440000000000     43.120000000000
   N             67.030000000000     32.010000000000     42.860000000000
   H             66.700000000000     32.790000000000     42.330000000000
   C             66.270000000000     31.640000000000     44.050000000000
   H             66.960000000000     31.640000000000     44.870000000000
   C             65.180000000000     32.730000000000     44.350000000000
   H             64.530000000000     32.860000000000     43.450000000000
   H             65.660000000000     33.720000000000     44.500000000000
   C             64.250000000000     32.470000000000     45.540000000000
   O             63.040000000000     32.680000000000     45.480000000000
   N             64.790000000000     31.920000000000     46.650000000000
   H             64.180000000000     31.900000000000     47.440000000000
   H             65.780000000000     31.840000000000     46.720000000000
   C             65.620000000000     30.250000000000     43.920000000000
   O             64.710000000000     30.120000000000     43.110000000000
   N             65.970000000000     29.200000000000     44.670000000000
   C             67.030000000000     29.190000000000     45.690000000000
   H             66.920000000000     30.030000000000     46.410000000000
   H             68.020000000000     29.250000000000     45.180000000000
   C             65.400000000000     27.860000000000     44.460000000000
   H             65.350000000000     27.650000000000     43.400000000000
   C             66.380000000000     26.960000000000     45.220000000000
   H             67.220000000000     26.720000000000     44.540000000000
   H             65.920000000000     26.000000000000     45.580000000000
   C             66.880000000000     27.830000000000     46.370000000000
   H             66.100000000000     27.890000000000     47.170000000000
   H             67.830000000000     27.470000000000     46.820000000000
   C             63.990000000000     27.710000000000     45.010000000000
   O             63.470000000000     26.590000000000     45.030000000000
   N             63.350000000000     28.800000000000     45.450000000000
   H             63.810000000000     29.690000000000     45.430000000000
   C             61.970000000000     28.810000000000     45.900000000000
   H             61.570000000000     27.810000000000     45.900000000000
   C             61.840000000000     29.430000000000     47.320000000000
   H             60.770000000000     29.550000000000     47.590000000000
   H             62.300000000000     30.440000000000     47.350000000000
   C             62.480000000000     28.570000000000     48.380000000000
   C             61.710000000000     27.590000000000     49.040000000000
   H             60.690000000000     27.410000000000     48.730000000000
   C             62.230000000000     26.880000000000     50.140000000000
   H             61.620000000000     26.160000000000     50.650000000000
   C             63.530000000000     27.150000000000     50.580000000000
   O             64.060000000000     26.460000000000     51.700000000000
   H             63.360000000000     25.910000000000     52.060000000000
   C             63.790000000000     28.810000000000     48.840000000000
   H             64.380000000000     29.580000000000     48.360000000000
   C             64.310000000000     28.100000000000     49.920000000000
   H             65.310000000000     28.320000000000     50.280000000000
   C             61.110000000000     29.620000000000     44.940000000000
   O             59.950000000000     29.870000000000     45.250000000000
   N             61.640000000000     30.040000000000     43.760000000000
   H             62.570000000000     29.760000000000     43.500000000000
   C             60.940000000000     30.910000000000     42.810000000000
   H             60.760000000000     31.830000000000     43.340000000000
   C             61.720000000000     31.300000000000     41.540000000000
   H             61.880000000000     30.410000000000     40.890000000000
   O             62.990000000000     31.840000000000     41.860000000000
   H             63.530000000000     31.100000000000     42.120000000000
   C             60.980000000000     32.400000000000     40.760000000000
   H             60.840000000000     33.300000000000     41.390000000000
   H             59.990000000000     32.060000000000     40.390000000000
   H             61.580000000000     32.690000000000     39.870000000000
   C             59.620000000000     30.290000000000     42.340000000000
   O             59.640000000000     29.230000000000     41.720000000000
   N             58.450000000000     30.880000000000     42.580000000000
   C             58.260000000000     32.090000000000     43.390000000000
   H             58.810000000000     32.950000000000     42.960000000000
   H             58.610000000000     31.890000000000     44.430000000000
   C             57.200000000000     30.200000000000     42.290000000000
   H             57.280000000000     29.140000000000     42.450000000000
   C             56.210000000000     30.900000000000     43.240000000000
   H             56.250000000000     30.400000000000     44.230000000000
   H             55.150000000000     30.890000000000     42.880000000000
   C             56.750000000000     32.320000000000     43.390000000000
   H             56.470000000000     32.940000000000     42.510000000000
   H             56.410000000000     32.820000000000     44.320000000000
   C             56.840000000000     30.460000000000     40.850000000000
   O             57.520000000000     31.190000000000     40.140000000000
   N             55.730000000000     29.870000000000     40.360000000000
   H             55.240000000000     29.200000000000     40.910000000000
   C             55.050000000000     30.370000000000     39.190000000000
   H             55.720000000000     30.330000000000     38.340000000000
   C             53.780000000000     29.500000000000     38.940000000000
   H             53.000000000000     30.070000000000     38.390000000000
   H             53.350000000000     29.270000000000     39.930000000000
   C             54.060000000000     28.180000000000     38.210000000000
   H             53.230000000000     27.480000000000     38.410000000000
   H             54.980000000000     27.730000000000     38.650000000000
   C             54.240000000000     28.310000000000     36.690000000000
   H             54.680000000000     27.340000000000     36.350000000000
   H             55.000000000000     29.090000000000     36.450000000000
   C             52.940000000000     28.510000000000     35.880000000000
   H             52.140000000000     27.870000000000     36.310000000000
   H             53.120000000000     28.200000000000     34.830000000000
   N             52.470000000000     29.920000000000     35.850000000000
   H             53.020000000000     30.460000000000     35.150000000000
   H             52.540000000000     30.370000000000     36.780000000000
   H             51.470000000000     29.960000000000     35.540000000000
   C             54.610000000000     31.810000000000     39.360000000000
   O             53.870000000000     32.100000000000     40.300000000000
   N             55.050000000000     32.760000000000     38.500000000000
   H             55.680000000000     32.580000000000     37.750000000000
   C             54.690000000000     34.140000000000     38.750000000000
   H             53.720000000000     34.130000000000     39.230000000000
   C             55.700000000000     34.870000000000     39.690000000000
   H             55.930000000000     34.200000000000     40.550000000000
   H             55.210000000000     35.780000000000     40.110000000000
   C             56.990000000000     35.290000000000     39.040000000000
   C             58.110000000000     34.440000000000     39.010000000000
   H             58.050000000000     33.460000000000     39.460000000000
   C             59.310000000000     34.840000000000     38.400000000000
   H             60.160000000000     34.180000000000     38.370000000000
   C             59.400000000000     36.120000000000     37.820000000000
   O             60.590000000000     36.560000000000     37.200000000000
   H             61.210000000000     35.830000000000     37.150000000000
   C             57.110000000000     36.570000000000     38.470000000000
   H             56.270000000000     37.250000000000     38.510000000000
   C             58.300000000000     36.980000000000     37.860000000000
   H             58.380000000000     37.960000000000     37.420000000000
   C             54.430000000000     34.940000000000     37.480000000000
   O             54.860000000000     34.610000000000     36.370000000000
   N             53.700000000000     36.050000000000     37.660000000000
   H             53.320000000000     36.240000000000     38.560000000000
   C             53.510000000000     37.090000000000     36.670000000000
   H             54.320000000000     37.050000000000     35.950000000000
   C             52.170000000000     37.070000000000     35.930000000000
   H             52.060000000000     37.970000000000     35.290000000000
   O             51.070000000000     37.020000000000     36.830000000000
   H             51.110000000000     36.170000000000     37.260000000000
   C             52.080000000000     35.840000000000     35.020000000000
   H             52.150000000000     34.900000000000     35.610000000000
   H             52.910000000000     35.860000000000     34.290000000000
   H             51.120000000000     35.850000000000     34.460000000000
   C             53.630000000000     38.430000000000     37.380000000000
   O             53.490000000000     38.520000000000     38.600000000000
   N             53.880000000000     39.510000000000     36.610000000000
   H             54.060000000000     39.400000000000     35.640000000000
   C             53.780000000000     40.870000000000     37.100000000000
   H             53.620000000000     40.870000000000     38.170000000000
   C             55.010000000000     41.740000000000     36.730000000000
   H             54.850000000000     42.790000000000     37.050000000000
   H             55.150000000000     41.720000000000     35.630000000000
   C             56.280000000000     41.260000000000     37.390000000000
   C             56.280000000000     40.800000000000     38.720000000000
   H             55.350000000000     40.760000000000     39.270000000000
   C             57.470000000000     40.430000000000     39.350000000000
   H             57.450000000000     40.080000000000     40.370000000000
   C             58.680000000000     40.520000000000     38.650000000000
   H             59.600000000000     40.220000000000     39.130000000000
   C             57.500000000000     41.360000000000     36.710000000000
   H             57.520000000000     41.750000000000     35.700000000000
   C             58.700000000000     40.990000000000     37.330000000000
   H             59.640000000000     41.070000000000     36.800000000000
   C             52.550000000000     41.510000000000     36.500000000000
   O             52.340000000000     41.500000000000     35.290000000000
   N             51.680000000000     42.090000000000     37.350000000000
   H             51.880000000000     42.140000000000     38.320000000000
   C             50.450000000000     42.700000000000     36.870000000000
   H             49.640000000000     42.040000000000     37.140000000000
   H             50.500000000000     42.900000000000     35.810000000000
   C             50.170000000000     44.030000000000     37.510000000000
   O             50.970000000000     44.590000000000     38.250000000000
   N             48.970000000000     44.550000000000     37.220000000000
   H             48.340000000000     44.050000000000     36.640000000000
   C             48.470000000000     45.780000000000     37.770000000000
   H             49.100000000000     46.140000000000     38.570000000000
   C             48.240000000000     46.850000000000     36.670000000000
   H             47.380000000000     47.500000000000     36.920000000000
   H             48.040000000000     46.360000000000     35.700000000000
   C             49.420000000000     47.820000000000     36.470000000000
   O             49.160000000000     48.990000000000     36.170000000000
   N             50.670000000000     47.370000000000     36.680000000000
   H             51.430000000000     48.020000000000     36.620000000000
   H             50.840000000000     46.430000000000     36.950000000000
   C             47.130000000000     45.440000000000     38.400000000000
   O             46.480000000000     44.470000000000     38.010000000000
   N             46.710000000000     46.260000000000     39.370000000000
   H             47.310000000000     46.980000000000     39.720000000000
   C             45.420000000000     46.190000000000     40.040000000000
   H             44.840000000000     45.360000000000     39.650000000000
   C             45.630000000000     45.970000000000     41.540000000000
   H             46.650000000000     46.310000000000     41.820000000000
   C             44.640000000000     46.740000000000     42.430000000000
   H             43.590000000000     46.600000000000     42.100000000000
   H             44.870000000000     47.830000000000     42.400000000000
   H             44.710000000000     46.390000000000     43.480000000000
   C             45.540000000000     44.450000000000     41.810000000000
   H             46.280000000000     43.910000000000     41.200000000000
   H             44.520000000000     44.070000000000     41.560000000000
   H             45.730000000000     44.240000000000     42.890000000000
   C             44.620000000000     47.440000000000     39.700000000000
   O             45.150000000000     48.560000000000     39.700000000000
   N             43.330000000000     47.290000000000     39.340000000000
   H             42.920000000000     46.380000000000     39.310000000000
   C             42.450000000000     48.420000000000     39.060000000000
   H             43.050000000000     49.230000000000     38.680000000000
   C             41.330000000000     48.080000000000     38.030000000000
   H             40.890000000000     49.030000000000     37.660000000000
   H             40.520000000000     47.520000000000     38.540000000000
   C             41.750000000000     47.230000000000     36.810000000000
   H             40.890000000000     47.170000000000     36.100000000000
   H             41.930000000000     46.190000000000     37.170000000000
   C             43.010000000000     47.710000000000     36.070000000000
   H             43.820000000000     47.750000000000     36.830000000000
   H             42.850000000000     48.750000000000     35.690000000000
   C             43.430000000000     46.800000000000     34.910000000000
   H             42.940000000000     47.110000000000     33.960000000000
   H             43.150000000000     45.740000000000     35.130000000000
   N             44.890000000000     46.840000000000     34.710000000000
   H             45.330000000000     46.130000000000     35.340000000000
   H             45.250000000000     47.780000000000     34.980000000000
   H             45.150000000000     46.630000000000     33.730000000000
   C             41.790000000000     48.850000000000     40.380000000000
   O             41.670000000000     48.020000000000     41.280000000000
   N             41.360000000000     50.100000000000     40.600000000000
   C             41.570000000000     51.230000000000     39.700000000000
   H             40.910000000000     51.100000000000     38.820000000000
   H             42.630000000000     51.310000000000     39.390000000000
   C             40.460000000000     50.460000000000     41.700000000000
   H             41.070000000000     50.430000000000     42.600000000000
   C             39.980000000000     51.880000000000     41.370000000000
   H             39.790000000000     52.470000000000     42.300000000000
   H             39.050000000000     51.850000000000     40.770000000000
   C             41.120000000000     52.440000000000     40.520000000000
   H             40.790000000000     53.300000000000     39.890000000000
   H             41.960000000000     52.760000000000     41.190000000000
   C             39.310000000000     49.490000000000     41.960000000000
   O             38.630000000000     49.090000000000     41.010000000000
   N             39.080000000000     49.110000000000     43.230000000000
   H             39.650000000000     49.490000000000     43.950000000000
   C             38.090000000000     48.130000000000     43.630000000000
   H             37.290000000000     48.080000000000     42.900000000000
   H             37.740000000000     48.400000000000     44.610000000000
   C             38.650000000000     46.740000000000     43.760000000000
   O             38.210000000000     46.000000000000     44.630000000000
   N             39.650000000000     46.350000000000     42.930000000000
   H             40.030000000000     46.970000000000     42.250000000000
   C             40.300000000000     45.060000000000     43.060000000000
   H             39.510000000000     44.320000000000     43.100000000000
   C             41.220000000000     44.680000000000     41.870000000000
   H             41.540000000000     43.630000000000     42.020000000000
   H             42.130000000000     45.320000000000     41.870000000000
   C             40.560000000000     44.780000000000     40.470000000000
   H             40.440000000000     45.840000000000     40.170000000000
   H             39.560000000000     44.310000000000     40.500000000000
   C             41.410000000000     44.070000000000     39.420000000000
   O             42.470000000000     44.630000000000     39.030000000000
   O             41.020000000000     42.940000000000     38.990000000000
   C             41.090000000000     44.940000000000     44.360000000000
   O             41.670000000000     45.900000000000     44.870000000000
   N             41.100000000000     43.730000000000     44.920000000000
   H             40.620000000000     42.950000000000     44.530000000000
   C             41.680000000000     43.430000000000     46.210000000000
   H             41.950000000000     44.350000000000     46.710000000000
   C             40.700000000000     42.670000000000     47.100000000000
   H             41.170000000000     42.330000000000     48.040000000000
   O             40.160000000000     41.560000000000     46.390000000000
   H             39.420000000000     41.220000000000     46.890000000000
   C             39.530000000000     43.610000000000     47.420000000000
   H             38.980000000000     43.910000000000     46.500000000000
   H             39.890000000000     44.520000000000     47.940000000000
   H             38.800000000000     43.090000000000     48.080000000000
   C             42.960000000000     42.630000000000     46.040000000000
   O             43.220000000000     42.030000000000     45.000000000000
   N             43.830000000000     42.650000000000     47.060000000000
   H             43.650000000000     43.190000000000     47.880000000000
   C             45.020000000000     41.840000000000     47.050000000000
   H             44.730000000000     40.840000000000     46.740000000000
   C             46.140000000000     42.340000000000     46.070000000000
   H             45.730000000000     42.310000000000     45.040000000000
   H             47.020000000000     41.660000000000     46.090000000000
   C             46.600000000000     43.750000000000     46.340000000000
   C             47.760000000000     43.990000000000     47.090000000000
   H             48.280000000000     43.150000000000     47.540000000000
   C             48.240000000000     45.290000000000     47.270000000000
   H             49.130000000000     45.470000000000     47.850000000000
   C             47.570000000000     46.370000000000     46.690000000000
   H             47.930000000000     47.370000000000     46.820000000000
   C             45.930000000000     44.840000000000     45.770000000000
   H             45.030000000000     44.660000000000     45.180000000000
   C             46.400000000000     46.140000000000     45.940000000000
   H             45.860000000000     46.970000000000     45.510000000000
   C             45.550000000000     41.670000000000     48.460000000000
   O             45.180000000000     42.390000000000     49.390000000000
   N             46.460000000000     40.700000000000     48.650000000000
   H             46.770000000000     40.140000000000     47.880000000000
   C             47.080000000000     40.430000000000     49.940000000000
   H             46.470000000000     40.810000000000     50.740000000000
   C             47.310000000000     38.940000000000     50.170000000000
   H             47.870000000000     38.500000000000     49.320000000000
   O             46.060000000000     38.280000000000     50.300000000000
   H             45.510000000000     38.590000000000     49.570000000000
   C             48.080000000000     38.680000000000     51.480000000000
   H             47.560000000000     39.150000000000     52.340000000000
   H             49.120000000000     39.060000000000     51.440000000000
   H             48.140000000000     37.590000000000     51.660000000000
   C             48.410000000000     41.130000000000     50.000000000000
   O             49.250000000000     40.970000000000     49.110000000000
   N             48.660000000000     41.930000000000     51.050000000000
   H             47.960000000000     42.090000000000     51.740000000000
   C             49.970000000000     42.510000000000     51.330000000000
   H             50.560000000000     42.550000000000     50.430000000000
   C             49.870000000000     43.920000000000     51.910000000000
   H             49.180000000000     43.910000000000     52.780000000000
   C             51.240000000000     44.450000000000     52.370000000000
   H             51.990000000000     44.380000000000     51.550000000000
   H             51.620000000000     43.900000000000     53.250000000000
   H             51.140000000000     45.520000000000     52.670000000000
   C             49.280000000000     44.860000000000     50.830000000000
   H             48.280000000000     44.510000000000     50.500000000000
   H             49.960000000000     44.900000000000     49.950000000000
   H             49.170000000000     45.890000000000     51.240000000000
   C             50.690000000000     41.630000000000     52.330000000000
   O             50.150000000000     41.300000000000     53.380000000000
   N             51.950000000000     41.250000000000     52.040000000000
   H             52.360000000000     41.490000000000     51.160000000000
   C             52.830000000000     40.630000000000     53.020000000000
   H             52.250000000000     40.240000000000     53.840000000000
   C             53.690000000000     39.500000000000     52.410000000000
   H             54.310000000000     39.910000000000     51.580000000000
   H             53.000000000000     38.750000000000     51.960000000000
   C             54.600000000000     38.740000000000     53.400000000000
   H             55.280000000000     39.460000000000     53.910000000000
   C             53.770000000000     38.010000000000     54.470000000000
   H             53.020000000000     37.350000000000     53.990000000000
   H             53.220000000000     38.740000000000     55.120000000000
   H             54.410000000000     37.390000000000     55.130000000000
   C             55.480000000000     37.720000000000     52.650000000000
   H             56.130000000000     38.250000000000     51.930000000000
   H             54.840000000000     37.000000000000     52.100000000000
   H             56.110000000000     37.150000000000     53.360000000000
   C             53.750000000000     41.710000000000     53.580000000000
   O             54.600000000000     42.240000000000     52.870000000000
   N             53.590000000000     42.060000000000     54.870000000000
   H             52.920000000000     41.590000000000     55.450000000000
   C             54.380000000000     43.070000000000     55.510000000000
   H             54.660000000000     43.820000000000     54.780000000000
   C             53.580000000000     43.760000000000     56.630000000000
   H             53.260000000000     43.020000000000     57.400000000000
   H             52.670000000000     44.230000000000     56.190000000000
   H             54.180000000000     44.560000000000     57.120000000000
   C             55.660000000000     42.480000000000     56.080000000000
   O             55.650000000000     41.500000000000     56.830000000000
   N             56.820000000000     43.060000000000     55.710000000000
   H             56.810000000000     43.840000000000     55.090000000000
   C             58.110000000000     42.580000000000     56.120000000000
   H             58.010000000000     41.880000000000     56.930000000000
   C             58.830000000000     41.920000000000     54.930000000000
   H             58.960000000000     42.640000000000     54.100000000000
   H             58.220000000000     41.070000000000     54.550000000000
   H             59.830000000000     41.530000000000     55.220000000000
   C             58.960000000000     43.730000000000     56.650000000000
   O             58.800000000000     44.880000000000     56.260000000000
   N             59.890000000000     43.410000000000     57.570000000000
   H             59.980000000000     42.470000000000     57.880000000000
   C             60.810000000000     44.380000000000     58.130000000000
   H             60.890000000000     45.230000000000     57.460000000000
   C             60.430000000000     44.860000000000     59.560000000000
   H             61.210000000000     45.530000000000     59.970000000000
   H             60.320000000000     43.980000000000     60.240000000000
   C             59.130000000000     45.610000000000     59.530000000000
   C             59.120000000000     47.010000000000     59.470000000000
   H             60.050000000000     47.560000000000     59.430000000000
   C             57.910000000000     47.710000000000     59.430000000000
   H             57.910000000000     48.790000000000     59.370000000000
   C             56.700000000000     47.010000000000     59.470000000000
   O             55.470000000000     47.690000000000     59.430000000000
   H             54.800000000000     47.070000000000     59.740000000000
   C             57.910000000000     44.920000000000     59.610000000000
   H             57.910000000000     43.840000000000     59.670000000000
   C             56.700000000000     45.620000000000     59.550000000000
   H             55.760000000000     45.070000000000     59.570000000000
   C             62.180000000000     43.740000000000     58.190000000000
   O             62.340000000000     42.680000000000     58.790000000000
   N             63.210000000000     44.350000000000     57.570000000000
   H             63.040000000000     45.190000000000     57.060000000000
   C             64.570000000000     43.830000000000     57.580000000000
   H             65.160000000000     44.530000000000     57.000000000000
   C             65.230000000000     43.740000000000     58.990000000000
   H             66.260000000000     43.350000000000     58.910000000000
   H             64.660000000000     43.060000000000     59.660000000000
   C             65.360000000000     45.120000000000     59.630000000000
   O             66.390000000000     45.780000000000     59.490000000000
   N             64.350000000000     45.550000000000     60.420000000000
   H             64.500000000000     46.420000000000     60.890000000000
   H             63.540000000000     44.980000000000     60.550000000000
   C             64.720000000000     42.500000000000     56.840000000000
   O             65.570000000000     41.680000000000     57.160000000000
   N             63.860000000000     42.240000000000     55.830000000000
   H             63.170000000000     42.920000000000     55.560000000000
   C             63.850000000000     41.010000000000     55.050000000000
   H             64.860000000000     40.680000000000     54.870000000000
   H             63.300000000000     41.200000000000     54.140000000000
   C             63.150000000000     39.870000000000     55.750000000000
   O             63.230000000000     38.720000000000     55.330000000000
   N             62.440000000000     40.170000000000     56.850000000000
   H             62.410000000000     41.110000000000     57.190000000000
   C             61.800000000000     39.170000000000     57.680000000000
   H             62.020000000000     38.180000000000     57.320000000000
   C             62.390000000000     39.300000000000     59.110000000000
   H             61.900000000000     40.120000000000     59.680000000000
   H             63.450000000000     39.600000000000     58.980000000000
   C             62.380000000000     37.990000000000     59.920000000000
   H             62.750000000000     37.160000000000     59.280000000000
   H             61.330000000000     37.740000000000     60.180000000000
   C             63.210000000000     38.040000000000     61.220000000000
   H             62.970000000000     37.160000000000     61.850000000000
   H             62.980000000000     38.960000000000     61.790000000000
   N             64.670000000000     37.960000000000     60.850000000000
   H             64.990000000000     37.170000000000     60.330000000000
   C             65.600000000000     38.880000000000     61.060000000000
   N             65.440000000000     40.010000000000     61.710000000000
   H             64.700000000000     40.130000000000     62.360000000000
   H             66.260000000000     40.570000000000     61.840000000000
   N             66.810000000000     38.660000000000     60.600000000000
   H             67.000000000000     37.860000000000     60.020000000000
   H             67.510000000000     39.350000000000     60.780000000000
   C             60.300000000000     39.470000000000     57.630000000000
   O             59.890000000000     40.520000000000     58.130000000000
   N             59.450000000000     38.650000000000     57.000000000000
   C             59.850000000000     37.470000000000     56.240000000000
   H             60.060000000000     36.640000000000     56.950000000000
   H             60.740000000000     37.660000000000     55.600000000000
   C             57.980000000000     38.770000000000     57.060000000000
   H             57.720000000000     39.710000000000     56.590000000000
   C             57.460000000000     37.550000000000     56.270000000000
   H             56.570000000000     37.810000000000     55.670000000000
   H             57.210000000000     36.710000000000     56.950000000000
   C             58.640000000000     37.130000000000     55.380000000000
   H             58.600000000000     36.050000000000     55.110000000000
   H             58.660000000000     37.740000000000     54.460000000000
   C             57.420000000000     38.810000000000     58.480000000000
   O             57.980000000000     38.160000000000     59.360000000000
   N             56.330000000000     39.560000000000     58.730000000000
   H             55.950000000000     40.160000000000     58.030000000000
   C             55.750000000000     39.570000000000     60.070000000000
   H             56.180000000000     38.780000000000     60.670000000000
   C             56.050000000000     40.930000000000     60.780000000000
   H             57.080000000000     41.230000000000     60.510000000000
   H             56.070000000000     40.690000000000     61.860000000000
   C             55.090000000000     42.130000000000     60.490000000000
   H             54.120000000000     41.820000000000     60.040000000000
   H             55.570000000000     42.790000000000     59.740000000000
   C             54.720000000000     42.990000000000     61.710000000000
   O             54.550000000000     44.200000000000     61.580000000000
   N             54.550000000000     42.380000000000     62.900000000000
   H             54.380000000000     42.950000000000     63.710000000000
   H             54.680000000000     41.390000000000     63.000000000000
   C             54.250000000000     39.300000000000     60.070000000000
   O             53.710000000000     38.880000000000     61.090000000000
   N             53.550000000000     39.500000000000     58.940000000000
   H             53.970000000000     39.830000000000     58.100000000000
   C             52.100000000000     39.320000000000     58.900000000000
   H             51.660000000000     39.950000000000     59.660000000000
   H             51.880000000000     38.270000000000     59.030000000000
   C             51.540000000000     39.760000000000     57.580000000000
   O             52.160000000000     40.560000000000     56.870000000000
   N             50.360000000000     39.240000000000     57.210000000000
   H             49.880000000000     38.580000000000     57.790000000000
   C             49.710000000000     39.530000000000     55.960000000000
   H             50.290000000000     40.280000000000     55.430000000000
   C             49.620000000000     38.270000000000     55.090000000000
   H             49.030000000000     37.480000000000     55.600000000000
   H             50.640000000000     37.870000000000     54.900000000000
   H             49.150000000000     38.490000000000     54.100000000000
   C             48.330000000000     40.120000000000     56.170000000000
   O             47.630000000000     39.810000000000     57.130000000000
   N             47.900000000000     41.020000000000     55.270000000000
   H             48.470000000000     41.280000000000     54.500000000000
   C             46.590000000000     41.640000000000     55.390000000000
   H             45.920000000000     40.920000000000     55.830000000000
   C             46.580000000000     42.890000000000     56.320000000000
   H             46.800000000000     42.540000000000     57.360000000000
   H             45.570000000000     43.360000000000     56.340000000000
   C             47.610000000000     43.930000000000     55.950000000000
   C             48.840000000000     44.000000000000     56.620000000000
   H             49.070000000000     43.280000000000     57.380000000000
   C             49.770000000000     45.000000000000     56.290000000000
   H             50.710000000000     45.050000000000     56.810000000000
   C             49.480000000000     45.930000000000     55.280000000000
   H             50.210000000000     46.680000000000     55.020000000000
   C             47.320000000000     44.880000000000     54.960000000000
   H             46.360000000000     44.830000000000     54.450000000000
   C             48.250000000000     45.870000000000     54.620000000000
   H             48.030000000000     46.570000000000     53.820000000000
   C             45.990000000000     41.950000000000     54.030000000000
   O             46.670000000000     42.200000000000     53.040000000000
   N             44.640000000000     41.890000000000     53.970000000000
   H             44.120000000000     41.660000000000     54.780000000000
   C             43.850000000000     42.170000000000     52.780000000000
   H             44.330000000000     41.750000000000     51.920000000000
   C             42.440000000000     41.570000000000     52.980000000000
   H             41.960000000000     42.050000000000     53.860000000000
   H             42.560000000000     40.490000000000     53.210000000000
   N             40.740000000000     42.770000000000     51.490000000000
   H             40.860000000000     43.710000000000     51.830000000000
   C             41.500000000000     41.660000000000     51.820000000000
   C             39.880000000000     42.390000000000     50.520000000000
   H             39.140000000000     43.050000000000     50.060000000000
   N             40.030000000000     41.120000000000     50.220000000000
   C             41.040000000000     40.660000000000     51.030000000000
   H             41.330000000000     39.610000000000     50.990000000000
   C             43.700000000000     43.670000000000     52.570000000000
   O             43.430000000000     44.400000000000     53.520000000000
   N             43.840000000000     44.150000000000     51.330000000000
   H             44.110000000000     43.560000000000     50.570000000000
   C             43.600000000000     45.550000000000     51.000000000000
   H             43.000000000000     46.000000000000     51.780000000000
   C             44.870000000000     46.390000000000     50.850000000000
   H             44.600000000000     47.430000000000     50.560000000000
   C             45.600000000000     46.470000000000     52.200000000000
   H             46.000000000000     45.470000000000     52.460000000000
   H             44.900000000000     46.790000000000     53.000000000000
   H             46.440000000000     47.190000000000     52.150000000000
   C             45.800000000000     45.810000000000     49.760000000000
   H             45.310000000000     45.820000000000     48.760000000000
   H             46.080000000000     44.760000000000     50.000000000000
   H             46.730000000000     46.410000000000     49.690000000000
   C             42.810000000000     45.680000000000     49.720000000000
   O             42.800000000000     44.800000000000     48.870000000000
   N             42.120000000000     46.820000000000     49.580000000000
   H             42.020000000000     47.420000000000     50.370000000000
   C             41.360000000000     47.210000000000     48.400000000000
   H             41.300000000000     46.390000000000     47.700000000000
   C             39.970000000000     47.740000000000     48.770000000000
   H             40.020000000000     48.770000000000     49.170000000000
   O             39.400000000000     46.980000000000     49.820000000000
   H             39.160000000000     46.120000000000     49.460000000000
   C             39.030000000000     47.710000000000     47.550000000000
   H             38.950000000000     46.690000000000     47.130000000000
   H             39.410000000000     48.390000000000     46.750000000000
   H             38.020000000000     48.060000000000     47.850000000000
   C             42.090000000000     48.370000000000     47.770000000000
   O             42.360000000000     49.370000000000     48.430000000000
   N             42.410000000000     48.310000000000     46.460000000000
   H             42.210000000000     47.500000000000     45.910000000000
   C             42.910000000000     49.490000000000     45.780000000000
   H             43.690000000000     49.920000000000     46.390000000000
   C             43.560000000000     49.160000000000     44.410000000000
   H             42.790000000000     48.670000000000     43.770000000000
   H             44.350000000000     48.410000000000     44.600000000000
   C             44.160000000000     50.360000000000     43.650000000000
   H             43.360000000000     51.110000000000     43.450000000000
   H             44.490000000000     50.010000000000     42.650000000000
   S             45.550000000000     51.180000000000     44.500000000000
   C             46.830000000000     49.940000000000     44.130000000000
   H             46.900000000000     49.760000000000     43.040000000000
   H             46.610000000000     48.970000000000     44.630000000000
   H             47.830000000000     50.280000000000     44.490000000000
   C             41.830000000000     50.540000000000     45.620000000000
   O             40.740000000000     50.290000000000     45.100000000000
   N             42.080000000000     51.750000000000     46.120000000000
   H             42.940000000000     51.940000000000     46.590000000000
   C             41.110000000000     52.820000000000     46.110000000000
   H             40.120000000000     52.400000000000     46.250000000000
   C             41.420000000000     53.790000000000     47.260000000000
   H             40.690000000000     54.620000000000     47.230000000000
   H             42.430000000000     54.230000000000     47.090000000000
   C             41.410000000000     53.190000000000     48.690000000000
   H             41.500000000000     54.030000000000     49.410000000000
   H             42.300000000000     52.540000000000     48.820000000000
   C             40.190000000000     52.330000000000     49.060000000000
   H             40.290000000000     51.980000000000     50.110000000000
   H             40.110000000000     51.450000000000     48.390000000000
   N             38.970000000000     53.180000000000     48.930000000000
   H             39.040000000000     54.160000000000     48.720000000000
   C             37.750000000000     52.700000000000     49.140000000000
   N             37.560000000000     51.520000000000     49.680000000000
   H             38.310000000000     51.050000000000     50.150000000000
   H             36.620000000000     51.250000000000     49.900000000000
   N             36.690000000000     53.400000000000     48.800000000000
   H             35.830000000000     52.900000000000     48.810000000000
   H             36.800000000000     54.210000000000     48.220000000000
   C             41.080000000000     53.580000000000     44.780000000000
   O             42.010000000000     53.490000000000     43.970000000000
   N             40.050000000000     54.420000000000     44.550000000000
   H             39.340000000000     54.560000000000     45.230000000000
   C             39.980000000000     55.310000000000     43.380000000000
   H             40.280000000000     54.750000000000     42.500000000000
   C             38.570000000000     55.910000000000     43.140000000000
   H             38.610000000000     56.760000000000     42.430000000000
   H             38.180000000000     56.300000000000     44.110000000000
   O             37.670000000000     54.950000000000     42.620000000000
   H             37.700000000000     54.980000000000     41.670000000000
   C             40.950000000000     56.460000000000     43.510000000000
   O             41.340000000000     57.090000000000     42.530000000000
   N             41.420000000000     56.710000000000     44.740000000000
   H             40.970000000000     56.260000000000     45.520000000000
   C             42.560000000000     57.550000000000     45.040000000000
   H             42.430000000000     58.480000000000     44.500000000000
   C             42.660000000000     57.910000000000     46.560000000000
   H             41.790000000000     58.570000000000     46.810000000000
   H             43.570000000000     58.500000000000     46.770000000000
   O             42.610000000000     56.760000000000     47.400000000000
   H             41.720000000000     56.740000000000     47.770000000000
   C             43.900000000000     56.960000000000     44.610000000000
   O             44.900000000000     57.670000000000     44.580000000000
   N             43.960000000000     55.650000000000     44.290000000000
   H             43.130000000000     55.100000000000     44.230000000000
   C             45.200000000000     54.940000000000     43.970000000000
   H             44.870000000000     53.930000000000     43.780000000000
   C             45.930000000000     55.410000000000     42.680000000000
   H             46.990000000000     55.090000000000     42.690000000000
   H             45.930000000000     56.520000000000     42.610000000000
   C             45.320000000000     54.820000000000     41.440000000000
   C             44.700000000000     55.610000000000     40.460000000000
   H             44.600000000000     56.670000000000     40.620000000000
   C             44.240000000000     55.040000000000     39.260000000000
   H             43.790000000000     55.670000000000     38.510000000000
   C             44.390000000000     53.670000000000     39.030000000000
   O             43.950000000000     53.040000000000     37.840000000000
   H             43.670000000000     53.700000000000     37.210000000000
   C             45.450000000000     53.440000000000     41.200000000000
   H             45.940000000000     52.810000000000     41.930000000000
   C             44.990000000000     52.870000000000     40.010000000000
   H             45.100000000000     51.810000000000     39.840000000000
   C             46.080000000000     54.750000000000     45.200000000000
   O             47.310000000000     54.820000000000     45.170000000000
   N             45.410000000000     54.490000000000     46.330000000000
   H             44.420000000000     54.410000000000     46.290000000000
   C             46.010000000000     54.270000000000     47.630000000000
   H             47.070000000000     54.090000000000     47.500000000000
   C             45.800000000000     55.410000000000     48.650000000000
   H             46.460000000000     55.230000000000     49.520000000000
   O             44.460000000000     55.540000000000     49.140000000000
   H             43.980000000000     55.970000000000     48.430000000000
   C             46.210000000000     56.750000000000     48.020000000000
   H             45.540000000000     57.020000000000     47.170000000000
   H             47.250000000000     56.700000000000     47.630000000000
   H             46.150000000000     57.570000000000     48.760000000000
   C             45.400000000000     53.000000000000     48.150000000000
   O             44.400000000000     52.510000000000     47.630000000000
   N             46.000000000000     52.420000000000     49.190000000000
   H             46.860000000000     52.790000000000     49.530000000000
   C             45.440000000000     51.320000000000     49.950000000000
   H             44.410000000000     51.160000000000     49.660000000000
   C             46.210000000000     50.010000000000     49.800000000000
   H             45.820000000000     49.280000000000     50.540000000000
   C             45.920000000000     49.440000000000     48.390000000000
   H             46.300000000000     50.120000000000     47.600000000000
   H             44.830000000000     49.300000000000     48.250000000000
   H             46.410000000000     48.450000000000     48.270000000000
   C             47.730000000000     50.170000000000     50.030000000000
   H             47.920000000000     50.960000000000     50.790000000000
   H             48.200000000000     50.500000000000     49.080000000000
   C             48.390000000000     48.880000000000     50.520000000000
   H             48.220000000000     48.050000000000     49.790000000000
   H             47.960000000000     48.570000000000     51.500000000000
   H             49.480000000000     49.010000000000     50.650000000000
   C             45.430000000000     51.760000000000     51.410000000000
   O             46.200000000000     52.630000000000     51.820000000000
   N             44.530000000000     51.180000000000     52.220000000000
   H             43.870000000000     50.510000000000     51.890000000000
   C             44.560000000000     51.360000000000     53.660000000000
   H             45.170000000000     52.210000000000     53.920000000000
   C             43.170000000000     51.660000000000     54.260000000000
   H             43.220000000000     51.510000000000     55.360000000000
   H             42.420000000000     50.940000000000     53.870000000000
   C             42.680000000000     53.110000000000     54.030000000000
   H             43.540000000000     53.790000000000     54.200000000000
   H             41.920000000000     53.340000000000     54.810000000000
   C             42.020000000000     53.360000000000     52.650000000000
   H             41.000000000000     52.910000000000     52.700000000000
   H             42.560000000000     52.830000000000     51.840000000000
   C             41.860000000000     54.850000000000     52.290000000000
   H             41.500000000000     55.420000000000     53.170000000000
   H             41.120000000000     54.970000000000     51.460000000000
   N             43.150000000000     55.430000000000     51.850000000000
   H             43.420000000000     55.120000000000     50.890000000000
   H             43.890000000000     55.140000000000     52.520000000000
   H             43.080000000000     56.470000000000     51.830000000000
   C             45.260000000000     50.170000000000     54.310000000000
   O             44.670000000000     49.130000000000     54.590000000000
   N             46.580000000000     50.300000000000     54.530000000000
   H             47.000000000000     51.190000000000     54.380000000000
   C             47.430000000000     49.260000000000     55.070000000000
   H             48.320000000000     49.220000000000     54.460000000000
   H             46.900000000000     48.320000000000     55.100000000000
   C             47.860000000000     49.570000000000     56.470000000000
   O             47.410000000000     50.530000000000     57.080000000000
   N             48.760000000000     48.740000000000     57.010000000000
   H             49.130000000000     47.970000000000     56.490000000000
   C             49.350000000000     48.960000000000     58.320000000000
   H             49.130000000000     49.960000000000     58.680000000000
   C             48.840000000000     47.910000000000     59.340000000000
   H             49.050000000000     46.880000000000     58.970000000000
   H             47.740000000000     48.020000000000     59.420000000000
   O             49.410000000000     48.090000000000     60.630000000000
   H             50.370000000000     48.020000000000     60.550000000000
   C             50.840000000000     48.820000000000     58.160000000000
   O             51.350000000000     47.720000000000     57.990000000000
   N             51.580000000000     49.940000000000     58.210000000000
   H             51.180000000000     50.840000000000     58.380000000000
   C             52.980000000000     49.930000000000     57.850000000000
   H             53.410000000000     48.960000000000     58.020000000000
   C             53.160000000000     50.360000000000     56.370000000000
   H             54.240000000000     50.320000000000     56.120000000000
   H             52.780000000000     51.400000000000     56.260000000000
   C             52.470000000000     49.520000000000     55.320000000000
   C             53.040000000000     48.320000000000     54.880000000000
   H             53.900000000000     47.920000000000     55.390000000000
   C             52.550000000000     47.670000000000     53.730000000000
   H             53.010000000000     46.760000000000     53.400000000000
   C             51.470000000000     48.230000000000     53.020000000000
   H             51.100000000000     47.740000000000     52.130000000000
   C             51.380000000000     50.050000000000     54.610000000000
   H             50.960000000000     51.000000000000     54.920000000000
   C             50.880000000000     49.410000000000     53.470000000000
   H             50.060000000000     49.860000000000     52.910000000000
   C             53.760000000000     50.930000000000     58.720000000000
   O             53.310000000000     52.050000000000     58.930000000000
   N             54.950000000000     50.540000000000     59.210000000000
   H             55.260000000000     49.600000000000     59.090000000000
   C             55.840000000000     51.380000000000     60.000000000000
   H             55.400000000000     52.350000000000     60.170000000000
   C             56.220000000000     50.700000000000     61.350000000000
   H             56.960000000000     51.310000000000     61.910000000000
   H             56.690000000000     49.720000000000     61.130000000000
   C             55.050000000000     50.440000000000     62.320000000000
   H             54.240000000000     49.900000000000     61.770000000000
   C             55.510000000000     49.540000000000     63.480000000000
   H             56.320000000000     50.030000000000     64.050000000000
   H             55.890000000000     48.560000000000     63.100000000000
   H             54.670000000000     49.340000000000     64.170000000000
   C             54.460000000000     51.740000000000     62.870000000000
   H             54.040000000000     52.370000000000     62.060000000000
   H             55.240000000000     52.320000000000     63.410000000000
   H             53.650000000000     51.520000000000     63.590000000000
   C             57.140000000000     51.600000000000     59.220000000000
   O             57.330000000000     51.060000000000     58.130000000000
   N             58.090000000000     52.380000000000     59.760000000000
   H             57.890000000000     52.920000000000     60.580000000000
   C             59.460000000000     52.460000000000     59.270000000000
   H             59.410000000000     52.940000000000     58.300000000000
   C             60.370000000000     53.330000000000     60.180000000000
   H             61.440000000000     53.050000000000     60.070000000000
   H             60.110000000000     53.110000000000     61.240000000000
   S             60.210000000000     55.110000000000     59.840000000000
   H             60.890000000000     55.080000000000     58.710000000000
   C             60.150000000000     51.120000000000     59.030000000000
   O             60.300000000000     50.280000000000     59.920000000000
   N             60.620000000000     50.890000000000     57.790000000000
   H             60.440000000000     51.570000000000     57.080000000000
   C             61.340000000000     49.690000000000     57.390000000000
   H             61.740000000000     49.180000000000     58.250000000000
   H             62.110000000000     49.980000000000     56.680000000000
   C             60.480000000000     48.710000000000     56.670000000000
   O             60.900000000000     47.580000000000     56.430000000000
   N             59.260000000000     49.130000000000     56.300000000000
   H             58.960000000000     50.050000000000     56.540000000000
   C             58.290000000000     48.290000000000     55.620000000000
   H             58.460000000000     47.250000000000     55.880000000000
   C             56.840000000000     48.670000000000     56.000000000000
   H             56.680000000000     48.430000000000     57.070000000000
   H             56.110000000000     48.070000000000     55.420000000000
   O             56.610000000000     50.060000000000     55.800000000000
   H             56.880000000000     50.490000000000     56.610000000000
   C             58.390000000000     48.390000000000     54.120000000000
   O             57.810000000000     47.580000000000     53.390000000000
   N             59.150000000000     49.370000000000     53.590000000000
   H             59.530000000000     50.100000000000     54.160000000000
   C             59.370000000000     49.550000000000     52.180000000000
   H             58.410000000000     49.740000000000     51.730000000000
   C             60.290000000000     50.780000000000     51.940000000000
   H             60.910000000000     50.610000000000     51.030000000000
   H             61.010000000000     50.840000000000     52.780000000000
   S             59.410000000000     52.340000000000     51.710000000000
   C             59.900000000000     48.310000000000     51.480000000000
   O             60.760000000000     47.570000000000     51.980000000000
   N             59.320000000000     48.010000000000     50.300000000000
   H             58.680000000000     48.660000000000     49.910000000000
   C             59.580000000000     46.770000000000     49.580000000000
   H             60.610000000000     46.470000000000     49.740000000000
   H             59.370000000000     46.950000000000     48.540000000000
   C             58.710000000000     45.630000000000     50.020000000000
   O             58.810000000000     44.540000000000     49.460000000000
   N             57.800000000000     45.830000000000     50.990000000000
   H             57.830000000000     46.680000000000     51.520000000000
   C             56.710000000000     44.900000000000     51.290000000000
   H             57.150000000000     43.940000000000     51.510000000000
   C             55.820000000000     45.320000000000     52.480000000000
   H             54.930000000000     44.650000000000     52.570000000000
   H             55.440000000000     46.360000000000     52.330000000000
   O             56.530000000000     45.250000000000     53.710000000000
   H             57.140000000000     46.000000000000     53.700000000000
   C             55.810000000000     44.710000000000     50.080000000000
   O             55.490000000000     45.670000000000     49.380000000000
   N             55.390000000000     43.470000000000     49.800000000000
   H             55.540000000000     42.710000000000     50.430000000000
   C             54.850000000000     43.130000000000     48.500000000000
   H             54.930000000000     43.990000000000     47.840000000000
   C             55.590000000000     42.000000000000     47.780000000000
   H             55.200000000000     41.900000000000     46.750000000000
   C             57.080000000000     42.380000000000     47.670000000000
   H             57.570000000000     42.380000000000     48.670000000000
   H             57.210000000000     43.390000000000     47.220000000000
   H             57.610000000000     41.640000000000     47.030000000000
   C             55.440000000000     40.640000000000     48.500000000000
   H             54.380000000000     40.290000000000     48.480000000000
   H             55.770000000000     40.710000000000     49.550000000000
   H             56.060000000000     39.880000000000     47.990000000000
   C             53.380000000000     42.800000000000     48.590000000000
   O             52.900000000000     42.200000000000     49.550000000000
   N             52.610000000000     43.230000000000     47.570000000000
   H             53.040000000000     43.750000000000     46.830000000000
   C             51.220000000000     42.870000000000     47.400000000000
   H             50.660000000000     43.760000000000     47.160000000000
   H             50.860000000000     42.380000000000     48.290000000000
   C             51.060000000000     41.920000000000     46.240000000000
   O             51.670000000000     42.090000000000     45.190000000000
   N             50.200000000000     40.900000000000     46.410000000000
   H             49.700000000000     40.790000000000     47.270000000000
   C             50.110000000000     39.800000000000     45.490000000000
   H             50.270000000000     40.180000000000     44.490000000000
   C             51.170000000000     38.710000000000     45.800000000000
   H             52.180000000000     39.170000000000     45.810000000000
   H             51.170000000000     37.930000000000     45.010000000000
   C             50.960000000000     38.040000000000     47.150000000000
   C             51.440000000000     38.630000000000     48.330000000000
   H             51.950000000000     39.580000000000     48.300000000000
   C             51.230000000000     38.010000000000     49.570000000000
   H             51.560000000000     38.480000000000     50.480000000000
   C             50.570000000000     36.780000000000     49.640000000000
   O             50.370000000000     36.180000000000     50.900000000000
   H             49.630000000000     35.570000000000     50.840000000000
   C             50.290000000000     36.810000000000     47.230000000000
   H             49.920000000000     36.350000000000     46.330000000000
   C             50.100000000000     36.180000000000     48.470000000000
   H             49.600000000000     35.220000000000     48.540000000000
   C             48.710000000000     39.200000000000     45.490000000000
   O             47.930000000000     39.360000000000     46.430000000000
   N             48.370000000000     38.500000000000     44.390000000000
   H             48.990000000000     38.470000000000     43.620000000000
   C             47.140000000000     37.750000000000     44.240000000000
   H             46.580000000000     37.740000000000     45.170000000000
   C             46.250000000000     38.270000000000     43.100000000000
   H             46.690000000000     38.000000000000     42.120000000000
   C             44.850000000000     37.650000000000     43.220000000000
   H             44.380000000000     37.920000000000     44.190000000000
   H             44.870000000000     36.540000000000     43.150000000000
   H             44.190000000000     38.030000000000     42.410000000000
   C             46.150000000000     39.810000000000     43.170000000000
   H             47.130000000000     40.290000000000     42.980000000000
   H             45.770000000000     40.120000000000     44.170000000000
   H             45.420000000000     40.170000000000     42.410000000000
   C             47.560000000000     36.320000000000     43.920000000000
   O             48.450000000000     36.100000000000     43.100000000000
   N             46.960000000000     35.300000000000     44.570000000000
   H             46.280000000000     35.460000000000     45.280000000000
   C             47.160000000000     33.910000000000     44.160000000000
   H             48.140000000000     33.820000000000     43.720000000000
   C             47.110000000000     32.900000000000     45.350000000000
   H             46.480000000000     32.010000000000     45.140000000000
   H             46.620000000000     33.420000000000     46.200000000000
   C             48.500000000000     32.390000000000     45.790000000000
   H             48.920000000000     31.780000000000     44.960000000000
   C             49.470000000000     33.540000000000     46.070000000000
   H             48.970000000000     34.260000000000     46.760000000000
   H             49.730000000000     34.080000000000     45.140000000000
   H             50.400000000000     33.170000000000     46.550000000000
   C             48.400000000000     31.490000000000     47.030000000000
   H             47.670000000000     30.670000000000     46.870000000000
   H             48.080000000000     32.070000000000     47.920000000000
   H             49.390000000000     31.030000000000     47.270000000000
   C             46.220000000000     33.500000000000     43.050000000000
   O             45.320000000000     34.200000000000     42.610000000000
   N             46.490000000000     32.310000000000     42.490000000000
   H             47.290000000000     31.810000000000     42.810000000000
   C             45.810000000000     31.770000000000     41.330000000000
   H             44.740000000000     31.880000000000     41.440000000000
   C             46.290000000000     32.410000000000     40.020000000000
   H             47.400000000000     32.400000000000     39.990000000000
   O             45.850000000000     33.760000000000     39.940000000000
   H             45.680000000000     34.030000000000     40.840000000000
   C             45.740000000000     31.730000000000     38.750000000000
   H             44.640000000000     31.580000000000     38.860000000000
   H             46.220000000000     30.750000000000     38.570000000000
   H             45.920000000000     32.370000000000     37.860000000000
   C             46.140000000000     30.310000000000     41.430000000000
   O             46.840000000000     29.740000000000     40.590000000000
   N             45.740000000000     29.670000000000     42.550000000000
   H             45.150000000000     30.140000000000     43.210000000000
   C             46.120000000000     28.300000000000     42.890000000000
   H             45.730000000000     27.640000000000     42.130000000000
   H             45.710000000000     28.090000000000     43.870000000000
   C             47.610000000000     28.090000000000     42.990000000000
   O             48.270000000000     28.380000000000     44.000000000000
   N             48.210000000000     27.550000000000     41.920000000000
   H             47.700000000000     27.420000000000     41.070000000000
   C             49.620000000000     27.350000000000     41.780000000000
   H             49.990000000000     26.950000000000     42.720000000000
   C             49.900000000000     26.250000000000     40.720000000000
   H             49.440000000000     25.310000000000     41.090000000000
   H             50.990000000000     26.080000000000     40.610000000000
   C             49.320000000000     26.500000000000     39.330000000000
   O             49.640000000000     25.680000000000     38.430000000000
   O             48.510000000000     27.440000000000     39.140000000000
   C             50.410000000000     28.640000000000     41.520000000000
   O             51.550000000000     28.760000000000     41.980000000000
   N             49.830000000000     29.640000000000     40.840000000000
   H             48.890000000000     29.520000000000     40.540000000000
   C             50.560000000000     30.800000000000     40.330000000000
   H             51.620000000000     30.590000000000     40.340000000000
   C             50.150000000000     31.050000000000     38.840000000000
   H             49.110000000000     31.430000000000     38.780000000000
   H             50.170000000000     30.060000000000     38.340000000000
   O             51.050000000000     31.920000000000     38.150000000000
   H             50.690000000000     32.800000000000     38.260000000000
   C             50.360000000000     32.060000000000     41.180000000000
   O             49.340000000000     32.240000000000     41.830000000000
   N             51.380000000000     32.950000000000     41.220000000000
   H             52.240000000000     32.750000000000     40.760000000000
   C             51.360000000000     34.200000000000     41.980000000000
   H             50.440000000000     34.260000000000     42.550000000000
   C             52.550000000000     34.320000000000     42.940000000000
   H             53.500000000000     34.330000000000     42.370000000000
   C             52.450000000000     35.620000000000     43.770000000000
   H             51.460000000000     35.690000000000     44.270000000000
   H             52.610000000000     36.520000000000     43.140000000000
   H             53.240000000000     35.630000000000     44.560000000000
   C             52.600000000000     33.100000000000     43.890000000000
   H             52.810000000000     32.170000000000     43.320000000000
   H             51.640000000000     32.990000000000     44.430000000000
   H             53.410000000000     33.230000000000     44.640000000000
   C             51.400000000000     35.400000000000     41.040000000000
   O             52.300000000000     35.540000000000     40.210000000000
   N             50.450000000000     36.340000000000     41.150000000000
   H             49.690000000000     36.220000000000     41.790000000000
   C             50.520000000000     37.590000000000     40.420000000000
   H             51.270000000000     37.540000000000     39.640000000000
   C             49.170000000000     37.900000000000     39.720000000000
   H             48.350000000000     37.850000000000     40.470000000000
   H             49.000000000000     37.080000000000     38.990000000000
   C             49.120000000000     39.250000000000     38.970000000000
   H             50.100000000000     39.370000000000     38.450000000000
   H             49.020000000000     40.080000000000     39.690000000000
   C             48.010000000000     39.300000000000     37.890000000000
   H             48.170000000000     38.420000000000     37.240000000000
   H             48.160000000000     40.190000000000     37.250000000000
   C             46.560000000000     39.230000000000     38.410000000000
   H             46.470000000000     38.500000000000     39.240000000000
   H             45.890000000000     38.910000000000     37.590000000000
   N             46.100000000000     40.560000000000     38.880000000000
   H             45.970000000000     41.210000000000     38.080000000000
   H             46.790000000000     40.960000000000     39.550000000000
   H             45.190000000000     40.510000000000     39.380000000000
   C             50.940000000000     38.700000000000     41.370000000000
   O             50.190000000000     39.100000000000     42.260000000000
   N             52.170000000000     39.220000000000     41.210000000000
   H             52.770000000000     38.900000000000     40.480000000000
   C             52.690000000000     40.300000000000     42.030000000000
   H             52.260000000000     40.220000000000     43.020000000000
   C             54.230000000000     40.280000000000     42.170000000000
   H             54.590000000000     41.170000000000     42.740000000000
   H             54.700000000000     40.300000000000     41.170000000000
   C             54.720000000000     39.060000000000     42.910000000000
   C             54.730000000000     39.050000000000     44.310000000000
   H             54.330000000000     39.890000000000     44.860000000000
   C             55.280000000000     37.970000000000     45.010000000000
   H             55.290000000000     37.980000000000     46.090000000000
   C             55.840000000000     36.890000000000     44.310000000000
   H             56.270000000000     36.060000000000     44.850000000000
   C             55.280000000000     37.980000000000     42.210000000000
   H             55.310000000000     37.990000000000     41.130000000000
   C             55.840000000000     36.900000000000     42.910000000000
   H             56.280000000000     36.070000000000     42.370000000000
   C             52.250000000000     41.640000000000     41.460000000000
   O             52.400000000000     41.910000000000     40.270000000000
   N             51.640000000000     42.510000000000     42.300000000000
   H             51.510000000000     42.270000000000     43.260000000000
   C             50.970000000000     43.700000000000     41.810000000000
   H             51.210000000000     43.870000000000     40.770000000000
   C             49.440000000000     43.600000000000     41.940000000000
   H             48.970000000000     44.540000000000     41.570000000000
   C             48.950000000000     42.450000000000     41.040000000000
   H             49.310000000000     41.480000000000     41.420000000000
   H             49.310000000000     42.590000000000     40.000000000000
   H             47.840000000000     42.420000000000     41.030000000000
   C             48.990000000000     43.370000000000     43.390000000000
   H             49.310000000000     44.200000000000     44.060000000000
   H             49.400000000000     42.410000000000     43.790000000000
   H             47.880000000000     43.300000000000     43.440000000000
   C             51.410000000000     44.970000000000     42.510000000000
   O             51.150000000000     46.070000000000     42.030000000000
   N             52.080000000000     44.880000000000     43.670000000000
   H             52.320000000000     43.990000000000     44.070000000000
   C             52.360000000000     46.060000000000     44.450000000000
   H             52.500000000000     46.910000000000     43.790000000000
   C             51.130000000000     46.340000000000     45.370000000000
   H             50.930000000000     45.430000000000     45.980000000000
   H             50.240000000000     46.500000000000     44.730000000000
   C             51.240000000000     47.510000000000     46.320000000000
   C             50.660000000000     48.740000000000     45.990000000000
   H             50.210000000000     48.870000000000     45.010000000000
   C             50.590000000000     49.780000000000     46.930000000000
   H             50.120000000000     50.710000000000     46.660000000000
   C             51.120000000000     49.590000000000     48.210000000000
   O             51.010000000000     50.610000000000     49.180000000000
   H             50.360000000000     51.230000000000     48.860000000000
   C             51.770000000000     47.330000000000     47.620000000000
   H             52.200000000000     46.380000000000     47.900000000000
   C             51.710000000000     48.370000000000     48.550000000000
   H             52.090000000000     48.220000000000     49.550000000000
   C             53.660000000000     45.910000000000     45.220000000000
   O             53.950000000000     44.860000000000     45.780000000000
   N             54.460000000000     46.980000000000     45.270000000000
   H             54.260000000000     47.760000000000     44.680000000000
   C             55.620000000000     47.110000000000     46.110000000000
   H             55.720000000000     46.270000000000     46.770000000000
   C             56.890000000000     47.290000000000     45.240000000000
   H             56.730000000000     48.150000000000     44.570000000000
   H             56.990000000000     46.390000000000     44.590000000000
   C             58.200000000000     47.490000000000     46.020000000000
   H             58.470000000000     46.530000000000     46.520000000000
   H             58.040000000000     48.240000000000     46.830000000000
   S             59.560000000000     48.080000000000     44.980000000000
   C             59.940000000000     46.490000000000     44.210000000000
   H             59.080000000000     46.140000000000     43.590000000000
   H             60.160000000000     45.710000000000     44.970000000000
   H             60.820000000000     46.580000000000     43.540000000000
   C             55.410000000000     48.360000000000     46.930000000000
   O             55.290000000000     49.460000000000     46.390000000000
   N             55.320000000000     48.230000000000     48.260000000000
   H             55.400000000000     47.340000000000     48.690000000000
   C             55.090000000000     49.370000000000     49.130000000000
   H             54.210000000000     49.870000000000     48.750000000000
   C             54.820000000000     48.960000000000     50.590000000000
   H             55.740000000000     48.550000000000     51.060000000000
   H             54.040000000000     48.180000000000     50.640000000000
   N             53.240000000000     50.900000000000     51.010000000000
   H             52.530000000000     50.640000000000     50.350000000000
   C             54.360000000000     50.160000000000     51.350000000000
   C             53.300000000000     52.050000000000     51.700000000000
   H             52.590000000000     52.870000000000     51.610000000000
   N             54.360000000000     52.100000000000     52.460000000000
   C             55.030000000000     50.910000000000     52.270000000000
   H             55.970000000000     50.720000000000     52.770000000000
   C             56.210000000000     50.410000000000     49.100000000000
   O             57.390000000000     50.040000000000     49.120000000000
   N             55.850000000000     51.720000000000     49.070000000000
   H             54.890000000000     51.980000000000     49.090000000000
   C             56.840000000000     52.790000000000     49.040000000000
   H             57.760000000000     52.430000000000     49.470000000000
   C             57.140000000000     53.280000000000     47.590000000000
   H             57.810000000000     54.160000000000     47.660000000000
   H             56.200000000000     53.640000000000     47.120000000000
   C             57.790000000000     52.210000000000     46.670000000000
   H             57.010000000000     51.730000000000     46.050000000000
   H             58.260000000000     51.430000000000     47.300000000000
   C             58.910000000000     52.770000000000     45.790000000000
   O             59.640000000000     53.700000000000     46.150000000000
   N             59.130000000000     52.140000000000     44.610000000000
   H             59.880000000000     52.470000000000     44.050000000000
   H             58.480000000000     51.440000000000     44.290000000000
   C             56.490000000000     54.050000000000     49.830000000000
   O             57.390000000000     54.830000000000     50.130000000000
   N             55.200000000000     54.350000000000     50.120000000000
   H             54.450000000000     53.720000000000     49.950000000000
   C             54.830000000000     55.710000000000     50.490000000000
   H             55.660000000000     56.170000000000     51.020000000000
   C             54.540000000000     56.480000000000     49.170000000000
   H             53.580000000000     56.100000000000     48.750000000000
   H             55.330000000000     56.210000000000     48.430000000000
   C             54.520000000000     58.010000000000     49.260000000000
   H             53.900000000000     58.310000000000     50.130000000000
   C             55.940000000000     58.550000000000     49.450000000000
   H             56.440000000000     58.660000000000     48.460000000000
   H             56.540000000000     57.850000000000     50.080000000000
   H             55.930000000000     59.530000000000     49.950000000000
   C             53.900000000000     58.630000000000     47.990000000000
   H             52.830000000000     58.340000000000     47.890000000000
   H             54.450000000000     58.290000000000     47.080000000000
   H             53.950000000000     59.740000000000     48.030000000000
   C             53.610000000000     55.820000000000     51.420000000000
   O             52.580000000000     55.210000000000     51.140000000000
   N             53.680000000000     56.660000000000     52.480000000000
   H             54.570000000000     57.010000000000     52.770000000000
   C             52.510000000000     57.150000000000     53.220000000000
   H             51.670000000000     56.500000000000     53.020000000000
   C             52.680000000000     57.270000000000     54.770000000000
   H             53.330000000000     58.130000000000     55.040000000000
   H             53.170000000000     56.360000000000     55.170000000000
   C             51.320000000000     57.440000000000     55.520000000000
   H             50.630000000000     56.630000000000     55.210000000000
   H             50.880000000000     58.420000000000     55.230000000000
   C             51.370000000000     57.430000000000     57.050000000000
   O             50.620000000000     56.630000000000     57.670000000000
   O             52.100000000000     58.260000000000     57.650000000000
   C             52.180000000000     58.560000000000     52.700000000000
   O             53.070000000000     59.410000000000     52.620000000000
   N             50.920000000000     58.850000000000     52.340000000000
   H             50.230000000000     58.130000000000     52.370000000000
   C             50.480000000000     60.200000000000     51.990000000000
   H             51.330000000000     60.780000000000     51.640000000000
   C             49.340000000000     60.210000000000     50.930000000000
   H             48.870000000000     61.220000000000     50.930000000000
   H             48.550000000000     59.480000000000     51.230000000000
   C             49.730000000000     59.970000000000     49.450000000000
   H             48.990000000000     60.530000000000     48.840000000000
   C             51.110000000000     60.550000000000     49.100000000000
   H             51.910000000000     59.970000000000     49.610000000000
   H             51.170000000000     61.610000000000     49.420000000000
   H             51.290000000000     60.500000000000     48.000000000000
   C             49.620000000000     58.500000000000     49.020000000000
   H             48.590000000000     58.120000000000     49.220000000000
   H             50.350000000000     57.880000000000     49.580000000000
   H             49.820000000000     58.420000000000     47.930000000000
   C             49.970000000000     60.960000000000     53.210000000000
   O             50.160000000000     62.170000000000     53.360000000000
   N             49.280000000000     60.270000000000     54.120000000000
   H             49.150000000000     59.280000000000     54.030000000000
   C             48.740000000000     60.820000000000     55.350000000000
   H             49.540000000000     61.360000000000     55.850000000000
   C             47.500000000000     61.750000000000     55.200000000000
   H             47.810000000000     62.640000000000     54.610000000000
   H             47.170000000000     62.130000000000     56.190000000000
   O             46.400000000000     61.120000000000     54.540000000000
   H             45.860000000000     60.760000000000     55.250000000000
   C             48.430000000000     59.640000000000     56.210000000000
   O             48.450000000000     58.520000000000     55.710000000000
   N             48.170000000000     59.840000000000     57.520000000000
   H             48.130000000000     60.740000000000     57.930000000000
   C             48.080000000000     58.800000000000     58.550000000000
   H             49.080000000000     58.420000000000     58.680000000000
   C             47.610000000000     59.410000000000     59.880000000000
   H             46.510000000000     59.340000000000     60.000000000000
   O             47.940000000000     60.790000000000     59.950000000000
   H             48.030000000000     60.990000000000     60.880000000000
   C             48.300000000000     58.710000000000     61.060000000000
   H             49.410000000000     58.840000000000     61.000000000000
   H             48.080000000000     57.630000000000     61.060000000000
   H             47.950000000000     59.140000000000     62.030000000000
   C             47.170000000000     57.630000000000     58.180000000000
   O             45.940000000000     57.720000000000     58.200000000000
   N             47.780000000000     56.470000000000     57.810000000000
   H             48.770000000000     56.440000000000     57.800000000000
   C             47.060000000000     55.280000000000     57.370000000000
   H             46.160000000000     55.170000000000     57.950000000000
   H             47.740000000000     54.440000000000     57.510000000000
   C             46.640000000000     55.270000000000     55.910000000000
   O             45.750000000000     54.530000000000     55.500000000000
   N             47.270000000000     56.100000000000     55.060000000000
   H             47.950000000000     56.740000000000     55.420000000000
   C             46.940000000000     56.200000000000     53.650000000000
   H             46.230000000000     55.430000000000     53.380000000000
   C             46.310000000000     57.590000000000     53.330000000000
   H             47.040000000000     58.380000000000     53.600000000000
   H             45.450000000000     57.720000000000     54.030000000000
   S             45.750000000000     57.800000000000     51.610000000000
   H             46.960000000000     58.060000000000     51.130000000000
   C             48.180000000000     55.960000000000     52.810000000000
   O             49.070000000000     56.790000000000     52.720000000000
   N             48.250000000000     54.790000000000     52.130000000000
   H             47.490000000000     54.150000000000     52.130000000000
   C             49.510000000000     54.270000000000     51.630000000000
   H             50.300000000000     54.980000000000     51.810000000000
   C             49.850000000000     52.970000000000     52.400000000000
   H             50.810000000000     52.520000000000     52.060000000000
   H             49.040000000000     52.220000000000     52.220000000000
   N             51.000000000000     53.710000000000     54.560000000000
   H             51.900000000000     53.970000000000     54.210000000000
   C             49.910000000000     53.220000000000     53.870000000000
   C             50.680000000000     53.710000000000     55.880000000000
   H             51.330000000000     54.100000000000     56.650000000000
   N             49.470000000000     53.230000000000     56.080000000000
   C             48.980000000000     52.930000000000     54.830000000000
   H             47.970000000000     52.570000000000     54.720000000000
   C             49.480000000000     53.970000000000     50.150000000000
   O             48.470000000000     53.570000000000     49.590000000000
   N             50.610000000000     54.130000000000     49.440000000000
   H             51.440000000000     54.460000000000     49.890000000000
   C             50.700000000000     53.830000000000     48.010000000000
   H             50.030000000000     53.010000000000     47.800000000000
   C             50.270000000000     54.980000000000     47.090000000000
   H             49.320000000000     55.400000000000     47.480000000000
   O             50.050000000000     54.530000000000     45.760000000000
   H             49.150000000000     54.780000000000     45.510000000000
   C             51.330000000000     56.090000000000     47.060000000000
   H             52.270000000000     55.760000000000     46.590000000000
   H             51.550000000000     56.440000000000     48.100000000000
   H             50.960000000000     56.970000000000     46.490000000000
   C             52.090000000000     53.310000000000     47.680000000000
   O             52.960000000000     53.210000000000     48.540000000000
   N             52.300000000000     52.880000000000     46.430000000000
   H             51.630000000000     53.080000000000     45.720000000000
   C             53.530000000000     52.200000000000     46.040000000000
   H             53.530000000000     51.220000000000     46.490000000000
   H             54.370000000000     52.820000000000     46.310000000000
   C             53.590000000000     52.020000000000     44.560000000000
   O             52.810000000000     52.600000000000     43.800000000000
   N             54.550000000000     51.190000000000     44.110000000000
   H             55.100000000000     50.670000000000     44.750000000000
   C             54.810000000000     50.940000000000     42.700000000000
   H             54.240000000000     51.640000000000     42.100000000000
   C             56.280000000000     51.060000000000     42.280000000000
   H             56.420000000000     50.790000000000     41.220000000000
   O             57.150000000000     50.260000000000     43.080000000000
   H             56.940000000000     49.360000000000     42.850000000000
   C             56.730000000000     52.510000000000     42.450000000000
   H             56.610000000000     52.850000000000     43.500000000000
   H             56.140000000000     53.180000000000     41.790000000000
   H             57.800000000000     52.590000000000     42.160000000000
   C             54.340000000000     49.570000000000     42.290000000000
   O             54.150000000000     48.680000000000     43.120000000000
   N             54.200000000000     49.340000000000     40.980000000000
   H             54.230000000000     50.100000000000     40.320000000000
   C             54.120000000000     48.030000000000     40.380000000000
   H             53.650000000000     47.360000000000     41.090000000000
   C             53.210000000000     48.070000000000     39.110000000000
   H             52.280000000000     48.610000000000     39.370000000000
   H             52.930000000000     47.040000000000     38.820000000000
   C             53.800000000000     48.750000000000     37.880000000000
   O             55.010000000000     49.090000000000     37.860000000000
   O             53.040000000000     48.870000000000     36.890000000000
   C             55.540000000000     47.500000000000     40.130000000000
   O             56.550000000000     48.060000000000     40.570000000000
   N             55.640000000000     46.350000000000     39.430000000000
   H             54.820000000000     45.920000000000     39.080000000000
   C             56.900000000000     45.710000000000     39.110000000000
   H             57.670000000000     46.100000000000     39.770000000000
   C             56.840000000000     44.180000000000     39.340000000000
   H             57.740000000000     43.670000000000     38.940000000000
   H             55.940000000000     43.750000000000     38.870000000000
   C             56.800000000000     43.940000000000     40.830000000000
   C             58.000000000000     43.830000000000     41.550000000000
   H             58.950000000000     43.890000000000     41.030000000000
   C             57.990000000000     43.660000000000     42.950000000000
   H             58.910000000000     43.580000000000     43.490000000000
   C             56.770000000000     43.600000000000     43.630000000000
   H             56.750000000000     43.470000000000     44.700000000000
   C             55.580000000000     43.840000000000     41.520000000000
   H             54.650000000000     43.900000000000     40.980000000000
   C             55.560000000000     43.680000000000     42.910000000000
   H             54.620000000000     43.610000000000     43.440000000000
   C             57.430000000000     46.090000000000     37.730000000000
   O             58.310000000000     45.430000000000     37.170000000000
   N             56.950000000000     47.220000000000     37.170000000000
   H             56.150000000000     47.690000000000     37.540000000000
   C             57.650000000000     47.950000000000     36.120000000000
   H             58.450000000000     47.340000000000     35.720000000000
   C             56.760000000000     48.390000000000     34.950000000000
   H             57.420000000000     48.710000000000     34.110000000000
   O             55.900000000000     49.490000000000     35.230000000000
   H             55.320000000000     49.220000000000     35.950000000000
   C             55.890000000000     47.230000000000     34.440000000000
   H             55.170000000000     46.900000000000     35.220000000000
   H             56.530000000000     46.360000000000     34.160000000000
   H             55.310000000000     47.550000000000     33.550000000000
   C             58.300000000000     49.180000000000     36.740000000000
   O             58.890000000000     50.020000000000     36.060000000000
   N             58.170000000000     49.320000000000     38.090000000000
   H             57.650000000000     48.620000000000     38.570000000000
   C             58.670000000000     50.430000000000     38.870000000000
   H             59.670000000000     50.680000000000     38.540000000000
   H             58.630000000000     50.140000000000     39.910000000000
   C             57.830000000000     51.670000000000     38.730000000000
   O             58.290000000000     52.780000000000     38.960000000000
   N             56.550000000000     51.510000000000     38.360000000000
   H             56.170000000000     50.610000000000     38.190000000000
   C             55.670000000000     52.610000000000     38.050000000000
   H             56.240000000000     53.510000000000     37.890000000000
   C             54.910000000000     52.240000000000     36.750000000000
   H             54.260000000000     51.350000000000     36.930000000000
   H             55.660000000000     51.930000000000     35.990000000000
   C             54.030000000000     53.350000000000     36.200000000000
   O             52.990000000000     53.710000000000     36.740000000000
   N             54.420000000000     53.880000000000     35.020000000000
   H             53.690000000000     54.370000000000     34.540000000000
   H             55.100000000000     53.390000000000     34.470000000000
   C             54.740000000000     52.850000000000     39.240000000000
   O             54.130000000000     51.920000000000     39.760000000000
   N             54.660000000000     54.100000000000     39.750000000000
   H             55.140000000000     54.870000000000     39.340000000000
   C             53.710000000000     54.430000000000     40.810000000000
   H             53.840000000000     53.700000000000     41.590000000000
   C             53.930000000000     55.840000000000     41.420000000000
   H             52.980000000000     56.330000000000     41.710000000000
   H             54.410000000000     56.510000000000     40.670000000000
   C             54.790000000000     55.790000000000     42.660000000000
   C             56.180000000000     55.960000000000     42.590000000000
   H             56.640000000000     56.090000000000     41.620000000000
   C             56.960000000000     55.970000000000     43.750000000000
   H             58.020000000000     56.110000000000     43.690000000000
   C             56.350000000000     55.830000000000     45.000000000000
   H             56.950000000000     55.850000000000     45.900000000000
   C             54.190000000000     55.640000000000     43.920000000000
   H             53.110000000000     55.520000000000     43.990000000000
   C             54.960000000000     55.660000000000     45.090000000000
   H             54.490000000000     55.550000000000     46.050000000000
   C             52.260000000000     54.290000000000     40.390000000000
   O             51.850000000000     54.720000000000     39.310000000000
   N             51.420000000000     53.720000000000     41.270000000000
   H             51.770000000000     53.320000000000     42.120000000000
   C             49.990000000000     53.830000000000     41.130000000000
   H             49.730000000000     53.490000000000     40.140000000000
   C             49.250000000000     52.950000000000     42.170000000000
   H             48.180000000000     53.220000000000     42.260000000000
   H             49.710000000000     53.070000000000     43.180000000000
   C             49.310000000000     51.500000000000     41.760000000000
   C             48.400000000000     51.010000000000     40.820000000000
   H             47.680000000000     51.690000000000     40.370000000000
   C             48.380000000000     49.660000000000     40.470000000000
   H             47.670000000000     49.290000000000     39.750000000000
   C             49.300000000000     48.780000000000     41.050000000000
   O             49.250000000000     47.410000000000     40.700000000000
   H             49.980000000000     46.990000000000     41.160000000000
   C             50.230000000000     50.610000000000     42.340000000000
   H             50.940000000000     50.960000000000     43.070000000000
   C             50.230000000000     49.250000000000     41.980000000000
   H             50.940000000000     48.580000000000     42.430000000000
   C             49.500000000000     55.270000000000     41.220000000000
   O             49.940000000000     56.040000000000     42.080000000000
   N             48.570000000000     55.690000000000     40.340000000000
   H             48.270000000000     55.080000000000     39.610000000000
   C             48.090000000000     57.070000000000     40.310000000000
   H             47.710000000000     57.280000000000     41.300000000000
   H             47.340000000000     57.120000000000     39.540000000000
   C             49.160000000000     58.100000000000     39.970000000000
   O             50.020000000000     57.810000000000     39.140000000000
   N             49.160000000000     59.310000000000     40.520000000000
   C             48.000000000000     59.860000000000     41.230000000000
   H             47.950000000000     59.450000000000     42.270000000000
   H             47.060000000000     59.630000000000     40.680000000000
   C             50.060000000000     60.350000000000     40.050000000000
   H             50.500000000000     60.130000000000     39.090000000000
   C             49.130000000000     61.580000000000     40.030000000000
   H             48.520000000000     61.550000000000     39.110000000000
   H             49.680000000000     62.550000000000     40.060000000000
   C             48.230000000000     61.370000000000     41.250000000000
   H             48.770000000000     61.650000000000     42.180000000000
   H             47.290000000000     61.960000000000     41.180000000000
   C             51.190000000000     60.560000000000     41.030000000000
   O             51.890000000000     61.570000000000     40.930000000000
   N             51.410000000000     59.640000000000     41.990000000000
   H             50.870000000000     58.800000000000     42.010000000000
   C             52.370000000000     59.830000000000     43.070000000000
   H             52.320000000000     60.870000000000     43.360000000000
   C             52.000000000000     58.960000000000     44.310000000000
   H             52.600000000000     59.270000000000     45.200000000000
   H             52.180000000000     57.890000000000     44.100000000000
   C             50.540000000000     59.160000000000     44.660000000000
   C             50.060000000000     60.400000000000     45.080000000000
   H             50.740000000000     61.230000000000     45.200000000000
   C             48.690000000000     60.590000000000     45.330000000000
   H             48.320000000000     61.570000000000     45.620000000000
   C             47.790000000000     59.530000000000     45.150000000000
   O             46.410000000000     59.730000000000     45.310000000000
   H             45.970000000000     58.900000000000     45.080000000000
   C             49.630000000000     58.090000000000     44.540000000000
   H             49.990000000000     57.120000000000     44.240000000000
   C             48.270000000000     58.270000000000     44.780000000000
   H             47.590000000000     57.440000000000     44.650000000000
   C             53.810000000000     59.560000000000     42.630000000000
   O             54.090000000000     59.050000000000     41.550000000000
   N             54.780000000000     59.940000000000     43.480000000000
   H             54.550000000000     60.420000000000     44.320000000000
   C             56.190000000000     59.740000000000     43.190000000000
   H             56.300000000000     58.770000000000     42.740000000000
   C             56.770000000000     60.830000000000     42.250000000000
   H             56.180000000000     60.780000000000     41.310000000000
   H             57.820000000000     60.580000000000     41.980000000000
   C             56.700000000000     62.270000000000     42.800000000000
   H             57.330000000000     62.360000000000     43.710000000000
   H             55.650000000000     62.470000000000     43.090000000000
   C             57.150000000000     63.310000000000     41.770000000000
   H             56.560000000000     63.190000000000     40.830000000000
   H             58.230000000000     63.200000000000     41.520000000000
   N             56.850000000000     64.670000000000     42.330000000000
   H             55.920000000000     65.030000000000     42.250000000000
   C             57.720000000000     65.450000000000     42.970000000000
   N             58.960000000000     65.100000000000     43.230000000000
   H             59.550000000000     65.790000000000     43.660000000000
   H             59.340000000000     64.230000000000     42.930000000000
   N             57.360000000000     66.650000000000     43.360000000000
   H             56.530000000000     67.070000000000     42.990000000000
   H             58.090000000000     67.240000000000     43.700000000000
   C             57.000000000000     59.700000000000     44.480000000000
   O             56.550000000000     60.100000000000     45.550000000000
   N             58.250000000000     59.200000000000     44.410000000000
   H             58.690000000000     58.930000000000     43.560000000000
   C             59.110000000000     59.010000000000     45.550000000000
   H             58.440000000000     58.760000000000     46.370000000000
   C             60.030000000000     57.760000000000     45.380000000000
   H             59.400000000000     56.850000000000     45.370000000000
   H             60.730000000000     57.680000000000     46.230000000000
   C             60.850000000000     57.750000000000     44.100000000000
   O             60.600000000000     58.540000000000     43.160000000000
   O             61.730000000000     56.860000000000     44.000000000000
   C             59.870000000000     60.260000000000     46.010000000000
   O             61.100000000000     60.360000000000     45.910000000000
   N             59.150000000000     61.230000000000     46.600000000000
   H             58.160000000000     61.140000000000     46.660000000000
   C             59.710000000000     62.440000000000     47.150000000000
   H             60.740000000000     62.270000000000     47.450000000000
   C             59.630000000000     63.580000000000     46.110000000000
   H             58.580000000000     63.780000000000     45.830000000000
   H             60.180000000000     63.280000000000     45.190000000000
   H             60.080000000000     64.520000000000     46.490000000000
   C             58.920000000000     62.840000000000     48.380000000000
   O             57.710000000000     62.650000000000     48.430000000000
   N             59.580000000000     63.380000000000     49.430000000000
   H             60.510000000000     63.720000000000     49.310000000000
   C             58.920000000000     63.710000000000     50.690000000000
   H             58.030000000000     63.100000000000     50.750000000000
   C             59.770000000000     63.410000000000     51.980000000000
   H             59.110000000000     63.610000000000     52.840000000000
   H             60.630000000000     64.110000000000     52.070000000000
   C             60.280000000000     61.940000000000     52.100000000000
   H             61.130000000000     61.790000000000     51.410000000000
   H             59.470000000000     61.240000000000     51.810000000000
   C             60.770000000000     61.600000000000     53.530000000000
   O             61.620000000000     62.290000000000     54.090000000000
   N             60.280000000000     60.490000000000     54.130000000000
   H             60.570000000000     60.280000000000     55.060000000000
   H             59.600000000000     59.900000000000     53.670000000000
   C             58.390000000000     65.150000000000     50.680000000000
   O             58.800000000000     66.010000000000     51.470000000000
   N             57.450000000000     65.430000000000     49.770000000000
   H             57.140000000000     64.710000000000     49.150000000000
   C             56.850000000000     66.740000000000     49.550000000000
   H             57.080000000000     67.390000000000     50.380000000000
   C             57.270000000000     67.400000000000     48.230000000000
   H             56.860000000000     68.430000000000     48.190000000000
   C             58.800000000000     67.510000000000     48.150000000000
   H             59.260000000000     66.500000000000     48.060000000000
   H             59.220000000000     68.020000000000     49.040000000000
   H             59.100000000000     68.080000000000     47.240000000000
   C             56.750000000000     66.640000000000     46.980000000000
   H             55.640000000000     66.680000000000     46.900000000000
   H             57.060000000000     65.570000000000     47.010000000000
   H             57.180000000000     67.100000000000     46.070000000000
   C             55.360000000000     66.550000000000     49.480000000000
   O             54.900000000000     65.440000000000     49.230000000000
   N             54.580000000000     67.640000000000     49.680000000000
   H             54.960000000000     68.410000000000     50.200000000000
   C             53.440000000000     68.060000000000     48.860000000000
   H             53.980000000000     68.570000000000     48.060000000000
   C             52.590000000000     69.230000000000     49.420000000000
   H             52.830000000000     70.120000000000     48.800000000000
   C             51.070000000000     69.010000000000     49.270000000000
   H             50.740000000000     68.100000000000     49.820000000000
   H             50.780000000000     68.910000000000     48.210000000000
   H             50.510000000000     69.880000000000     49.690000000000
   C             52.930000000000     69.640000000000     50.870000000000
   H             54.020000000000     69.710000000000     51.070000000000
   H             52.460000000000     68.950000000000     51.600000000000
   H             52.500000000000     70.650000000000     51.070000000000
   C             52.670000000000     67.050000000000     48.010000000000
   O             52.580000000000     67.250000000000     46.800000000000
   N             52.080000000000     65.970000000000     48.560000000000
   H             52.240000000000     65.750000000000     49.520000000000
   C             51.340000000000     65.000000000000     47.760000000000
   H             51.160000000000     65.420000000000     46.780000000000
   C             52.110000000000     63.680000000000     47.500000000000
   H             51.420000000000     62.950000000000     47.030000000000
   H             52.450000000000     63.270000000000     48.470000000000
   C             53.320000000000     63.900000000000     46.550000000000
   H             54.050000000000     64.590000000000     47.010000000000
   H             52.960000000000     64.370000000000     45.610000000000
   C             54.000000000000     62.590000000000     46.150000000000
   O             53.530000000000     61.850000000000     45.280000000000
   N             55.150000000000     62.280000000000     46.770000000000
   H             55.610000000000     61.430000000000     46.490000000000
   H             55.510000000000     62.850000000000     47.510000000000
   C             49.940000000000     64.770000000000     48.300000000000
   O             49.660000000000     63.840000000000     49.050000000000
   N             49.020000000000     65.650000000000     47.880000000000
   H             49.280000000000     66.400000000000     47.270000000000
   C             47.600000000000     65.580000000000     48.110000000000
   H             47.490000000000     65.390000000000     49.170000000000
   C             46.900000000000     66.960000000000     47.900000000000
   H             47.160000000000     67.540000000000     48.810000000000
   H             45.800000000000     66.820000000000     47.940000000000
   C             47.240000000000     67.910000000000     46.690000000000
   H             46.280000000000     68.070000000000     46.170000000000
   C             47.710000000000     69.280000000000     47.220000000000
   H             48.670000000000     69.160000000000     47.770000000000
   H             46.970000000000     69.720000000000     47.910000000000
   H             47.870000000000     69.980000000000     46.380000000000
   C             48.230000000000     67.440000000000     45.600000000000
   H             47.960000000000     66.440000000000     45.210000000000
   H             49.270000000000     67.430000000000     45.980000000000
   H             48.190000000000     68.150000000000     44.750000000000
   C             46.920000000000     64.450000000000     47.340000000000
   O             47.050000000000     64.400000000000     46.110000000000
   N             46.220000000000     63.480000000000     47.940000000000
   C             46.110000000000     63.270000000000     49.390000000000
   H             45.270000000000     63.890000000000     49.770000000000
   H             47.050000000000     63.520000000000     49.920000000000
   C             45.570000000000     62.400000000000     47.210000000000
   H             46.360000000000     61.890000000000     46.680000000000
   C             44.950000000000     61.500000000000     48.290000000000
   H             45.000000000000     60.430000000000     48.010000000000
   H             43.890000000000     61.770000000000     48.490000000000
   C             45.780000000000     61.790000000000     49.540000000000
   H             45.240000000000     61.570000000000     50.490000000000
   H             46.720000000000     61.200000000000     49.520000000000
   C             44.560000000000     62.830000000000     46.160000000000
   O             43.900000000000     63.860000000000     46.300000000000
   N             44.400000000000     62.000000000000     45.110000000000
   H             45.020000000000     61.220000000000     45.030000000000
   C             43.260000000000     62.020000000000     44.220000000000
   H             43.180000000000     63.010000000000     43.790000000000
   C             43.420000000000     60.980000000000     43.100000000000
   H             43.650000000000     60.000000000000     43.560000000000
   C             42.150000000000     60.820000000000     42.230000000000
   H             41.870000000000     61.800000000000     41.770000000000
   H             41.300000000000     60.430000000000     42.820000000000
   H             42.350000000000     60.100000000000     41.410000000000
   C             44.620000000000     61.380000000000     42.220000000000
   H             45.550000000000     61.440000000000     42.830000000000
   H             44.450000000000     62.370000000000     41.750000000000
   H             44.780000000000     60.620000000000     41.430000000000
   C             41.980000000000     61.750000000000     45.020000000000
   O             41.960000000000     60.890000000000     45.890000000000
   N             40.890000000000     62.500000000000     44.760000000000
   H             40.910000000000     63.220000000000     44.070000000000
   C             39.640000000000     62.330000000000     45.490000000000
   H             39.860000000000     62.480000000000     46.540000000000
   C             38.610000000000     63.400000000000     45.050000000000
   H             38.370000000000     63.250000000000     43.970000000000
   H             39.090000000000     64.390000000000     45.160000000000
   C             37.290000000000     63.410000000000     45.850000000000
   H             37.520000000000     63.460000000000     46.930000000000
   H             36.750000000000     62.460000000000     45.660000000000
   C             36.420000000000     64.630000000000     45.480000000000
   H             36.530000000000     64.840000000000     44.390000000000
   H             36.830000000000     65.510000000000     46.020000000000
   C             34.930000000000     64.520000000000     45.810000000000
   H             34.400000000000     65.460000000000     45.550000000000
   H             34.770000000000     64.320000000000     46.900000000000
   N             34.310000000000     63.420000000000     45.040000000000
   H             34.730000000000     62.510000000000     45.340000000000
   H             34.480000000000     63.560000000000     44.020000000000
   H             33.290000000000     63.400000000000     45.200000000000
   C             39.070000000000     60.920000000000     45.340000000000
   O             38.900000000000     60.420000000000     44.230000000000
   N             38.810000000000     60.240000000000     46.480000000000
   H             38.960000000000     60.650000000000     47.380000000000
   C             38.390000000000     58.860000000000     46.490000000000
   H             38.840000000000     58.380000000000     45.640000000000
   C             38.910000000000     58.160000000000     47.780000000000
   H             38.250000000000     58.400000000000     48.640000000000
   H             39.920000000000     58.540000000000     48.020000000000
   C             39.020000000000     56.660000000000     47.640000000000
   O             38.880000000000     56.140000000000     46.500000000000
   O             39.340000000000     55.990000000000     48.650000000000
   C             36.880000000000     58.730000000000     46.330000000000
   O             36.110000000000     59.670000000000     46.530000000000
   N             36.440000000000     57.540000000000     45.910000000000
   H             37.090000000000     56.780000000000     45.890000000000
   C             35.070000000000     57.230000000000     45.600000000000
   H             34.420000000000     57.990000000000     46.010000000000
   C             34.800000000000     57.060000000000     44.070000000000
   H             33.770000000000     56.680000000000     43.900000000000
   H             35.510000000000     56.330000000000     43.640000000000
   C             34.950000000000     58.370000000000     43.330000000000
   C             33.820000000000     59.060000000000     42.850000000000
   H             32.840000000000     58.630000000000     42.990000000000
   C             33.950000000000     60.290000000000     42.180000000000
   H             33.070000000000     60.800000000000     41.810000000000
   C             35.220000000000     60.820000000000     41.960000000000
   O             35.380000000000     62.030000000000     41.270000000000
   H             36.140000000000     61.900000000000     40.700000000000
   C             36.210000000000     58.900000000000     43.060000000000
   H             37.100000000000     58.380000000000     43.390000000000
   C             36.350000000000     60.130000000000     42.390000000000
   H             37.340000000000     60.530000000000     42.210000000000
   C             34.710000000000     55.940000000000     46.300000000000
   O             35.570000000000     55.110000000000     46.590000000000
   N             33.420000000000     55.750000000000     46.600000000000
   H             32.740000000000     56.460000000000     46.420000000000
   C             32.880000000000     54.470000000000     47.010000000000
   H             33.480000000000     54.080000000000     47.810000000000
   C             31.440000000000     54.600000000000     47.500000000000
   H             30.800000000000     55.000000000000     46.680000000000
   C             30.890000000000     53.240000000000     47.950000000000
   H             31.570000000000     52.780000000000     48.710000000000
   H             30.790000000000     52.530000000000     47.100000000000
   H             29.890000000000     53.360000000000     48.420000000000
   C             31.370000000000     55.600000000000     48.680000000000
   H             31.730000000000     56.610000000000     48.390000000000
   H             31.980000000000     55.220000000000     49.530000000000
   H             30.330000000000     55.700000000000     49.030000000000
   C             32.970000000000     53.480000000000     45.840000000000
   O             32.610000000000     53.810000000000     44.710000000000
   N             33.490000000000     52.260000000000     46.070000000000
   H             33.790000000000     52.030000000000     46.990000000000
   C             33.660000000000     51.260000000000     45.040000000000
   H             33.900000000000     51.760000000000     44.110000000000
   C             34.820000000000     50.280000000000     45.380000000000
   H             34.910000000000     49.530000000000     44.560000000000
   H             34.580000000000     49.720000000000     46.310000000000
   C             36.190000000000     50.960000000000     45.590000000000
   H             36.980000000000     50.180000000000     45.700000000000
   H             36.170000000000     51.550000000000     46.530000000000
   C             36.570000000000     51.860000000000     44.410000000000
   O             36.650000000000     51.420000000000     43.260000000000
   N             36.800000000000     53.160000000000     44.690000000000
   H             37.080000000000     53.750000000000     43.930000000000
   H             36.550000000000     53.550000000000     45.570000000000
   C             32.360000000000     50.510000000000     44.830000000000
   O             32.030000000000     49.560000000000     45.540000000000
   N             31.550000000000     50.940000000000     43.840000000000
   H             31.850000000000     51.700000000000     43.260000000000
   C             30.150000000000     50.570000000000     43.710000000000
   H             29.650000000000     50.890000000000     44.610000000000
   C             29.470000000000     51.280000000000     42.530000000000
   H             29.920000000000     50.950000000000     41.570000000000
   O             29.650000000000     52.680000000000     42.650000000000
   H             29.970000000000     53.000000000000     41.800000000000
   C             27.960000000000     51.020000000000     42.550000000000
   H             27.530000000000     51.300000000000     43.530000000000
   H             27.720000000000     49.950000000000     42.350000000000
   H             27.460000000000     51.620000000000     41.770000000000
   C             29.880000000000     49.090000000000     43.570000000000
   O             29.020000000000     48.540000000000     44.260000000000
   N             30.650000000000     48.370000000000     42.730000000000
   H             31.370000000000     48.810000000000     42.200000000000
   C             30.500000000000     46.930000000000     42.550000000000
   H             29.470000000000     46.750000000000     42.300000000000
   C             31.320000000000     46.390000000000     41.370000000000
   H             31.240000000000     45.290000000000     41.340000000000
   C             30.720000000000     46.940000000000     40.060000000000
   H             30.850000000000     48.040000000000     39.980000000000
   H             29.640000000000     46.700000000000     40.000000000000
   H             31.220000000000     46.470000000000     39.180000000000
   C             32.820000000000     46.750000000000     41.490000000000
   H             33.240000000000     46.400000000000     42.460000000000
   H             32.990000000000     47.850000000000     41.400000000000
   H             33.390000000000     46.230000000000     40.690000000000
   C             30.740000000000     46.130000000000     43.820000000000
   O             30.020000000000     45.170000000000     44.120000000000
   N             31.730000000000     46.530000000000     44.640000000000
   H             32.320000000000     47.290000000000     44.350000000000
   C             32.040000000000     45.970000000000     45.940000000000
   H             32.190000000000     44.910000000000     45.820000000000
   C             33.340000000000     46.600000000000     46.520000000000
   H             33.540000000000     46.160000000000     47.530000000000
   H             33.220000000000     47.700000000000     46.650000000000
   C             34.570000000000     46.360000000000     45.650000000000
   O             34.510000000000     46.000000000000     44.460000000000
   N             35.780000000000     46.540000000000     46.220000000000
   H             36.580000000000     46.250000000000     45.710000000000
   H             35.810000000000     46.880000000000     47.160000000000
   C             30.880000000000     46.130000000000     46.920000000000
   O             30.500000000000     45.200000000000     47.630000000000
   N             30.240000000000     47.320000000000     46.950000000000
   H             30.580000000000     48.070000000000     46.390000000000
   C             29.030000000000     47.570000000000     47.730000000000
   H             29.250000000000     47.330000000000     48.760000000000
   C             28.600000000000     49.040000000000     47.660000000000
   H             28.390000000000     49.330000000000     46.610000000000
   C             27.340000000000     49.300000000000     48.510000000000
   H             27.520000000000     48.990000000000     49.560000000000
   H             26.450000000000     48.760000000000     48.120000000000
   H             27.100000000000     50.390000000000     48.500000000000
   C             29.740000000000     49.920000000000     48.200000000000
   H             30.630000000000     49.880000000000     47.540000000000
   H             30.030000000000     49.590000000000     49.220000000000
   H             29.400000000000     50.980000000000     48.250000000000
   C             27.860000000000     46.680000000000     47.310000000000
   O             27.150000000000     46.130000000000     48.150000000000
   N             27.650000000000     46.500000000000     45.990000000000
   H             28.220000000000     46.980000000000     45.330000000000
   C             26.640000000000     45.590000000000     45.440000000000
   H             25.690000000000     45.860000000000     45.870000000000
   C             26.520000000000     45.700000000000     43.920000000000
   H             27.510000000000     45.490000000000     43.470000000000
   C             25.490000000000     44.690000000000     43.360000000000
   H             24.480000000000     44.890000000000     43.760000000000
   H             25.770000000000     43.640000000000     43.620000000000
   H             25.450000000000     44.740000000000     42.250000000000
   C             26.100000000000     47.130000000000     43.500000000000
   H             26.760000000000     47.880000000000     43.980000000000
   H             25.070000000000     47.330000000000     43.880000000000
   C             26.140000000000     47.350000000000     41.990000000000
   H             25.300000000000     46.830000000000     41.490000000000
   H             27.090000000000     46.960000000000     41.560000000000
   H             26.070000000000     48.430000000000     41.750000000000
   C             26.890000000000     44.140000000000     45.870000000000
   O             25.970000000000     43.440000000000     46.290000000000
   N             28.150000000000     43.670000000000     45.820000000000
   H             28.880000000000     44.240000000000     45.450000000000
   C             28.540000000000     42.360000000000     46.320000000000
   H             27.970000000000     41.620000000000     45.780000000000
   C             30.040000000000     42.150000000000     46.030000000000
   H             30.670000000000     42.860000000000     46.600000000000
   H             30.240000000000     42.310000000000     44.950000000000
   H             30.350000000000     41.120000000000     46.300000000000
   C             28.260000000000     42.160000000000     47.800000000000
   O             27.720000000000     41.140000000000     48.220000000000
   N             28.580000000000     43.170000000000     48.640000000000
   H             29.080000000000     43.960000000000     48.290000000000
   C             28.220000000000     43.210000000000     50.040000000000
   H             28.600000000000     42.310000000000     50.490000000000
   C             28.960000000000     44.400000000000     50.720000000000
   H             28.790000000000     45.310000000000     50.100000000000
   H             30.050000000000     44.200000000000     50.670000000000
   C             28.590000000000     44.720000000000     52.130000000000
   C             28.940000000000     44.020000000000     53.260000000000
   H             29.530000000000     43.120000000000     53.260000000000
   N             28.460000000000     44.670000000000     54.370000000000
   H             28.730000000000     44.520000000000     55.300000000000
   C             27.800000000000     45.800000000000     53.990000000000
   C             27.860000000000     45.870000000000     52.580000000000
   C             27.280000000000     46.960000000000     51.910000000000
   H             27.310000000000     47.020000000000     50.840000000000
   C             26.650000000000     47.940000000000     52.670000000000
   H             26.160000000000     48.770000000000     52.180000000000
   C             27.200000000000     46.800000000000     54.740000000000
   H             27.190000000000     46.760000000000     55.820000000000
   C             26.620000000000     47.870000000000     54.060000000000
   H             26.160000000000     48.660000000000     54.640000000000
   C             26.700000000000     43.180000000000     50.310000000000
   O             26.230000000000     42.450000000000     51.180000000000
   N             25.890000000000     43.930000000000     49.530000000000
   H             26.290000000000     44.580000000000     48.890000000000
   C             24.430000000000     43.810000000000     49.540000000000
   H             24.090000000000     43.960000000000     50.550000000000
   C             23.780000000000     44.860000000000     48.590000000000
   H             22.860000000000     44.450000000000     48.120000000000
   H             24.500000000000     45.030000000000     47.760000000000
   C             23.390000000000     46.240000000000     49.190000000000
   H             22.290000000000     46.250000000000     49.320000000000
   C             23.990000000000     46.540000000000     50.580000000000
   H             25.090000000000     46.440000000000     50.540000000000
   H             23.590000000000     45.830000000000     51.340000000000
   H             23.730000000000     47.570000000000     50.900000000000
   C             23.740000000000     47.370000000000     48.210000000000
   H             23.220000000000     47.220000000000     47.240000000000
   H             24.830000000000     47.380000000000     48.030000000000
   H             23.440000000000     48.360000000000     48.630000000000
   C             23.940000000000     42.420000000000     49.170000000000
   O             23.040000000000     41.880000000000     49.830000000000
   N             24.520000000000     41.760000000000     48.150000000000
   H             25.190000000000     42.240000000000     47.570000000000
   C             24.250000000000     40.370000000000     47.840000000000
   H             23.180000000000     40.280000000000     47.740000000000
   C             24.940000000000     39.910000000000     46.520000000000
   H             24.950000000000     38.800000000000     46.440000000000
   H             25.990000000000     40.280000000000     46.500000000000
   C             24.210000000000     40.410000000000     45.310000000000
   C             22.840000000000     40.130000000000     45.150000000000
   H             22.300000000000     39.590000000000     45.920000000000
   C             22.150000000000     40.540000000000     44.010000000000
   H             21.090000000000     40.330000000000     43.920000000000
   C             22.830000000000     41.210000000000     42.990000000000
   O             22.120000000000     41.670000000000     41.870000000000
   H             21.230000000000     41.320000000000     41.930000000000
   C             24.880000000000     41.060000000000     44.260000000000
   H             25.940000000000     41.250000000000     44.350000000000
   C             24.200000000000     41.450000000000     43.100000000000
   H             24.710000000000     41.960000000000     42.300000000000
   C             24.580000000000     39.390000000000     48.950000000000
   O             23.790000000000     38.480000000000     49.230000000000
   N             25.720000000000     39.570000000000     49.640000000000
   H             26.380000000000     40.260000000000     49.350000000000
   C             26.060000000000     38.810000000000     50.840000000000
   H             26.070000000000     37.760000000000     50.580000000000
   C             27.450000000000     39.230000000000     51.340000000000
   H             27.470000000000     40.300000000000     51.650000000000
   H             28.210000000000     39.100000000000     50.540000000000
   H             27.760000000000     38.610000000000     52.210000000000
   C             25.030000000000     39.000000000000     51.950000000000
   O             24.550000000000     38.030000000000     52.540000000000
   N             24.590000000000     40.240000000000     52.200000000000
   H             25.010000000000     41.020000000000     51.730000000000
   C             23.530000000000     40.540000000000     53.140000000000
   H             23.840000000000     40.160000000000     54.100000000000
   C             23.350000000000     42.070000000000     53.240000000000
   H             23.020000000000     42.490000000000     52.270000000000
   H             24.320000000000     42.540000000000     53.510000000000
   H             22.600000000000     42.320000000000     54.020000000000
   C             22.210000000000     39.850000000000     52.810000000000
   O             21.580000000000     39.250000000000     53.680000000000
   N             21.790000000000     39.850000000000     51.520000000000
   H             22.300000000000     40.390000000000     50.860000000000
   C             20.640000000000     39.120000000000     51.030000000000
   H             19.790000000000     39.420000000000     51.620000000000
   C             20.330000000000     39.470000000000     49.570000000000
   H             21.260000000000     39.310000000000     48.970000000000
   C             19.210000000000     38.560000000000     48.990000000000
   H             18.310000000000     38.600000000000     49.640000000000
   H             19.540000000000     37.510000000000     48.900000000000
   H             18.920000000000     38.910000000000     47.980000000000
   C             19.920000000000     40.950000000000     49.430000000000
   H             20.500000000000     41.590000000000     50.140000000000
   H             18.850000000000     41.050000000000     49.710000000000
   C             20.140000000000     41.500000000000     48.010000000000
   H             19.730000000000     40.820000000000     47.240000000000
   H             21.230000000000     41.630000000000     47.810000000000
   H             19.650000000000     42.490000000000     47.910000000000
   C             20.760000000000     37.600000000000     51.230000000000
   O             19.830000000000     36.950000000000     51.690000000000
   N             21.950000000000     37.010000000000     50.960000000000
   H             22.680000000000     37.560000000000     50.560000000000
   C             22.270000000000     35.620000000000     51.240000000000
   H             21.520000000000     35.010000000000     50.760000000000
   C             23.720000000000     35.260000000000     50.740000000000
   H             24.290000000000     34.700000000000     51.510000000000
   H             24.260000000000     36.230000000000     50.630000000000
   C             23.870000000000     34.480000000000     49.400000000000
   H             24.350000000000     33.500000000000     49.650000000000
   C             22.560000000000     34.150000000000     48.680000000000
   H             21.990000000000     35.090000000000     48.520000000000
   H             21.940000000000     33.440000000000     49.270000000000
   H             22.770000000000     33.700000000000     47.690000000000
   C             24.830000000000     35.210000000000     48.440000000000
   H             25.800000000000     35.410000000000     48.940000000000
   H             24.390000000000     36.170000000000     48.120000000000
   H             25.020000000000     34.590000000000     47.540000000000
   C             22.130000000000     35.260000000000     52.720000000000
   O             21.710000000000     34.150000000000     53.060000000000
   N             22.460000000000     36.200000000000     53.620000000000
   H             22.880000000000     37.040000000000     53.280000000000
   C             22.390000000000     36.040000000000     55.060000000000
   H             22.500000000000     35.000000000000     55.310000000000
   C             23.520000000000     36.890000000000     55.690000000000
   H             23.340000000000     37.130000000000     56.760000000000
   H             23.640000000000     37.840000000000     55.130000000000
   C             24.830000000000     36.110000000000     55.580000000000
   O             25.650000000000     36.320000000000     54.700000000000
   N             25.040000000000     35.180000000000     56.540000000000
   H             25.860000000000     34.620000000000     56.480000000000
   H             24.370000000000     35.080000000000     57.280000000000
   C             21.040000000000     36.460000000000     55.660000000000
   O             20.900000000000     36.500000000000     56.880000000000
   N             20.020000000000     36.760000000000     54.830000000000
   H             20.170000000000     36.740000000000     53.850000000000
   C             18.650000000000     37.030000000000     55.270000000000
   H             18.080000000000     37.030000000000     54.350000000000
   C             18.050000000000     35.890000000000     56.150000000000
   H             18.530000000000     35.890000000000     57.160000000000
   H             18.270000000000     34.910000000000     55.660000000000
   C             16.530000000000     35.990000000000     56.290000000000
   O             15.830000000000     36.380000000000     55.350000000000
   N             15.990000000000     35.670000000000     57.480000000000
   H             15.020000000000     35.860000000000     57.610000000000
   H             16.580000000000     35.490000000000     58.270000000000
   C             18.480000000000     38.440000000000     55.840000000000
   O             17.660000000000     38.720000000000     56.720000000000
   N             19.280000000000     39.390000000000     55.330000000000
   H             19.990000000000     39.150000000000     54.670000000000
   C             19.180000000000     40.800000000000     55.650000000000
   H             18.360000000000     40.980000000000     56.330000000000
   C             20.510000000000     41.280000000000     56.310000000000
   H             21.350000000000     40.930000000000     55.680000000000
   H             20.600000000000     40.740000000000     57.280000000000
   S             20.670000000000     43.080000000000     56.590000000000
   H             20.780000000000     43.370000000000     55.310000000000
   C             18.890000000000     41.550000000000     54.370000000000
   O             19.770000000000     41.790000000000     53.540000000000
   N             17.620000000000     41.970000000000     54.160000000000
   H             16.920000000000     41.790000000000     54.840000000000
   C             17.190000000000     42.440000000000     52.860000000000
   H             18.030000000000     42.830000000000     52.300000000000
   C             16.560000000000     41.270000000000     52.070000000000
   H             15.680000000000     40.860000000000     52.610000000000
   H             17.300000000000     40.450000000000     51.950000000000
   H             16.230000000000     41.600000000000     51.060000000000
   C             16.210000000000     43.580000000000     52.980000000000
   O             15.500000000000     43.920000000000     52.040000000000
   N             16.180000000000     44.270000000000     54.130000000000
   H             16.770000000000     43.970000000000     54.880000000000
   C             15.270000000000     45.370000000000     54.420000000000
   H             14.270000000000     44.990000000000     54.300000000000
   C             15.460000000000     45.870000000000     55.890000000000
   H             15.270000000000     45.000000000000     56.550000000000
   H             14.670000000000     46.620000000000     56.120000000000
   C             16.800000000000     46.460000000000     56.250000000000
   C             17.800000000000     45.830000000000     56.940000000000
   H             17.730000000000     44.820000000000     57.330000000000
   N             18.860000000000     46.690000000000     57.110000000000
   H             19.660000000000     46.550000000000     57.650000000000
   C             18.570000000000     47.890000000000     56.530000000000
   C             17.270000000000     47.800000000000     55.980000000000
   C             16.720000000000     48.920000000000     55.360000000000
   H             15.730000000000     48.890000000000     54.930000000000
   C             17.480000000000     50.090000000000     55.270000000000
   H             17.070000000000     50.960000000000     54.770000000000
   C             19.320000000000     49.050000000000     56.460000000000
   H             20.300000000000     49.120000000000     56.910000000000
   C             18.750000000000     50.160000000000     55.830000000000
   H             19.320000000000     51.080000000000     55.770000000000
   C             15.380000000000     46.560000000000     53.460000000000
   O             14.440000000000     47.320000000000     53.280000000000
   N             16.560000000000     46.740000000000     52.860000000000
   H             17.310000000000     46.100000000000     53.050000000000
   C             16.850000000000     47.790000000000     51.910000000000
   H             16.340000000000     48.680000000000     52.230000000000
   C             18.380000000000     48.080000000000     51.890000000000
   H             18.660000000000     48.560000000000     52.850000000000
   H             18.660000000000     48.780000000000     51.070000000000
   C             19.190000000000     46.810000000000     51.750000000000
   C             19.730000000000     46.180000000000     52.890000000000
   H             19.590000000000     46.630000000000     53.870000000000
   C             20.450000000000     44.990000000000     52.770000000000
   H             20.860000000000     44.510000000000     53.650000000000
   C             20.630000000000     44.400000000000     51.510000000000
   H             21.170000000000     43.470000000000     51.420000000000
   C             19.400000000000     46.230000000000     50.490000000000
   H             19.000000000000     46.700000000000     49.610000000000
   C             20.100000000000     45.020000000000     50.370000000000
   H             20.250000000000     44.560000000000     49.410000000000
   C             16.330000000000     47.500000000000     50.510000000000
   O             16.230000000000     48.410000000000     49.680000000000
   N             15.980000000000     46.230000000000     50.200000000000
   H             15.980000000000     45.520000000000     50.900000000000
   C             15.380000000000     45.830000000000     48.940000000000
   H             15.940000000000     46.290000000000     48.150000000000
   C             15.400000000000     44.320000000000     48.710000000000
   H             14.760000000000     43.810000000000     49.460000000000
   C             14.890000000000     43.970000000000     47.290000000000
   H             15.530000000000     44.450000000000     46.520000000000
   H             13.840000000000     44.280000000000     47.150000000000
   H             14.940000000000     42.870000000000     47.140000000000
   C             16.840000000000     43.780000000000     48.870000000000
   H             17.210000000000     43.920000000000     49.910000000000
   H             17.540000000000     44.300000000000     48.180000000000
   H             16.870000000000     42.700000000000     48.650000000000
   C             13.950000000000     46.370000000000     48.870000000000
   O             13.160000000000     46.230000000000     49.800000000000
   N             13.590000000000     47.040000000000     47.760000000000
   H             14.200000000000     47.100000000000     46.980000000000
   C             12.260000000000     47.570000000000     47.580000000000
   H             11.560000000000     47.010000000000     48.180000000000
   C             12.110000000000     49.080000000000     47.940000000000
   H             11.100000000000     49.440000000000     47.650000000000
   H             12.850000000000     49.660000000000     47.350000000000
   C             12.270000000000     49.370000000000     49.460000000000
   H             13.300000000000     49.150000000000     49.790000000000
   H             11.580000000000     48.700000000000     50.020000000000
   C             11.930000000000     50.810000000000     49.880000000000
   O             11.760000000000     51.080000000000     51.070000000000
   N             11.830000000000     51.760000000000     48.930000000000
   H             11.650000000000     52.690000000000     49.240000000000
   H             11.940000000000     51.520000000000     47.970000000000
   C             11.850000000000     47.310000000000     46.150000000000
   O             12.560000000000     46.680000000000     45.380000000000
   N             10.640000000000     47.760000000000     45.790000000000
   H             10.050000000000     48.200000000000     46.470000000000
   C             10.030000000000     47.540000000000     44.500000000000
   H             10.150000000000     46.500000000000     44.240000000000
   C              8.500000000000     47.830000000000     44.630000000000
   H              8.070000000000     47.040000000000     45.280000000000
   H              7.990000000000     47.780000000000     43.650000000000
   C              8.230000000000     49.160000000000     45.320000000000
   O              8.110000000000     49.230000000000     46.550000000000
   N              8.130000000000     50.260000000000     44.550000000000
   H              7.990000000000     51.140000000000     45.000000000000
   H              8.260000000000     50.190000000000     43.560000000000
   C             10.650000000000     48.340000000000     43.360000000000
   O             10.460000000000     48.000000000000     42.190000000000
   N             11.400000000000     49.430000000000     43.650000000000
   H             11.660000000000     49.680000000000     44.580000000000
   C             11.950000000000     50.330000000000     42.660000000000
   H             11.290000000000     50.310000000000     41.800000000000
   C             11.950000000000     51.800000000000     43.150000000000
   H             10.900000000000     52.120000000000     43.320000000000
   H             12.370000000000     52.470000000000     42.360000000000
   C             12.700000000000     52.060000000000     44.440000000000
   O             13.120000000000     53.230000000000     44.640000000000
   O             12.810000000000     51.150000000000     45.310000000000
   C             13.320000000000     49.900000000000     42.100000000000
   O             14.040000000000     49.070000000000     42.650000000000
   N             13.660000000000     50.480000000000     40.940000000000
   H             13.080000000000     51.190000000000     40.550000000000
   C             14.770000000000     50.080000000000     40.080000000000
   H             15.510000000000     49.550000000000     40.660000000000
   C             14.260000000000     49.200000000000     38.930000000000
   H             13.340000000000     49.660000000000     38.500000000000
   C             15.280000000000     49.030000000000     37.790000000000
   H             16.200000000000     48.560000000000     38.190000000000
   H             15.530000000000     50.000000000000     37.300000000000
   H             14.860000000000     48.370000000000     37.000000000000
   C             13.890000000000     47.800000000000     39.470000000000
   H             13.080000000000     47.860000000000     40.240000000000
   H             14.770000000000     47.320000000000     39.930000000000
   H             13.520000000000     47.150000000000     38.650000000000
   C             15.420000000000     51.350000000000     39.540000000000
   O             14.740000000000     52.350000000000     39.260000000000
   N             16.770000000000     51.370000000000     39.410000000000
   H             17.290000000000     50.570000000000     39.690000000000
   C             17.520000000000     52.430000000000     38.760000000000
   H             16.850000000000     53.060000000000     38.180000000000
   C             18.300000000000     53.290000000000     39.800000000000
   H             18.960000000000     52.620000000000     40.380000000000
   H             17.550000000000     53.690000000000     40.520000000000
   S             19.280000000000     54.670000000000     39.080000000000
   H             20.060000000000     53.890000000000     38.350000000000
   C             18.520000000000     51.810000000000     37.800000000000
   O             19.380000000000     51.050000000000     38.230000000000
   N             18.440000000000     52.120000000000     36.490000000000
   H             17.780000000000     52.790000000000     36.160000000000
   C             19.310000000000     51.520000000000     35.480000000000
   H             19.240000000000     50.450000000000     35.620000000000
   C             18.840000000000     51.800000000000     34.010000000000
   H             17.730000000000     51.830000000000     34.000000000000
   H             19.150000000000     50.950000000000     33.370000000000
   O             19.360000000000     53.000000000000     33.430000000000
   H             20.050000000000     52.700000000000     32.840000000000
   C             20.790000000000     51.870000000000     35.650000000000
   O             21.150000000000     52.820000000000     36.340000000000
   N             21.690000000000     51.090000000000     35.020000000000
   H             21.390000000000     50.310000000000     34.470000000000
   C             23.140000000000     51.330000000000     35.110000000000
   H             23.390000000000     51.320000000000     36.160000000000
   C             24.000000000000     50.250000000000     34.440000000000
   H             25.070000000000     50.470000000000     34.610000000000
   O             23.810000000000     50.140000000000     33.030000000000
   H             22.870000000000     50.220000000000     32.840000000000
   C             23.700000000000     48.870000000000     35.050000000000
   H             22.660000000000     48.550000000000     34.840000000000
   H             23.840000000000     48.890000000000     36.150000000000
   H             24.390000000000     48.110000000000     34.630000000000
   C             23.560000000000     52.700000000000     34.590000000000
   O             24.330000000000     53.410000000000     35.230000000000
   N             23.000000000000     53.130000000000     33.440000000000
   H             22.380000000000     52.540000000000     32.940000000000
   C             23.220000000000     54.400000000000     32.800000000000
   H             24.280000000000     54.500000000000     32.600000000000
   C             22.430000000000     54.440000000000     31.460000000000
   H             22.740000000000     55.360000000000     30.920000000000
   H             21.340000000000     54.520000000000     31.640000000000
   C             22.700000000000     53.240000000000     30.510000000000
   H             23.770000000000     52.930000000000     30.520000000000
   H             22.440000000000     53.550000000000     29.470000000000
   C             21.840000000000     52.000000000000     30.790000000000
   O             21.180000000000     51.940000000000     31.870000000000
   O             21.740000000000     51.140000000000     29.890000000000
   C             22.780000000000     55.570000000000     33.660000000000
   O             23.540000000000     56.520000000000     33.890000000000
   N             21.560000000000     55.490000000000     34.230000000000
   H             20.950000000000     54.740000000000     33.990000000000
   C             21.020000000000     56.440000000000     35.180000000000
   H             21.060000000000     57.420000000000     34.720000000000
   C             19.550000000000     56.090000000000     35.540000000000
   H             19.260000000000     56.530000000000     36.510000000000
   H             19.430000000000     54.990000000000     35.600000000000
   C             18.560000000000     56.620000000000     34.520000000000
   O             17.410000000000     56.870000000000     34.960000000000
   O             18.880000000000     56.750000000000     33.310000000000
   C             21.840000000000     56.530000000000     36.460000000000
   O             22.130000000000     57.620000000000     36.970000000000
   N             22.270000000000     55.380000000000     37.010000000000
   H             21.990000000000     54.510000000000     36.620000000000
   C             23.160000000000     55.330000000000     38.160000000000
   H             22.700000000000     55.930000000000     38.940000000000
   C             23.330000000000     53.880000000000     38.680000000000
   H             23.870000000000     53.250000000000     37.940000000000
   H             22.340000000000     53.420000000000     38.850000000000
   C             24.090000000000     53.880000000000     39.990000000000
   C             23.400000000000     53.980000000000     41.210000000000
   H             22.330000000000     54.030000000000     41.210000000000
   C             24.100000000000     54.020000000000     42.430000000000
   H             23.560000000000     54.090000000000     43.360000000000
   C             25.500000000000     53.980000000000     42.430000000000
   H             26.050000000000     54.020000000000     43.360000000000
   C             25.500000000000     53.790000000000     40.010000000000
   H             26.040000000000     53.700000000000     39.080000000000
   C             26.200000000000     53.870000000000     41.220000000000
   H             27.280000000000     53.840000000000     41.220000000000
   C             24.510000000000     55.980000000000     37.870000000000
   O             25.020000000000     56.770000000000     38.660000000000
   N             25.110000000000     55.680000000000     36.710000000000
   H             24.680000000000     55.020000000000     36.100000000000
   C             26.380000000000     56.240000000000     36.260000000000
   H             27.120000000000     56.060000000000     37.020000000000
   C             26.800000000000     55.550000000000     34.940000000000
   H             27.600000000000     56.110000000000     34.420000000000
   H             25.920000000000     55.500000000000     34.250000000000
   C             27.310000000000     54.120000000000     35.100000000000
   O             27.630000000000     53.470000000000     34.100000000000
   N             27.420000000000     53.590000000000     36.330000000000
   H             27.030000000000     54.080000000000     37.110000000000
   H             27.700000000000     52.630000000000     36.350000000000
   C             26.380000000000     57.750000000000     36.090000000000
   O             27.340000000000     58.420000000000     36.450000000000
   N             25.280000000000     58.350000000000     35.580000000000
   H             24.540000000000     57.800000000000     35.220000000000
   C             25.100000000000     59.810000000000     35.570000000000
   H             25.910000000000     60.250000000000     35.020000000000
   C             23.770000000000     60.150000000000     34.890000000000
   H             22.980000000000     59.470000000000     35.280000000000
   C             23.310000000000     61.600000000000     35.170000000000
   H             24.120000000000     62.320000000000     34.890000000000
   H             23.040000000000     61.770000000000     36.230000000000
   H             22.410000000000     61.840000000000     34.560000000000
   C             23.900000000000     59.930000000000     33.380000000000
   H             24.160000000000     58.870000000000     33.150000000000
   H             24.680000000000     60.590000000000     32.950000000000
   H             22.940000000000     60.150000000000     32.870000000000
   C             25.140000000000     60.410000000000     36.980000000000
   O             25.810000000000     61.410000000000     37.260000000000
   N             24.420000000000     59.770000000000     37.910000000000
   H             23.900000000000     58.960000000000     37.640000000000
   C             24.340000000000     60.120000000000     39.310000000000
   H             24.120000000000     61.180000000000     39.370000000000
   C             23.130000000000     59.350000000000     39.900000000000
   H             23.310000000000     58.260000000000     39.800000000000
   H             22.250000000000     59.590000000000     39.250000000000
   C             22.770000000000     59.660000000000     41.310000000000
   C             21.940000000000     60.660000000000     41.730000000000
   H             21.490000000000     61.390000000000     41.070000000000
   N             21.900000000000     60.670000000000     43.110000000000
   H             21.680000000000     61.450000000000     43.650000000000
   C             22.690000000000     59.670000000000     43.590000000000
   C             23.260000000000     59.000000000000     42.490000000000
   C             24.130000000000     57.920000000000     42.700000000000
   H             24.570000000000     57.390000000000     41.870000000000
   C             24.410000000000     57.540000000000     44.010000000000
   H             25.080000000000     56.720000000000     44.200000000000
   C             22.980000000000     59.290000000000     44.900000000000
   H             22.550000000000     59.820000000000     45.740000000000
   C             23.850000000000     58.220000000000     45.090000000000
   H             24.110000000000     57.910000000000     46.100000000000
   C             25.650000000000     59.930000000000     40.100000000000
   O             26.050000000000     60.770000000000     40.910000000000
   N             26.380000000000     58.830000000000     39.840000000000
   H             26.030000000000     58.170000000000     39.180000000000
   C             27.540000000000     58.370000000000     40.590000000000
   H             27.220000000000     58.160000000000     41.590000000000
   C             28.070000000000     57.080000000000     39.920000000000
   H             28.380000000000     57.280000000000     38.870000000000
   H             27.270000000000     56.310000000000     39.910000000000
   H             28.940000000000     56.670000000000     40.470000000000
   C             28.670000000000     59.390000000000     40.690000000000
   O             29.230000000000     59.620000000000     41.770000000000
   N             28.970000000000     60.080000000000     39.570000000000
   H             28.510000000000     59.830000000000     38.730000000000
   C             29.950000000000     61.160000000000     39.510000000000
   H             30.920000000000     60.750000000000     39.730000000000
   C             29.930000000000     61.750000000000     38.060000000000
   H             30.110000000000     62.850000000000     38.060000000000
   H             28.920000000000     61.590000000000     37.640000000000
   C             30.970000000000     61.120000000000     37.130000000000
   H             30.730000000000     61.440000000000     36.090000000000
   H             30.880000000000     60.010000000000     37.160000000000
   S             32.660000000000     61.650000000000     37.570000000000
   C             33.580000000000     60.620000000000     36.390000000000
   H             33.570000000000     61.050000000000     35.370000000000
   H             33.150000000000     59.590000000000     36.340000000000
   H             34.640000000000     60.540000000000     36.720000000000
   C             29.730000000000     62.300000000000     40.490000000000
   O             30.650000000000     62.730000000000     41.200000000000
   N             28.480000000000     62.800000000000     40.580000000000
   H             27.740000000000     62.390000000000     40.060000000000
   C             28.100000000000     63.860000000000     41.490000000000
   H             28.770000000000     64.690000000000     41.340000000000
   C             26.660000000000     64.290000000000     41.170000000000
   H             25.960000000000     63.430000000000     41.290000000000
   H             26.590000000000     64.630000000000     40.120000000000
   H             26.320000000000     65.110000000000     41.840000000000
   C             28.220000000000     63.460000000000     42.960000000000
   O             28.710000000000     64.220000000000     43.810000000000
   N             27.780000000000     62.240000000000     43.290000000000
   H             27.400000000000     61.660000000000     42.570000000000
   C             27.530000000000     61.820000000000     44.660000000000
   H             27.470000000000     62.690000000000     45.290000000000
   C             26.170000000000     61.090000000000     44.710000000000
   H             25.990000000000     60.610000000000     45.690000000000
   H             26.130000000000     60.300000000000     43.930000000000
   C             25.070000000000     62.100000000000     44.420000000000
   O             24.630000000000     62.330000000000     43.290000000000
   N             24.560000000000     62.760000000000     45.480000000000
   H             23.750000000000     63.320000000000     45.330000000000
   H             24.920000000000     62.550000000000     46.400000000000
   C             28.660000000000     60.990000000000     45.270000000000
   O             28.620000000000     60.680000000000     46.460000000000
   N             29.740000000000     60.690000000000     44.520000000000
   H             29.710000000000     60.860000000000     43.540000000000
   C             30.950000000000     60.080000000000     45.090000000000
   H             31.020000000000     60.320000000000     46.140000000000
   H             31.790000000000     60.460000000000     44.530000000000
   C             31.020000000000     58.580000000000     44.990000000000
   O             31.610000000000     57.930000000000     45.850000000000
   N             30.460000000000     58.020000000000     43.910000000000
   H             30.020000000000     58.580000000000     43.220000000000
   C             30.470000000000     56.600000000000     43.620000000000
   H             30.970000000000     56.050000000000     44.400000000000
   C             29.030000000000     56.050000000000     43.440000000000
   H             29.020000000000     55.060000000000     42.930000000000
   H             28.420000000000     56.750000000000     42.830000000000
   C             28.380000000000     55.890000000000     44.780000000000
   C             27.810000000000     56.990000000000     45.430000000000
   H             27.840000000000     57.960000000000     44.960000000000
   C             27.240000000000     56.850000000000     46.690000000000
   H             26.830000000000     57.720000000000     47.180000000000
   C             27.210000000000     55.590000000000     47.310000000000
   H             26.770000000000     55.480000000000     48.300000000000
   C             28.330000000000     54.620000000000     45.400000000000
   H             28.760000000000     53.770000000000     44.910000000000
   C             27.750000000000     54.480000000000     46.670000000000
   H             27.730000000000     53.510000000000     47.140000000000
   C             31.260000000000     56.330000000000     42.350000000000
   O             31.290000000000     57.150000000000     41.430000000000
   N             31.970000000000     55.190000000000     42.270000000000
   H             32.010000000000     54.550000000000     43.040000000000
   C             32.580000000000     54.730000000000     41.040000000000
   H             33.130000000000     55.560000000000     40.620000000000
   C             33.590000000000     53.560000000000     41.230000000000
   H             34.360000000000     53.880000000000     41.970000000000
   H             34.110000000000     53.340000000000     40.280000000000
   O             32.960000000000     52.370000000000     41.710000000000
   H             33.610000000000     51.660000000000     41.670000000000
   C             31.550000000000     54.320000000000     39.990000000000
   O             30.440000000000     53.890000000000     40.310000000000
   N             31.900000000000     54.430000000000     38.690000000000
   H             32.750000000000     54.870000000000     38.420000000000
   C             31.080000000000     53.880000000000     37.630000000000
   H             30.100000000000     54.340000000000     37.680000000000
   C             31.690000000000     54.110000000000     36.220000000000
   H             31.020000000000     53.680000000000     35.450000000000
   H             32.650000000000     53.550000000000     36.170000000000
   C             31.980000000000     55.580000000000     35.840000000000
   H             32.530000000000     55.620000000000     34.870000000000
   H             32.620000000000     56.060000000000     36.610000000000
   C             30.710000000000     56.420000000000     35.740000000000
   O             30.260000000000     57.020000000000     36.720000000000
   N             30.130000000000     56.490000000000     34.530000000000
   H             29.310000000000     57.060000000000     34.450000000000
   H             30.450000000000     55.910000000000     33.780000000000
   C             30.910000000000     52.370000000000     37.760000000000
   O             31.900000000000     51.620000000000     37.800000000000
   N             29.650000000000     51.900000000000     37.790000000000
   H             28.890000000000     52.530000000000     37.910000000000
   C             29.300000000000     50.520000000000     37.530000000000
   H             29.850000000000     49.910000000000     38.230000000000
   C             27.800000000000     50.250000000000     37.750000000000
   H             27.200000000000     51.080000000000     37.320000000000
   C             27.300000000000     48.960000000000     37.080000000000
   H             27.930000000000     48.100000000000     37.380000000000
   H             27.310000000000     49.040000000000     35.970000000000
   H             26.260000000000     48.750000000000     37.390000000000
   C             27.540000000000     50.190000000000     39.270000000000
   H             27.090000000000     51.140000000000     39.640000000000
   H             28.470000000000     49.990000000000     39.840000000000
   H             26.840000000000     49.360000000000     39.500000000000
   C             29.770000000000     50.070000000000     36.150000000000
   O             29.660000000000     50.780000000000     35.160000000000
   N             30.320000000000     48.850000000000     36.080000000000
   H             30.360000000000     48.280000000000     36.900000000000
   C             30.760000000000     48.190000000000     34.880000000000
   H             30.440000000000     48.730000000000     34.010000000000
   C             32.300000000000     47.960000000000     34.890000000000
   H             32.600000000000     47.240000000000     34.110000000000
   H             32.550000000000     47.500000000000     35.870000000000
   C             33.140000000000     49.240000000000     34.740000000000
   H             34.090000000000     49.080000000000     35.300000000000
   H             32.640000000000     50.100000000000     35.230000000000
   C             33.480000000000     49.590000000000     33.270000000000
   H             32.630000000000     50.170000000000     32.850000000000
   H             33.550000000000     48.660000000000     32.670000000000
   C             34.770000000000     50.400000000000     33.100000000000
   H             34.820000000000     51.220000000000     33.850000000000
   H             34.820000000000     50.830000000000     32.080000000000
   N             35.960000000000     49.540000000000     33.270000000000
   H             36.080000000000     48.940000000000     32.440000000000
   H             35.870000000000     48.900000000000     34.090000000000
   H             36.820000000000     50.110000000000     33.370000000000
   C             30.050000000000     46.850000000000     34.900000000000
   O             29.530000000000     46.430000000000     35.930000000000
   N             29.980000000000     46.150000000000     33.760000000000
   H             30.300000000000     46.510000000000     32.880000000000
   C             29.510000000000     44.780000000000     33.730000000000
   H             28.520000000000     44.770000000000     34.150000000000
   C             29.440000000000     44.310000000000     32.270000000000
   H             30.450000000000     44.270000000000     31.820000000000
   H             28.820000000000     45.020000000000     31.670000000000
   H             28.970000000000     43.310000000000     32.190000000000
   C             30.380000000000     43.840000000000     34.560000000000
   O             31.610000000000     43.940000000000     34.580000000000
   N             29.760000000000     42.900000000000     35.300000000000
   H             28.760000000000     42.810000000000     35.330000000000
   C             30.490000000000     41.990000000000     36.150000000000
   H             31.450000000000     41.790000000000     35.700000000000
   C             30.690000000000     42.630000000000     37.550000000000
   H             29.740000000000     42.620000000000     38.130000000000
   H             31.020000000000     43.680000000000     37.440000000000
   C             31.750000000000     41.870000000000     38.320000000000
   O             31.560000000000     40.650000000000     38.540000000000
   O             32.800000000000     42.490000000000     38.630000000000
   C             29.750000000000     40.660000000000     36.200000000000
   O             28.590000000000     40.590000000000     36.590000000000
   N             30.430000000000     39.570000000000     35.810000000000
   H             31.400000000000     39.620000000000     35.600000000000
   C             29.830000000000     38.250000000000     35.690000000000
   H             28.870000000000     38.350000000000     35.200000000000
   C             30.750000000000     37.310000000000     34.860000000000
   H             30.350000000000     36.280000000000     34.860000000000
   H             31.750000000000     37.280000000000     35.360000000000
   C             30.960000000000     37.750000000000     33.390000000000
   H             31.080000000000     38.850000000000     33.360000000000
   C             32.240000000000     37.140000000000     32.810000000000
   H             32.180000000000     36.030000000000     32.810000000000
   H             33.120000000000     37.440000000000     33.420000000000
   H             32.400000000000     37.480000000000     31.770000000000
   C             29.750000000000     37.370000000000     32.520000000000
   H             28.810000000000     37.810000000000     32.930000000000
   H             29.640000000000     36.260000000000     32.490000000000
   H             29.890000000000     37.740000000000     31.490000000000
   C             29.570000000000     37.610000000000     37.050000000000
   O             28.680000000000     36.780000000000     37.200000000000
   N             30.340000000000     38.010000000000     38.080000000000
   H             31.000000000000     38.750000000000     37.990000000000
   C             30.110000000000     37.550000000000     39.440000000000
   H             29.940000000000     36.480000000000     39.400000000000
   C             31.320000000000     37.800000000000     40.330000000000
   H             31.530000000000     38.890000000000     40.400000000000
   C             31.030000000000     37.230000000000     41.730000000000
   H             30.630000000000     36.190000000000     41.650000000000
   H             30.290000000000     37.850000000000     42.280000000000
   H             31.960000000000     37.190000000000     42.320000000000
   C             32.550000000000     37.100000000000     39.740000000000
   H             32.820000000000     37.530000000000     38.750000000000
   H             32.360000000000     36.010000000000     39.620000000000
   H             33.420000000000     37.230000000000     40.410000000000
   C             28.850000000000     38.160000000000     40.020000000000
   O             28.020000000000     37.480000000000     40.620000000000
   N             28.630000000000     39.480000000000     39.790000000000
   H             29.320000000000     40.010000000000     39.310000000000
   C             27.390000000000     40.150000000000     40.150000000000
   H             27.220000000000     39.950000000000     41.200000000000
   C             27.470000000000     41.680000000000     39.960000000000
   H             26.480000000000     42.130000000000     40.200000000000
   H             27.680000000000     41.900000000000     38.890000000000
   C             28.520000000000     42.390000000000     40.840000000000
   H             29.530000000000     42.010000000000     40.570000000000
   C             28.500000000000     43.900000000000     40.570000000000
   H             27.490000000000     44.320000000000     40.780000000000
   H             28.790000000000     44.120000000000     39.520000000000
   H             29.230000000000     44.420000000000     41.240000000000
   C             28.300000000000     42.150000000000     42.340000000000
   H             28.500000000000     41.090000000000     42.600000000000
   H             27.250000000000     42.400000000000     42.620000000000
   H             28.980000000000     42.790000000000     42.940000000000
   C             26.160000000000     39.570000000000     39.450000000000
   O             25.130000000000     39.360000000000     40.080000000000
   N             26.260000000000     39.250000000000     38.140000000000
   H             27.070000000000     39.520000000000     37.610000000000
   C             25.230000000000     38.520000000000     37.400000000000
   H             24.320000000000     39.110000000000     37.440000000000
   C             25.690000000000     38.330000000000     35.930000000000
   H             25.030000000000     37.600000000000     35.420000000000
   H             26.730000000000     37.950000000000     35.880000000000
   C             25.560000000000     39.610000000000     35.130000000000
   O             24.500000000000     40.280000000000     35.290000000000
   O             26.430000000000     39.840000000000     34.250000000000
   C             24.890000000000     37.160000000000     38.010000000000
   O             23.720000000000     36.790000000000     38.160000000000
   N             25.910000000000     36.370000000000     38.420000000000
   H             26.850000000000     36.650000000000     38.250000000000
   C             25.710000000000     35.120000000000     39.140000000000
   H             25.090000000000     34.490000000000     38.520000000000
   C             27.080000000000     34.420000000000     39.340000000000
   H             27.740000000000     35.020000000000     40.000000000000
   H             27.590000000000     34.310000000000     38.360000000000
   H             26.940000000000     33.420000000000     39.780000000000
   C             25.000000000000     35.280000000000     40.480000000000
   O             24.040000000000     34.570000000000     40.790000000000
   N             25.420000000000     36.270000000000     41.310000000000
   H             26.210000000000     36.820000000000     41.040000000000
   C             24.770000000000     36.620000000000     42.560000000000
   H             24.720000000000     35.730000000000     43.160000000000
   C             25.580000000000     37.690000000000     43.340000000000
   H             25.020000000000     38.000000000000     44.240000000000
   H             25.690000000000     38.590000000000     42.690000000000
   C             26.990000000000     37.250000000000     43.810000000000
   H             27.540000000000     36.830000000000     42.940000000000
   C             27.790000000000     38.460000000000     44.310000000000
   H             27.310000000000     38.890000000000     45.220000000000
   H             27.840000000000     39.240000000000     43.530000000000
   H             28.830000000000     38.160000000000     44.570000000000
   C             26.930000000000     36.160000000000     44.890000000000
   H             26.430000000000     35.250000000000     44.510000000000
   H             26.370000000000     36.530000000000     45.780000000000
   H             27.960000000000     35.890000000000     45.210000000000
   C             23.330000000000     37.090000000000     42.400000000000
   O             22.440000000000     36.720000000000     43.170000000000
   N             23.040000000000     37.890000000000     41.350000000000
   H             23.780000000000     38.260000000000     40.790000000000
   C             21.700000000000     38.280000000000     40.970000000000
   H             21.250000000000     38.810000000000     41.790000000000
   C             21.780000000000     39.200000000000     39.730000000000
   H             22.180000000000     38.660000000000     38.840000000000
   H             22.470000000000     40.050000000000     39.930000000000
   H             20.780000000000     39.620000000000     39.470000000000
   C             20.810000000000     37.090000000000     40.640000000000
   O             19.700000000000     36.950000000000     41.150000000000
   N             21.330000000000     36.140000000000     39.840000000000
   H             22.230000000000     36.290000000000     39.440000000000
   C             20.640000000000     34.890000000000     39.490000000000
   H             19.690000000000     35.170000000000     39.070000000000
   C             21.460000000000     34.090000000000     38.440000000000
   H             22.290000000000     33.520000000000     38.900000000000
   H             21.910000000000     34.820000000000     37.740000000000
   O             20.620000000000     33.240000000000     37.650000000000
   H             20.450000000000     32.420000000000     38.130000000000
   C             20.370000000000     34.010000000000     40.710000000000
   O             19.270000000000     33.480000000000     40.880000000000
   N             21.350000000000     33.870000000000     41.620000000000
   H             22.250000000000     34.280000000000     41.440000000000
   C             21.200000000000     33.170000000000     42.890000000000
   H             20.880000000000     32.170000000000     42.670000000000
   C             22.560000000000     33.100000000000     43.640000000000
   H             22.390000000000     32.740000000000     44.680000000000
   H             22.990000000000     34.120000000000     43.700000000000
   C             23.590000000000     32.140000000000     42.990000000000
   H             23.600000000000     32.330000000000     41.890000000000
   H             23.240000000000     31.100000000000     43.130000000000
   S             25.290000000000     32.330000000000     43.610000000000
   C             25.000000000000     31.930000000000     45.360000000000
   H             24.490000000000     30.950000000000     45.470000000000
   H             24.360000000000     32.700000000000     45.850000000000
   H             25.960000000000     31.890000000000     45.920000000000
   C             20.150000000000     33.750000000000     43.840000000000
   O             19.390000000000     33.010000000000     44.460000000000
   N             20.090000000000     35.080000000000     43.980000000000
   H             20.720000000000     35.660000000000     43.450000000000
   C             19.220000000000     35.740000000000     44.950000000000
   H             19.060000000000     35.080000000000     45.790000000000
   C             19.830000000000     37.040000000000     45.490000000000
   H             19.100000000000     37.570000000000     46.150000000000
   O             20.220000000000     37.920000000000     44.450000000000
   H             21.020000000000     37.550000000000     44.060000000000
   C             21.070000000000     36.720000000000     46.320000000000
   H             21.870000000000     36.250000000000     45.700000000000
   H             20.800000000000     36.030000000000     47.140000000000
   H             21.490000000000     37.650000000000     46.770000000000
   C             17.850000000000     36.100000000000     44.420000000000
   O             16.900000000000     36.290000000000     45.190000000000
   N             17.720000000000     36.260000000000     43.090000000000
   H             18.500000000000     36.120000000000     42.490000000000
   C             16.530000000000     36.800000000000     42.450000000000
   H             15.650000000000     36.320000000000     42.850000000000
   H             16.630000000000     36.650000000000     41.380000000000
   C             16.380000000000     38.290000000000     42.670000000000
   O             15.300000000000     38.850000000000     42.530000000000
   N             17.480000000000     38.980000000000     43.020000000000
   H             18.350000000000     38.500000000000     43.140000000000
   C             17.510000000000     40.410000000000     43.210000000000
   H             16.520000000000     40.830000000000     43.080000000000
   C             18.020000000000     40.830000000000     44.600000000000
   H             19.040000000000     40.420000000000     44.760000000000
   C             18.070000000000     42.370000000000     44.720000000000
   H             17.070000000000     42.810000000000     44.520000000000
   H             18.810000000000     42.800000000000     44.020000000000
   H             18.370000000000     42.650000000000     45.760000000000
   C             17.100000000000     40.230000000000     45.680000000000
   H             17.150000000000     39.120000000000     45.670000000000
   H             16.040000000000     40.540000000000     45.510000000000
   H             17.410000000000     40.580000000000     46.690000000000
   C             18.400000000000     40.990000000000     42.120000000000
   O             19.580000000000     40.690000000000     42.030000000000
   N             17.830000000000     41.820000000000     41.230000000000
   H             16.870000000000     42.080000000000     41.310000000000
   C             18.560000000000     42.350000000000     40.090000000000
   H             19.120000000000     41.540000000000     39.660000000000
   C             17.600000000000     42.880000000000     38.970000000000
   H             16.660000000000     42.290000000000     38.990000000000
   H             18.090000000000     42.690000000000     37.990000000000
   O             17.300000000000     44.280000000000     39.050000000000
   H             17.820000000000     44.640000000000     38.330000000000
   C             19.570000000000     43.420000000000     40.500000000000
   O             19.440000000000     44.070000000000     41.540000000000
   N             20.620000000000     43.640000000000     39.680000000000
   H             20.750000000000     43.090000000000     38.860000000000
   C             21.620000000000     44.680000000000     39.920000000000
   H             22.060000000000     44.490000000000     40.890000000000
   C             22.730000000000     44.620000000000     38.860000000000
   H             22.240000000000     44.520000000000     37.870000000000
   C             23.580000000000     45.910000000000     38.850000000000
   H             24.010000000000     46.110000000000     39.850000000000
   H             22.990000000000     46.800000000000     38.530000000000
   H             24.420000000000     45.810000000000     38.120000000000
   C             23.620000000000     43.370000000000     39.100000000000
   H             22.980000000000     42.500000000000     39.330000000000
   H             24.250000000000     43.550000000000     39.990000000000
   C             24.500000000000     43.020000000000     37.890000000000
   H             25.250000000000     43.810000000000     37.690000000000
   H             23.880000000000     42.890000000000     36.970000000000
   H             25.040000000000     42.060000000000     38.070000000000
   C             20.990000000000     46.070000000000     40.000000000000
   O             21.240000000000     46.840000000000     40.930000000000
   N             20.060000000000     46.400000000000     39.080000000000
   H             19.830000000000     45.760000000000     38.350000000000
   C             19.390000000000     47.680000000000     39.050000000000
   H             20.150000000000     48.420000000000     39.250000000000
   C             18.870000000000     48.050000000000     37.620000000000
   H             19.760000000000     48.310000000000     37.010000000000
   H             18.260000000000     48.980000000000     37.700000000000
   C             18.030000000000     47.020000000000     36.840000000000
   H             17.550000000000     47.520000000000     35.970000000000
   H             17.220000000000     46.590000000000     37.480000000000
   C             18.860000000000     45.880000000000     36.270000000000
   O             19.360000000000     46.000000000000     35.120000000000
   O             19.010000000000     44.880000000000     37.020000000000
   C             18.370000000000     47.900000000000     40.170000000000
   O             18.070000000000     49.030000000000     40.550000000000
   N             17.880000000000     46.810000000000     40.810000000000
   H             18.100000000000     45.910000000000     40.450000000000
   C             17.180000000000     46.870000000000     42.100000000000
   H             16.340000000000     47.550000000000     42.000000000000
   C             16.630000000000     45.510000000000     42.550000000000
   H             17.450000000000     44.790000000000     42.730000000000
   O             15.760000000000     44.950000000000     41.560000000000
   H             16.280000000000     44.820000000000     40.770000000000
   C             15.800000000000     45.640000000000     43.840000000000
   H             15.000000000000     46.400000000000     43.720000000000
   H             16.440000000000     45.920000000000     44.710000000000
   H             15.310000000000     44.670000000000     44.080000000000
   C             18.080000000000     47.400000000000     43.210000000000
   O             17.710000000000     48.270000000000     44.000000000000
   N             19.330000000000     46.920000000000     43.280000000000
   H             19.640000000000     46.230000000000     42.630000000000
   C             20.300000000000     47.350000000000     44.270000000000
   H             19.790000000000     47.440000000000     45.220000000000
   C             21.430000000000     46.310000000000     44.430000000000
   H             22.260000000000     46.710000000000     45.060000000000
   H             21.860000000000     46.080000000000     43.430000000000
   C             20.950000000000     45.000000000000     45.080000000000
   H             20.090000000000     44.610000000000     44.500000000000
   C             22.060000000000     43.940000000000     45.030000000000
   H             22.960000000000     44.260000000000     45.580000000000
   H             22.340000000000     43.740000000000     43.970000000000
   H             21.700000000000     42.980000000000     45.470000000000
   C             20.500000000000     45.220000000000     46.530000000000
   H             19.590000000000     45.850000000000     46.580000000000
   H             21.310000000000     45.720000000000     47.110000000000
   H             20.270000000000     44.250000000000     47.010000000000
   C             20.890000000000     48.730000000000     44.010000000000
   O             21.180000000000     49.470000000000     44.950000000000
   N             21.000000000000     49.150000000000     42.740000000000
   H             20.880000000000     48.500000000000     42.000000000000
   C             21.360000000000     50.520000000000     42.390000000000
   H             22.300000000000     50.740000000000     42.890000000000
   C             21.550000000000     50.670000000000     40.860000000000
   H             21.730000000000     51.740000000000     40.600000000000
   H             20.620000000000     50.340000000000     40.350000000000
   C             22.740000000000     49.860000000000     40.290000000000
   H             22.570000000000     48.780000000000     40.490000000000
   C             22.830000000000     50.030000000000     38.770000000000
   H             23.010000000000     51.090000000000     38.500000000000
   H             21.890000000000     49.700000000000     38.280000000000
   H             23.670000000000     49.420000000000     38.370000000000
   C             24.080000000000     50.230000000000     40.940000000000
   H             24.100000000000     49.930000000000     42.010000000000
   H             24.270000000000     51.320000000000     40.880000000000
   H             24.900000000000     49.700000000000     40.420000000000
   C             20.380000000000     51.560000000000     42.920000000000
   O             20.770000000000     52.610000000000     43.450000000000
   N             19.060000000000     51.280000000000     42.860000000000
   H             18.750000000000     50.450000000000     42.410000000000
   C             18.050000000000     52.070000000000     43.540000000000
   H             18.150000000000     53.090000000000     43.200000000000
   C             16.640000000000     51.560000000000     43.180000000000
   H             16.510000000000     50.500000000000     43.490000000000
   H             16.490000000000     51.600000000000     42.080000000000
   H             15.850000000000     52.170000000000     43.660000000000
   C             18.200000000000     52.100000000000     45.060000000000
   O             18.100000000000     53.150000000000     45.690000000000
   N             18.500000000000     50.930000000000     45.670000000000
   H             18.560000000000     50.100000000000     45.130000000000
   C             18.770000000000     50.810000000000     47.090000000000
   H             17.910000000000     51.210000000000     47.620000000000
   C             18.940000000000     49.320000000000     47.470000000000
   H             19.870000000000     48.900000000000     47.030000000000
   H             18.080000000000     48.730000000000     47.100000000000
   H             18.990000000000     49.200000000000     48.570000000000
   C             19.960000000000     51.630000000000     47.570000000000
   O             19.860000000000     52.350000000000     48.560000000000
   N             21.090000000000     51.620000000000     46.830000000000
   H             21.150000000000     50.990000000000     46.060000000000
   C             22.260000000000     52.450000000000     47.100000000000
   H             22.570000000000     52.250000000000     48.110000000000
   C             23.420000000000     52.100000000000     46.170000000000
   H             23.050000000000     52.110000000000     45.120000000000
   C             24.580000000000     53.120000000000     46.300000000000
   H             24.910000000000     53.190000000000     47.350000000000
   H             24.280000000000     54.130000000000     45.940000000000
   H             25.450000000000     52.800000000000     45.680000000000
   C             23.930000000000     50.660000000000     46.480000000000
   H             23.080000000000     49.980000000000     46.660000000000
   H             24.530000000000     50.690000000000     47.420000000000
   C             24.780000000000     50.060000000000     45.350000000000
   H             25.670000000000     50.690000000000     45.130000000000
   H             24.180000000000     49.960000000000     44.420000000000
   H             25.140000000000     49.050000000000     45.640000000000
   C             21.930000000000     53.940000000000     47.060000000000
   O             22.330000000000     54.710000000000     47.940000000000
   N             21.140000000000     54.390000000000     46.070000000000
   H             20.840000000000     53.770000000000     45.340000000000
   C             20.650000000000     55.760000000000     46.010000000000
   H             21.530000000000     56.400000000000     46.030000000000
   C             19.910000000000     56.070000000000     44.690000000000
   H             19.450000000000     57.070000000000     44.760000000000
   H             19.100000000000     55.320000000000     44.540000000000
   C             20.830000000000     56.080000000000     43.460000000000
   H             21.380000000000     55.110000000000     43.400000000000
   H             21.600000000000     56.880000000000     43.590000000000
   C             20.090000000000     56.310000000000     42.130000000000
   H             19.380000000000     55.460000000000     41.990000000000
   H             20.850000000000     56.250000000000     41.310000000000
   C             19.320000000000     57.640000000000     42.040000000000
   H             20.010000000000     58.500000000000     42.200000000000
   H             18.520000000000     57.670000000000     42.810000000000
   N             18.680000000000     57.780000000000     40.720000000000
   H             18.050000000000     56.960000000000     40.570000000000
   H             19.390000000000     57.800000000000     39.960000000000
   H             18.100000000000     58.640000000000     40.700000000000
   C             19.810000000000     56.200000000000     47.210000000000
   O             19.960000000000     57.320000000000     47.700000000000
   N             18.900000000000     55.340000000000     47.710000000000
   H             18.740000000000     54.460000000000     47.260000000000
   C             18.240000000000     55.560000000000     48.990000000000
   H             17.760000000000     56.530000000000     48.950000000000
   C             17.160000000000     54.490000000000     49.290000000000
   H             16.800000000000     54.600000000000     50.330000000000
   H             17.610000000000     53.480000000000     49.200000000000
   C             15.920000000000     54.570000000000     48.380000000000
   H             16.200000000000     54.320000000000     47.340000000000
   H             15.540000000000     55.620000000000     48.370000000000
   C             14.770000000000     53.680000000000     48.880000000000
   H             13.850000000000     53.810000000000     48.270000000000
   H             14.520000000000     53.940000000000     49.930000000000
   N             15.210000000000     52.240000000000     48.860000000000
   H             15.300000000000     51.740000000000     49.720000000000
   C             15.220000000000     51.510000000000     47.760000000000
   N             15.010000000000     52.020000000000     46.580000000000
   H             14.770000000000     53.000000000000     46.540000000000
   H             14.390000000000     51.510000000000     45.990000000000
   N             15.420000000000     50.210000000000     47.800000000000
   H             15.660000000000     49.720000000000     48.640000000000
   H             15.490000000000     49.750000000000     46.910000000000
   C             19.160000000000     55.600000000000     50.200000000000
   O             19.100000000000     56.520000000000     51.010000000000
   N             20.070000000000     54.610000000000     50.310000000000
   H             20.090000000000     53.870000000000     49.640000000000
   C             20.980000000000     54.420000000000     51.440000000000
   H             20.400000000000     54.440000000000     52.350000000000
   C             21.690000000000     53.040000000000     51.310000000000
   H             22.560000000000     52.990000000000     52.000000000000
   H             22.060000000000     52.940000000000     50.270000000000
   C             20.800000000000     51.820000000000     51.630000000000
   H             19.830000000000     51.940000000000     51.100000000000
   C             21.460000000000     50.520000000000     51.130000000000
   H             22.450000000000     50.390000000000     51.600000000000
   H             21.590000000000     50.550000000000     50.020000000000
   H             20.830000000000     49.640000000000     51.390000000000
   C             20.520000000000     51.710000000000     53.140000000000
   H             20.020000000000     52.620000000000     53.520000000000
   H             21.470000000000     51.570000000000     53.690000000000
   H             19.870000000000     50.830000000000     53.340000000000
   C             22.000000000000     55.530000000000     51.560000000000
   O             22.480000000000     55.870000000000     52.640000000000
   N             22.310000000000     56.210000000000     50.430000000000
   H             21.990000000000     55.860000000000     49.560000000000
   C             23.110000000000     57.420000000000     50.400000000000
   H             24.060000000000     57.160000000000     50.850000000000
   C             23.370000000000     57.850000000000     48.930000000000
   H             22.410000000000     58.110000000000     48.430000000000
   H             23.830000000000     57.000000000000     48.380000000000
   C             24.320000000000     59.020000000000     48.860000000000
   C             25.680000000000     58.830000000000     49.160000000000
   H             26.030000000000     57.850000000000     49.450000000000
   C             26.590000000000     59.890000000000     49.050000000000
   H             27.640000000000     59.720000000000     49.240000000000
   C             26.130000000000     61.160000000000     48.660000000000
   O             27.050000000000     62.200000000000     48.450000000000
   H             27.920000000000     61.790000000000     48.400000000000
   C             23.870000000000     60.300000000000     48.500000000000
   H             22.830000000000     60.470000000000     48.280000000000
   C             24.770000000000     61.370000000000     48.430000000000
   H             24.420000000000     62.360000000000     48.170000000000
   C             22.540000000000     58.570000000000     51.250000000000
   O             23.280000000000     59.380000000000     51.800000000000
   N             21.200000000000     58.630000000000     51.400000000000
   H             20.600000000000     57.930000000000     51.030000000000
   C             20.550000000000     59.670000000000     52.190000000000
   H             21.150000000000     60.570000000000     52.170000000000
   C             19.130000000000     60.010000000000     51.650000000000
   H             18.770000000000     60.910000000000     52.200000000000
   H             18.440000000000     59.170000000000     51.870000000000
   C             19.100000000000     60.280000000000     50.130000000000
   H             19.200000000000     59.300000000000     49.620000000000
   H             20.000000000000     60.890000000000     49.890000000000
   S             17.630000000000     61.160000000000     49.480000000000
   C             16.370000000000     60.800000000000     50.750000000000
   H             16.620000000000     61.300000000000     51.710000000000
   H             16.270000000000     59.710000000000     50.940000000000
   H             15.370000000000     61.180000000000     50.440000000000
   C             20.420000000000     59.250000000000     53.650000000000
   O             19.890000000000     59.990000000000     54.480000000000
   N             20.960000000000     58.060000000000     54.000000000000
   H             21.340000000000     57.470000000000     53.300000000000
   C             21.070000000000     57.570000000000     55.360000000000
   H             20.520000000000     58.210000000000     56.040000000000
   H             22.130000000000     57.540000000000     55.590000000000
   C             20.540000000000     56.190000000000     55.530000000000
   O             19.650000000000     55.720000000000     54.810000000000
   N             21.050000000000     55.480000000000     56.550000000000
   H             21.830000000000     55.840000000000     57.070000000000
   C             20.610000000000     54.140000000000     56.910000000000
   H             20.200000000000     53.640000000000     56.040000000000
   C             21.790000000000     53.310000000000     57.490000000000
   H             21.380000000000     52.460000000000     58.080000000000
   H             22.400000000000     53.930000000000     58.170000000000
   C             22.740000000000     52.700000000000     56.470000000000
   C             23.310000000000     51.450000000000     56.780000000000
   H             23.040000000000     50.950000000000     57.700000000000
   C             24.240000000000     50.840000000000     55.920000000000
   H             24.680000000000     49.890000000000     56.190000000000
   C             24.620000000000     51.480000000000     54.740000000000
   H             25.340000000000     51.020000000000     54.080000000000
   C             23.140000000000     53.330000000000     55.270000000000
   H             22.750000000000     54.300000000000     55.000000000000
   C             24.070000000000     52.730000000000     54.420000000000
   H             24.380000000000     53.230000000000     53.510000000000
   C             19.480000000000     54.210000000000     57.950000000000
   O             18.830000000000     53.220000000000     58.280000000000
   N             19.210000000000     55.440000000000     58.460000000000
   H             19.720000000000     56.200000000000     58.060000000000
   C             18.240000000000     55.820000000000     59.480000000000
   H             18.640000000000     56.750000000000     59.880000000000
   C             16.840000000000     56.200000000000     58.920000000000
   H             16.970000000000     57.050000000000     58.220000000000
   H             16.220000000000     56.590000000000     59.760000000000
   C             16.060000000000     55.050000000000     58.230000000000
   H             14.990000000000     55.180000000000     58.480000000000
   H             16.370000000000     54.060000000000     58.620000000000
   C             16.140000000000     55.090000000000     56.700000000000
   O             15.680000000000     56.040000000000     56.060000000000
   N             16.680000000000     54.010000000000     56.080000000000
   H             16.750000000000     54.060000000000     55.080000000000
   H             17.100000000000     53.290000000000     56.630000000000
   C             18.130000000000     54.920000000000     60.720000000000
   O             17.040000000000     54.670000000000     61.240000000000
   N             19.270000000000     54.450000000000     61.260000000000
   H             20.140000000000     54.640000000000     60.810000000000
   C             19.320000000000     53.620000000000     62.460000000000
   H             18.370000000000     53.630000000000     62.970000000000
   H             20.120000000000     53.980000000000     63.090000000000
   C             19.620000000000     52.180000000000     62.160000000000
   O             20.390000000000     51.540000000000     62.880000000000
   N             19.020000000000     51.610000000000     61.100000000000
   H             18.480000000000     52.180000000000     60.490000000000
   C             19.170000000000     50.220000000000     60.730000000000
   H             18.960000000000     49.630000000000     61.600000000000
   C             18.170000000000     49.830000000000     59.610000000000
   H             18.250000000000     48.740000000000     59.390000000000
   H             18.460000000000     50.370000000000     58.680000000000
   C             16.700000000000     50.190000000000     59.920000000000
   H             16.650000000000     51.290000000000     59.980000000000
   H             16.370000000000     49.830000000000     60.920000000000
   C             15.690000000000     49.800000000000     58.800000000000
   H             16.150000000000     50.080000000000     57.830000000000
   H             14.780000000000     50.410000000000     58.930000000000
   N             15.260000000000     48.360000000000     58.710000000000
   H             14.680000000000     48.130000000000     57.920000000000
   C             15.270000000000     47.390000000000     59.620000000000
   N             16.000000000000     47.360000000000     60.700000000000
   H             15.880000000000     46.650000000000     61.390000000000
   H             16.710000000000     48.050000000000     60.830000000000
   N             14.480000000000     46.350000000000     59.410000000000
   H             13.910000000000     46.270000000000     58.590000000000
   H             14.480000000000     45.590000000000     60.060000000000
   C             20.590000000000     49.860000000000     60.280000000000
   O             21.280000000000     50.650000000000     59.650000000000
   N             21.040000000000     48.630000000000     60.590000000000
   H             20.480000000000     48.000000000000     61.120000000000
   C             22.350000000000     48.150000000000     60.180000000000
   H             22.950000000000     48.980000000000     59.830000000000
   C             23.120000000000     47.500000000000     61.360000000000
   H             24.080000000000     47.080000000000     60.980000000000
   H             22.500000000000     46.670000000000     61.760000000000
   C             23.450000000000     48.520000000000     62.480000000000
   H             22.510000000000     48.950000000000     62.900000000000
   H             24.040000000000     49.350000000000     62.040000000000
   C             24.260000000000     47.960000000000     63.650000000000
   O             25.080000000000     48.670000000000     64.240000000000
   N             24.020000000000     46.690000000000     64.040000000000
   H             24.500000000000     46.360000000000     64.850000000000
   H             23.310000000000     46.150000000000     63.590000000000
   C             22.240000000000     47.180000000000     59.010000000000
   O             21.220000000000     46.520000000000     58.810000000000
   N             23.320000000000     47.060000000000     58.220000000000
   H             24.110000000000     47.650000000000     58.350000000000
   C             23.460000000000     46.030000000000     57.210000000000
   H             22.620000000000     45.350000000000     57.240000000000
   C             23.580000000000     46.570000000000     55.780000000000
   H             24.460000000000     47.250000000000     55.730000000000
   C             23.800000000000     45.400000000000     54.790000000000
   H             22.960000000000     44.680000000000     54.840000000000
   H             24.750000000000     44.860000000000     55.000000000000
   H             23.880000000000     45.780000000000     53.750000000000
   C             22.330000000000     47.410000000000     55.410000000000
   H             22.180000000000     48.180000000000     56.190000000000
   H             21.440000000000     46.750000000000     55.420000000000
   C             22.440000000000     48.130000000000     54.060000000000
   H             22.500000000000     47.410000000000     53.220000000000
   H             23.340000000000     48.770000000000     54.040000000000
   H             21.550000000000     48.770000000000     53.900000000000
   C             24.690000000000     45.250000000000     57.620000000000
   O             25.770000000000     45.820000000000     57.750000000000
   N             24.530000000000     43.940000000000     57.920000000000
   H             23.650000000000     43.510000000000     57.740000000000
   C             25.560000000000     43.060000000000     58.470000000000
   H             25.030000000000     42.250000000000     58.940000000000
   C             26.440000000000     42.440000000000     57.350000000000
   H             27.210000000000     41.780000000000     57.790000000000
   H             26.970000000000     43.270000000000     56.820000000000
   C             25.680000000000     41.590000000000     56.310000000000
   H             24.950000000000     42.240000000000     55.780000000000
   C             26.670000000000     41.060000000000     55.250000000000
   H             27.470000000000     40.460000000000     55.740000000000
   H             27.150000000000     41.900000000000     54.710000000000
   H             26.150000000000     40.420000000000     54.510000000000
   C             24.930000000000     40.420000000000     56.960000000000
   H             24.120000000000     40.780000000000     57.620000000000
   H             25.630000000000     39.800000000000     57.560000000000
   H             24.470000000000     39.770000000000     56.180000000000
   C             26.430000000000     43.620000000000     59.600000000000
   O             27.590000000000     43.250000000000     59.760000000000
   N             25.850000000000     44.490000000000     60.450000000000
   H             24.900000000000     44.750000000000     60.300000000000
   C             26.540000000000     45.060000000000     61.610000000000
   H             27.270000000000     44.360000000000     61.980000000000
   H             25.780000000000     45.270000000000     62.350000000000
   C             27.260000000000     46.360000000000     61.380000000000
   O             28.040000000000     46.770000000000     62.230000000000
   N             27.010000000000     47.080000000000     60.260000000000
   H             26.520000000000     46.710000000000     59.480000000000
   C             27.560000000000     48.430000000000     60.080000000000
   H             27.880000000000     48.810000000000     61.040000000000
   C             28.800000000000     48.480000000000     59.140000000000
   H             29.570000000000     47.800000000000     59.550000000000
   H             29.240000000000     49.510000000000     59.130000000000
   O             28.500000000000     48.080000000000     57.810000000000
   H             29.320000000000     48.080000000000     57.320000000000
   C             26.490000000000     49.400000000000     59.610000000000
   O             25.410000000000     49.020000000000     59.150000000000
   N             26.770000000000     50.710000000000     59.780000000000
   H             27.630000000000     50.990000000000     60.200000000000
   C             25.840000000000     51.800000000000     59.480000000000
   H             24.880000000000     51.390000000000     59.190000000000
   C             25.630000000000     52.760000000000     60.690000000000
   H             24.630000000000     53.240000000000     60.580000000000
   H             26.370000000000     53.590000000000     60.660000000000
   S             25.770000000000     51.960000000000     62.330000000000
   H             24.940000000000     50.960000000000     62.100000000000
   C             26.380000000000     52.600000000000     58.300000000000
   O             26.020000000000     53.760000000000     58.080000000000
   N             27.290000000000     51.990000000000     57.530000000000
   H             27.530000000000     51.040000000000     57.710000000000
   C             28.000000000000     52.600000000000     56.420000000000
   H             27.420000000000     53.420000000000     56.040000000000
   C             29.430000000000     53.060000000000     56.760000000000
   H             30.060000000000     53.190000000000     55.860000000000
   O             30.090000000000     52.170000000000     57.650000000000
   H             30.410000000000     51.420000000000     57.150000000000
   C             29.350000000000     54.410000000000     57.490000000000
   H             28.860000000000     54.280000000000     58.480000000000
   H             28.770000000000     55.160000000000     56.910000000000
   H             30.370000000000     54.800000000000     57.660000000000
   C             28.100000000000     51.590000000000     55.310000000000
   O             28.030000000000     50.380000000000     55.550000000000
   N             28.280000000000     52.040000000000     54.060000000000
   H             28.290000000000     53.020000000000     53.870000000000
   C             28.630000000000     51.160000000000     52.960000000000
   H             27.890000000000     50.380000000000     52.910000000000
   C             28.690000000000     51.920000000000     51.610000000000
   H             28.960000000000     51.240000000000     50.780000000000
   H             29.460000000000     52.720000000000     51.660000000000
   C             27.370000000000     52.550000000000     51.250000000000
   C             27.220000000000     53.940000000000     51.180000000000
   H             28.050000000000     54.580000000000     51.460000000000
   C             26.020000000000     54.510000000000     50.730000000000
   H             25.930000000000     55.590000000000     50.680000000000
   C             24.970000000000     53.690000000000     50.320000000000
   H             24.060000000000     54.130000000000     49.940000000000
   C             26.290000000000     51.730000000000     50.870000000000
   H             26.390000000000     50.660000000000     50.900000000000
   C             25.100000000000     52.300000000000     50.400000000000
   H             24.280000000000     51.660000000000     50.090000000000
   C             29.990000000000     50.490000000000     53.150000000000
   O             30.980000000000     51.160000000000     53.410000000000
   N             30.060000000000     49.160000000000     52.990000000000
   H             29.240000000000     48.600000000000     52.870000000000
   C             31.310000000000     48.440000000000     53.030000000000
   H             32.090000000000     49.040000000000     53.490000000000
   C             31.180000000000     47.120000000000     53.840000000000
   H             32.090000000000     46.500000000000     53.730000000000
   H             30.350000000000     46.550000000000     53.380000000000
   C             30.830000000000     47.330000000000     55.340000000000
   H             30.270000000000     46.440000000000     55.690000000000
   H             30.180000000000     48.220000000000     55.480000000000
   C             32.050000000000     47.430000000000     56.240000000000
   O             32.970000000000     46.590000000000     56.090000000000
   O             32.040000000000     48.280000000000     57.170000000000
   C             31.720000000000     48.130000000000     51.600000000000
   O             31.040000000000     47.400000000000     50.890000000000
   N             32.840000000000     48.700000000000     51.130000000000
   H             33.370000000000     49.360000000000     51.670000000000
   C             33.280000000000     48.570000000000     49.760000000000
   H             32.600000000000     47.910000000000     49.230000000000
   C             33.210000000000     49.960000000000     49.050000000000
   H             32.240000000000     50.440000000000     49.310000000000
   H             33.230000000000     49.790000000000     47.960000000000
   C             34.300000000000     50.950000000000     49.380000000000
   O             35.050000000000     50.790000000000     50.380000000000
   O             34.410000000000     51.960000000000     48.640000000000
   C             34.640000000000     47.880000000000     49.670000000000
   O             35.330000000000     47.940000000000     48.660000000000
   N             35.060000000000     47.170000000000     50.740000000000
   H             34.490000000000     47.110000000000     51.560000000000
   C             36.410000000000     46.660000000000     50.840000000000
   H             37.060000000000     47.300000000000     50.260000000000
   C             36.900000000000     46.720000000000     52.310000000000
   H             37.890000000000     46.200000000000     52.360000000000
   H             36.190000000000     46.180000000000     52.970000000000
   C             37.130000000000     48.160000000000     52.840000000000
   H             36.170000000000     48.690000000000     52.980000000000
   H             37.740000000000     48.710000000000     52.100000000000
   C             37.900000000000     48.180000000000     54.160000000000
   O             37.560000000000     48.960000000000     55.080000000000
   O             38.920000000000     47.440000000000     54.250000000000
   C             36.620000000000     45.230000000000     50.300000000000
   O             37.740000000000     44.720000000000     50.290000000000
   N             35.550000000000     44.580000000000     49.820000000000
   H             34.660000000000     45.020000000000     49.800000000000
   C             35.590000000000     43.220000000000     49.300000000000
   H             36.600000000000     42.830000000000     49.280000000000
   C             34.690000000000     42.290000000000     50.150000000000
   H             34.580000000000     41.290000000000     49.670000000000
   H             33.680000000000     42.740000000000     50.210000000000
   C             35.200000000000     42.060000000000     51.590000000000
   H             35.620000000000     43.010000000000     51.990000000000
   C             34.040000000000     41.660000000000     52.520000000000
   H             33.570000000000     40.720000000000     52.150000000000
   H             33.260000000000     42.450000000000     52.540000000000
   H             34.400000000000     41.500000000000     53.550000000000
   C             36.300000000000     40.990000000000     51.620000000000
   H             37.180000000000     41.310000000000     51.010000000000
   H             35.920000000000     40.040000000000     51.200000000000
   H             36.640000000000     40.800000000000     52.660000000000
   C             35.080000000000     43.210000000000     47.870000000000
   O             34.030000000000     43.780000000000     47.580000000000
   N             35.820000000000     42.590000000000     46.940000000000
   H             36.630000000000     42.070000000000     47.180000000000
   C             35.420000000000     42.490000000000     45.550000000000
   H             35.090000000000     43.480000000000     45.250000000000
   C             36.640000000000     42.110000000000     44.680000000000
   H             37.030000000000     41.110000000000     44.970000000000
   H             37.450000000000     42.840000000000     44.840000000000
   H             36.390000000000     42.090000000000     43.600000000000
   C             34.250000000000     41.510000000000     45.340000000000
   O             34.030000000000     40.630000000000     46.170000000000
   N             33.460000000000     41.600000000000     44.260000000000
   C             33.440000000000     42.750000000000     43.350000000000
   H             34.390000000000     42.770000000000     42.760000000000
   H             33.320000000000     43.710000000000     43.900000000000
   C             32.530000000000     40.560000000000     43.840000000000
   H             31.690000000000     40.610000000000     44.510000000000
   C             32.140000000000     40.970000000000     42.410000000000
   H             31.120000000000     40.620000000000     42.130000000000
   H             32.860000000000     40.580000000000     41.660000000000
   C             32.250000000000     42.500000000000     42.420000000000
   H             32.400000000000     42.910000000000     41.400000000000
   H             31.330000000000     42.940000000000     42.870000000000
   C             33.010000000000     39.120000000000     43.950000000000
   O             32.320000000000     38.290000000000     44.540000000000
   N             34.200000000000     38.810000000000     43.410000000000
   H             34.740000000000     39.500000000000     42.940000000000
   C             34.830000000000     37.500000000000     43.510000000000
   H             34.090000000000     36.790000000000     43.150000000000
   C             36.060000000000     37.330000000000     42.580000000000
   H             35.670000000000     37.330000000000     41.540000000000
   H             36.580000000000     36.370000000000     42.740000000000
   O             36.980000000000     38.430000000000     42.670000000000
   H             37.600000000000     38.260000000000     43.370000000000
   C             35.140000000000     37.040000000000     44.920000000000
   O             34.950000000000     35.870000000000     45.240000000000
   N             35.590000000000     37.950000000000     45.800000000000
   H             35.810000000000     38.880000000000     45.510000000000
   C             35.860000000000     37.700000000000     47.210000000000
   H             36.600000000000     36.920000000000     47.270000000000
   C             36.390000000000     38.990000000000     47.910000000000
   H             36.720000000000     38.760000000000     48.940000000000
   H             35.590000000000     39.760000000000     47.950000000000
   C             37.560000000000     39.630000000000     47.190000000000
   O             38.200000000000     38.980000000000     46.320000000000
   O             37.850000000000     40.810000000000     47.520000000000
   C             34.610000000000     37.230000000000     47.960000000000
   O             34.620000000000     36.250000000000     48.690000000000
   N             33.460000000000     37.920000000000     47.730000000000
   H             33.490000000000     38.740000000000     47.160000000000
   C             32.160000000000     37.520000000000     48.260000000000
   H             32.260000000000     37.410000000000     49.330000000000
   C             31.110000000000     38.590000000000     47.970000000000
   H             31.160000000000     38.870000000000     46.900000000000
   C             29.670000000000     38.110000000000     48.270000000000
   H             29.600000000000     37.720000000000     49.310000000000
   H             29.340000000000     37.320000000000     47.570000000000
   H             28.960000000000     38.960000000000     48.170000000000
   C             31.440000000000     39.840000000000     48.820000000000
   H             32.420000000000     40.280000000000     48.520000000000
   H             31.490000000000     39.580000000000     49.900000000000
   H             30.660000000000     40.620000000000     48.680000000000
   C             31.700000000000     36.160000000000     47.740000000000
   O             31.300000000000     35.280000000000     48.490000000000
   N             31.790000000000     35.950000000000     46.410000000000
   H             32.110000000000     36.690000000000     45.820000000000
   C             31.410000000000     34.700000000000     45.770000000000
   H             30.390000000000     34.490000000000     46.080000000000
   C             31.400000000000     34.900000000000     44.230000000000
   H             32.420000000000     35.150000000000     43.870000000000
   H             30.740000000000     35.770000000000     44.010000000000
   C             30.890000000000     33.710000000000     43.450000000000
   C             29.550000000000     33.670000000000     43.000000000000
   H             28.890000000000     34.490000000000     43.220000000000
   C             29.080000000000     32.580000000000     42.250000000000
   H             28.060000000000     32.560000000000     41.910000000000
   C             29.940000000000     31.520000000000     41.940000000000
   O             29.460000000000     30.420000000000     41.190000000000
   H             30.110000000000     29.720000000000     41.210000000000
   C             31.740000000000     32.640000000000     43.110000000000
   H             32.770000000000     32.670000000000     43.430000000000
   C             31.270000000000     31.550000000000     42.380000000000
   H             31.930000000000     30.730000000000     42.140000000000
   C             32.240000000000     33.500000000000     46.210000000000
   O             31.710000000000     32.430000000000     46.500000000000
   N             33.580000000000     33.640000000000     46.300000000000
   H             34.020000000000     34.500000000000     46.060000000000
   C             34.450000000000     32.540000000000     46.710000000000
   H             34.180000000000     31.690000000000     46.100000000000
   C             35.950000000000     32.860000000000     46.430000000000
   H             35.980000000000     33.440000000000     45.490000000000
   H             36.460000000000     31.890000000000     46.250000000000
   C             36.740000000000     33.600000000000     47.550000000000
   H             36.820000000000     32.940000000000     48.440000000000
   H             36.200000000000     34.530000000000     47.840000000000
   C             38.170000000000     34.010000000000     47.190000000000
   O             38.960000000000     34.390000000000     48.060000000000
   N             38.550000000000     33.950000000000     45.900000000000
   H             39.490000000000     34.240000000000     45.690000000000
   H             37.890000000000     33.660000000000     45.200000000000
   C             34.190000000000     32.110000000000     48.140000000000
   O             34.170000000000     30.920000000000     48.450000000000
   N             33.940000000000     33.060000000000     49.060000000000
   H             33.960000000000     34.030000000000     48.820000000000
   C             33.660000000000     32.730000000000     50.450000000000
   H             34.370000000000     31.970000000000     50.750000000000
   C             33.930000000000     33.960000000000     51.350000000000
   H             33.640000000000     33.730000000000     52.390000000000
   H             33.300000000000     34.810000000000     51.000000000000
   C             35.430000000000     34.380000000000     51.340000000000
   H             35.740000000000     34.670000000000     50.310000000000
   H             36.050000000000     33.510000000000     51.640000000000
   C             35.700000000000     35.510000000000     52.320000000000
   O             35.510000000000     35.360000000000     53.530000000000
   N             36.180000000000     36.670000000000     51.820000000000
   H             36.400000000000     37.390000000000     52.480000000000
   H             36.290000000000     36.780000000000     50.830000000000
   C             32.280000000000     32.130000000000     50.720000000000
   O             32.120000000000     31.330000000000     51.640000000000
   N             31.250000000000     32.480000000000     49.910000000000
   H             31.380000000000     33.190000000000     49.220000000000
   C             29.890000000000     32.000000000000     50.140000000000
   H             29.810000000000     31.560000000000     51.120000000000
   C             28.880000000000     33.160000000000     50.020000000000
   H             27.840000000000     32.770000000000     50.090000000000
   H             29.000000000000     33.650000000000     49.030000000000
   C             29.000000000000     34.250000000000     51.110000000000
   H             29.990000000000     34.740000000000     51.000000000000
   C             27.910000000000     35.310000000000     50.880000000000
   H             26.900000000000     34.840000000000     50.930000000000
   H             28.030000000000     35.790000000000     49.890000000000
   H             27.950000000000     36.100000000000     51.670000000000
   C             28.900000000000     33.680000000000     52.530000000000
   H             29.780000000000     33.050000000000     52.770000000000
   H             27.980000000000     33.070000000000     52.640000000000
   H             28.860000000000     34.510000000000     53.280000000000
   C             29.410000000000     30.910000000000     49.180000000000
   O             28.400000000000     30.260000000000     49.470000000000
   N             30.080000000000     30.690000000000     48.040000000000
   H             30.840000000000     31.290000000000     47.790000000000
   C             29.680000000000     29.680000000000     47.070000000000
   H             28.890000000000     29.070000000000     47.470000000000
   C             29.180000000000     30.370000000000     45.780000000000
   H             29.990000000000     30.980000000000     45.320000000000
   H             28.340000000000     31.060000000000     46.030000000000
   H             28.830000000000     29.630000000000     45.040000000000
   C             30.830000000000     28.730000000000     46.730000000000
   O             30.620000000000     27.520000000000     46.640000000000
   N             32.050000000000     29.290000000000     46.550000000000
   H             32.140000000000     30.270000000000     46.680000000000
   C             33.290000000000     28.580000000000     46.210000000000
   H             33.420000000000     27.780000000000     46.920000000000
   H             34.080000000000     29.310000000000     46.300000000000
   C             33.370000000000     27.960000000000     44.820000000000
   O             32.380000000000     27.470000000000     44.270000000000
   N             34.530000000000     27.890000000000     44.150000000000
   H             34.500000000000     27.290000000000     43.350000000000
   C             35.790000000000     28.620000000000     44.310000000000
   H             36.470000000000     28.130000000000     43.630000000000
   C             35.700000000000     30.070000000000     43.770000000000
   H             35.160000000000     30.690000000000     44.520000000000
   C             37.090000000000     30.680000000000     43.490000000000
   H             37.710000000000     29.980000000000     42.890000000000
   H             37.630000000000     30.910000000000     44.430000000000
   H             36.980000000000     31.640000000000     42.930000000000
   C             34.890000000000     30.080000000000     42.450000000000
   H             33.830000000000     29.810000000000     42.640000000000
   H             35.310000000000     29.360000000000     41.720000000000
   H             34.910000000000     31.090000000000     42.000000000000
   C             36.490000000000     28.440000000000     45.700000000000
   O             36.160000000000     27.460000000000     46.420000000000
   O             37.400000000000     29.230000000000     46.050000000000
