# Supplementary material for: Structural and functional characterization of NEMO cleavage by SARS-CoV-2 3CLpro
Source: Nat Commun. 2022 Sep 8;13:5285. doi: 10.1038/s41467-022-32922-9 (PMC9453703; doi:10.1038/s41467-022-32922-9)
Supplement: Supplementary file 4 — Supplementary Data 1 [file 41467_2022_32922_MOESM4_ESM.zip › supp_files/dftb_xyzoutputs/sars2_complex.xyz]

4785
 $fmoxyz
   N               30.750000000000      31.870000000000      58.220000000000
   H               31.780000000000      31.790000000000      58.140000000000
   H               30.300000000000      31.310000000000      57.470000000000
   H               30.470000000000      31.500000000000      59.150000000000
   C               30.370000000000      33.330000000000      58.190000000000
   H               30.490000000000      33.660000000000      57.170000000000
   C               28.850000000000      33.510000000000      58.560000000000
   H               28.280000000000      32.670000000000      58.110000000000
   H               28.470000000000      34.450000000000      58.110000000000
   O               28.580000000000      33.520000000000      59.960000000000
   H               27.820000000000      34.090000000000      60.120000000000
   C               31.330000000000      34.160000000000      59.030000000000
   O               32.440000000000      33.720000000000      59.320000000000
   N               30.940000000000      35.400000000000      59.400000000000
   H               30.020000000000      35.720000000000      59.190000000000
   C               31.850000000000      36.420000000000      59.910000000000
   H               32.540000000000      35.960000000000      60.610000000000
   H               31.240000000000      37.190000000000      60.370000000000
   C               32.640000000000      37.070000000000      58.810000000000
   O               32.760000000000      36.550000000000      57.700000000000
   N               33.210000000000      38.260000000000      59.070000000000
   H               33.110000000000      38.720000000000      59.950000000000
   C               33.950000000000      38.960000000000      58.040000000000
   H               34.430000000000      38.230000000000      57.400000000000
   C               33.000000000000      39.880000000000      57.220000000000
   H               32.780000000000      40.830000000000      57.760000000000
   H               32.030000000000      39.360000000000      57.060000000000
   C               33.550000000000      40.180000000000      55.860000000000
   C               33.630000000000      39.150000000000      54.900000000000
   H               33.310000000000      38.150000000000      55.170000000000
   C               34.120000000000      39.400000000000      53.620000000000
   H               34.190000000000      38.600000000000      52.900000000000
   C               34.540000000000      40.690000000000      53.270000000000
   H               34.950000000000      40.880000000000      52.290000000000
   C               33.960000000000      41.470000000000      55.490000000000
   H               33.890000000000      42.280000000000      56.210000000000
   C               34.450000000000      41.730000000000      54.210000000000
   H               34.750000000000      42.730000000000      53.940000000000
   C               35.060000000000      39.770000000000      58.690000000000
   O               34.900000000000      40.350000000000      59.760000000000
   N               36.250000000000      39.790000000000      58.060000000000
   H               36.360000000000      39.310000000000      57.190000000000
   C               37.450000000000      40.390000000000      58.600000000000
   H               37.160000000000      41.210000000000      59.240000000000
   C               38.320000000000      39.360000000000      59.380000000000
   H               39.370000000000      39.720000000000      59.480000000000
   H               38.350000000000      38.420000000000      58.790000000000
   C               37.820000000000      39.080000000000      60.820000000000
   H               38.480000000000      38.310000000000      61.270000000000
   H               36.790000000000      38.660000000000      60.780000000000
   C               37.800000000000      40.360000000000      61.670000000000
   H               36.970000000000      41.030000000000      61.370000000000
   H               38.770000000000      40.890000000000      61.550000000000
   N               37.610000000000      39.960000000000      63.090000000000
   H               37.110000000000      39.120000000000      63.320000000000
   C               37.970000000000      40.720000000000      64.120000000000
   N               38.390000000000      41.960000000000      64.010000000000
   H               38.220000000000      42.480000000000      63.180000000000
   H               38.610000000000      42.480000000000      64.830000000000
   N               37.900000000000      40.200000000000      65.330000000000
   H               37.560000000000      39.270000000000      65.470000000000
   H               38.130000000000      40.760000000000      66.120000000000
   C               38.300000000000      41.030000000000      57.520000000000
   O               38.220000000000      40.690000000000      56.350000000000
   N               39.170000000000      41.990000000000      57.890000000000
   H               39.240000000000      42.320000000000      58.830000000000
   C               40.100000000000      42.600000000000      56.950000000000
   H               39.670000000000      42.600000000000      55.950000000000
   C               40.340000000000      44.080000000000      57.350000000000
   H               40.850000000000      44.120000000000      58.340000000000
   H               39.330000000000      44.530000000000      57.490000000000
   C               41.120000000000      44.900000000000      56.320000000000
   H               40.830000000000      44.600000000000      55.290000000000
   H               42.200000000000      44.670000000000      56.450000000000
   C               40.930000000000      46.430000000000      56.450000000000
   H               41.690000000000      46.930000000000      55.800000000000
   H               41.160000000000      46.720000000000      57.500000000000
   C               39.530000000000      46.930000000000      56.060000000000
   H               38.750000000000      46.500000000000      56.720000000000
   H               39.300000000000      46.660000000000      55.010000000000
   N               39.470000000000      48.400000000000      56.200000000000
   H               40.160000000000      48.870000000000      55.580000000000
   H               39.740000000000      48.640000000000      57.180000000000
   H               38.490000000000      48.730000000000      56.080000000000
   C               41.370000000000      41.760000000000      56.880000000000
   O               42.280000000000      41.880000000000      57.700000000000
   N               41.400000000000      40.810000000000      55.920000000000
   H               40.710000000000      40.810000000000      55.210000000000
   C               42.240000000000      39.630000000000      55.980000000000
   H               42.720000000000      39.570000000000      56.950000000000
   C               41.350000000000      38.360000000000      55.820000000000
   H               40.750000000000      38.480000000000      54.890000000000
   H               40.630000000000      38.350000000000      56.670000000000
   C               42.120000000000      37.020000000000      55.780000000000
   H               42.780000000000      36.980000000000      56.670000000000
   H               42.790000000000      36.990000000000      54.890000000000
   S               41.040000000000      35.560000000000      55.750000000000
   C               40.720000000000      35.590000000000      53.970000000000
   H               41.670000000000      35.510000000000      53.400000000000
   H               40.220000000000      36.530000000000      53.660000000000
   H               40.080000000000      34.740000000000      53.660000000000
   C               43.330000000000      39.600000000000      54.930000000000
   O               43.110000000000      39.340000000000      53.750000000000
   N               44.580000000000      39.830000000000      55.390000000000
   H               44.720000000000      40.050000000000      56.350000000000
   C               45.780000000000      39.780000000000      54.590000000000
   H               45.650000000000      40.470000000000      53.760000000000
   C               46.950000000000      40.270000000000      55.460000000000
   H               47.100000000000      39.600000000000      56.340000000000
   H               46.750000000000      41.300000000000      55.840000000000
   H               47.900000000000      40.300000000000      54.890000000000
   C               46.080000000000      38.410000000000      53.990000000000
   O               45.740000000000      37.370000000000      54.550000000000
   N               46.750000000000      38.380000000000      52.820000000000
   H               46.960000000000      39.230000000000      52.350000000000
   C               47.390000000000      37.180000000000      52.300000000000
   H               46.600000000000      36.460000000000      52.190000000000
   C               48.100000000000      37.410000000000      50.940000000000
   H               48.650000000000      36.510000000000      50.610000000000
   H               48.830000000000      38.240000000000      51.020000000000
   C               47.110000000000      37.750000000000      49.870000000000
   C               46.540000000000      36.740000000000      49.080000000000
   H               46.770000000000      35.700000000000      49.270000000000
   C               45.710000000000      37.070000000000      48.010000000000
   H               45.300000000000      36.290000000000      47.380000000000
   C               45.410000000000      38.420000000000      47.740000000000
   H               44.780000000000      38.690000000000      46.910000000000
   C               46.820000000000      39.090000000000      49.590000000000
   H               47.270000000000      39.880000000000      50.180000000000
   C               45.960000000000      39.420000000000      48.540000000000
   H               45.720000000000      40.460000000000      48.350000000000
   C               48.460000000000      36.630000000000      53.260000000000
   O               49.140000000000      37.450000000000      53.890000000000
   N               48.660000000000      35.320000000000      53.390000000000
   C               47.950000000000      34.320000000000      52.590000000000
   H               48.390000000000      34.320000000000      51.560000000000
   H               46.850000000000      34.490000000000      52.550000000000
   C               49.780000000000      34.720000000000      54.120000000000
   H               49.630000000000      34.940000000000      55.170000000000
   C               49.670000000000      33.210000000000      53.820000000000
   H               49.870000000000      32.590000000000      54.720000000000
   H               50.370000000000      32.910000000000      53.010000000000
   C               48.230000000000      33.010000000000      53.310000000000
   H               48.120000000000      32.120000000000      52.650000000000
   H               47.540000000000      32.930000000000      54.170000000000
   C               51.150000000000      35.280000000000      53.760000000000
   O               51.450000000000      35.410000000000      52.570000000000
   N               52.010000000000      35.600000000000      54.740000000000
   H               51.770000000000      35.520000000000      55.700000000000
   C               53.230000000000      36.360000000000      54.460000000000
   H               53.110000000000      36.890000000000      53.530000000000
   C               53.480000000000      37.440000000000      55.550000000000
   H               52.690000000000      38.210000000000      55.440000000000
   H               54.460000000000      37.950000000000      55.410000000000
   O               53.380000000000      36.920000000000      56.880000000000
   H               54.190000000000      36.440000000000      57.090000000000
   C               54.490000000000      35.530000000000      54.290000000000
   O               55.510000000000      36.070000000000      53.840000000000
   N               54.460000000000      34.210000000000      54.550000000000
   H               53.620000000000      33.830000000000      54.920000000000
   C               55.630000000000      33.310000000000      54.550000000000
   H               55.250000000000      32.310000000000      54.660000000000
   H               56.260000000000      33.600000000000      55.380000000000
   C               56.490000000000      33.300000000000      53.310000000000
   O               57.720000000000      33.280000000000      53.400000000000
   N               55.870000000000      33.340000000000      52.120000000000
   H               54.880000000000      33.450000000000      52.110000000000
   C               56.550000000000      33.440000000000      50.840000000000
   H               57.260000000000      32.630000000000      50.770000000000
   C               55.530000000000      33.330000000000      49.660000000000
   H               56.040000000000      33.590000000000      48.710000000000
   H               54.730000000000      34.080000000000      49.830000000000
   C               54.910000000000      31.930000000000      49.460000000000
   H               54.730000000000      31.450000000000      50.450000000000
   H               55.640000000000      31.280000000000      48.930000000000
   C               53.580000000000      31.980000000000      48.680000000000
   H               53.780000000000      32.420000000000      47.680000000000
   H               52.910000000000      32.670000000000      49.240000000000
   C               52.880000000000      30.610000000000      48.510000000000
   H               52.890000000000      30.060000000000      49.480000000000
   H               53.390000000000      29.980000000000      47.740000000000
   N               51.460000000000      30.780000000000      48.120000000000
   H               51.370000000000      31.100000000000      47.130000000000
   H               50.980000000000      31.450000000000      48.750000000000
   H               50.920000000000      29.900000000000      48.190000000000
   C               57.370000000000      34.730000000000      50.710000000000
   O               58.470000000000      34.730000000000      50.170000000000
   N               56.830000000000      35.860000000000      51.220000000000
   H               55.960000000000      35.840000000000      51.710000000000
   C               57.520000000000      37.140000000000      51.260000000000
   H               58.050000000000      37.270000000000      50.330000000000
   C               56.520000000000      38.300000000000      51.390000000000
   H               55.930000000000      38.200000000000      52.330000000000
   C               57.240000000000      39.670000000000      51.420000000000
   H               57.910000000000      39.770000000000      50.530000000000
   H               57.860000000000      39.790000000000      52.330000000000
   H               56.500000000000      40.490000000000      51.400000000000
   C               55.560000000000      38.230000000000      50.190000000000
   H               54.900000000000      37.340000000000      50.240000000000
   H               56.140000000000      38.200000000000      49.240000000000
   H               54.910000000000      39.130000000000      50.170000000000
   C               58.570000000000      37.220000000000      52.360000000000
   O               59.660000000000      37.750000000000      52.150000000000
   N               58.310000000000      36.630000000000      53.550000000000
   H               57.410000000000      36.220000000000      53.720000000000
   C               59.200000000000      36.630000000000      54.710000000000
   H               59.340000000000      37.660000000000      55.010000000000
   C               58.580000000000      35.850000000000      55.900000000000
   H               59.350000000000      35.660000000000      56.680000000000
   H               58.220000000000      34.870000000000      55.530000000000
   C               57.420000000000      36.590000000000      56.610000000000
   H               56.660000000000      36.920000000000      55.870000000000
   H               57.800000000000      37.500000000000      57.120000000000
   C               56.710000000000      35.750000000000      57.670000000000
   O               57.370000000000      35.280000000000      58.620000000000
   O               55.470000000000      35.570000000000      57.530000000000
   C               60.590000000000      36.080000000000      54.430000000000
   O               61.600000000000      36.620000000000      54.880000000000
   N               60.660000000000      35.020000000000      53.600000000000
   H               59.810000000000      34.610000000000      53.280000000000
   C               61.920000000000      34.410000000000      53.170000000000
   H               61.660000000000      33.550000000000      52.570000000000
   H               62.490000000000      34.160000000000      54.050000000000
   C               62.800000000000      35.290000000000      52.320000000000
   O               63.990000000000      35.030000000000      52.190000000000
   N               62.240000000000      36.340000000000      51.700000000000
   H               61.280000000000      36.570000000000      51.870000000000
   C               62.940000000000      37.190000000000      50.760000000000
   H               63.840000000000      36.690000000000      50.410000000000
   C               62.040000000000      37.480000000000      49.530000000000
   H               62.580000000000      38.140000000000      48.810000000000
   H               61.130000000000      38.030000000000      49.860000000000
   S               61.550000000000      35.950000000000      48.660000000000
   H               60.620000000000      35.570000000000      49.520000000000
   C               63.400000000000      38.510000000000      51.360000000000
   O               63.950000000000      39.360000000000      50.670000000000
   N               63.220000000000      38.720000000000      52.680000000000
   H               62.790000000000      38.030000000000      53.260000000000
   C               63.580000000000      39.980000000000      53.310000000000
   H               63.470000000000      40.770000000000      52.580000000000
   C               62.650000000000      40.300000000000      54.500000000000
   H               62.930000000000      41.270000000000      54.960000000000
   H               62.780000000000      39.520000000000      55.280000000000
   C               61.150000000000      40.340000000000      54.120000000000
   H               60.570000000000      40.610000000000      55.030000000000
   H               60.830000000000      39.310000000000      53.840000000000
   S               60.690000000000      41.470000000000      52.760000000000
   C               61.500000000000      43.020000000000      53.290000000000
   H               62.600000000000      42.900000000000      53.340000000000
   H               61.140000000000      43.330000000000      54.290000000000
   H               61.290000000000      43.840000000000      52.570000000000
   C               65.030000000000      40.000000000000      53.770000000000
   O               65.530000000000      39.040000000000      54.370000000000
   N               65.750000000000      41.110000000000      53.500000000000
   H               65.340000000000      41.850000000000      52.980000000000
   C               67.140000000000      41.310000000000      53.910000000000
   H               67.360000000000      40.630000000000      54.720000000000
   C               68.160000000000      41.070000000000      52.790000000000
   H               69.190000000000      41.180000000000      53.200000000000
   C               68.020000000000      39.630000000000      52.270000000000
   H               67.060000000000      39.500000000000      51.720000000000
   H               68.030000000000      38.910000000000      53.110000000000
   H               68.850000000000      39.380000000000      51.570000000000
   C               68.000000000000      42.060000000000      51.610000000000
   H               68.130000000000      43.110000000000      51.940000000000
   H               66.990000000000      41.950000000000      51.150000000000
   H               68.750000000000      41.840000000000      50.830000000000
   C               67.300000000000      42.710000000000      54.470000000000
   O               66.440000000000      43.570000000000      54.290000000000
   N               68.410000000000      43.000000000000      55.170000000000
   H               69.090000000000      42.290000000000      55.350000000000
   C               68.770000000000      44.350000000000      55.590000000000
   H               67.900000000000      44.980000000000      55.590000000000
   C               69.400000000000      44.380000000000      57.010000000000
   H               70.340000000000      43.800000000000      57.010000000000
   H               68.690000000000      43.870000000000      57.690000000000
   C               69.660000000000      45.820000000000      57.520000000000
   H               68.700000000000      46.390000000000      57.510000000000
   H               70.380000000000      46.370000000000      56.880000000000
   C               70.190000000000      45.850000000000      58.960000000000
   O               69.470000000000      46.180000000000      59.900000000000
   N               71.490000000000      45.550000000000      59.140000000000
   H               71.850000000000      45.690000000000      60.060000000000
   H               72.110000000000      45.540000000000      58.360000000000
   C               69.790000000000      44.920000000000      54.620000000000
   O               70.720000000000      44.230000000000      54.210000000000
   N               69.650000000000      46.210000000000      54.240000000000
   H               68.870000000000      46.750000000000      54.550000000000
   C               70.630000000000      46.920000000000      53.430000000000
   H               71.500000000000      46.300000000000      53.280000000000
   C               70.090000000000      47.340000000000      52.060000000000
   H               69.220000000000      48.020000000000      52.180000000000
   C               71.190000000000      48.070000000000      51.250000000000
   H               72.100000000000      47.440000000000      51.190000000000
   H               71.450000000000      49.040000000000      51.710000000000
   H               70.830000000000      48.270000000000      50.210000000000
   C               69.620000000000      46.090000000000      51.300000000000
   H               68.770000000000      45.600000000000      51.830000000000
   H               70.440000000000      45.350000000000      51.210000000000
   H               69.270000000000      46.350000000000      50.280000000000
   C               71.090000000000      48.150000000000      54.220000000000
   O               70.290000000000      48.990000000000      54.630000000000
   N               72.410000000000      48.260000000000      54.460000000000
   H               73.020000000000      47.520000000000      54.190000000000
   C               73.020000000000      49.330000000000      55.240000000000
   H               72.260000000000      50.040000000000      55.550000000000
   C               73.720000000000      48.810000000000      56.500000000000
   H               74.470000000000      48.040000000000      56.220000000000
   O               72.780000000000      48.180000000000      57.360000000000
   H               72.250000000000      48.880000000000      57.740000000000
   C               74.410000000000      49.920000000000      57.310000000000
   H               73.710000000000      50.750000000000      57.540000000000
   H               75.290000000000      50.340000000000      56.780000000000
   H               74.790000000000      49.510000000000      58.280000000000
   C               74.050000000000      50.080000000000      54.420000000000
   O               74.930000000000      49.500000000000      53.780000000000
   N               73.970000000000      51.430000000000      54.420000000000
   H               73.220000000000      51.880000000000      54.890000000000
   C               74.980000000000      52.300000000000      53.840000000000
   H               75.850000000000      51.730000000000      53.550000000000
   C               74.400000000000      53.090000000000      52.640000000000
   H               75.110000000000      53.890000000000      52.330000000000
   H               73.470000000000      53.600000000000      52.980000000000
   S               74.010000000000      52.020000000000      51.220000000000
   H               73.020000000000      51.390000000000      51.830000000000
   C               75.420000000000      53.330000000000      54.870000000000
   O               74.650000000000      54.210000000000      55.230000000000
   N               76.680000000000      53.300000000000      55.350000000000
   H               77.290000000000      52.540000000000      55.140000000000
   C               77.150000000000      54.250000000000      56.360000000000
   H               76.910000000000      55.260000000000      56.050000000000
   H               78.210000000000      54.110000000000      56.480000000000
   C               76.530000000000      54.010000000000      57.720000000000
   O               76.870000000000      53.050000000000      58.410000000000
   N               75.600000000000      54.880000000000      58.140000000000
   H               75.460000000000      55.720000000000      57.610000000000
   C               74.710000000000      54.670000000000      59.270000000000
   H               75.020000000000      53.800000000000      59.840000000000
   C               74.630000000000      55.880000000000      60.210000000000
   H               73.880000000000      55.720000000000      61.010000000000
   O               74.340000000000      57.100000000000      59.530000000000
   H               73.570000000000      56.940000000000      58.970000000000
   C               76.000000000000      56.070000000000      60.880000000000
   H               76.780000000000      56.300000000000      60.120000000000
   H               76.290000000000      55.150000000000      61.430000000000
   H               75.960000000000      56.910000000000      61.600000000000
   C               73.290000000000      54.400000000000      58.800000000000
   O               72.420000000000      54.060000000000      59.590000000000
   N               73.020000000000      54.560000000000      57.500000000000
   H               73.760000000000      54.700000000000      56.850000000000
   C               71.670000000000      54.610000000000      56.920000000000
   H               71.000000000000      55.040000000000      57.640000000000
   C               71.630000000000      55.460000000000      55.640000000000
   H               72.280000000000      55.010000000000      54.860000000000
   O               72.100000000000      56.790000000000      55.890000000000
   H               71.980000000000      57.260000000000      55.070000000000
   C               70.210000000000      55.600000000000      55.100000000000
   H               69.540000000000      56.040000000000      55.870000000000
   H               69.810000000000      54.620000000000      54.780000000000
   H               70.200000000000      56.270000000000      54.210000000000
   C               71.180000000000      53.200000000000      56.610000000000
   O               71.750000000000      52.500000000000      55.770000000000
   N               70.120000000000      52.730000000000      57.310000000000
   H               69.640000000000      53.330000000000      57.950000000000
   C               69.710000000000      51.320000000000      57.310000000000
   H               70.250000000000      50.800000000000      56.530000000000
   C               70.040000000000      50.630000000000      58.630000000000
   H               69.890000000000      51.330000000000      59.470000000000
   O               71.400000000000      50.200000000000      58.600000000000
   H               71.890000000000      50.850000000000      59.100000000000
   C               69.230000000000      49.350000000000      58.910000000000
   H               69.320000000000      48.640000000000      58.060000000000
   H               68.160000000000      49.570000000000      59.080000000000
   H               69.620000000000      48.850000000000      59.820000000000
   C               68.250000000000      51.120000000000      56.950000000000
   O               67.350000000000      51.760000000000      57.500000000000
   N               67.950000000000      50.200000000000      56.010000000000
   H               68.670000000000      49.680000000000      55.550000000000
   C               66.590000000000      49.880000000000      55.650000000000
   H               65.990000000000      49.890000000000      56.550000000000
   C               65.940000000000      50.890000000000      54.650000000000
   H               65.630000000000      51.770000000000      55.250000000000
   H               65.000000000000      50.490000000000      54.210000000000
   C               66.820000000000      51.410000000000      53.490000000000
   H               67.730000000000      51.880000000000      53.920000000000
   C               67.250000000000      50.290000000000      52.540000000000
   H               66.360000000000      49.720000000000      52.190000000000
   H               67.930000000000      49.590000000000      53.060000000000
   H               67.770000000000      50.680000000000      51.640000000000
   C               66.070000000000      52.500000000000      52.710000000000
   H               65.690000000000      53.280000000000      53.400000000000
   H               65.200000000000      52.050000000000      52.190000000000
   H               66.720000000000      52.980000000000      51.950000000000
   C               66.480000000000      48.450000000000      55.160000000000
   O               67.470000000000      47.710000000000      55.110000000000
   N               65.260000000000      47.990000000000      54.840000000000
   H               64.470000000000      48.590000000000      54.840000000000
   C               65.030000000000      46.650000000000      54.350000000000
   H               65.730000000000      45.980000000000      54.830000000000
   C               63.600000000000      46.140000000000      54.640000000000
   H               63.550000000000      45.040000000000      54.470000000000
   H               62.860000000000      46.630000000000      53.970000000000
   C               63.200000000000      46.400000000000      56.090000000000
   O               63.520000000000      45.630000000000      56.990000000000
   N               62.430000000000      47.490000000000      56.320000000000
   H               62.060000000000      47.620000000000      57.240000000000
   H               62.310000000000      48.160000000000      55.590000000000
   C               65.280000000000      46.570000000000      52.850000000000
   O               65.120000000000      47.530000000000      52.110000000000
   N               65.660000000000      45.370000000000      52.360000000000
   H               65.830000000000      44.620000000000      52.990000000000
   C               65.660000000000      45.060000000000      50.940000000000
   H               66.680000000000      44.860000000000      50.650000000000
   H               65.190000000000      45.850000000000      50.380000000000
   C               64.860000000000      43.810000000000      50.700000000000
   O               64.620000000000      43.020000000000      51.610000000000
   N               64.480000000000      43.590000000000      49.440000000000
   H               64.680000000000      44.280000000000      48.740000000000
   C               63.780000000000      42.400000000000      49.000000000000
   H               63.560000000000      41.760000000000      49.840000000000
   C               62.470000000000      42.800000000000      48.270000000000
   H               62.720000000000      43.410000000000      47.380000000000
   H               61.870000000000      43.440000000000      48.950000000000
   C               61.570000000000      41.620000000000      47.820000000000
   H               62.200000000000      40.870000000000      47.290000000000
   C               60.910000000000      40.940000000000      49.020000000000
   H               60.280000000000      41.660000000000      49.580000000000
   H               61.680000000000      40.530000000000      49.720000000000
   H               60.270000000000      40.100000000000      48.680000000000
   C               60.500000000000      42.090000000000      46.820000000000
   H               60.970000000000      42.540000000000      45.920000000000
   H               59.840000000000      42.850000000000      47.290000000000
   H               59.870000000000      41.240000000000      46.510000000000
   C               64.710000000000      41.650000000000      48.060000000000
   O               65.230000000000      42.230000000000      47.110000000000
   N               64.970000000000      40.360000000000      48.320000000000
   H               64.550000000000      39.920000000000      49.100000000000
   C               65.950000000000      39.560000000000      47.610000000000
   H               66.530000000000      40.190000000000      46.940000000000
   C               66.910000000000      38.930000000000      48.660000000000
   H               66.290000000000      38.320000000000      49.350000000000
   H               67.340000000000      39.760000000000      49.260000000000
   C               68.050000000000      38.080000000000      48.180000000000
   C               68.710000000000      38.110000000000      46.970000000000
   H               68.440000000000      38.750000000000      46.140000000000
   N               69.710000000000      37.160000000000      46.970000000000
   H               70.250000000000      36.860000000000      46.210000000000
   C               69.730000000000      36.510000000000      48.170000000000
   C               68.690000000000      37.060000000000      48.970000000000
   C               68.460000000000      36.530000000000      50.240000000000
   H               67.660000000000      36.900000000000      50.870000000000
   C               69.250000000000      35.480000000000      50.690000000000
   H               69.080000000000      35.060000000000      51.670000000000
   C               70.510000000000      35.460000000000      48.610000000000
   H               71.270000000000      35.030000000000      47.980000000000
   C               70.250000000000      34.940000000000      49.880000000000
   H               70.780000000000      34.070000000000      50.230000000000
   C               65.250000000000      38.500000000000      46.770000000000
   O               64.650000000000      37.560000000000      47.290000000000
   N               65.300000000000      38.640000000000      45.430000000000
   H               65.830000000000      39.370000000000      45.010000000000
   C               64.610000000000      37.760000000000      44.510000000000
   H               64.310000000000      36.850000000000      45.010000000000
   C               63.380000000000      38.440000000000      43.860000000000
   H               62.980000000000      37.810000000000      43.040000000000
   H               63.720000000000      39.400000000000      43.410000000000
   C               62.220000000000      38.740000000000      44.830000000000
   H               62.630000000000      39.250000000000      45.730000000000
   C               61.220000000000      39.700000000000      44.170000000000
   H               60.820000000000      39.250000000000      43.240000000000
   H               61.710000000000      40.670000000000      43.920000000000
   H               60.370000000000      39.900000000000      44.850000000000
   C               61.520000000000      37.450000000000      45.280000000000
   H               62.230000000000      36.780000000000      45.810000000000
   H               61.100000000000      36.910000000000      44.410000000000
   H               60.690000000000      37.690000000000      45.980000000000
   C               65.570000000000      37.360000000000      43.410000000000
   O               66.180000000000      38.220000000000      42.770000000000
   N               65.770000000000      36.040000000000      43.180000000000
   H               65.210000000000      35.350000000000      43.630000000000
   C               66.890000000000      35.520000000000      42.410000000000
   H               66.890000000000      34.450000000000      42.570000000000
   C               66.740000000000      35.780000000000      40.880000000000
   H               67.610000000000      35.360000000000      40.330000000000
   H               66.660000000000      36.870000000000      40.660000000000
   C               65.520000000000      35.090000000000      40.290000000000
   O               65.270000000000      33.910000000000      40.650000000000
   O               64.890000000000      35.660000000000      39.360000000000
   C               68.230000000000      36.020000000000      42.960000000000
   O               68.520000000000      35.890000000000      44.150000000000
   N               69.090000000000      36.600000000000      42.100000000000
   H               68.870000000000      36.680000000000      41.130000000000
   C               70.400000000000      37.110000000000      42.400000000000
   H               70.750000000000      36.700000000000      43.330000000000
   C               71.370000000000      36.660000000000      41.260000000000
   H               71.540000000000      35.570000000000      41.390000000000
   H               72.350000000000      37.170000000000      41.370000000000
   C               70.890000000000      36.820000000000      39.810000000000
   O               69.710000000000      37.170000000000      39.550000000000
   O               71.750000000000      36.560000000000      38.930000000000
   C               70.400000000000      38.640000000000      42.590000000000
   O               71.450000000000      39.280000000000      42.660000000000
   N               69.210000000000      39.270000000000      42.700000000000
   H               68.360000000000      38.750000000000      42.650000000000
   C               69.090000000000      40.720000000000      42.810000000000
   H               70.080000000000      41.170000000000      42.840000000000
   C               68.380000000000      41.340000000000      41.610000000000
   H               67.340000000000      40.930000000000      41.540000000000
   C               68.320000000000      42.880000000000      41.720000000000
   H               69.340000000000      43.290000000000      41.900000000000
   H               67.660000000000      43.200000000000      42.550000000000
   H               67.920000000000      43.310000000000      40.780000000000
   C               69.130000000000      40.950000000000      40.310000000000
   H               69.110000000000      39.850000000000      40.150000000000
   H               70.190000000000      41.290000000000      40.360000000000
   H               68.630000000000      41.450000000000      39.450000000000
   C               68.400000000000      41.110000000000      44.110000000000
   O               67.380000000000      40.550000000000      44.510000000000
   N               68.960000000000      42.120000000000      44.810000000000
   H               69.820000000000      42.530000000000      44.490000000000
   C               68.380000000000      42.740000000000      45.990000000000
   H               67.540000000000      42.140000000000      46.320000000000
   C               69.370000000000      42.840000000000      47.150000000000
   H               70.280000000000      43.390000000000      46.810000000000
   C               68.760000000000      43.590000000000      48.350000000000
   H               67.800000000000      43.120000000000      48.660000000000
   H               68.560000000000      44.660000000000      48.120000000000
   H               69.450000000000      43.560000000000      49.220000000000
   C               69.800000000000      41.430000000000      47.570000000000
   H               70.290000000000      40.880000000000      46.730000000000
   H               68.910000000000      40.840000000000      47.890000000000
   H               70.510000000000      41.470000000000      48.420000000000
   C               67.840000000000      44.110000000000      45.600000000000
   O               68.510000000000      44.920000000000      44.970000000000
   N               66.570000000000      44.380000000000      45.970000000000
   H               66.060000000000      43.680000000000      46.460000000000
   C               65.830000000000      45.580000000000      45.630000000000
   H               66.390000000000      46.160000000000      44.910000000000
   C               64.410000000000      45.250000000000      45.090000000000
   H               63.820000000000      46.180000000000      44.930000000000
   H               63.860000000000      44.620000000000      45.820000000000
   C               64.440000000000      44.480000000000      43.790000000000
   C               64.790000000000      43.120000000000      43.750000000000
   H               65.050000000000      42.590000000000      44.660000000000
   C               64.820000000000      42.420000000000      42.530000000000
   H               65.130000000000      41.390000000000      42.520000000000
   C               64.460000000000      43.070000000000      41.350000000000
   O               64.550000000000      42.400000000000      40.120000000000
   H               64.580000000000      41.460000000000      40.310000000000
   C               64.030000000000      45.110000000000      42.610000000000
   H               63.700000000000      46.140000000000      42.620000000000
   C               64.030000000000      44.400000000000      41.400000000000
   H               63.680000000000      44.900000000000      40.500000000000
   C               65.640000000000      46.410000000000      46.880000000000
   O               65.200000000000      45.890000000000      47.900000000000
   N               65.940000000000      47.720000000000      46.840000000000
   H               66.360000000000      48.130000000000      46.040000000000
   C               65.700000000000      48.590000000000      47.980000000000
   H               64.780000000000      48.270000000000      48.450000000000
   C               66.850000000000      48.520000000000      49.040000000000
   H               66.840000000000      47.480000000000      49.440000000000
   H               66.630000000000      49.180000000000      49.900000000000
   S               68.520000000000      48.870000000000      48.380000000000
   H               68.290000000000      50.160000000000      48.180000000000
   C               65.480000000000      50.020000000000      47.510000000000
   O               65.870000000000      50.340000000000      46.380000000000
   N               64.860000000000      50.930000000000      48.250000000000
   C               64.090000000000      50.640000000000      49.460000000000
   H               64.790000000000      50.530000000000      50.320000000000
   H               63.480000000000      49.720000000000      49.360000000000
   C               64.850000000000      52.370000000000      47.950000000000
   H               64.280000000000      52.480000000000      47.040000000000
   C               64.140000000000      52.990000000000      49.160000000000
   H               63.580000000000      53.900000000000      48.890000000000
   H               64.860000000000      53.220000000000      49.980000000000
   C               63.210000000000      51.870000000000      49.640000000000
   H               62.870000000000      52.010000000000      50.690000000000
   H               62.320000000000      51.800000000000      48.980000000000
   C               66.210000000000      52.990000000000      47.700000000000
   O               67.180000000000      52.660000000000      48.370000000000
   N               66.320000000000      53.940000000000      46.740000000000
   H               65.540000000000      54.170000000000      46.170000000000
   C               67.610000000000      54.540000000000      46.400000000000
   H               68.350000000000      53.750000000000      46.430000000000
   C               67.630000000000      55.140000000000      44.970000000000
   H               67.450000000000      54.310000000000      44.250000000000
   H               68.640000000000      55.540000000000      44.760000000000
   C               66.580000000000      56.240000000000      44.740000000000
   H               66.690000000000      57.020000000000      45.520000000000
   H               65.560000000000      55.810000000000      44.830000000000
   C               66.710000000000      56.920000000000      43.380000000000
   H               66.570000000000      56.180000000000      42.560000000000
   H               67.710000000000      57.410000000000      43.290000000000
   N               65.650000000000      57.970000000000      43.330000000000
   H               65.110000000000      58.150000000000      44.150000000000
   C               65.510000000000      58.870000000000      42.370000000000
   N               66.090000000000      58.730000000000      41.210000000000
   H               66.330000000000      57.780000000000      40.980000000000
   H               65.780000000000      59.340000000000      40.480000000000
   N               64.740000000000      59.910000000000      42.600000000000
   H               64.520000000000      60.600000000000      41.910000000000
   H               64.200000000000      59.920000000000      43.440000000000
   C               68.090000000000      55.560000000000      47.410000000000
   O               69.290000000000      55.810000000000      47.530000000000
   N               67.190000000000      56.140000000000      48.250000000000
   H               66.220000000000      55.920000000000      48.150000000000
   C               67.570000000000      57.070000000000      49.300000000000
   H               68.250000000000      57.790000000000      48.870000000000
   C               66.380000000000      57.890000000000      49.860000000000
   H               65.910000000000      58.470000000000      49.030000000000
   H               66.740000000000      58.640000000000      50.600000000000
   C               65.000000000000      56.850000000000      51.820000000000
   H               65.550000000000      57.150000000000      52.710000000000
   C               65.310000000000      57.070000000000      50.510000000000
   N               63.830000000000      56.130000000000      51.830000000000
   H               63.350000000000      55.730000000000      52.610000000000
   N               64.320000000000      56.500000000000      49.760000000000
   H               64.140000000000      56.620000000000      48.780000000000
   C               63.440000000000      55.930000000000      50.580000000000
   H               62.560000000000      55.410000000000      50.270000000000
   C               68.320000000000      56.430000000000      50.460000000000
   O               68.700000000000      57.110000000000      51.410000000000
   N               68.640000000000      55.120000000000      50.380000000000
   H               68.290000000000      54.560000000000      49.630000000000
   C               69.590000000000      54.450000000000      51.260000000000
   H               69.260000000000      54.610000000000      52.270000000000
   C               69.610000000000      52.940000000000      50.990000000000
   H               68.560000000000      52.590000000000      50.920000000000
   C               70.290000000000      52.570000000000      49.640000000000
   H               71.380000000000      52.780000000000      49.670000000000
   H               69.830000000000      53.140000000000      48.800000000000
   H               70.150000000000      51.490000000000      49.440000000000
   C               70.270000000000      52.200000000000      52.170000000000
   H               69.770000000000      52.470000000000      53.130000000000
   H               71.340000000000      52.470000000000      52.270000000000
   H               70.190000000000      51.100000000000      52.040000000000
   C               70.990000000000      55.040000000000      51.140000000000
   O               71.770000000000      55.000000000000      52.090000000000
   N               71.340000000000      55.660000000000      49.990000000000
   H               70.720000000000      55.700000000000      49.210000000000
   C               72.670000000000      56.220000000000      49.800000000000
   H               73.370000000000      55.640000000000      50.390000000000
   C               73.120000000000      56.130000000000      48.330000000000
   H               74.210000000000      56.370000000000      48.290000000000
   C               72.950000000000      54.660000000000      47.880000000000
   H               71.880000000000      54.420000000000      47.720000000000
   H               73.360000000000      53.960000000000      48.640000000000
   H               73.480000000000      54.480000000000      46.920000000000
   C               72.400000000000      57.130000000000      47.390000000000
   H               72.750000000000      58.160000000000      47.650000000000
   H               71.310000000000      57.110000000000      47.580000000000
   C               72.660000000000      56.900000000000      45.890000000000
   H               72.190000000000      55.950000000000      45.550000000000
   H               73.750000000000      56.840000000000      45.690000000000
   H               72.240000000000      57.730000000000      45.290000000000
   C               72.770000000000      57.650000000000      50.310000000000
   O               73.870000000000      58.220000000000      50.330000000000
   N               71.660000000000      58.260000000000      50.760000000000
   H               70.790000000000      57.780000000000      50.770000000000
   C               71.660000000000      59.540000000000      51.460000000000
   H               72.300000000000      60.220000000000      50.900000000000
   C               70.240000000000      60.170000000000      51.530000000000
   H               70.280000000000      61.100000000000      52.140000000000
   H               69.570000000000      59.460000000000      52.060000000000
   S               69.580000000000      60.560000000000      49.880000000000
   H               70.460000000000      61.520000000000      49.620000000000
   C               72.270000000000      59.460000000000      52.860000000000
   O               72.090000000000      58.470000000000      53.580000000000
   N               73.010000000000      60.500000000000      53.280000000000
   H               73.150000000000      61.290000000000      52.690000000000
   C               73.750000000000      60.480000000000      54.540000000000
   H               73.280000000000      59.790000000000      55.230000000000
   C               75.230000000000      60.070000000000      54.380000000000
   H               75.710000000000      60.020000000000      55.380000000000
   O               75.960000000000      60.950000000000      53.540000000000
   H               75.830000000000      61.840000000000      53.880000000000
   C               75.350000000000      58.670000000000      53.730000000000
   H               75.130000000000      58.720000000000      52.650000000000
   H               74.630000000000      57.960000000000      54.180000000000
   H               76.380000000000      58.270000000000      53.870000000000
   C               73.750000000000      61.820000000000      55.270000000000
   O               73.900000000000      61.850000000000      56.490000000000
   N               73.600000000000      62.950000000000      54.550000000000
   H               73.490000000000      62.900000000000      53.560000000000
   C               73.700000000000      64.300000000000      55.140000000000
   H               74.260000000000      64.200000000000      56.060000000000
   C               74.590000000000      65.260000000000      54.280000000000
   H               75.220000000000      65.860000000000      54.970000000000
   H               74.010000000000      65.970000000000      53.650000000000
   O               75.450000000000      64.560000000000      53.370000000000
   H               74.960000000000      64.420000000000      52.560000000000
   C               72.290000000000      64.750000000000      55.600000000000
   O               71.550000000000      63.920000000000      56.120000000000
   N               71.750000000000      65.990000000000      55.540000000000
   H               70.910000000000      66.010000000000      56.090000000000
   C               72.000000000000      67.240000000000      54.830000000000
   H               71.170000000000      67.860000000000      55.140000000000
   C               73.220000000000      68.060000000000      55.340000000000
   H               73.710000000000      68.610000000000      54.510000000000
   H               73.970000000000      67.370000000000      55.790000000000
   C               72.830000000000      69.080000000000      56.440000000000
   H               72.310000000000      68.570000000000      57.270000000000
   H               72.130000000000      69.840000000000      56.010000000000
   C               74.010000000000      69.850000000000      57.030000000000
   O               75.020000000000      70.050000000000      56.310000000000
   O               73.880000000000      70.270000000000      58.210000000000
   C               71.810000000000      67.230000000000      53.310000000000
   O               71.730000000000      68.280000000000      52.680000000000
   N               71.720000000000      66.040000000000      52.680000000000
   H               71.820000000000      65.190000000000      53.200000000000
   C               71.540000000000      65.870000000000      51.250000000000
   H               72.260000000000      66.490000000000      50.740000000000
   C               71.770000000000      64.380000000000      50.880000000000
   H               71.710000000000      64.250000000000      49.780000000000
   H               71.010000000000      63.720000000000      51.360000000000
   C               73.150000000000      63.890000000000      51.280000000000
   O               73.210000000000      62.770000000000      51.840000000000
   O               74.150000000000      64.600000000000      51.060000000000
   C               70.150000000000      66.270000000000      50.750000000000
   O               69.960000000000      66.840000000000      49.680000000000
   N               69.100000000000      65.900000000000      51.520000000000
   H               69.250000000000      65.630000000000      52.470000000000
   C               67.890000000000      65.380000000000      50.900000000000
   H               68.170000000000      64.970000000000      49.930000000000
   C               67.330000000000      64.170000000000      51.690000000000
   H               68.140000000000      63.400000000000      51.730000000000
   H               66.490000000000      63.710000000000      51.120000000000
   C               66.870000000000      64.450000000000      53.130000000000
   H               66.080000000000      65.230000000000      53.110000000000
   H               67.710000000000      64.860000000000      53.730000000000
   S               66.230000000000      62.950000000000      53.940000000000
   C               65.580000000000      63.810000000000      55.400000000000
   H               64.670000000000      64.400000000000      55.160000000000
   H               66.330000000000      64.530000000000      55.790000000000
   H               65.330000000000      63.100000000000      56.220000000000
   C               66.770000000000      66.370000000000      50.610000000000
   O               65.670000000000      65.970000000000      50.210000000000
   N               67.010000000000      67.690000000000      50.720000000000
   H               67.860000000000      68.010000000000      51.130000000000
   C               66.130000000000      68.690000000000      50.130000000000
   H               65.120000000000      68.500000000000      50.470000000000
   C               66.550000000000      70.130000000000      50.540000000000
   H               65.910000000000      70.860000000000      50.000000000000
   H               67.600000000000      70.310000000000      50.230000000000
   C               66.430000000000      70.440000000000      52.050000000000
   H               67.090000000000      69.760000000000      52.610000000000
   C               66.910000000000      71.880000000000      52.330000000000
   H               66.310000000000      72.640000000000      51.780000000000
   H               67.970000000000      72.000000000000      52.020000000000
   H               66.840000000000      72.100000000000      53.410000000000
   C               65.000000000000      70.250000000000      52.560000000000
   H               64.690000000000      69.180000000000      52.490000000000
   H               64.270000000000      70.860000000000      51.990000000000
   H               64.930000000000      70.540000000000      53.630000000000
   C               66.090000000000      68.600000000000      48.600000000000
   O               65.030000000000      68.620000000000      47.970000000000
   N               67.270000000000      68.430000000000      47.980000000000
   H               68.090000000000      68.380000000000      48.550000000000
   C               67.470000000000      68.260000000000      46.560000000000
   H               66.730000000000      67.570000000000      46.170000000000
   C               67.390000000000      69.610000000000      45.770000000000
   H               67.990000000000      69.560000000000      44.830000000000
   H               67.810000000000      70.430000000000      46.400000000000
   C               65.970000000000      69.940000000000      45.320000000000
   O               65.170000000000      69.060000000000      44.950000000000
   N               65.610000000000      71.240000000000      45.300000000000
   H               64.700000000000      71.450000000000      44.950000000000
   H               66.300000000000      71.950000000000      45.470000000000
   C               68.840000000000      67.630000000000      46.360000000000
   O               69.820000000000      68.360000000000      46.100000000000
   N               69.000000000000      66.320000000000      46.470000000000
   C               67.990000000000      65.380000000000      46.970000000000
   H               67.140000000000      65.330000000000      46.260000000000
   H               67.630000000000      65.700000000000      47.970000000000
   C               70.230000000000      65.640000000000      46.120000000000
   H               71.100000000000      66.260000000000      46.310000000000
   C               70.180000000000      64.400000000000      47.020000000000
   H               70.490000000000      64.700000000000      48.040000000000
   H               70.830000000000      63.570000000000      46.670000000000
   C               68.690000000000      64.020000000000      47.060000000000
   H               68.440000000000      63.410000000000      46.160000000000
   H               68.420000000000      63.450000000000      47.970000000000
   C               70.200000000000      65.250000000000      44.660000000000
   O               69.130000000000      65.200000000000      44.050000000000
   N               71.360000000000      64.970000000000      44.040000000000
   H               72.240000000000      65.100000000000      44.500000000000
   C               71.380000000000      64.410000000000      42.710000000000
   H               70.400000000000      64.490000000000      42.270000000000
   C               72.380000000000      65.160000000000      41.790000000000
   H               73.430000000000      64.960000000000      42.060000000000
   H               72.210000000000      66.260000000000      41.880000000000
   C               72.180000000000      64.750000000000      40.340000000000
   O               72.990000000000      64.030000000000      39.770000000000
   N               71.040000000000      65.160000000000      39.760000000000
   H               70.910000000000      64.880000000000      38.810000000000
   H               70.480000000000      65.870000000000      40.190000000000
   C               71.700000000000      62.920000000000      42.800000000000
   O               72.830000000000      62.520000000000      43.050000000000
   N               70.680000000000      62.060000000000      42.600000000000
   H               69.760000000000      62.390000000000      42.400000000000
   C               70.820000000000      60.620000000000      42.720000000000
   H               71.270000000000      60.440000000000      43.690000000000
   C               69.450000000000      59.900000000000      42.690000000000
   H               69.570000000000      58.800000000000      42.600000000000
   H               68.840000000000      60.260000000000      41.830000000000
   C               68.710000000000      60.160000000000      43.980000000000
   C               69.130000000000      59.510000000000      45.150000000000
   H               70.000000000000      58.870000000000      45.130000000000
   C               68.430000000000      59.680000000000      46.360000000000
   H               68.780000000000      59.190000000000      47.250000000000
   C               67.290000000000      60.490000000000      46.400000000000
   O               66.600000000000      60.640000000000      47.620000000000
   H               65.770000000000      61.090000000000      47.450000000000
   C               67.570000000000      60.980000000000      44.040000000000
   H               67.220000000000      61.470000000000      43.150000000000
   C               66.850000000000      61.130000000000      45.240000000000
   H               65.960000000000      61.740000000000      45.270000000000
   C               71.810000000000      59.980000000000      41.750000000000
   O               72.580000000000      59.100000000000      42.140000000000
   N               71.850000000000      60.440000000000      40.480000000000
   H               71.180000000000      61.100000000000      40.150000000000
   C               72.860000000000      60.040000000000      39.510000000000
   H               72.760000000000      58.980000000000      39.330000000000
   C               72.660000000000      60.820000000000      38.180000000000
   H               73.570000000000      60.740000000000      37.540000000000
   H               72.550000000000      61.890000000000      38.440000000000
   C               71.460000000000      60.360000000000      37.320000000000
   H               70.650000000000      59.970000000000      37.970000000000
   H               71.750000000000      59.560000000000      36.620000000000
   C               70.860000000000      61.530000000000      36.530000000000
   O               71.070000000000      61.590000000000      35.300000000000
   O               70.140000000000      62.350000000000      37.160000000000
   C               74.300000000000      60.270000000000      39.980000000000
   O               75.110000000000      59.350000000000      40.000000000000
   N               74.620000000000      61.500000000000      40.440000000000
   H               73.950000000000      62.240000000000      40.370000000000
   C               75.900000000000      61.880000000000      41.020000000000
   H               76.670000000000      61.650000000000      40.300000000000
   C               75.840000000000      63.420000000000      41.260000000000
   H               75.140000000000      63.640000000000      42.100000000000
   H               75.440000000000      63.910000000000      40.350000000000
   C               77.150000000000      64.110000000000      41.560000000000
   O               78.220000000000      63.440000000000      41.550000000000
   O               77.130000000000      65.340000000000      41.800000000000
   C               76.250000000000      61.090000000000      42.280000000000
   O               77.340000000000      60.550000000000      42.430000000000
   N               75.290000000000      60.930000000000      43.210000000000
   H               74.400000000000      61.380000000000      43.090000000000
   C               75.460000000000      60.140000000000      44.420000000000
   H               76.330000000000      60.530000000000      44.940000000000
   C               74.250000000000      60.280000000000      45.380000000000
   H               74.110000000000      59.340000000000      45.960000000000
   H               73.330000000000      60.450000000000      44.780000000000
   C               74.380000000000      61.400000000000      46.450000000000
   H               75.250000000000      61.150000000000      47.100000000000
   C               74.630000000000      62.800000000000      45.880000000000
   H               73.770000000000      63.110000000000      45.250000000000
   H               75.550000000000      62.810000000000      45.260000000000
   H               74.750000000000      63.530000000000      46.700000000000
   C               73.150000000000      61.410000000000      47.380000000000
   H               73.040000000000      60.440000000000      47.900000000000
   H               72.230000000000      61.610000000000      46.800000000000
   H               73.270000000000      62.200000000000      48.160000000000
   C               75.800000000000      58.670000000000      44.170000000000
   O               76.680000000000      58.110000000000      44.810000000000
   N               75.140000000000      58.010000000000      43.200000000000
   H               74.410000000000      58.450000000000      42.670000000000
   C               75.420000000000      56.610000000000      42.910000000000
   H               75.530000000000      56.100000000000      43.860000000000
   C               74.240000000000      55.960000000000      42.150000000000
   H               74.140000000000      56.460000000000      41.160000000000
   H               73.310000000000      56.180000000000      42.710000000000
   C               74.320000000000      54.430000000000      41.950000000000
   H               75.230000000000      54.180000000000      41.360000000000
   C               74.400000000000      53.670000000000      43.280000000000
   H               73.530000000000      53.920000000000      43.920000000000
   H               75.330000000000      53.940000000000      43.820000000000
   H               74.410000000000      52.580000000000      43.110000000000
   C               73.110000000000      53.940000000000      41.140000000000
   H               73.050000000000      54.450000000000      40.160000000000
   H               72.170000000000      54.130000000000      41.710000000000
   H               73.190000000000      52.850000000000      40.950000000000
   C               76.740000000000      56.390000000000      42.160000000000
   O               77.390000000000      55.340000000000      42.310000000000
   N               77.240000000000      57.390000000000      41.410000000000
   H               76.700000000000      58.210000000000      41.260000000000
   C               78.580000000000      57.390000000000      40.820000000000
   H               78.680000000000      56.490000000000      40.230000000000
   C               78.770000000000      58.570000000000      39.860000000000
   H               78.400000000000      59.490000000000      40.360000000000
   C               80.250000000000      58.790000000000      39.480000000000
   H               80.710000000000      57.840000000000      39.110000000000
   H               80.850000000000      59.160000000000      40.340000000000
   H               80.320000000000      59.540000000000      38.660000000000
   C               77.910000000000      58.340000000000      38.590000000000
   H               76.920000000000      57.930000000000      38.880000000000
   H               78.400000000000      57.560000000000      37.960000000000
   C               77.690000000000      59.600000000000      37.740000000000
   H               78.650000000000      59.980000000000      37.340000000000
   H               77.220000000000      60.390000000000      38.370000000000
   H               77.020000000000      59.370000000000      36.890000000000
   C               79.680000000000      57.300000000000      41.870000000000
   O               80.730000000000      56.680000000000      41.690000000000
   N               79.440000000000      57.890000000000      43.060000000000
   H               78.580000000000      58.380000000000      43.170000000000
   C               80.400000000000      57.960000000000      44.150000000000
   H               81.400000000000      58.010000000000      43.750000000000
   C               80.080000000000      59.220000000000      45.000000000000
   H               80.780000000000      59.290000000000      45.860000000000
   H               79.050000000000      59.100000000000      45.400000000000
   C               80.100000000000      60.560000000000      44.220000000000
   H               79.590000000000      60.440000000000      43.250000000000
   H               81.150000000000      60.850000000000      43.990000000000
   C               79.410000000000      61.680000000000      45.000000000000
   H               80.040000000000      61.930000000000      45.880000000000
   H               78.390000000000      61.370000000000      45.330000000000
   N               79.270000000000      62.870000000000      44.110000000000
   H               79.110000000000      62.740000000000      43.130000000000
   C               79.420000000000      64.130000000000      44.460000000000
   N               79.580000000000      64.520000000000      45.710000000000
   H               79.730000000000      63.830000000000      46.420000000000
   H               79.690000000000      65.500000000000      45.910000000000
   N               79.360000000000      65.050000000000      43.530000000000
   H               78.970000000000      64.730000000000      42.660000000000
   H               79.460000000000      66.020000000000      43.720000000000
   C               80.320000000000      56.740000000000      45.080000000000
   O               81.000000000000      56.690000000000      46.100000000000
   N               79.490000000000      55.730000000000      44.740000000000
   H               78.990000000000      55.780000000000      43.880000000000
   C               79.320000000000      54.510000000000      45.510000000000
   H               79.710000000000      54.660000000000      46.510000000000
   C               77.810000000000      54.130000000000      45.610000000000
   H               77.690000000000      53.090000000000      45.960000000000
   H               77.400000000000      54.170000000000      44.580000000000
   C               76.970000000000      55.060000000000      46.500000000000
   H               75.890000000000      54.890000000000      46.270000000000
   H               77.160000000000      56.110000000000      46.190000000000
   C               77.160000000000      54.870000000000      48.020000000000
   H               76.590000000000      55.670000000000      48.530000000000
   H               78.230000000000      54.990000000000      48.280000000000
   C               76.670000000000      53.500000000000      48.510000000000
   H               77.300000000000      52.680000000000      48.100000000000
   H               75.620000000000      53.330000000000      48.190000000000
   N               76.710000000000      53.420000000000      49.990000000000
   H               75.770000000000      53.630000000000      50.370000000000
   H               77.390000000000      54.110000000000      50.370000000000
   H               76.950000000000      52.460000000000      50.300000000000
   C               80.070000000000      53.340000000000      44.910000000000
   O               79.970000000000      53.020000000000      43.730000000000
   N               80.840000000000      52.630000000000      45.760000000000
   H               80.950000000000      52.920000000000      46.700000000000
   C               81.510000000000      51.390000000000      45.400000000000
   H               81.640000000000      51.340000000000      44.320000000000
   C               82.910000000000      51.280000000000      46.060000000000
   H               83.400000000000      50.320000000000      45.810000000000
   H               82.820000000000      51.350000000000      47.170000000000
   O               83.760000000000      52.320000000000      45.600000000000
   H               83.310000000000      53.160000000000      45.740000000000
   C               80.700000000000      50.190000000000      45.820000000000
   O               79.820000000000      50.300000000000      46.690000000000
   N               80.990000000000      48.990000000000      45.270000000000
   H               81.620000000000      48.940000000000      44.500000000000
   C               80.320000000000      47.720000000000      45.570000000000
   H               79.280000000000      47.810000000000      45.280000000000
   C               81.010000000000      46.540000000000      44.830000000000
   H               80.500000000000      45.590000000000      45.100000000000
   H               82.080000000000      46.470000000000      45.120000000000
   C               80.940000000000      46.650000000000      43.300000000000
   O               80.290000000000      47.520000000000      42.730000000000
   N               81.670000000000      45.750000000000      42.610000000000
   H               81.620000000000      45.790000000000      41.610000000000
   H               82.190000000000      45.040000000000      43.070000000000
   C               80.360000000000      47.390000000000      47.070000000000
   O               79.380000000000      46.980000000000      47.680000000000
   N               81.520000000000      47.650000000000      47.710000000000
   H               82.290000000000      47.990000000000      47.190000000000
   C               81.770000000000      47.420000000000      49.120000000000
   H               81.380000000000      46.450000000000      49.370000000000
   C               83.290000000000      47.410000000000      49.410000000000
   H               83.760000000000      46.610000000000      48.800000000000
   H               83.480000000000      47.160000000000      50.480000000000
   N               83.970000000000      49.730000000000      50.000000000000
   C               84.010000000000      48.690000000000      49.090000000000
   C               84.770000000000      50.650000000000      49.520000000000
   H               84.990000000000      51.610000000000      50.000000000000
   N               85.330000000000      50.270000000000      48.340000000000
   H               85.990000000000      50.780000000000      47.800000000000
   C               84.850000000000      49.000000000000      48.070000000000
   H               85.150000000000      48.410000000000      47.210000000000
   C               81.070000000000      48.410000000000      50.050000000000
   O               81.030000000000      48.230000000000      51.260000000000
   N               80.450000000000      49.480000000000      49.490000000000
   H               80.430000000000      49.590000000000      48.500000000000
   C               79.760000000000      50.470000000000      50.280000000000
   H               80.200000000000      50.540000000000      51.260000000000
   C               79.770000000000      51.870000000000      49.600000000000
   H               79.230000000000      52.600000000000      50.230000000000
   H               79.280000000000      51.800000000000      48.600000000000
   C               81.130000000000      52.510000000000      49.370000000000
   O               81.250000000000      53.300000000000      48.430000000000
   N               82.150000000000      52.220000000000      50.210000000000
   H               82.120000000000      51.430000000000      50.820000000000
   H               83.000000000000      52.740000000000      50.100000000000
   C               78.290000000000      50.100000000000      50.490000000000
   O               77.490000000000      50.940000000000      50.910000000000
   N               77.900000000000      48.850000000000      50.180000000000
   H               78.550000000000      48.220000000000      49.760000000000
   C               76.590000000000      48.300000000000      50.460000000000
   H               75.980000000000      49.010000000000      51.000000000000
   C               75.880000000000      47.870000000000      49.150000000000
   H               74.910000000000      47.380000000000      49.360000000000
   H               76.510000000000      47.160000000000      48.580000000000
   C               75.600000000000      49.060000000000      48.270000000000
   C               74.460000000000      49.840000000000      48.500000000000
   H               73.790000000000      49.580000000000      49.310000000000
   C               74.160000000000      50.930000000000      47.670000000000
   H               73.260000000000      51.510000000000      47.850000000000
   C               74.990000000000      51.230000000000      46.580000000000
   H               74.740000000000      52.040000000000      45.920000000000
   C               76.440000000000      49.380000000000      47.190000000000
   H               77.310000000000      48.770000000000      47.000000000000
   C               76.140000000000      50.460000000000      46.350000000000
   H               76.780000000000      50.680000000000      45.500000000000
   C               76.730000000000      47.080000000000      51.350000000000
   O               77.190000000000      46.020000000000      50.920000000000
   N               76.300000000000      47.180000000000      52.620000000000
   H               75.920000000000      48.030000000000      52.980000000000
   C               76.330000000000      46.050000000000      53.530000000000
   H               77.020000000000      45.310000000000      53.180000000000
   C               76.810000000000      46.470000000000      54.950000000000
   H               76.230000000000      47.370000000000      55.260000000000
   H               77.870000000000      46.790000000000      54.870000000000
   C               76.690000000000      45.400000000000      56.050000000000
   H               75.620000000000      45.110000000000      56.160000000000
   C               77.510000000000      44.140000000000      55.740000000000
   H               78.580000000000      44.400000000000      55.610000000000
   H               77.150000000000      43.650000000000      54.810000000000
   H               77.420000000000      43.420000000000      56.580000000000
   C               77.120000000000      45.990000000000      57.410000000000
   H               76.540000000000      46.910000000000      57.640000000000
   H               78.200000000000      46.250000000000      57.400000000000
   H               76.940000000000      45.250000000000      58.220000000000
   C               74.950000000000      45.400000000000      53.560000000000
   O               73.980000000000      45.980000000000      54.040000000000
   N               74.860000000000      44.190000000000      53.000000000000
   H               75.660000000000      43.730000000000      52.620000000000
   C               73.600000000000      43.480000000000      52.800000000000
   H               72.780000000000      44.100000000000      53.140000000000
   C               73.350000000000      43.140000000000      51.330000000000
   H               74.140000000000      42.460000000000      50.950000000000
   C               71.970000000000      42.460000000000      51.190000000000
   H               71.170000000000      43.110000000000      51.590000000000
   H               71.950000000000      41.490000000000      51.730000000000
   H               71.760000000000      42.260000000000      50.120000000000
   C               73.400000000000      44.440000000000      50.490000000000
   H               74.420000000000      44.860000000000      50.480000000000
   H               72.700000000000      45.190000000000      50.910000000000
   H               73.100000000000      44.220000000000      49.450000000000
   C               73.640000000000      42.230000000000      53.640000000000
   O               74.530000000000      41.400000000000      53.520000000000
   N               72.670000000000      42.080000000000      54.560000000000
   H               71.930000000000      42.750000000000      54.620000000000
   C               72.640000000000      40.980000000000      55.500000000000
   H               73.350000000000      40.220000000000      55.210000000000
   C               73.030000000000      41.460000000000      56.930000000000
   H               72.850000000000      40.640000000000      57.660000000000
   H               72.360000000000      42.310000000000      57.200000000000
   C               74.510000000000      41.890000000000      57.050000000000
   H               74.760000000000      42.660000000000      56.290000000000
   H               75.160000000000      41.010000000000      56.870000000000
   C               74.860000000000      42.450000000000      58.430000000000
   O               75.550000000000      41.810000000000      59.230000000000
   N               74.410000000000      43.690000000000      58.710000000000
   H               74.780000000000      44.150000000000      59.520000000000
   H               73.950000000000      44.230000000000      58.010000000000
   C               71.290000000000      40.300000000000      55.520000000000
   O               70.250000000000      40.940000000000      55.610000000000
   N               71.280000000000      38.960000000000      55.430000000000
   H               72.130000000000      38.450000000000      55.270000000000
   C               70.100000000000      38.150000000000      55.640000000000
   H               69.220000000000      38.770000000000      55.750000000000
   C               69.930000000000      37.180000000000      54.440000000000
   H               70.820000000000      36.520000000000      54.340000000000
   H               69.830000000000      37.760000000000      53.500000000000
   H               69.030000000000      36.550000000000      54.560000000000
   C               70.290000000000      37.360000000000      56.920000000000
   O               71.000000000000      36.350000000000      56.950000000000
   N               69.670000000000      37.780000000000      58.040000000000
   H               69.160000000000      38.640000000000      58.040000000000
   C               69.910000000000      37.160000000000      59.350000000000
   H               69.790000000000      36.090000000000      59.250000000000
   H               69.210000000000      37.600000000000      60.040000000000
   C               71.290000000000      37.450000000000      59.890000000000
   O               71.540000000000      38.520000000000      60.430000000000
   N               72.220000000000      36.490000000000      59.740000000000
   H               71.950000000000      35.610000000000      59.360000000000
   C               73.640000000000      36.720000000000      59.930000000000
   H               73.840000000000      37.770000000000      60.080000000000
   C               74.190000000000      35.920000000000      61.150000000000
   H               75.300000000000      35.920000000000      61.150000000000
   H               73.840000000000      34.870000000000      61.130000000000
   C               73.780000000000      36.600000000000      62.460000000000
   O               74.560000000000      37.390000000000      63.020000000000
   N               72.600000000000      36.280000000000      63.000000000000
   H               72.370000000000      36.730000000000      63.870000000000
   H               72.080000000000      35.510000000000      62.620000000000
   C               74.430000000000      36.360000000000      58.680000000000
   O               75.660000000000      36.330000000000      58.690000000000
   N               73.760000000000      36.110000000000      57.530000000000
   H               72.770000000000      36.180000000000      57.470000000000
   C               74.450000000000      35.790000000000      56.290000000000
   H               75.410000000000      35.360000000000      56.510000000000
   C               73.690000000000      34.770000000000      55.430000000000
   H               72.670000000000      35.160000000000      55.210000000000
   C               74.440000000000      34.510000000000      54.110000000000
   H               75.490000000000      34.220000000000      54.300000000000
   H               74.430000000000      35.410000000000      53.450000000000
   H               73.950000000000      33.680000000000      53.550000000000
   C               73.550000000000      33.460000000000      56.230000000000
   H               72.960000000000      33.610000000000      57.150000000000
   H               74.550000000000      33.070000000000      56.510000000000
   H               73.040000000000      32.690000000000      55.610000000000
   C               74.690000000000      37.080000000000      55.510000000000
   O               73.760000000000      37.740000000000      55.030000000000
   N               75.970000000000      37.480000000000      55.370000000000
   H               76.710000000000      36.980000000000      55.820000000000
   C               76.380000000000      38.630000000000      54.590000000000
   H               75.660000000000      39.420000000000      54.740000000000
   C               77.760000000000      39.110000000000      55.100000000000
   H               78.480000000000      38.270000000000      54.990000000000
   H               77.640000000000      39.290000000000      56.190000000000
   C               78.340000000000      40.360000000000      54.400000000000
   H               77.600000000000      41.190000000000      54.420000000000
   H               78.580000000000      40.120000000000      53.340000000000
   C               79.640000000000      40.810000000000      55.090000000000
   O               80.740000000000      40.770000000000      54.530000000000
   N               79.510000000000      41.240000000000      56.360000000000
   H               80.340000000000      41.350000000000      56.910000000000
   H               78.620000000000      41.180000000000      56.810000000000
   C               76.400000000000      38.320000000000      53.100000000000
   O               77.050000000000      37.380000000000      52.650000000000
   N               75.660000000000      39.100000000000      52.290000000000
   H               75.140000000000      39.870000000000      52.670000000000
   C               75.550000000000      38.910000000000      50.860000000000
   H               75.880000000000      37.910000000000      50.600000000000
   C               74.100000000000      39.120000000000      50.350000000000
   H               74.070000000000      38.900000000000      49.260000000000
   H               73.810000000000      40.180000000000      50.500000000000
   C               73.030000000000      38.240000000000      51.040000000000
   H               73.020000000000      38.480000000000      52.120000000000
   C               71.640000000000      38.560000000000      50.460000000000
   H               71.610000000000      38.330000000000      49.370000000000
   H               71.390000000000      39.630000000000      50.600000000000
   H               70.870000000000      37.950000000000      50.960000000000
   C               73.330000000000      36.740000000000      50.880000000000
   H               74.310000000000      36.480000000000      51.330000000000
   H               73.340000000000      36.470000000000      49.800000000000
   H               72.530000000000      36.160000000000      51.380000000000
   C               76.470000000000      39.900000000000      50.170000000000
   O               76.410000000000      41.100000000000      50.400000000000
   N               77.370000000000      39.420000000000      49.290000000000
   H               77.410000000000      38.460000000000      49.010000000000
   C               78.330000000000      40.310000000000      48.660000000000
   H               78.560000000000      41.110000000000      49.340000000000
   C               79.670000000000      39.600000000000      48.380000000000
   H               79.480000000000      38.710000000000      47.730000000000
   H               80.050000000000      39.240000000000      49.360000000000
   C               80.730000000000      40.520000000000      47.750000000000
   H               80.850000000000      41.400000000000      48.420000000000
   H               80.390000000000      40.880000000000      46.760000000000
   C               82.110000000000      39.870000000000      47.590000000000
   H               82.450000000000      39.410000000000      48.540000000000
   H               82.840000000000      40.650000000000      47.270000000000
   N               81.970000000000      38.800000000000      46.560000000000
   H               81.180000000000      38.190000000000      46.570000000000
   C               82.810000000000      38.560000000000      45.570000000000
   N               83.960000000000      39.180000000000      45.410000000000
   H               84.250000000000      39.780000000000      46.150000000000
   H               84.590000000000      38.800000000000      44.730000000000
   N               82.470000000000      37.610000000000      44.730000000000
   H               81.650000000000      37.130000000000      45.030000000000
   H               83.130000000000      37.260000000000      44.060000000000
   C               77.770000000000      40.940000000000      47.400000000000
   O               77.430000000000      40.260000000000      46.430000000000
   N               77.680000000000      42.280000000000      47.390000000000
   H               77.870000000000      42.800000000000      48.210000000000
   C               77.310000000000      43.040000000000      46.210000000000
   H               76.470000000000      42.540000000000      45.750000000000
   C               76.870000000000      44.460000000000      46.560000000000
   H               77.680000000000      44.970000000000      47.130000000000
   C               76.540000000000      45.290000000000      45.300000000000
   H               75.790000000000      44.770000000000      44.670000000000
   H               77.450000000000      45.500000000000      44.700000000000
   H               76.110000000000      46.270000000000      45.600000000000
   C               75.620000000000      44.360000000000      47.460000000000
   H               75.840000000000      43.840000000000      48.420000000000
   H               74.810000000000      43.810000000000      46.950000000000
   H               75.250000000000      45.380000000000      47.710000000000
   C               78.440000000000      43.040000000000      45.190000000000
   O               79.580000000000      43.400000000000      45.490000000000
   N               78.150000000000      42.620000000000      43.940000000000
   H               77.240000000000      42.280000000000      43.750000000000
   C               79.120000000000      42.570000000000      42.860000000000
   H               80.100000000000      42.850000000000      43.230000000000
   C               79.230000000000      41.170000000000      42.260000000000
   H               79.840000000000      41.200000000000      41.330000000000
   C               80.010000000000      40.300000000000      43.280000000000
   H               79.410000000000      40.150000000000      44.200000000000
   H               80.970000000000      40.780000000000      43.560000000000
   H               80.240000000000      39.300000000000      42.850000000000
   C               77.840000000000      40.570000000000      41.920000000000
   H               77.230000000000      41.330000000000      41.380000000000
   H               77.300000000000      40.320000000000      42.860000000000
   C               77.920000000000      39.310000000000      41.050000000000
   H               78.490000000000      38.510000000000      41.570000000000
   H               78.430000000000      39.520000000000      40.080000000000
   H               76.900000000000      38.910000000000      40.840000000000
   C               78.820000000000      43.590000000000      41.770000000000
   O               79.570000000000      43.750000000000      40.810000000000
   N               77.730000000000      44.360000000000      41.930000000000
   H               77.130000000000      44.230000000000      42.720000000000
   C               77.350000000000      45.420000000000      41.010000000000
   H               77.170000000000      44.980000000000      40.040000000000
   H               78.120000000000      46.180000000000      41.020000000000
   C               76.060000000000      46.060000000000      41.420000000000
   O               75.290000000000      45.490000000000      42.200000000000
   N               75.770000000000      47.260000000000      40.910000000000
   H               76.430000000000      47.740000000000      40.320000000000
   C               74.600000000000      48.010000000000      41.300000000000
   H               73.790000000000      47.310000000000      41.490000000000
   C               74.850000000000      48.860000000000      42.570000000000
   H               75.010000000000      48.160000000000      43.420000000000
   H               73.970000000000      49.490000000000      42.820000000000
   N               77.210000000000      49.420000000000      43.170000000000
   C               76.070000000000      49.740000000000      42.460000000000
   C               78.060000000000      50.400000000000      42.920000000000
   H               79.080000000000      50.450000000000      43.310000000000
   N               77.530000000000      51.320000000000      42.090000000000
   H               78.000000000000      52.120000000000      41.710000000000
   C               76.250000000000      50.910000000000      41.800000000000
   H               75.570000000000      51.450000000000      41.140000000000
   C               74.110000000000      48.900000000000      40.180000000000
   O               74.870000000000      49.380000000000      39.340000000000
   N               72.790000000000      49.150000000000      40.130000000000
   H               72.160000000000      48.740000000000      40.780000000000
   C               72.200000000000      50.010000000000      39.110000000000
   H               72.890000000000      50.830000000000      38.910000000000
   C               71.910000000000      49.300000000000      37.760000000000
   H               72.880000000000      48.990000000000      37.320000000000
   H               71.430000000000      50.000000000000      37.040000000000
   O               71.080000000000      48.140000000000      37.920000000000
   H               71.570000000000      47.550000000000      38.500000000000
   C               70.950000000000      50.660000000000      39.650000000000
   O               70.310000000000      50.140000000000      40.570000000000
   N               70.570000000000      51.830000000000      39.110000000000
   H               71.110000000000      52.270000000000      38.390000000000
   C               69.360000000000      52.520000000000      39.510000000000
   H               69.040000000000      52.160000000000      40.480000000000
   C               69.600000000000      54.040000000000      39.620000000000
   H               69.930000000000      54.430000000000      38.630000000000
   H               70.450000000000      54.190000000000      40.320000000000
   C               68.400000000000      54.860000000000      40.130000000000
   H               67.950000000000      54.320000000000      40.990000000000
   H               67.620000000000      54.910000000000      39.340000000000
   S               68.850000000000      56.540000000000      40.670000000000
   C               69.300000000000      57.240000000000      39.060000000000
   H               68.490000000000      57.100000000000      38.320000000000
   H               70.220000000000      56.760000000000      38.650000000000
   H               69.500000000000      58.330000000000      39.140000000000
   C               68.230000000000      52.210000000000      38.540000000000
   O               68.370000000000      52.350000000000      37.320000000000
   N               67.080000000000      51.800000000000      39.080000000000
   H               67.000000000000      51.680000000000      40.070000000000
   C               65.860000000000      51.500000000000      38.370000000000
   H               66.010000000000      51.630000000000      37.310000000000
   C               65.400000000000      50.050000000000      38.690000000000
   H               65.370000000000      49.940000000000      39.800000000000
   H               66.190000000000      49.370000000000      38.310000000000
   C               64.030000000000      49.550000000000      38.140000000000
   H               63.220000000000      50.180000000000      38.570000000000
   H               63.850000000000      48.510000000000      38.490000000000
   C               63.900000000000      49.580000000000      36.610000000000
   O               64.680000000000      50.220000000000      35.890000000000
   N               62.880000000000      48.860000000000      36.080000000000
   H               62.320000000000      48.240000000000      36.640000000000
   H               62.790000000000      48.830000000000      35.090000000000
   C               64.840000000000      52.530000000000      38.830000000000
   O               64.010000000000      52.300000000000      39.690000000000
   N               64.950000000000      53.760000000000      38.280000000000
   H               65.600000000000      53.910000000000      37.540000000000
   C               64.110000000000      54.890000000000      38.630000000000
   H               64.490000000000      55.730000000000      38.050000000000
   C               62.640000000000      54.650000000000      38.180000000000
   H               62.020000000000      55.560000000000      38.340000000000
   H               62.200000000000      53.820000000000      38.760000000000
   C               62.630000000000      54.270000000000      36.700000000000
   O               63.240000000000      54.950000000000      35.860000000000
   N               61.950000000000      53.160000000000      36.350000000000
   H               61.580000000000      52.550000000000      37.060000000000
   H               61.970000000000      52.880000000000      35.390000000000
   C               64.280000000000      55.320000000000      40.090000000000
   O               65.340000000000      55.850000000000      40.450000000000
   N               63.280000000000      55.110000000000      40.970000000000
   H               62.390000000000      54.770000000000      40.670000000000
   C               63.390000000000      55.390000000000      42.400000000000
   H               64.240000000000      56.040000000000      42.560000000000
   C               62.150000000000      56.130000000000      42.940000000000
   H               62.270000000000      56.340000000000      44.030000000000
   H               61.270000000000      55.460000000000      42.840000000000
   S               61.830000000000      57.690000000000      42.050000000000
   H               62.490000000000      58.470000000000      42.900000000000
   C               63.670000000000      54.130000000000      43.230000000000
   O               63.590000000000      54.150000000000      44.450000000000
   N               64.040000000000      53.000000000000      42.580000000000
   H               64.070000000000      52.970000000000      41.590000000000
   C               64.450000000000      51.780000000000      43.260000000000
   H               64.480000000000      51.940000000000      44.330000000000
   C               63.470000000000      50.620000000000      43.010000000000
   H               63.130000000000      50.670000000000      41.960000000000
   C               64.080000000000      49.220000000000      43.260000000000
   H               64.500000000000      49.150000000000      44.290000000000
   H               64.880000000000      48.990000000000      42.530000000000
   H               63.290000000000      48.450000000000      43.150000000000
   C               62.270000000000      50.820000000000      43.960000000000
   H               61.840000000000      51.840000000000      43.860000000000
   H               62.580000000000      50.680000000000      45.020000000000
   H               61.480000000000      50.080000000000      43.730000000000
   C               65.880000000000      51.450000000000      42.870000000000
   O               66.310000000000      51.640000000000      41.750000000000
   N               66.680000000000      50.990000000000      43.850000000000
   H               66.330000000000      50.790000000000      44.760000000000
   C               68.050000000000      50.610000000000      43.630000000000
   H               68.420000000000      51.050000000000      42.720000000000
   C               68.900000000000      51.090000000000      44.840000000000
   H               68.710000000000      50.430000000000      45.720000000000
   H               68.540000000000      52.100000000000      45.120000000000
   C               70.410000000000      51.200000000000      44.580000000000
   H               70.780000000000      50.220000000000      44.200000000000
   C               70.730000000000      52.290000000000      43.540000000000
   H               70.370000000000      53.280000000000      43.890000000000
   H               70.270000000000      52.060000000000      42.560000000000
   H               71.830000000000      52.350000000000      43.390000000000
   C               71.140000000000      51.510000000000      45.900000000000
   H               70.960000000000      50.700000000000      46.640000000000
   H               70.770000000000      52.470000000000      46.330000000000
   H               72.230000000000      51.590000000000      45.710000000000
   C               68.120000000000      49.100000000000      43.500000000000
   O               67.490000000000      48.360000000000      44.260000000000
   N               68.870000000000      48.590000000000      42.510000000000
   H               69.360000000000      49.190000000000      41.880000000000
   C               69.000000000000      47.170000000000      42.250000000000
   H               68.400000000000      46.610000000000      42.950000000000
   C               68.550000000000      46.810000000000      40.810000000000
   H               68.680000000000      45.720000000000      40.660000000000
   H               69.190000000000      47.340000000000      40.070000000000
   C               67.080000000000      47.200000000000      40.560000000000
   H               66.990000000000      48.310000000000      40.580000000000
   H               66.460000000000      46.810000000000      41.410000000000
   C               66.470000000000      46.670000000000      39.240000000000
   H               67.030000000000      47.100000000000      38.380000000000
   H               65.430000000000      47.050000000000      39.200000000000
   C               66.460000000000      45.140000000000      39.140000000000
   H               66.290000000000      44.710000000000      40.150000000000
   H               67.440000000000      44.750000000000      38.770000000000
   N               65.390000000000      44.650000000000      38.240000000000
   H               65.680000000000      44.750000000000      37.250000000000
   H               64.510000000000      45.200000000000      38.340000000000
   H               65.170000000000      43.650000000000      38.440000000000
   C               70.450000000000      46.770000000000      42.490000000000
   O               71.360000000000      47.210000000000      41.790000000000
   N               70.680000000000      45.930000000000      43.510000000000
   H               69.930000000000      45.590000000000      44.070000000000
   C               72.000000000000      45.470000000000      43.890000000000
   H               72.760000000000      46.050000000000      43.390000000000
   C               72.230000000000      45.570000000000      45.430000000000
   H               73.270000000000      45.270000000000      45.660000000000
   H               71.540000000000      44.860000000000      45.940000000000
   C               71.970000000000      46.960000000000      46.040000000000
   H               70.920000000000      47.260000000000      45.820000000000
   C               72.120000000000      46.910000000000      47.570000000000
   H               73.150000000000      46.610000000000      47.850000000000
   H               71.410000000000      46.180000000000      48.010000000000
   H               71.910000000000      47.910000000000      48.010000000000
   C               72.890000000000      48.030000000000      45.450000000000
   H               72.720000000000      48.140000000000      44.360000000000
   H               73.960000000000      47.770000000000      45.630000000000
   H               72.700000000000      49.020000000000      45.930000000000
   C               72.150000000000      44.020000000000      43.460000000000
   O               71.340000000000      43.170000000000      43.790000000000
   N               73.200000000000      43.710000000000      42.690000000000
   H               73.880000000000      44.400000000000      42.450000000000
   C               73.460000000000      42.370000000000      42.210000000000
   H               72.540000000000      41.820000000000      42.100000000000
   C               74.220000000000      42.430000000000      40.860000000000
   H               75.220000000000      42.890000000000      41.020000000000
   H               73.650000000000      43.130000000000      40.200000000000
   C               74.370000000000      41.080000000000      40.130000000000
   H               74.840000000000      40.330000000000      40.810000000000
   H               75.070000000000      41.260000000000      39.290000000000
   C               73.020000000000      40.550000000000      39.610000000000
   H               72.440000000000      41.390000000000      39.180000000000
   H               72.440000000000      40.150000000000      40.470000000000
   C               73.120000000000      39.440000000000      38.560000000000
   H               72.100000000000      39.120000000000      38.240000000000
   H               73.650000000000      38.560000000000      38.970000000000
   N               73.850000000000      39.900000000000      37.360000000000
   H               74.860000000000      40.000000000000      37.550000000000
   H               73.440000000000      40.790000000000      37.010000000000
   H               73.670000000000      39.170000000000      36.650000000000
   C               74.350000000000      41.680000000000      43.230000000000
   O               75.420000000000      42.170000000000      43.550000000000
   N               73.930000000000      40.510000000000      43.750000000000
   H               73.070000000000      40.090000000000      43.470000000000
   C               74.700000000000      39.760000000000      44.710000000000
   H               75.590000000000      40.320000000000      44.980000000000
   C               73.960000000000      39.470000000000      46.020000000000
   H               74.580000000000      38.810000000000      46.670000000000
   C               73.750000000000      40.800000000000      46.780000000000
   H               73.140000000000      41.510000000000      46.170000000000
   H               74.730000000000      41.280000000000      47.000000000000
   H               73.220000000000      40.620000000000      47.730000000000
   C               72.610000000000      38.780000000000      45.750000000000
   H               72.730000000000      37.880000000000      45.120000000000
   H               71.900000000000      39.470000000000      45.240000000000
   H               72.140000000000      38.470000000000      46.710000000000
   C               75.220000000000      38.480000000000      44.070000000000
   O               74.730000000000      38.050000000000      43.020000000000
   N               76.250000000000      37.850000000000      44.640000000000
   H               76.670000000000      38.150000000000      45.500000000000
   C               76.940000000000      36.730000000000      44.020000000000
   H               76.810000000000      36.820000000000      42.950000000000
   C               78.470000000000      36.820000000000      44.280000000000
   H               78.850000000000      37.770000000000      43.840000000000
   H               78.990000000000      35.980000000000      43.770000000000
   C               78.910000000000      36.810000000000      45.730000000000
   O               78.070000000000      36.860000000000      46.660000000000
   O               80.160000000000      36.840000000000      45.920000000000
   C               76.350000000000      35.370000000000      44.400000000000
   O               76.900000000000      34.320000000000      44.070000000000
   N               75.170000000000      35.360000000000      45.040000000000
   H               74.740000000000      36.220000000000      45.310000000000
   C               74.440000000000      34.130000000000      45.300000000000
   H               74.660000000000      33.430000000000      44.510000000000
   C               74.810000000000      33.440000000000      46.620000000000
   H               75.890000000000      33.180000000000      46.570000000000
   O               74.070000000000      32.240000000000      46.860000000000
   H               73.140000000000      32.470000000000      46.780000000000
   C               74.600000000000      34.360000000000      47.830000000000
   H               73.540000000000      34.680000000000      47.930000000000
   H               75.240000000000      35.270000000000      47.740000000000
   H               74.910000000000      33.830000000000      48.760000000000
   C               72.950000000000      34.390000000000      45.190000000000
   O               72.420000000000      35.400000000000      45.640000000000
   N               72.210000000000      33.450000000000      44.570000000000
   H               72.620000000000      32.640000000000      44.170000000000
   C               70.780000000000      33.570000000000      44.380000000000
   H               70.540000000000      34.620000000000      44.270000000000
   C               70.340000000000      32.830000000000      43.110000000000
   H               70.570000000000      31.740000000000      43.180000000000
   H               70.870000000000      33.240000000000      42.220000000000
   H               69.250000000000      32.950000000000      42.930000000000
   C               70.010000000000      33.050000000000      45.590000000000
   O               70.410000000000      32.080000000000      46.220000000000
   N               68.890000000000      33.720000000000      45.940000000000
   H               68.620000000000      34.520000000000      45.400000000000
   C               68.030000000000      33.360000000000      47.050000000000
   H               68.660000000000      33.330000000000      47.920000000000
   C               66.970000000000      34.480000000000      47.280000000000
   H               66.320000000000      34.590000000000      46.390000000000
   H               67.490000000000      35.450000000000      47.400000000000
   C               66.100000000000      34.240000000000      48.510000000000
   O               66.260000000000      33.270000000000      49.250000000000
   N               65.120000000000      35.150000000000      48.750000000000
   H               64.980000000000      35.920000000000      48.130000000000
   H               64.550000000000      35.010000000000      49.550000000000
   C               67.350000000000      31.980000000000      46.860000000000
   O               66.490000000000      31.870000000000      45.980000000000
   N               67.620000000000      30.930000000000      47.630000000000
   C               68.570000000000      30.920000000000      48.750000000000
   H               68.360000000000      31.750000000000      49.470000000000
   H               69.600000000000      31.010000000000      48.350000000000
   C               66.970000000000      29.630000000000      47.450000000000
   H               66.910000000000      29.380000000000      46.400000000000
   C               67.880000000000      28.690000000000      48.250000000000
   H               68.750000000000      28.410000000000      47.620000000000
   H               67.370000000000      27.760000000000      48.580000000000
   C               68.370000000000      29.560000000000      49.420000000000
   H               67.580000000000      29.630000000000      50.190000000000
   H               69.290000000000      29.160000000000      49.890000000000
   C               65.540000000000      29.620000000000      48.000000000000
   O               64.880000000000      28.600000000000      47.920000000000
   N               65.040000000000      30.730000000000      48.560000000000
   H               65.620000000000      31.540000000000      48.700000000000
   C               63.670000000000      30.850000000000      49.020000000000
   H               63.230000000000      29.870000000000      49.110000000000
   C               63.620000000000      31.530000000000      50.410000000000
   H               62.570000000000      31.750000000000      50.690000000000
   H               64.160000000000      32.500000000000      50.360000000000
   C               64.220000000000      30.670000000000      51.540000000000
   H               65.230000000000      30.300000000000      51.250000000000
   H               63.560000000000      29.790000000000      51.700000000000
   C               64.330000000000      31.460000000000      52.860000000000
   H               63.340000000000      31.930000000000      53.060000000000
   H               65.070000000000      32.270000000000      52.700000000000
   C               64.730000000000      30.590000000000      54.060000000000
   H               65.660000000000      30.030000000000      53.850000000000
   H               63.910000000000      29.870000000000      54.300000000000
   N               64.960000000000      31.430000000000      55.250000000000
   H               64.060000000000      31.780000000000      55.630000000000
   H               65.590000000000      32.230000000000      55.010000000000
   H               65.430000000000      30.840000000000      55.970000000000
   C               62.800000000000      31.610000000000      48.020000000000
   O               61.640000000000      31.890000000000      48.300000000000
   N               63.350000000000      31.940000000000      46.820000000000
   H               64.290000000000      31.680000000000      46.640000000000
   C               62.650000000000      32.650000000000      45.740000000000
   H               62.390000000000      33.620000000000      46.120000000000
   C               63.530000000000      32.900000000000      44.510000000000
   H               63.840000000000      31.930000000000      44.050000000000
   O               64.700000000000      33.620000000000      44.860000000000
   H               65.330000000000      32.980000000000      45.190000000000
   C               62.810000000000      33.760000000000      43.450000000000
   H               62.440000000000      34.700000000000      43.900000000000
   H               61.960000000000      33.210000000000      42.990000000000
   H               63.520000000000      34.010000000000      42.630000000000
   C               61.400000000000      31.910000000000      45.260000000000
   O               61.520000000000      30.800000000000      44.750000000000
   N               60.170000000000      32.430000000000      45.400000000000
   C               59.850000000000      33.680000000000      46.110000000000
   H               60.320000000000      34.540000000000      45.580000000000
   H               60.220000000000      33.630000000000      47.150000000000
   C               58.980000000000      31.760000000000      44.920000000000
   H               59.070000000000      30.680000000000      44.950000000000
   C               57.890000000000      32.330000000000      45.850000000000
   H               57.940000000000      31.780000000000      46.820000000000
   H               56.860000000000      32.250000000000      45.450000000000
   C               58.330000000000      33.790000000000      46.080000000000
   H               58.010000000000      34.420000000000      45.220000000000
   H               57.920000000000      34.210000000000      47.030000000000
   C               58.740000000000      32.190000000000      43.490000000000
   O               59.520000000000      32.970000000000      42.940000000000
   N               57.650000000000      31.750000000000      42.840000000000
   H               57.030000000000      31.090000000000      43.240000000000
   C               57.190000000000      32.450000000000      41.650000000000
   H               58.010000000000      32.510000000000      40.960000000000
   C               56.030000000000      31.720000000000      40.930000000000
   H               55.680000000000      32.330000000000      40.070000000000
   H               55.180000000000      31.590000000000      41.630000000000
   C               56.420000000000      30.340000000000      40.390000000000
   H               56.610000000000      29.650000000000      41.250000000000
   H               57.350000000000      30.420000000000      39.780000000000
   C               55.290000000000      29.770000000000      39.530000000000
   H               55.280000000000      30.330000000000      38.570000000000
   H               54.340000000000      29.980000000000      40.060000000000
   C               55.400000000000      28.280000000000      39.240000000000
   H               55.500000000000      27.690000000000      40.180000000000
   H               56.260000000000      28.060000000000      38.580000000000
   N               54.170000000000      27.850000000000      38.560000000000
   H               54.080000000000      28.400000000000      37.680000000000
   H               53.370000000000      28.060000000000      39.200000000000
   H               54.200000000000      26.840000000000      38.320000000000
   C               56.770000000000      33.890000000000      41.950000000000
   O               56.080000000000      34.170000000000      42.930000000000
   N               57.180000000000      34.850000000000      41.090000000000
   H               57.760000000000      34.650000000000      40.310000000000
   C               56.940000000000      36.250000000000      41.360000000000
   H               56.010000000000      36.320000000000      41.900000000000
   C               58.070000000000      36.890000000000      42.230000000000
   H               58.230000000000      36.250000000000      43.130000000000
   H               57.740000000000      37.890000000000      42.580000000000
   C               59.410000000000      37.060000000000      41.530000000000
   C               59.750000000000      38.300000000000      40.940000000000
   H               59.040000000000      39.110000000000      40.950000000000
   C               61.010000000000      38.490000000000      40.360000000000
   H               61.270000000000      39.440000000000      39.920000000000
   C               61.940000000000      37.440000000000      40.340000000000
   O               63.220000000000      37.660000000000      39.770000000000
   H               63.700000000000      36.830000000000      39.690000000000
   C               60.360000000000      36.030000000000      41.510000000000
   H               60.130000000000      35.080000000000      41.970000000000
   C               61.620000000000      36.210000000000      40.910000000000
   H               62.340000000000      35.410000000000      40.910000000000
   C               56.730000000000      37.030000000000      40.080000000000
   O               57.260000000000      36.710000000000      39.020000000000
   N               55.940000000000      38.110000000000      40.180000000000
   H               55.490000000000      38.320000000000      41.050000000000
   C               55.820000000000      39.100000000000      39.140000000000
   H               56.750000000000      39.130000000000      38.580000000000
   C               54.670000000000      38.820000000000      38.130000000000
   H               54.920000000000      37.870000000000      37.610000000000
   H               54.660000000000      39.620000000000      37.360000000000
   C               53.240000000000      38.710000000000      38.710000000000
   H               52.990000000000      39.650000000000      39.250000000000
   H               53.210000000000      37.870000000000      39.440000000000
   C               52.220000000000      38.480000000000      37.560000000000
   H               52.460000000000      37.520000000000      37.060000000000
   H               52.400000000000      39.280000000000      36.810000000000
   C               50.730000000000      38.530000000000      37.940000000000
   H               50.110000000000      38.440000000000      37.020000000000
   H               50.480000000000      39.490000000000      38.440000000000
   N               50.350000000000      37.430000000000      38.850000000000
   H               50.630000000000      37.710000000000      39.810000000000
   H               50.830000000000      36.550000000000      38.580000000000
   H               49.320000000000      37.290000000000      38.830000000000
   C               55.680000000000      40.470000000000      39.770000000000
   O               55.260000000000      40.600000000000      40.930000000000
   N               56.060000000000      41.530000000000      39.040000000000
   H               56.410000000000      41.420000000000      38.120000000000
   C               56.000000000000      42.910000000000      39.500000000000
   H               55.740000000000      42.960000000000      40.550000000000
   C               57.320000000000      43.700000000000      39.240000000000
   H               57.220000000000      44.760000000000      39.560000000000
   H               57.550000000000      43.700000000000      38.150000000000
   C               58.530000000000      43.150000000000      39.960000000000
   C               58.440000000000      42.370000000000      41.130000000000
   H               57.480000000000      42.100000000000      41.530000000000
   C               59.600000000000      41.940000000000      41.790000000000
   H               59.510000000000      41.350000000000      42.690000000000
   C               60.860000000000      42.270000000000      41.280000000000
   H               61.750000000000      41.930000000000      41.790000000000
   C               59.800000000000      43.490000000000      39.470000000000
   H               59.880000000000      44.110000000000      38.590000000000
   C               60.960000000000      43.050000000000      40.120000000000
   H               61.930000000000      43.320000000000      39.720000000000
   C               54.900000000000      43.600000000000      38.730000000000
   O               54.960000000000      43.730000000000      37.510000000000
   N               53.830000000000      44.030000000000      39.420000000000
   H               53.830000000000      43.990000000000      40.420000000000
   C               52.650000000000      44.610000000000      38.800000000000
   H               52.830000000000      44.760000000000      37.750000000000
   C               51.390000000000      43.740000000000      38.950000000000
   H               50.550000000000      44.230000000000      38.410000000000
   C               51.650000000000      42.370000000000      38.300000000000
   H               52.420000000000      41.810000000000      38.850000000000
   H               51.990000000000      42.500000000000      37.250000000000
   H               50.710000000000      41.780000000000      38.300000000000
   C               50.980000000000      43.560000000000      40.430000000000
   H               50.720000000000      44.530000000000      40.900000000000
   H               51.810000000000      43.100000000000      41.010000000000
   H               50.090000000000      42.900000000000      40.490000000000
   C               52.420000000000      45.980000000000      39.390000000000
   O               52.900000000000      46.310000000000      40.470000000000
   N               51.670000000000      46.840000000000      38.680000000000
   H               51.340000000000      46.600000000000      37.770000000000
   C               51.360000000000      48.160000000000      39.150000000000
   H               51.790000000000      48.340000000000      40.130000000000
   C               51.890000000000      49.220000000000      38.160000000000
   H               51.390000000000      49.090000000000      37.170000000000
   H               52.970000000000      49.010000000000      38.000000000000
   C               51.760000000000      50.660000000000      38.660000000000
   H               52.320000000000      50.740000000000      39.610000000000
   H               50.700000000000      50.900000000000      38.880000000000
   C               52.330000000000      51.670000000000      37.660000000000
   H               51.770000000000      51.630000000000      36.700000000000
   H               53.400000000000      51.500000000000      37.430000000000
   N               52.120000000000      53.030000000000      38.260000000000
   H               51.330000000000      53.560000000000      37.950000000000
   C               52.930000000000      53.580000000000      39.150000000000
   N               54.030000000000      53.020000000000      39.600000000000
   H               54.340000000000      52.160000000000      39.210000000000
   H               54.600000000000      53.450000000000      40.310000000000
   N               52.590000000000      54.780000000000      39.610000000000
   H               51.660000000000      55.100000000000      39.420000000000
   H               53.240000000000      55.280000000000      40.170000000000
   C               49.850000000000      48.250000000000      39.260000000000
   O               49.120000000000      47.860000000000      38.360000000000
   N               49.320000000000      48.750000000000      40.400000000000
   H               49.930000000000      49.090000000000      41.120000000000
   C               47.900000000000      48.690000000000      40.710000000000
   H               47.420000000000      47.980000000000      40.050000000000
   C               47.630000000000      48.190000000000      42.130000000000
   H               46.540000000000      48.260000000000      42.350000000000
   C               47.990000000000      46.680000000000      42.180000000000
   H               49.060000000000      46.520000000000      41.950000000000
   H               47.390000000000      46.120000000000      41.430000000000
   H               47.770000000000      46.260000000000      43.180000000000
   C               48.390000000000      49.000000000000      43.200000000000
   H               48.270000000000      50.090000000000      43.000000000000
   H               49.480000000000      48.770000000000      43.140000000000
   C               47.900000000000      48.730000000000      44.620000000000
   H               48.040000000000      47.660000000000      44.900000000000
   H               46.820000000000      48.970000000000      44.720000000000
   H               48.460000000000      49.350000000000      45.350000000000
   C               47.160000000000      50.000000000000      40.470000000000
   O               47.760000000000      51.070000000000      40.320000000000
   N               45.820000000000      49.940000000000      40.360000000000
   H               45.360000000000      49.050000000000      40.370000000000
   C               44.930000000000      51.090000000000      40.340000000000
   H               45.460000000000      51.900000000000      39.860000000000
   C               43.640000000000      50.760000000000      39.550000000000
   H               42.900000000000      51.590000000000      39.660000000000
   H               43.180000000000      49.840000000000      39.980000000000
   C               43.840000000000      50.510000000000      38.030000000000
   H               42.850000000000      50.320000000000      37.560000000000
   H               44.470000000000      49.610000000000      37.870000000000
   C               44.440000000000      51.720000000000      37.340000000000
   O               43.750000000000      52.700000000000      37.030000000000
   N               45.760000000000      51.690000000000      37.050000000000
   H               46.090000000000      52.390000000000      36.420000000000
   H               46.300000000000      50.870000000000      37.250000000000
   C               44.530000000000      51.550000000000      41.750000000000
   O               44.530000000000      50.730000000000      42.670000000000
   N               44.180000000000      52.810000000000      41.990000000000
   C               44.430000000000      53.930000000000      41.090000000000
   H               43.730000000000      53.870000000000      40.230000000000
   H               45.490000000000      53.930000000000      40.740000000000
   C               43.310000000000      53.210000000000      43.100000000000
   H               43.900000000000      53.120000000000      43.990000000000
   C               42.940000000000      54.660000000000      42.790000000000
   H               42.810000000000      55.230000000000      43.730000000000
   H               42.010000000000      54.730000000000      42.180000000000
   C               44.120000000000      55.160000000000      41.950000000000
   H               43.880000000000      56.060000000000      41.350000000000
   H               44.980000000000      55.390000000000      42.620000000000
   C               42.070000000000      52.350000000000      43.320000000000
   O               41.350000000000      52.050000000000      42.360000000000
   N               41.800000000000      51.940000000000      44.570000000000
   H               42.330000000000      52.280000000000      45.340000000000
   C               40.730000000000      50.990000000000      44.870000000000
   H               39.880000000000      51.180000000000      44.230000000000
   H               40.490000000000      51.110000000000      45.920000000000
   C               41.140000000000      49.560000000000      44.680000000000
   O               40.290000000000      48.670000000000      44.550000000000
   N               42.450000000000      49.290000000000      44.680000000000
   H               43.110000000000      50.040000000000      44.680000000000
   C               43.000000000000      47.950000000000      44.740000000000
   H               42.190000000000      47.240000000000      44.680000000000
   C               43.960000000000      47.630000000000      43.570000000000
   H               44.460000000000      46.660000000000      43.790000000000
   H               44.750000000000      48.410000000000      43.520000000000
   C               43.220000000000      47.510000000000      42.220000000000
   H               42.990000000000      48.530000000000      41.840000000000
   H               42.260000000000      46.970000000000      42.350000000000
   C               44.050000000000      46.780000000000      41.150000000000
   O               44.570000000000      47.370000000000      40.220000000000
   N               44.160000000000      45.430000000000      41.310000000000
   H               44.600000000000      44.920000000000      40.580000000000
   H               43.710000000000      44.990000000000      42.090000000000
   C               43.680000000000      47.700000000000      46.060000000000
   O               44.390000000000      48.540000000000      46.620000000000
   N               43.440000000000      46.490000000000      46.600000000000
   H               42.860000000000      45.820000000000      46.150000000000
   C               43.890000000000      46.030000000000      47.890000000000
   H               44.080000000000      46.880000000000      48.530000000000
   C               42.850000000000      45.160000000000      48.560000000000
   H               43.250000000000      44.560000000000      49.400000000000
   O               42.220000000000      44.280000000000      47.630000000000
   H               41.750000000000      43.670000000000      48.210000000000
   C               41.760000000000      46.080000000000      49.120000000000
   H               41.360000000000      46.760000000000      48.340000000000
   H               42.160000000000      46.690000000000      49.950000000000
   H               40.920000000000      45.470000000000      49.520000000000
   C               45.180000000000      45.240000000000      47.800000000000
   O               45.520000000000      44.650000000000      46.780000000000
   N               45.950000000000      45.240000000000      48.910000000000
   H               45.730000000000      45.810000000000      49.690000000000
   C               47.140000000000      44.430000000000      49.000000000000
   H               46.920000000000      43.460000000000      48.580000000000
   C               48.340000000000      45.030000000000      48.210000000000
   H               48.070000000000      45.060000000000      47.130000000000
   H               49.240000000000      44.390000000000      48.300000000000
   C               48.720000000000      46.450000000000      48.580000000000
   C               48.060000000000      47.550000000000      48.000000000000
   H               47.200000000000      47.380000000000      47.380000000000
   C               48.540000000000      48.850000000000      48.200000000000
   H               48.020000000000      49.690000000000      47.750000000000
   C               49.700000000000      49.060000000000      48.950000000000
   H               50.100000000000      50.060000000000      49.070000000000
   C               49.850000000000      46.690000000000      49.370000000000
   H               50.370000000000      45.850000000000      49.820000000000
   C               50.350000000000      47.990000000000      49.560000000000
   H               51.230000000000      48.160000000000      50.150000000000
   C               47.500000000000      44.170000000000      50.450000000000
   O               46.980000000000      44.810000000000      51.370000000000
   N               48.370000000000      43.180000000000      50.690000000000
   H               48.730000000000      42.630000000000      49.940000000000
   C               48.990000000000      42.940000000000      51.990000000000
   H               48.320000000000      43.230000000000      52.780000000000
   C               49.480000000000      41.480000000000      52.200000000000
   H               50.130000000000      41.410000000000      53.110000000000
   H               50.070000000000      41.140000000000      51.320000000000
   O               48.400000000000      40.580000000000      52.390000000000
   H               48.780000000000      39.820000000000      52.830000000000
   C               50.250000000000      43.740000000000      52.090000000000
   O               51.030000000000      43.740000000000      51.150000000000
   N               50.510000000000      44.370000000000      53.240000000000
   H               49.830000000000      44.410000000000      53.960000000000
   C               51.790000000000      44.970000000000      53.560000000000
   H               52.450000000000      44.960000000000      52.700000000000
   C               51.650000000000      46.400000000000      54.080000000000
   H               50.870000000000      46.430000000000      54.870000000000
   C               52.970000000000      46.940000000000      54.670000000000
   H               53.800000000000      46.850000000000      53.940000000000
   H               53.240000000000      46.410000000000      55.600000000000
   H               52.840000000000      48.010000000000      54.940000000000
   C               51.190000000000      47.290000000000      52.910000000000
   H               50.220000000000      46.940000000000      52.510000000000
   H               51.950000000000      47.280000000000      52.100000000000
   H               51.060000000000      48.340000000000      53.270000000000
   C               52.430000000000      44.120000000000      54.630000000000
   O               51.800000000000      43.820000000000      55.650000000000
   N               53.700000000000      43.710000000000      54.440000000000
   H               54.180000000000      43.930000000000      53.600000000000
   C               54.480000000000      43.090000000000      55.490000000000
   H               53.850000000000      42.800000000000      56.320000000000
   C               55.230000000000      41.840000000000      54.950000000000
   H               55.840000000000      42.140000000000      54.070000000000
   H               54.470000000000      41.110000000000      54.590000000000
   C               56.150000000000      41.110000000000      55.960000000000
   H               56.870000000000      41.840000000000      56.390000000000
   C               55.350000000000      40.500000000000      57.120000000000
   H               54.580000000000      39.790000000000      56.740000000000
   H               54.840000000000      41.290000000000      57.700000000000
   H               56.020000000000      39.940000000000      57.800000000000
   C               56.980000000000      40.030000000000      55.240000000000
   H               57.620000000000      40.490000000000      54.460000000000
   H               56.320000000000      39.270000000000      54.770000000000
   H               57.640000000000      39.520000000000      55.970000000000
   C               55.480000000000      44.120000000000      56.000000000000
   O               56.400000000000      44.510000000000      55.300000000000
   N               55.310000000000      44.600000000000      57.250000000000
   H               54.590000000000      44.250000000000      57.840000000000
   C               56.170000000000      45.610000000000      57.810000000000
   H               56.510000000000      46.270000000000      57.030000000000
   C               55.390000000000      46.450000000000      58.840000000000
   H               55.010000000000      45.810000000000      59.670000000000
   H               54.520000000000      46.940000000000      58.350000000000
   H               56.030000000000      47.250000000000      59.270000000000
   C               57.390000000000      44.980000000000      58.450000000000
   O               57.280000000000      44.090000000000      59.290000000000
   N               58.600000000000      45.420000000000      58.050000000000
   H               58.680000000000      46.140000000000      57.360000000000
   C               59.860000000000      44.860000000000      58.510000000000
   H               59.680000000000      44.170000000000      59.330000000000
   C               60.610000000000      44.110000000000      57.380000000000
   H               61.590000000000      43.730000000000      57.760000000000
   H               60.830000000000      44.820000000000      56.560000000000
   S               59.660000000000      42.700000000000      56.710000000000
   H               58.690000000000      43.440000000000      56.190000000000
   C               60.790000000000      45.940000000000      59.050000000000
   O               60.750000000000      47.090000000000      58.620000000000
   N               61.660000000000      45.570000000000      60.010000000000
   H               61.660000000000      44.630000000000      60.340000000000
   C               62.700000000000      46.440000000000      60.530000000000
   H               62.920000000000      47.210000000000      59.800000000000
   C               62.370000000000      47.090000000000      61.910000000000
   H               63.210000000000      47.750000000000      62.240000000000
   H               62.220000000000      46.310000000000      62.680000000000
   C               61.110000000000      47.920000000000      61.830000000000
   C               59.850000000000      47.330000000000      62.020000000000
   H               59.790000000000      46.270000000000      62.220000000000
   C               58.670000000000      48.090000000000      61.900000000000
   H               57.710000000000      47.610000000000      62.010000000000
   C               58.760000000000      49.450000000000      61.600000000000
   O               57.600000000000      50.220000000000      61.380000000000
   H               56.840000000000      49.690000000000      61.610000000000
   C               61.180000000000      49.300000000000      61.580000000000
   H               62.130000000000      49.780000000000      61.440000000000
   C               60.010000000000      50.060000000000      61.470000000000
   H               60.070000000000      51.110000000000      61.240000000000
   C               63.950000000000      45.580000000000      60.670000000000
   O               63.890000000000      44.450000000000      61.150000000000
   N               65.120000000000      46.080000000000      60.200000000000
   H               65.160000000000      47.030000000000      59.910000000000
   C               66.380000000000      45.340000000000      60.180000000000
   H               67.090000000000      45.990000000000      59.690000000000
   C               66.940000000000      45.000000000000      61.600000000000
   H               67.920000000000      44.500000000000      61.510000000000
   H               66.240000000000      44.320000000000      62.130000000000
   C               67.120000000000      46.250000000000      62.460000000000
   O               66.600000000000      46.340000000000      63.570000000000
   N               67.920000000000      47.220000000000      61.960000000000
   H               68.470000000000      47.010000000000      61.150000000000
   H               68.080000000000      48.040000000000      62.500000000000
   C               66.360000000000      44.080000000000      59.300000000000
   O               67.080000000000      43.120000000000      59.530000000000
   N               65.480000000000      44.060000000000      58.280000000000
   H               64.910000000000      44.850000000000      58.070000000000
   C               65.240000000000      42.900000000000      57.430000000000
   H               66.190000000000      42.430000000000      57.200000000000
   H               64.720000000000      43.230000000000      56.550000000000
   C               64.380000000000      41.850000000000      58.090000000000
   O               64.170000000000      40.770000000000      57.530000000000
   N               63.840000000000      42.130000000000      59.290000000000
   H               63.980000000000      43.020000000000      59.720000000000
   C               63.160000000000      41.140000000000      60.100000000000
   H               63.290000000000      40.170000000000      59.650000000000
   C               63.760000000000      41.060000000000      61.530000000000
   H               63.390000000000      41.860000000000      62.200000000000
   H               64.860000000000      41.210000000000      61.430000000000
   O               63.560000000000      39.770000000000      62.110000000000
   H               62.630000000000      39.690000000000      62.340000000000
   C               61.690000000000      41.550000000000      60.190000000000
   O               61.410000000000      42.700000000000      60.540000000000
   N               60.730000000000      40.700000000000      59.870000000000
   C               60.970000000000      39.410000000000      59.200000000000
   H               61.300000000000      38.670000000000      59.960000000000
   H               61.720000000000      39.500000000000      58.390000000000
   C               59.290000000000      40.970000000000      60.030000000000
   H               59.050000000000      41.740000000000      59.320000000000
   C               58.650000000000      39.620000000000      59.660000000000
   H               57.620000000000      39.740000000000      59.260000000000
   H               58.630000000000      38.950000000000      60.540000000000
   C               59.610000000000      39.030000000000      58.620000000000
   H               59.490000000000      37.930000000000      58.510000000000
   H               59.470000000000      39.520000000000      57.640000000000
   C               58.800000000000      41.490000000000      61.390000000000
   O               59.260000000000      41.030000000000      62.430000000000
   N               57.840000000000      42.440000000000      61.400000000000
   H               57.580000000000      42.880000000000      60.540000000000
   C               57.150000000000      42.890000000000      62.600000000000
   H               57.560000000000      42.410000000000      63.480000000000
   C               57.270000000000      44.430000000000      62.790000000000
   H               56.860000000000      44.950000000000      61.900000000000
   H               58.350000000000      44.690000000000      62.860000000000
   O               56.590000000000      44.920000000000      63.950000000000
   H               56.800000000000      44.360000000000      64.700000000000
   C               55.680000000000      42.530000000000      62.540000000000
   O               55.090000000000      42.100000000000      63.530000000000
   N               55.040000000000      42.670000000000      61.370000000000
   H               55.490000000000      43.050000000000      60.560000000000
   C               53.630000000000      42.330000000000      61.260000000000
   H               53.080000000000      43.000000000000      61.910000000000
   H               53.520000000000      41.290000000000      61.510000000000
   C               53.100000000000      42.540000000000      59.880000000000
   O               53.690000000000      43.240000000000      59.060000000000
   N               51.950000000000      41.920000000000      59.600000000000
   H               51.470000000000      41.400000000000      60.290000000000
   C               51.320000000000      41.930000000000      58.290000000000
   H               51.860000000000      42.610000000000      57.650000000000
   C               51.360000000000      40.550000000000      57.630000000000
   H               52.430000000000      40.250000000000      57.580000000000
   C               50.630000000000      39.480000000000      58.460000000000
   H               49.550000000000      39.720000000000      58.590000000000
   H               51.090000000000      39.360000000000      59.470000000000
   H               50.700000000000      38.500000000000      57.940000000000
   C               50.820000000000      40.600000000000      56.190000000000
   H               51.410000000000      41.310000000000      55.570000000000
   H               49.750000000000      40.910000000000      56.170000000000
   H               50.880000000000      39.590000000000      55.730000000000
   C               49.910000000000      42.510000000000      58.410000000000
   O               49.180000000000      42.230000000000      59.360000000000
   N               49.510000000000      43.360000000000      57.450000000000
   H               50.130000000000      43.630000000000      56.730000000000
   C               48.190000000000      43.970000000000      57.460000000000
   H               47.490000000000      43.260000000000      57.880000000000
   C               48.120000000000      45.260000000000      58.330000000000
   H               48.350000000000      44.980000000000      59.380000000000
   H               47.090000000000      45.700000000000      58.330000000000
   C               49.090000000000      46.340000000000      57.900000000000
   C               48.750000000000      47.280000000000      56.910000000000
   H               47.800000000000      47.210000000000      56.400000000000
   C               49.630000000000      48.320000000000      56.580000000000
   H               49.360000000000      49.040000000000      55.830000000000
   C               50.850000000000      48.450000000000      57.260000000000
   O               51.710000000000      49.530000000000      56.970000000000
   H               52.440000000000      49.510000000000      57.590000000000
   C               50.330000000000      46.470000000000      58.560000000000
   H               50.600000000000      45.760000000000      59.330000000000
   C               51.200000000000      47.520000000000      58.250000000000
   H               52.130000000000      47.630000000000      58.790000000000
   C               47.690000000000      44.230000000000      56.060000000000
   O               48.470000000000      44.380000000000      55.110000000000
   N               46.370000000000      44.270000000000      55.880000000000
   H               45.760000000000      44.160000000000      56.660000000000
   C               45.720000000000      44.570000000000      54.620000000000
   H               46.380000000000      44.330000000000      53.800000000000
   C               44.430000000000      43.700000000000      54.520000000000
   H               43.840000000000      43.920000000000      55.430000000000
   H               44.720000000000      42.630000000000      54.600000000000
   C               43.510000000000      43.920000000000      53.280000000000
   H               43.630000000000      44.910000000000      52.810000000000
   H               42.460000000000      43.850000000000      53.620000000000
   C               43.670000000000      42.820000000000      52.240000000000
   O               43.000000000000      41.780000000000      52.310000000000
   N               44.540000000000      43.010000000000      51.230000000000
   H               44.550000000000      42.340000000000      50.500000000000
   H               45.150000000000      43.810000000000      51.250000000000
   C               45.380000000000      46.060000000000      54.510000000000
   O               44.930000000000      46.670000000000      55.480000000000
   N               45.570000000000      46.670000000000      53.320000000000
   H               46.020000000000      46.190000000000      52.570000000000
   C               45.170000000000      48.040000000000      53.050000000000
   H               44.290000000000      48.270000000000      53.630000000000
   C               46.280000000000      49.080000000000      53.410000000000
   H               46.450000000000      48.990000000000      54.510000000000
   H               45.890000000000      50.100000000000      53.250000000000
   S               47.870000000000      48.840000000000      52.540000000000
   H               47.380000000000      49.060000000000      51.320000000000
   C               44.770000000000      48.180000000000      51.590000000000
   O               45.040000000000      47.300000000000      50.770000000000
   N               44.110000000000      49.310000000000      51.220000000000
   H               43.810000000000      49.950000000000      51.920000000000
   C               43.780000000000      49.630000000000      49.840000000000
   H               44.150000000000      48.850000000000      49.190000000000
   C               42.260000000000      49.770000000000      49.650000000000
   H               41.860000000000      50.640000000000      50.210000000000
   H               41.740000000000      48.860000000000      50.030000000000
   H               42.000000000000      49.890000000000      48.570000000000
   C               44.440000000000      50.930000000000      49.380000000000
   O               44.570000000000      51.900000000000      50.130000000000
   N               44.880000000000      50.970000000000      48.100000000000
   H               44.780000000000      50.160000000000      47.530000000000
   C               45.400000000000      52.160000000000      47.450000000000
   H               46.180000000000      52.570000000000      48.080000000000
   C               46.010000000000      51.800000000000      46.070000000000
   H               45.210000000000      51.340000000000      45.440000000000
   H               46.780000000000      51.020000000000      46.220000000000
   C               46.630000000000      52.980000000000      45.270000000000
   H               45.830000000000      53.730000000000      45.060000000000
   H               46.960000000000      52.590000000000      44.290000000000
   S               48.020000000000      53.820000000000      46.090000000000
   C               49.240000000000      52.470000000000      46.010000000000
   H               49.340000000000      52.080000000000      44.970000000000
   H               48.950000000000      51.630000000000      46.670000000000
   H               50.240000000000      52.830000000000      46.330000000000
   C               44.350000000000      53.260000000000      47.300000000000
   O               43.290000000000      53.050000000000      46.690000000000
   N               44.590000000000      54.460000000000      47.860000000000
   H               45.460000000000      54.640000000000      48.330000000000
   C               43.650000000000      55.570000000000      47.820000000000
   H               42.690000000000      55.150000000000      48.080000000000
   C               43.980000000000      56.660000000000      48.880000000000
   H               43.230000000000      57.480000000000      48.790000000000
   H               44.980000000000      57.100000000000      48.650000000000
   C               43.970000000000      56.170000000000      50.340000000000
   H               44.020000000000      57.060000000000      51.010000000000
   H               44.890000000000      55.580000000000      50.530000000000
   C               42.780000000000      55.300000000000      50.750000000000
   H               42.870000000000      55.010000000000      51.820000000000
   H               42.750000000000      54.370000000000      50.140000000000
   N               41.530000000000      56.090000000000      50.530000000000
   H               41.560000000000      57.080000000000      50.370000000000
   C               40.320000000000      55.600000000000      50.740000000000
   N               40.130000000000      54.400000000000      51.250000000000
   H               39.190000000000      54.100000000000      51.440000000000
   H               40.890000000000      53.780000000000      51.400000000000
   N               39.250000000000      56.300000000000      50.440000000000
   H               39.340000000000      57.100000000000      49.850000000000
   H               38.400000000000      55.770000000000      50.460000000000
   C               43.520000000000      56.240000000000      46.450000000000
   O               44.500000000000      56.300000000000      45.700000000000
   N               42.370000000000      56.810000000000      46.090000000000
   C               41.060000000000      56.440000000000      46.640000000000
   H               40.930000000000      56.930000000000      47.630000000000
   H               40.960000000000      55.340000000000      46.740000000000
   C               42.220000000000      57.760000000000      44.970000000000
   H               42.360000000000      57.190000000000      44.070000000000
   C               40.770000000000      58.240000000000      45.110000000000
   H               40.350000000000      58.600000000000      44.150000000000
   H               40.690000000000      59.040000000000      45.880000000000
   C               40.050000000000      56.990000000000      45.630000000000
   H               39.070000000000      57.240000000000      46.080000000000
   H               39.910000000000      56.280000000000      44.790000000000
   C               43.220000000000      58.890000000000      44.860000000000
   O               43.470000000000      59.350000000000      43.750000000000
   N               43.810000000000      59.370000000000      45.970000000000
   H               43.520000000000      59.050000000000      46.870000000000
   C               44.830000000000      60.400000000000      45.940000000000
   H               44.740000000000      60.950000000000      45.010000000000
   C               44.590000000000      61.440000000000      47.080000000000
   H               43.530000000000      61.760000000000      47.030000000000
   H               45.230000000000      62.330000000000      46.900000000000
   C               44.870000000000      60.910000000000      48.490000000000
   O               45.140000000000      59.740000000000      48.730000000000
   N               44.860000000000      61.840000000000      49.480000000000
   H               44.540000000000      62.770000000000      49.300000000000
   H               45.020000000000      61.500000000000      50.400000000000
   C               46.260000000000      59.810000000000      45.940000000000
   O               47.240000000000      60.540000000000      46.010000000000
   N               46.370000000000      58.470000000000      45.820000000000
   H               45.530000000000      57.920000000000      45.760000000000
   C               47.590000000000      57.700000000000      45.620000000000
   H               47.240000000000      56.710000000000      45.380000000000
   C               48.460000000000      58.150000000000      44.420000000000
   H               49.440000000000      57.630000000000      44.430000000000
   H               48.670000000000      59.240000000000      44.460000000000
   C               47.820000000000      57.810000000000      43.100000000000
   C               47.850000000000      56.490000000000      42.630000000000
   H               48.260000000000      55.710000000000      43.250000000000
   C               47.380000000000      56.170000000000      41.350000000000
   H               47.410000000000      55.150000000000      40.990000000000
   C               46.830000000000      57.170000000000      40.540000000000
   H               46.420000000000      56.940000000000      39.570000000000
   C               47.280000000000      58.810000000000      42.280000000000
   H               47.240000000000      59.820000000000      42.630000000000
   C               46.770000000000      58.490000000000      41.010000000000
   H               46.290000000000      59.240000000000      40.410000000000
   C               48.430000000000      57.450000000000      46.870000000000
   O               49.600000000000      57.060000000000      46.790000000000
   N               47.850000000000      57.640000000000      48.070000000000
   H               46.920000000000      57.980000000000      48.110000000000
   C               48.480000000000      57.240000000000      49.320000000000
   H               49.540000000000      57.100000000000      49.160000000000
   C               48.330000000000      58.270000000000      50.450000000000
   H               49.050000000000      58.020000000000      51.260000000000
   O               47.030000000000      58.340000000000      51.020000000000
   H               46.440000000000      58.580000000000      50.310000000000
   C               48.670000000000      59.670000000000      49.900000000000
   H               47.920000000000      60.010000000000      49.160000000000
   H               49.670000000000      59.660000000000      49.420000000000
   H               48.690000000000      60.410000000000      50.730000000000
   C               47.920000000000      55.890000000000      49.770000000000
   O               46.960000000000      55.360000000000      49.200000000000
   N               48.500000000000      55.300000000000      50.820000000000
   H               49.370000000000      55.650000000000      51.170000000000
   C               47.850000000000      54.270000000000      51.610000000000
   H               46.830000000000      54.150000000000      51.280000000000
   C               48.520000000000      52.890000000000      51.550000000000
   H               47.970000000000      52.190000000000      52.220000000000
   C               48.350000000000      52.350000000000      50.120000000000
   H               48.970000000000      52.930000000000      49.400000000000
   H               47.280000000000      52.420000000000      49.820000000000
   H               48.640000000000      51.280000000000      50.080000000000
   C               50.000000000000      52.910000000000      52.020000000000
   H               50.020000000000      53.240000000000      53.080000000000
   H               50.570000000000      53.650000000000      51.420000000000
   C               50.710000000000      51.550000000000      51.940000000000
   H               50.780000000000      51.200000000000      50.890000000000
   H               50.160000000000      50.790000000000      52.540000000000
   H               51.740000000000      51.640000000000      52.330000000000
   C               47.760000000000      54.760000000000      53.040000000000
   O               48.630000000000      55.490000000000      53.520000000000
   N               46.700000000000      54.390000000000      53.770000000000
   H               45.990000000000      53.800000000000      53.400000000000
   C               46.630000000000      54.640000000000      55.200000000000
   H               47.150000000000      55.550000000000      55.450000000000
   C               45.150000000000      54.720000000000      55.690000000000
   H               45.130000000000      54.890000000000      56.790000000000
   H               44.680000000000      53.730000000000      55.510000000000
   C               44.260000000000      55.770000000000      54.990000000000
   H               44.340000000000      55.640000000000      53.890000000000
   H               44.610000000000      56.790000000000      55.240000000000
   C               42.780000000000      55.570000000000      55.410000000000
   H               42.680000000000      55.790000000000      56.500000000000
   H               42.560000000000      54.490000000000      55.290000000000
   C               41.720000000000      56.330000000000      54.600000000000
   H               40.720000000000      55.920000000000      54.830000000000
   H               41.910000000000      56.210000000000      53.510000000000
   N               41.700000000000      57.770000000000      54.900000000000
   H               42.660000000000      58.160000000000      54.870000000000
   H               41.310000000000      57.960000000000      55.850000000000
   H               41.110000000000      58.240000000000      54.180000000000
   C               47.340000000000      53.480000000000      55.910000000000
   O               46.730000000000      52.460000000000      56.210000000000
   N               48.670000000000      53.580000000000      56.120000000000
   H               49.180000000000      54.420000000000      55.920000000000
   C               49.490000000000      52.480000000000      56.610000000000
   H               50.450000000000      52.570000000000      56.130000000000
   H               49.010000000000      51.540000000000      56.410000000000
   C               49.740000000000      52.550000000000      58.090000000000
   O               49.140000000000      53.310000000000      58.840000000000
   N               50.700000000000      51.730000000000      58.550000000000
   H               51.090000000000      51.040000000000      57.940000000000
   C               51.300000000000      51.860000000000      59.850000000000
   H               51.180000000000      52.870000000000      60.210000000000
   C               50.700000000000      50.870000000000      60.880000000000
   H               50.890000000000      49.830000000000      60.560000000000
   H               49.600000000000      51.030000000000      60.910000000000
   O               51.240000000000      51.090000000000      62.180000000000
   H               50.660000000000      51.720000000000      62.620000000000
   C               52.780000000000      51.590000000000      59.690000000000
   O               53.190000000000      50.480000000000      59.340000000000
   N               53.610000000000      52.630000000000      59.890000000000
   H               53.260000000000      53.510000000000      60.190000000000
   C               55.020000000000      52.590000000000      59.560000000000
   H               55.390000000000      51.580000000000      59.700000000000
   C               55.270000000000      53.070000000000      58.110000000000
   H               56.350000000000      53.220000000000      57.910000000000
   H               54.770000000000      54.060000000000      57.960000000000
   C               54.770000000000      52.100000000000      57.070000000000
   C               55.390000000000      50.850000000000      56.890000000000
   H               56.160000000000      50.550000000000      57.590000000000
   C               55.050000000000      50.020000000000      55.820000000000
   H               55.540000000000      49.070000000000      55.690000000000
   C               54.080000000000      50.440000000000      54.900000000000
   H               53.810000000000      49.820000000000      54.060000000000
   C               53.770000000000      52.480000000000      56.160000000000
   H               53.270000000000      53.430000000000      56.300000000000
   C               53.420000000000      51.660000000000      55.080000000000
   H               52.660000000000      51.980000000000      54.390000000000
   C               55.820000000000      53.480000000000      60.500000000000
   O               55.340000000000      54.520000000000      60.970000000000
   N               57.070000000000      53.100000000000      60.800000000000
   H               57.410000000000      52.220000000000      60.480000000000
   C               57.980000000000      53.860000000000      61.640000000000
   H               57.620000000000      54.870000000000      61.740000000000
   C               58.170000000000      53.210000000000      63.040000000000
   H               58.900000000000      53.790000000000      63.650000000000
   H               58.580000000000      52.190000000000      62.910000000000
   C               56.870000000000      53.080000000000      63.870000000000
   H               56.100000000000      52.570000000000      63.260000000000
   C               57.140000000000      52.200000000000      65.100000000000
   H               57.920000000000      52.660000000000      65.740000000000
   H               57.480000000000      51.190000000000      64.790000000000
   H               56.210000000000      52.100000000000      65.700000000000
   C               56.330000000000      54.450000000000      64.310000000000
   H               56.080000000000      55.070000000000      63.430000000000
   H               57.080000000000      54.980000000000      64.940000000000
   H               55.410000000000      54.320000000000      64.920000000000
   C               59.340000000000      53.960000000000      60.960000000000
   O               59.600000000000      53.320000000000      59.940000000000
   N               60.250000000000      54.790000000000      61.510000000000
   H               59.980000000000      55.350000000000      62.290000000000
   C               61.620000000000      54.970000000000      61.050000000000
   H               61.580000000000      55.380000000000      60.050000000000
   C               62.420000000000      55.940000000000      61.970000000000
   H               63.430000000000      56.100000000000      61.550000000000
   H               62.520000000000      55.480000000000      62.980000000000
   C               61.750000000000      57.300000000000      62.110000000000
   O               60.870000000000      57.720000000000      61.360000000000
   N               62.160000000000      58.040000000000      63.180000000000
   H               61.760000000000      58.950000000000      63.270000000000
   H               62.930000000000      57.720000000000      63.720000000000
   C               62.400000000000      53.650000000000      60.980000000000
   O               62.790000000000      53.070000000000      62.000000000000
   N               62.640000000000      53.140000000000      59.760000000000
   H               62.350000000000      53.630000000000      58.940000000000
   C               63.340000000000      51.880000000000      59.520000000000
   H               63.550000000000      51.380000000000      60.460000000000
   H               64.240000000000      52.100000000000      58.960000000000
   C               62.550000000000      50.940000000000      58.690000000000
   O               63.030000000000      49.860000000000      58.340000000000
   N               61.310000000000      51.320000000000      58.320000000000
   H               60.960000000000      52.210000000000      58.600000000000
   C               60.400000000000      50.450000000000      57.600000000000
   H               60.620000000000      49.420000000000      57.840000000000
   C               58.920000000000      50.700000000000      57.990000000000
   H               58.790000000000      50.430000000000      59.060000000000
   H               58.250000000000      50.040000000000      57.400000000000
   O               58.550000000000      52.060000000000      57.820000000000
   H               58.940000000000      52.570000000000      58.530000000000
   C               60.490000000000      50.570000000000      56.100000000000
   O               59.850000000000      49.820000000000      55.370000000000
   N               61.360000000000      51.470000000000      55.570000000000
   H               61.790000000000      52.190000000000      56.110000000000
   C               61.650000000000      51.540000000000      54.160000000000
   H               60.720000000000      51.810000000000      53.670000000000
   C               62.700000000000      52.620000000000      53.840000000000
   H               63.120000000000      52.450000000000      52.820000000000
   H               63.560000000000      52.500000000000      54.540000000000
   S               62.070000000000      54.300000000000      53.850000000000
   C               62.090000000000      50.220000000000      53.550000000000
   O               62.800000000000      49.420000000000      54.160000000000
   N               61.600000000000      49.940000000000      52.330000000000
   H               61.050000000000      50.630000000000      51.870000000000
   C               61.850000000000      48.670000000000      51.680000000000
   H               62.850000000000      48.340000000000      51.900000000000
   H               61.690000000000      48.810000000000      50.620000000000
   C               60.920000000000      47.570000000000      52.110000000000
   O               60.990000000000      46.460000000000      51.590000000000
   N               59.990000000000      47.830000000000      53.050000000000
   H               60.030000000000      48.700000000000      53.550000000000
   C               58.840000000000      46.970000000000      53.300000000000
   H               59.200000000000      45.970000000000      53.500000000000
   C               57.960000000000      47.420000000000      54.500000000000
   H               57.080000000000      46.740000000000      54.610000000000
   H               57.580000000000      48.450000000000      54.330000000000
   O               58.700000000000      47.390000000000      55.730000000000
   H               59.240000000000      48.180000000000      55.710000000000
   C               57.940000000000      46.930000000000      52.080000000000
   O               57.660000000000      47.960000000000      51.480000000000
   N               57.470000000000      45.730000000000      51.680000000000
   H               57.640000000000      44.910000000000      52.210000000000
   C               56.780000000000      45.560000000000      50.410000000000
   H               56.760000000000      46.510000000000      49.890000000000
   C               57.480000000000      44.600000000000      49.440000000000
   H               56.900000000000      44.530000000000      48.500000000000
   C               58.850000000000      45.200000000000      49.090000000000
   H               59.530000000000      45.200000000000      49.970000000000
   H               58.750000000000      46.250000000000      48.730000000000
   H               59.340000000000      44.610000000000      48.290000000000
   C               57.600000000000      43.180000000000      50.030000000000
   H               56.610000000000      42.750000000000      50.270000000000
   H               58.220000000000      43.190000000000      50.960000000000
   H               58.100000000000      42.520000000000      49.300000000000
   C               55.320000000000      45.190000000000      50.570000000000
   O               54.880000000000      44.610000000000      51.560000000000
   N               54.540000000000      45.570000000000      49.540000000000
   H               54.980000000000      46.060000000000      48.780000000000
   C               53.130000000000      45.270000000000      49.390000000000
   H               52.620000000000      46.190000000000      49.140000000000
   H               52.790000000000      44.830000000000      50.310000000000
   C               52.890000000000      44.300000000000      48.270000000000
   O               53.540000000000      44.360000000000      47.220000000000
   N               51.920000000000      43.380000000000      48.450000000000
   H               51.410000000000      43.350000000000      49.310000000000
   C               51.760000000000      42.250000000000      47.550000000000
   H               51.940000000000      42.600000000000      46.550000000000
   C               52.790000000000      41.120000000000      47.900000000000
   H               53.810000000000      41.540000000000      47.830000000000
   H               52.720000000000      40.290000000000      47.160000000000
   C               52.620000000000      40.560000000000      49.300000000000
   C               53.150000000000      41.220000000000      50.420000000000
   H               53.670000000000      42.160000000000      50.290000000000
   C               53.010000000000      40.690000000000      51.710000000000
   H               53.410000000000      41.220000000000      52.550000000000
   C               52.350000000000      39.470000000000      51.890000000000
   H               52.230000000000      39.050000000000      52.880000000000
   C               51.970000000000      39.320000000000      49.500000000000
   H               51.570000000000      38.790000000000      48.640000000000
   C               51.830000000000      38.780000000000      50.780000000000
   H               51.320000000000      37.840000000000      50.930000000000
   C               50.350000000000      41.670000000000      47.560000000000
   O               49.570000000000      41.840000000000      48.500000000000
   N               50.010000000000      40.930000000000      46.490000000000
   H               50.670000000000      40.870000000000      45.740000000000
   C               48.880000000000      40.030000000000      46.410000000000
   H               48.410000000000      39.930000000000      47.380000000000
   C               47.840000000000      40.430000000000      45.320000000000
   H               47.140000000000      39.580000000000      45.150000000000
   H               48.340000000000      40.660000000000      44.360000000000
   C               46.970000000000      41.590000000000      45.750000000000
   O               45.790000000000      41.410000000000      46.070000000000
   N               47.480000000000      42.840000000000      45.700000000000
   H               46.880000000000      43.560000000000      46.040000000000
   H               48.460000000000      42.960000000000      45.550000000000
   C               49.450000000000      38.670000000000      46.040000000000
   O               50.560000000000      38.570000000000      45.520000000000
   N               48.730000000000      37.570000000000      46.310000000000
   H               47.840000000000      37.620000000000      46.770000000000
   C               49.160000000000      36.230000000000      45.920000000000
   H               50.070000000000      36.290000000000      45.340000000000
   C               49.440000000000      35.310000000000      47.110000000000
   H               48.500000000000      35.100000000000      47.660000000000
   C               50.010000000000      33.970000000000      46.600000000000
   H               50.960000000000      34.130000000000      46.040000000000
   H               49.300000000000      33.450000000000      45.930000000000
   H               50.220000000000      33.280000000000      47.440000000000
   C               50.430000000000      36.010000000000      48.090000000000
   H               49.940000000000      36.910000000000      48.520000000000
   H               51.320000000000      36.350000000000      47.520000000000
   C               50.900000000000      35.130000000000      49.250000000000
   H               51.550000000000      34.310000000000      48.880000000000
   H               50.030000000000      34.680000000000      49.780000000000
   H               51.480000000000      35.730000000000      49.980000000000
   C               48.090000000000      35.650000000000      45.000000000000
   O               46.900000000000      35.800000000000      45.260000000000
   N               48.510000000000      35.020000000000      43.890000000000
   H               49.480000000000      34.930000000000      43.680000000000
   C               47.630000000000      34.310000000000      42.980000000000
   H               46.660000000000      34.170000000000      43.430000000000
   C               47.490000000000      35.080000000000      41.640000000000
   H               48.490000000000      35.220000000000      41.190000000000
   H               47.040000000000      36.070000000000      41.830000000000
   C               46.610000000000      34.360000000000      40.620000000000
   O               45.770000000000      33.540000000000      41.040000000000
   O               46.730000000000      34.740000000000      39.420000000000
   C               48.260000000000      32.930000000000      42.800000000000
   O               49.400000000000      32.820000000000      42.360000000000
   N               47.540000000000      31.850000000000      43.180000000000
   H               46.580000000000      31.970000000000      43.390000000000
   C               48.070000000000      30.500000000000      43.250000000000
   H               47.350000000000      29.940000000000      43.830000000000
   C               48.130000000000      29.900000000000      41.810000000000
   H               48.900000000000      30.440000000000      41.210000000000
   H               47.150000000000      30.090000000000      41.320000000000
   C               48.370000000000      28.410000000000      41.730000000000
   C               47.580000000000      27.510000000000      42.460000000000
   H               46.830000000000      27.890000000000      43.140000000000
   C               47.740000000000      26.130000000000      42.320000000000
   H               47.130000000000      25.460000000000      42.900000000000
   C               48.690000000000      25.630000000000      41.420000000000
   O               48.810000000000      24.240000000000      41.250000000000
   H               48.400000000000      23.810000000000      42.010000000000
   C               49.320000000000      27.900000000000      40.830000000000
   H               49.930000000000      28.570000000000      40.240000000000
   C               49.480000000000      26.510000000000      40.670000000000
   H               50.200000000000      26.120000000000      39.970000000000
   C               49.390000000000      30.430000000000      44.060000000000
   O               49.450000000000      30.850000000000      45.220000000000
   N               50.490000000000      29.930000000000      43.470000000000
   H               50.500000000000      29.550000000000      42.550000000000
   C               51.770000000000      29.890000000000      44.150000000000
   H               51.610000000000      29.820000000000      45.210000000000
   C               52.530000000000      28.600000000000      43.720000000000
   H               51.830000000000      27.740000000000      43.800000000000
   H               53.350000000000      28.420000000000      44.440000000000
   C               53.120000000000      28.600000000000      42.320000000000
   O               52.410000000000      28.940000000000      41.340000000000
   O               54.290000000000      28.160000000000      42.190000000000
   C               52.590000000000      31.160000000000      43.890000000000
   O               53.670000000000      31.340000000000      44.460000000000
   N               52.080000000000      32.100000000000      43.070000000000
   H               51.150000000000      31.990000000000      42.720000000000
   C               52.810000000000      33.260000000000      42.590000000000
   H               53.860000000000      33.050000000000      42.690000000000
   C               52.520000000000      33.480000000000      41.070000000000
   H               51.420000000000      33.580000000000      40.960000000000
   H               52.800000000000      32.530000000000      40.560000000000
   S               53.370000000000      34.900000000000      40.280000000000
   H               54.610000000000      34.500000000000      40.540000000000
   C               52.540000000000      34.520000000000      43.390000000000
   O               51.410000000000      35.000000000000      43.530000000000
   N               53.610000000000      35.140000000000      43.920000000000
   H               54.520000000000      34.770000000000      43.770000000000
   C               53.530000000000      36.400000000000      44.640000000000
   H               52.570000000000      36.450000000000      45.140000000000
   C               54.610000000000      36.550000000000      45.700000000000
   H               55.610000000000      36.560000000000      45.220000000000
   C               54.400000000000      37.860000000000      46.490000000000
   H               53.370000000000      37.910000000000      46.910000000000
   H               54.570000000000      38.750000000000      45.850000000000
   H               55.120000000000      37.910000000000      47.330000000000
   C               54.540000000000      35.350000000000      46.670000000000
   H               54.750000000000      34.390000000000      46.150000000000
   H               53.530000000000      35.280000000000      47.140000000000
   H               55.300000000000      35.480000000000      47.480000000000
   C               53.590000000000      37.560000000000      43.650000000000
   O               54.520000000000      37.720000000000      42.870000000000
   N               52.560000000000      38.420000000000      43.660000000000
   H               51.830000000000      38.340000000000      44.340000000000
   C               52.500000000000      39.560000000000      42.770000000000
   H               53.250000000000      39.490000000000      41.990000000000
   C               51.110000000000      39.680000000000      42.090000000000
   H               51.120000000000      40.510000000000      41.350000000000
   H               50.320000000000      39.900000000000      42.850000000000
   O               50.790000000000      38.450000000000      41.440000000000
   H               50.820000000000      37.790000000000      42.130000000000
   C               52.800000000000      40.780000000000      43.600000000000
   O               51.980000000000      41.210000000000      44.410000000000
   N               54.000000000000      41.370000000000      43.440000000000
   H               54.620000000000      41.050000000000      42.730000000000
   C               54.430000000000      42.510000000000      44.220000000000
   H               53.970000000000      42.460000000000      45.190000000000
   C               55.970000000000      42.580000000000      44.390000000000
   H               56.260000000000      43.510000000000      44.930000000000
   H               56.470000000000      42.590000000000      43.400000000000
   C               56.490000000000      41.410000000000      45.190000000000
   C               56.460000000000      41.460000000000      46.590000000000
   H               56.030000000000      42.320000000000      47.090000000000
   C               57.000000000000      40.420000000000      47.350000000000
   H               56.990000000000      40.460000000000      48.430000000000
   C               57.590000000000      39.320000000000      46.710000000000
   H               58.030000000000      38.530000000000      47.290000000000
   C               57.080000000000      40.300000000000      44.560000000000
   H               57.120000000000      40.260000000000      43.480000000000
   C               57.620000000000      39.260000000000      45.310000000000
   H               58.090000000000      38.410000000000      44.820000000000
   C               53.970000000000      43.790000000000      43.540000000000
   O               53.990000000000      43.910000000000      42.330000000000
   N               53.500000000000      44.770000000000      44.340000000000
   H               53.440000000000      44.620000000000      45.330000000000
   C               52.910000000000      45.970000000000      43.780000000000
   H               53.250000000000      46.100000000000      42.760000000000
   C               51.360000000000      45.880000000000      43.770000000000
   H               51.110000000000      45.050000000000      43.070000000000
   H               50.930000000000      46.800000000000      43.340000000000
   S               50.610000000000      45.490000000000      45.400000000000
   H               50.710000000000      46.720000000000      45.900000000000
   C               53.330000000000      47.250000000000      44.470000000000
   O               53.100000000000      48.340000000000      43.950000000000
   N               53.970000000000      47.180000000000      45.650000000000
   H               54.200000000000      46.300000000000      46.070000000000
   C               54.320000000000      48.370000000000      46.390000000000
   H               54.500000000000      49.180000000000      45.700000000000
   C               53.140000000000      48.780000000000      47.330000000000
   H               52.870000000000      47.920000000000      47.970000000000
   H               52.250000000000      49.000000000000      46.700000000000
   C               53.390000000000      49.980000000000      48.220000000000
   C               53.020000000000      51.260000000000      47.790000000000
   H               52.610000000000      51.390000000000      46.800000000000
   C               53.150000000000      52.370000000000      48.640000000000
   H               52.850000000000      53.350000000000      48.310000000000
   C               53.670000000000      52.200000000000      49.940000000000
   O               53.800000000000      53.320000000000      50.780000000000
   H               54.400000000000      53.110000000000      51.500000000000
   C               53.880000000000      49.810000000000      49.530000000000
   H               54.140000000000      48.830000000000      49.880000000000
   C               54.020000000000      50.920000000000      50.380000000000
   H               54.380000000000      50.780000000000      51.390000000000
   C               55.620000000000      48.150000000000      47.150000000000
   O               55.860000000000      47.060000000000      47.670000000000
   N               56.480000000000      49.160000000000      47.220000000000
   H               56.310000000000      49.980000000000      46.660000000000
   C               57.640000000000      49.200000000000      48.080000000000
   H               57.580000000000      48.410000000000      48.810000000000
   C               58.960000000000      49.050000000000      47.280000000000
   H               58.970000000000      49.790000000000      46.450000000000
   H               58.940000000000      48.040000000000      46.810000000000
   C               60.250000000000      49.210000000000      48.110000000000
   H               60.140000000000      48.590000000000      49.030000000000
   H               60.330000000000      50.270000000000      48.430000000000
   S               61.770000000000      48.730000000000      47.230000000000
   C               61.720000000000      46.970000000000      47.700000000000
   H               60.800000000000      46.480000000000      47.330000000000
   H               61.760000000000      46.850000000000      48.800000000000
   H               62.590000000000      46.420000000000      47.270000000000
   C               57.600000000000      50.510000000000      48.850000000000
   O               57.390000000000      51.580000000000      48.280000000000
   N               57.730000000000      50.450000000000      50.190000000000
   H               57.850000000000      49.580000000000      50.660000000000
   C               57.540000000000      51.610000000000      51.050000000000
   H               56.720000000000      52.170000000000      50.630000000000
   C               57.160000000000      51.210000000000      52.490000000000
   H               58.010000000000      50.700000000000      52.990000000000
   H               56.310000000000      50.510000000000      52.470000000000
   N               55.870000000000      53.300000000000      52.780000000000
   C               56.760000000000      52.390000000000      53.320000000000
   C               55.790000000000      54.270000000000      53.680000000000
   H               55.200000000000      55.170000000000      53.580000000000
   N               56.580000000000      54.020000000000      54.750000000000
   H               56.670000000000      54.590000000000      55.570000000000
   C               57.200000000000      52.820000000000      54.530000000000
   H               57.910000000000      52.370000000000      55.220000000000
   C               58.740000000000      52.560000000000      51.100000000000
   O               59.890000000000      52.140000000000      51.200000000000
   N               58.440000000000      53.880000000000      51.030000000000
   H               57.480000000000      54.140000000000      51.050000000000
   C               59.430000000000      54.950000000000      51.060000000000
   H               60.400000000000      54.550000000000      51.290000000000
   C               59.470000000000      55.700000000000      49.700000000000
   H               59.990000000000      56.680000000000      49.790000000000
   H               58.430000000000      55.890000000000      49.360000000000
   N               61.440000000000      55.330000000000      48.220000000000
   C               60.180000000000      54.920000000000      48.640000000000
   C               61.700000000000      54.580000000000      47.160000000000
   H               62.590000000000      54.660000000000      46.540000000000
   N               60.700000000000      53.710000000000      46.900000000000
   H               60.610000000000      53.090000000000      46.110000000000
   C               59.710000000000      53.930000000000      47.830000000000
   H               58.760000000000      53.420000000000      47.820000000000
   C               59.140000000000      56.000000000000      52.120000000000
   O               60.040000000000      56.460000000000      52.820000000000
   N               57.900000000000      56.500000000000      52.240000000000
   H               57.120000000000      56.160000000000      51.720000000000
   C               57.710000000000      57.730000000000      52.980000000000
   H               58.380000000000      57.720000000000      53.830000000000
   C               58.050000000000      58.990000000000      52.110000000000
   H               59.160000000000      59.020000000000      52.000000000000
   H               57.770000000000      59.920000000000      52.640000000000
   C               57.440000000000      58.960000000000      50.700000000000
   H               56.350000000000      58.740000000000      50.790000000000
   H               57.880000000000      58.110000000000      50.130000000000
   S               57.680000000000      60.490000000000      49.740000000000
   C               56.270000000000      61.370000000000      50.470000000000
   H               56.360000000000      61.440000000000      51.580000000000
   H               55.310000000000      60.860000000000      50.250000000000
   H               56.200000000000      62.400000000000      50.070000000000
   C               56.340000000000      57.920000000000      53.610000000000
   O               55.340000000000      57.310000000000      53.220000000000
   N               56.300000000000      58.810000000000      54.600000000000
   H               57.160000000000      59.220000000000      54.910000000000
   C               55.110000000000      59.250000000000      55.300000000000
   H               54.240000000000      58.720000000000      54.940000000000
   C               55.250000000000      58.970000000000      56.810000000000
   H               56.170000000000      59.450000000000      57.210000000000
   H               55.410000000000      57.870000000000      56.920000000000
   C               54.040000000000      59.370000000000      57.690000000000
   H               53.120000000000      58.890000000000      57.300000000000
   H               53.890000000000      60.470000000000      57.690000000000
   C               54.250000000000      58.890000000000      59.120000000000
   O               54.350000000000      59.760000000000      60.030000000000
   O               54.320000000000      57.650000000000      59.330000000000
   C               54.900000000000      60.730000000000      55.050000000000
   O               55.830000000000      61.540000000000      55.120000000000
   N               53.670000000000      61.110000000000      54.690000000000
   H               52.940000000000      60.430000000000      54.670000000000
   C               53.270000000000      62.470000000000      54.390000000000
   H               54.130000000000      63.020000000000      54.040000000000
   C               52.180000000000      62.420000000000      53.280000000000
   H               51.600000000000      63.360000000000      53.190000000000
   H               51.460000000000      61.620000000000      53.560000000000
   C               52.760000000000      62.080000000000      51.890000000000
   H               53.510000000000      61.260000000000      52.000000000000
   C               51.670000000000      61.550000000000      50.940000000000
   H               50.900000000000      62.320000000000      50.760000000000
   H               51.190000000000      60.650000000000      51.370000000000
   H               52.120000000000      61.270000000000      49.960000000000
   C               53.450000000000      63.290000000000      51.250000000000
   H               54.300000000000      63.650000000000      51.880000000000
   H               52.730000000000      64.130000000000      51.130000000000
   H               53.850000000000      63.030000000000      50.250000000000
   C               52.760000000000      63.170000000000      55.650000000000
   O               52.480000000000      62.500000000000      56.640000000000
   N               52.600000000000      64.500000000000      55.700000000000
   C               53.050000000000      65.420000000000      54.660000000000
   H               52.690000000000      65.140000000000      53.650000000000
   H               54.160000000000      65.460000000000      54.670000000000
   C               52.360000000000      65.200000000000      56.970000000000
   H               53.070000000000      64.840000000000      57.700000000000
   C               52.600000000000      66.690000000000      56.630000000000
   H               53.640000000000      66.950000000000      56.920000000000
   H               51.910000000000      67.380000000000      57.150000000000
   C               52.470000000000      66.760000000000      55.100000000000
   H               51.400000000000      66.820000000000      54.820000000000
   H               53.010000000000      67.620000000000      54.660000000000
   C               50.970000000000      64.970000000000      57.560000000000
   O               50.720000000000      65.410000000000      58.680000000000
   N               50.070000000000      64.250000000000      56.860000000000
   H               50.270000000000      63.960000000000      55.930000000000
   C               48.770000000000      63.840000000000      57.370000000000
   H               48.480000000000      64.490000000000      58.190000000000
   C               47.660000000000      63.910000000000      56.310000000000
   H               46.750000000000      63.350000000000      56.620000000000
   O               48.110000000000      63.440000000000      55.050000000000
   H               47.330000000000      63.090000000000      54.610000000000
   C               47.260000000000      65.390000000000      56.120000000000
   H               48.140000000000      65.990000000000      55.780000000000
   H               46.890000000000      65.820000000000      57.080000000000
   H               46.460000000000      65.480000000000      55.360000000000
   C               48.790000000000      62.430000000000      57.940000000000
   O               47.770000000000      61.920000000000      58.370000000000
   N               49.970000000000      61.770000000000      57.990000000000
   H               50.810000000000      62.190000000000      57.640000000000
   C               50.110000000000      60.440000000000      58.610000000000
   H               49.480000000000      60.380000000000      59.480000000000
   H               51.160000000000      60.310000000000      58.840000000000
   C               49.730000000000      59.310000000000      57.700000000000
   O               49.430000000000      58.200000000000      58.150000000000
   N               49.720000000000      59.580000000000      56.390000000000
   H               49.960000000000      60.500000000000      56.090000000000
   C               49.440000000000      58.610000000000      55.340000000000
   H               49.180000000000      57.670000000000      55.790000000000
   C               48.320000000000      59.040000000000      54.390000000000
   H               48.130000000000      58.230000000000      53.650000000000
   C               47.030000000000      59.230000000000      55.200000000000
   H               47.140000000000      60.050000000000      55.950000000000
   H               46.780000000000      58.300000000000      55.750000000000
   H               46.180000000000      59.490000000000      54.530000000000
   C               48.680000000000      60.320000000000      53.610000000000
   H               49.560000000000      60.160000000000      52.950000000000
   H               48.920000000000      61.150000000000      54.310000000000
   H               47.830000000000      60.630000000000      52.970000000000
   C               50.720000000000      58.390000000000      54.560000000000
   O               51.650000000000      59.190000000000      54.600000000000
   N               50.810000000000      57.260000000000      53.840000000000
   H               50.030000000000      56.630000000000      53.790000000000
   C               52.060000000000      56.730000000000      53.370000000000
   H               52.870000000000      57.380000000000      53.670000000000
   C               52.310000000000      55.360000000000      54.030000000000
   H               53.270000000000      54.920000000000      53.700000000000
   H               51.500000000000      54.650000000000      53.780000000000
   N               51.220000000000      55.340000000000      56.290000000000
   C               52.350000000000      55.550000000000      55.510000000000
   C               51.580000000000      55.670000000000      57.520000000000
   H               50.930000000000      55.660000000000      58.390000000000
   N               52.880000000000      56.080000000000      57.570000000000
   H               53.340000000000      56.510000000000      58.340000000000
   C               53.380000000000      55.990000000000      56.290000000000
   H               54.390000000000      56.250000000000      56.000000000000
   C               52.120000000000      56.630000000000      51.870000000000
   O               51.110000000000      56.460000000000      51.190000000000
   N               53.330000000000      56.770000000000      51.300000000000
   H               54.140000000000      56.880000000000      51.870000000000
   C               53.530000000000      56.850000000000      49.880000000000
   H               52.710000000000      56.350000000000      49.370000000000
   C               53.590000000000      58.320000000000      49.430000000000
   H               54.400000000000      58.860000000000      49.980000000000
   H               52.630000000000      58.820000000000      49.670000000000
   H               53.770000000000      58.410000000000      48.340000000000
   C               54.800000000000      56.110000000000      49.470000000000
   O               55.780000000000      56.020000000000      50.220000000000
   N               54.800000000000      55.540000000000      48.250000000000
   H               54.020000000000      55.660000000000      47.640000000000
   C               55.860000000000      54.650000000000      47.820000000000
   H               55.750000000000      53.720000000000      48.350000000000
   H               56.810000000000      55.130000000000      47.970000000000
   C               55.790000000000      54.330000000000      46.350000000000
   O               55.060000000000      54.960000000000      45.580000000000
   N               56.590000000000      53.340000000000      45.930000000000
   H               57.090000000000      52.780000000000      46.590000000000
   C               56.820000000000      53.030000000000      44.530000000000
   H               56.250000000000      53.710000000000      43.910000000000
   C               58.290000000000      53.080000000000      44.100000000000
   H               58.380000000000      52.890000000000      43.000000000000
   O               59.120000000000      52.130000000000      44.770000000000
   H               58.920000000000      51.290000000000      44.360000000000
   C               58.860000000000      54.480000000000      44.370000000000
   H               58.710000000000      54.780000000000      45.430000000000
   H               58.370000000000      55.230000000000      43.730000000000
   H               59.950000000000      54.500000000000      44.170000000000
   C               56.310000000000      51.660000000000      44.200000000000
   O               56.060000000000      50.840000000000      45.080000000000
   N               56.170000000000      51.350000000000      42.910000000000
   H               56.270000000000      52.050000000000      42.200000000000
   C               56.120000000000      50.000000000000      42.400000000000
   H               55.540000000000      49.410000000000      43.100000000000
   C               55.350000000000      49.990000000000      41.050000000000
   H               54.410000000000      50.560000000000      41.200000000000
   H               55.050000000000      48.960000000000      40.790000000000
   C               56.060000000000      50.570000000000      39.840000000000
   O               57.270000000000      50.910000000000      39.900000000000
   O               55.360000000000      50.720000000000      38.810000000000
   C               57.540000000000      49.390000000000      42.400000000000
   O               58.510000000000      50.030000000000      42.810000000000
   N               57.700000000000      48.120000000000      41.970000000000
   H               56.960000000000      47.600000000000      41.560000000000
   C               58.980000000000      47.410000000000      42.060000000000
   H               59.560000000000      47.820000000000      42.880000000000
   C               58.780000000000      45.890000000000      42.320000000000
   H               59.680000000000      45.330000000000      41.990000000000
   H               57.930000000000      45.550000000000      41.690000000000
   C               58.530000000000      45.480000000000      43.790000000000
   H               58.330000000000      44.390000000000      43.770000000000
   C               59.780000000000      45.690000000000      44.670000000000
   H               60.000000000000      46.770000000000      44.790000000000
   H               60.660000000000      45.190000000000      44.220000000000
   H               59.610000000000      45.250000000000      45.680000000000
   C               57.300000000000      46.150000000000      44.440000000000
   H               56.400000000000      46.010000000000      43.810000000000
   H               57.480000000000      47.240000000000      44.570000000000
   H               57.120000000000      45.720000000000      45.450000000000
   C               59.820000000000      47.640000000000      40.800000000000
   O               60.930000000000      47.130000000000      40.660000000000
   N               59.330000000000      48.520000000000      39.900000000000
   H               58.400000000000      48.870000000000      40.000000000000
   C               60.090000000000      49.060000000000      38.790000000000
   H               60.980000000000      48.480000000000      38.630000000000
   C               59.240000000000      49.080000000000      37.500000000000
   H               59.870000000000      49.450000000000      36.660000000000
   H               58.390000000000      49.780000000000      37.640000000000
   C               58.640000000000      47.710000000000      37.120000000000
   H               58.000000000000      47.840000000000      36.220000000000
   H               57.980000000000      47.350000000000      37.930000000000
   C               59.620000000000      46.570000000000      36.820000000000
   O               59.090000000000      45.470000000000      36.500000000000
   O               60.860000000000      46.780000000000      36.820000000000
   C               60.510000000000      50.490000000000      39.140000000000
   O               61.040000000000      51.250000000000      38.320000000000
   N               60.290000000000      50.900000000000      40.410000000000
   H               59.760000000000      50.280000000000      41.000000000000
   C               60.750000000000      52.140000000000      41.010000000000
   H               61.780000000000      52.280000000000      40.730000000000
   H               60.610000000000      52.040000000000      42.070000000000
   C               60.000000000000      53.370000000000      40.610000000000
   O               60.550000000000      54.460000000000      40.610000000000
   N               58.710000000000      53.250000000000      40.280000000000
   H               58.290000000000      52.340000000000      40.220000000000
   C               57.890000000000      54.380000000000      39.900000000000
   H               58.500000000000      55.260000000000      39.740000000000
   C               57.110000000000      54.070000000000      38.610000000000
   H               56.440000000000      54.910000000000      38.330000000000
   H               56.490000000000      53.150000000000      38.740000000000
   C               58.090000000000      53.830000000000      37.470000000000
   O               58.540000000000      54.800000000000      36.840000000000
   N               58.410000000000      52.550000000000      37.200000000000
   H               58.010000000000      51.820000000000      37.760000000000
   H               59.010000000000      52.360000000000      36.430000000000
   C               56.910000000000      54.690000000000      41.010000000000
   O               56.090000000000      53.860000000000      41.380000000000
   N               56.960000000000      55.930000000000      41.560000000000
   H               57.640000000000      56.590000000000      41.280000000000
   C               56.030000000000      56.390000000000      42.580000000000
   H               56.130000000000      55.720000000000      43.420000000000
   C               56.340000000000      57.830000000000      43.090000000000
   H               55.420000000000      58.360000000000      43.430000000000
   H               56.780000000000      58.460000000000      42.280000000000
   C               57.280000000000      57.810000000000      44.260000000000
   C               56.770000000000      57.730000000000      45.570000000000
   H               55.700000000000      57.640000000000      45.730000000000
   C               57.620000000000      57.750000000000      46.680000000000
   H               57.220000000000      57.680000000000      47.680000000000
   C               59.000000000000      57.870000000000      46.490000000000
   H               59.660000000000      57.880000000000      47.350000000000
   C               58.670000000000      57.960000000000      44.090000000000
   H               59.070000000000      58.070000000000      43.100000000000
   C               59.530000000000      57.980000000000      45.200000000000
   H               60.590000000000      58.090000000000      45.060000000000
   C               54.570000000000      56.310000000000      42.170000000000
   O               54.180000000000      56.520000000000      41.030000000000
   N               53.700000000000      55.970000000000      43.140000000000
   H               54.020000000000      55.710000000000      44.050000000000
   C               52.280000000000      56.190000000000      43.010000000000
   H               51.980000000000      56.040000000000      41.980000000000
   C               51.450000000000      55.220000000000      43.900000000000
   H               50.380000000000      55.490000000000      43.900000000000
   H               51.810000000000      55.270000000000      44.950000000000
   C               51.580000000000      53.810000000000      43.400000000000
   C               50.730000000000      53.340000000000      42.380000000000
   H               50.020000000000      54.010000000000      41.930000000000
   C               50.790000000000      52.000000000000      41.960000000000
   H               50.120000000000      51.650000000000      41.190000000000
   C               51.680000000000      51.120000000000      42.570000000000
   O               51.700000000000      49.770000000000      42.170000000000
   H               52.290000000000      49.310000000000      42.770000000000
   C               52.470000000000      52.910000000000      44.010000000000
   H               53.110000000000      53.250000000000      44.820000000000
   C               52.530000000000      51.570000000000      43.600000000000
   H               53.210000000000      50.890000000000      44.080000000000
   C               51.970000000000      57.630000000000      43.360000000000
   O               52.350000000000      58.110000000000      44.420000000000
   N               51.290000000000      58.370000000000      42.460000000000
   H               51.010000000000      57.970000000000      41.590000000000
   C               50.990000000000      59.780000000000      42.660000000000
   H               50.780000000000      59.930000000000      43.700000000000
   H               50.150000000000      60.010000000000      42.020000000000
   C               52.120000000000      60.720000000000      42.280000000000
   O               53.130000000000      60.310000000000      41.710000000000
   N               51.970000000000      62.020000000000      42.530000000000
   C               50.790000000000      62.580000000000      43.210000000000
   H               50.610000000000      62.080000000000      44.190000000000
   H               49.910000000000      62.480000000000      42.550000000000
   C               52.980000000000      63.040000000000      42.230000000000
   H               53.410000000000      62.870000000000      41.260000000000
   C               52.140000000000      64.330000000000      42.320000000000
   H               51.590000000000      64.460000000000      41.360000000000
   H               52.740000000000      65.240000000000      42.500000000000
   C               51.140000000000      64.050000000000      43.440000000000
   H               51.630000000000      64.170000000000      44.420000000000
   H               50.240000000000      64.700000000000      43.390000000000
   C               54.140000000000      63.080000000000      43.230000000000
   O               54.800000000000      64.110000000000      43.330000000000
   N               54.410000000000      62.010000000000      43.990000000000
   H               53.950000000000      61.140000000000      43.820000000000
   C               55.360000000000      62.050000000000      45.090000000000
   H               55.370000000000      63.060000000000      45.480000000000
   C               54.950000000000      61.100000000000      46.250000000000
   H               55.630000000000      61.210000000000      47.120000000000
   H               54.980000000000      60.050000000000      45.910000000000
   C               53.550000000000      61.440000000000      46.720000000000
   C               53.230000000000      62.730000000000      47.170000000000
   H               53.990000000000      63.500000000000      47.200000000000
   C               51.920000000000      63.040000000000      47.570000000000
   H               51.670000000000      64.040000000000      47.900000000000
   C               50.930000000000      62.050000000000      47.530000000000
   H               49.920000000000      62.290000000000      47.840000000000
   C               52.550000000000      60.460000000000      46.720000000000
   H               52.790000000000      59.450000000000      46.400000000000
   C               51.240000000000      60.760000000000      47.120000000000
   H               50.480000000000      59.990000000000      47.100000000000
   C               56.800000000000      61.770000000000      44.650000000000
   O               57.070000000000      61.030000000000      43.710000000000
   N               57.760000000000      62.410000000000      45.340000000000
   H               57.490000000000      63.040000000000      46.070000000000
   C               59.180000000000      62.280000000000      45.060000000000
   H               59.340000000000      61.470000000000      44.370000000000
   C               59.810000000000      63.550000000000      44.470000000000
   H               60.890000000000      63.370000000000      44.280000000000
   C               59.140000000000      63.840000000000      43.110000000000
   H               58.050000000000      64.030000000000      43.240000000000
   H               59.250000000000      62.970000000000      42.430000000000
   H               59.580000000000      64.740000000000      42.630000000000
   C               59.670000000000      64.760000000000      45.420000000000
   H               60.170000000000      64.570000000000      46.400000000000
   H               58.600000000000      64.980000000000      45.610000000000
   H               60.130000000000      65.660000000000      44.970000000000
   C               59.930000000000      61.890000000000      46.330000000000
   O               59.540000000000      62.220000000000      47.440000000000
   N               61.070000000000      61.200000000000      46.190000000000
   H               61.420000000000      60.890000000000      45.310000000000
   C               61.950000000000      60.820000000000      47.270000000000
   H               61.350000000000      60.650000000000      48.160000000000
   C               62.670000000000      59.470000000000      46.960000000000
   H               61.920000000000      58.660000000000      47.010000000000
   H               63.440000000000      59.270000000000      47.720000000000
   C               63.320000000000      59.370000000000      45.590000000000
   O               62.980000000000      60.110000000000      44.630000000000
   O               64.130000000000      58.420000000000      45.440000000000
   C               62.920000000000      61.950000000000      47.630000000000
   O               64.150000000000      61.840000000000      47.570000000000
   N               62.340000000000      63.100000000000      48.030000000000
   H               61.350000000000      63.130000000000      48.090000000000
   C               63.040000000000      64.300000000000      48.440000000000
   H               63.970000000000      64.030000000000      48.910000000000
   C               63.290000000000      65.280000000000      47.250000000000
   H               63.720000000000      66.220000000000      47.660000000000
   H               62.320000000000      65.520000000000      46.770000000000
   C               64.260000000000      64.740000000000      46.180000000000
   H               63.870000000000      63.810000000000      45.730000000000
   H               65.200000000000      64.460000000000      46.710000000000
   C               64.600000000000      65.770000000000      45.090000000000
   H               65.560000000000      65.510000000000      44.590000000000
   H               64.680000000000      66.780000000000      45.540000000000
   N               63.520000000000      65.710000000000      44.050000000000
   H               63.350000000000      64.810000000000      43.630000000000
   C               62.700000000000      66.680000000000      43.690000000000
   N               62.770000000000      67.920000000000      44.120000000000
   H               63.570000000000      68.220000000000      44.650000000000
   H               62.180000000000      68.640000000000      43.740000000000
   N               61.770000000000      66.350000000000      42.810000000000
   H               61.680000000000      65.390000000000      42.540000000000
   H               61.190000000000      67.040000000000      42.370000000000
   C               62.180000000000      64.990000000000      49.480000000000
   O               60.950000000000      64.930000000000      49.420000000000
   N               62.790000000000      65.670000000000      50.470000000000
   H               63.780000000000      65.750000000000      50.520000000000
   C               62.020000000000      66.370000000000      51.480000000000
   H               61.100000000000      65.830000000000      51.650000000000
   C               62.750000000000      66.390000000000      52.850000000000
   H               63.720000000000      66.920000000000      52.750000000000
   H               62.980000000000      65.330000000000      53.110000000000
   C               61.930000000000      67.030000000000      53.990000000000
   H               60.880000000000      66.660000000000      53.940000000000
   H               61.910000000000      68.130000000000      53.880000000000
   C               62.510000000000      66.720000000000      55.380000000000
   O               63.700000000000      66.900000000000      55.650000000000
   N               61.660000000000      66.260000000000      56.310000000000
   H               62.010000000000      66.190000000000      57.240000000000
   H               60.770000000000      65.900000000000      56.020000000000
   C               61.630000000000      67.770000000000      51.010000000000
   O               62.300000000000      68.760000000000      51.300000000000
   N               60.540000000000      67.870000000000      50.230000000000
   H               60.040000000000      67.040000000000      49.980000000000
   C               60.080000000000      69.110000000000      49.620000000000
   H               60.890000000000      69.830000000000      49.660000000000
   C               59.730000000000      68.950000000000      48.130000000000
   H               59.560000000000      69.950000000000      47.680000000000
   O               58.590000000000      68.130000000000      47.910000000000
   H               58.730000000000      67.710000000000      47.060000000000
   C               60.900000000000      68.280000000000      47.400000000000
   H               61.030000000000      67.220000000000      47.730000000000
   H               61.850000000000      68.810000000000      47.610000000000
   H               60.740000000000      68.280000000000      46.300000000000
   C               58.950000000000      69.730000000000      50.440000000000
   O               59.010000000000      69.790000000000      51.650000000000
   N               57.880000000000      70.230000000000      49.770000000000
   H               57.840000000000      70.150000000000      48.780000000000
   C               56.700000000000      70.780000000000      50.410000000000
   H               56.780000000000      70.700000000000      51.490000000000
   C               56.530000000000      72.260000000000      50.000000000000
   H               56.440000000000      72.370000000000      48.900000000000
   H               57.420000000000      72.840000000000      50.340000000000
   H               55.630000000000      72.700000000000      50.490000000000
   C               55.460000000000      69.980000000000      50.010000000000
   O               54.320000000000      70.420000000000      50.160000000000
   N               55.680000000000      68.780000000000      49.420000000000
   H               56.610000000000      68.450000000000      49.340000000000
   C               54.640000000000      67.870000000000      48.990000000000
   H               54.010000000000      68.420000000000      48.320000000000
   C               55.240000000000      66.670000000000      48.200000000000
   H               55.730000000000      67.090000000000      47.300000000000
   H               54.420000000000      66.000000000000      47.850000000000
   C               56.290000000000      65.860000000000      49.000000000000
   H               55.790000000000      65.380000000000      49.870000000000
   H               57.080000000000      66.530000000000      49.380000000000
   C               56.940000000000      64.750000000000      48.180000000000
   O               56.550000000000      64.430000000000      47.050000000000
   N               58.010000000000      64.150000000000      48.730000000000
   H               58.450000000000      63.400000000000      48.230000000000
   H               58.380000000000      64.450000000000      49.610000000000
   C               53.720000000000      67.360000000000      50.110000000000
   O               54.140000000000      67.060000000000      51.220000000000
   N               52.410000000000      67.240000000000      49.790000000000
   H               52.080000000000      67.450000000000      48.870000000000
   C               51.390000000000      66.820000000000      50.720000000000
   H               51.820000000000      66.150000000000      51.450000000000
   C               50.770000000000      68.030000000000      51.420000000000
   H               50.210000000000      68.680000000000      50.710000000000
   H               51.560000000000      68.650000000000      51.890000000000
   H               50.070000000000      67.710000000000      52.230000000000
   C               50.310000000000      66.050000000000      49.970000000000
   O               50.170000000000      66.170000000000      48.750000000000
   N               49.540000000000      65.200000000000      50.680000000000
   H               49.650000000000      65.110000000000      51.670000000000
   C               48.400000000000      64.510000000000      50.130000000000
   H               48.710000000000      64.030000000000      49.210000000000
   C               47.930000000000      63.410000000000      51.110000000000
   H               47.590000000000      63.870000000000      52.060000000000
   H               48.760000000000      62.720000000000      51.340000000000
   H               47.090000000000      62.820000000000      50.680000000000
   C               47.230000000000      65.430000000000      49.780000000000
   O               46.810000000000      66.290000000000      50.560000000000
   N               46.670000000000      65.260000000000      48.560000000000
   H               47.050000000000      64.570000000000      47.950000000000
   C               45.500000000000      65.990000000000      48.070000000000
   H               45.480000000000      65.880000000000      47.000000000000
   H               45.590000000000      67.020000000000      48.400000000000
   C               44.200000000000      65.460000000000      48.600000000000
   O               44.150000000000      64.610000000000      49.490000000000
   N               43.080000000000      65.940000000000      48.030000000000
   H               43.120000000000      66.630000000000      47.310000000000
   C               41.730000000000      65.490000000000      48.370000000000
   H               41.610000000000      65.630000000000      49.430000000000
   C               40.650000000000      66.340000000000      47.700000000000
   H               40.730000000000      66.260000000000      46.590000000000
   O               40.800000000000      67.700000000000      48.080000000000
   H               40.000000000000      68.140000000000      47.790000000000
   C               39.240000000000      65.920000000000      48.150000000000
   H               39.160000000000      65.940000000000      49.260000000000
   H               38.990000000000      64.900000000000      47.800000000000
   H               38.460000000000      66.600000000000      47.730000000000
   C               41.480000000000      64.030000000000      48.060000000000
   O               41.450000000000      63.620000000000      46.900000000000
   N               41.310000000000      63.190000000000      49.100000000000
   H               41.380000000000      63.530000000000      50.040000000000
   C               40.930000000000      61.790000000000      48.970000000000
   H               41.470000000000      61.380000000000      48.130000000000
   C               41.350000000000      61.030000000000      50.260000000000
   H               40.670000000000      61.300000000000      51.090000000000
   H               42.380000000000      61.320000000000      50.540000000000
   C               41.350000000000      59.510000000000      50.140000000000
   O               41.260000000000      58.970000000000      49.010000000000
   O               41.530000000000      58.850000000000      51.200000000000
   C               39.430000000000      61.660000000000      48.670000000000
   O               38.640000000000      62.560000000000      48.960000000000
   N               39.020000000000      60.540000000000      48.080000000000
   H               39.680000000000      59.800000000000      47.920000000000
   C               37.630000000000      60.250000000000      47.730000000000
   H               36.990000000000      60.880000000000      48.330000000000
   C               37.240000000000      60.440000000000      46.260000000000
   H               36.400000000000      59.780000000000      45.950000000000
   O               38.330000000000      60.260000000000      45.370000000000
   H               37.960000000000      60.010000000000      44.520000000000
   C               36.770000000000      61.890000000000      46.060000000000
   H               37.580000000000      62.600000000000      46.340000000000
   H               35.870000000000      62.100000000000      46.670000000000
   H               36.520000000000      62.060000000000      44.990000000000
   C               37.320000000000      58.840000000000      48.180000000000
   O               38.210000000000      58.000000000000      48.370000000000
   N               36.030000000000      58.530000000000      48.420000000000
   H               35.320000000000      59.210000000000      48.260000000000
   C               35.640000000000      57.230000000000      48.970000000000
   H               36.420000000000      56.870000000000      49.620000000000
   C               34.360000000000      57.290000000000      49.810000000000
   H               33.470000000000      57.400000000000      49.150000000000
   O               34.400000000000      58.410000000000      50.680000000000
   H               34.360000000000      59.180000000000      50.110000000000
   C               34.210000000000      56.040000000000      50.680000000000
   H               35.110000000000      55.890000000000      51.300000000000
   H               34.050000000000      55.140000000000      50.050000000000
   H               33.340000000000      56.150000000000      51.360000000000
   C               35.440000000000      56.220000000000      47.850000000000
   O               34.830000000000      56.520000000000      46.830000000000
   N               35.970000000000      54.990000000000      48.010000000000
   H               36.440000000000      54.760000000000      48.850000000000
   C               35.980000000000      53.990000000000      46.950000000000
   H               36.130000000000      54.500000000000      46.010000000000
   C               37.140000000000      53.000000000000      47.090000000000
   H               36.990000000000      52.410000000000      48.030000000000
   C               37.180000000000      52.030000000000      45.880000000000
   H               37.330000000000      52.590000000000      44.940000000000
   H               36.250000000000      51.430000000000      45.800000000000
   H               38.020000000000      51.310000000000      46.010000000000
   C               38.520000000000      53.700000000000      47.240000000000
   H               38.420000000000      54.690000000000      47.730000000000
   H               38.930000000000      53.890000000000      46.220000000000
   C               39.520000000000      52.870000000000      48.060000000000
   H               39.570000000000      51.830000000000      47.700000000000
   H               39.180000000000      52.830000000000      49.120000000000
   H               40.530000000000      53.320000000000      48.040000000000
   C               34.640000000000      53.250000000000      46.870000000000
   O               34.400000000000      52.210000000000      47.480000000000
   N               33.710000000000      53.790000000000      46.060000000000
   H               33.900000000000      54.690000000000      45.660000000000
   C               32.300000000000      53.410000000000      45.980000000000
   H               31.860000000000      53.600000000000      46.950000000000
   C               31.590000000000      54.260000000000      44.950000000000
   H               31.960000000000      54.050000000000      43.920000000000
   O               31.870000000000      55.620000000000      45.240000000000
   H               31.780000000000      56.110000000000      44.420000000000
   C               30.070000000000      54.090000000000      45.010000000000
   H               29.700000000000      54.240000000000      46.040000000000
   H               29.760000000000      53.080000000000      44.670000000000
   H               29.580000000000      54.840000000000      44.350000000000
   C               32.020000000000      51.960000000000      45.650000000000
   O               31.200000000000      51.300000000000      46.280000000000
   N               32.730000000000      51.380000000000      44.660000000000
   H               33.380000000000      51.930000000000      44.130000000000
   C               32.630000000000      49.970000000000      44.310000000000
   H               31.580000000000      49.770000000000      44.120000000000
   C               33.380000000000      49.660000000000      43.010000000000
   H               32.960000000000      50.320000000000      42.220000000000
   C               34.880000000000      49.970000000000      43.120000000000
   H               35.380000000000      49.320000000000      43.870000000000
   H               35.080000000000      51.030000000000      43.380000000000
   H               35.370000000000      49.780000000000      42.140000000000
   C               33.140000000000      48.200000000000      42.590000000000
   H               32.050000000000      47.980000000000      42.530000000000
   H               33.610000000000      47.490000000000      43.300000000000
   H               33.570000000000      48.020000000000      41.580000000000
   C               33.010000000000      49.030000000000      45.460000000000
   O               32.370000000000      48.020000000000      45.710000000000
   N               34.070000000000      49.380000000000      46.240000000000
   H               34.530000000000      50.250000000000      46.080000000000
   C               34.460000000000      48.660000000000      47.440000000000
   H               34.520000000000      47.610000000000      47.200000000000
   C               35.850000000000      49.110000000000      47.990000000000
   H               36.020000000000      48.670000000000      49.000000000000
   H               35.900000000000      50.210000000000      48.090000000000
   C               37.060000000000      48.660000000000      47.150000000000
   O               38.170000000000      48.510000000000      47.650000000000
   N               36.850000000000      48.380000000000      45.850000000000
   H               37.670000000000      48.210000000000      45.300000000000
   H               35.930000000000      48.480000000000      45.480000000000
   C               33.400000000000      48.740000000000      48.550000000000
   O               33.100000000000      47.750000000000      49.200000000000
   N               32.770000000000      49.920000000000      48.750000000000
   H               33.070000000000      50.740000000000      48.260000000000
   C               31.660000000000      50.080000000000      49.680000000000
   H               32.000000000000      49.760000000000      50.650000000000
   C               31.190000000000      51.540000000000      49.790000000000
   H               30.910000000000      51.920000000000      48.780000000000
   C               29.970000000000      51.670000000000      50.730000000000
   H               30.200000000000      51.200000000000      51.710000000000
   H               29.060000000000      51.200000000000      50.310000000000
   H               29.750000000000      52.740000000000      50.910000000000
   C               32.350000000000      52.400000000000      50.340000000000
   H               33.240000000000      52.360000000000      49.680000000000
   H               32.640000000000      52.040000000000      51.350000000000
   H               32.040000000000      53.460000000000      50.440000000000
   C               30.470000000000      49.190000000000      49.330000000000
   O               29.940000000000      48.480000000000      50.170000000000
   N               30.070000000000      49.140000000000      48.030000000000
   H               30.500000000000      49.750000000000      47.370000000000
   C               29.050000000000      48.240000000000      47.540000000000
   H               28.150000000000      48.410000000000      48.120000000000
   C               28.740000000000      48.510000000000      46.050000000000
   H               28.080000000000      47.720000000000      45.640000000000
   H               29.700000000000      48.480000000000      45.490000000000
   C               28.050000000000      49.870000000000      45.800000000000
   H               28.600000000000      50.660000000000      46.350000000000
   C               28.120000000000      50.240000000000      44.310000000000
   H               27.570000000000      49.490000000000      43.690000000000
   H               29.170000000000      50.280000000000      43.960000000000
   H               27.650000000000      51.230000000000      44.140000000000
   C               26.590000000000      49.870000000000      46.270000000000
   H               26.520000000000      49.690000000000      47.360000000000
   H               26.010000000000      49.080000000000      45.740000000000
   H               26.110000000000      50.850000000000      46.050000000000
   C               29.370000000000      46.760000000000      47.740000000000
   O               28.530000000000      45.980000000000      48.170000000000
   N               30.630000000000      46.350000000000      47.470000000000
   H               31.300000000000      47.000000000000      47.100000000000
   C               31.110000000000      45.000000000000      47.720000000000
   H               30.490000000000      44.320000000000      47.160000000000
   C               32.570000000000      44.880000000000      47.240000000000
   H               33.240000000000      45.520000000000      47.850000000000
   H               32.640000000000      45.220000000000      46.190000000000
   H               32.930000000000      43.830000000000      47.300000000000
   C               31.030000000000      44.590000000000      49.190000000000
   O               30.570000000000      43.490000000000      49.520000000000
   N               31.420000000000      45.480000000000      50.110000000000
   H               31.830000000000      46.350000000000      49.820000000000
   C               31.260000000000      45.320000000000      51.540000000000
   H               31.700000000000      44.370000000000      51.790000000000
   C               32.090000000000      46.410000000000      52.270000000000
   H               31.850000000000      47.390000000000      51.820000000000
   H               33.160000000000      46.220000000000      52.050000000000
   C               31.920000000000      46.530000000000      53.750000000000
   C               32.580000000000      45.850000000000      54.740000000000
   H               33.300000000000      45.070000000000      54.560000000000
   N               32.200000000000      46.340000000000      55.970000000000
   H               32.660000000000      46.230000000000      56.830000000000
   C               31.280000000000      47.340000000000      55.800000000000
   C               31.070000000000      47.480000000000      54.410000000000
   C               30.180000000000      48.440000000000      53.940000000000
   H               30.010000000000      48.570000000000      52.880000000000
   C               29.530000000000      49.260000000000      54.860000000000
   H               28.830000000000      50.010000000000      54.500000000000
   C               30.650000000000      48.160000000000      56.710000000000
   H               30.820000000000      48.060000000000      57.770000000000
   C               29.770000000000      49.130000000000      56.220000000000
   H               29.280000000000      49.800000000000      56.910000000000
   C               29.790000000000      45.200000000000      52.000000000000
   O               29.450000000000      44.370000000000      52.830000000000
   N               28.870000000000      46.000000000000      51.430000000000
   H               29.150000000000      46.750000000000      50.820000000000
   C               27.430000000000      45.820000000000      51.630000000000
   H               27.260000000000      45.820000000000      52.700000000000
   C               26.590000000000      46.950000000000      51.000000000000
   H               25.510000000000      46.710000000000      51.130000000000
   H               26.800000000000      47.000000000000      49.910000000000
   C               26.800000000000      48.360000000000      51.610000000000
   H               27.880000000000      48.620000000000      51.540000000000
   C               26.010000000000      49.410000000000      50.810000000000
   H               24.930000000000      49.180000000000      50.830000000000
   H               26.350000000000      49.430000000000      49.750000000000
   H               26.170000000000      50.420000000000      51.240000000000
   C               26.400000000000      48.420000000000      53.090000000000
   H               27.030000000000      47.740000000000      53.700000000000
   H               25.330000000000      48.130000000000      53.220000000000
   H               26.530000000000      49.450000000000      53.490000000000
   C               26.920000000000      44.460000000000      51.160000000000
   O               26.120000000000      43.810000000000      51.850000000000
   N               27.380000000000      43.930000000000      50.010000000000
   H               27.950000000000      44.490000000000      49.400000000000
   C               27.130000000000      42.540000000000      49.630000000000
   H               26.060000000000      42.400000000000      49.620000000000
   C               27.710000000000      42.180000000000      48.240000000000
   H               27.720000000000      41.080000000000      48.080000000000
   H               28.760000000000      42.540000000000      48.150000000000
   C               26.890000000000      42.750000000000      47.120000000000
   C               25.630000000000      42.200000000000      46.840000000000
   H               25.240000000000      41.400000000000      47.460000000000
   C               24.880000000000      42.660000000000      45.750000000000
   H               23.910000000000      42.230000000000      45.540000000000
   C               25.390000000000      43.670000000000      44.930000000000
   O               24.630000000000      44.110000000000      43.840000000000
   H               23.760000000000      43.710000000000      43.930000000000
   C               27.390000000000      43.760000000000      46.280000000000
   H               28.370000000000      44.170000000000      46.470000000000
   C               26.640000000000      44.230000000000      45.200000000000
   H               27.030000000000      45.010000000000      44.560000000000
   C               27.660000000000      41.520000000000      50.630000000000
   O               26.970000000000      40.560000000000      50.970000000000
   N               28.890000000000      41.720000000000      51.150000000000
   H               29.440000000000      42.480000000000      50.820000000000
   C               29.460000000000      40.890000000000      52.200000000000
   H               29.490000000000      39.880000000000      51.830000000000
   C               30.900000000000      41.360000000000      52.510000000000
   H               30.900000000000      42.370000000000      52.970000000000
   H               31.490000000000      41.410000000000      51.570000000000
   H               31.400000000000      40.650000000000      53.200000000000
   C               28.630000000000      40.900000000000      53.470000000000
   O               28.420000000000      39.850000000000      54.110000000000
   N               28.090000000000      42.060000000000      53.870000000000
   H               28.330000000000      42.910000000000      53.400000000000
   C               27.150000000000      42.190000000000      54.970000000000
   H               27.620000000000      41.810000000000      55.860000000000
   C               26.820000000000      43.680000000000      55.170000000000
   H               26.330000000000      44.110000000000      54.280000000000
   H               27.760000000000      44.250000000000      55.360000000000
   H               26.150000000000      43.820000000000      56.040000000000
   C               25.870000000000      41.380000000000      54.780000000000
   O               25.480000000000      40.630000000000      55.650000000000
   N               25.250000000000      41.460000000000      53.580000000000
   H               25.580000000000      42.120000000000      52.900000000000
   C               24.100000000000      40.650000000000      53.220000000000
   H               23.350000000000      40.810000000000      53.980000000000
   C               23.490000000000      41.090000000000      51.890000000000
   H               24.270000000000      41.090000000000      51.100000000000
   C               22.330000000000      40.160000000000      51.450000000000
   H               21.570000000000      40.080000000000      52.250000000000
   H               22.690000000000      39.140000000000      51.200000000000
   H               21.840000000000      40.570000000000      50.540000000000
   C               22.950000000000      42.520000000000      52.060000000000
   H               23.770000000000      43.250000000000      52.230000000000
   H               22.250000000000      42.580000000000      52.920000000000
   H               22.390000000000      42.840000000000      51.150000000000
   C               24.370000000000      39.150000000000      53.230000000000
   O               23.580000000000      38.360000000000      53.750000000000
   N               25.540000000000      38.720000000000      52.710000000000
   H               26.140000000000      39.380000000000      52.270000000000
   C               26.030000000000      37.340000000000      52.730000000000
   H               25.280000000000      36.720000000000      52.260000000000
   C               27.330000000000      37.190000000000      51.930000000000
   H               28.030000000000      38.000000000000      52.240000000000
   C               28.030000000000      35.830000000000      52.190000000000
   H               27.330000000000      34.980000000000      52.010000000000
   H               28.400000000000      35.760000000000      53.240000000000
   H               28.910000000000      35.700000000000      51.530000000000
   C               27.050000000000      37.370000000000      50.420000000000
   H               26.370000000000      38.230000000000      50.270000000000
   H               26.520000000000      36.470000000000      50.040000000000
   C               28.310000000000      37.610000000000      49.570000000000
   H               29.000000000000      36.750000000000      49.620000000000
   H               28.850000000000      38.510000000000      49.930000000000
   H               28.030000000000      37.780000000000      48.510000000000
   C               26.160000000000      36.790000000000      54.150000000000
   O               25.830000000000      35.640000000000      54.420000000000
   N               26.610000000000      37.630000000000      55.100000000000
   H               26.870000000000      38.560000000000      54.850000000000
   C               26.730000000000      37.250000000000      56.500000000000
   H               26.850000000000      36.180000000000      56.580000000000
   C               27.970000000000      37.950000000000      57.110000000000
   H               28.010000000000      37.800000000000      58.210000000000
   H               27.930000000000      39.040000000000      56.920000000000
   C               29.230000000000      37.320000000000      56.530000000000
   O               29.610000000000      36.220000000000      56.920000000000
   N               29.920000000000      38.020000000000      55.610000000000
   H               29.490000000000      38.820000000000      55.190000000000
   H               30.760000000000      37.620000000000      55.260000000000
   C               25.480000000000      37.580000000000      57.320000000000
   O               25.450000000000      37.420000000000      58.530000000000
   N               24.380000000000      38.000000000000      56.640000000000
   H               24.450000000000      38.140000000000      55.650000000000
   C               23.060000000000      38.140000000000      57.230000000000
   H               22.900000000000      37.320000000000      57.920000000000
   H               22.360000000000      38.120000000000      56.410000000000
   C               22.810000000000      39.410000000000      57.990000000000
   O               21.900000000000      39.440000000000      58.830000000000
   N               23.540000000000      40.500000000000      57.700000000000
   H               24.280000000000      40.450000000000      57.040000000000
   C               23.280000000000      41.810000000000      58.270000000000
   H               22.630000000000      41.710000000000      59.120000000000
   C               24.630000000000      42.460000000000      58.710000000000
   H               25.150000000000      42.930000000000      57.860000000000
   H               25.270000000000      41.640000000000      59.090000000000
   C               24.490000000000      43.460000000000      59.840000000000
   O               23.350000000000      43.710000000000      60.310000000000
   O               25.550000000000      43.970000000000      60.290000000000
   C               22.540000000000      42.600000000000      57.190000000000
   O               23.060000000000      42.890000000000      56.120000000000
   N               21.240000000000      42.870000000000      57.430000000000
   H               20.880000000000      42.680000000000      58.340000000000
   C               20.300000000000      43.200000000000      56.360000000000
   H               20.820000000000      43.330000000000      55.420000000000
   C               19.240000000000      42.070000000000      56.210000000000
   H               18.490000000000      42.370000000000      55.460000000000
   H               18.710000000000      41.960000000000      57.190000000000
   C               19.800000000000      40.700000000000      55.790000000000
   H               20.620000000000      40.410000000000      56.490000000000
   H               20.240000000000      40.770000000000      54.770000000000
   C               18.740000000000      39.590000000000      55.830000000000
   H               18.290000000000      39.540000000000      56.850000000000
   H               19.180000000000      38.600000000000      55.600000000000
   N               17.650000000000      39.940000000000      54.870000000000
   H               16.910000000000      40.510000000000      55.230000000000
   C               17.480000000000      39.400000000000      53.670000000000
   N               18.340000000000      38.550000000000      53.150000000000
   H               19.090000000000      38.210000000000      53.710000000000
   H               18.040000000000      37.940000000000      52.420000000000
   N               16.380000000000      39.680000000000      53.000000000000
   H               15.780000000000      40.400000000000      53.340000000000
   H               16.310000000000      39.400000000000      52.050000000000
   C               19.510000000000      44.470000000000      56.580000000000
   O               18.600000000000      44.790000000000      55.810000000000
   N               19.780000000000      45.240000000000      57.650000000000
   H               20.580000000000      45.070000000000      58.220000000000
   C               18.830000000000      46.240000000000      58.130000000000
   H               17.850000000000      45.780000000000      58.160000000000
   C               19.190000000000      46.670000000000      59.580000000000
   H               19.140000000000      45.750000000000      60.200000000000
   H               18.410000000000      47.360000000000      59.980000000000
   C               20.530000000000      47.310000000000      59.780000000000
   C               21.670000000000      46.690000000000      60.230000000000
   H               21.750000000000      45.650000000000      60.510000000000
   N               22.710000000000      47.590000000000      60.250000000000
   H               23.620000000000      47.410000000000      60.550000000000
   C               22.270000000000      48.800000000000      59.820000000000
   C               20.890000000000      48.680000000000      59.520000000000
   C               20.180000000000      49.800000000000      59.080000000000
   H               19.130000000000      49.760000000000      58.860000000000
   C               20.880000000000      50.990000000000      58.880000000000
   H               20.360000000000      51.860000000000      58.500000000000
   C               22.950000000000      49.990000000000      59.650000000000
   H               24.000000000000      50.070000000000      59.870000000000
   C               22.240000000000      51.070000000000      59.130000000000
   H               22.770000000000      51.990000000000      58.910000000000
   C               18.660000000000      47.460000000000      57.230000000000
   O               17.710000000000      48.220000000000      57.400000000000
   N               19.570000000000      47.640000000000      56.260000000000
   H               20.330000000000      46.990000000000      56.180000000000
   C               19.630000000000      48.750000000000      55.340000000000
   H               19.090000000000      49.580000000000      55.750000000000
   C               21.130000000000      49.160000000000      55.160000000000
   H               21.480000000000      49.610000000000      56.120000000000
   H               21.250000000000      49.930000000000      54.370000000000
   C               22.020000000000      47.970000000000      54.870000000000
   C               22.180000000000      47.510000000000      53.550000000000
   H               21.680000000000      48.010000000000      52.740000000000
   C               22.960000000000      46.380000000000      53.280000000000
   H               23.070000000000      46.030000000000      52.260000000000
   C               23.600000000000      45.700000000000      54.330000000000
   H               24.180000000000      44.820000000000      54.110000000000
   C               22.680000000000      47.300000000000      55.910000000000
   H               22.580000000000      47.650000000000      56.920000000000
   C               23.460000000000      46.160000000000      55.640000000000
   H               23.950000000000      45.630000000000      56.450000000000
   C               19.000000000000      48.440000000000      53.970000000000
   O               19.010000000000      49.260000000000      53.070000000000
   N               18.410000000000      47.230000000000      53.800000000000
   H               18.400000000000      46.570000000000      54.540000000000
   C               17.750000000000      46.840000000000      52.560000000000
   H               18.260000000000      47.300000000000      51.730000000000
   C               17.790000000000      45.300000000000      52.370000000000
   H               17.260000000000      45.030000000000      51.430000000000
   H               17.260000000000      44.820000000000      53.220000000000
   C               19.210000000000      44.690000000000      52.310000000000
   H               19.750000000000      44.930000000000      53.250000000000
   C               19.100000000000      43.160000000000      52.220000000000
   H               18.540000000000      42.870000000000      51.300000000000
   H               18.570000000000      42.750000000000      53.100000000000
   H               20.110000000000      42.700000000000      52.170000000000
   C               20.040000000000      45.250000000000      51.150000000000
   H               20.190000000000      46.350000000000      51.260000000000
   H               19.540000000000      45.070000000000      50.170000000000
   H               21.050000000000      44.780000000000      51.120000000000
   C               16.300000000000      47.300000000000      52.540000000000
   O               15.570000000000      47.120000000000      53.510000000000
   N               15.850000000000      47.910000000000      51.410000000000
   H               16.430000000000      48.010000000000      50.610000000000
   C               14.540000000000      48.540000000000      51.340000000000
   H               13.970000000000      48.280000000000      52.220000000000
   C               14.670000000000      50.100000000000      51.360000000000
   H               14.990000000000      50.400000000000      52.380000000000
   H               13.680000000000      50.580000000000      51.170000000000
   C               15.670000000000      50.690000000000      50.360000000000
   O               15.480000000000      50.610000000000      49.140000000000
   N               16.740000000000      51.350000000000      50.840000000000
   H               16.720000000000      51.700000000000      51.780000000000
   H               17.400000000000      51.690000000000      50.180000000000
   C               13.680000000000      47.980000000000      50.200000000000
   O               13.020000000000      46.950000000000      50.380000000000
   N               13.660000000000      48.620000000000      49.020000000000
   H               14.270000000000      49.400000000000      48.910000000000
   C               12.860000000000      48.200000000000      47.890000000000
   H               13.110000000000      47.170000000000      47.660000000000
   C               11.330000000000      48.340000000000      48.170000000000
   H               11.070000000000      47.690000000000      49.030000000000
   H               10.770000000000      47.930000000000      47.290000000000
   C               10.810000000000      49.770000000000      48.460000000000
   H               11.100000000000      50.450000000000      47.620000000000
   H               11.310000000000      50.160000000000      49.380000000000
   C                9.290000000000      49.820000000000      48.630000000000
   H                8.990000000000      49.210000000000      49.510000000000
   H                8.790000000000      49.390000000000      47.730000000000
   N                8.860000000000      51.250000000000      48.780000000000
   H                8.680000000000      51.780000000000      47.950000000000
   C                8.780000000000      51.900000000000      49.930000000000
   N                9.110000000000      51.370000000000      51.080000000000
   H                9.620000000000      50.510000000000      51.090000000000
   H                8.660000000000      51.690000000000      51.920000000000
   N                8.360000000000      53.150000000000      49.960000000000
   H                8.090000000000      53.570000000000      49.090000000000
   H                8.610000000000      53.670000000000      50.770000000000
   C               13.140000000000      49.010000000000      46.630000000000
   O               12.590000000000      48.740000000000      45.560000000000
   N               13.980000000000      50.070000000000      46.700000000000
   H               14.560000000000      50.220000000000      47.490000000000
   C               14.070000000000      51.070000000000      45.660000000000
   H               13.110000000000      51.150000000000      45.180000000000
   C               14.450000000000      52.450000000000      46.260000000000
   H               14.620000000000      53.210000000000      45.470000000000
   H               15.390000000000      52.320000000000      46.850000000000
   C               13.400000000000      52.980000000000      47.190000000000
   C               12.120000000000      53.280000000000      46.690000000000
   H               11.910000000000      53.070000000000      45.660000000000
   C               11.150000000000      53.850000000000      47.520000000000
   H               10.170000000000      54.080000000000      47.130000000000
   C               11.440000000000      54.110000000000      48.870000000000
   H               10.710000000000      54.560000000000      49.520000000000
   C               13.680000000000      53.260000000000      48.530000000000
   H               14.670000000000      53.050000000000      48.930000000000
   C               12.710000000000      53.810000000000      49.380000000000
   H               12.960000000000      54.010000000000      50.410000000000
   C               15.090000000000      50.760000000000      44.570000000000
   O               16.150000000000      50.210000000000      44.820000000000
   N               14.810000000000      51.160000000000      43.310000000000
   H               13.890000000000      51.500000000000      43.100000000000
   C               15.790000000000      51.060000000000      42.220000000000
   H               16.690000000000      50.590000000000      42.570000000000
   C               15.310000000000      50.300000000000      40.990000000000
   H               14.480000000000      50.840000000000      40.480000000000
   O               14.820000000000      49.010000000000      41.350000000000
   H               14.620000000000      49.070000000000      42.280000000000
   C               16.470000000000      50.060000000000      40.020000000000
   H               17.250000000000      49.420000000000      40.500000000000
   H               16.950000000000      51.010000000000      39.690000000000
   H               16.090000000000      49.540000000000      39.120000000000
   C               16.140000000000      52.460000000000      41.770000000000
   O               15.330000000000      53.170000000000      41.180000000000
   N               17.390000000000      52.910000000000      42.010000000000
   H               18.060000000000      52.310000000000      42.460000000000
   C               17.870000000000      54.220000000000      41.560000000000
   H               17.020000000000      54.880000000000      41.440000000000
   C               18.830000000000      54.900000000000      42.550000000000
   H               18.260000000000      55.090000000000      43.480000000000
   O               19.370000000000      56.150000000000      42.090000000000
   H               19.800000000000      55.950000000000      41.260000000000
   C               20.040000000000      54.010000000000      42.900000000000
   H               20.640000000000      53.770000000000      42.000000000000
   H               19.700000000000      53.060000000000      43.360000000000
   H               20.700000000000      54.520000000000      43.640000000000
   C               18.510000000000      54.100000000000      40.190000000000
   O               19.170000000000      53.120000000000      39.880000000000
   N               18.350000000000      55.130000000000      39.320000000000
   H               17.750000000000      55.890000000000      39.530000000000
   C               19.210000000000      55.250000000000      38.130000000000
   H               19.140000000000      54.310000000000      37.610000000000
   C               18.830000000000      56.340000000000      37.100000000000
   H               19.210000000000      56.000000000000      36.110000000000
   O               19.410000000000      57.630000000000      37.330000000000
   H               18.700000000000      58.200000000000      37.640000000000
   C               17.310000000000      56.520000000000      36.980000000000
   H               16.910000000000      57.090000000000      37.840000000000
   H               16.810000000000      55.530000000000      36.970000000000
   H               17.050000000000      57.070000000000      36.060000000000
   C               20.670000000000      55.410000000000      38.550000000000
   O               20.970000000000      55.910000000000      39.630000000000
   N               21.610000000000      54.950000000000      37.700000000000
   H               21.360000000000      54.470000000000      36.870000000000
   C               23.040000000000      55.120000000000      37.930000000000
   H               23.280000000000      54.640000000000      38.870000000000
   C               23.830000000000      54.430000000000      36.780000000000
   H               23.570000000000      54.900000000000      35.810000000000
   H               23.500000000000      53.370000000000      36.720000000000
   C               25.370000000000      54.430000000000      36.930000000000
   H               25.720000000000      55.490000000000      36.940000000000
   C               25.830000000000      53.780000000000      38.240000000000
   H               25.410000000000      52.750000000000      38.330000000000
   H               25.510000000000      54.380000000000      39.120000000000
   H               26.940000000000      53.710000000000      38.250000000000
   C               26.040000000000      53.730000000000      35.740000000000
   H               25.750000000000      54.210000000000      34.780000000000
   H               25.730000000000      52.660000000000      35.700000000000
   H               27.140000000000      53.760000000000      35.850000000000
   C               23.450000000000      56.590000000000      38.050000000000
   O               24.180000000000      56.990000000000      38.940000000000
   N               22.900000000000      57.450000000000      37.160000000000
   H               22.310000000000      57.100000000000      36.440000000000
   C               23.100000000000      58.890000000000      37.200000000000
   H               24.170000000000      59.080000000000      37.170000000000
   C               22.440000000000      59.570000000000      35.970000000000
   H               22.620000000000      60.660000000000      35.980000000000
   H               21.350000000000      59.370000000000      35.970000000000
   C               23.060000000000      59.020000000000      34.680000000000
   O               24.160000000000      58.470000000000      34.660000000000
   N               22.320000000000      59.120000000000      33.560000000000
   H               22.650000000000      58.630000000000      32.760000000000
   H               21.400000000000      59.510000000000      33.600000000000
   C               22.580000000000      59.540000000000      38.480000000000
   O               23.290000000000      60.280000000000      39.150000000000
   N               21.340000000000      59.200000000000      38.910000000000
   H               20.760000000000      58.600000000000      38.350000000000
   C               20.760000000000      59.630000000000      40.160000000000
   H               20.770000000000      60.710000000000      40.180000000000
   C               19.310000000000      59.120000000000      40.300000000000
   H               18.920000000000      59.250000000000      41.330000000000
   H               19.240000000000      58.050000000000      40.030000000000
   C               18.370000000000      59.930000000000      39.430000000000
   O               17.760000000000      59.310000000000      38.520000000000
   O               18.210000000000      61.140000000000      39.700000000000
   C               21.550000000000      59.180000000000      41.390000000000
   O               21.600000000000      59.860000000000      42.410000000000
   N               22.140000000000      57.970000000000      41.350000000000
   H               22.000000000000      57.370000000000      40.560000000000
   C               23.120000000000      57.550000000000      42.340000000000
   H               22.700000000000      57.700000000000      43.320000000000
   C               23.390000000000      56.020000000000      42.190000000000
   H               23.710000000000      55.790000000000      41.150000000000
   H               22.460000000000      55.450000000000      42.390000000000
   C               24.460000000000      55.550000000000      43.130000000000
   C               24.180000000000      55.440000000000      44.510000000000
   H               23.190000000000      55.640000000000      44.870000000000
   C               25.190000000000      55.080000000000      45.410000000000
   H               24.970000000000      55.000000000000      46.460000000000
   C               26.490000000000      54.840000000000      44.930000000000
   H               27.280000000000      54.590000000000      45.630000000000
   C               25.750000000000      55.290000000000      42.670000000000
   H               25.980000000000      55.390000000000      41.620000000000
   C               26.770000000000      54.940000000000      43.570000000000
   H               27.760000000000      54.760000000000      43.190000000000
   C               24.410000000000      58.380000000000      42.320000000000
   O               24.840000000000      58.890000000000      43.370000000000
   N               25.010000000000      58.610000000000      41.140000000000
   H               24.650000000000      58.170000000000      40.320000000000
   C               26.210000000000      59.400000000000      40.960000000000
   H               26.940000000000      59.010000000000      41.660000000000
   C               26.780000000000      59.260000000000      39.520000000000
   H               27.560000000000      60.040000000000      39.340000000000
   H               25.970000000000      59.380000000000      38.780000000000
   C               27.480000000000      57.910000000000      39.350000000000
   O               27.970000000000      57.290000000000      40.300000000000
   N               27.560000000000      57.420000000000      38.100000000000
   H               28.050000000000      56.560000000000      37.950000000000
   H               27.160000000000      57.890000000000      37.310000000000
   C               26.070000000000      60.870000000000      41.380000000000
   O               26.980000000000      61.430000000000      41.980000000000
   N               24.900000000000      61.530000000000      41.170000000000
   H               24.200000000000      61.120000000000      40.580000000000
   C               24.640000000000      62.850000000000      41.730000000000
   H               25.400000000000      63.530000000000      41.350000000000
   C               23.220000000000      63.380000000000      41.350000000000
   H               22.870000000000      64.100000000000      42.120000000000
   H               22.510000000000      62.530000000000      41.340000000000
   C               23.080000000000      64.160000000000      40.010000000000
   H               22.050000000000      64.570000000000      40.010000000000
   C               24.040000000000      65.350000000000      39.920000000000
   H               25.090000000000      65.010000000000      39.840000000000
   H               23.950000000000      66.000000000000      40.820000000000
   H               23.800000000000      65.960000000000      39.020000000000
   C               23.190000000000      63.300000000000      38.750000000000
   H               22.390000000000      62.530000000000      38.730000000000
   H               24.190000000000      62.800000000000      38.700000000000
   H               23.090000000000      63.930000000000      37.840000000000
   C               24.780000000000      62.890000000000      43.260000000000
   O               25.400000000000      63.790000000000      43.830000000000
   N               24.210000000000      61.890000000000      43.970000000000
   H               23.730000000000      61.160000000000      43.490000000000
   C               24.400000000000      61.710000000000      45.410000000000
   H               24.200000000000      62.660000000000      45.870000000000
   C               23.400000000000      60.710000000000      46.000000000000
   H               23.500000000000      59.730000000000      45.500000000000
   C               23.630000000000      60.530000000000      47.520000000000
   H               23.640000000000      61.510000000000      48.030000000000
   H               24.600000000000      60.020000000000      47.720000000000
   H               22.830000000000      59.910000000000      47.970000000000
   C               21.980000000000      61.270000000000      45.780000000000
   H               21.730000000000      61.310000000000      44.700000000000
   H               21.910000000000      62.300000000000      46.190000000000
   H               21.230000000000      60.650000000000      46.300000000000
   C               25.840000000000      61.370000000000      45.780000000000
   O               26.380000000000      61.880000000000      46.760000000000
   N               26.530000000000      60.530000000000      44.990000000000
   H               26.090000000000      60.060000000000      44.230000000000
   C               27.930000000000      60.210000000000      45.210000000000
   H               28.010000000000      59.780000000000      46.200000000000
   C               28.400000000000      59.170000000000      44.170000000000
   H               28.410000000000      59.600000000000      43.150000000000
   H               27.730000000000      58.290000000000      44.180000000000
   H               29.430000000000      58.820000000000      44.400000000000
   C               28.860000000000      61.430000000000      45.190000000000
   O               29.680000000000      61.620000000000      46.080000000000
   N               28.690000000000      62.340000000000      44.210000000000
   H               28.070000000000      62.130000000000      43.450000000000
   C               29.380000000000      63.610000000000      44.180000000000
   H               30.440000000000      63.400000000000      44.230000000000
   C               29.150000000000      64.380000000000      42.840000000000
   H               29.320000000000      65.470000000000      43.010000000000
   H               28.090000000000      64.250000000000      42.530000000000
   C               30.110000000000      63.990000000000      41.690000000000
   H               31.160000000000      64.040000000000      42.060000000000
   H               30.020000000000      64.790000000000      40.920000000000
   S               29.800000000000      62.390000000000      40.870000000000
   C               31.020000000000      61.420000000000      41.800000000000
   H               30.900000000000      61.540000000000      42.900000000000
   H               32.060000000000      61.720000000000      41.550000000000
   H               30.930000000000      60.330000000000      41.580000000000
   C               29.120000000000      64.520000000000      45.380000000000
   O               30.030000000000      65.140000000000      45.920000000000
   N               27.860000000000      64.570000000000      45.870000000000
   H               27.150000000000      64.030000000000      45.400000000000
   C               27.450000000000      65.330000000000      47.050000000000
   H               27.680000000000      66.370000000000      46.870000000000
   C               25.920000000000      65.140000000000      47.270000000000
   H               25.740000000000      64.060000000000      47.470000000000
   H               25.400000000000      65.370000000000      46.310000000000
   C               25.260000000000      65.930000000000      48.410000000000
   H               25.890000000000      65.850000000000      49.330000000000
   H               24.290000000000      65.440000000000      48.640000000000
   C               24.990000000000      67.400000000000      48.060000000000
   H               24.340000000000      67.420000000000      47.160000000000
   H               25.960000000000      67.880000000000      47.790000000000
   C               24.330000000000      68.190000000000      49.200000000000
   H               25.030000000000      68.270000000000      50.060000000000
   H               23.400000000000      67.690000000000      49.540000000000
   N               23.980000000000      69.560000000000      48.760000000000
   H               23.270000000000      69.510000000000      48.000000000000
   H               24.830000000000      70.040000000000      48.410000000000
   H               23.610000000000      70.110000000000      49.560000000000
   C               28.210000000000      64.930000000000      48.320000000000
   O               28.600000000000      65.780000000000      49.120000000000
   N               28.450000000000      63.620000000000      48.510000000000
   H               28.100000000000      62.960000000000      47.850000000000
   C               29.110000000000      63.070000000000      49.690000000000
   H               29.130000000000      63.820000000000      50.460000000000
   C               28.320000000000      61.850000000000      50.230000000000
   H               28.890000000000      61.320000000000      51.030000000000
   H               28.100000000000      61.120000000000      49.420000000000
   C               27.020000000000      62.320000000000      50.850000000000
   C               25.810000000000      62.250000000000      50.140000000000
   H               25.810000000000      61.850000000000      49.140000000000
   C               24.610000000000      62.690000000000      50.730000000000
   H               23.680000000000      62.630000000000      50.190000000000
   C               24.620000000000      63.190000000000      52.040000000000
   O               23.420000000000      63.640000000000      52.610000000000
   H               23.600000000000      63.790000000000      53.550000000000
   C               27.010000000000      62.820000000000      52.160000000000
   H               27.940000000000      62.850000000000      52.710000000000
   C               25.820000000000      63.250000000000      52.760000000000
   H               25.820000000000      63.600000000000      53.780000000000
   C               30.570000000000      62.710000000000      49.480000000000
   O               31.200000000000      62.090000000000      50.340000000000
   N               31.180000000000      63.080000000000      48.330000000000
   H               30.630000000000      63.540000000000      47.640000000000
   C               32.610000000000      62.910000000000      48.060000000000
   H               32.760000000000      63.390000000000      47.110000000000
   C               33.500000000000      63.670000000000      49.100000000000
   H               33.460000000000      63.130000000000      50.070000000000
   H               33.080000000000      64.680000000000      49.270000000000
   C               34.940000000000      63.830000000000      48.640000000000
   O               35.210000000000      64.530000000000      47.640000000000
   N               35.890000000000      63.200000000000      49.360000000000
   H               36.830000000000      63.220000000000      49.030000000000
   H               35.600000000000      62.510000000000      50.020000000000
   C               33.010000000000      61.450000000000      47.810000000000
   O               34.060000000000      60.950000000000      48.240000000000
   N               32.160000000000      60.720000000000      47.080000000000
   H               31.320000000000      61.140000000000      46.730000000000
   C               32.350000000000      59.340000000000      46.680000000000
   H               33.140000000000      58.890000000000      47.260000000000
   C               31.030000000000      58.540000000000      46.860000000000
   H               30.930000000000      57.740000000000      46.100000000000
   H               30.160000000000      59.210000000000      46.740000000000
   C               30.910000000000      57.900000000000      48.220000000000
   C               30.980000000000      58.670000000000      49.390000000000
   H               31.120000000000      59.740000000000      49.340000000000
   C               30.900000000000      58.060000000000      50.650000000000
   H               30.980000000000      58.670000000000      51.540000000000
   C               30.730000000000      56.680000000000      50.750000000000
   O               30.690000000000      56.060000000000      52.010000000000
   H               30.960000000000      56.710000000000      52.660000000000
   C               30.700000000000      56.520000000000      48.330000000000
   H               30.610000000000      55.910000000000      47.440000000000
   C               30.610000000000      55.910000000000      49.590000000000
   H               30.450000000000      54.840000000000      49.670000000000
   C               32.810000000000      59.280000000000      45.230000000000
   O               32.440000000000      60.110000000000      44.410000000000
   N               33.650000000000      58.280000000000      44.880000000000
   H               34.000000000000      57.630000000000      45.560000000000
   C               34.050000000000      58.010000000000      43.510000000000
   H               34.520000000000      58.920000000000      43.150000000000
   C               35.100000000000      56.870000000000      43.420000000000
   H               35.190000000000      56.490000000000      42.380000000000
   H               34.740000000000      56.030000000000      44.050000000000
   C               36.520000000000      57.300000000000      43.880000000000
   H               37.170000000000      56.400000000000      43.980000000000
   H               36.480000000000      57.810000000000      44.870000000000
   C               37.180000000000      58.220000000000      42.860000000000
   O               37.570000000000      57.700000000000      41.780000000000
   O               37.270000000000      59.440000000000      43.150000000000
   C               32.870000000000      57.690000000000      42.580000000000
   O               31.920000000000      57.040000000000      43.030000000000
   N               32.820000000000      58.110000000000      41.320000000000
   C               33.920000000000      58.810000000000      40.630000000000
   H               34.920000000000      58.420000000000      40.930000000000
   H               33.860000000000      59.890000000000      40.880000000000
   C               31.770000000000      57.710000000000      40.390000000000
   H               30.830000000000      58.040000000000      40.800000000000
   C               32.140000000000      58.440000000000      39.080000000000
   H               31.680000000000      59.450000000000      39.100000000000
   H               31.800000000000      57.910000000000      38.160000000000
   C               33.660000000000      58.570000000000      39.150000000000
   H               34.130000000000      57.610000000000      38.840000000000
   H               34.070000000000      59.390000000000      38.510000000000
   C               31.640000000000      56.200000000000      40.210000000000
   O               32.620000000000      55.470000000000      40.270000000000
   N               30.400000000000      55.720000000000      39.990000000000
   H               29.600000000000      56.310000000000      40.020000000000
   C               30.150000000000      54.330000000000      39.680000000000
   H               31.040000000000      53.750000000000      39.900000000000
   C               28.970000000000      53.790000000000      40.520000000000
   H               28.030000000000      54.270000000000      40.180000000000
   H               29.140000000000      54.120000000000      41.570000000000
   C               28.820000000000      52.250000000000      40.530000000000
   H               28.880000000000      51.870000000000      39.480000000000
   C               29.930000000000      51.590000000000      41.360000000000
   H               29.890000000000      51.950000000000      42.410000000000
   H               30.940000000000      51.830000000000      40.960000000000
   H               29.800000000000      50.490000000000      41.370000000000
   C               27.460000000000      51.850000000000      41.090000000000
   H               26.640000000000      52.270000000000      40.470000000000
   H               27.340000000000      52.240000000000      42.120000000000
   H               27.350000000000      50.750000000000      41.110000000000
   C               29.870000000000      54.210000000000      38.190000000000
   O               29.130000000000      54.990000000000      37.610000000000
   N               30.510000000000      53.220000000000      37.540000000000
   H               31.120000000000      52.600000000000      38.020000000000
   C               30.490000000000      53.010000000000      36.100000000000
   H               29.910000000000      53.790000000000      35.620000000000
   C               31.890000000000      52.990000000000      35.470000000000
   H               31.830000000000      52.840000000000      34.370000000000
   O               32.720000000000      51.970000000000      36.040000000000
   H               33.550000000000      52.030000000000      35.570000000000
   C               32.580000000000      54.340000000000      35.740000000000
   H               32.770000000000      54.490000000000      36.830000000000
   H               31.940000000000      55.180000000000      35.390000000000
   H               33.550000000000      54.400000000000      35.210000000000
   C               29.820000000000      51.690000000000      35.790000000000
   O               29.620000000000      50.860000000000      36.680000000000
   N               29.450000000000      51.440000000000      34.510000000000
   H               29.590000000000      52.120000000000      33.800000000000
   C               28.940000000000      50.140000000000      34.070000000000
   H               28.050000000000      49.930000000000      34.640000000000
   C               28.560000000000      50.140000000000      32.570000000000
   H               29.450000000000      50.400000000000      31.960000000000
   H               27.780000000000      50.920000000000      32.400000000000
   C               28.010000000000      48.780000000000      32.040000000000
   H               28.800000000000      48.000000000000      32.070000000000
   H               27.700000000000      48.890000000000      30.980000000000
   C               26.790000000000      48.290000000000      32.830000000000
   O               25.800000000000      49.020000000000      32.940000000000
   N               26.820000000000      47.060000000000      33.370000000000
   H               27.600000000000      46.440000000000      33.250000000000
   H               26.020000000000      46.750000000000      33.870000000000
   C               29.910000000000      49.000000000000      34.340000000000
   O               29.520000000000      47.930000000000      34.800000000000
   N               31.230000000000      49.220000000000      34.130000000000
   H               31.540000000000      50.020000000000      33.620000000000
   C               32.270000000000      48.260000000000      34.450000000000
   H               32.080000000000      47.360000000000      33.870000000000
   C               33.660000000000      48.830000000000      34.110000000000
   H               34.450000000000      48.080000000000      34.310000000000
   H               33.860000000000      49.730000000000      34.730000000000
   C               33.790000000000      49.250000000000      32.660000000000
   O               33.030000000000      48.760000000000      31.800000000000
   O               34.750000000000      50.030000000000      32.400000000000
   C               32.270000000000      47.860000000000      35.930000000000
   O               32.350000000000      46.680000000000      36.280000000000
   N               32.110000000000      48.830000000000      36.850000000000
   H               32.080000000000      49.780000000000      36.550000000000
   C               31.910000000000      48.540000000000      38.260000000000
   H               32.730000000000      47.920000000000      38.590000000000
   C               31.920000000000      49.830000000000      39.120000000000
   H               31.650000000000      49.570000000000      40.170000000000
   H               31.180000000000      50.550000000000      38.730000000000
   N               34.370000000000      49.690000000000      39.540000000000
   C               33.280000000000      50.480000000000      39.210000000000
   C               35.380000000000      50.530000000000      39.640000000000
   H               36.410000000000      50.250000000000      39.870000000000
   N               35.000000000000      51.810000000000      39.420000000000
   H               35.590000000000      52.620000000000      39.430000000000
   C               33.650000000000      51.790000000000      39.140000000000
   H               33.070000000000      52.680000000000      38.930000000000
   C               30.650000000000      47.720000000000      38.560000000000
   O               30.670000000000      46.800000000000      39.370000000000
   N               29.520000000000      48.010000000000      37.870000000000
   H               29.520000000000      48.770000000000      37.220000000000
   C               28.320000000000      47.180000000000      37.910000000000
   H               28.030000000000      47.090000000000      38.950000000000
   C               27.150000000000      47.830000000000      37.160000000000
   H               27.450000000000      48.040000000000      36.110000000000
   C               25.910000000000      46.910000000000      37.120000000000
   H               25.630000000000      46.580000000000      38.140000000000
   H               26.100000000000      46.010000000000      36.500000000000
   H               25.050000000000      47.450000000000      36.670000000000
   C               26.780000000000      49.170000000000      37.830000000000
   H               27.640000000000      49.880000000000      37.830000000000
   H               26.460000000000      49.020000000000      38.880000000000
   H               25.950000000000      49.660000000000      37.280000000000
   C               28.560000000000      45.750000000000      37.430000000000
   O               28.170000000000      44.790000000000      38.090000000000
   N               29.280000000000      45.570000000000      36.300000000000
   H               29.520000000000      46.360000000000      35.740000000000
   C               29.710000000000      44.290000000000      35.760000000000
   H               28.820000000000      43.690000000000      35.580000000000
   C               30.500000000000      44.500000000000      34.430000000000
   H               30.990000000000      43.560000000000      34.110000000000
   H               31.290000000000      45.270000000000      34.570000000000
   C               29.620000000000      44.940000000000      33.280000000000
   O               28.370000000000      44.760000000000      33.340000000000
   O               30.190000000000      45.370000000000      32.250000000000
   C               30.590000000000      43.480000000000      36.720000000000
   O               30.390000000000      42.280000000000      36.910000000000
   N               31.560000000000      44.140000000000      37.390000000000
   H               31.730000000000      45.090000000000      37.140000000000
   C               32.420000000000      43.580000000000      38.420000000000
   H               32.890000000000      42.700000000000      38.010000000000
   C               33.540000000000      44.560000000000      38.810000000000
   H               33.070000000000      45.530000000000      39.080000000000
   C               34.360000000000      44.030000000000      40.010000000000
   H               34.820000000000      43.050000000000      39.770000000000
   H               33.720000000000      43.910000000000      40.910000000000
   H               35.180000000000      44.740000000000      40.270000000000
   C               34.510000000000      44.820000000000      37.620000000000
   H               33.950000000000      44.870000000000      36.670000000000
   H               35.210000000000      43.960000000000      37.530000000000
   C               35.300000000000      46.130000000000      37.770000000000
   H               35.960000000000      46.070000000000      38.650000000000
   H               34.610000000000      46.990000000000      37.880000000000
   H               35.930000000000      46.290000000000      36.870000000000
   C               31.640000000000      43.090000000000      39.640000000000
   O               31.930000000000      42.040000000000      40.220000000000
   N               30.590000000000      43.830000000000      40.050000000000
   H               30.390000000000      44.690000000000      39.590000000000
   C               29.710000000000      43.460000000000      41.150000000000
   H               30.310000000000      43.050000000000      41.950000000000
   C               28.960000000000      44.710000000000      41.690000000000
   H               28.170000000000      44.400000000000      42.410000000000
   H               28.470000000000      45.200000000000      40.830000000000
   C               29.860000000000      45.740000000000      42.400000000000
   H               30.740000000000      45.940000000000      41.760000000000
   C               29.110000000000      47.070000000000      42.580000000000
   H               28.200000000000      46.930000000000      43.200000000000
   H               28.810000000000      47.480000000000      41.590000000000
   H               29.760000000000      47.820000000000      43.090000000000
   C               30.360000000000      45.240000000000      43.760000000000
   H               30.970000000000      44.320000000000      43.640000000000
   H               29.510000000000      45.020000000000      44.440000000000
   H               31.000000000000      46.020000000000      44.240000000000
   C               28.700000000000      42.370000000000      40.790000000000
   O               28.050000000000      41.800000000000      41.680000000000
   N               28.550000000000      42.020000000000      39.500000000000
   H               29.070000000000      42.540000000000      38.820000000000
   C               27.670000000000      40.970000000000      38.960000000000
   H               27.990000000000      40.770000000000      37.950000000000
   H               26.660000000000      41.360000000000      38.990000000000
   C               27.640000000000      39.640000000000      39.690000000000
   O               26.540000000000      39.160000000000      39.990000000000
   N               28.750000000000      38.990000000000      40.060000000000
   C               30.050000000000      39.180000000000      39.390000000000
   H               30.640000000000      39.910000000000      39.990000000000
   H               29.940000000000      39.550000000000      38.350000000000
   C               28.690000000000      37.710000000000      40.760000000000
   H               28.010000000000      37.060000000000      40.220000000000
   C               30.140000000000      37.200000000000      40.710000000000
   H               30.200000000000      36.090000000000      40.700000000000
   H               30.730000000000      37.590000000000      41.570000000000
   C               30.690000000000      37.800000000000      39.420000000000
   H               31.800000000000      37.830000000000      39.380000000000
   H               30.330000000000      37.200000000000      38.550000000000
   C               28.180000000000      37.850000000000      42.180000000000
   O               27.520000000000      36.930000000000      42.670000000000
   N               28.490000000000      38.960000000000      42.870000000000
   H               29.020000000000      39.680000000000      42.430000000000
   C               27.910000000000      39.280000000000      44.170000000000
   H               28.050000000000      38.420000000000      44.810000000000
   C               28.620000000000      40.500000000000      44.810000000000
   H               28.140000000000      40.720000000000      45.790000000000
   H               28.480000000000      41.400000000000      44.170000000000
   C               30.130000000000      40.310000000000      45.070000000000
   H               30.640000000000      40.110000000000      44.110000000000
   C               30.740000000000      41.600000000000      45.660000000000
   H               30.280000000000      41.840000000000      46.640000000000
   H               30.580000000000      42.450000000000      44.970000000000
   H               31.840000000000      41.470000000000      45.810000000000
   C               30.420000000000      39.140000000000      46.020000000000
   H               30.100000000000      38.180000000000      45.560000000000
   H               29.890000000000      39.280000000000      46.980000000000
   H               31.510000000000      39.070000000000      46.220000000000
   C               26.400000000000      39.500000000000      44.110000000000
   O               25.660000000000      38.980000000000      44.950000000000
   N               25.930000000000      40.220000000000      43.070000000000
   H               26.580000000000      40.660000000000      42.460000000000
   C               24.510000000000      40.420000000000      42.750000000000
   H               24.040000000000      40.890000000000      43.600000000000
   C               24.380000000000      41.380000000000      41.530000000000
   H               25.060000000000      41.030000000000      40.720000000000
   H               24.720000000000      42.390000000000      41.830000000000
   O               23.060000000000      41.470000000000      40.980000000000
   H               22.490000000000      41.750000000000      41.690000000000
   C               23.760000000000      39.120000000000      42.520000000000
   O               22.710000000000      38.880000000000      43.120000000000
   N               24.310000000000      38.190000000000      41.720000000000
   H               25.120000000000      38.430000000000      41.180000000000
   C               23.780000000000      36.850000000000      41.540000000000
   H               22.760000000000      36.940000000000      41.190000000000
   C               24.600000000000      36.120000000000      40.460000000000
   H               25.650000000000      35.980000000000      40.790000000000
   H               24.610000000000      36.730000000000      39.530000000000
   H               24.160000000000      35.130000000000      40.230000000000
   C               23.740000000000      36.010000000000      42.820000000000
   O               22.770000000000      35.340000000000      43.130000000000
   N               24.830000000000      36.060000000000      43.620000000000
   H               25.630000000000      36.580000000000      43.320000000000
   C               24.970000000000      35.360000000000      44.880000000000
   H               24.780000000000      34.310000000000      44.670000000000
   C               26.430000000000      35.500000000000      45.370000000000
   H               26.700000000000      36.580000000000      45.390000000000
   H               27.070000000000      35.000000000000      44.600000000000
   C               26.740000000000      34.880000000000      46.760000000000
   H               26.290000000000      33.860000000000      46.810000000000
   H               26.300000000000      35.490000000000      47.570000000000
   C               28.240000000000      34.700000000000      47.040000000000
   O               28.670000000000      33.720000000000      47.650000000000
   N               29.060000000000      35.670000000000      46.580000000000
   H               30.040000000000      35.450000000000      46.590000000000
   H               28.680000000000      36.450000000000      46.090000000000
   C               23.950000000000      35.730000000000      45.950000000000
   O               23.400000000000      34.870000000000      46.640000000000
   N               23.650000000000      37.040000000000      46.120000000000
   H               24.120000000000      37.730000000000      45.580000000000
   C               22.590000000000      37.460000000000      47.030000000000
   H               22.560000000000      36.790000000000      47.880000000000
   C               22.780000000000      38.870000000000      47.580000000000
   H               21.930000000000      39.170000000000      48.220000000000
   O               22.940000000000      39.840000000000      46.540000000000
   H               23.780000000000      39.640000000000      46.130000000000
   C               24.070000000000      38.900000000000      48.430000000000
   H               24.960000000000      38.670000000000      47.810000000000
   H               24.000000000000      38.160000000000      49.250000000000
   H               24.210000000000      39.900000000000      48.880000000000
   C               21.200000000000      37.390000000000      46.410000000000
   O               20.230000000000      37.030000000000      47.070000000000
   N               21.080000000000      37.720000000000      45.110000000000
   H               21.890000000000      37.910000000000      44.560000000000
   C               19.790000000000      37.950000000000      44.460000000000
   H               19.050000000000      37.270000000000      44.840000000000
   H               19.950000000000      37.850000000000      43.390000000000
   C               19.280000000000      39.350000000000      44.690000000000
   O               18.080000000000      39.580000000000      44.780000000000
   N               20.210000000000      40.330000000000      44.800000000000
   H               21.170000000000      40.090000000000      44.800000000000
   C               19.900000000000      41.740000000000      44.950000000000
   H               18.850000000000      41.910000000000      44.800000000000
   C               20.300000000000      42.300000000000      46.320000000000
   H               21.400000000000      42.220000000000      46.450000000000
   C               19.910000000000      43.800000000000      46.410000000000
   H               18.810000000000      43.940000000000      46.290000000000
   H               20.430000000000      44.410000000000      45.650000000000
   H               20.190000000000      44.230000000000      47.400000000000
   C               19.650000000000      41.470000000000      47.470000000000
   H               19.970000000000      40.410000000000      47.370000000000
   H               18.550000000000      41.510000000000      47.360000000000
   C               20.050000000000      41.960000000000      48.860000000000
   H               19.600000000000      42.950000000000      49.080000000000
   H               21.150000000000      42.050000000000      48.940000000000
   H               19.690000000000      41.240000000000      49.640000000000
   C               20.670000000000      42.480000000000      43.870000000000
   O               21.890000000000      42.370000000000      43.750000000000
   N               19.970000000000      43.240000000000      43.000000000000
   H               18.990000000000      43.330000000000      43.110000000000
   C               20.580000000000      44.030000000000      41.950000000000
   H               21.200000000000      43.360000000000      41.360000000000
   C               19.500000000000      44.600000000000      41.020000000000
   H               18.780000000000      45.230000000000      41.580000000000
   H               18.930000000000      43.770000000000      40.530000000000
   H               19.940000000000      45.220000000000      40.210000000000
   C               21.510000000000      45.150000000000      42.430000000000
   O               21.320000000000      45.740000000000      43.490000000000
   N               22.550000000000      45.490000000000      41.640000000000
   H               22.750000000000      44.980000000000      40.810000000000
   C               23.500000000000      46.550000000000      41.990000000000
   H               23.940000000000      46.310000000000      42.940000000000
   C               24.640000000000      46.680000000000      40.970000000000
   H               24.210000000000      46.870000000000      39.960000000000
   C               25.590000000000      47.830000000000      41.340000000000
   H               25.920000000000      47.740000000000      42.400000000000
   H               25.120000000000      48.830000000000      41.200000000000
   H               26.500000000000      47.790000000000      40.700000000000
   C               25.450000000000      45.370000000000      40.900000000000
   H               24.820000000000      44.500000000000      40.620000000000
   H               25.920000000000      45.150000000000      41.890000000000
   H               26.260000000000      45.450000000000      40.150000000000
   C               22.820000000000      47.900000000000      42.190000000000
   O               23.110000000000      48.630000000000      43.130000000000
   N               21.830000000000      48.240000000000      41.340000000000
   H               21.580000000000      47.640000000000      40.580000000000
   C               21.100000000000      49.490000000000      41.470000000000
   H               21.820000000000      50.270000000000      41.690000000000
   C               20.410000000000      49.850000000000      40.140000000000
   H               19.820000000000      50.780000000000      40.280000000000
   H               19.680000000000      49.050000000000      39.870000000000
   C               21.380000000000      50.100000000000      38.950000000000
   H               22.010000000000      49.200000000000      38.780000000000
   C               20.590000000000      50.390000000000      37.660000000000
   H               19.870000000000      51.220000000000      37.840000000000
   H               20.000000000000      49.500000000000      37.330000000000
   H               21.270000000000      50.700000000000      36.840000000000
   C               22.350000000000      51.260000000000      39.230000000000
   H               23.010000000000      51.030000000000      40.100000000000
   H               21.780000000000      52.190000000000      39.450000000000
   H               23.000000000000      51.440000000000      38.350000000000
   C               20.110000000000      49.530000000000      42.640000000000
   O               19.790000000000      50.600000000000      43.150000000000
   N               19.620000000000      48.360000000000      43.100000000000
   H               19.880000000000      47.490000000000      42.680000000000
   C               18.900000000000      48.200000000000      44.360000000000
   H               18.110000000000      48.940000000000      44.400000000000
   C               18.250000000000      46.780000000000      44.310000000000
   H               19.030000000000      45.990000000000      44.310000000000
   H               17.680000000000      46.710000000000      43.360000000000
   C               17.260000000000      46.430000000000      45.410000000000
   O               17.180000000000      47.120000000000      46.440000000000
   O               16.620000000000      45.350000000000      45.230000000000
   C               19.820000000000      48.470000000000      45.570000000000
   O               19.560000000000      49.290000000000      46.440000000000
   N               21.020000000000      47.860000000000      45.560000000000
   H               21.210000000000      47.170000000000      44.860000000000
   C               22.060000000000      48.080000000000      46.550000000000
   H               21.620000000000      47.870000000000      47.520000000000
   C               23.250000000000      47.110000000000      46.300000000000
   H               23.760000000000      47.380000000000      45.360000000000
   H               22.830000000000      46.090000000000      46.160000000000
   C               24.270000000000      47.070000000000      47.450000000000
   H               24.690000000000      48.090000000000      47.600000000000
   H               25.120000000000      46.420000000000      47.150000000000
   S               23.590000000000      46.490000000000      49.040000000000
   C               23.630000000000      44.720000000000      48.640000000000
   H               24.670000000000      44.390000000000      48.410000000000
   H               22.990000000000      44.480000000000      47.760000000000
   H               23.260000000000      44.120000000000      49.500000000000
   C               22.550000000000      49.530000000000      46.610000000000
   O               22.770000000000      50.120000000000      47.670000000000
   N               22.680000000000      50.190000000000      45.430000000000
   H               22.590000000000      49.660000000000      44.590000000000
   C               22.920000000000      51.620000000000      45.310000000000
   H               23.840000000000      51.840000000000      45.830000000000
   C               23.070000000000      52.040000000000      43.830000000000
   H               23.060000000000      53.150000000000      43.750000000000
   H               22.190000000000      51.680000000000      43.260000000000
   S               24.620000000000      51.430000000000      43.090000000000
   H               24.290000000000      50.150000000000      43.140000000000
   C               21.860000000000      52.490000000000      45.950000000000
   O               22.170000000000      53.540000000000      46.520000000000
   N               20.560000000000      52.120000000000      45.870000000000
   H               20.290000000000      51.270000000000      45.430000000000
   C               19.510000000000      52.810000000000      46.590000000000
   H               19.580000000000      53.860000000000      46.340000000000
   C               18.140000000000      52.290000000000      46.160000000000
   H               17.970000000000      51.250000000000      46.490000000000
   H               18.040000000000      52.310000000000      45.050000000000
   H               17.340000000000      52.930000000000      46.590000000000
   C               19.660000000000      52.720000000000      48.110000000000
   O               19.530000000000      53.730000000000      48.810000000000
   N               20.000000000000      51.530000000000      48.650000000000
   H               19.980000000000      50.700000000000      48.100000000000
   C               20.390000000000      51.370000000000      50.050000000000
   H               19.570000000000      51.710000000000      50.670000000000
   C               20.700000000000      49.900000000000      50.410000000000
   H               21.130000000000      49.820000000000      51.430000000000
   H               21.430000000000      49.470000000000      49.690000000000
   O               19.510000000000      49.120000000000      50.390000000000
   H               19.080000000000      49.280000000000      51.240000000000
   C               21.590000000000      52.200000000000      50.460000000000
   O               21.580000000000      52.870000000000      51.490000000000
   N               22.660000000000      52.220000000000      49.640000000000
   H               22.680000000000      51.610000000000      48.850000000000
   C               23.810000000000      53.080000000000      49.850000000000
   H               24.180000000000      52.870000000000      50.850000000000
   C               24.930000000000      52.720000000000      48.840000000000
   H               24.540000000000      52.830000000000      47.810000000000
   H               25.170000000000      51.650000000000      48.990000000000
   C               26.250000000000      53.530000000000      48.960000000000
   H               26.050000000000      54.580000000000      48.650000000000
   C               26.810000000000      53.570000000000      50.380000000000
   H               27.010000000000      52.540000000000      50.750000000000
   H               26.100000000000      54.060000000000      51.080000000000
   H               27.760000000000      54.140000000000      50.400000000000
   C               27.310000000000      52.950000000000      48.020000000000
   H               26.920000000000      52.870000000000      46.980000000000
   H               27.610000000000      51.940000000000      48.360000000000
   H               28.220000000000      53.600000000000      48.010000000000
   C               23.470000000000      54.570000000000      49.830000000000
   O               23.930000000000      55.340000000000      50.680000000000
   N               22.610000000000      55.020000000000      48.910000000000
   H               22.270000000000      54.390000000000      48.210000000000
   C               22.070000000000      56.370000000000      48.900000000000
   H               22.910000000000      57.050000000000      48.850000000000
   C               21.180000000000      56.570000000000      47.630000000000
   H               20.470000000000      55.720000000000      47.580000000000
   H               21.870000000000      56.480000000000      46.760000000000
   C               20.370000000000      57.880000000000      47.560000000000
   H               21.070000000000      58.740000000000      47.660000000000
   H               19.670000000000      57.940000000000      48.430000000000
   C               19.520000000000      58.050000000000      46.290000000000
   H               19.020000000000      59.050000000000      46.350000000000
   H               18.720000000000      57.280000000000      46.290000000000
   C               20.320000000000      57.950000000000      44.980000000000
   H               20.670000000000      56.910000000000      44.810000000000
   H               21.210000000000      58.620000000000      45.040000000000
   N               19.520000000000      58.370000000000      43.810000000000
   H               18.610000000000      58.800000000000      44.080000000000
   H               19.340000000000      57.550000000000      43.200000000000
   H               20.080000000000      59.060000000000      43.270000000000
   C               21.300000000000      56.740000000000      50.160000000000
   O               21.530000000000      57.810000000000      50.740000000000
   N               20.410000000000      55.850000000000      50.640000000000
   H               20.220000000000      55.010000000000      50.150000000000
   C               19.660000000000      56.020000000000      51.880000000000
   H               19.130000000000      56.970000000000      51.820000000000
   C               18.600000000000      54.890000000000      51.980000000000
   H               19.110000000000      53.910000000000      52.120000000000
   H               18.080000000000      54.840000000000      51.000000000000
   C               17.540000000000      55.090000000000      53.090000000000
   H               17.110000000000      56.110000000000      53.010000000000
   H               17.990000000000      54.970000000000      54.090000000000
   C               16.380000000000      54.090000000000      52.970000000000
   O               15.240000000000      54.540000000000      52.670000000000
   O               16.620000000000      52.880000000000      53.190000000000
   C               20.570000000000      56.100000000000      53.110000000000
   O               20.430000000000      56.990000000000      53.950000000000
   N               21.590000000000      55.220000000000      53.180000000000
   H               21.640000000000      54.480000000000      52.520000000000
   C               22.640000000000      55.260000000000      54.190000000000
   H               22.170000000000      55.210000000000      55.160000000000
   C               23.610000000000      54.060000000000      54.020000000000
   H               24.540000000000      54.220000000000      54.620000000000
   H               23.910000000000      53.990000000000      52.950000000000
   C               23.030000000000      52.700000000000      54.460000000000
   H               22.010000000000      52.590000000000      54.030000000000
   C               23.900000000000      51.540000000000      53.920000000000
   H               24.940000000000      51.620000000000      54.300000000000
   H               23.920000000000      51.570000000000      52.810000000000
   H               23.490000000000      50.560000000000      54.230000000000
   C               22.920000000000      52.600000000000      55.990000000000
   H               22.260000000000      53.390000000000      56.400000000000
   H               23.920000000000      52.710000000000      56.460000000000
   H               22.510000000000      51.610000000000      56.290000000000
   C               23.460000000000      56.540000000000      54.190000000000
   O               23.700000000000      57.130000000000      55.250000000000
   N               23.890000000000      57.050000000000      53.030000000000
   H               23.750000000000      56.540000000000      52.180000000000
   C               24.560000000000      58.340000000000      52.940000000000
   H               25.410000000000      58.320000000000      53.610000000000
   C               25.060000000000      58.610000000000      51.490000000000
   H               25.390000000000      59.670000000000      51.390000000000
   H               24.210000000000      58.440000000000      50.790000000000
   C               26.250000000000      57.740000000000      51.050000000000
   H               25.990000000000      56.670000000000      51.230000000000
   C               26.520000000000      57.900000000000      49.540000000000
   H               26.770000000000      58.950000000000      49.310000000000
   H               25.630000000000      57.600000000000      48.950000000000
   H               27.380000000000      57.260000000000      49.240000000000
   C               27.510000000000      58.060000000000      51.860000000000
   H               27.350000000000      57.890000000000      52.950000000000
   H               27.820000000000      59.110000000000      51.710000000000
   H               28.340000000000      57.400000000000      51.540000000000
   C               23.710000000000      59.520000000000      53.400000000000
   O               24.150000000000      60.370000000000      54.170000000000
   N               22.450000000000      59.580000000000      52.940000000000
   H               22.120000000000      58.870000000000      52.310000000000
   C               21.490000000000      60.590000000000      53.310000000000
   H               21.960000000000      61.550000000000      53.140000000000
   C               20.240000000000      60.510000000000      52.390000000000
   H               19.430000000000      61.170000000000      52.780000000000
   H               19.870000000000      59.460000000000      52.410000000000
   C               20.550000000000      60.940000000000      50.930000000000
   H               21.370000000000      60.320000000000      50.520000000000
   H               20.870000000000      62.000000000000      50.930000000000
   C               19.330000000000      60.750000000000      50.030000000000
   O               18.450000000000      59.920000000000      50.240000000000
   N               19.250000000000      61.570000000000      48.950000000000
   H               18.430000000000      61.470000000000      48.390000000000
   H               19.930000000000      62.280000000000      48.810000000000
   C               21.070000000000      60.630000000000      54.770000000000
   O               20.930000000000      61.710000000000      55.360000000000
   N               20.810000000000      59.470000000000      55.400000000000
   H               20.880000000000      58.600000000000      54.920000000000
   C               20.210000000000      59.440000000000      56.730000000000
   H               20.040000000000      60.440000000000      57.100000000000
   C               18.840000000000      58.700000000000      56.660000000000
   H               18.390000000000      58.620000000000      57.670000000000
   H               18.990000000000      57.680000000000      56.260000000000
   C               17.810000000000      59.390000000000      55.760000000000
   O               16.940000000000      58.730000000000      55.180000000000
   N               17.880000000000      60.720000000000      55.600000000000
   H               17.230000000000      61.110000000000      54.930000000000
   H               18.630000000000      61.230000000000      56.010000000000
   C               21.080000000000      58.810000000000      57.810000000000
   O               20.710000000000      58.820000000000      58.980000000000
   N               22.280000000000      58.300000000000      57.460000000000
   H               22.570000000000      58.260000000000      56.510000000000
   C               23.170000000000      57.590000000000      58.390000000000
   H               23.390000000000      58.250000000000      59.210000000000
   H               24.040000000000      57.340000000000      57.810000000000
   C               22.620000000000      56.300000000000      58.940000000000
   O               21.610000000000      55.760000000000      58.490000000000
   N               23.300000000000      55.720000000000      59.950000000000
   H               24.190000000000      56.090000000000      60.220000000000
   C               22.970000000000      54.380000000000      60.430000000000
   H               22.450000000000      53.850000000000      59.650000000000
   C               24.260000000000      53.580000000000      60.780000000000
   H               23.970000000000      52.560000000000      61.130000000000
   H               24.790000000000      54.070000000000      61.620000000000
   C               25.260000000000      53.400000000000      59.620000000000
   H               25.710000000000      54.380000000000      59.360000000000
   H               24.710000000000      53.050000000000      58.710000000000
   S               26.580000000000      52.210000000000      60.020000000000
   C               27.430000000000      52.330000000000      58.430000000000
   H               27.760000000000      53.380000000000      58.240000000000
   H               26.760000000000      52.030000000000      57.600000000000
   H               28.330000000000      51.680000000000      58.410000000000
   C               22.040000000000      54.340000000000      61.640000000000
   O               21.740000000000      53.270000000000      62.160000000000
   N               21.570000000000      55.500000000000      62.140000000000
   H               21.760000000000      56.320000000000      61.610000000000
   C               20.690000000000      55.610000000000      63.300000000000
   H               20.630000000000      56.660000000000      63.530000000000
   C               19.250000000000      55.100000000000      63.000000000000
   H               18.580000000000      55.230000000000      63.880000000000
   H               19.280000000000      54.020000000000      62.750000000000
   C               18.610000000000      55.810000000000      61.820000000000
   O               17.990000000000      55.170000000000      60.960000000000
   N               18.720000000000      57.150000000000      61.750000000000
   H               18.340000000000      57.560000000000      60.920000000000
   H               19.350000000000      57.660000000000      62.330000000000
   C               21.210000000000      54.950000000000      64.590000000000
   O               20.450000000000      54.610000000000      65.500000000000
   N               22.540000000000      54.800000000000      64.720000000000
   H               23.130000000000      55.070000000000      63.960000000000
   C               23.200000000000      54.170000000000      65.850000000000
   H               22.580000000000      54.230000000000      66.730000000000
   H               24.160000000000      54.660000000000      65.990000000000
   C               23.500000000000      52.710000000000      65.620000000000
   O               24.130000000000      52.070000000000      66.470000000000
   N               23.090000000000      52.130000000000      64.480000000000
   H               22.580000000000      52.630000000000      63.790000000000
   C               23.390000000000      50.750000000000      64.140000000000
   H               23.410000000000      50.180000000000      65.050000000000
   C               22.260000000000      50.120000000000      63.270000000000
   H               22.580000000000      49.120000000000      62.900000000000
   H               22.060000000000      50.760000000000      62.380000000000
   C               20.970000000000      49.910000000000      64.090000000000
   H               20.480000000000      50.890000000000      64.290000000000
   H               21.260000000000      49.510000000000      65.080000000000
   C               19.970000000000      48.910000000000      63.490000000000
   H               19.300000000000      48.580000000000      64.300000000000
   H               20.500000000000      48.030000000000      63.050000000000
   N               19.180000000000      49.610000000000      62.420000000000
   H               19.570000000000      50.400000000000      61.950000000000
   C               17.930000000000      49.300000000000      62.120000000000
   N               17.340000000000      48.220000000000      62.590000000000
   H               17.800000000000      47.680000000000      63.300000000000
   H               16.360000000000      48.090000000000      62.400000000000
   N               17.220000000000      50.070000000000      61.350000000000
   H               17.510000000000      50.990000000000      61.080000000000
   H               16.230000000000      49.950000000000      61.260000000000
   C               24.770000000000      50.540000000000      63.530000000000
   O               25.490000000000      51.500000000000      63.220000000000
   N               25.190000000000      49.270000000000      63.360000000000
   H               24.610000000000      48.500000000000      63.620000000000
   C               26.460000000000      48.910000000000      62.740000000000
   H               26.920000000000      49.790000000000      62.320000000000
   C               27.470000000000      48.250000000000      63.690000000000
   H               28.370000000000      47.890000000000      63.140000000000
   O               26.890000000000      47.150000000000      64.400000000000
   H               26.520000000000      46.560000000000      63.740000000000
   C               27.930000000000      49.280000000000      64.720000000000
   H               27.080000000000      49.640000000000      65.340000000000
   H               28.390000000000      50.160000000000      64.210000000000
   H               28.700000000000      48.840000000000      65.400000000000
   C               26.230000000000      47.970000000000      61.590000000000
   O               25.210000000000      47.270000000000      61.540000000000
   N               27.170000000000      47.910000000000      60.640000000000
   H               27.970000000000      48.520000000000      60.700000000000
   C               27.170000000000      46.970000000000      59.540000000000
   H               26.360000000000      46.260000000000      59.640000000000
   C               27.060000000000      47.650000000000      58.180000000000
   H               27.930000000000      48.340000000000      58.050000000000
   C               27.100000000000      46.590000000000      57.060000000000
   H               26.260000000000      45.880000000000      57.180000000000
   H               28.050000000000      46.020000000000      57.060000000000
   H               27.010000000000      47.070000000000      56.060000000000
   C               25.790000000000      48.530000000000      58.100000000000
   H               25.830000000000      49.290000000000      58.900000000000
   H               24.900000000000      47.890000000000      58.280000000000
   C               25.610000000000      49.280000000000      56.770000000000
   H               25.400000000000      48.570000000000      55.940000000000
   H               26.530000000000      49.850000000000      56.520000000000
   H               24.760000000000      49.990000000000      56.840000000000
   C               28.470000000000      46.200000000000      59.650000000000
   O               29.550000000000      46.790000000000      59.720000000000
   N               28.410000000000      44.850000000000      59.750000000000
   H               27.510000000000      44.420000000000      59.740000000000
   C               29.580000000000      43.980000000000      59.950000000000
   H               29.170000000000      43.010000000000      60.200000000000
   C               30.430000000000      43.800000000000      58.660000000000
   H               31.390000000000      43.300000000000      58.880000000000
   H               30.660000000000      44.810000000000      58.260000000000
   C               29.750000000000      42.970000000000      57.550000000000
   H               28.750000000000      43.410000000000      57.340000000000
   C               30.590000000000      43.050000000000      56.260000000000
   H               31.640000000000      42.760000000000      56.470000000000
   H               30.570000000000      44.080000000000      55.860000000000
   H               30.190000000000      42.360000000000      55.490000000000
   C               29.560000000000      41.500000000000      57.960000000000
   H               28.850000000000      41.420000000000      58.810000000000
   H               30.530000000000      41.050000000000      58.260000000000
   H               29.150000000000      40.910000000000      57.120000000000
   C               30.450000000000      44.330000000000      61.150000000000
   O               31.670000000000      44.150000000000      61.160000000000
   N               29.820000000000      44.860000000000      62.220000000000
   H               28.830000000000      44.950000000000      62.180000000000
   C               30.500000000000      45.310000000000      63.430000000000
   H               31.200000000000      44.550000000000      63.740000000000
   H               29.740000000000      45.490000000000      64.170000000000
   C               31.260000000000      46.610000000000      63.300000000000
   O               32.060000000000      46.920000000000      64.170000000000
   N               31.030000000000      47.390000000000      62.220000000000
   H               30.400000000000      47.080000000000      61.500000000000
   C               31.710000000000      48.650000000000      61.930000000000
   H               32.390000000000      48.890000000000      62.730000000000
   C               32.500000000000      48.560000000000      60.590000000000
   H               31.800000000000      48.540000000000      59.720000000000
   H               33.050000000000      47.590000000000      60.590000000000
   O               33.460000000000      49.600000000000      60.420000000000
   H               34.160000000000      49.210000000000      59.880000000000
   C               30.660000000000      49.750000000000      61.850000000000
   O               29.500000000000      49.510000000000      61.490000000000
   N               31.010000000000      50.990000000000      62.250000000000
   H               31.940000000000      51.140000000000      62.570000000000
   C               30.070000000000      52.090000000000      62.390000000000
   H               29.060000000000      51.720000000000      62.380000000000
   C               30.320000000000      52.770000000000      63.750000000000
   H               31.350000000000      53.200000000000      63.780000000000
   H               30.230000000000      52.020000000000      64.570000000000
   H               29.580000000000      53.580000000000      63.920000000000
   C               30.170000000000      53.120000000000      61.270000000000
   O               29.530000000000      54.170000000000      61.310000000000
   N               30.970000000000      52.830000000000      60.230000000000
   H               31.460000000000      51.970000000000      60.180000000000
   C               31.070000000000      53.670000000000      59.060000000000
   H               30.150000000000      54.230000000000      58.990000000000
   C               32.250000000000      54.700000000000      59.100000000000
   H               31.940000000000      55.500000000000      59.810000000000
   H               32.380000000000      55.190000000000      58.110000000000
   C               33.630000000000      54.190000000000      59.580000000000
   H               33.520000000000      53.790000000000      60.610000000000
   C               34.230000000000      53.080000000000      58.710000000000
   H               34.260000000000      53.390000000000      57.640000000000
   H               33.630000000000      52.150000000000      58.790000000000
   H               35.260000000000      52.840000000000      59.030000000000
   C               34.620000000000      55.370000000000      59.630000000000
   H               34.320000000000      56.110000000000      60.400000000000
   H               34.670000000000      55.880000000000      58.650000000000
   H               35.640000000000      55.010000000000      59.910000000000
   C               31.110000000000      52.820000000000      57.810000000000
   O               31.260000000000      51.590000000000      57.880000000000
   N               30.910000000000      53.420000000000      56.630000000000
   H               30.820000000000      54.410000000000      56.550000000000
   C               30.860000000000      52.710000000000      55.370000000000
   H               30.350000000000      51.760000000000      55.520000000000
   C               30.060000000000      53.520000000000      54.320000000000
   H               30.070000000000      52.990000000000      53.340000000000
   H               30.590000000000      54.490000000000      54.170000000000
   C               28.600000000000      53.840000000000      54.700000000000
   H               28.580000000000      54.290000000000      55.720000000000
   C               28.000000000000      54.880000000000      53.740000000000
   H               28.050000000000      54.510000000000      52.690000000000
   H               28.580000000000      55.830000000000      53.790000000000
   H               26.940000000000      55.100000000000      53.990000000000
   C               27.720000000000      52.580000000000      54.730000000000
   H               28.090000000000      51.860000000000      55.480000000000
   H               27.710000000000      52.090000000000      53.730000000000
   H               26.680000000000      52.860000000000      54.990000000000
   C               32.260000000000      52.390000000000      54.850000000000
   O               32.920000000000      53.210000000000      54.210000000000
   N               32.760000000000      51.180000000000      55.160000000000
   H               32.230000000000      50.550000000000      55.720000000000
   C               34.080000000000      50.710000000000      54.800000000000
   H               34.780000000000      51.440000000000      55.180000000000
   C               34.400000000000      49.370000000000      55.510000000000
   H               35.340000000000      48.960000000000      55.090000000000
   H               33.590000000000      48.630000000000      55.300000000000
   C               34.570000000000      49.570000000000      57.040000000000
   H               33.600000000000      49.430000000000      57.560000000000
   H               34.910000000000      50.610000000000      57.230000000000
   C               35.630000000000      48.680000000000      57.680000000000
   O               35.280000000000      48.030000000000      58.700000000000
   O               36.790000000000      48.660000000000      57.180000000000
   C               34.360000000000      50.610000000000      53.300000000000
   O               33.580000000000      50.040000000000      52.540000000000
   N               35.520000000000      51.150000000000      52.840000000000
   H               36.110000000000      51.690000000000      53.440000000000
   C               35.870000000000      51.230000000000      51.430000000000
   H               35.100000000000      50.720000000000      50.860000000000
   C               35.820000000000      52.720000000000      50.960000000000
   H               34.940000000000      53.220000000000      51.420000000000
   H               35.660000000000      52.720000000000      49.860000000000
   C               37.030000000000      53.600000000000      51.230000000000
   O               37.780000000000      53.380000000000      52.210000000000
   O               37.180000000000      54.600000000000      50.490000000000
   C               37.180000000000      50.520000000000      51.050000000000
   O               37.700000000000      50.740000000000      49.960000000000
   N               37.720000000000      49.600000000000      51.880000000000
   H               37.320000000000      49.460000000000      52.780000000000
   C               38.940000000000      48.870000000000      51.540000000000
   H               39.390000000000      49.290000000000      50.650000000000
   C               40.010000000000      48.910000000000      52.660000000000
   H               40.900000000000      48.340000000000      52.320000000000
   H               39.610000000000      48.400000000000      53.560000000000
   C               40.530000000000      50.310000000000      53.050000000000
   H               39.750000000000      50.900000000000      53.580000000000
   H               40.830000000000      50.880000000000      52.150000000000
   C               41.750000000000      50.180000000000      53.960000000000
   O               41.590000000000      49.540000000000      55.040000000000
   O               42.830000000000      50.700000000000      53.590000000000
   C               38.690000000000      47.390000000000      51.220000000000
   O               39.620000000000      46.580000000000      51.280000000000
   N               37.470000000000      46.970000000000      50.870000000000
   H               36.710000000000      47.620000000000      50.840000000000
   C               37.200000000000      45.600000000000      50.450000000000
   H               38.080000000000      44.990000000000      50.560000000000
   C               36.050000000000      44.940000000000      51.240000000000
   H               35.810000000000      43.930000000000      50.850000000000
   H               35.130000000000      45.560000000000      51.180000000000
   C               36.430000000000      44.800000000000      52.690000000000
   C               37.190000000000      43.690000000000      53.080000000000
   H               37.540000000000      42.990000000000      52.330000000000
   C               37.470000000000      43.460000000000      54.420000000000
   H               38.030000000000      42.580000000000      54.690000000000
   C               37.000000000000      44.340000000000      55.400000000000
   H               37.210000000000      44.150000000000      56.440000000000
   C               35.970000000000      45.690000000000      53.670000000000
   H               35.370000000000      46.540000000000      53.390000000000
   C               36.250000000000      45.460000000000      55.030000000000
   H               35.890000000000      46.150000000000      55.780000000000
   C               36.830000000000      45.560000000000      48.980000000000
   O               35.760000000000      45.990000000000      48.570000000000
   N               37.720000000000      45.010000000000      48.130000000000
   H               38.610000000000      44.700000000000      48.460000000000
   C               37.420000000000      44.780000000000      46.720000000000
   H               37.070000000000      45.730000000000      46.340000000000
   C               38.630000000000      44.390000000000      45.870000000000
   H               38.340000000000      44.220000000000      44.810000000000
   O               39.250000000000      43.210000000000      46.350000000000
   H               39.890000000000      43.480000000000      47.020000000000
   C               39.660000000000      45.530000000000      45.910000000000
   H               40.000000000000      45.730000000000      46.950000000000
   H               39.220000000000      46.470000000000      45.510000000000
   H               40.550000000000      45.270000000000      45.300000000000
   C               36.330000000000      43.730000000000      46.520000000000
   O               36.170000000000      42.840000000000      47.360000000000
   N               35.570000000000      43.760000000000      45.430000000000
   C               35.380000000000      44.930000000000      44.580000000000
   H               36.300000000000      45.120000000000      43.990000000000
   H               35.120000000000      45.830000000000      45.190000000000
   C               34.840000000000      42.590000000000      44.920000000000
   H               34.010000000000      42.440000000000      45.600000000000
   C               34.390000000000      43.020000000000      43.520000000000
   H               33.450000000000      42.520000000000      43.210000000000
   H               35.180000000000      42.800000000000      42.770000000000
   C               34.230000000000      44.540000000000      43.650000000000
   H               34.270000000000      45.080000000000      42.680000000000
   H               33.260000000000      44.770000000000      44.140000000000
   C               35.610000000000      41.280000000000      44.960000000000
   O               35.050000000000      40.280000000000      45.410000000000
   N               36.880000000000      41.260000000000      44.520000000000
   H               37.300000000000      42.080000000000      44.130000000000
   C               37.760000000000      40.100000000000      44.650000000000
   H               37.260000000000      39.270000000000      44.160000000000
   C               39.100000000000      40.350000000000      43.900000000000
   H               39.540000000000      41.310000000000      44.250000000000
   H               38.910000000000      40.440000000000      42.810000000000
   C               40.140000000000      39.270000000000      44.120000000000
   C               41.090000000000      39.390000000000      45.150000000000
   H               41.070000000000      40.250000000000      45.800000000000
   C               42.030000000000      38.380000000000      45.370000000000
   H               42.740000000000      38.490000000000      46.180000000000
   C               42.060000000000      37.250000000000      44.540000000000
   H               42.800000000000      36.480000000000      44.710000000000
   C               40.180000000000      38.140000000000      43.290000000000
   H               39.450000000000      38.040000000000      42.500000000000
   C               41.140000000000      37.130000000000      43.500000000000
   H               41.160000000000      36.260000000000      42.860000000000
   C               37.980000000000      39.640000000000      46.090000000000
   O               37.870000000000      38.450000000000      46.370000000000
   N               38.270000000000      40.550000000000      47.040000000000
   H               38.420000000000      41.500000000000      46.800000000000
   C               38.430000000000      40.220000000000      48.450000000000
   H               39.180000000000      39.440000000000      48.530000000000
   C               38.880000000000      41.460000000000      49.250000000000
   H               38.750000000000      41.310000000000      50.340000000000
   H               38.280000000000      42.350000000000      48.950000000000
   C               40.350000000000      41.760000000000      49.030000000000
   O               41.110000000000      40.820000000000      48.680000000000
   O               40.760000000000      42.910000000000      49.320000000000
   C               37.180000000000      39.610000000000      49.070000000000
   O               37.250000000000      38.620000000000      49.800000000000
   N               35.990000000000      40.170000000000      48.770000000000
   H               35.960000000000      41.000000000000      48.210000000000
   C               34.720000000000      39.590000000000      49.190000000000
   H               34.750000000000      39.500000000000      50.270000000000
   C               33.550000000000      40.500000000000      48.830000000000
   H               33.550000000000      40.710000000000      47.740000000000
   C               32.200000000000      39.870000000000      49.230000000000
   H               32.210000000000      39.570000000000      50.300000000000
   H               31.970000000000      38.970000000000      48.610000000000
   H               31.370000000000      40.600000000000      49.080000000000
   C               33.720000000000      41.840000000000      49.570000000000
   H               34.660000000000      42.360000000000      49.300000000000
   H               33.700000000000      41.690000000000      50.670000000000
   H               32.880000000000      42.520000000000      49.320000000000
   C               34.500000000000      38.180000000000      48.650000000000
   O               34.190000000000      37.260000000000      49.390000000000
   N               34.740000000000      37.980000000000      47.330000000000
   H               34.980000000000      38.740000000000      46.740000000000
   C               34.710000000000      36.650000000000      46.710000000000
   H               33.750000000000      36.210000000000      46.950000000000
   C               34.800000000000      36.750000000000      45.190000000000
   H               35.680000000000      37.370000000000      44.910000000000
   C               34.960000000000      35.370000000000      44.520000000000
   H               34.210000000000      34.650000000000      44.910000000000
   H               35.970000000000      34.950000000000      44.690000000000
   H               34.810000000000      35.460000000000      43.420000000000
   C               33.530000000000      37.440000000000      44.660000000000
   H               33.500000000000      38.510000000000      44.940000000000
   H               32.610000000000      36.970000000000      45.070000000000
   H               33.500000000000      37.370000000000      43.550000000000
   C               35.750000000000      35.690000000000      47.280000000000
   O               35.430000000000      34.550000000000      47.620000000000
   N               37.000000000000      36.140000000000      47.480000000000
   H               37.250000000000      37.050000000000      47.150000000000
   C               38.090000000000      35.370000000000      48.070000000000
   H               38.250000000000      34.500000000000      47.460000000000
   C               39.400000000000      36.230000000000      48.090000000000
   H               39.110000000000      37.260000000000      48.410000000000
   H               39.760000000000      36.310000000000      47.040000000000
   C               40.550000000000      35.760000000000      49.020000000000
   H               40.750000000000      34.690000000000      48.800000000000
   H               40.240000000000      35.830000000000      50.090000000000
   C               41.890000000000      36.520000000000      48.850000000000
   H               42.130000000000      36.580000000000      47.760000000000
   H               42.730000000000      35.990000000000      49.340000000000
   N               41.760000000000      37.910000000000      49.390000000000
   H               41.420000000000      38.660000000000      48.820000000000
   C               42.260000000000      38.340000000000      50.540000000000
   N               42.200000000000      39.640000000000      50.760000000000
   H               41.870000000000      40.210000000000      50.010000000000
   H               42.650000000000      40.070000000000      51.550000000000
   N               42.800000000000      37.600000000000      51.470000000000
   H               42.870000000000      36.610000000000      51.370000000000
   H               43.070000000000      38.070000000000      52.320000000000
   C               37.780000000000      34.870000000000      49.470000000000
   O               37.950000000000      33.690000000000      49.790000000000
   N               37.270000000000      35.770000000000      50.330000000000
   H               37.150000000000      36.710000000000      50.040000000000
   C               36.990000000000      35.460000000000      51.710000000000
   H               37.780000000000      34.830000000000      52.090000000000
   C               37.000000000000      36.780000000000      52.520000000000
   H               36.200000000000      37.450000000000      52.150000000000
   H               37.980000000000      37.260000000000      52.290000000000
   C               36.860000000000      36.580000000000      54.050000000000
   H               37.640000000000      35.870000000000      54.410000000000
   H               35.870000000000      36.140000000000      54.290000000000
   C               37.000000000000      37.860000000000      54.870000000000
   O               36.510000000000      37.920000000000      56.000000000000
   N               37.700000000000      38.890000000000      54.350000000000
   H               37.830000000000      39.690000000000      54.940000000000
   H               38.030000000000      38.880000000000      53.400000000000
   C               35.690000000000      34.690000000000      51.920000000000
   O               35.590000000000      33.870000000000      52.830000000000
   N               34.680000000000      34.890000000000      51.050000000000
   H               34.740000000000      35.580000000000      50.340000000000
   C               33.410000000000      34.180000000000      51.170000000000
   H               33.250000000000      33.880000000000      52.200000000000
   C               32.210000000000      35.070000000000      50.770000000000
   H               31.280000000000      34.450000000000      50.780000000000
   H               32.340000000000      35.430000000000      49.720000000000
   S               31.980000000000      36.490000000000      51.900000000000
   H               32.940000000000      37.210000000000      51.350000000000
   C               33.380000000000      32.880000000000      50.370000000000
   O               32.470000000000      32.070000000000      50.550000000000
   N               34.400000000000      32.620000000000      49.520000000000
   H               35.060000000000      33.320000000000      49.280000000000
   C               34.470000000000      31.360000000000      48.770000000000
   H               33.560000000000      30.790000000000      48.900000000000
   C               34.680000000000      31.570000000000      47.250000000000
   H               34.520000000000      30.610000000000      46.720000000000
   H               35.720000000000      31.920000000000      47.040000000000
   O               33.790000000000      32.550000000000      46.730000000000
   H               34.120000000000      33.390000000000      47.070000000000
   C               35.620000000000      30.480000000000      49.240000000000
   O               35.790000000000      29.370000000000      48.750000000000
   N               36.430000000000      30.950000000000      50.210000000000
   H               36.290000000000      31.880000000000      50.540000000000
   C               37.520000000000      30.190000000000      50.820000000000
   H               37.140000000000      29.220000000000      51.130000000000
   H               37.890000000000      30.770000000000      51.650000000000
   C               38.720000000000      29.930000000000      49.950000000000
   O               39.340000000000      28.870000000000      50.050000000000
   N               39.100000000000      30.880000000000      49.080000000000
   H               38.610000000000      31.750000000000      49.060000000000
   C               40.210000000000      30.720000000000      48.140000000000
   H               40.030000000000      29.790000000000      47.620000000000
   C               40.230000000000      31.830000000000      47.090000000000
   H               40.400000000000      32.810000000000      47.580000000000
   C               41.340000000000      31.590000000000      46.040000000000
   H               41.210000000000      30.600000000000      45.550000000000
   H               42.350000000000      31.630000000000      46.490000000000
   H               41.300000000000      32.370000000000      45.250000000000
   C               38.860000000000      31.870000000000      46.380000000000
   H               38.040000000000      32.130000000000      47.080000000000
   H               38.630000000000      30.880000000000      45.920000000000
   H               38.870000000000      32.630000000000      45.570000000000
   C               41.570000000000      30.580000000000      48.840000000000
   O               41.900000000000      31.350000000000      49.750000000000
   N               42.370000000000      29.580000000000      48.430000000000
   H               42.090000000000      28.980000000000      47.690000000000
   C               43.640000000000      29.210000000000      49.070000000000
   H               43.760000000000      29.800000000000      49.960000000000
   C               43.710000000000      27.740000000000      49.460000000000
   H               44.740000000000      27.400000000000      49.700000000000
   O               43.160000000000      26.890000000000      48.450000000000
   H               43.690000000000      27.050000000000      47.660000000000
   C               42.850000000000      27.560000000000      50.710000000000
   H               41.790000000000      27.840000000000      50.500000000000
   H               43.220000000000      28.190000000000      51.540000000000
   H               42.860000000000      26.490000000000      51.030000000000
   C               44.850000000000      29.510000000000      48.210000000000
   O               44.760000000000      29.630000000000      46.990000000000
   N               46.020000000000      29.650000000000      48.870000000000
   H               46.130000000000      29.460000000000      49.840000000000
   C               47.280000000000      30.040000000000      48.270000000000
   H               47.260000000000      29.820000000000      47.210000000000
   C               47.570000000000      31.550000000000      48.530000000000
   H               48.470000000000      31.850000000000      47.950000000000
   H               47.750000000000      31.720000000000      49.610000000000
   C               46.400000000000      32.400000000000      48.100000000000
   C               46.220000000000      32.750000000000      46.750000000000
   H               46.950000000000      32.430000000000      46.020000000000
   C               45.080000000000      33.450000000000      46.340000000000
   H               44.940000000000      33.700000000000      45.290000000000
   C               44.110000000000      33.810000000000      47.280000000000
   H               43.210000000000      34.310000000000      46.960000000000
   C               45.440000000000      32.810000000000      49.040000000000
   H               45.560000000000      32.520000000000      50.070000000000
   C               44.290000000000      33.480000000000      48.620000000000
   H               43.500000000000      33.700000000000      49.330000000000
   C               48.420000000000      29.220000000000      48.930000000000
   O               48.270000000000      28.790000000000      50.100000000000
   O               49.510000000000      29.090000000000      48.290000000000
   C               53.869103919379      69.939629909565      57.345471408825
   H               52.894441401529      69.837421582904      56.870772376638
   H               53.975848121507      70.982208606878      57.638854255598
   H               53.885350465854      69.320900441074      58.238801675729
   C               54.962850204281      69.555453732549      56.372184332568
   O               55.143791784095      70.194320717526      55.302343216830
   N               55.742886879525      68.492169532213      56.700055697528
   H               55.546868559424      67.947144727564      57.544045025922
   C               56.784962211984      67.977871417582      55.809712698672
   H               56.656672789556      68.496119825024      54.844217142682
   C               58.212349003718      68.304806173840      56.337919790049
   H               58.363034891814      69.384280476464      56.247219390083
   H               58.945621251081      67.831747003102      55.675747927834
   C               58.485782725782      67.892642245912      57.802337194716
   H               57.700735299738      68.341322003603      58.430328158135
   C               58.446223012598      66.371326683171      58.009149382365
   H               59.035408833112      65.850519592146      57.256754933674
   H               57.428538294177      65.995400768174      57.953308868282
   H               58.843346166681      66.112276219533      58.987676323843
   C               59.830670860052      68.477241138798      58.254000899429
   H               59.826010062145      69.561910528553      58.174829258825
   H               60.645953120348      68.099549227538      57.640075843725
   H               60.037361043874      68.211088861984      59.287560383487
   C               56.568109051831      66.468839166067      55.591766504196
   O               55.736922728596      65.826197145594      56.275109595618
   N               57.292642299692      65.878366010941      54.603242745428
   H               57.989131176353      66.415963702860      54.081458005459
   C               57.257474622744      64.428544320202      54.391089170591
   H               56.384198371060      64.050775399085      54.949806934293
   C               57.088571892466      64.092555285519      52.903214093142
   H               57.932382855315      64.458268641691      52.321614243839
   H               56.181760042143      64.549578803419      52.510832210618
   H               57.016803210718      63.016233571583      52.768004398394
   C               58.529131971902      63.778476178450      54.986859036670
   O               59.504227832998      64.470850472653      55.358795187241
   N               58.522840474407      62.415734189947      55.062004845937
   H               57.630612804225      61.933261150417      54.885012140064
   C               59.458620907245      61.689439577154      55.939168171929
   H               60.341835299262      62.331011260934      56.078393647569
   C               58.778890942982      61.373871063035      57.298831768578
   H               59.491280431987      60.841644374330      57.933899320990
   H               57.956375936616      60.677540764461      57.098913552249
   C               58.244080147823      62.609875005166      58.036893767275
   H               57.708313976535      63.257092471449      57.334730230436
   H               59.069643667749      63.189179763662      58.453840358360
   C               57.290835338822      62.171557090443      59.144407312208
   O               57.623880336124      62.181146855176      60.351355878320
   N               56.057802160517      61.749350489277      58.746191257569
   H               55.436410076673      61.246534577836      59.396383089195
   H               55.836713509111      61.716629111765      57.755472627655
   C               59.842281624320      60.352067154992      55.270614085780
   O               59.052340459871      59.372430191835      55.302824981591
   N               61.038579176641      60.265957914446      54.642860292876
   H               61.710010416508      61.037096659236      54.711423842149
   C               61.530161783859      58.967877186374      54.137620158445
   H               60.734746287353      58.506606454303      53.526727547752
   C               62.788643894079      59.203440111641      53.285481534423
   H               63.255466690582      58.239477557361      53.067964219227
   H               63.511458077250      59.773477661306      53.876130624376
   C               62.482586858859      59.953058911923      51.965188906468
   H               61.783654677782      60.769264251908      52.201586408494
   C               63.756988698003      60.577160389755      51.384056082019
   H               64.503012223911      59.814015200313      51.169270039788
   H               64.196031651099      61.286515898992      52.082280065149
   H               63.541637933290      61.102098924548      50.455876150375
   C               61.806676424414      59.035106379200      50.936084473401
   H               61.037350924077      58.417884686654      51.394968269406
   H               62.531489181577      58.368746334749      50.472161271929
   H               61.344662200402      59.619235443565      50.143616219324
   C               61.790278579224      58.061434058719      55.366009519722
   O               62.589110489032      58.430875910270      56.273242278925
   N               61.083165363602      56.915105146918      55.476383239963
   H               60.556340101255      56.553007008518      54.668905730988
   C               61.073306163693      56.144929468475      56.731434997335
   H               61.340746655266      56.868443746079      57.525722243183
   C               59.662862498772      55.606153719184      57.031030870866
   H               59.730716376789      54.855736706940      57.824535453236
   H               59.257173762578      55.102736629091      56.149526100533
   C               58.742729708509      56.761865610839      57.455600963946
   H               58.719329490314      57.507275811330      56.651600115367
   H               59.169414864126      57.257612643948      58.332993676085
   C               57.313730753229      56.331508888673      57.753854185518
   O               56.553326477598      55.917781107932      56.844801783338
   N               56.873437377979      56.424024645609      59.036971109848
   H               55.865483516586      56.371746406018      59.217225788067
   H               57.440268337833      56.900329987272      59.735167744264
   C               62.188696295577      55.075425384165      56.781226821232
   O               61.982954082595      53.894773973696      57.179402680754
   N               63.428893340307      55.567789390859      56.560785458771
   H               63.519761532996      56.569937176924      56.390569599430
   C               64.659312383866      54.796623445730      56.727627146664
   H               64.401721711569      53.731290722603      56.601000843763
   C               65.673396276491      55.196952970511      55.601609272837
   H               65.172520395899      54.948396689540      54.652419536050
   C               65.981326104871      56.699461153992      55.600985270470
   H               66.389076329017      57.011904297185      56.559300962022
   H               65.095499444344      57.297232761643      55.397907977212
   H               66.717571548832      56.927152865732      54.833485465721
   C               66.974826689907      54.393484923616      55.681543902422
   H               66.779686113747      53.331321589783      55.802180527293
   H               67.594639160978      54.719605993099      56.515799208683
   H               67.545771185013      54.528599226593      54.766086886446
   C               65.206847166994      55.013361569809      58.160119040431
   O               64.792859774941      55.961005369479      58.872201147630
   N               66.104100203411      54.106702719781      58.627751933297
   H               66.482485955357      53.372288384463      58.020135635709
   C               66.792879358415      54.284319951280      59.909870860963
   H               66.182985220335      54.973064253456      60.517244310203
   C               66.927011933181      52.930221168953      60.624435048388
   H               67.420277060186      52.210781787709      59.973276166100
   H               65.947549603413      52.536725564166      60.885824324907
   H               67.509424230755      53.030731399678      61.536824426186
   C               68.190493716349      54.913276533983      59.679375604389
   O               68.714995264127      54.942213879550      58.536305351293
   N               68.823308374879      55.401470601321      60.774210107689
   H               68.347766868841      55.384072273727      61.679592908295
   C               70.151742236702      55.980701298922      60.716244166530
   H               70.618823125113      55.694942248109      59.774095919436
   H               70.762555519757      55.610829616264      61.543977977193
   H               70.116906149014      57.076360078864      60.781226324381
