# Supplementary material for: Structural and functional characterization of NEMO cleavage by SARS-CoV-2 3CLpro
Source: Nat Commun. 2022 Sep 8;13:5285. doi: 10.1038/s41467-022-32922-9 (PMC9453703; doi:10.1038/s41467-022-32922-9)
Supplement: Supplementary file 4 — Supplementary Data 1 [file 41467_2022_32922_MOESM4_ESM.zip › supp_files/dftb_xyzoutputs/hku1_nemo.xyz]

120
 $fmoxyz
   C               51.123855919100      66.660389362790      50.910311052392
   H               51.208810964788      66.372220073587      49.862784302917
   H               50.358603982279      66.041843469495      51.372310234310
   H               50.803327212377      67.699012581509      50.936014051541
   C               52.462261582626      66.505589356449      51.596130740733
   O               53.406992866578      67.307336003316      51.388428461569
   N               52.620202926668      65.435338118578      52.429296575885
   H               51.818681001940      64.829414836886      52.628388531251
   C               53.847329551025      65.248366550377      53.211051703741
   H               54.515471029650      66.073756615611      52.906155212410
   C               53.605943495159      65.382771212027      54.737236882767
   H               53.381378018242      66.429725423958      54.960884941460
   H               54.548049799554      65.143043204078      55.238108252737
   C               52.477719728980      64.503042233013      55.320541888259
   H               51.533822224372      64.780195357090      54.825005445347
   C               52.713253605117      63.005930130342      55.089812617108
   H               53.690432230546      62.701950822670      55.459437320885
   H               52.661948918372      62.754962564187      54.032302655374
   H               51.957819586704      62.418957798954      55.607177395650
   C               52.324664117021      64.799649894526      56.818371664355
   H               52.128631536966      65.856304725855      56.986329835899
   H               53.230719530455      64.535239637304      57.359643499073
   H               51.501735240091      64.228539119584      57.241514857110
   C               54.588331185655      63.937629546720      52.874515019793
   O               55.514170983428      63.536515356019      53.616664320969
   N               54.257285450508      63.282463968521      51.728626383176
   H               53.454879946641      63.601431056263      51.178381013724
   C               54.802215146544      61.961349626122      51.368644895448
   H               54.135246686809      61.178447477971      51.787992334379
   C               54.829773192457      61.816219316836      49.842644585697
   H               53.842840546745      62.001378869581      49.423873763696
   H               55.139992032912      60.812664284066      49.563690712617
   H               55.529447109532      62.524832102854      49.405652768412
   C               56.219947027904      61.749845498931      51.956360931646
   O               57.220815174739      62.359090871548      51.509684987764
   N               56.332694539901      60.770033143741      52.894685571903
   H               55.498788352572      60.279254156343      53.227121534347
   C               57.601214734829      60.458301335075      53.559305588672
   H               58.295643374794      61.285571692635      53.343188769386
   C               57.377759609903      60.334886296263      55.090481002643
   H               58.298175662680      59.983179572218      55.564689715093
   H               56.617079231406      59.566303543821      55.264628374311
   C               56.935655734527      61.664890880925      55.718835740659
   H               56.165644664206      62.121402861546      55.086882040036
   H               57.780620413602      62.355374488232      55.743086476406
   C               56.390383871941      61.487650969521      57.128726619650
   O               56.989904747864      61.942785240442      58.132031443155
   N               55.208881253243      60.825345968313      57.261151499108
   H               54.810950634295      60.674993709251      58.187702757101
   H               54.721910067131      60.442053574838      56.453133381899
   C               58.188764573967      59.129740539398      53.036254754943
   O               57.446023986625      58.174407120960      52.698640093190
   N               59.542953166593      59.023216764845      52.997813965102
   H               60.129394017955      59.783569623054      53.357044626591
   C               60.197923227618      57.729837225603      52.709326407267
   H               59.614877498068      57.241687094841      51.910481205010
   C               61.653797030066      57.941011510927      52.270601425318
   H               62.114919441754      56.960356170688      52.122460868198
   H               62.197782404739      58.420372128875      53.089842140876
   C               61.803428656008      58.787724749007      50.987702106808
   H               61.280198447182      59.743207155524      51.149079641906
   C               63.284145916533      59.094429262097      50.732734333548
   H               63.849416000838      58.177794784271      50.578148346813
   H               63.721784371223      59.620557753302      51.578122123636
   H               63.401418511261      59.714808266849      49.847429621867
   C               61.172471685059      58.100869067846      49.770325669723
   H               60.102477389307      57.961383189725      49.905741233749
   H               61.621213099536      57.124892531530      49.598498918266
   H               61.320853908021      58.701289604812      48.876141266945
   C               60.099814483653      56.862896536943      53.989313777731
   O               61.000245637032      56.854104433506      54.865187713603
   N               58.947244671225      56.165687488331      54.150647083552
   H               58.241364365648      56.162649390477      53.408847481069
   C               58.668074161221      55.401890726530      55.381251784655
   H               59.109115577955      55.967373043652      56.220765473712
   C               57.150324540335      55.260339252768      55.579535867223
   H               56.969625113373      54.711667218664      56.507800666535
   H               56.736276592922      54.656822470392      54.767048895382
   C               56.446326576835      56.626667289104      55.630923584014
   H               56.549289815562      57.135844326430      54.668980526301
   H               56.934931054909      57.254023148106      56.384456182244
   C               54.966426038188      56.492084241297      55.972045721342
   O               54.071240073027      56.734991968878      55.127242655460
   N               54.649795398452      56.103154227639      57.234798222483
   H               53.672070806703      55.997175633612      57.503319336279
   H               55.369967342710      55.909060851692      57.927966180926
   C               59.386989054813      54.029976615184      55.268768140783
   O               58.793379998284      52.999525753814      54.869827637052
   N               60.704356292755      54.032631672499      55.589899681901
   H               61.166541941677      54.904745489511      55.867439953032
   C               61.581913001567      52.888635956986      55.333962350598
   H               61.004873301302      51.964661579903      55.504499957623
   C               62.057032608252      52.902060506502      53.829724267612
   H               61.135987952942      52.916004070085      53.228624923999
   C               62.855083409329      54.170457066590      53.512641150076
   H               63.785909628336      54.195153413777      54.074758386825
   H               62.283948582837      55.061837389045      53.763760677502
   H               63.099331658333      54.209006401875      52.453820752016
   C               62.843883119009      51.639748165059      53.469574609375
   H               62.275305528094      50.745140878679      53.715495854703
   H               63.796487401240      51.594122715981      53.996226051143
   H               63.052362189812      51.623695760287      52.402677859153
   C               62.764387072792      52.964985679860      56.308677040827
   O               63.106725767724      54.061867419813      56.817783581008
   N               63.413250941064      51.808789150283      56.598316102400
   H               63.134821321232      50.932970034146      56.148760257857
   C               64.659631639176      51.790829165505      57.370620173433
   H               64.827027815127      52.824126198936      57.716326354850
   C               64.540517832486      50.856106818545      58.587045317797
   H               64.326951843992      49.837391914559      58.270758462145
   H               63.735991120561      51.185584274334      59.240299072866
   H               65.465940894355      50.851214397477      59.157913462302
   C               65.826609105435      51.368248442397      56.444671771757
   O               65.601916664819      50.914890889824      55.295548244517
   N               67.083674506689      51.511902328628      56.935975617999
   H               67.219138590938      51.893022179337      57.875640873591
   C               68.266202844222      51.146007783926      56.180512861110
   H               68.929618304880      52.008419580983      56.049304863956
   H               67.954692416181      50.783017893843      55.202022965534
   H               68.831633622182      50.358161118730      56.691980465912
