# Supplementary material for: Structural and functional characterization of NEMO cleavage by SARS-CoV-2 3CLpro
Source: Nat Commun. 2022 Sep 8;13:5285. doi: 10.1038/s41467-022-32922-9 (PMC9453703; doi:10.1038/s41467-022-32922-9)
Supplement: Supplementary file 4 — Supplementary Data 1 [file 41467_2022_32922_MOESM4_ESM.zip › supp_files/dftb_xyzoutputs/hku1_receptor.out]

NGROUP KEYWORD IN GDDI GROUP FOUND
NUMBER OF GROUPS = 36

----- GAMESS execution script 'rungms' -----
This job is running on host or-condo-c365.ornl.gov
under operating system Linux at Wed Feb 10 00:57:23 EST 2021
Available scratch disk space (Kbyte units) at beginning of the job is
Filesystem     1K-blocks  Used Available Use% Mounted on
none           132027616     0 132027616   0% /tmp
GAMESS temporary binary files will be written to /tmp/tmp.qv0.819738//hku1.tmp-2021-02-10_005723
GAMESS supplementary output files will be written to /tmp/tmp.qv0.819738//hku1.data-2021-02-10_005723
Copying input file hku1.inp to your run's scratch directory...
This is a GDDI run, keeping various output files on local disks
------------
HOSTLIST = or-condo-c365.ornl.gov:cpus=1 or-condo-c365.ornl.gov:cpus=1 or-condo-c365.ornl.gov:cpus=1 or-condo-c365.ornl.gov:cpus=1 or-condo-c365.ornl.gov:cpus=1 or-condo-c365.ornl.gov:cpus=1 or-condo-c365.ornl.gov:cpus=1 or-condo-c365.ornl.gov:cpus=1 or-condo-c365.ornl.gov:cpus=1 or-condo-c365.ornl.gov:cpus=1 or-condo-c365.ornl.gov:cpus=1 or-condo-c365.ornl.gov:cpus=1 or-condo-c365.ornl.gov:cpus=1 or-condo-c365.ornl.gov:cpus=1 or-condo-c365.ornl.gov:cpus=1 or-condo-c365.ornl.gov:cpus=1 or-condo-c365.ornl.gov:cpus=1 or-condo-c365.ornl.gov:cpus=1 or-condo-c365.ornl.gov:cpus=1 or-condo-c365.ornl.gov:cpus=1 or-condo-c365.ornl.gov:cpus=1 or-condo-c365.ornl.gov:cpus=1 or-condo-c365.ornl.gov:cpus=1 or-condo-c365.ornl.gov:cpus=1 or-condo-c365.ornl.gov:cpus=1 or-condo-c365.ornl.gov:cpus=1 or-condo-c365.ornl.gov:cpus=1 or-condo-c365.ornl.gov:cpus=1 or-condo-c365.ornl.gov:cpus=1 or-condo-c365.ornl.gov:cpus=1 or-condo-c365.ornl.gov:cpus=1 or-condo-c365.ornl.gov:cpus=1 or-condo-c365.ornl.gov:cpus=1 or-condo-c365.ornl.gov:cpus=1 or-condo-c365.ornl.gov:cpus=1 or-condo-c365.ornl.gov:cpus=1
------------
NNODES   =  36
NPP      =  1
HOSTLIST =  or-condo-c365.ornl.gov:cpus=1 or-condo-c365.ornl.gov:cpus=1 or-condo-c365.ornl.gov:cpus=1 or-condo-c365.ornl.gov:cpus=1 or-condo-c365.ornl.gov:cpus=1 or-condo-c365.ornl.gov:cpus=1 or-condo-c365.ornl.gov:cpus=1 or-condo-c365.ornl.gov:cpus=1 or-condo-c365.ornl.gov:cpus=1 or-condo-c365.ornl.gov:cpus=1 or-condo-c365.ornl.gov:cpus=1 or-condo-c365.ornl.gov:cpus=1 or-condo-c365.ornl.gov:cpus=1 or-condo-c365.ornl.gov:cpus=1 or-condo-c365.ornl.gov:cpus=1 or-condo-c365.ornl.gov:cpus=1 or-condo-c365.ornl.gov:cpus=1 or-condo-c365.ornl.gov:cpus=1 or-condo-c365.ornl.gov:cpus=1 or-condo-c365.ornl.gov:cpus=1 or-condo-c365.ornl.gov:cpus=1 or-condo-c365.ornl.gov:cpus=1 or-condo-c365.ornl.gov:cpus=1 or-condo-c365.ornl.gov:cpus=1 or-condo-c365.ornl.gov:cpus=1 or-condo-c365.ornl.gov:cpus=1 or-condo-c365.ornl.gov:cpus=1 or-condo-c365.ornl.gov:cpus=1 or-condo-c365.ornl.gov:cpus=1 or-condo-c365.ornl.gov:cpus=1 or-condo-c365.ornl.gov:cpus=1 or-condo-c365.ornl.gov:cpus=1 or-condo-c365.ornl.gov:cpus=1 or-condo-c365.ornl.gov:cpus=1 or-condo-c365.ornl.gov:cpus=1 or-condo-c365.ornl.gov:cpus=1
MKL_NUM  =  1

 Distributed Data Interface kickoff program.
 Initiating 36 compute processes on 36 nodes to run the following command:
 /home/qv0/Apps/ssoftwares/gamess/gamess_Sep302020R2//gamess.00.x hku1 


          *                                                     *
          *          GAMESS VERSION = 30 SEP 2020 (R2)          *
          *                                                     *
          *              doi.org/10.1063/5.0005188              *
          *                                                     *
          **************** 64 BIT INTEL VERSION *****************

  GAMESS HAS BEEN MADE POSSIBLE WITH IMPORTANT CONTRIBUTIONS FROM
  THE FOLLOWING INDIVIDUALS (IN ALPHABETICAL ORDER):

     IVANA ADAMOVIC, CHRISTINE AIKENS, TOMOKO AKAMA,
     YURI ALEXEEV, YURIKO AOKI, POOJA ARORA, TOSHIO ASADA,
     ANDREY ASADCHEV, KIM K. BALDRIDGE, PRADIPTA BANDYOPADHYAY,
     MARIA BARYSZ, ROB BELL, JONATHAN BENTZ, COLLEEN BERTONI,
     JERRY A. BOATZ, BRETT BODE, KURT BRORSEN, KURT R. BRORSEN,
     LAIMUTIS BYTAUTAS, CALEB CARLIN, LAURA CARRINGTON,
     GALINA CHABAN, BENOIT CHAMPAGNE, WEI CHEN, MAHITO CHIBA,
     DAN CHIPMAN, CHEOL HO CHOI, TANNER CULPITT,
     DIPAYAN DATTA, PAUL DAY, ALBERT DEFUSCO,
     NUWAN DESILVA, J. EMILIANO DEUSTUA,
     TIM DUDLEY, MICHEL DUPUIS, STEVEN T. ELBERT,
     DMITRI FEDOROV, ALEX FINDLATER, GRAHAM FLETCHER,
     MARK FREITAG, CHRISTIAN FRIEDL, DAVID GARMER,
     IGOR S. GERASIMOV, KURT GLAESEMANN, MARK S. GORDON,
     JEFFREY GOUR, FENG LONG GU, EMILIE B. GUIDEZ,
     ANASTASIA GUNINA, SHARON HAMMES-SCHIFFER, MASATAKE HARUTA,
     KIMIHIKO HIRAO, YASUHIRO IKABATA, TZVETELIN IORDANOV,
     STEPHAN IRLE, KAZUYA ISHIMURA, JOE IVANIC, FRANK JENSEN,
     JAN H. JENSEN, VISVALDAS KAIRYS, MUNEAKI KAMIYA,
     MICHIO KATOUDA, NAOAKI KAWAKAMI, DAN KEMP, BERNARD KIRTMAN,
     KAZUO KITAURA, MARIUSZ KLOBUKOWSKI, MASATO KOBAYASHI,
     PRAKASHAN KORAMBATH, JACEK KORCHOWIEC, SHIRO KOSEKI,
     KAROL KOWALSKI, JIMMY KROMANN, STANISLAW KUCHARSKI,
     HENRY KURTZ, SAROM SOK LEANG, HUI LI, SHUHUA LI, WEI LI,
     JESSE LUTZ, ALEKSANDR O. LYKHIN, MARCIN MAKOWSKI,
     JOANI MATO, NIKITA MATSUNAGA, BENEDETTA MENNUCCI,
     GRANT MERRILL, NORIYUKI MINEZAWA, VLADIMIR MIRONOV,
     EISAKU MIYOSHI, JOHN A. MONTGOMERY JR., HIROTOSHI MORI,
     JONATHAN MULLIN, MONIKA MUSIAL, SHIGERU NAGASE,
     TAKESHI NAGATA, HIROMI NAKAI, TAKAHITO NAKAJIMA,
     YUYA NAKAJIMA, HARUYUKI NAKANO, HIROYA NAKATA, SEAN NEDD,
     HEATHER NETZLOFF, KIET A. NGUYEN, YOSHIO NISHIMOTO,
     BOSILJKA NJEGIC, RYAN OLSON, MIKE PAK, ROBERTO PEVERATI,
     BUU PHAM, PIOTR PIECUCH, ANNA POMOGAEVA, DAVID POOLE,
     SPENCER PRUITT, OLIVIER QUINET, LUKE ROSKOP,
     KLAUS RUEDENBERG, ANDREW SAND, TOSAPORN SATTASATHUCHANA,
     NOZOMI SAWADA, MICHAEL W. SCHMIDT, PATRICK E. SCHNEIDER,
     JUNJI SEINO, PRACHI SHARMA, JUN SHEN, JIM SHOEMAKER,
     YINAN SHU, DEJUN SI, JONATHAN SKONE, LYUDMILA SLIPCHENKO,
     TONY SMITH, JIE SONG, MARK SPACKMAN, CASPER STEINMANN,
     WALT STEVENS, PEIFENG SU, SHUJUN SU, CHET SWALINA,
     TETSUYA TAKETSUGU, ZHEN TAO, NANDUN THELLAMUREGE
     SEIKEN TOKURA, JACOPO TOMASI, TSUGUKI TOUMA, TAKAO TSUNEDA,
     HIROAKI UMEDA, JORGE LUIS GALVEZ VALLEJO, YALI WANG,
     SIMON WEBB, AARON WEST, THERESA L. WINDUS, MARTA WLOCH,
     PENG XU, KIYOSHI YAGI, SUSUMU YANAGISAWA, YANG YANG,
     SOOHAENG YOO, TAKESHI YOSHIKAWA, FEDERICO ZAHARIEV,
     TOBY ZENG

  WHO ARE SUPPORTED BY THEIR INSTITUTION/UNIVERSITY/COMPANY/GROUP
  (IN ALPHABETICAL ORDER):

     EP ANALYTICS, FACULTES UNIVERSITAIRES NOTRE-DAME DE LA PAIX,
     INSTITUTE FOR MOLECULAR SCIENCE, IOWA STATE UNIVERSITY,
     JACKSON STATE UNIVERSITY, JOHANNES KEPLER UNIVERSITY LINZ,
     KYUSHU UNIVERSITY, MICHIGAN STATE UNIVERSITY,
     MIE UNIVERSITY, MOSCOW STATE UNIVERSITY,
     N. COPERNICUS UNIVERSITY, NAGOYA UNIVERSITY,
     NANJING UNIVERSITY, NAT. INST. OF ADVANCED INDUSTRIAL
     SCIENCE AND TECHNOLOGY, NATIONAL INST. OF STANDARDS AND
     TECHNOLOGY, NESMEYANOV INSTITUTE OF ORGANOELEMENT COMPOUNDS
     OF RUSSIAN ACADEMY OF SCIENCES, OSAKA PREFECTURE UNIVERSITY,
     PENNSYLVANIA STATE UNIVERSITY, TOKYO INSTITUTE OF TECHNOLOGY,
     UNIVERSITY OF AARHUS, UNIVERSITY OF ALBERTA,
     UNIVERSITY OF CALIFORNIA AT SANTA BARBARA,
     UNIVERSITY OF COPENHAGEN, UNIVERSITY OF IOWA,
     UNIVERSITY OF MEMPHIS, UNIVERSITY OF MINNESOTA,
     UNIVERSITY OF NEBRASKA, UNIVERSITY OF NEW ENGLAND,
     UNIVERSITY OF NOTRE DAME, UNIVERSITY OF PISA,
     UNIVERSITY OF SILESIA, UNIVERSITY OF TOKYO,
     UNIVERSITY OF ZURICH, WASEDA UNIVERSITY, YALE UNIVERSITY

  GAMESS SOFTWARE MANAGEMENT TEAM FOR THIS RELEASE:
     MARK S. GORDON (TEAM LEAD),
     BRETT BODE (SENIOR ADVISOR),
     GIUSEPPE BARCA,
     COLLEEN BERTONI,
     KRISTOPHER KEIPERT (ADVISOR),
     SAROM S. LEANG (DEVELOPMENT LEAD),
     BUU PHAM,
     JORGE LUIS GALVEZ VALLEJO (WEBSITE ADMINISTRATOR),
     PENG XU


 PARALLEL VERSION RUNNING ON       36 PROCESSORS IN       36 NODES.

 EXECUTION OF GAMESS BEGUN 00:57:25 10-FEB-2021    

            ECHO OF THE FIRST FEW INPUT CARDS -
 INPUT CARD>!$contrl runtyp=optfmo scftyp=rhf maxit=200 nprint=-5 $end                      
 INPUT CARD> $contrl runtyp=energy scftyp=rhf maxit=200 nprint=-5 $end                      
 INPUT CARD> $optfmo                                                                        
 INPUT CARD>   method=hssupd nstep=5000 opttol=1.0d-04                                      
 INPUT CARD>   iactat(1)=4570,-4570                                                         
 INPUT CARD> $end                                                                           
 INPUT CARD> $system modio=31 mwords=512 $end                                               
 INPUT CARD> $gddi ngroup=36 $end                                                           
 INPUT CARD> $scf                                                                           
 INPUT CARD>   npunch=0 conv=1.0d-9 dirscf=.t. diis=.t.                                     
 INPUT CARD>   ethrsh=2.0 swdiis=0.005 fdiff=.f.                                            
 INPUT CARD> $end                                                                           
 INPUT CARD> $basis gbasis=dftb $end                                                        
 INPUT CARD> $dftb                                                                          
 INPUT CARD>   scc=.true. dftb3=.t. dampxh=.t. dampex=4.0 disp=dft modgam=8                 
 INPUT CARD>   hubder(1)=-0.1535,-0.1857,-0.1492,-0.1575,-0.11                              
 INPUT CARD>   maxang(1)=2,1,2,2,3                                                          
 INPUT CARD> $end                                                                           
 INPUT CARD> $dftbsk                                                                        
 INPUT CARD>   N  N  /home/qv0/Apps/data/slako/3ob/3ob-3-1/N-N.skf                          
 INPUT CARD>   N  H  /home/qv0/Apps/data/slako/3ob/3ob-3-1/N-H.skf                          
 INPUT CARD>   N  C  /home/qv0/Apps/data/slako/3ob/3ob-3-1/N-C.skf                          
 INPUT CARD>   N  O  /home/qv0/Apps/data/slako/3ob/3ob-3-1/N-O.skf                          
 INPUT CARD>   N  S  /home/qv0/Apps/data/slako/3ob/3ob-3-1/N-S.skf                          
 INPUT CARD>   H  N  /home/qv0/Apps/data/slako/3ob/3ob-3-1/H-N.skf                          
 INPUT CARD>   H  H  /home/qv0/Apps/data/slako/3ob/3ob-3-1/H-H.skf                          
 INPUT CARD>   H  C  /home/qv0/Apps/data/slako/3ob/3ob-3-1/H-C.skf                          
 INPUT CARD>   H  O  /home/qv0/Apps/data/slako/3ob/3ob-3-1/H-O.skf                          
 INPUT CARD>   H  S  /home/qv0/Apps/data/slako/3ob/3ob-3-1/H-S.skf                          
 INPUT CARD>   C  N  /home/qv0/Apps/data/slako/3ob/3ob-3-1/C-N.skf                          
 INPUT CARD>   C  H  /home/qv0/Apps/data/slako/3ob/3ob-3-1/C-H.skf                          
 INPUT CARD>   C  C  /home/qv0/Apps/data/slako/3ob/3ob-3-1/C-C.skf                          
 INPUT CARD>   C  O  /home/qv0/Apps/data/slako/3ob/3ob-3-1/C-O.skf                          
 INPUT CARD>   C  S  /home/qv0/Apps/data/slako/3ob/3ob-3-1/C-S.skf                          
 INPUT CARD>   O  N  /home/qv0/Apps/data/slako/3ob/3ob-3-1/O-N.skf                          
 INPUT CARD>   O  H  /home/qv0/Apps/data/slako/3ob/3ob-3-1/O-H.skf                          
 INPUT CARD>   O  C  /home/qv0/Apps/data/slako/3ob/3ob-3-1/O-C.skf                          
 INPUT CARD>   O  O  /home/qv0/Apps/data/slako/3ob/3ob-3-1/O-O.skf                          
 INPUT CARD>   O  S  /home/qv0/Apps/data/slako/3ob/3ob-3-1/O-S.skf                          
 INPUT CARD>   S  N  /home/qv0/Apps/data/slako/3ob/3ob-3-1/S-N.skf                          
 INPUT CARD>   S  H  /home/qv0/Apps/data/slako/3ob/3ob-3-1/S-H.skf                          
 INPUT CARD>   S  C  /home/qv0/Apps/data/slako/3ob/3ob-3-1/S-C.skf                          
 INPUT CARD>   S  O  /home/qv0/Apps/data/slako/3ob/3ob-3-1/S-O.skf                          
 INPUT CARD>   S  S  /home/qv0/Apps/data/slako/3ob/3ob-3-1/S-S.skf                          
 INPUT CARD> $end                                                                           
 INPUT CARD> $dft dc=.t. idcver=4 dcs6=1.0 dcs8=3.209 dca1=0.746 dca2=4.191 $end            
 INPUT CARD> $pcm solvnt=h2o icav=0 idisp=0 ief=-10 ifmo=-1 mxts=100000 $end                
 INPUT CARD> $tescav ntsall=240 $end                                                        
 INPUT CARD> $fmoprp nprint=131 prtdst(1)=0,0,-1,0 conv=1.0d-07 $end                        
 INPUT CARD> $fmo                                                                           


 -------------------------------------------------------------
 GROUP DDI, PROGRAMMED BY: RYAN M. OLSON AND DMITRI G. FEDOROV
        FEDOROV ET AL., J. COMPUT. CHEM., 25 (2004) 872.
 -------------------------------------------------------------

 -------------------------------------------------------
 GDDI: INITIALIZATION COMPLETED FOR GROUP     1 OF    36
 WITH     1 PROCESSES BALTYP=DLB   global rank=        0
 -------------------------------------------------------

  512000000 WORDS OF MEMORY AVAILABLE

     BASIS OPTIONS
     -------------
     GBASIS=DFTB         IGAUSS=       0      POLAR=NONE    
     NDFUNC=       0     NFFUNC=       0     DIFFSP=       F
     NPFUNC=       0      DIFFS=       F     BASNAM=        


     RUN TITLE
     ---------
    FMO calculation:                                                             

 THE POINT GROUP OF THE MOLECULE IS C1      
 THE ORDER OF THE PRINCIPAL AXIS IS     0
 
  **********************************************************
  **  DENSITY-FUNCTIONAL TIGHT-BINDING (DFTB) CALCULATION **
  **********************************************************
        WRITTEN BY YOSHIO NISHIMOTO (NAGOYA UNIVERSITY)
 
 NUMBER OF SPECIES:  5
        SPECIES 1 :  N       WITH S+P   ORBITALS (USER DEFINED)
        SPECIES 2 :  H       WITH S     ORBITAL  (USER DEFINED)
        SPECIES 3 :  C       WITH S+P   ORBITALS (USER DEFINED)
        SPECIES 4 :  O       WITH S+P   ORBITALS (USER DEFINED)
        SPECIES 5 :  S       WITH S+P+D ORBITALS (USER DEFINED)
 
     $DFTB OPTIONS
     -------------
 NDFTB  =       3     SCC    =       T     DFTB3  =       T
 SRSCC  =       F     DAMPXH =       T     DAMPEX =    4.00
 DISP   =DFT          ITYPMX =       0     ETEMP  =    0.00
 MODESD =       0     MODGAM =       8     PRTORB =       F
 
 --- SCC CALCULATION ---
     INCLUDE 3RD ORDER CORRECTION

 SETTING HUBBARD DERIVATIVES FOR DFTB3
 N       :     -0.15350 (USER DEFINED)
 H       :     -0.18570 (USER DEFINED)
 C       :     -0.14920 (USER DEFINED)
 O       :     -0.15750 (USER DEFINED)
 S       :     -0.11000 (USER DEFINED)
     USE X-H DAMPING:  4.00000
 
 BROYDEN'S CHARGE MIXING
 DFT-D[1,2,3] TYPE DISPERSION IS TURNED ON

  25 SLATER-KOSTER FILES WILL BE READ
 
  START READING SLATER-KOSTER FILES
 
  1  1 (N        - N       ) = /home/qv0/Apps/data/slako/3ob/3ob-3-1/N-N.skf
  1  2 (N        - H       ) = /home/qv0/Apps/data/slako/3ob/3ob-3-1/N-H.skf
  1  3 (N        - C       ) = /home/qv0/Apps/data/slako/3ob/3ob-3-1/N-C.skf
  1  4 (N        - O       ) = /home/qv0/Apps/data/slako/3ob/3ob-3-1/N-O.skf
  1  5 (N        - S       ) = /home/qv0/Apps/data/slako/3ob/3ob-3-1/N-S.skf
  2  1 (H        - N       ) = /home/qv0/Apps/data/slako/3ob/3ob-3-1/H-N.skf
  2  2 (H        - H       ) = /home/qv0/Apps/data/slako/3ob/3ob-3-1/H-H.skf
  2  3 (H        - C       ) = /home/qv0/Apps/data/slako/3ob/3ob-3-1/H-C.skf
  2  4 (H        - O       ) = /home/qv0/Apps/data/slako/3ob/3ob-3-1/H-O.skf
  2  5 (H        - S       ) = /home/qv0/Apps/data/slako/3ob/3ob-3-1/H-S.skf
  3  1 (C        - N       ) = /home/qv0/Apps/data/slako/3ob/3ob-3-1/C-N.skf
  3  2 (C        - H       ) = /home/qv0/Apps/data/slako/3ob/3ob-3-1/C-H.skf
  3  3 (C        - C       ) = /home/qv0/Apps/data/slako/3ob/3ob-3-1/C-C.skf
  3  4 (C        - O       ) = /home/qv0/Apps/data/slako/3ob/3ob-3-1/C-O.skf
  3  5 (C        - S       ) = /home/qv0/Apps/data/slako/3ob/3ob-3-1/C-S.skf
  4  1 (O        - N       ) = /home/qv0/Apps/data/slako/3ob/3ob-3-1/O-N.skf
  4  2 (O        - H       ) = /home/qv0/Apps/data/slako/3ob/3ob-3-1/O-H.skf
  4  3 (O        - C       ) = /home/qv0/Apps/data/slako/3ob/3ob-3-1/O-C.skf
  4  4 (O        - O       ) = /home/qv0/Apps/data/slako/3ob/3ob-3-1/O-O.skf
  4  5 (O        - S       ) = /home/qv0/Apps/data/slako/3ob/3ob-3-1/O-S.skf
  5  1 (S        - N       ) = /home/qv0/Apps/data/slako/3ob/3ob-3-1/S-N.skf
  5  2 (S        - H       ) = /home/qv0/Apps/data/slako/3ob/3ob-3-1/S-H.skf
  5  3 (S        - C       ) = /home/qv0/Apps/data/slako/3ob/3ob-3-1/S-C.skf
  5  4 (S        - O       ) = /home/qv0/Apps/data/slako/3ob/3ob-3-1/S-O.skf
  5  5 (S        - S       ) = /home/qv0/Apps/data/slako/3ob/3ob-3-1/S-S.skf

 ATOM   ATOMIC CHARGE
 N           7.0
 H           1.0
 C           6.0
 O           8.0
 S          16.0

 TOTAL NUMBER OF BASIS SET SHELLS             =   10
 NUMBER OF CARTESIAN GAUSSIAN BASIS FUNCTIONS =   22
  ________________________________
 
           DFTD3 V1.2             
   S.GRIMME, UNIVERSITY MUENSTER  
   WED MAR 10 08:38:00 CET 2010   
  ________________________________
 
 PLEASE CITE DFT-D3 WORK DONE WITH THIS CODE AS:
 S. GRIMME, J. ANTONY, S. EHRLICH AND H. KRIEG,
 J. CHEM. PHYS, 132 (2010), 154104.
 IF USED WITH BJ-DAMPING CITE ALSO
 S. GRIMME, S. EHRLICH AND L. GOERIGK,
 J. COMPUT. CHEM. 32 (2011), 1456-1465
 
 DFT-D3 PARAMETERS WILL BE LOADED AND PRINTED
 BEFORE THE RESULTS
 
 IMPLEMENTATION OF DFT-D IN GAMESS BY:
 R.PEVERATI AND K.K.BALDRIDGE, 
 J.CHEM.THEORY COMPUT. 4,(2008), 2030-2048
 

 SELECTED MURRAY-HANDY-LAMING RADIAL GRID

 LEGACY BECKE'S FUZZY CELL METHOD

 SELECTED ORIGINAL BECKE'S PARTITION FUNCTION
 ERROR !! DCS8 MUST BE USED WITH DFT-D3

     $CONTRL OPTIONS
     ---------------
 SCFTYP=RHF          RUNTYP=ENERGY       EXETYP=RUN     
 MPLEVL=       0     CITYP =NONE         CCTYP =NONE         VBTYP =NONE    
 DFTTYP=NONE         TDDFT =NONE    
 MULT  =       1     ICHARG=       0     NZVAR =       0     COORD =UNIQUE  
 PP    =NONE         RELWFN=NONE         LOCAL =NONE         NUMGRD=       F
 ISPHER=       1     NOSYM =       0     MAXIT =     200     UNITS =ANGS    
 PLTORB=       F     MOLPLT=       F     AIMPAC=       F     FRIEND=        
 NPRINT=      -5     IREST =       0     GEOM  =INPUT   
 NORMF =       0     NORMP =       0     ITOL  =      24     ICUT  =      -1
 INTTYP=BEST         GRDTYP=BEST         QMTTOL= 1.0E-06

     $SYSTEM OPTIONS
     ---------------
  REPLICATED MEMORY=   512000000 WORDS (ON EVERY NODE).
 DISTRIBUTED MEMDDI=           0 MILLION WORDS IN AGGREGATE,
 MEMDDI DISTRIBUTED OVER   1 PROCESSORS IS           0 WORDS/PROCESSOR.
 TOTAL MEMORY REQUESTED ON EACH PROCESSOR=   512000000 WORDS.
 TIMLIM=      525600.00 MINUTES, OR     365.0 DAYS.
 PARALL= F  BALTYP=  DLB     KDIAG=    0  COREFL= F
 MXSEQ2=     300 MXSEQ3=     150  mem10=         0  mem22=         0

     High-tech $SYSTEM options in MODIO:      31
        (       1) file flushing:        no 
        (       2) recycle dictionary:   yes
        (       4) skip timing summary:  yes
        (       8) save DFT grid file:   no 
        (      16) reduce output:        yes
        (      32) slaves open F15:      yes
        (      64) in-memory F15:        no 
        (     128) parallelize EVVRSP:   yes
        (     256) reduce timing output: no 
        (     512) use XYZ file:         no 
        (    1024) supershort output:    no 
        (    2048) superfast calculation:no 

 ** LOOKING UP INTERNALLY STORED DATA FOR SOLVENT=H2O      **
 OPTICAL AND PHYSICAL CONSTANTS:
 EPS= 78.390; EPSINF=  1.776; RSOLV=  1.385 A; VMOL=  18.070 ML/MOL;
 TCE= .25700E-03 1/K; STEN= 71.810 DYN/CM;  DSTEN=  0.6500; CMF=  1.2770


     -----------------------------------
     INPUT FOR PCM SOLVATION CALCULATION 
     -----------------------------------
     IEF   =     -10
     ICOMP =       0     IFIELD=       0     ICAV  =       0
     IDISP =       0     IREP  =       0     IDP   =       0

     SOLVNT=H2O          EPS   = 78.3900     EPSINF=  1.7760
     VMOL  = 18.0700     TCE   =  0.00025700 STEN  = 71.8100
     DSTEN =  0.6500     CMF   =  1.2770     RSOLV =  1.3850

     NESFP =       0
     OMEGA = 40.0000     RET   =100.0000     FRO   =  0.7000

     TABS  =298.0000     IPRINT=       0

     --------------------------------
     INPUT FOR ITERATIVE C-PCM METHOD 
     --------------------------------
     IPCMIT  =         1     MXDIIS  =        50
     MXITR1  =       200     MXITR2  =       200
     THRES   = 0.100E-09     IMUL    =         3
     RCUT(1) =   20.0000     RCUT(2) =   50.0000

     IDIRCT  =         1
     IMGABI  =         0     RABI    =    4.0000
     IMGASC  =         0     RASC    =   20.0000
     THRSLS  = 0.500E-03     DENSLS  =    0.0100
     IEFPOL  =         1     REFPOL  =    0.0000

     INPUT FOR ISOTROPIC DIELECTRICS
     -------------------------------
     EPS=    78.39

 Using Gaussians for PCM contribution to MEP, params: 0.10000E+01 0.10000E-07

          ----------------
          PROPERTIES INPUT
          ----------------

     MOMENTS            FIELD           POTENTIAL          DENSITY
 IEMOM =       1   IEFLD =       0   IEPOT =       0   IEDEN =       0
 WHERE =COMASS     WHERE =NUCLEI     WHERE =NUCLEI     WHERE =NUCLEI  
 OUTPUT=BOTH       OUTPUT=BOTH       OUTPUT=NONE       OUTPUT=BOTH    
 IEMINT=       0   IEFINT=       0                     IEDINT=       0
                                                       MORB  =       0
          EXTRAPOLATION IN EFFECT
          DIIS IN EFFECT
 ORBITAL PRINTING OPTION: NPREO=     1 32767     2     1

     -------------------------------
     INTEGRAL TRANSFORMATION OPTIONS
     -------------------------------
     NWORD  =            0
     CUTOFF = 1.0E-10     MPTRAN =       0
     DIRTRF =       T     AOINTS =DUP     

          ----------------------
          INTEGRAL INPUT OPTIONS
          ----------------------
 NOPK  =       1 NORDER=       0 SCHWRZ=       T

 ..... DONE SETTING UP THE RUN .....
 STEP CPU TIME =     0.32 TOTAL CPU TIME =          0.3 (      0.0 MIN)
 TOTAL WALL CLOCK TIME=          0.4 SECONDS, CPU UTILIZATION IS    76.44%
 CPU     0: STEP CPU TIME=     0.01 TOTAL CPU TIME=          0.3 (      0.0 MIN)
 TOTAL WALL CLOCK TIME=          0.4 SECONDS, CPU UTILIZATION IS    76.17%

                    ----------------------
                    AO INTEGRAL TECHNOLOGY
                    ----------------------
     S,P,L SHELL ROTATED AXIS INTEGRALS, REPROGRAMMED BY
        KAZUYA ISHIMURA (IMS) AND JOSE SIERRA (SYNSTAR).
     S,P,D,L SHELL ROTATED AXIS INTEGRALS PROGRAMMED BY
        KAZUYA ISHIMURA (INSTITUTE FOR MOLECULAR SCIENCE).
     S,P,D,F,G SHELL TO TOTAL QUARTET ANGULAR MOMENTUM SUM 5,
        ERIC PROGRAM BY GRAHAM FLETCHER (ELORET AND NASA ADVANCED
        SUPERCOMPUTING DIVISION, AMES RESEARCH CENTER).
     S,P,D,F,G,L SHELL GENERAL RYS QUADRATURE PROGRAMMED BY
        MICHEL DUPUIS (PACIFIC NORTHWEST NATIONAL LABORATORY).
 Setting modorb=3 flag...
 Setting modorb=3 flag...

 -----------------------------------------------------------------------
                  The Fragment Molecular Orbital (FMO) method.
                         Version 5.4
          coded by D. G. Fedorov under the guidance of K. Kitaura,
    with contributions from N. Asada, K. R. Brorsen, M. Chiba, C. Choi,
 D. S. Kaliakin, N. Minezawa, V. Mironov, T. Nagata, H. Nakata, Y. Nishimoto,
               S. R. Pruitt, C. Steinmann, and F. Zahariev.
       All publications using the FMO method in GAMESS should cite:
          D. G. Fedorov, K. Kitaura, J. Chem. Phys. 120, 6832 (2004).
 -----------------------------------------------------------------------

 Used memory (words):      1411680
 Number of fragments:    301
 Number of layers:         1
 N-body FMO method:        2
 Number of atoms:       4570
 Total charge:            -4
 Total spin multiplicity:  1
 Number of basis sets:     1
 Number of LMO types:      1
 Number of boundaries:   300
 MonomerSCF convergence:   0.1000E-06
 Max monomerSCF iter:     30
 MonomerSCF criterion:     internal
 Max AOs per n-mer:       70      140
 Projection operator constant:  0.10E+07
 Layer electron correlation information
     nbody=  2
    SCFTYP=RHF     
    MPLEVL=  0
    DFTTYP=NONE    
     CITYP=NONE    
     CCTYP=NONE    
     TDDFT=NONE    
 FMO method: FMO2-DFTB3/D/PCM<1>

 Bond fragmentation scheme: HOP

 FMO approximations.
    Using point charge approximation for the 2e ESP with the VdW factor   2.00
    Using ES-dimer approximation with the VdW factor   2.00
    The uniform distances will be used in ESPs.
    Van der Waals radii in Angstrom are:
       R(N  )=  1.5000
       R(H  )=  1.2000
       R(C  )=  1.5000
       R(O  )=  1.4000
       R(S  )=  1.7500

 FMO initial guess options.
    Using monomer density to form dimer guess.
    Orthonormalize initial guess orbitals.

 FMO extensions.

 FMO automation options.

 FMO SCF converger options.
    SCF convergers:
    529    529    529    529    529    529    529    529    529    529
    Fragment orbitals will be exchanged.
    Fragment energies will be exchanged.

 FMO parallelisation options.
    Smart parallel load balancing: large jobs first.
    ESPs will be shell parallelised.
    Broadcast all fragments at once.
    Do the fragment initialisation in the reverse order.

 FMO properties and print-out level.
    Interfragment CT method:    4
          Puny print-out level.
    Skip ES dimer printout.
    Solvent screening model: local   

 Array dimensions maxbnd,maxknd,maxcbs,maxcao,maxbbd are:
                     603     10      9      5      9

 --------------------------------------------------


 There are       42789 separated and    2361 SCF (       0 of them correlated) dimers.

 Fragment statistics

      I  NAME     Q NAT0 NATB NA  NAO LAY MUL SCFTYP        NOP     MOL    CONV
 ==============================================================================
      1 S1        1   11   0   12   23 1  1 G RHF             0      -1      -1
      2 S2        0   11   1   17   33 1  1 G RHF             0      -1      -1
      3 G3        0    7   1   11   23 1  1 G RHF             0      -1      -1
      4 I4        0   19   1   23   47 1  1 G RHF             0      -1      -1
      5 V5        0   16   1   20   41 1  1 G RHF             0      -1      -1
      6 K6        1   22   1   26   53 1  1 G RHF             0      -1      -1
      7 M7        0   17   1   23   50 1  1 G RHF             0      -1      -1
      8 V8        0   16   1   20   41 1  1 G RHF             0      -1      -1
      9 S9        0   11   1   17   33 1  1 G RHF             0      -1      -1
     10 P10       0   14   1   19   39 1  1 G RHF             0      -1      -1
     11 T11       0   14   1   20   39 1  1 G RHF             0      -1      -1
     12 S12       0   11   1   17   33 1  1 G RHF             0      -1      -1
     13 K13       1   22   1   26   53 1  1 G RHF             0      -1      -1
     14 I14       0   19   1   23   47 1  1 G RHF             0      -1      -1
     15 E15      -1   15   1   25   46 1  1 G RHF             0      -1      -1
     16 P16       0   14   1   19   39 1  1 G RHF             0      -1      -1
     17 C17       0   11   1   17   38 1  1 G RHF             0      -1      -1
     18 I18       0   19   1   23   47 1  1 G RHF             0      -1      -1
     19 V19       0   16   1   20   41 1  1 G RHF             0      -1      -1
     20 S20       0   11   1   17   33 1  1 G RHF             0      -1      -1
     21 V21       0   16   1   20   41 1  1 G RHF             0      -1      -1
     22 T22       0   14   1   20   39 1  1 G RHF             0      -1      -1
     23 Y23       0   21   1   31   61 1  1 G RHF             0      -1      -1
     24 G24       0    7   1   11   23 1  1 G RHF             0      -1      -1
     25 S25       0   11   1   17   33 1  1 G RHF             0      -1      -1
     26 M26       0   17   1   23   50 1  1 G RHF             0      -1      -1
     27 T27       0   14   1   20   39 1  1 G RHF             0      -1      -1
     28 L28       0   19   1   23   47 1  1 G RHF             0      -1      -1
     29 N29       0   14   1   22   42 1  1 G RHF             0      -1      -1
     30 G30       0    7   1   11   23 1  1 G RHF             0      -1      -1
     31 L31       0   19   1   23   47 1  1 G RHF             0      -1      -1
     32 W32       0   24   1   35   70 1  1 G RHF             0      -1      -1
     33 L33       0   19   1   23   47 1  1 G RHF             0      -1      -1
     34 D34      -1   12   1   22   40 1  1 G RHF             0      -1      -1
     35 D35      -1   12   1   22   40 1  1 G RHF             0      -1      -1
     36 K36       1   22   1   26   53 1  1 G RHF             0      -1      -1
     37 V37       0   16   1   20   41 1  1 G RHF             0      -1      -1
     38 Y38       0   21   1   31   61 1  1 G RHF             0      -1      -1
     39 C39       0   11   1   17   38 1  1 G RHF             0      -1      -1
     40 P40       0   14   1   19   39 1  1 G RHF             0      -1      -1
     41 R41       1   24   1   31   61 1  1 G RHF             0      -1      -1
     42 H42       1   18   1   26   52 1  1 G RHF             0      -1      -1
     43 V43       0   16   1   20   41 1  1 G RHF             0      -1      -1
     44 I44       0   19   1   23   47 1  1 G RHF             0      -1      -1
     45 C45       0   11   1   17   38 1  1 G RHF             0      -1      -1
     46 S46       0   11   1   17   33 1  1 G RHF             0      -1      -1
     47 S47       0   11   1   17   33 1  1 G RHF             0      -1      -1
     48 S48       0   11   1   17   33 1  1 G RHF             0      -1      -1
     49 N49       0   14   1   22   42 1  1 G RHF             0      -1      -1
     50 M50       0   17   1   23   50 1  1 G RHF             0      -1      -1
     51 N51       0   14   1   22   42 1  1 G RHF             0      -1      -1
     52 E52      -1   15   1   25   46 1  1 G RHF             0      -1      -1
     53 P53       0   14   1   19   39 1  1 G RHF             0      -1      -1
     54 D54      -1   12   1   22   40 1  1 G RHF             0      -1      -1
     55 Y55       0   21   1   31   61 1  1 G RHF             0      -1      -1
     56 S56       0   11   1   17   33 1  1 G RHF             0      -1      -1
     57 A57       0   10   1   14   29 1  1 G RHF             0      -1      -1
     58 L58       0   19   1   23   47 1  1 G RHF             0      -1      -1
     59 L59       0   19   1   23   47 1  1 G RHF             0      -1      -1
     60 C60       0   11   1   17   38 1  1 G RHF             0      -1      -1
     61 R61       1   24   1   31   61 1  1 G RHF             0      -1      -1
     62 V62       0   16   1   20   41 1  1 G RHF             0      -1      -1
     63 T63       0   14   1   20   39 1  1 G RHF             0      -1      -1
     64 L64       0   19   1   23   47 1  1 G RHF             0      -1      -1
     65 G65       0    7   1   11   23 1  1 G RHF             0      -1      -1
     66 D66      -1   12   1   22   40 1  1 G RHF             0      -1      -1
     67 F67       0   20   1   28   57 1  1 G RHF             0      -1      -1
     68 T68       0   14   1   20   39 1  1 G RHF             0      -1      -1
     69 I69       0   19   1   23   47 1  1 G RHF             0      -1      -1
     70 M70       0   17   1   23   50 1  1 G RHF             0      -1      -1
     71 S71       0   11   1   17   33 1  1 G RHF             0      -1      -1
     72 G72       0    7   1   11   23 1  1 G RHF             0      -1      -1
     73 R73       1   24   1   31   61 1  1 G RHF             0      -1      -1
     74 M74       0   17   1   23   50 1  1 G RHF             0      -1      -1
     75 S75       0   11   1   17   33 1  1 G RHF             0      -1      -1
     76 L76       0   19   1   23   47 1  1 G RHF             0      -1      -1
     77 T77       0   14   1   20   39 1  1 G RHF             0      -1      -1
     78 V78       0   16   1   20   41 1  1 G RHF             0      -1      -1
     79 V79       0   16   1   20   41 1  1 G RHF             0      -1      -1
     80 S80       0   11   1   17   33 1  1 G RHF             0      -1      -1
     81 Y81       0   21   1   31   61 1  1 G RHF             0      -1      -1
     82 Q82       0   17   1   25   48 1  1 G RHF             0      -1      -1
     83 M83       0   17   1   23   50 1  1 G RHF             0      -1      -1
     84 Q84       0   17   1   25   48 1  1 G RHF             0      -1      -1
     85 G85       0    7   1   11   23 1  1 G RHF             0      -1      -1
     86 C86       0   11   1   17   38 1  1 G RHF             0      -1      -1
     87 Q87       0   17   1   25   48 1  1 G RHF             0      -1      -1
     88 L88       0   19   1   23   47 1  1 G RHF             0      -1      -1
     89 V89       0   16   1   20   41 1  1 G RHF             0      -1      -1
     90 L90       0   19   1   23   47 1  1 G RHF             0      -1      -1
     91 T91       0   14   1   20   39 1  1 G RHF             0      -1      -1
     92 V92       0   16   1   20   41 1  1 G RHF             0      -1      -1
     93 S93       0   11   1   17   33 1  1 G RHF             0      -1      -1
     94 L94       0   19   1   23   47 1  1 G RHF             0      -1      -1
     95 Q95       0   17   1   25   48 1  1 G RHF             0      -1      -1
     96 N96       0   14   1   22   42 1  1 G RHF             0      -1      -1
     97 P97       0   14   1   19   39 1  1 G RHF             0      -1      -1
     98 Y98       0   21   1   31   61 1  1 G RHF             0      -1      -1
     99 T99       0   14   1   20   39 1  1 G RHF             0      -1      -1
    100 P100      0   14   1   19   39 1  1 G RHF             0      -1      -1
    101 K101      1   22   1   26   53 1  1 G RHF             0      -1      -1
    102 Y102      0   21   1   31   61 1  1 G RHF             0      -1      -1
    103 T103      0   14   1   20   39 1  1 G RHF             0      -1      -1
    104 F104      0   20   1   28   57 1  1 G RHF             0      -1      -1
    105 G105      0    7   1   11   23 1  1 G RHF             0      -1      -1
    106 N106      0   14   1   22   42 1  1 G RHF             0      -1      -1
    107 V107      0   16   1   20   41 1  1 G RHF             0      -1      -1
    108 K108      1   22   1   26   53 1  1 G RHF             0      -1      -1
    109 P109      0   14   1   19   39 1  1 G RHF             0      -1      -1
    110 G110      0    7   1   11   23 1  1 G RHF             0      -1      -1
    111 E111     -1   15   1   25   46 1  1 G RHF             0      -1      -1
    112 T112      0   14   1   20   39 1  1 G RHF             0      -1      -1
    113 F113      0   20   1   28   57 1  1 G RHF             0      -1      -1
    114 T114      0   14   1   20   39 1  1 G RHF             0      -1      -1
    115 V115      0   16   1   20   41 1  1 G RHF             0      -1      -1
    116 L116      0   19   1   23   47 1  1 G RHF             0      -1      -1
    117 A117      0   10   1   14   29 1  1 G RHF             0      -1      -1
    118 A118      0   10   1   14   29 1  1 G RHF             0      -1      -1
    119 Y119      0   21   1   31   61 1  1 G RHF             0      -1      -1
    120 N120      0   14   1   22   42 1  1 G RHF             0      -1      -1
    121 G121      0    7   1   11   23 1  1 G RHF             0      -1      -1
    122 R122      1   24   1   31   61 1  1 G RHF             0      -1      -1
    123 P123      0   14   1   19   39 1  1 G RHF             0      -1      -1
    124 Q124      0   17   1   25   48 1  1 G RHF             0      -1      -1
    125 G125      0    7   1   11   23 1  1 G RHF             0      -1      -1
    126 A126      0   10   1   14   29 1  1 G RHF             0      -1      -1
    127 F127      0   20   1   28   57 1  1 G RHF             0      -1      -1
    128 H128      0   17   1   26   51 1  1 G RHF             0      -1      -1
    129 V129      0   16   1   20   41 1  1 G RHF             0      -1      -1
    130 T130      0   14   1   20   39 1  1 G RHF             0      -1      -1
    131 M131      0   17   1   23   50 1  1 G RHF             0      -1      -1
    132 R132      1   24   1   31   61 1  1 G RHF             0      -1      -1
    133 S133      0   11   1   17   33 1  1 G RHF             0      -1      -1
    134 S134      0   11   1   17   33 1  1 G RHF             0      -1      -1
    135 Y135      0   21   1   31   61 1  1 G RHF             0      -1      -1
    136 T136      0   14   1   20   39 1  1 G RHF             0      -1      -1
    137 I137      0   19   1   23   47 1  1 G RHF             0      -1      -1
    138 K138      1   22   1   26   53 1  1 G RHF             0      -1      -1
    139 G139      0    7   1   11   23 1  1 G RHF             0      -1      -1
    140 S140      0   11   1   17   33 1  1 G RHF             0      -1      -1
    141 F141      0   20   1   28   57 1  1 G RHF             0      -1      -1
    142 L142      0   19   1   23   47 1  1 G RHF             0      -1      -1
    143 C143      0   11   1   17   38 1  1 G RHF             0      -1      -1
    144 G144      0    7   1   11   23 1  1 G RHF             0      -1      -1
    145 S145      0   11   1   17   33 1  1 G RHF             0      -1      -1
    146 C146     -1   10   1   17   37 1  1 G RHF             0      -1      -1
    147 G147      0    7   1   11   23 1  1 G RHF             0      -1      -1
    148 S148      0   11   1   17   33 1  1 G RHF             0      -1      -1
    149 V149      0   16   1   20   41 1  1 G RHF             0      -1      -1
    150 G150      0    7   1   11   23 1  1 G RHF             0      -1      -1
    151 Y151      0   21   1   31   61 1  1 G RHF             0      -1      -1
    152 V152      0   16   1   20   41 1  1 G RHF             0      -1      -1
    153 L153      0   19   1   23   47 1  1 G RHF             0      -1      -1
    154 T154      0   14   1   20   39 1  1 G RHF             0      -1      -1
    155 G155      0    7   1   11   23 1  1 G RHF             0      -1      -1
    156 D156     -1   12   1   22   40 1  1 G RHF             0      -1      -1
    157 S157      0   11   1   17   33 1  1 G RHF             0      -1      -1
    158 V158      0   16   1   20   41 1  1 G RHF             0      -1      -1
    159 K159      1   22   1   26   53 1  1 G RHF             0      -1      -1
    160 F160      0   20   1   28   57 1  1 G RHF             0      -1      -1
    161 V161      0   16   1   20   41 1  1 G RHF             0      -1      -1
    162 Y162      0   21   1   31   61 1  1 G RHF             0      -1      -1
    163 M163      0   17   1   23   50 1  1 G RHF             0      -1      -1
    164 H164      0   17   1   26   51 1  1 G RHF             0      -1      -1
    165 Q165      0   17   1   25   48 1  1 G RHF             0      -1      -1
    166 L166      0   19   1   23   47 1  1 G RHF             0      -1      -1
    167 E167     -1   15   1   25   46 1  1 G RHF             0      -1      -1
    168 L168      0   19   1   23   47 1  1 G RHF             0      -1      -1
    169 S169      0   11   1   17   33 1  1 G RHF             0      -1      -1
    170 T170      0   14   1   20   39 1  1 G RHF             0      -1      -1
    171 G171      0    7   1   11   23 1  1 G RHF             0      -1      -1
    172 C172      0   11   1   17   38 1  1 G RHF             0      -1      -1
    173 H173      0   17   1   26   51 1  1 G RHF             0      -1      -1
    174 T174      0   14   1   20   39 1  1 G RHF             0      -1      -1
    175 G175      0    7   1   11   23 1  1 G RHF             0      -1      -1
    176 T176      0   14   1   20   39 1  1 G RHF             0      -1      -1
    177 D177     -1   12   1   22   40 1  1 G RHF             0      -1      -1
    178 F178      0   20   1   28   57 1  1 G RHF             0      -1      -1
    179 T179      0   14   1   20   39 1  1 G RHF             0      -1      -1
    180 G180      0    7   1   11   23 1  1 G RHF             0      -1      -1
    181 N181      0   14   1   22   42 1  1 G RHF             0      -1      -1
    182 F182      0   20   1   28   57 1  1 G RHF             0      -1      -1
    183 Y183      0   21   1   31   61 1  1 G RHF             0      -1      -1
    184 G184      0    7   1   11   23 1  1 G RHF             0      -1      -1
    185 P185      0   14   1   19   39 1  1 G RHF             0      -1      -1
    186 Y186      0   21   1   31   61 1  1 G RHF             0      -1      -1
    187 R187      1   24   1   31   61 1  1 G RHF             0      -1      -1
    188 D188     -1   12   1   22   40 1  1 G RHF             0      -1      -1
    189 A189      0   10   1   14   29 1  1 G RHF             0      -1      -1
    190 Q190      0   17   1   25   48 1  1 G RHF             0      -1      -1
    191 V191      0   16   1   20   41 1  1 G RHF             0      -1      -1
    192 V192      0   16   1   20   41 1  1 G RHF             0      -1      -1
    193 Q193      0   17   1   25   48 1  1 G RHF             0      -1      -1
    194 L194      0   19   1   23   47 1  1 G RHF             0      -1      -1
    195 P195      0   14   1   19   39 1  1 G RHF             0      -1      -1
    196 V196      0   16   1   20   41 1  1 G RHF             0      -1      -1
    197 K197      1   22   1   26   53 1  1 G RHF             0      -1      -1
    198 D198     -1   12   1   22   40 1  1 G RHF             0      -1      -1
    199 Y199      0   21   1   31   61 1  1 G RHF             0      -1      -1
    200 V200      0   16   1   20   41 1  1 G RHF             0      -1      -1
    201 Q201      0   17   1   25   48 1  1 G RHF             0      -1      -1
    202 T202      0   14   1   20   39 1  1 G RHF             0      -1      -1
    203 V203      0   16   1   20   41 1  1 G RHF             0      -1      -1
    204 N204      0   14   1   22   42 1  1 G RHF             0      -1      -1
    205 V205      0   16   1   20   41 1  1 G RHF             0      -1      -1
    206 I206      0   19   1   23   47 1  1 G RHF             0      -1      -1
    207 A207      0   10   1   14   29 1  1 G RHF             0      -1      -1
    208 W208      0   24   1   35   70 1  1 G RHF             0      -1      -1
    209 L209      0   19   1   23   47 1  1 G RHF             0      -1      -1
    210 Y210      0   21   1   31   61 1  1 G RHF             0      -1      -1
    211 A211      0   10   1   14   29 1  1 G RHF             0      -1      -1
    212 A212      0   10   1   14   29 1  1 G RHF             0      -1      -1
    213 I213      0   19   1   23   47 1  1 G RHF             0      -1      -1
    214 L214      0   19   1   23   47 1  1 G RHF             0      -1      -1
    215 N215      0   14   1   22   42 1  1 G RHF             0      -1      -1
    216 N216      0   14   1   22   42 1  1 G RHF             0      -1      -1
    217 C217      0   11   1   17   38 1  1 G RHF             0      -1      -1
    218 A218      0   10   1   14   29 1  1 G RHF             0      -1      -1
    219 W219      0   24   1   35   70 1  1 G RHF             0      -1      -1
    220 F220      0   20   1   28   57 1  1 G RHF             0      -1      -1
    221 V221      0   16   1   20   41 1  1 G RHF             0      -1      -1
    222 Q222      0   17   1   25   48 1  1 G RHF             0      -1      -1
    223 N223      0   14   1   22   42 1  1 G RHF             0      -1      -1
    224 D224     -1   12   1   22   40 1  1 G RHF             0      -1      -1
    225 V225      0   16   1   20   41 1  1 G RHF             0      -1      -1
    226 C226      0   11   1   17   38 1  1 G RHF             0      -1      -1
    227 S227      0   11   1   17   33 1  1 G RHF             0      -1      -1
    228 T228      0   14   1   20   39 1  1 G RHF             0      -1      -1
    229 E229     -1   15   1   25   46 1  1 G RHF             0      -1      -1
    230 D230     -1   12   1   22   40 1  1 G RHF             0      -1      -1
    231 F231      0   20   1   28   57 1  1 G RHF             0      -1      -1
    232 N232      0   14   1   22   42 1  1 G RHF             0      -1      -1
    233 V233      0   16   1   20   41 1  1 G RHF             0      -1      -1
    234 W234      0   24   1   35   70 1  1 G RHF             0      -1      -1
    235 A235      0   10   1   14   29 1  1 G RHF             0      -1      -1
    236 M236      0   17   1   23   50 1  1 G RHF             0      -1      -1
    237 A237      0   10   1   14   29 1  1 G RHF             0      -1      -1
    238 N238      0   14   1   22   42 1  1 G RHF             0      -1      -1
    239 G239      0    7   1   11   23 1  1 G RHF             0      -1      -1
    240 F240      0   20   1   28   57 1  1 G RHF             0      -1      -1
    241 S241      0   11   1   17   33 1  1 G RHF             0      -1      -1
    242 Q242      0   17   1   25   48 1  1 G RHF             0      -1      -1
    243 V243      0   16   1   20   41 1  1 G RHF             0      -1      -1
    244 K244      1   22   1   26   53 1  1 G RHF             0      -1      -1
    245 A245      0   10   1   14   29 1  1 G RHF             0      -1      -1
    246 D246     -1   12   1   22   40 1  1 G RHF             0      -1      -1
    247 L247      0   19   1   23   47 1  1 G RHF             0      -1      -1
    248 V248      0   16   1   20   41 1  1 G RHF             0      -1      -1
    249 L249      0   19   1   23   47 1  1 G RHF             0      -1      -1
    250 D250     -1   12   1   22   40 1  1 G RHF             0      -1      -1
    251 A251      0   10   1   14   29 1  1 G RHF             0      -1      -1
    252 L252      0   19   1   23   47 1  1 G RHF             0      -1      -1
    253 A253      0   10   1   14   29 1  1 G RHF             0      -1      -1
    254 S254      0   11   1   17   33 1  1 G RHF             0      -1      -1
    255 M255      0   17   1   23   50 1  1 G RHF             0      -1      -1
    256 T256      0   14   1   20   39 1  1 G RHF             0      -1      -1
    257 G257      0    7   1   11   23 1  1 G RHF             0      -1      -1
    258 V258      0   16   1   20   41 1  1 G RHF             0      -1      -1
    259 S259      0   11   1   17   33 1  1 G RHF             0      -1      -1
    260 I260      0   19   1   23   47 1  1 G RHF             0      -1      -1
    261 E261     -1   15   1   25   46 1  1 G RHF             0      -1      -1
    262 T262      0   14   1   20   39 1  1 G RHF             0      -1      -1
    263 L263      0   19   1   23   47 1  1 G RHF             0      -1      -1
    264 L264      0   19   1   23   47 1  1 G RHF             0      -1      -1
    265 A265      0   10   1   14   29 1  1 G RHF             0      -1      -1
    266 A266      0   10   1   14   29 1  1 G RHF             0      -1      -1
    267 I267      0   19   1   23   47 1  1 G RHF             0      -1      -1
    268 K268      1   22   1   26   53 1  1 G RHF             0      -1      -1
    269 R269      1   24   1   31   61 1  1 G RHF             0      -1      -1
    270 L270      0   19   1   23   47 1  1 G RHF             0      -1      -1
    271 Y271      0   21   1   31   61 1  1 G RHF             0      -1      -1
    272 M272      0   17   1   23   50 1  1 G RHF             0      -1      -1
    273 G273      0    7   1   11   23 1  1 G RHF             0      -1      -1
    274 F274      0   20   1   28   57 1  1 G RHF             0      -1      -1
    275 Q275      0   17   1   25   48 1  1 G RHF             0      -1      -1
    276 G276      0    7   1   11   23 1  1 G RHF             0      -1      -1
    277 R277      1   24   1   31   61 1  1 G RHF             0      -1      -1
    278 Q278      0   17   1   25   48 1  1 G RHF             0      -1      -1
    279 I279      0   19   1   23   47 1  1 G RHF             0      -1      -1
    280 L280      0   19   1   23   47 1  1 G RHF             0      -1      -1
    281 G281      0    7   1   11   23 1  1 G RHF             0      -1      -1
    282 S282      0   11   1   17   33 1  1 G RHF             0      -1      -1
    283 C283      0   11   1   17   38 1  1 G RHF             0      -1      -1
    284 T284      0   14   1   20   39 1  1 G RHF             0      -1      -1
    285 F285      0   20   1   28   57 1  1 G RHF             0      -1      -1
    286 E286     -1   15   1   25   46 1  1 G RHF             0      -1      -1
    287 D287     -1   12   1   22   40 1  1 G RHF             0      -1      -1
    288 E288     -1   15   1   25   46 1  1 G RHF             0      -1      -1
    289 L289      0   19   1   23   47 1  1 G RHF             0      -1      -1
    290 A290      0   10   1   14   29 1  1 G RHF             0      -1      -1
    291 P291      0   14   1   19   39 1  1 G RHF             0      -1      -1
    292 S292      0   11   1   17   33 1  1 G RHF             0      -1      -1
    293 D293     -1   12   1   22   40 1  1 G RHF             0      -1      -1
    294 V294      0   16   1   20   41 1  1 G RHF             0      -1      -1
    295 Y295      0   21   1   31   61 1  1 G RHF             0      -1      -1
    296 Q296      0   17   1   25   48 1  1 G RHF             0      -1      -1
    297 Q297      0   17   1   25   48 1  1 G RHF             0      -1      -1
    298 L298      0   19   1   23   47 1  1 G RHF             0      -1      -1
    299 A299      0   10   1   14   29 1  1 G RHF             0      -1      -1
    300 G300      0    7   1   11   23 1  1 G RHF             0      -1      -1
    301 V301     -1   19   1   29   53 1  1 G RHF             0      -1      -1
 FMO iter  1.1,      0 fragment(s) converged, maxD 0.797162605 maxE30.553209275
 FMO iter  2.1,      0 fragment(s) converged, maxD 0.072684530 maxE 0.145047207
 FMO iter  3.1,      0 fragment(s) converged, maxD 0.019396384 maxE 0.011525232
 FMO iter  4.1,      0 fragment(s) converged, maxD 0.004094393 maxE 0.002193236
 FMO iter  5.1,      0 fragment(s) converged, maxD 0.001096257 maxE 0.000519180
 FMO iter  6.1,      1 fragment(s) converged, maxD 0.000272357 maxE 0.000133685
 FMO iter  7.1,      3 fragment(s) converged, maxD 0.000110111 maxE 0.000030546
 FMO iter  8.1,     21 fragment(s) converged, maxD 0.000021084 maxE 0.000008902
 FMO iter  9.1,     95 fragment(s) converged, maxD 0.000005649 maxE 0.000002046
 FMO iter 10.1,    222 fragment(s) converged, maxD 0.000001592 maxE 0.000000647
 FMO iter 11.1,    292 fragment(s) converged, maxD 0.000000488 maxE 0.000000155
 FMO iter 12.1,    301 fragment(s) converged, maxD 0.000000129 maxE 0.000000051

 ------------Monomer SCF for layer 1 converged in 12 iterations!------------
 Clearing disp+rep.
 Dipole moment D(xyz),DA(1)=  221.2876988   34.2082854  201.7245363  301.3822174

 Total energy of the molecule: Eunco+D(2)=    -5782.558872299

 Total energy of the molecule: Euncorr(2)=    -5775.216425925

 Total energy of the molecule: Edisp  (2)=       -7.342446373
 Dipole moment D(xyz),DA(2)=  220.7666484   38.7423432  199.7958234  300.2619743

     Free unco+D energy in solvent=    -5787.052330837
 Internal unco+D energy in solvent=    -5782.558872299
               5026927  WORDS OF DYNAMIC MEMORY USED
 EXECUTION OF GAMESS TERMINATED NORMALLY 01:00:45 10-FEB-2021    
 DDI: 263640 bytes (0.3 MB / 0 MWords) used by master data server.

 ----------------------------------------
 CPU timing information for all processes
 ========================================
 0: 144.827 + 6.382 = 151.210
 1: 179.392 + 1.854 = 181.246
 2: 183.102 + 2.276 = 185.378
 3: 183.416 + 1.965 = 185.382
 4: 182.433 + 2.720 = 185.153
 5: 182.548 + 2.30 = 184.579
 6: 185.94 + 2.443 = 187.537
 7: 185.45 + 2.507 = 187.553
 8: 184.836 + 2.76 = 186.913
 9: 183.442 + 3.39 = 186.481
 10: 184.867 + 2.157 = 187.25
 11: 183.500 + 2.393 = 185.893
 12: 185.43 + 2.191 = 187.234
 13: 183.780 + 2.749 = 186.530
 14: 184.800 + 2.205 = 187.05
 15: 185.164 + 2.461 = 187.626
 16: 185.56 + 2.391 = 187.448
 17: 179.664 + 1.949 = 181.613
 18: 182.356 + 2.891 = 185.248
 19: 178.222 + 1.644 = 179.866
 20: 184.893 + 2.37 = 186.930
 21: 178.539 + 1.713 = 180.253
 22: 183.25 + 2.311 = 185.336
 23: 177.768 + 1.721 = 179.489
 24: 185.282 + 2.28 = 187.311
 25: 184.273 + 2.198 = 186.472
 26: 178.392 + 1.968 = 180.360
 27: 184.977 + 2.686 = 187.664
 28: 176.905 + 1.769 = 178.674
 29: 184.545 + 2.35 = 186.580
 30: 178.332 + 1.731 = 180.64
 31: 184.746 + 2.288 = 187.35
 32: 176.730 + 1.768 = 178.499
 33: 184.758 + 1.938 = 186.696
 34: 184.944 + 2.56 = 187.00
 35: 176.615 + 2.38 = 178.654
 36: 2.182 + 33.508 = 35.691
 37: 0.00 + 0.04 = 0.05
 38: 0.02 + 0.02 = 0.05
 39: 0.01 + 0.02 = 0.04
 40: 0.00 + 0.05 = 0.05
 41: 0.00 + 0.03 = 0.04
 42: 0.00 + 0.03 = 0.04
 43: 0.00 + 0.03 = 0.04
 44: 0.00 + 0.04 = 0.04
 45: 0.00 + 0.04 = 0.05
 46: 0.01 + 0.03 = 0.04
 47: 0.01 + 0.03 = 0.04
 48: 0.01 + 0.02 = 0.04
 49: 0.01 + 0.03 = 0.04
 50: 0.00 + 0.04 = 0.04
 51: 0.01 + 0.02 = 0.04
 52: 0.01 + 0.03 = 0.04
 53: 0.02 + 0.02 = 0.04
 54: 0.01 + 0.04 = 0.05
 55: 0.01 + 0.03 = 0.04
 56: 0.00 + 0.03 = 0.04
 57: 0.00 + 0.03 = 0.04
 58: 0.01 + 0.03 = 0.04
 59: 0.03 + 0.01 = 0.04
 60: 0.01 + 0.03 = 0.04
 61: 0.00 + 0.04 = 0.04
 62: 0.02 + 0.02 = 0.04
 63: 0.00 + 0.04 = 0.04
 64: 0.01 + 0.04 = 0.05
 65: 0.03 + 0.01 = 0.04
 66: 0.02 + 0.02 = 0.04
 67: 0.00 + 0.03 = 0.04
 68: 0.00 + 0.03 = 0.04
 69: 0.01 + 0.02 = 0.04
 70: 0.00 + 0.03 = 0.04
 71: 0.02 + 0.02 = 0.04
 ----------------------------------------
 ddikick.x: exited gracefully.
----- accounting info -----
Files used on the master node or-condo-c365.ornl.gov were:
-rw-r--r-- 1 qv0 users   481374 Feb 10 00:57 /tmp/tmp.qv0.819738//hku1.tmp-2021-02-10_005723/hku1.F05
-rw-r--r-- 1 qv0 users    13030 Feb 10 01:00 /tmp/tmp.qv0.819738//hku1.tmp-2021-02-10_005723/hku1.F06.001
-rw-r--r-- 1 qv0 users    13030 Feb 10 01:00 /tmp/tmp.qv0.819738//hku1.tmp-2021-02-10_005723/hku1.F06.002
-rw-r--r-- 1 qv0 users    13030 Feb 10 01:00 /tmp/tmp.qv0.819738//hku1.tmp-2021-02-10_005723/hku1.F06.003
-rw-r--r-- 1 qv0 users    13030 Feb 10 01:00 /tmp/tmp.qv0.819738//hku1.tmp-2021-02-10_005723/hku1.F06.004
-rw-r--r-- 1 qv0 users    13030 Feb 10 01:00 /tmp/tmp.qv0.819738//hku1.tmp-2021-02-10_005723/hku1.F06.005
-rw-r--r-- 1 qv0 users    13030 Feb 10 01:00 /tmp/tmp.qv0.819738//hku1.tmp-2021-02-10_005723/hku1.F06.006
-rw-r--r-- 1 qv0 users    13030 Feb 10 01:00 /tmp/tmp.qv0.819738//hku1.tmp-2021-02-10_005723/hku1.F06.007
-rw-r--r-- 1 qv0 users    13030 Feb 10 01:00 /tmp/tmp.qv0.819738//hku1.tmp-2021-02-10_005723/hku1.F06.008
-rw-r--r-- 1 qv0 users    13030 Feb 10 01:00 /tmp/tmp.qv0.819738//hku1.tmp-2021-02-10_005723/hku1.F06.009
-rw-r--r-- 1 qv0 users    13030 Feb 10 01:00 /tmp/tmp.qv0.819738//hku1.tmp-2021-02-10_005723/hku1.F06.010
-rw-r--r-- 1 qv0 users    13030 Feb 10 01:00 /tmp/tmp.qv0.819738//hku1.tmp-2021-02-10_005723/hku1.F06.011
-rw-r--r-- 1 qv0 users    13030 Feb 10 01:00 /tmp/tmp.qv0.819738//hku1.tmp-2021-02-10_005723/hku1.F06.012
-rw-r--r-- 1 qv0 users    13030 Feb 10 01:00 /tmp/tmp.qv0.819738//hku1.tmp-2021-02-10_005723/hku1.F06.013
-rw-r--r-- 1 qv0 users    13030 Feb 10 01:00 /tmp/tmp.qv0.819738//hku1.tmp-2021-02-10_005723/hku1.F06.014
-rw-r--r-- 1 qv0 users    13030 Feb 10 01:00 /tmp/tmp.qv0.819738//hku1.tmp-2021-02-10_005723/hku1.F06.015
-rw-r--r-- 1 qv0 users    13030 Feb 10 01:00 /tmp/tmp.qv0.819738//hku1.tmp-2021-02-10_005723/hku1.F06.016
-rw-r--r-- 1 qv0 users    13030 Feb 10 01:00 /tmp/tmp.qv0.819738//hku1.tmp-2021-02-10_005723/hku1.F06.017
-rw-r--r-- 1 qv0 users    13030 Feb 10 01:00 /tmp/tmp.qv0.819738//hku1.tmp-2021-02-10_005723/hku1.F06.018
-rw-r--r-- 1 qv0 users    13030 Feb 10 01:00 /tmp/tmp.qv0.819738//hku1.tmp-2021-02-10_005723/hku1.F06.019
-rw-r--r-- 1 qv0 users    13030 Feb 10 01:00 /tmp/tmp.qv0.819738//hku1.tmp-2021-02-10_005723/hku1.F06.020
-rw-r--r-- 1 qv0 users    13030 Feb 10 01:00 /tmp/tmp.qv0.819738//hku1.tmp-2021-02-10_005723/hku1.F06.021
-rw-r--r-- 1 qv0 users    13030 Feb 10 01:00 /tmp/tmp.qv0.819738//hku1.tmp-2021-02-10_005723/hku1.F06.022
-rw-r--r-- 1 qv0 users    13030 Feb 10 01:00 /tmp/tmp.qv0.819738//hku1.tmp-2021-02-10_005723/hku1.F06.023
-rw-r--r-- 1 qv0 users    13030 Feb 10 01:00 /tmp/tmp.qv0.819738//hku1.tmp-2021-02-10_005723/hku1.F06.024
-rw-r--r-- 1 qv0 users    13030 Feb 10 01:00 /tmp/tmp.qv0.819738//hku1.tmp-2021-02-10_005723/hku1.F06.025
-rw-r--r-- 1 qv0 users    13030 Feb 10 01:00 /tmp/tmp.qv0.819738//hku1.tmp-2021-02-10_005723/hku1.F06.026
-rw-r--r-- 1 qv0 users    13030 Feb 10 01:00 /tmp/tmp.qv0.819738//hku1.tmp-2021-02-10_005723/hku1.F06.027
-rw-r--r-- 1 qv0 users    13030 Feb 10 01:00 /tmp/tmp.qv0.819738//hku1.tmp-2021-02-10_005723/hku1.F06.028
-rw-r--r-- 1 qv0 users    13030 Feb 10 01:00 /tmp/tmp.qv0.819738//hku1.tmp-2021-02-10_005723/hku1.F06.029
-rw-r--r-- 1 qv0 users    13030 Feb 10 01:00 /tmp/tmp.qv0.819738//hku1.tmp-2021-02-10_005723/hku1.F06.030
-rw-r--r-- 1 qv0 users    13030 Feb 10 01:00 /tmp/tmp.qv0.819738//hku1.tmp-2021-02-10_005723/hku1.F06.031
-rw-r--r-- 1 qv0 users    13030 Feb 10 01:00 /tmp/tmp.qv0.819738//hku1.tmp-2021-02-10_005723/hku1.F06.032
-rw-r--r-- 1 qv0 users    13030 Feb 10 01:00 /tmp/tmp.qv0.819738//hku1.tmp-2021-02-10_005723/hku1.F06.033
-rw-r--r-- 1 qv0 users    13030 Feb 10 01:00 /tmp/tmp.qv0.819738//hku1.tmp-2021-02-10_005723/hku1.F06.034
-rw-r--r-- 1 qv0 users    13030 Feb 10 01:00 /tmp/tmp.qv0.819738//hku1.tmp-2021-02-10_005723/hku1.F06.035
-rw-r--r-- 1 qv0 users     3912 Feb 10 00:57 /tmp/tmp.qv0.819738//hku1.tmp-2021-02-10_005723/hku1.F07
-rw-r--r-- 1 qv0 users     3912 Feb 10 00:57 /tmp/tmp.qv0.819738//hku1.tmp-2021-02-10_005723/hku1.F07.001
-rw-r--r-- 1 qv0 users     3912 Feb 10 00:57 /tmp/tmp.qv0.819738//hku1.tmp-2021-02-10_005723/hku1.F07.002
-rw-r--r-- 1 qv0 users     3912 Feb 10 00:57 /tmp/tmp.qv0.819738//hku1.tmp-2021-02-10_005723/hku1.F07.003
-rw-r--r-- 1 qv0 users     3912 Feb 10 00:57 /tmp/tmp.qv0.819738//hku1.tmp-2021-02-10_005723/hku1.F07.004
-rw-r--r-- 1 qv0 users     3912 Feb 10 00:57 /tmp/tmp.qv0.819738//hku1.tmp-2021-02-10_005723/hku1.F07.005
-rw-r--r-- 1 qv0 users     3912 Feb 10 00:57 /tmp/tmp.qv0.819738//hku1.tmp-2021-02-10_005723/hku1.F07.006
-rw-r--r-- 1 qv0 users     3912 Feb 10 00:57 /tmp/tmp.qv0.819738//hku1.tmp-2021-02-10_005723/hku1.F07.007
-rw-r--r-- 1 qv0 users     3912 Feb 10 00:57 /tmp/tmp.qv0.819738//hku1.tmp-2021-02-10_005723/hku1.F07.008
-rw-r--r-- 1 qv0 users     3912 Feb 10 00:57 /tmp/tmp.qv0.819738//hku1.tmp-2021-02-10_005723/hku1.F07.009
-rw-r--r-- 1 qv0 users     3912 Feb 10 00:57 /tmp/tmp.qv0.819738//hku1.tmp-2021-02-10_005723/hku1.F07.010
-rw-r--r-- 1 qv0 users     3912 Feb 10 00:57 /tmp/tmp.qv0.819738//hku1.tmp-2021-02-10_005723/hku1.F07.011
-rw-r--r-- 1 qv0 users     3912 Feb 10 00:57 /tmp/tmp.qv0.819738//hku1.tmp-2021-02-10_005723/hku1.F07.012
-rw-r--r-- 1 qv0 users     3912 Feb 10 00:57 /tmp/tmp.qv0.819738//hku1.tmp-2021-02-10_005723/hku1.F07.013
-rw-r--r-- 1 qv0 users     3912 Feb 10 00:57 /tmp/tmp.qv0.819738//hku1.tmp-2021-02-10_005723/hku1.F07.014
-rw-r--r-- 1 qv0 users     3912 Feb 10 00:57 /tmp/tmp.qv0.819738//hku1.tmp-2021-02-10_005723/hku1.F07.015
-rw-r--r-- 1 qv0 users     3912 Feb 10 00:57 /tmp/tmp.qv0.819738//hku1.tmp-2021-02-10_005723/hku1.F07.016
-rw-r--r-- 1 qv0 users     3912 Feb 10 00:57 /tmp/tmp.qv0.819738//hku1.tmp-2021-02-10_005723/hku1.F07.017
-rw-r--r-- 1 qv0 users     3912 Feb 10 00:57 /tmp/tmp.qv0.819738//hku1.tmp-2021-02-10_005723/hku1.F07.018
-rw-r--r-- 1 qv0 users     3912 Feb 10 00:57 /tmp/tmp.qv0.819738//hku1.tmp-2021-02-10_005723/hku1.F07.019
-rw-r--r-- 1 qv0 users     3912 Feb 10 00:57 /tmp/tmp.qv0.819738//hku1.tmp-2021-02-10_005723/hku1.F07.020
-rw-r--r-- 1 qv0 users     3912 Feb 10 00:57 /tmp/tmp.qv0.819738//hku1.tmp-2021-02-10_005723/hku1.F07.021
-rw-r--r-- 1 qv0 users     3912 Feb 10 00:57 /tmp/tmp.qv0.819738//hku1.tmp-2021-02-10_005723/hku1.F07.022
-rw-r--r-- 1 qv0 users     3912 Feb 10 00:57 /tmp/tmp.qv0.819738//hku1.tmp-2021-02-10_005723/hku1.F07.023
-rw-r--r-- 1 qv0 users     3912 Feb 10 00:57 /tmp/tmp.qv0.819738//hku1.tmp-2021-02-10_005723/hku1.F07.024
-rw-r--r-- 1 qv0 users     3912 Feb 10 00:57 /tmp/tmp.qv0.819738//hku1.tmp-2021-02-10_005723/hku1.F07.025
-rw-r--r-- 1 qv0 users     3912 Feb 10 00:57 /tmp/tmp.qv0.819738//hku1.tmp-2021-02-10_005723/hku1.F07.026
-rw-r--r-- 1 qv0 users     3912 Feb 10 00:57 /tmp/tmp.qv0.819738//hku1.tmp-2021-02-10_005723/hku1.F07.027
-rw-r--r-- 1 qv0 users     3912 Feb 10 00:57 /tmp/tmp.qv0.819738//hku1.tmp-2021-02-10_005723/hku1.F07.028
-rw-r--r-- 1 qv0 users     3912 Feb 10 00:57 /tmp/tmp.qv0.819738//hku1.tmp-2021-02-10_005723/hku1.F07.029
-rw-r--r-- 1 qv0 users     3912 Feb 10 00:57 /tmp/tmp.qv0.819738//hku1.tmp-2021-02-10_005723/hku1.F07.030
-rw-r--r-- 1 qv0 users     3912 Feb 10 00:57 /tmp/tmp.qv0.819738//hku1.tmp-2021-02-10_005723/hku1.F07.031
-rw-r--r-- 1 qv0 users     3912 Feb 10 00:57 /tmp/tmp.qv0.819738//hku1.tmp-2021-02-10_005723/hku1.F07.032
-rw-r--r-- 1 qv0 users     3912 Feb 10 00:57 /tmp/tmp.qv0.819738//hku1.tmp-2021-02-10_005723/hku1.F07.033
-rw-r--r-- 1 qv0 users     3912 Feb 10 00:57 /tmp/tmp.qv0.819738//hku1.tmp-2021-02-10_005723/hku1.F07.034
-rw-r--r-- 1 qv0 users     3912 Feb 10 00:57 /tmp/tmp.qv0.819738//hku1.tmp-2021-02-10_005723/hku1.F07.035
-rw-r--r-- 1 qv0 users  7067520 Feb 10 01:00 /tmp/tmp.qv0.819738//hku1.tmp-2021-02-10_005723/hku1.F10.000
-rw-r--r-- 1 qv0 users  7067520 Feb 10 01:00 /tmp/tmp.qv0.819738//hku1.tmp-2021-02-10_005723/hku1.F10.001
-rw-r--r-- 1 qv0 users  7067520 Feb 10 01:00 /tmp/tmp.qv0.819738//hku1.tmp-2021-02-10_005723/hku1.F10.002
-rw-r--r-- 1 qv0 users  7067520 Feb 10 01:00 /tmp/tmp.qv0.819738//hku1.tmp-2021-02-10_005723/hku1.F10.003
-rw-r--r-- 1 qv0 users  7067520 Feb 10 01:00 /tmp/tmp.qv0.819738//hku1.tmp-2021-02-10_005723/hku1.F10.004
-rw-r--r-- 1 qv0 users  7067520 Feb 10 01:00 /tmp/tmp.qv0.819738//hku1.tmp-2021-02-10_005723/hku1.F10.005
-rw-r--r-- 1 qv0 users  7067520 Feb 10 01:00 /tmp/tmp.qv0.819738//hku1.tmp-2021-02-10_005723/hku1.F10.006
-rw-r--r-- 1 qv0 users  7067520 Feb 10 01:00 /tmp/tmp.qv0.819738//hku1.tmp-2021-02-10_005723/hku1.F10.007
-rw-r--r-- 1 qv0 users  7067520 Feb 10 01:00 /tmp/tmp.qv0.819738//hku1.tmp-2021-02-10_005723/hku1.F10.008
-rw-r--r-- 1 qv0 users  7067520 Feb 10 01:00 /tmp/tmp.qv0.819738//hku1.tmp-2021-02-10_005723/hku1.F10.009
-rw-r--r-- 1 qv0 users  7067520 Feb 10 01:00 /tmp/tmp.qv0.819738//hku1.tmp-2021-02-10_005723/hku1.F10.010
-rw-r--r-- 1 qv0 users  7067520 Feb 10 01:00 /tmp/tmp.qv0.819738//hku1.tmp-2021-02-10_005723/hku1.F10.011
-rw-r--r-- 1 qv0 users  7067520 Feb 10 01:00 /tmp/tmp.qv0.819738//hku1.tmp-2021-02-10_005723/hku1.F10.012
-rw-r--r-- 1 qv0 users  7067520 Feb 10 01:00 /tmp/tmp.qv0.819738//hku1.tmp-2021-02-10_005723/hku1.F10.013
-rw-r--r-- 1 qv0 users  7067520 Feb 10 01:00 /tmp/tmp.qv0.819738//hku1.tmp-2021-02-10_005723/hku1.F10.014
-rw-r--r-- 1 qv0 users  7067520 Feb 10 01:00 /tmp/tmp.qv0.819738//hku1.tmp-2021-02-10_005723/hku1.F10.015
-rw-r--r-- 1 qv0 users  7067520 Feb 10 01:00 /tmp/tmp.qv0.819738//hku1.tmp-2021-02-10_005723/hku1.F10.016
-rw-r--r-- 1 qv0 users  7067520 Feb 10 01:00 /tmp/tmp.qv0.819738//hku1.tmp-2021-02-10_005723/hku1.F10.017
-rw-r--r-- 1 qv0 users  7067520 Feb 10 01:00 /tmp/tmp.qv0.819738//hku1.tmp-2021-02-10_005723/hku1.F10.018
-rw-r--r-- 1 qv0 users  7067520 Feb 10 01:00 /tmp/tmp.qv0.819738//hku1.tmp-2021-02-10_005723/hku1.F10.019
-rw-r--r-- 1 qv0 users  7067520 Feb 10 01:00 /tmp/tmp.qv0.819738//hku1.tmp-2021-02-10_005723/hku1.F10.020
-rw-r--r-- 1 qv0 users  7067520 Feb 10 01:00 /tmp/tmp.qv0.819738//hku1.tmp-2021-02-10_005723/hku1.F10.021
-rw-r--r-- 1 qv0 users  7067520 Feb 10 01:00 /tmp/tmp.qv0.819738//hku1.tmp-2021-02-10_005723/hku1.F10.022
-rw-r--r-- 1 qv0 users  7067520 Feb 10 01:00 /tmp/tmp.qv0.819738//hku1.tmp-2021-02-10_005723/hku1.F10.023
-rw-r--r-- 1 qv0 users  7067520 Feb 10 01:00 /tmp/tmp.qv0.819738//hku1.tmp-2021-02-10_005723/hku1.F10.024
-rw-r--r-- 1 qv0 users  7067520 Feb 10 01:00 /tmp/tmp.qv0.819738//hku1.tmp-2021-02-10_005723/hku1.F10.025
-rw-r--r-- 1 qv0 users  7067520 Feb 10 01:00 /tmp/tmp.qv0.819738//hku1.tmp-2021-02-10_005723/hku1.F10.026
-rw-r--r-- 1 qv0 users  7067520 Feb 10 01:00 /tmp/tmp.qv0.819738//hku1.tmp-2021-02-10_005723/hku1.F10.027
-rw-r--r-- 1 qv0 users  7067520 Feb 10 01:00 /tmp/tmp.qv0.819738//hku1.tmp-2021-02-10_005723/hku1.F10.028
-rw-r--r-- 1 qv0 users  7067520 Feb 10 01:00 /tmp/tmp.qv0.819738//hku1.tmp-2021-02-10_005723/hku1.F10.029
-rw-r--r-- 1 qv0 users  7067520 Feb 10 01:00 /tmp/tmp.qv0.819738//hku1.tmp-2021-02-10_005723/hku1.F10.030
-rw-r--r-- 1 qv0 users  7067520 Feb 10 01:00 /tmp/tmp.qv0.819738//hku1.tmp-2021-02-10_005723/hku1.F10.031
-rw-r--r-- 1 qv0 users  7067520 Feb 10 01:00 /tmp/tmp.qv0.819738//hku1.tmp-2021-02-10_005723/hku1.F10.032
-rw-r--r-- 1 qv0 users  7067520 Feb 10 01:00 /tmp/tmp.qv0.819738//hku1.tmp-2021-02-10_005723/hku1.F10.033
-rw-r--r-- 1 qv0 users  7067520 Feb 10 01:00 /tmp/tmp.qv0.819738//hku1.tmp-2021-02-10_005723/hku1.F10.034
-rw-r--r-- 1 qv0 users  7067520 Feb 10 01:00 /tmp/tmp.qv0.819738//hku1.tmp-2021-02-10_005723/hku1.F10.035
-rw-r--r-- 1 qv0 users        0 Feb 10 00:57 /tmp/tmp.qv0.819738//hku1.tmp-2021-02-10_005723/hku1.F26.000
-rw-r--r-- 1 qv0 users        0 Feb 10 00:57 /tmp/tmp.qv0.819738//hku1.tmp-2021-02-10_005723/hku1.F26.001
-rw-r--r-- 1 qv0 users        0 Feb 10 00:57 /tmp/tmp.qv0.819738//hku1.tmp-2021-02-10_005723/hku1.F26.002
-rw-r--r-- 1 qv0 users        0 Feb 10 00:57 /tmp/tmp.qv0.819738//hku1.tmp-2021-02-10_005723/hku1.F26.003
-rw-r--r-- 1 qv0 users        0 Feb 10 00:57 /tmp/tmp.qv0.819738//hku1.tmp-2021-02-10_005723/hku1.F26.004
-rw-r--r-- 1 qv0 users        0 Feb 10 00:57 /tmp/tmp.qv0.819738//hku1.tmp-2021-02-10_005723/hku1.F26.005
-rw-r--r-- 1 qv0 users        0 Feb 10 00:57 /tmp/tmp.qv0.819738//hku1.tmp-2021-02-10_005723/hku1.F26.006
-rw-r--r-- 1 qv0 users        0 Feb 10 00:57 /tmp/tmp.qv0.819738//hku1.tmp-2021-02-10_005723/hku1.F26.007
-rw-r--r-- 1 qv0 users        0 Feb 10 00:57 /tmp/tmp.qv0.819738//hku1.tmp-2021-02-10_005723/hku1.F26.008
-rw-r--r-- 1 qv0 users        0 Feb 10 00:57 /tmp/tmp.qv0.819738//hku1.tmp-2021-02-10_005723/hku1.F26.009
-rw-r--r-- 1 qv0 users        0 Feb 10 00:57 /tmp/tmp.qv0.819738//hku1.tmp-2021-02-10_005723/hku1.F26.010
-rw-r--r-- 1 qv0 users        0 Feb 10 00:57 /tmp/tmp.qv0.819738//hku1.tmp-2021-02-10_005723/hku1.F26.011
-rw-r--r-- 1 qv0 users        0 Feb 10 00:57 /tmp/tmp.qv0.819738//hku1.tmp-2021-02-10_005723/hku1.F26.012
-rw-r--r-- 1 qv0 users        0 Feb 10 00:57 /tmp/tmp.qv0.819738//hku1.tmp-2021-02-10_005723/hku1.F26.013
-rw-r--r-- 1 qv0 users        0 Feb 10 00:57 /tmp/tmp.qv0.819738//hku1.tmp-2021-02-10_005723/hku1.F26.014
-rw-r--r-- 1 qv0 users        0 Feb 10 00:57 /tmp/tmp.qv0.819738//hku1.tmp-2021-02-10_005723/hku1.F26.015
-rw-r--r-- 1 qv0 users        0 Feb 10 00:57 /tmp/tmp.qv0.819738//hku1.tmp-2021-02-10_005723/hku1.F26.016
-rw-r--r-- 1 qv0 users        0 Feb 10 00:57 /tmp/tmp.qv0.819738//hku1.tmp-2021-02-10_005723/hku1.F26.017
-rw-r--r-- 1 qv0 users        0 Feb 10 00:57 /tmp/tmp.qv0.819738//hku1.tmp-2021-02-10_005723/hku1.F26.018
-rw-r--r-- 1 qv0 users        0 Feb 10 00:57 /tmp/tmp.qv0.819738//hku1.tmp-2021-02-10_005723/hku1.F26.019
-rw-r--r-- 1 qv0 users        0 Feb 10 00:57 /tmp/tmp.qv0.819738//hku1.tmp-2021-02-10_005723/hku1.F26.020
-rw-r--r-- 1 qv0 users        0 Feb 10 00:57 /tmp/tmp.qv0.819738//hku1.tmp-2021-02-10_005723/hku1.F26.021
-rw-r--r-- 1 qv0 users        0 Feb 10 00:57 /tmp/tmp.qv0.819738//hku1.tmp-2021-02-10_005723/hku1.F26.022
-rw-r--r-- 1 qv0 users        0 Feb 10 00:57 /tmp/tmp.qv0.819738//hku1.tmp-2021-02-10_005723/hku1.F26.023
-rw-r--r-- 1 qv0 users        0 Feb 10 00:57 /tmp/tmp.qv0.819738//hku1.tmp-2021-02-10_005723/hku1.F26.024
-rw-r--r-- 1 qv0 users        0 Feb 10 00:57 /tmp/tmp.qv0.819738//hku1.tmp-2021-02-10_005723/hku1.F26.025
-rw-r--r-- 1 qv0 users        0 Feb 10 00:57 /tmp/tmp.qv0.819738//hku1.tmp-2021-02-10_005723/hku1.F26.026
-rw-r--r-- 1 qv0 users        0 Feb 10 00:57 /tmp/tmp.qv0.819738//hku1.tmp-2021-02-10_005723/hku1.F26.027
-rw-r--r-- 1 qv0 users        0 Feb 10 00:57 /tmp/tmp.qv0.819738//hku1.tmp-2021-02-10_005723/hku1.F26.028
-rw-r--r-- 1 qv0 users        0 Feb 10 00:57 /tmp/tmp.qv0.819738//hku1.tmp-2021-02-10_005723/hku1.F26.029
-rw-r--r-- 1 qv0 users        0 Feb 10 00:57 /tmp/tmp.qv0.819738//hku1.tmp-2021-02-10_005723/hku1.F26.030
-rw-r--r-- 1 qv0 users        0 Feb 10 00:57 /tmp/tmp.qv0.819738//hku1.tmp-2021-02-10_005723/hku1.F26.031
-rw-r--r-- 1 qv0 users        0 Feb 10 00:57 /tmp/tmp.qv0.819738//hku1.tmp-2021-02-10_005723/hku1.F26.032
-rw-r--r-- 1 qv0 users        0 Feb 10 00:57 /tmp/tmp.qv0.819738//hku1.tmp-2021-02-10_005723/hku1.F26.033
-rw-r--r-- 1 qv0 users        0 Feb 10 00:57 /tmp/tmp.qv0.819738//hku1.tmp-2021-02-10_005723/hku1.F26.034
-rw-r--r-- 1 qv0 users        0 Feb 10 00:57 /tmp/tmp.qv0.819738//hku1.tmp-2021-02-10_005723/hku1.F26.035
-rw-r--r-- 1 qv0 users        0 Feb 10 00:57 /tmp/tmp.qv0.819738//hku1.tmp-2021-02-10_005723/hku1.F27.000
-rw-r--r-- 1 qv0 users        0 Feb 10 00:57 /tmp/tmp.qv0.819738//hku1.tmp-2021-02-10_005723/hku1.F27.001
-rw-r--r-- 1 qv0 users        0 Feb 10 00:57 /tmp/tmp.qv0.819738//hku1.tmp-2021-02-10_005723/hku1.F27.002
-rw-r--r-- 1 qv0 users        0 Feb 10 00:57 /tmp/tmp.qv0.819738//hku1.tmp-2021-02-10_005723/hku1.F27.003
-rw-r--r-- 1 qv0 users        0 Feb 10 00:57 /tmp/tmp.qv0.819738//hku1.tmp-2021-02-10_005723/hku1.F27.004
-rw-r--r-- 1 qv0 users        0 Feb 10 00:57 /tmp/tmp.qv0.819738//hku1.tmp-2021-02-10_005723/hku1.F27.005
-rw-r--r-- 1 qv0 users        0 Feb 10 00:57 /tmp/tmp.qv0.819738//hku1.tmp-2021-02-10_005723/hku1.F27.006
-rw-r--r-- 1 qv0 users        0 Feb 10 00:57 /tmp/tmp.qv0.819738//hku1.tmp-2021-02-10_005723/hku1.F27.007
-rw-r--r-- 1 qv0 users        0 Feb 10 00:57 /tmp/tmp.qv0.819738//hku1.tmp-2021-02-10_005723/hku1.F27.008
-rw-r--r-- 1 qv0 users        0 Feb 10 00:57 /tmp/tmp.qv0.819738//hku1.tmp-2021-02-10_005723/hku1.F27.009
-rw-r--r-- 1 qv0 users        0 Feb 10 00:57 /tmp/tmp.qv0.819738//hku1.tmp-2021-02-10_005723/hku1.F27.010
-rw-r--r-- 1 qv0 users        0 Feb 10 00:57 /tmp/tmp.qv0.819738//hku1.tmp-2021-02-10_005723/hku1.F27.011
-rw-r--r-- 1 qv0 users        0 Feb 10 00:57 /tmp/tmp.qv0.819738//hku1.tmp-2021-02-10_005723/hku1.F27.012
-rw-r--r-- 1 qv0 users        0 Feb 10 00:57 /tmp/tmp.qv0.819738//hku1.tmp-2021-02-10_005723/hku1.F27.013
-rw-r--r-- 1 qv0 users        0 Feb 10 00:57 /tmp/tmp.qv0.819738//hku1.tmp-2021-02-10_005723/hku1.F27.014
-rw-r--r-- 1 qv0 users        0 Feb 10 00:57 /tmp/tmp.qv0.819738//hku1.tmp-2021-02-10_005723/hku1.F27.015
-rw-r--r-- 1 qv0 users        0 Feb 10 00:57 /tmp/tmp.qv0.819738//hku1.tmp-2021-02-10_005723/hku1.F27.016
-rw-r--r-- 1 qv0 users        0 Feb 10 00:57 /tmp/tmp.qv0.819738//hku1.tmp-2021-02-10_005723/hku1.F27.017
-rw-r--r-- 1 qv0 users        0 Feb 10 00:57 /tmp/tmp.qv0.819738//hku1.tmp-2021-02-10_005723/hku1.F27.018
-rw-r--r-- 1 qv0 users        0 Feb 10 00:57 /tmp/tmp.qv0.819738//hku1.tmp-2021-02-10_005723/hku1.F27.019
-rw-r--r-- 1 qv0 users        0 Feb 10 00:57 /tmp/tmp.qv0.819738//hku1.tmp-2021-02-10_005723/hku1.F27.020
-rw-r--r-- 1 qv0 users        0 Feb 10 00:57 /tmp/tmp.qv0.819738//hku1.tmp-2021-02-10_005723/hku1.F27.021
-rw-r--r-- 1 qv0 users        0 Feb 10 00:57 /tmp/tmp.qv0.819738//hku1.tmp-2021-02-10_005723/hku1.F27.022
-rw-r--r-- 1 qv0 users        0 Feb 10 00:57 /tmp/tmp.qv0.819738//hku1.tmp-2021-02-10_005723/hku1.F27.023
-rw-r--r-- 1 qv0 users        0 Feb 10 00:57 /tmp/tmp.qv0.819738//hku1.tmp-2021-02-10_005723/hku1.F27.024
-rw-r--r-- 1 qv0 users        0 Feb 10 00:57 /tmp/tmp.qv0.819738//hku1.tmp-2021-02-10_005723/hku1.F27.025
-rw-r--r-- 1 qv0 users        0 Feb 10 00:57 /tmp/tmp.qv0.819738//hku1.tmp-2021-02-10_005723/hku1.F27.026
-rw-r--r-- 1 qv0 users        0 Feb 10 00:57 /tmp/tmp.qv0.819738//hku1.tmp-2021-02-10_005723/hku1.F27.027
-rw-r--r-- 1 qv0 users        0 Feb 10 00:57 /tmp/tmp.qv0.819738//hku1.tmp-2021-02-10_005723/hku1.F27.028
-rw-r--r-- 1 qv0 users        0 Feb 10 00:57 /tmp/tmp.qv0.819738//hku1.tmp-2021-02-10_005723/hku1.F27.029
-rw-r--r-- 1 qv0 users        0 Feb 10 00:57 /tmp/tmp.qv0.819738//hku1.tmp-2021-02-10_005723/hku1.F27.030
-rw-r--r-- 1 qv0 users        0 Feb 10 00:57 /tmp/tmp.qv0.819738//hku1.tmp-2021-02-10_005723/hku1.F27.031
-rw-r--r-- 1 qv0 users        0 Feb 10 00:57 /tmp/tmp.qv0.819738//hku1.tmp-2021-02-10_005723/hku1.F27.032
-rw-r--r-- 1 qv0 users        0 Feb 10 00:57 /tmp/tmp.qv0.819738//hku1.tmp-2021-02-10_005723/hku1.F27.033
-rw-r--r-- 1 qv0 users        0 Feb 10 00:57 /tmp/tmp.qv0.819738//hku1.tmp-2021-02-10_005723/hku1.F27.034
-rw-r--r-- 1 qv0 users        0 Feb 10 00:57 /tmp/tmp.qv0.819738//hku1.tmp-2021-02-10_005723/hku1.F27.035
-rw-r--r-- 1 qv0 users 14204928 Feb 10 01:00 /tmp/tmp.qv0.819738//hku1.tmp-2021-02-10_005723/hku1.F40.000
-rw-r--r-- 1 qv0 users 14204928 Feb 10 01:00 /tmp/tmp.qv0.819738//hku1.tmp-2021-02-10_005723/hku1.F40.001
-rw-r--r-- 1 qv0 users 14204928 Feb 10 01:00 /tmp/tmp.qv0.819738//hku1.tmp-2021-02-10_005723/hku1.F40.002
-rw-r--r-- 1 qv0 users 14204928 Feb 10 01:00 /tmp/tmp.qv0.819738//hku1.tmp-2021-02-10_005723/hku1.F40.003
-rw-r--r-- 1 qv0 users 14204928 Feb 10 01:00 /tmp/tmp.qv0.819738//hku1.tmp-2021-02-10_005723/hku1.F40.004
-rw-r--r-- 1 qv0 users 14204928 Feb 10 01:00 /tmp/tmp.qv0.819738//hku1.tmp-2021-02-10_005723/hku1.F40.005
-rw-r--r-- 1 qv0 users 14204928 Feb 10 01:00 /tmp/tmp.qv0.819738//hku1.tmp-2021-02-10_005723/hku1.F40.006
-rw-r--r-- 1 qv0 users 14204928 Feb 10 01:00 /tmp/tmp.qv0.819738//hku1.tmp-2021-02-10_005723/hku1.F40.007
-rw-r--r-- 1 qv0 users 14204928 Feb 10 01:00 /tmp/tmp.qv0.819738//hku1.tmp-2021-02-10_005723/hku1.F40.008
-rw-r--r-- 1 qv0 users 14204928 Feb 10 01:00 /tmp/tmp.qv0.819738//hku1.tmp-2021-02-10_005723/hku1.F40.009
-rw-r--r-- 1 qv0 users 14204928 Feb 10 01:00 /tmp/tmp.qv0.819738//hku1.tmp-2021-02-10_005723/hku1.F40.010
-rw-r--r-- 1 qv0 users 14204928 Feb 10 01:00 /tmp/tmp.qv0.819738//hku1.tmp-2021-02-10_005723/hku1.F40.011
-rw-r--r-- 1 qv0 users 14204928 Feb 10 01:00 /tmp/tmp.qv0.819738//hku1.tmp-2021-02-10_005723/hku1.F40.012
-rw-r--r-- 1 qv0 users 14204928 Feb 10 01:00 /tmp/tmp.qv0.819738//hku1.tmp-2021-02-10_005723/hku1.F40.013
-rw-r--r-- 1 qv0 users 14204928 Feb 10 01:00 /tmp/tmp.qv0.819738//hku1.tmp-2021-02-10_005723/hku1.F40.014
-rw-r--r-- 1 qv0 users 14204928 Feb 10 01:00 /tmp/tmp.qv0.819738//hku1.tmp-2021-02-10_005723/hku1.F40.015
-rw-r--r-- 1 qv0 users 14204928 Feb 10 01:00 /tmp/tmp.qv0.819738//hku1.tmp-2021-02-10_005723/hku1.F40.016
-rw-r--r-- 1 qv0 users 14204928 Feb 10 01:00 /tmp/tmp.qv0.819738//hku1.tmp-2021-02-10_005723/hku1.F40.017
-rw-r--r-- 1 qv0 users 14204928 Feb 10 01:00 /tmp/tmp.qv0.819738//hku1.tmp-2021-02-10_005723/hku1.F40.018
-rw-r--r-- 1 qv0 users 14204928 Feb 10 01:00 /tmp/tmp.qv0.819738//hku1.tmp-2021-02-10_005723/hku1.F40.019
-rw-r--r-- 1 qv0 users 14204928 Feb 10 01:00 /tmp/tmp.qv0.819738//hku1.tmp-2021-02-10_005723/hku1.F40.020
-rw-r--r-- 1 qv0 users 14204928 Feb 10 01:00 /tmp/tmp.qv0.819738//hku1.tmp-2021-02-10_005723/hku1.F40.021
-rw-r--r-- 1 qv0 users 14204928 Feb 10 01:00 /tmp/tmp.qv0.819738//hku1.tmp-2021-02-10_005723/hku1.F40.022
-rw-r--r-- 1 qv0 users 14204928 Feb 10 01:00 /tmp/tmp.qv0.819738//hku1.tmp-2021-02-10_005723/hku1.F40.023
-rw-r--r-- 1 qv0 users 14204928 Feb 10 01:00 /tmp/tmp.qv0.819738//hku1.tmp-2021-02-10_005723/hku1.F40.024
-rw-r--r-- 1 qv0 users 14204928 Feb 10 01:00 /tmp/tmp.qv0.819738//hku1.tmp-2021-02-10_005723/hku1.F40.025
-rw-r--r-- 1 qv0 users 14204928 Feb 10 01:00 /tmp/tmp.qv0.819738//hku1.tmp-2021-02-10_005723/hku1.F40.026
-rw-r--r-- 1 qv0 users 14204928 Feb 10 01:00 /tmp/tmp.qv0.819738//hku1.tmp-2021-02-10_005723/hku1.F40.027
-rw-r--r-- 1 qv0 users 14204928 Feb 10 01:00 /tmp/tmp.qv0.819738//hku1.tmp-2021-02-10_005723/hku1.F40.028
-rw-r--r-- 1 qv0 users 14204928 Feb 10 01:00 /tmp/tmp.qv0.819738//hku1.tmp-2021-02-10_005723/hku1.F40.029
-rw-r--r-- 1 qv0 users 14204928 Feb 10 01:00 /tmp/tmp.qv0.819738//hku1.tmp-2021-02-10_005723/hku1.F40.030
-rw-r--r-- 1 qv0 users 14204928 Feb 10 01:00 /tmp/tmp.qv0.819738//hku1.tmp-2021-02-10_005723/hku1.F40.031
-rw-r--r-- 1 qv0 users 14204928 Feb 10 01:00 /tmp/tmp.qv0.819738//hku1.tmp-2021-02-10_005723/hku1.F40.032
-rw-r--r-- 1 qv0 users 14204928 Feb 10 01:00 /tmp/tmp.qv0.819738//hku1.tmp-2021-02-10_005723/hku1.F40.033
-rw-r--r-- 1 qv0 users 14204928 Feb 10 01:00 /tmp/tmp.qv0.819738//hku1.tmp-2021-02-10_005723/hku1.F40.034
-rw-r--r-- 1 qv0 users 14204928 Feb 10 01:00 /tmp/tmp.qv0.819738//hku1.tmp-2021-02-10_005723/hku1.F40.035
Wed Feb 10 01:00:48 EST 2021
0.157u 0.081s 3:25.53 0.1%	0+0k 0+352io 0pf+0w
