# Supplementary material for: Structural and functional characterization of NEMO cleavage by SARS-CoV-2 3CLpro
Source: Nat Commun. 2022 Sep 8;13:5285. doi: 10.1038/s41467-022-32922-9 (PMC9453703; doi:10.1038/s41467-022-32922-9)
Supplement: Supplementary file 4 — Supplementary Data 1 [file 41467_2022_32922_MOESM4_ESM.zip › supp_files/dftb_xyzoutputs/sars2_nemo.out]

NGROUP KEYWORD IN GDDI GROUP FOUND
NUMBER OF GROUPS = 6

----- GAMESS execution script 'rungms' -----
This job is running on host or-condo-c227.ornl.gov
under operating system Linux at Wed Feb 10 08:00:38 EST 2021
Available scratch disk space (Kbyte units) at beginning of the job is
Filesystem     1K-blocks  Used Available Use% Mounted on
none            65967364     0  65967364   0% /tmp
GAMESS temporary binary files will be written to /tmp/tmp.qv0.819745//sars2-nemo.tmp-2021-02-10_080038
GAMESS supplementary output files will be written to /tmp/tmp.qv0.819745//sars2-nemo.data-2021-02-10_080038
Copying input file sars2-nemo.inp to your run's scratch directory...
This is a GDDI run, keeping various output files on local disks
------------
HOSTLIST = or-condo-c227.ornl.gov:cpus=1 or-condo-c227.ornl.gov:cpus=1 or-condo-c227.ornl.gov:cpus=1 or-condo-c227.ornl.gov:cpus=1 or-condo-c227.ornl.gov:cpus=1 or-condo-c227.ornl.gov:cpus=1
------------
NNODES   =  6
NPP      =  1
HOSTLIST =  or-condo-c227.ornl.gov:cpus=1 or-condo-c227.ornl.gov:cpus=1 or-condo-c227.ornl.gov:cpus=1 or-condo-c227.ornl.gov:cpus=1 or-condo-c227.ornl.gov:cpus=1 or-condo-c227.ornl.gov:cpus=1
MKL_NUM  =  1

 Distributed Data Interface kickoff program.
 Initiating 6 compute processes on 6 nodes to run the following command:
 /home/qv0/Apps/ssoftwares/gamess/gamess_Sep302020R2//gamess.00.x sars2-nemo 


          *                                                     *
          *          GAMESS VERSION = 30 SEP 2020 (R2)          *
          *                                                     *
          *              doi.org/10.1063/5.0005188              *
          *                                                     *
          **************** 64 BIT INTEL VERSION *****************

  GAMESS HAS BEEN MADE POSSIBLE WITH IMPORTANT CONTRIBUTIONS FROM
  THE FOLLOWING INDIVIDUALS (IN ALPHABETICAL ORDER):

     IVANA ADAMOVIC, CHRISTINE AIKENS, TOMOKO AKAMA,
     YURI ALEXEEV, YURIKO AOKI, POOJA ARORA, TOSHIO ASADA,
     ANDREY ASADCHEV, KIM K. BALDRIDGE, PRADIPTA BANDYOPADHYAY,
     MARIA BARYSZ, ROB BELL, JONATHAN BENTZ, COLLEEN BERTONI,
     JERRY A. BOATZ, BRETT BODE, KURT BRORSEN, KURT R. BRORSEN,
     LAIMUTIS BYTAUTAS, CALEB CARLIN, LAURA CARRINGTON,
     GALINA CHABAN, BENOIT CHAMPAGNE, WEI CHEN, MAHITO CHIBA,
     DAN CHIPMAN, CHEOL HO CHOI, TANNER CULPITT,
     DIPAYAN DATTA, PAUL DAY, ALBERT DEFUSCO,
     NUWAN DESILVA, J. EMILIANO DEUSTUA,
     TIM DUDLEY, MICHEL DUPUIS, STEVEN T. ELBERT,
     DMITRI FEDOROV, ALEX FINDLATER, GRAHAM FLETCHER,
     MARK FREITAG, CHRISTIAN FRIEDL, DAVID GARMER,
     IGOR S. GERASIMOV, KURT GLAESEMANN, MARK S. GORDON,
     JEFFREY GOUR, FENG LONG GU, EMILIE B. GUIDEZ,
     ANASTASIA GUNINA, SHARON HAMMES-SCHIFFER, MASATAKE HARUTA,
     KIMIHIKO HIRAO, YASUHIRO IKABATA, TZVETELIN IORDANOV,
     STEPHAN IRLE, KAZUYA ISHIMURA, JOE IVANIC, FRANK JENSEN,
     JAN H. JENSEN, VISVALDAS KAIRYS, MUNEAKI KAMIYA,
     MICHIO KATOUDA, NAOAKI KAWAKAMI, DAN KEMP, BERNARD KIRTMAN,
     KAZUO KITAURA, MARIUSZ KLOBUKOWSKI, MASATO KOBAYASHI,
     PRAKASHAN KORAMBATH, JACEK KORCHOWIEC, SHIRO KOSEKI,
     KAROL KOWALSKI, JIMMY KROMANN, STANISLAW KUCHARSKI,
     HENRY KURTZ, SAROM SOK LEANG, HUI LI, SHUHUA LI, WEI LI,
     JESSE LUTZ, ALEKSANDR O. LYKHIN, MARCIN MAKOWSKI,
     JOANI MATO, NIKITA MATSUNAGA, BENEDETTA MENNUCCI,
     GRANT MERRILL, NORIYUKI MINEZAWA, VLADIMIR MIRONOV,
     EISAKU MIYOSHI, JOHN A. MONTGOMERY JR., HIROTOSHI MORI,
     JONATHAN MULLIN, MONIKA MUSIAL, SHIGERU NAGASE,
     TAKESHI NAGATA, HIROMI NAKAI, TAKAHITO NAKAJIMA,
     YUYA NAKAJIMA, HARUYUKI NAKANO, HIROYA NAKATA, SEAN NEDD,
     HEATHER NETZLOFF, KIET A. NGUYEN, YOSHIO NISHIMOTO,
     BOSILJKA NJEGIC, RYAN OLSON, MIKE PAK, ROBERTO PEVERATI,
     BUU PHAM, PIOTR PIECUCH, ANNA POMOGAEVA, DAVID POOLE,
     SPENCER PRUITT, OLIVIER QUINET, LUKE ROSKOP,
     KLAUS RUEDENBERG, ANDREW SAND, TOSAPORN SATTASATHUCHANA,
     NOZOMI SAWADA, MICHAEL W. SCHMIDT, PATRICK E. SCHNEIDER,
     JUNJI SEINO, PRACHI SHARMA, JUN SHEN, JIM SHOEMAKER,
     YINAN SHU, DEJUN SI, JONATHAN SKONE, LYUDMILA SLIPCHENKO,
     TONY SMITH, JIE SONG, MARK SPACKMAN, CASPER STEINMANN,
     WALT STEVENS, PEIFENG SU, SHUJUN SU, CHET SWALINA,
     TETSUYA TAKETSUGU, ZHEN TAO, NANDUN THELLAMUREGE
     SEIKEN TOKURA, JACOPO TOMASI, TSUGUKI TOUMA, TAKAO TSUNEDA,
     HIROAKI UMEDA, JORGE LUIS GALVEZ VALLEJO, YALI WANG,
     SIMON WEBB, AARON WEST, THERESA L. WINDUS, MARTA WLOCH,
     PENG XU, KIYOSHI YAGI, SUSUMU YANAGISAWA, YANG YANG,
     SOOHAENG YOO, TAKESHI YOSHIKAWA, FEDERICO ZAHARIEV,
     TOBY ZENG

  WHO ARE SUPPORTED BY THEIR INSTITUTION/UNIVERSITY/COMPANY/GROUP
  (IN ALPHABETICAL ORDER):

     EP ANALYTICS, FACULTES UNIVERSITAIRES NOTRE-DAME DE LA PAIX,
     INSTITUTE FOR MOLECULAR SCIENCE, IOWA STATE UNIVERSITY,
     JACKSON STATE UNIVERSITY, JOHANNES KEPLER UNIVERSITY LINZ,
     KYUSHU UNIVERSITY, MICHIGAN STATE UNIVERSITY,
     MIE UNIVERSITY, MOSCOW STATE UNIVERSITY,
     N. COPERNICUS UNIVERSITY, NAGOYA UNIVERSITY,
     NANJING UNIVERSITY, NAT. INST. OF ADVANCED INDUSTRIAL
     SCIENCE AND TECHNOLOGY, NATIONAL INST. OF STANDARDS AND
     TECHNOLOGY, NESMEYANOV INSTITUTE OF ORGANOELEMENT COMPOUNDS
     OF RUSSIAN ACADEMY OF SCIENCES, OSAKA PREFECTURE UNIVERSITY,
     PENNSYLVANIA STATE UNIVERSITY, TOKYO INSTITUTE OF TECHNOLOGY,
     UNIVERSITY OF AARHUS, UNIVERSITY OF ALBERTA,
     UNIVERSITY OF CALIFORNIA AT SANTA BARBARA,
     UNIVERSITY OF COPENHAGEN, UNIVERSITY OF IOWA,
     UNIVERSITY OF MEMPHIS, UNIVERSITY OF MINNESOTA,
     UNIVERSITY OF NEBRASKA, UNIVERSITY OF NEW ENGLAND,
     UNIVERSITY OF NOTRE DAME, UNIVERSITY OF PISA,
     UNIVERSITY OF SILESIA, UNIVERSITY OF TOKYO,
     UNIVERSITY OF ZURICH, WASEDA UNIVERSITY, YALE UNIVERSITY

  GAMESS SOFTWARE MANAGEMENT TEAM FOR THIS RELEASE:
     MARK S. GORDON (TEAM LEAD),
     BRETT BODE (SENIOR ADVISOR),
     GIUSEPPE BARCA,
     COLLEEN BERTONI,
     KRISTOPHER KEIPERT (ADVISOR),
     SAROM S. LEANG (DEVELOPMENT LEAD),
     BUU PHAM,
     JORGE LUIS GALVEZ VALLEJO (WEBSITE ADMINISTRATOR),
     PENG XU


 PARALLEL VERSION RUNNING ON        6 PROCESSORS IN        6 NODES.

 EXECUTION OF GAMESS BEGUN 08:00:39 10-FEB-2021    

            ECHO OF THE FIRST FEW INPUT CARDS -
 INPUT CARD> $contrl runtyp=optfmo scftyp=rhf maxit=200 nprint=-5 $end                      
 INPUT CARD>!$contrl runtyp=energy scftyp=rhf maxit=200 nprint=-5 $end                      
 INPUT CARD> $optfmo                                                                        
 INPUT CARD>   method=hssupd nstep=5000 opttol=1.0d-04                                      
 INPUT CARD>   iactat(1)=1,-120                                                             
 INPUT CARD> $end                                                                           
 INPUT CARD> $system modio=31 mwords=512 $end                                               
 INPUT CARD> $gddi ngroup=6 $end                                                            
 INPUT CARD> $scf                                                                           
 INPUT CARD>   npunch=0 conv=1.0d-9 dirscf=.t. diis=.t.                                     
 INPUT CARD>   ethrsh=2.0 swdiis=0.005 fdiff=.f.                                            
 INPUT CARD> $end                                                                           
 INPUT CARD> $basis gbasis=dftb $end                                                        
 INPUT CARD> $dftb                                                                          
 INPUT CARD>   scc=.true. dftb3=.t. dampxh=.t. dampex=4.0 disp=dft modgam=8                 
 INPUT CARD>   hubder(1)=-0.1492,-0.1857,-0.1575,-0.1535                                    
 INPUT CARD>   maxang(1)=2,1,2,2                                                            
 INPUT CARD> $end                                                                           
 INPUT CARD> $dftbsk                                                                        
 INPUT CARD>   C  C  /home/qv0/Apps/data/slako/3ob/3ob-3-1/C-C.skf                          
 INPUT CARD>   C  H  /home/qv0/Apps/data/slako/3ob/3ob-3-1/C-H.skf                          
 INPUT CARD>   C  O  /home/qv0/Apps/data/slako/3ob/3ob-3-1/C-O.skf                          
 INPUT CARD>   C  N  /home/qv0/Apps/data/slako/3ob/3ob-3-1/C-N.skf                          
 INPUT CARD>   H  C  /home/qv0/Apps/data/slako/3ob/3ob-3-1/H-C.skf                          
 INPUT CARD>   H  H  /home/qv0/Apps/data/slako/3ob/3ob-3-1/H-H.skf                          
 INPUT CARD>   H  O  /home/qv0/Apps/data/slako/3ob/3ob-3-1/H-O.skf                          
 INPUT CARD>   H  N  /home/qv0/Apps/data/slako/3ob/3ob-3-1/H-N.skf                          
 INPUT CARD>   O  C  /home/qv0/Apps/data/slako/3ob/3ob-3-1/O-C.skf                          
 INPUT CARD>   O  H  /home/qv0/Apps/data/slako/3ob/3ob-3-1/O-H.skf                          
 INPUT CARD>   O  O  /home/qv0/Apps/data/slako/3ob/3ob-3-1/O-O.skf                          
 INPUT CARD>   O  N  /home/qv0/Apps/data/slako/3ob/3ob-3-1/O-N.skf                          
 INPUT CARD>   N  C  /home/qv0/Apps/data/slako/3ob/3ob-3-1/N-C.skf                          
 INPUT CARD>   N  H  /home/qv0/Apps/data/slako/3ob/3ob-3-1/N-H.skf                          
 INPUT CARD>   N  O  /home/qv0/Apps/data/slako/3ob/3ob-3-1/N-O.skf                          
 INPUT CARD>   N  N  /home/qv0/Apps/data/slako/3ob/3ob-3-1/N-N.skf                          
 INPUT CARD> $end                                                                           
 INPUT CARD> $dft dc=.t. idcver=4 dcs6=1.0 dcs8=3.209 dca1=0.746 dca2=4.191 $end            
 INPUT CARD> $pcm solvnt=h2o icav=0 idisp=0 ief=-10 ifmo=-1 mxts=100000 $end                
 INPUT CARD> $tescav ntsall=240 $end                                                        
 INPUT CARD> $fmoprp nprint=131 prtdst(1)=0,0,-1,0 conv=1.0d-07 $end                        
 INPUT CARD> $fmo                                                                           
 INPUT CARD>      nbody=2                                                                   
 INPUT CARD>      nlayer=1                                                                  
 INPUT CARD>      modgrd=42                                                                 
 INPUT CARD>      NFRAG=7                                                                   
 INPUT CARD>      ICHARG(1)=   0,  0,  0,  0,  0,  0,  0                                    
 INPUT CARD>      FRGNAM(1)= L1, A2, Q3, L4, Q5,                                            
 INPUT CARD>                 V6, A7                                                         
 INPUT CARD>      INDAT(1)= 0                                                               
 INPUT CARD>                1    -23      0                                                 


 -------------------------------------------------------------
 GROUP DDI, PROGRAMMED BY: RYAN M. OLSON AND DMITRI G. FEDOROV
        FEDOROV ET AL., J. COMPUT. CHEM., 25 (2004) 872.
 -------------------------------------------------------------

 -------------------------------------------------------
 GDDI: INITIALIZATION COMPLETED FOR GROUP     1 OF     6
 WITH     1 PROCESSES BALTYP=DLB   global rank=        0
 -------------------------------------------------------

  512000000 WORDS OF MEMORY AVAILABLE

     BASIS OPTIONS
     -------------
     GBASIS=DFTB         IGAUSS=       0      POLAR=NONE    
     NDFUNC=       0     NFFUNC=       0     DIFFSP=       F
     NPFUNC=       0      DIFFS=       F     BASNAM=        


     RUN TITLE
     ---------
    FMO calculation:                                                             

 THE POINT GROUP OF THE MOLECULE IS C1      
 THE ORDER OF THE PRINCIPAL AXIS IS     0
 
  **********************************************************
  **  DENSITY-FUNCTIONAL TIGHT-BINDING (DFTB) CALCULATION **
  **********************************************************
        WRITTEN BY YOSHIO NISHIMOTO (NAGOYA UNIVERSITY)
 
 NUMBER OF SPECIES:  4
        SPECIES 1 :  C       WITH S+P   ORBITALS (USER DEFINED)
        SPECIES 2 :  H       WITH S     ORBITAL  (USER DEFINED)
        SPECIES 3 :  O       WITH S+P   ORBITALS (USER DEFINED)
        SPECIES 4 :  N       WITH S+P   ORBITALS (USER DEFINED)
 
     $DFTB OPTIONS
     -------------
 NDFTB  =       3     SCC    =       T     DFTB3  =       T
 SRSCC  =       F     DAMPXH =       T     DAMPEX =    4.00
 DISP   =DFT          ITYPMX =       0     ETEMP  =    0.00
 MODESD =       0     MODGAM =       8     PRTORB =       F
 
 --- SCC CALCULATION ---
     INCLUDE 3RD ORDER CORRECTION

 SETTING HUBBARD DERIVATIVES FOR DFTB3
 C       :     -0.14920 (USER DEFINED)
 H       :     -0.18570 (USER DEFINED)
 O       :     -0.15750 (USER DEFINED)
 N       :     -0.15350 (USER DEFINED)
     USE X-H DAMPING:  4.00000
 
 BROYDEN'S CHARGE MIXING
 DFT-D[1,2,3] TYPE DISPERSION IS TURNED ON

  16 SLATER-KOSTER FILES WILL BE READ
 
  START READING SLATER-KOSTER FILES
 
  1  1 (C        - C       ) = /home/qv0/Apps/data/slako/3ob/3ob-3-1/C-C.skf
  1  2 (C        - H       ) = /home/qv0/Apps/data/slako/3ob/3ob-3-1/C-H.skf
  1  3 (C        - O       ) = /home/qv0/Apps/data/slako/3ob/3ob-3-1/C-O.skf
  1  4 (C        - N       ) = /home/qv0/Apps/data/slako/3ob/3ob-3-1/C-N.skf
  2  1 (H        - C       ) = /home/qv0/Apps/data/slako/3ob/3ob-3-1/H-C.skf
  2  2 (H        - H       ) = /home/qv0/Apps/data/slako/3ob/3ob-3-1/H-H.skf
  2  3 (H        - O       ) = /home/qv0/Apps/data/slako/3ob/3ob-3-1/H-O.skf
  2  4 (H        - N       ) = /home/qv0/Apps/data/slako/3ob/3ob-3-1/H-N.skf
  3  1 (O        - C       ) = /home/qv0/Apps/data/slako/3ob/3ob-3-1/O-C.skf
  3  2 (O        - H       ) = /home/qv0/Apps/data/slako/3ob/3ob-3-1/O-H.skf
  3  3 (O        - O       ) = /home/qv0/Apps/data/slako/3ob/3ob-3-1/O-O.skf
  3  4 (O        - N       ) = /home/qv0/Apps/data/slako/3ob/3ob-3-1/O-N.skf
  4  1 (N        - C       ) = /home/qv0/Apps/data/slako/3ob/3ob-3-1/N-C.skf
  4  2 (N        - H       ) = /home/qv0/Apps/data/slako/3ob/3ob-3-1/N-H.skf
  4  3 (N        - O       ) = /home/qv0/Apps/data/slako/3ob/3ob-3-1/N-O.skf
  4  4 (N        - N       ) = /home/qv0/Apps/data/slako/3ob/3ob-3-1/N-N.skf

 ATOM   ATOMIC CHARGE
 C           6.0
 H           1.0
 O           8.0
 N           7.0

 TOTAL NUMBER OF BASIS SET SHELLS             =    7
 NUMBER OF CARTESIAN GAUSSIAN BASIS FUNCTIONS =   13
  ________________________________
 
           DFTD3 V1.2             
   S.GRIMME, UNIVERSITY MUENSTER  
   WED MAR 10 08:38:00 CET 2010   
  ________________________________
 
 PLEASE CITE DFT-D3 WORK DONE WITH THIS CODE AS:
 S. GRIMME, J. ANTONY, S. EHRLICH AND H. KRIEG,
 J. CHEM. PHYS, 132 (2010), 154104.
 IF USED WITH BJ-DAMPING CITE ALSO
 S. GRIMME, S. EHRLICH AND L. GOERIGK,
 J. COMPUT. CHEM. 32 (2011), 1456-1465
 
 DFT-D3 PARAMETERS WILL BE LOADED AND PRINTED
 BEFORE THE RESULTS
 
 IMPLEMENTATION OF DFT-D IN GAMESS BY:
 R.PEVERATI AND K.K.BALDRIDGE, 
 J.CHEM.THEORY COMPUT. 4,(2008), 2030-2048
 

 SELECTED MURRAY-HANDY-LAMING RADIAL GRID

 LEGACY BECKE'S FUZZY CELL METHOD

 SELECTED ORIGINAL BECKE'S PARTITION FUNCTION
 ERROR !! DCS8 MUST BE USED WITH DFT-D3

     $CONTRL OPTIONS
     ---------------
 SCFTYP=RHF          RUNTYP=OPTFMO       EXETYP=RUN     
 MPLEVL=       0     CITYP =NONE         CCTYP =NONE         VBTYP =NONE    
 DFTTYP=NONE         TDDFT =NONE    
 MULT  =       1     ICHARG=       0     NZVAR =       0     COORD =UNIQUE  
 PP    =NONE         RELWFN=NONE         LOCAL =NONE         NUMGRD=       F
 ISPHER=       1     NOSYM =       0     MAXIT =     200     UNITS =ANGS    
 PLTORB=       F     MOLPLT=       F     AIMPAC=       F     FRIEND=        
 NPRINT=      -5     IREST =       0     GEOM  =INPUT   
 NORMF =       0     NORMP =       0     ITOL  =      24     ICUT  =      -1
 INTTYP=BEST         GRDTYP=BEST         QMTTOL= 1.0E-06

     $SYSTEM OPTIONS
     ---------------
  REPLICATED MEMORY=   512000000 WORDS (ON EVERY NODE).
 DISTRIBUTED MEMDDI=           0 MILLION WORDS IN AGGREGATE,
 MEMDDI DISTRIBUTED OVER   1 PROCESSORS IS           0 WORDS/PROCESSOR.
 TOTAL MEMORY REQUESTED ON EACH PROCESSOR=   512000000 WORDS.
 TIMLIM=      525600.00 MINUTES, OR     365.0 DAYS.
 PARALL= F  BALTYP=  DLB     KDIAG=    0  COREFL= F
 MXSEQ2=     300 MXSEQ3=     150  mem10=         0  mem22=         0

     High-tech $SYSTEM options in MODIO:      31
        (       1) file flushing:        no 
        (       2) recycle dictionary:   yes
        (       4) skip timing summary:  yes
        (       8) save DFT grid file:   no 
        (      16) reduce output:        yes
        (      32) slaves open F15:      yes
        (      64) in-memory F15:        no 
        (     128) parallelize EVVRSP:   yes
        (     256) reduce timing output: no 
        (     512) use XYZ file:         no 
        (    1024) supershort output:    no 
        (    2048) superfast calculation:no 

 ** LOOKING UP INTERNALLY STORED DATA FOR SOLVENT=H2O      **
 OPTICAL AND PHYSICAL CONSTANTS:
 EPS= 78.390; EPSINF=  1.776; RSOLV=  1.385 A; VMOL=  18.070 ML/MOL;
 TCE= .25700E-03 1/K; STEN= 71.810 DYN/CM;  DSTEN=  0.6500; CMF=  1.2770


     -----------------------------------
     INPUT FOR PCM SOLVATION CALCULATION 
     -----------------------------------
     IEF   =     -10
     ICOMP =       0     IFIELD=       0     ICAV  =       0
     IDISP =       0     IREP  =       0     IDP   =       0

     SOLVNT=H2O          EPS   = 78.3900     EPSINF=  1.7760
     VMOL  = 18.0700     TCE   =  0.00025700 STEN  = 71.8100
     DSTEN =  0.6500     CMF   =  1.2770     RSOLV =  1.3850

     NESFP =       0
     OMEGA = 40.0000     RET   =100.0000     FRO   =  0.7000

     TABS  =298.0000     IPRINT=       0

     --------------------------------
     INPUT FOR ITERATIVE C-PCM METHOD 
     --------------------------------
     IPCMIT  =         1     MXDIIS  =        50
     MXITR1  =       200     MXITR2  =       200
     THRES   = 0.100E-09     IMUL    =         3
     RCUT(1) =   20.0000     RCUT(2) =   50.0000

     IDIRCT  =         1
     IMGABI  =         0     RABI    =    4.0000
     IMGASC  =         0     RASC    =   20.0000
     THRSLS  = 0.500E-03     DENSLS  =    0.0100
     IEFPOL  =         1     REFPOL  =    0.0000

     INPUT FOR ISOTROPIC DIELECTRICS
     -------------------------------
     EPS=    78.39

 Using Gaussians for PCM contribution to MEP, params: 0.10000E+01 0.10000E-07

          ----------------
          PROPERTIES INPUT
          ----------------

     MOMENTS            FIELD           POTENTIAL          DENSITY
 IEMOM =       1   IEFLD =       0   IEPOT =       0   IEDEN =       0
 WHERE =COMASS     WHERE =NUCLEI     WHERE =NUCLEI     WHERE =NUCLEI  
 OUTPUT=BOTH       OUTPUT=BOTH       OUTPUT=NONE       OUTPUT=BOTH    
 IEMINT=       0   IEFINT=       0                     IEDINT=       0
                                                       MORB  =       0
          EXTRAPOLATION IN EFFECT
          DIIS IN EFFECT
 ORBITAL PRINTING OPTION: NPREO=     1 32767     2     1

     -------------------------------
     INTEGRAL TRANSFORMATION OPTIONS
     -------------------------------
     NWORD  =            0
     CUTOFF = 1.0E-10     MPTRAN =       0
     DIRTRF =       T     AOINTS =DUP     

          ----------------------
          INTEGRAL INPUT OPTIONS
          ----------------------
 NOPK  =       1 NORDER=       0 SCHWRZ=       T

 ..... DONE SETTING UP THE RUN .....
 STEP CPU TIME =     0.07 TOTAL CPU TIME =          0.1 (      0.0 MIN)
 TOTAL WALL CLOCK TIME=          0.1 SECONDS, CPU UTILIZATION IS    87.61%

 """""""""""""""""""""""""""""""""""""""""""""""""""""""""""""""""""""""""""
 FMO geometry optimisation driver:

 Method=HSSUPD   UPDATE=BFGS       Hess=GUESS    LINSER=   0   NFRZ=     0
   STEP=  0.7500 STPMIN=  0.0000 STPMAX=  1.0000 STPFAC=  1.0000

 Using      3364 words of memory.
 """""""""""""""""""""""""""""""""""""""""""""""""""""""""""""""""""""""""""

     10830 words will be used to store inverse Hessian.

 CPU     0: STEP CPU TIME=     0.01 TOTAL CPU TIME=          0.1 (      0.0 MIN)
 TOTAL WALL CLOCK TIME=          0.1 SECONDS, CPU UTILIZATION IS    88.33%

                    ----------------------
                    AO INTEGRAL TECHNOLOGY
                    ----------------------
     S,P,L SHELL ROTATED AXIS INTEGRALS, REPROGRAMMED BY
        KAZUYA ISHIMURA (IMS) AND JOSE SIERRA (SYNSTAR).
     S,P,D,L SHELL ROTATED AXIS INTEGRALS PROGRAMMED BY
        KAZUYA ISHIMURA (INSTITUTE FOR MOLECULAR SCIENCE).
     S,P,D,F,G SHELL TO TOTAL QUARTET ANGULAR MOMENTUM SUM 5,
        ERIC PROGRAM BY GRAHAM FLETCHER (ELORET AND NASA ADVANCED
        SUPERCOMPUTING DIVISION, AMES RESEARCH CENTER).
     S,P,D,F,G,L SHELL GENERAL RYS QUADRATURE PROGRAMMED BY
        MICHEL DUPUIS (PACIFIC NORTHWEST NATIONAL LABORATORY).
 Setting modorb=3 flag...
 Setting modorb=3 flag...

 -----------------------------------------------------------------------
                  The Fragment Molecular Orbital (FMO) method.
                         Version 5.4
          coded by D. G. Fedorov under the guidance of K. Kitaura,
    with contributions from N. Asada, K. R. Brorsen, M. Chiba, C. Choi,
 D. S. Kaliakin, N. Minezawa, V. Mironov, T. Nagata, H. Nakata, Y. Nishimoto,
               S. R. Pruitt, C. Steinmann, and F. Zahariev.
       All publications using the FMO method in GAMESS should cite:
          D. G. Fedorov, K. Kitaura, J. Chem. Phys. 120, 6832 (2004).
 -----------------------------------------------------------------------

 Used memory (words):       778912
 Number of fragments:      7
 Number of layers:         1
 N-body FMO method:        2
 Number of atoms:        120
 Total charge:             0
 Total spin multiplicity:  1
 Number of basis sets:     1
 Number of LMO types:      1
 Number of boundaries:     6
 MonomerSCF convergence:   0.1000E-06
 Max monomerSCF iter:     30
 MonomerSCF criterion:     internal
 Max AOs per n-mer:       50       99
 Projection operator constant:  0.10E+07
 Layer electron correlation information
     nbody=  2
    SCFTYP=RHF     
    MPLEVL=  0
    DFTTYP=NONE    
     CITYP=NONE    
     CCTYP=NONE    
     TDDFT=NONE    
 FMO method: FMO2-DFTB3/D/PCM<1>

 Bond fragmentation scheme: HOP

 FMO approximations.
    Using point charge approximation for the 2e ESP with the VdW factor   2.00
    Using ES-dimer approximation with the VdW factor   2.00
    The uniform distances will be used in ESPs.
    Van der Waals radii in Angstrom are:
       R(C  )=  1.5000
       R(H  )=  1.2000
       R(O  )=  1.4000
       R(N  )=  1.5000
    FMO gradient: add ESP derivative terms.
    FMO gradient: add Mulliken charge derivative.
    FMO gradient: add HOP derivatives.
    FMO gradient: add response terms with SCZV.

 FMO initial guess options.
    Using monomer density to form dimer guess.
    Orthonormalize initial guess orbitals.

 FMO extensions.

 FMO automation options.

 FMO SCF converger options.
    SCF convergers:
    529    529    529    529    529    529    529    529    529    529
    Fragment orbitals will be exchanged.
    Fragment energies will be exchanged.

 FMO parallelisation options.
    Smart parallel load balancing: large jobs first.
    ESPs will be shell parallelised.
    Broadcast all fragments at once.
    Do the fragment initialisation in the reverse order.

 FMO properties and print-out level.
    Interfragment CT method:    4
          Puny print-out level.
    Skip ES dimer printout.
    Solvent screening model: local   

 Array dimensions maxbnd,maxknd,maxcbs,maxcao,maxbbd are:
                      15     10      4      5      4

 --------------------------------------------------


 There are           7 separated and      14 SCF (       0 of them correlated) dimers.

 Fragment statistics

      I  NAME     Q NAT0 NATB NA  NAO LAY MUL SCFTYP        NOP     MOL    CONV
 ==============================================================================
      1 L1        0   23   0   26   50 1  1 G RHF             0      -1      -1
      2 A2        0   10   1   14   29 1  1 G RHF             0      -1      -1
      3 Q3        0   17   1   25   48 1  1 G RHF             0      -1      -1
      4 L4        0   19   1   23   47 1  1 G RHF             0      -1      -1
      5 Q5        0   17   1   25   48 1  1 G RHF             0      -1      -1
      6 V6        0   16   1   20   41 1  1 G RHF             0      -1      -1
      7 A7        0   18   1   26   49 1  1 G RHF             0      -1      -1
 FMO iter  1.1,      0 fragment(s) converged, maxD 0.612471888 maxE23.746731625
 FMO iter  2.1,      0 fragment(s) converged, maxD 0.075648230 maxE 0.020968925
 FMO iter  3.1,      0 fragment(s) converged, maxD 0.016614152 maxE 0.003425755
 FMO iter  4.1,      0 fragment(s) converged, maxD 0.003835296 maxE 0.000757166
 FMO iter  5.1,      0 fragment(s) converged, maxD 0.000991242 maxE 0.000195424
 FMO iter  6.1,      0 fragment(s) converged, maxD 0.000265811 maxE 0.000055335
 FMO iter  7.1,      0 fragment(s) converged, maxD 0.000073723 maxE 0.000016265
 FMO iter  8.1,      0 fragment(s) converged, maxD 0.000020600 maxE 0.000004866
 FMO iter  9.1,      1 fragment(s) converged, maxD 0.000005805 maxE 0.000001465
 FMO iter 10.1,      3 fragment(s) converged, maxD 0.000001638 maxE 0.000000440
 FMO iter 11.1,      6 fragment(s) converged, maxD 0.000000462 maxE 0.000000133
 FMO iter 12.1,      7 fragment(s) converged, maxD 0.000000131 maxE 0.000000042

 ------------Monomer SCF for layer 1 converged in 13 iterations!------------
         7 FRAGMENTS HAVE CONVERGED IN SCZV ON ITER=   5

 Clearing disp+rep.
 Dipole moment D(xyz),DA(1)=    7.2082022   -4.9455829    0.9490858    8.7930503

 Total energy of the molecule: Eunco+D(2)=     -143.031990145

 Total energy of the molecule: Euncorr(2)=     -142.916287212

 Total energy of the molecule: Edisp  (2)=       -0.115702933
 Dipole moment D(xyz),DA(2)=    6.4909720   -3.5289354    0.2943114    7.3941005

 Energy gradient (hartree/bohr), no BSSE: G(2)

      (2) MAXIMUM GRADIENT =  0.0000945    RMS GRADIENT = 0.0000295

     Free unco+D energy in solvent=     -143.180247409
 Internal unco+D energy in solvent=     -143.031990145
 SAVE MULLIKEN IN .F23 FOR NSERCH =       0

 NSERCH:   1 E=     -143.180247409 GMAX=0.0000945 GRMS=0.0000295


 Cartesian coordinates for the CONVERGED geometry (Angst.):
     1   6    53.828121364934    69.977966861070    55.523963958265
     2   1    53.381310441267    70.535132792224    54.702106769503
     3   1    53.791865431800    70.617535226739    56.403640831134
     4   1    53.225240683859    69.093091881747    55.710554457080
     5   6    55.262849840934    69.624433169309    55.195667888548
     6   8    56.135863764245    70.515535368447    55.021556169069
     7   7    55.574684032779    68.306992595496    55.092137682113
     8   1    54.859421254472    67.580630610281    55.198762608594
     9   6    56.925798785387    67.841835764858    54.778578575585
    10   1    57.322205998902    68.456333818544    53.947784703754
    11   6    57.896196050109    68.032740524805    55.983216112145
    12   1    58.039226996470    69.108466077200    56.115363241084
    13   1    58.872889046407    67.615086554269    55.720106956008
    14   6    57.410834866891    67.434910624388    57.322077798961
    15   1    56.396214088655    67.817933760889    57.512565927101
    16   6    57.346690551029    65.902606781956    57.300998223257
    17   1    58.295796536192    65.473887675619    56.985985056018
    18   1    56.574833638667    65.548010522735    56.623116846494
    19   1    57.115261948722    65.522154166943    58.293289233673
    20   6    58.319572598424    67.919681230263    58.459367453271
    21   1    58.337148646709    69.006264321000    58.504799523365
    22   1    59.340120993231    67.571784391048    58.314675891179
    23   1    57.969586636286    67.543884199218    59.417817889103
    24   6    56.832415488411    66.386989904891    54.295225124424
    25   8    55.727020998357    65.789625182341    54.260550025833
    26   7    57.979330387142    65.794778471288    53.870345928506
    27   1    58.876919205128    66.271293428702    53.999936882689
    28   6    58.043886099700    64.351852438681    53.598425153314
    29   1    57.004570453191    63.989959995061    53.557327827658
    30   6    58.745384850094    64.068570897098    52.260194635770
    31   1    59.762476942919    64.453965154511    52.271543808874
    32   1    58.209077708492    64.541369002875    51.440951989475
    33   1    58.786997562082    62.998203581575    52.074063101776
    34   6    58.785501121545    63.662943062344    54.766815878887
    35   8    59.630329235304    64.286103289796    55.451124299097
    36   7    58.482616140627    62.359886619374    55.012116919290
    37   1    57.772470312329    61.876548498311    54.453314964073
    38   6    59.069330441166    61.633965040998    56.149114486324
    39   1    59.733283036813    62.348501542203    56.660080348296
    40   6    57.968496069129    61.138013114203    57.117762984328
    41   1    58.449046103278    60.619180581186    57.952081460418
    42   1    57.353132369702    60.399150014293    56.595240986855
    43   6    57.093350285472    62.279634296686    57.648598802676
    44   1    56.639951228872    62.810946045260    56.804297280824
    45   1    57.709940004135    63.002465857030    58.186415612344
    46   6    55.991303486072    61.776847555933    58.573687522398
    47   8    55.906478119674    62.163460076363    59.763603653380
    48   7    55.101295636732    60.883517663572    58.064683870890
    49   1    54.330134892896    60.552582017768    58.644070768303
    50   1    55.127998525994    60.603087456674    57.085727201903
    51   6    59.885958993555    60.430192792441    55.625927841310
    52   8    59.314404012477    59.372934041244    55.258282222122
    53   7    61.234487787505    60.564994805560    55.565314162597
    54   1    61.688114773023    61.396250999372    55.958230980838
    55   6    62.097196393713    59.428600935693    55.176717601148
    56   1    61.590782303141    58.903469040884    54.349510949273
    57   6    63.485386359976    59.923010900857    54.744899272290
    58   1    64.089719927714    59.054762818586    54.466998303397
    59   1    63.974361878588    60.380154107037    55.610495398382
    60   6    63.454607062927    60.935412370953    53.578625630072
    61   1    62.799267380141    61.770256046999    53.872331714108
    62   6    64.859611474999    61.500155021525    53.337609150414
    63   1    65.550487336006    60.711811644685    53.046583939728
    64   1    65.246748274888    61.971260342833    54.238296408811
    65   1    64.843531733201    62.243519108114    52.544162464744
    66   6    62.886805453373    60.317176301340    52.295405853769
    67   1    61.857736057504    59.994305312451    52.434466347403
    68   1    63.472941619375    59.454286044678    51.986995342001
    69   1    62.903138842379    61.042105824525    51.485167329047
    70   6    62.175237420738    58.477401918617    56.397957975493
    71   8    63.053222604657    58.604561563130    57.286891713957
    72   7    61.192430634372    57.547838441727    56.498190930972
    73   1    60.501463777180    57.451023258577    55.748898780688
    74   6    61.025801872053    56.714554403282    57.704915072830
    75   1    61.350687367131    57.326906448423    58.564684318436
    76   6    59.547483367286    56.324904911864    57.866029286519
    77   1    59.443437128888    55.690205154242    58.749479821270
    78   1    59.229469224041    55.729363712652    57.006165725415
    79   6    58.649583632182    57.561110278526    57.996261613119
    80   1    58.823169222810    58.220766705838    57.135128005910
    81   1    58.919620614598    58.134689139825    58.887703804714
    82   6    57.166733380886    57.217937022890    58.017757104528
    83   8    56.672032456855    56.371277876098    57.236199473771
    84   7    56.377326253661    57.916433230892    58.880464096701
    85   1    55.383500111099    57.695772907132    58.943890619154
    86   1    56.781275013618    58.530336513914    59.585473000801
    87   6    61.973607832204    55.490697023383    57.588701565283
    88   8    61.574204671976    54.367828396260    57.197156238156
    89   7    63.269593034553    55.734589960527    57.906008489193
    90   1    63.560560926824    56.678003557060    58.183958490943
    91   6    64.345771316591    54.774775697851    57.651441532805
    92   1    63.944972134536    53.758170641689    57.797628075032
    93   6    64.837771168047    54.902394272670    56.157489129923
    94   1    63.943412603880    54.748792796668    55.535561765950
    95   6    65.384023882449    56.304618196006    55.870396521266
    96   1    66.283266632242    56.498736076439    56.450438895015
    97   1    64.649069999611    57.067340810140    56.119020963296
    98   1    65.633884855157    56.404462569223    54.816988491227
    99   6    65.859005696683    53.819261218490    55.801750555628
   100   1    65.462458223502    52.828121306691    56.012679294581
   101   1    66.786090122059    53.939682604289    56.360803422772
   102   1    66.099555833715    53.867573423050    54.742599456329
   103   6    65.478419096140    55.049846710806    58.650250298902
   104   8    65.625271903867    56.190123993056    59.157657275128
   105   7    66.304183059296    54.018058655555    58.957841736311
   106   1    66.181721319845    53.106215519686    58.510139221564
   107   6    67.514170094527    54.200222062593    59.765566920663
   108   1    67.535951136682    55.261358237494    60.062782269073
   109   6    67.474457621286    53.316669742292    61.025983151496
   110   1    67.411530784640    52.264463189949    60.756933892631
   111   1    66.608695324643    53.565235318174    61.635208128136
   112   1    68.369685544828    53.464926601111    61.625034416120
   113   6    68.754280153373    53.887170620312    58.894029958470
   114   8    68.625302613444    53.352642084870    57.764767452839
   115   7    69.965810183347    54.218138425991    59.408552987354
   116   1    70.019209267196    54.660226761522    60.329653097414
   117   6    71.210876233350    53.975653920047    58.705564301454
   118   1    70.983907646586    53.520701016302    57.742312440842
   119   1    71.860205431397    53.301617924405    59.276543723642
   120   1    71.756841003337    54.911599010046    58.541008270931

 Geometry optimisation converged in    1 steps.

              12085020  WORDS OF DYNAMIC MEMORY USED
 EXECUTION OF GAMESS TERMINATED NORMALLY 08:00:45 10-FEB-2021    
 DDI: 263640 bytes (0.3 MB / 0 MWords) used by master data server.

 ----------------------------------------
 CPU timing information for all processes
 ========================================
 0: 4.474 + 0.299 = 4.773
 1: 4.709 + 0.264 = 4.973
 2: 4.621 + 0.222 = 4.843
 3: 4.708 + 0.224 = 4.933
 4: 4.678 + 0.208 = 4.886
 5: 4.583 + 0.165 = 4.748
 6: 0.35 + 0.373 = 0.409
 7: 0.00 + 0.04 = 0.04
 8: 0.00 + 0.03 = 0.04
 9: 0.01 + 0.03 = 0.04
 10: 0.01 + 0.02 = 0.03
 11: 0.00 + 0.02 = 0.03
 ----------------------------------------
 ddikick.x: exited gracefully.
----- accounting info -----
Files used on the master node or-condo-c227.ornl.gov were:
-rw-r--r-- 1 qv0 users    14830 Feb 10 08:00 /tmp/tmp.qv0.819745//sars2-nemo.tmp-2021-02-10_080038/sars2-nemo.F05
-rw-r--r-- 1 qv0 users    12594 Feb 10 08:00 /tmp/tmp.qv0.819745//sars2-nemo.tmp-2021-02-10_080038/sars2-nemo.F06.001
-rw-r--r-- 1 qv0 users    12594 Feb 10 08:00 /tmp/tmp.qv0.819745//sars2-nemo.tmp-2021-02-10_080038/sars2-nemo.F06.002
-rw-r--r-- 1 qv0 users    12594 Feb 10 08:00 /tmp/tmp.qv0.819745//sars2-nemo.tmp-2021-02-10_080038/sars2-nemo.F06.003
-rw-r--r-- 1 qv0 users    12594 Feb 10 08:00 /tmp/tmp.qv0.819745//sars2-nemo.tmp-2021-02-10_080038/sars2-nemo.F06.004
-rw-r--r-- 1 qv0 users    12594 Feb 10 08:00 /tmp/tmp.qv0.819745//sars2-nemo.tmp-2021-02-10_080038/sars2-nemo.F06.005
-rw-r--r-- 1 qv0 users     9009 Feb 10 08:00 /tmp/tmp.qv0.819745//sars2-nemo.tmp-2021-02-10_080038/sars2-nemo.F07
-rw-r--r-- 1 qv0 users     9009 Feb 10 08:00 /tmp/tmp.qv0.819745//sars2-nemo.tmp-2021-02-10_080038/sars2-nemo.F07.001
-rw-r--r-- 1 qv0 users     9009 Feb 10 08:00 /tmp/tmp.qv0.819745//sars2-nemo.tmp-2021-02-10_080038/sars2-nemo.F07.002
-rw-r--r-- 1 qv0 users     9009 Feb 10 08:00 /tmp/tmp.qv0.819745//sars2-nemo.tmp-2021-02-10_080038/sars2-nemo.F07.003
-rw-r--r-- 1 qv0 users     9009 Feb 10 08:00 /tmp/tmp.qv0.819745//sars2-nemo.tmp-2021-02-10_080038/sars2-nemo.F07.004
-rw-r--r-- 1 qv0 users     9009 Feb 10 08:00 /tmp/tmp.qv0.819745//sars2-nemo.tmp-2021-02-10_080038/sars2-nemo.F07.005
-rw-r--r-- 1 qv0 users 69660880 Feb 10 08:00 /tmp/tmp.qv0.819745//sars2-nemo.tmp-2021-02-10_080038/sars2-nemo.F10.000
-rw-r--r-- 1 qv0 users  4842560 Feb 10 08:00 /tmp/tmp.qv0.819745//sars2-nemo.tmp-2021-02-10_080038/sars2-nemo.F10.001
-rw-r--r-- 1 qv0 users  4842560 Feb 10 08:00 /tmp/tmp.qv0.819745//sars2-nemo.tmp-2021-02-10_080038/sars2-nemo.F10.002
-rw-r--r-- 1 qv0 users  4842560 Feb 10 08:00 /tmp/tmp.qv0.819745//sars2-nemo.tmp-2021-02-10_080038/sars2-nemo.F10.003
-rw-r--r-- 1 qv0 users  4842560 Feb 10 08:00 /tmp/tmp.qv0.819745//sars2-nemo.tmp-2021-02-10_080038/sars2-nemo.F10.004
-rw-r--r-- 1 qv0 users  4842560 Feb 10 08:00 /tmp/tmp.qv0.819745//sars2-nemo.tmp-2021-02-10_080038/sars2-nemo.F10.005
-rw-r--r-- 1 qv0 users     2584 Feb 10 08:00 /tmp/tmp.qv0.819745//sars2-nemo.tmp-2021-02-10_080038/sars2-nemo.F23.000
-rw-r--r-- 1 qv0 users     2584 Feb 10 08:00 /tmp/tmp.qv0.819745//sars2-nemo.tmp-2021-02-10_080038/sars2-nemo.F23.001
-rw-r--r-- 1 qv0 users     2584 Feb 10 08:00 /tmp/tmp.qv0.819745//sars2-nemo.tmp-2021-02-10_080038/sars2-nemo.F23.002
-rw-r--r-- 1 qv0 users     2584 Feb 10 08:00 /tmp/tmp.qv0.819745//sars2-nemo.tmp-2021-02-10_080038/sars2-nemo.F23.003
-rw-r--r-- 1 qv0 users     2584 Feb 10 08:00 /tmp/tmp.qv0.819745//sars2-nemo.tmp-2021-02-10_080038/sars2-nemo.F23.004
-rw-r--r-- 1 qv0 users     2584 Feb 10 08:00 /tmp/tmp.qv0.819745//sars2-nemo.tmp-2021-02-10_080038/sars2-nemo.F23.005
-rw-r--r-- 1 qv0 users        0 Feb 10 08:00 /tmp/tmp.qv0.819745//sars2-nemo.tmp-2021-02-10_080038/sars2-nemo.F26.000
-rw-r--r-- 1 qv0 users        0 Feb 10 08:00 /tmp/tmp.qv0.819745//sars2-nemo.tmp-2021-02-10_080038/sars2-nemo.F26.001
-rw-r--r-- 1 qv0 users        0 Feb 10 08:00 /tmp/tmp.qv0.819745//sars2-nemo.tmp-2021-02-10_080038/sars2-nemo.F26.002
-rw-r--r-- 1 qv0 users        0 Feb 10 08:00 /tmp/tmp.qv0.819745//sars2-nemo.tmp-2021-02-10_080038/sars2-nemo.F26.003
-rw-r--r-- 1 qv0 users        0 Feb 10 08:00 /tmp/tmp.qv0.819745//sars2-nemo.tmp-2021-02-10_080038/sars2-nemo.F26.004
-rw-r--r-- 1 qv0 users        0 Feb 10 08:00 /tmp/tmp.qv0.819745//sars2-nemo.tmp-2021-02-10_080038/sars2-nemo.F26.005
-rw-r--r-- 1 qv0 users        0 Feb 10 08:00 /tmp/tmp.qv0.819745//sars2-nemo.tmp-2021-02-10_080038/sars2-nemo.F27.000
-rw-r--r-- 1 qv0 users        0 Feb 10 08:00 /tmp/tmp.qv0.819745//sars2-nemo.tmp-2021-02-10_080038/sars2-nemo.F27.001
-rw-r--r-- 1 qv0 users        0 Feb 10 08:00 /tmp/tmp.qv0.819745//sars2-nemo.tmp-2021-02-10_080038/sars2-nemo.F27.002
-rw-r--r-- 1 qv0 users        0 Feb 10 08:00 /tmp/tmp.qv0.819745//sars2-nemo.tmp-2021-02-10_080038/sars2-nemo.F27.003
-rw-r--r-- 1 qv0 users        0 Feb 10 08:00 /tmp/tmp.qv0.819745//sars2-nemo.tmp-2021-02-10_080038/sars2-nemo.F27.004
-rw-r--r-- 1 qv0 users        0 Feb 10 08:00 /tmp/tmp.qv0.819745//sars2-nemo.tmp-2021-02-10_080038/sars2-nemo.F27.005
-rw-r--r-- 1 qv0 users    86648 Feb 10 08:00 /tmp/tmp.qv0.819745//sars2-nemo.tmp-2021-02-10_080038/sars2-nemo.F38.000
-rw-r--r-- 1 qv0 users    86648 Feb 10 08:00 /tmp/tmp.qv0.819745//sars2-nemo.tmp-2021-02-10_080038/sars2-nemo.F38.001
-rw-r--r-- 1 qv0 users    86648 Feb 10 08:00 /tmp/tmp.qv0.819745//sars2-nemo.tmp-2021-02-10_080038/sars2-nemo.F38.002
-rw-r--r-- 1 qv0 users    86648 Feb 10 08:00 /tmp/tmp.qv0.819745//sars2-nemo.tmp-2021-02-10_080038/sars2-nemo.F38.003
-rw-r--r-- 1 qv0 users    86648 Feb 10 08:00 /tmp/tmp.qv0.819745//sars2-nemo.tmp-2021-02-10_080038/sars2-nemo.F38.004
-rw-r--r-- 1 qv0 users    86648 Feb 10 08:00 /tmp/tmp.qv0.819745//sars2-nemo.tmp-2021-02-10_080038/sars2-nemo.F38.005
-rw-r--r-- 1 qv0 users   409600 Feb 10 08:00 /tmp/tmp.qv0.819745//sars2-nemo.tmp-2021-02-10_080038/sars2-nemo.F40.000
-rw-r--r-- 1 qv0 users   409600 Feb 10 08:00 /tmp/tmp.qv0.819745//sars2-nemo.tmp-2021-02-10_080038/sars2-nemo.F40.001
-rw-r--r-- 1 qv0 users   409600 Feb 10 08:00 /tmp/tmp.qv0.819745//sars2-nemo.tmp-2021-02-10_080038/sars2-nemo.F40.002
-rw-r--r-- 1 qv0 users   409600 Feb 10 08:00 /tmp/tmp.qv0.819745//sars2-nemo.tmp-2021-02-10_080038/sars2-nemo.F40.003
-rw-r--r-- 1 qv0 users   409600 Feb 10 08:00 /tmp/tmp.qv0.819745//sars2-nemo.tmp-2021-02-10_080038/sars2-nemo.F40.004
-rw-r--r-- 1 qv0 users   409600 Feb 10 08:00 /tmp/tmp.qv0.819745//sars2-nemo.tmp-2021-02-10_080038/sars2-nemo.F40.005
Wed Feb 10 08:00:48 EST 2021
0.153u 0.057s 0:10.14 1.9%	0+0k 0+344io 0pf+0w
