# Supplementary material for: Structural and functional characterization of NEMO cleavage by SARS-CoV-2 3CLpro
Source: Nat Commun. 2022 Sep 8;13:5285. doi: 10.1038/s41467-022-32922-9 (PMC9453703; doi:10.1038/s41467-022-32922-9)
Supplement: Supplementary file 4 — Supplementary Data 1 [file 41467_2022_32922_MOESM4_ESM.zip › supp_files/dftb_xyzoutputs/sars1_receptor.out]

NGROUP KEYWORD IN GDDI GROUP FOUND
NUMBER OF GROUPS = 36

----- GAMESS execution script 'rungms' -----
This job is running on host or-condo-c319.ornl.gov
under operating system Linux at Wed Feb 10 00:57:59 EST 2021
Available scratch disk space (Kbyte units) at beginning of the job is
Filesystem     1K-blocks  Used Available Use% Mounted on
none           132027616     0 132027616   0% /tmp
GAMESS temporary binary files will be written to /tmp/tmp.qv0.819741//sars1.tmp-2021-02-10_005759
GAMESS supplementary output files will be written to /tmp/tmp.qv0.819741//sars1.data-2021-02-10_005759
Copying input file sars1.inp to your run's scratch directory...
This is a GDDI run, keeping various output files on local disks
------------
HOSTLIST = or-condo-c319.ornl.gov:cpus=1 or-condo-c319.ornl.gov:cpus=1 or-condo-c319.ornl.gov:cpus=1 or-condo-c319.ornl.gov:cpus=1 or-condo-c319.ornl.gov:cpus=1 or-condo-c319.ornl.gov:cpus=1 or-condo-c319.ornl.gov:cpus=1 or-condo-c319.ornl.gov:cpus=1 or-condo-c319.ornl.gov:cpus=1 or-condo-c319.ornl.gov:cpus=1 or-condo-c319.ornl.gov:cpus=1 or-condo-c319.ornl.gov:cpus=1 or-condo-c319.ornl.gov:cpus=1 or-condo-c319.ornl.gov:cpus=1 or-condo-c319.ornl.gov:cpus=1 or-condo-c319.ornl.gov:cpus=1 or-condo-c319.ornl.gov:cpus=1 or-condo-c319.ornl.gov:cpus=1 or-condo-c319.ornl.gov:cpus=1 or-condo-c319.ornl.gov:cpus=1 or-condo-c319.ornl.gov:cpus=1 or-condo-c319.ornl.gov:cpus=1 or-condo-c319.ornl.gov:cpus=1 or-condo-c319.ornl.gov:cpus=1 or-condo-c319.ornl.gov:cpus=1 or-condo-c319.ornl.gov:cpus=1 or-condo-c319.ornl.gov:cpus=1 or-condo-c319.ornl.gov:cpus=1 or-condo-c319.ornl.gov:cpus=1 or-condo-c319.ornl.gov:cpus=1 or-condo-c319.ornl.gov:cpus=1 or-condo-c319.ornl.gov:cpus=1 or-condo-c319.ornl.gov:cpus=1 or-condo-c319.ornl.gov:cpus=1 or-condo-c319.ornl.gov:cpus=1 or-condo-c319.ornl.gov:cpus=1
------------
NNODES   =  36
NPP      =  1
HOSTLIST =  or-condo-c319.ornl.gov:cpus=1 or-condo-c319.ornl.gov:cpus=1 or-condo-c319.ornl.gov:cpus=1 or-condo-c319.ornl.gov:cpus=1 or-condo-c319.ornl.gov:cpus=1 or-condo-c319.ornl.gov:cpus=1 or-condo-c319.ornl.gov:cpus=1 or-condo-c319.ornl.gov:cpus=1 or-condo-c319.ornl.gov:cpus=1 or-condo-c319.ornl.gov:cpus=1 or-condo-c319.ornl.gov:cpus=1 or-condo-c319.ornl.gov:cpus=1 or-condo-c319.ornl.gov:cpus=1 or-condo-c319.ornl.gov:cpus=1 or-condo-c319.ornl.gov:cpus=1 or-condo-c319.ornl.gov:cpus=1 or-condo-c319.ornl.gov:cpus=1 or-condo-c319.ornl.gov:cpus=1 or-condo-c319.ornl.gov:cpus=1 or-condo-c319.ornl.gov:cpus=1 or-condo-c319.ornl.gov:cpus=1 or-condo-c319.ornl.gov:cpus=1 or-condo-c319.ornl.gov:cpus=1 or-condo-c319.ornl.gov:cpus=1 or-condo-c319.ornl.gov:cpus=1 or-condo-c319.ornl.gov:cpus=1 or-condo-c319.ornl.gov:cpus=1 or-condo-c319.ornl.gov:cpus=1 or-condo-c319.ornl.gov:cpus=1 or-condo-c319.ornl.gov:cpus=1 or-condo-c319.ornl.gov:cpus=1 or-condo-c319.ornl.gov:cpus=1 or-condo-c319.ornl.gov:cpus=1 or-condo-c319.ornl.gov:cpus=1 or-condo-c319.ornl.gov:cpus=1 or-condo-c319.ornl.gov:cpus=1
MKL_NUM  =  1

 Distributed Data Interface kickoff program.
 Initiating 36 compute processes on 36 nodes to run the following command:
 /home/qv0/Apps/ssoftwares/gamess/gamess_Sep302020R2//gamess.00.x sars1 


          *                                                     *
          *          GAMESS VERSION = 30 SEP 2020 (R2)          *
          *                                                     *
          *              doi.org/10.1063/5.0005188              *
          *                                                     *
          **************** 64 BIT INTEL VERSION *****************

  GAMESS HAS BEEN MADE POSSIBLE WITH IMPORTANT CONTRIBUTIONS FROM
  THE FOLLOWING INDIVIDUALS (IN ALPHABETICAL ORDER):

     IVANA ADAMOVIC, CHRISTINE AIKENS, TOMOKO AKAMA,
     YURI ALEXEEV, YURIKO AOKI, POOJA ARORA, TOSHIO ASADA,
     ANDREY ASADCHEV, KIM K. BALDRIDGE, PRADIPTA BANDYOPADHYAY,
     MARIA BARYSZ, ROB BELL, JONATHAN BENTZ, COLLEEN BERTONI,
     JERRY A. BOATZ, BRETT BODE, KURT BRORSEN, KURT R. BRORSEN,
     LAIMUTIS BYTAUTAS, CALEB CARLIN, LAURA CARRINGTON,
     GALINA CHABAN, BENOIT CHAMPAGNE, WEI CHEN, MAHITO CHIBA,
     DAN CHIPMAN, CHEOL HO CHOI, TANNER CULPITT,
     DIPAYAN DATTA, PAUL DAY, ALBERT DEFUSCO,
     NUWAN DESILVA, J. EMILIANO DEUSTUA,
     TIM DUDLEY, MICHEL DUPUIS, STEVEN T. ELBERT,
     DMITRI FEDOROV, ALEX FINDLATER, GRAHAM FLETCHER,
     MARK FREITAG, CHRISTIAN FRIEDL, DAVID GARMER,
     IGOR S. GERASIMOV, KURT GLAESEMANN, MARK S. GORDON,
     JEFFREY GOUR, FENG LONG GU, EMILIE B. GUIDEZ,
     ANASTASIA GUNINA, SHARON HAMMES-SCHIFFER, MASATAKE HARUTA,
     KIMIHIKO HIRAO, YASUHIRO IKABATA, TZVETELIN IORDANOV,
     STEPHAN IRLE, KAZUYA ISHIMURA, JOE IVANIC, FRANK JENSEN,
     JAN H. JENSEN, VISVALDAS KAIRYS, MUNEAKI KAMIYA,
     MICHIO KATOUDA, NAOAKI KAWAKAMI, DAN KEMP, BERNARD KIRTMAN,
     KAZUO KITAURA, MARIUSZ KLOBUKOWSKI, MASATO KOBAYASHI,
     PRAKASHAN KORAMBATH, JACEK KORCHOWIEC, SHIRO KOSEKI,
     KAROL KOWALSKI, JIMMY KROMANN, STANISLAW KUCHARSKI,
     HENRY KURTZ, SAROM SOK LEANG, HUI LI, SHUHUA LI, WEI LI,
     JESSE LUTZ, ALEKSANDR O. LYKHIN, MARCIN MAKOWSKI,
     JOANI MATO, NIKITA MATSUNAGA, BENEDETTA MENNUCCI,
     GRANT MERRILL, NORIYUKI MINEZAWA, VLADIMIR MIRONOV,
     EISAKU MIYOSHI, JOHN A. MONTGOMERY JR., HIROTOSHI MORI,
     JONATHAN MULLIN, MONIKA MUSIAL, SHIGERU NAGASE,
     TAKESHI NAGATA, HIROMI NAKAI, TAKAHITO NAKAJIMA,
     YUYA NAKAJIMA, HARUYUKI NAKANO, HIROYA NAKATA, SEAN NEDD,
     HEATHER NETZLOFF, KIET A. NGUYEN, YOSHIO NISHIMOTO,
     BOSILJKA NJEGIC, RYAN OLSON, MIKE PAK, ROBERTO PEVERATI,
     BUU PHAM, PIOTR PIECUCH, ANNA POMOGAEVA, DAVID POOLE,
     SPENCER PRUITT, OLIVIER QUINET, LUKE ROSKOP,
     KLAUS RUEDENBERG, ANDREW SAND, TOSAPORN SATTASATHUCHANA,
     NOZOMI SAWADA, MICHAEL W. SCHMIDT, PATRICK E. SCHNEIDER,
     JUNJI SEINO, PRACHI SHARMA, JUN SHEN, JIM SHOEMAKER,
     YINAN SHU, DEJUN SI, JONATHAN SKONE, LYUDMILA SLIPCHENKO,
     TONY SMITH, JIE SONG, MARK SPACKMAN, CASPER STEINMANN,
     WALT STEVENS, PEIFENG SU, SHUJUN SU, CHET SWALINA,
     TETSUYA TAKETSUGU, ZHEN TAO, NANDUN THELLAMUREGE
     SEIKEN TOKURA, JACOPO TOMASI, TSUGUKI TOUMA, TAKAO TSUNEDA,
     HIROAKI UMEDA, JORGE LUIS GALVEZ VALLEJO, YALI WANG,
     SIMON WEBB, AARON WEST, THERESA L. WINDUS, MARTA WLOCH,
     PENG XU, KIYOSHI YAGI, SUSUMU YANAGISAWA, YANG YANG,
     SOOHAENG YOO, TAKESHI YOSHIKAWA, FEDERICO ZAHARIEV,
     TOBY ZENG

  WHO ARE SUPPORTED BY THEIR INSTITUTION/UNIVERSITY/COMPANY/GROUP
  (IN ALPHABETICAL ORDER):

     EP ANALYTICS, FACULTES UNIVERSITAIRES NOTRE-DAME DE LA PAIX,
     INSTITUTE FOR MOLECULAR SCIENCE, IOWA STATE UNIVERSITY,
     JACKSON STATE UNIVERSITY, JOHANNES KEPLER UNIVERSITY LINZ,
     KYUSHU UNIVERSITY, MICHIGAN STATE UNIVERSITY,
     MIE UNIVERSITY, MOSCOW STATE UNIVERSITY,
     N. COPERNICUS UNIVERSITY, NAGOYA UNIVERSITY,
     NANJING UNIVERSITY, NAT. INST. OF ADVANCED INDUSTRIAL
     SCIENCE AND TECHNOLOGY, NATIONAL INST. OF STANDARDS AND
     TECHNOLOGY, NESMEYANOV INSTITUTE OF ORGANOELEMENT COMPOUNDS
     OF RUSSIAN ACADEMY OF SCIENCES, OSAKA PREFECTURE UNIVERSITY,
     PENNSYLVANIA STATE UNIVERSITY, TOKYO INSTITUTE OF TECHNOLOGY,
     UNIVERSITY OF AARHUS, UNIVERSITY OF ALBERTA,
     UNIVERSITY OF CALIFORNIA AT SANTA BARBARA,
     UNIVERSITY OF COPENHAGEN, UNIVERSITY OF IOWA,
     UNIVERSITY OF MEMPHIS, UNIVERSITY OF MINNESOTA,
     UNIVERSITY OF NEBRASKA, UNIVERSITY OF NEW ENGLAND,
     UNIVERSITY OF NOTRE DAME, UNIVERSITY OF PISA,
     UNIVERSITY OF SILESIA, UNIVERSITY OF TOKYO,
     UNIVERSITY OF ZURICH, WASEDA UNIVERSITY, YALE UNIVERSITY

  GAMESS SOFTWARE MANAGEMENT TEAM FOR THIS RELEASE:
     MARK S. GORDON (TEAM LEAD),
     BRETT BODE (SENIOR ADVISOR),
     GIUSEPPE BARCA,
     COLLEEN BERTONI,
     KRISTOPHER KEIPERT (ADVISOR),
     SAROM S. LEANG (DEVELOPMENT LEAD),
     BUU PHAM,
     JORGE LUIS GALVEZ VALLEJO (WEBSITE ADMINISTRATOR),
     PENG XU


 PARALLEL VERSION RUNNING ON       36 PROCESSORS IN       36 NODES.

 EXECUTION OF GAMESS BEGUN 00:58:02 10-FEB-2021    

            ECHO OF THE FIRST FEW INPUT CARDS -
 INPUT CARD>!$contrl runtyp=optfmo scftyp=rhf maxit=200 nprint=-5 $end                      
 INPUT CARD> $contrl runtyp=energy scftyp=rhf maxit=200 nprint=-5 $end                      
 INPUT CARD> $optfmo                                                                        
 INPUT CARD>   method=hssupd nstep=5000 opttol=1.0d-04                                      
 INPUT CARD>   iactat(1)=4629,-4629                                                         
 INPUT CARD> $end                                                                           
 INPUT CARD> $system modio=31 mwords=512 $end                                               
 INPUT CARD> $gddi ngroup=36 $end                                                           
 INPUT CARD> $scf                                                                           
 INPUT CARD>   npunch=0 conv=1.0d-9 dirscf=.t. diis=.t.                                     
 INPUT CARD>   ethrsh=2.0 swdiis=0.005 fdiff=.f.                                            
 INPUT CARD> $end                                                                           
 INPUT CARD> $basis gbasis=dftb $end                                                        
 INPUT CARD> $dftb                                                                          
 INPUT CARD>   scc=.true. dftb3=.t. dampxh=.t. dampex=4.0 disp=dft modgam=8                 
 INPUT CARD>   hubder(1)=-0.1535,-0.1857,-0.1492,-0.1575,-0.11                              
 INPUT CARD>   maxang(1)=2,1,2,2,3                                                          
 INPUT CARD> $end                                                                           
 INPUT CARD> $dftbsk                                                                        
 INPUT CARD>   N  N  /home/qv0/Apps/data/slako/3ob/3ob-3-1/N-N.skf                          
 INPUT CARD>   N  H  /home/qv0/Apps/data/slako/3ob/3ob-3-1/N-H.skf                          
 INPUT CARD>   N  C  /home/qv0/Apps/data/slako/3ob/3ob-3-1/N-C.skf                          
 INPUT CARD>   N  O  /home/qv0/Apps/data/slako/3ob/3ob-3-1/N-O.skf                          
 INPUT CARD>   N  S  /home/qv0/Apps/data/slako/3ob/3ob-3-1/N-S.skf                          
 INPUT CARD>   H  N  /home/qv0/Apps/data/slako/3ob/3ob-3-1/H-N.skf                          
 INPUT CARD>   H  H  /home/qv0/Apps/data/slako/3ob/3ob-3-1/H-H.skf                          
 INPUT CARD>   H  C  /home/qv0/Apps/data/slako/3ob/3ob-3-1/H-C.skf                          
 INPUT CARD>   H  O  /home/qv0/Apps/data/slako/3ob/3ob-3-1/H-O.skf                          
 INPUT CARD>   H  S  /home/qv0/Apps/data/slako/3ob/3ob-3-1/H-S.skf                          
 INPUT CARD>   C  N  /home/qv0/Apps/data/slako/3ob/3ob-3-1/C-N.skf                          
 INPUT CARD>   C  H  /home/qv0/Apps/data/slako/3ob/3ob-3-1/C-H.skf                          
 INPUT CARD>   C  C  /home/qv0/Apps/data/slako/3ob/3ob-3-1/C-C.skf                          
 INPUT CARD>   C  O  /home/qv0/Apps/data/slako/3ob/3ob-3-1/C-O.skf                          
 INPUT CARD>   C  S  /home/qv0/Apps/data/slako/3ob/3ob-3-1/C-S.skf                          
 INPUT CARD>   O  N  /home/qv0/Apps/data/slako/3ob/3ob-3-1/O-N.skf                          
 INPUT CARD>   O  H  /home/qv0/Apps/data/slako/3ob/3ob-3-1/O-H.skf                          
 INPUT CARD>   O  C  /home/qv0/Apps/data/slako/3ob/3ob-3-1/O-C.skf                          
 INPUT CARD>   O  O  /home/qv0/Apps/data/slako/3ob/3ob-3-1/O-O.skf                          
 INPUT CARD>   O  S  /home/qv0/Apps/data/slako/3ob/3ob-3-1/O-S.skf                          
 INPUT CARD>   S  N  /home/qv0/Apps/data/slako/3ob/3ob-3-1/S-N.skf                          
 INPUT CARD>   S  H  /home/qv0/Apps/data/slako/3ob/3ob-3-1/S-H.skf                          
 INPUT CARD>   S  C  /home/qv0/Apps/data/slako/3ob/3ob-3-1/S-C.skf                          
 INPUT CARD>   S  O  /home/qv0/Apps/data/slako/3ob/3ob-3-1/S-O.skf                          
 INPUT CARD>   S  S  /home/qv0/Apps/data/slako/3ob/3ob-3-1/S-S.skf                          
 INPUT CARD> $end                                                                           
 INPUT CARD> $dft dc=.t. idcver=4 dcs6=1.0 dcs8=3.209 dca1=0.746 dca2=4.191 $end            
 INPUT CARD> $pcm solvnt=h2o icav=0 idisp=0 ief=-10 ifmo=-1 mxts=100000 $end                
 INPUT CARD> $tescav ntsall=240 $end                                                        
 INPUT CARD> $fmoprp nprint=131 prtdst(1)=0,0,-1,0 conv=1.0d-07 $end                        
 INPUT CARD> $fmo                                                                           


 -------------------------------------------------------------
 GROUP DDI, PROGRAMMED BY: RYAN M. OLSON AND DMITRI G. FEDOROV
        FEDOROV ET AL., J. COMPUT. CHEM., 25 (2004) 872.
 -------------------------------------------------------------

 -------------------------------------------------------
 GDDI: INITIALIZATION COMPLETED FOR GROUP     1 OF    36
 WITH     1 PROCESSES BALTYP=DLB   global rank=        0
 -------------------------------------------------------

  512000000 WORDS OF MEMORY AVAILABLE

     BASIS OPTIONS
     -------------
     GBASIS=DFTB         IGAUSS=       0      POLAR=NONE    
     NDFUNC=       0     NFFUNC=       0     DIFFSP=       F
     NPFUNC=       0      DIFFS=       F     BASNAM=        


     RUN TITLE
     ---------
    FMO calculation:                                                             

 THE POINT GROUP OF THE MOLECULE IS C1      
 THE ORDER OF THE PRINCIPAL AXIS IS     0
 
  **********************************************************
  **  DENSITY-FUNCTIONAL TIGHT-BINDING (DFTB) CALCULATION **
  **********************************************************
        WRITTEN BY YOSHIO NISHIMOTO (NAGOYA UNIVERSITY)
 
 NUMBER OF SPECIES:  5
        SPECIES 1 :  N       WITH S+P   ORBITALS (USER DEFINED)
        SPECIES 2 :  H       WITH S     ORBITAL  (USER DEFINED)
        SPECIES 3 :  C       WITH S+P   ORBITALS (USER DEFINED)
        SPECIES 4 :  O       WITH S+P   ORBITALS (USER DEFINED)
        SPECIES 5 :  S       WITH S+P+D ORBITALS (USER DEFINED)
 
     $DFTB OPTIONS
     -------------
 NDFTB  =       3     SCC    =       T     DFTB3  =       T
 SRSCC  =       F     DAMPXH =       T     DAMPEX =    4.00
 DISP   =DFT          ITYPMX =       0     ETEMP  =    0.00
 MODESD =       0     MODGAM =       8     PRTORB =       F
 
 --- SCC CALCULATION ---
     INCLUDE 3RD ORDER CORRECTION

 SETTING HUBBARD DERIVATIVES FOR DFTB3
 N       :     -0.15350 (USER DEFINED)
 H       :     -0.18570 (USER DEFINED)
 C       :     -0.14920 (USER DEFINED)
 O       :     -0.15750 (USER DEFINED)
 S       :     -0.11000 (USER DEFINED)
     USE X-H DAMPING:  4.00000
 
 BROYDEN'S CHARGE MIXING
 DFT-D[1,2,3] TYPE DISPERSION IS TURNED ON

  25 SLATER-KOSTER FILES WILL BE READ
 
  START READING SLATER-KOSTER FILES
 
  1  1 (N        - N       ) = /home/qv0/Apps/data/slako/3ob/3ob-3-1/N-N.skf
  1  2 (N        - H       ) = /home/qv0/Apps/data/slako/3ob/3ob-3-1/N-H.skf
  1  3 (N        - C       ) = /home/qv0/Apps/data/slako/3ob/3ob-3-1/N-C.skf
  1  4 (N        - O       ) = /home/qv0/Apps/data/slako/3ob/3ob-3-1/N-O.skf
  1  5 (N        - S       ) = /home/qv0/Apps/data/slako/3ob/3ob-3-1/N-S.skf
  2  1 (H        - N       ) = /home/qv0/Apps/data/slako/3ob/3ob-3-1/H-N.skf
  2  2 (H        - H       ) = /home/qv0/Apps/data/slako/3ob/3ob-3-1/H-H.skf
  2  3 (H        - C       ) = /home/qv0/Apps/data/slako/3ob/3ob-3-1/H-C.skf
  2  4 (H        - O       ) = /home/qv0/Apps/data/slako/3ob/3ob-3-1/H-O.skf
  2  5 (H        - S       ) = /home/qv0/Apps/data/slako/3ob/3ob-3-1/H-S.skf
  3  1 (C        - N       ) = /home/qv0/Apps/data/slako/3ob/3ob-3-1/C-N.skf
  3  2 (C        - H       ) = /home/qv0/Apps/data/slako/3ob/3ob-3-1/C-H.skf
  3  3 (C        - C       ) = /home/qv0/Apps/data/slako/3ob/3ob-3-1/C-C.skf
  3  4 (C        - O       ) = /home/qv0/Apps/data/slako/3ob/3ob-3-1/C-O.skf
  3  5 (C        - S       ) = /home/qv0/Apps/data/slako/3ob/3ob-3-1/C-S.skf
  4  1 (O        - N       ) = /home/qv0/Apps/data/slako/3ob/3ob-3-1/O-N.skf
  4  2 (O        - H       ) = /home/qv0/Apps/data/slako/3ob/3ob-3-1/O-H.skf
  4  3 (O        - C       ) = /home/qv0/Apps/data/slako/3ob/3ob-3-1/O-C.skf
  4  4 (O        - O       ) = /home/qv0/Apps/data/slako/3ob/3ob-3-1/O-O.skf
  4  5 (O        - S       ) = /home/qv0/Apps/data/slako/3ob/3ob-3-1/O-S.skf
  5  1 (S        - N       ) = /home/qv0/Apps/data/slako/3ob/3ob-3-1/S-N.skf
  5  2 (S        - H       ) = /home/qv0/Apps/data/slako/3ob/3ob-3-1/S-H.skf
  5  3 (S        - C       ) = /home/qv0/Apps/data/slako/3ob/3ob-3-1/S-C.skf
  5  4 (S        - O       ) = /home/qv0/Apps/data/slako/3ob/3ob-3-1/S-O.skf
  5  5 (S        - S       ) = /home/qv0/Apps/data/slako/3ob/3ob-3-1/S-S.skf

 ATOM   ATOMIC CHARGE
 N           7.0
 H           1.0
 C           6.0
 O           8.0
 S          16.0

 TOTAL NUMBER OF BASIS SET SHELLS             =   10
 NUMBER OF CARTESIAN GAUSSIAN BASIS FUNCTIONS =   22
  ________________________________
 
           DFTD3 V1.2             
   S.GRIMME, UNIVERSITY MUENSTER  
   WED MAR 10 08:38:00 CET 2010   
  ________________________________
 
 PLEASE CITE DFT-D3 WORK DONE WITH THIS CODE AS:
 S. GRIMME, J. ANTONY, S. EHRLICH AND H. KRIEG,
 J. CHEM. PHYS, 132 (2010), 154104.
 IF USED WITH BJ-DAMPING CITE ALSO
 S. GRIMME, S. EHRLICH AND L. GOERIGK,
 J. COMPUT. CHEM. 32 (2011), 1456-1465
 
 DFT-D3 PARAMETERS WILL BE LOADED AND PRINTED
 BEFORE THE RESULTS
 
 IMPLEMENTATION OF DFT-D IN GAMESS BY:
 R.PEVERATI AND K.K.BALDRIDGE, 
 J.CHEM.THEORY COMPUT. 4,(2008), 2030-2048
 

 SELECTED MURRAY-HANDY-LAMING RADIAL GRID

 LEGACY BECKE'S FUZZY CELL METHOD

 SELECTED ORIGINAL BECKE'S PARTITION FUNCTION
 ERROR !! DCS8 MUST BE USED WITH DFT-D3

     $CONTRL OPTIONS
     ---------------
 SCFTYP=RHF          RUNTYP=ENERGY       EXETYP=RUN     
 MPLEVL=       0     CITYP =NONE         CCTYP =NONE         VBTYP =NONE    
 DFTTYP=NONE         TDDFT =NONE    
 MULT  =       1     ICHARG=       0     NZVAR =       0     COORD =UNIQUE  
 PP    =NONE         RELWFN=NONE         LOCAL =NONE         NUMGRD=       F
 ISPHER=       1     NOSYM =       0     MAXIT =     200     UNITS =ANGS    
 PLTORB=       F     MOLPLT=       F     AIMPAC=       F     FRIEND=        
 NPRINT=      -5     IREST =       0     GEOM  =INPUT   
 NORMF =       0     NORMP =       0     ITOL  =      24     ICUT  =      -1
 INTTYP=BEST         GRDTYP=BEST         QMTTOL= 1.0E-06

     $SYSTEM OPTIONS
     ---------------
  REPLICATED MEMORY=   512000000 WORDS (ON EVERY NODE).
 DISTRIBUTED MEMDDI=           0 MILLION WORDS IN AGGREGATE,
 MEMDDI DISTRIBUTED OVER   1 PROCESSORS IS           0 WORDS/PROCESSOR.
 TOTAL MEMORY REQUESTED ON EACH PROCESSOR=   512000000 WORDS.
 TIMLIM=      525600.00 MINUTES, OR     365.0 DAYS.
 PARALL= F  BALTYP=  DLB     KDIAG=    0  COREFL= F
 MXSEQ2=     300 MXSEQ3=     150  mem10=         0  mem22=         0

     High-tech $SYSTEM options in MODIO:      31
        (       1) file flushing:        no 
        (       2) recycle dictionary:   yes
        (       4) skip timing summary:  yes
        (       8) save DFT grid file:   no 
        (      16) reduce output:        yes
        (      32) slaves open F15:      yes
        (      64) in-memory F15:        no 
        (     128) parallelize EVVRSP:   yes
        (     256) reduce timing output: no 
        (     512) use XYZ file:         no 
        (    1024) supershort output:    no 
        (    2048) superfast calculation:no 

 ** LOOKING UP INTERNALLY STORED DATA FOR SOLVENT=H2O      **
 OPTICAL AND PHYSICAL CONSTANTS:
 EPS= 78.390; EPSINF=  1.776; RSOLV=  1.385 A; VMOL=  18.070 ML/MOL;
 TCE= .25700E-03 1/K; STEN= 71.810 DYN/CM;  DSTEN=  0.6500; CMF=  1.2770


     -----------------------------------
     INPUT FOR PCM SOLVATION CALCULATION 
     -----------------------------------
     IEF   =     -10
     ICOMP =       0     IFIELD=       0     ICAV  =       0
     IDISP =       0     IREP  =       0     IDP   =       0

     SOLVNT=H2O          EPS   = 78.3900     EPSINF=  1.7760
     VMOL  = 18.0700     TCE   =  0.00025700 STEN  = 71.8100
     DSTEN =  0.6500     CMF   =  1.2770     RSOLV =  1.3850

     NESFP =       0
     OMEGA = 40.0000     RET   =100.0000     FRO   =  0.7000

     TABS  =298.0000     IPRINT=       0

     --------------------------------
     INPUT FOR ITERATIVE C-PCM METHOD 
     --------------------------------
     IPCMIT  =         1     MXDIIS  =        50
     MXITR1  =       200     MXITR2  =       200
     THRES   = 0.100E-09     IMUL    =         3
     RCUT(1) =   20.0000     RCUT(2) =   50.0000

     IDIRCT  =         1
     IMGABI  =         0     RABI    =    4.0000
     IMGASC  =         0     RASC    =   20.0000
     THRSLS  = 0.500E-03     DENSLS  =    0.0100
     IEFPOL  =         1     REFPOL  =    0.0000

     INPUT FOR ISOTROPIC DIELECTRICS
     -------------------------------
     EPS=    78.39

 Using Gaussians for PCM contribution to MEP, params: 0.10000E+01 0.10000E-07

          ----------------
          PROPERTIES INPUT
          ----------------

     MOMENTS            FIELD           POTENTIAL          DENSITY
 IEMOM =       1   IEFLD =       0   IEPOT =       0   IEDEN =       0
 WHERE =COMASS     WHERE =NUCLEI     WHERE =NUCLEI     WHERE =NUCLEI  
 OUTPUT=BOTH       OUTPUT=BOTH       OUTPUT=NONE       OUTPUT=BOTH    
 IEMINT=       0   IEFINT=       0                     IEDINT=       0
                                                       MORB  =       0
          EXTRAPOLATION IN EFFECT
          DIIS IN EFFECT
 ORBITAL PRINTING OPTION: NPREO=     1 32767     2     1

     -------------------------------
     INTEGRAL TRANSFORMATION OPTIONS
     -------------------------------
     NWORD  =            0
     CUTOFF = 1.0E-10     MPTRAN =       0
     DIRTRF =       T     AOINTS =DUP     

          ----------------------
          INTEGRAL INPUT OPTIONS
          ----------------------
 NOPK  =       1 NORDER=       0 SCHWRZ=       T

 ..... DONE SETTING UP THE RUN .....
 STEP CPU TIME =     0.32 TOTAL CPU TIME =          0.3 (      0.0 MIN)
 TOTAL WALL CLOCK TIME=          0.4 SECONDS, CPU UTILIZATION IS    76.29%
 CPU     0: STEP CPU TIME=     0.01 TOTAL CPU TIME=          0.3 (      0.0 MIN)
 TOTAL WALL CLOCK TIME=          0.5 SECONDS, CPU UTILIZATION IS    74.62%

                    ----------------------
                    AO INTEGRAL TECHNOLOGY
                    ----------------------
     S,P,L SHELL ROTATED AXIS INTEGRALS, REPROGRAMMED BY
        KAZUYA ISHIMURA (IMS) AND JOSE SIERRA (SYNSTAR).
     S,P,D,L SHELL ROTATED AXIS INTEGRALS PROGRAMMED BY
        KAZUYA ISHIMURA (INSTITUTE FOR MOLECULAR SCIENCE).
     S,P,D,F,G SHELL TO TOTAL QUARTET ANGULAR MOMENTUM SUM 5,
        ERIC PROGRAM BY GRAHAM FLETCHER (ELORET AND NASA ADVANCED
        SUPERCOMPUTING DIVISION, AMES RESEARCH CENTER).
     S,P,D,F,G,L SHELL GENERAL RYS QUADRATURE PROGRAMMED BY
        MICHEL DUPUIS (PACIFIC NORTHWEST NATIONAL LABORATORY).
 Setting modorb=3 flag...
 Setting modorb=3 flag...

 -----------------------------------------------------------------------
                  The Fragment Molecular Orbital (FMO) method.
                         Version 5.4
          coded by D. G. Fedorov under the guidance of K. Kitaura,
    with contributions from N. Asada, K. R. Brorsen, M. Chiba, C. Choi,
 D. S. Kaliakin, N. Minezawa, V. Mironov, T. Nagata, H. Nakata, Y. Nishimoto,
               S. R. Pruitt, C. Steinmann, and F. Zahariev.
       All publications using the FMO method in GAMESS should cite:
          D. G. Fedorov, K. Kitaura, J. Chem. Phys. 120, 6832 (2004).
 -----------------------------------------------------------------------

 Used memory (words):      1416019
 Number of fragments:    302
 Number of layers:         1
 N-body FMO method:        2
 Number of atoms:       4629
 Total charge:            -3
 Total spin multiplicity:  1
 Number of basis sets:     1
 Number of LMO types:      1
 Number of boundaries:   301
 MonomerSCF convergence:   0.1000E-06
 Max monomerSCF iter:     30
 MonomerSCF criterion:     internal
 Max AOs per n-mer:       70      140
 Projection operator constant:  0.10E+07
 Layer electron correlation information
     nbody=  2
    SCFTYP=RHF     
    MPLEVL=  0
    DFTTYP=NONE    
     CITYP=NONE    
     CCTYP=NONE    
     TDDFT=NONE    
 FMO method: FMO2-DFTB3/D/PCM<1>

 Bond fragmentation scheme: HOP

 FMO approximations.
    Using point charge approximation for the 2e ESP with the VdW factor   2.00
    Using ES-dimer approximation with the VdW factor   2.00
    The uniform distances will be used in ESPs.
    Van der Waals radii in Angstrom are:
       R(N  )=  1.5000
       R(H  )=  1.2000
       R(C  )=  1.5000
       R(O  )=  1.4000
       R(S  )=  1.7500

 FMO initial guess options.
    Using monomer density to form dimer guess.
    Orthonormalize initial guess orbitals.

 FMO extensions.

 FMO automation options.

 FMO SCF converger options.
    SCF convergers:
    529    529    529    529    529    529    529    529    529    529
    Fragment orbitals will be exchanged.
    Fragment energies will be exchanged.

 FMO parallelisation options.
    Smart parallel load balancing: large jobs first.
    ESPs will be shell parallelised.
    Broadcast all fragments at once.
    Do the fragment initialisation in the reverse order.

 FMO properties and print-out level.
    Interfragment CT method:    4
          Puny print-out level.
    Skip ES dimer printout.
    Solvent screening model: local   

 Array dimensions maxbnd,maxknd,maxcbs,maxcao,maxbbd are:
                     605     10      9      5      9

 --------------------------------------------------


 There are       43070 separated and    2381 SCF (       0 of them correlated) dimers.

 Fragment statistics

      I  NAME     Q NAT0 NATB NA  NAO LAY MUL SCFTYP        NOP     MOL    CONV
 ==============================================================================
      1 A1        1   10   0    9   19 1  1 G RHF             0      -1      -1
      2 S2        0   11   1   17   33 1  1 G RHF             0      -1      -1
      3 G3        0    7   1   11   23 1  1 G RHF             0      -1      -1
      4 F4        0   20   1   28   57 1  1 G RHF             0      -1      -1
      5 R5        1   24   1   31   61 1  1 G RHF             0      -1      -1
      6 K6        1   22   1   26   53 1  1 G RHF             0      -1      -1
      7 M7        0   17   1   23   50 1  1 G RHF             0      -1      -1
      8 A8        0   10   1   14   29 1  1 G RHF             0      -1      -1
      9 F9        0   20   1   28   57 1  1 G RHF             0      -1      -1
     10 P10       0   14   1   19   39 1  1 G RHF             0      -1      -1
     11 S11       0   11   1   17   33 1  1 G RHF             0      -1      -1
     12 G12       0    7   1   11   23 1  1 G RHF             0      -1      -1
     13 K13       1   22   1   26   53 1  1 G RHF             0      -1      -1
     14 V14       0   16   1   20   41 1  1 G RHF             0      -1      -1
     15 E15      -1   15   1   25   46 1  1 G RHF             0      -1      -1
     16 G16       0    7   1   11   23 1  1 G RHF             0      -1      -1
     17 C17       0   11   1   17   38 1  1 G RHF             0      -1      -1
     18 M18       0   17   1   23   50 1  1 G RHF             0      -1      -1
     19 V19       0   16   1   20   41 1  1 G RHF             0      -1      -1
     20 Q20       0   17   1   25   48 1  1 G RHF             0      -1      -1
     21 V21       0   16   1   20   41 1  1 G RHF             0      -1      -1
     22 T22       0   14   1   20   39 1  1 G RHF             0      -1      -1
     23 C23       0   11   1   17   38 1  1 G RHF             0      -1      -1
     24 G24       0    7   1   11   23 1  1 G RHF             0      -1      -1
     25 T25       0   14   1   20   39 1  1 G RHF             0      -1      -1
     26 T26       0   14   1   20   39 1  1 G RHF             0      -1      -1
     27 T27       0   14   1   20   39 1  1 G RHF             0      -1      -1
     28 L28       0   19   1   23   47 1  1 G RHF             0      -1      -1
     29 N29       0   14   1   22   42 1  1 G RHF             0      -1      -1
     30 G30       0    7   1   11   23 1  1 G RHF             0      -1      -1
     31 L31       0   19   1   23   47 1  1 G RHF             0      -1      -1
     32 W32       0   24   1   35   70 1  1 G RHF             0      -1      -1
     33 L33       0   19   1   23   47 1  1 G RHF             0      -1      -1
     34 D34      -1   12   1   22   40 1  1 G RHF             0      -1      -1
     35 D35      -1   12   1   22   40 1  1 G RHF             0      -1      -1
     36 T36       0   14   1   20   39 1  1 G RHF             0      -1      -1
     37 V37       0   16   1   20   41 1  1 G RHF             0      -1      -1
     38 Y38       0   21   1   31   61 1  1 G RHF             0      -1      -1
     39 C39       0   11   1   17   38 1  1 G RHF             0      -1      -1
     40 P40       0   14   1   19   39 1  1 G RHF             0      -1      -1
     41 R41       1   24   1   31   61 1  1 G RHF             0      -1      -1
     42 H42       1   18   1   26   52 1  1 G RHF             0      -1      -1
     43 V43       0   16   1   20   41 1  1 G RHF             0      -1      -1
     44 I44       0   19   1   23   47 1  1 G RHF             0      -1      -1
     45 C45       0   11   1   17   38 1  1 G RHF             0      -1      -1
     46 T46       0   14   1   20   39 1  1 G RHF             0      -1      -1
     47 A47       0   10   1   14   29 1  1 G RHF             0      -1      -1
     48 E48      -1   15   1   25   46 1  1 G RHF             0      -1      -1
     49 D49      -1   12   1   22   40 1  1 G RHF             0      -1      -1
     50 M50       0   17   1   23   50 1  1 G RHF             0      -1      -1
     51 L51       0   19   1   23   47 1  1 G RHF             0      -1      -1
     52 N52       0   14   1   22   42 1  1 G RHF             0      -1      -1
     53 P53       0   14   1   19   39 1  1 G RHF             0      -1      -1
     54 N54       0   14   1   22   42 1  1 G RHF             0      -1      -1
     55 Y55       0   21   1   31   61 1  1 G RHF             0      -1      -1
     56 E56      -1   15   1   25   46 1  1 G RHF             0      -1      -1
     57 D57      -1   12   1   22   40 1  1 G RHF             0      -1      -1
     58 L58       0   19   1   23   47 1  1 G RHF             0      -1      -1
     59 L59       0   19   1   23   47 1  1 G RHF             0      -1      -1
     60 I60       0   19   1   23   47 1  1 G RHF             0      -1      -1
     61 R61       1   24   1   31   61 1  1 G RHF             0      -1      -1
     62 K62       1   22   1   26   53 1  1 G RHF             0      -1      -1
     63 S63       0   11   1   17   33 1  1 G RHF             0      -1      -1
     64 N64       0   14   1   22   42 1  1 G RHF             0      -1      -1
     65 H65       0   17   1   26   51 1  1 G RHF             0      -1      -1
     66 S66       0   11   1   17   33 1  1 G RHF             0      -1      -1
     67 F67       0   20   1   28   57 1  1 G RHF             0      -1      -1
     68 L68       0   19   1   23   47 1  1 G RHF             0      -1      -1
     69 V69       0   16   1   20   41 1  1 G RHF             0      -1      -1
     70 Q70       0   17   1   25   48 1  1 G RHF             0      -1      -1
     71 A71       0   10   1   14   29 1  1 G RHF             0      -1      -1
     72 G72       0    7   1   11   23 1  1 G RHF             0      -1      -1
     73 N73       0   14   1   22   42 1  1 G RHF             0      -1      -1
     74 V74       0   16   1   20   41 1  1 G RHF             0      -1      -1
     75 Q75       0   17   1   25   48 1  1 G RHF             0      -1      -1
     76 L76       0   19   1   23   47 1  1 G RHF             0      -1      -1
     77 R77       1   24   1   31   61 1  1 G RHF             0      -1      -1
     78 V78       0   16   1   20   41 1  1 G RHF             0      -1      -1
     79 I79       0   19   1   23   47 1  1 G RHF             0      -1      -1
     80 G80       0    7   1   11   23 1  1 G RHF             0      -1      -1
     81 H81       0   17   1   26   51 1  1 G RHF             0      -1      -1
     82 S82       0   11   1   17   33 1  1 G RHF             0      -1      -1
     83 M83       0   17   1   23   50 1  1 G RHF             0      -1      -1
     84 Q84       0   17   1   25   48 1  1 G RHF             0      -1      -1
     85 N85       0   14   1   22   42 1  1 G RHF             0      -1      -1
     86 C86       0   11   1   17   38 1  1 G RHF             0      -1      -1
     87 L87       0   19   1   23   47 1  1 G RHF             0      -1      -1
     88 L88       0   19   1   23   47 1  1 G RHF             0      -1      -1
     89 R89       1   24   1   31   61 1  1 G RHF             0      -1      -1
     90 L90       0   19   1   23   47 1  1 G RHF             0      -1      -1
     91 K91       1   22   1   26   53 1  1 G RHF             0      -1      -1
     92 V92       0   16   1   20   41 1  1 G RHF             0      -1      -1
     93 D93      -1   12   1   22   40 1  1 G RHF             0      -1      -1
     94 T94       0   14   1   20   39 1  1 G RHF             0      -1      -1
     95 S95       0   11   1   17   33 1  1 G RHF             0      -1      -1
     96 N96       0   14   1   22   42 1  1 G RHF             0      -1      -1
     97 P97       0   14   1   19   39 1  1 G RHF             0      -1      -1
     98 K98       1   22   1   26   53 1  1 G RHF             0      -1      -1
     99 T99       0   14   1   20   39 1  1 G RHF             0      -1      -1
    100 P100      0   14   1   19   39 1  1 G RHF             0      -1      -1
    101 K101      1   22   1   26   53 1  1 G RHF             0      -1      -1
    102 Y102      0   21   1   31   61 1  1 G RHF             0      -1      -1
    103 K103      1   22   1   26   53 1  1 G RHF             0      -1      -1
    104 F104      0   20   1   28   57 1  1 G RHF             0      -1      -1
    105 V105      0   16   1   20   41 1  1 G RHF             0      -1      -1
    106 R106      1   24   1   31   61 1  1 G RHF             0      -1      -1
    107 I107      0   19   1   23   47 1  1 G RHF             0      -1      -1
    108 Q108      0   17   1   25   48 1  1 G RHF             0      -1      -1
    109 P109      0   14   1   19   39 1  1 G RHF             0      -1      -1
    110 G110      0    7   1   11   23 1  1 G RHF             0      -1      -1
    111 Q111      0   17   1   25   48 1  1 G RHF             0      -1      -1
    112 T112      0   14   1   20   39 1  1 G RHF             0      -1      -1
    113 F113      0   20   1   28   57 1  1 G RHF             0      -1      -1
    114 S114      0   11   1   17   33 1  1 G RHF             0      -1      -1
    115 V115      0   16   1   20   41 1  1 G RHF             0      -1      -1
    116 L116      0   19   1   23   47 1  1 G RHF             0      -1      -1
    117 A117      0   10   1   14   29 1  1 G RHF             0      -1      -1
    118 C118      0   11   1   17   38 1  1 G RHF             0      -1      -1
    119 Y119      0   21   1   31   61 1  1 G RHF             0      -1      -1
    120 N120      0   14   1   22   42 1  1 G RHF             0      -1      -1
    121 G121      0    7   1   11   23 1  1 G RHF             0      -1      -1
    122 S122      0   11   1   17   33 1  1 G RHF             0      -1      -1
    123 P123      0   14   1   19   39 1  1 G RHF             0      -1      -1
    124 S124      0   11   1   17   33 1  1 G RHF             0      -1      -1
    125 G125      0    7   1   11   23 1  1 G RHF             0      -1      -1
    126 V126      0   16   1   20   41 1  1 G RHF             0      -1      -1
    127 Y127      0   21   1   31   61 1  1 G RHF             0      -1      -1
    128 Q128      0   17   1   25   48 1  1 G RHF             0      -1      -1
    129 C129      0   11   1   17   38 1  1 G RHF             0      -1      -1
    130 A130      0   10   1   14   29 1  1 G RHF             0      -1      -1
    131 M131      0   17   1   23   50 1  1 G RHF             0      -1      -1
    132 R132      1   24   1   31   61 1  1 G RHF             0      -1      -1
    133 P133      0   14   1   19   39 1  1 G RHF             0      -1      -1
    134 N134      0   14   1   22   42 1  1 G RHF             0      -1      -1
    135 H135      0   17   1   26   51 1  1 G RHF             0      -1      -1
    136 T136      0   14   1   20   39 1  1 G RHF             0      -1      -1
    137 I137      0   19   1   23   47 1  1 G RHF             0      -1      -1
    138 K138      1   22   1   26   53 1  1 G RHF             0      -1      -1
    139 G139      0    7   1   11   23 1  1 G RHF             0      -1      -1
    140 S140      0   11   1   17   33 1  1 G RHF             0      -1      -1
    141 F141      0   20   1   28   57 1  1 G RHF             0      -1      -1
    142 L142      0   19   1   23   47 1  1 G RHF             0      -1      -1
    143 N143      0   14   1   22   42 1  1 G RHF             0      -1      -1
    144 G144      0    7   1   11   23 1  1 G RHF             0      -1      -1
    145 S145      0   11   1   17   33 1  1 G RHF             0      -1      -1
    146 C146     -1   10   1   17   37 1  1 G RHF             0      -1      -1
    147 G147      0    7   1   11   23 1  1 G RHF             0      -1      -1
    148 S148      0   11   1   17   33 1  1 G RHF             0      -1      -1
    149 V149      0   16   1   20   41 1  1 G RHF             0      -1      -1
    150 G150      0    7   1   11   23 1  1 G RHF             0      -1      -1
    151 F151      0   20   1   28   57 1  1 G RHF             0      -1      -1
    152 N152      0   14   1   22   42 1  1 G RHF             0      -1      -1
    153 I153      0   19   1   23   47 1  1 G RHF             0      -1      -1
    154 D154     -1   12   1   22   40 1  1 G RHF             0      -1      -1
    155 Y155      0   21   1   31   61 1  1 G RHF             0      -1      -1
    156 D156     -1   12   1   22   40 1  1 G RHF             0      -1      -1
    157 C157      0   11   1   17   38 1  1 G RHF             0      -1      -1
    158 V158      0   16   1   20   41 1  1 G RHF             0      -1      -1
    159 S159      0   11   1   17   33 1  1 G RHF             0      -1      -1
    160 F160      0   20   1   28   57 1  1 G RHF             0      -1      -1
    161 C161      0   11   1   17   38 1  1 G RHF             0      -1      -1
    162 Y162      0   21   1   31   61 1  1 G RHF             0      -1      -1
    163 M163      0   17   1   23   50 1  1 G RHF             0      -1      -1
    164 H164      0   17   1   26   51 1  1 G RHF             0      -1      -1
    165 H165      0   17   1   26   51 1  1 G RHF             0      -1      -1
    166 M166      0   17   1   23   50 1  1 G RHF             0      -1      -1
    167 E167     -1   15   1   25   46 1  1 G RHF             0      -1      -1
    168 L168      0   19   1   23   47 1  1 G RHF             0      -1      -1
    169 P169      0   14   1   19   39 1  1 G RHF             0      -1      -1
    170 T170      0   14   1   20   39 1  1 G RHF             0      -1      -1
    171 G171      0    7   1   11   23 1  1 G RHF             0      -1      -1
    172 V172      0   16   1   20   41 1  1 G RHF             0      -1      -1
    173 H173      0   17   1   26   51 1  1 G RHF             0      -1      -1
    174 A174      0   10   1   14   29 1  1 G RHF             0      -1      -1
    175 G175      0    7   1   11   23 1  1 G RHF             0      -1      -1
    176 T176      0   14   1   20   39 1  1 G RHF             0      -1      -1
    177 D177     -1   12   1   22   40 1  1 G RHF             0      -1      -1
    178 L178      0   19   1   23   47 1  1 G RHF             0      -1      -1
    179 E179     -1   15   1   25   46 1  1 G RHF             0      -1      -1
    180 G180      0    7   1   11   23 1  1 G RHF             0      -1      -1
    181 K181      1   22   1   26   53 1  1 G RHF             0      -1      -1
    182 F182      0   20   1   28   57 1  1 G RHF             0      -1      -1
    183 Y183      0   21   1   31   61 1  1 G RHF             0      -1      -1
    184 G184      0    7   1   11   23 1  1 G RHF             0      -1      -1
    185 P185      0   14   1   19   39 1  1 G RHF             0      -1      -1
    186 F186      0   20   1   28   57 1  1 G RHF             0      -1      -1
    187 V187      0   16   1   20   41 1  1 G RHF             0      -1      -1
    188 D188     -1   12   1   22   40 1  1 G RHF             0      -1      -1
    189 R189      1   24   1   31   61 1  1 G RHF             0      -1      -1
    190 Q190      0   17   1   25   48 1  1 G RHF             0      -1      -1
    191 T191      0   14   1   20   39 1  1 G RHF             0      -1      -1
    192 A192      0   10   1   14   29 1  1 G RHF             0      -1      -1
    193 Q193      0   17   1   25   48 1  1 G RHF             0      -1      -1
    194 A194      0   10   1   14   29 1  1 G RHF             0      -1      -1
    195 A195      0   10   1   14   29 1  1 G RHF             0      -1      -1
    196 G196      0    7   1   11   23 1  1 G RHF             0      -1      -1
    197 T197      0   14   1   20   39 1  1 G RHF             0      -1      -1
    198 D198     -1   12   1   22   40 1  1 G RHF             0      -1      -1
    199 T199      0   14   1   20   39 1  1 G RHF             0      -1      -1
    200 T200      0   14   1   20   39 1  1 G RHF             0      -1      -1
    201 I201      0   19   1   23   47 1  1 G RHF             0      -1      -1
    202 T202      0   14   1   20   39 1  1 G RHF             0      -1      -1
    203 L203      0   19   1   23   47 1  1 G RHF             0      -1      -1
    204 N204      0   14   1   22   42 1  1 G RHF             0      -1      -1
    205 V205      0   16   1   20   41 1  1 G RHF             0      -1      -1
    206 L206      0   19   1   23   47 1  1 G RHF             0      -1      -1
    207 A207      0   10   1   14   29 1  1 G RHF             0      -1      -1
    208 W208      0   24   1   35   70 1  1 G RHF             0      -1      -1
    209 L209      0   19   1   23   47 1  1 G RHF             0      -1      -1
    210 Y210      0   21   1   31   61 1  1 G RHF             0      -1      -1
    211 A211      0   10   1   14   29 1  1 G RHF             0      -1      -1
    212 A212      0   10   1   14   29 1  1 G RHF             0      -1      -1
    213 V213      0   16   1   20   41 1  1 G RHF             0      -1      -1
    214 I214      0   19   1   23   47 1  1 G RHF             0      -1      -1
    215 N215      0   14   1   22   42 1  1 G RHF             0      -1      -1
    216 G216      0    7   1   11   23 1  1 G RHF             0      -1      -1
    217 D217     -1   12   1   22   40 1  1 G RHF             0      -1      -1
    218 R218      1   24   1   31   61 1  1 G RHF             0      -1      -1
    219 W219      0   24   1   35   70 1  1 G RHF             0      -1      -1
    220 F220      0   20   1   28   57 1  1 G RHF             0      -1      -1
    221 L221      0   19   1   23   47 1  1 G RHF             0      -1      -1
    222 N222      0   14   1   22   42 1  1 G RHF             0      -1      -1
    223 R223      1   24   1   31   61 1  1 G RHF             0      -1      -1
    224 F224      0   20   1   28   57 1  1 G RHF             0      -1      -1
    225 T225      0   14   1   20   39 1  1 G RHF             0      -1      -1
    226 T226      0   14   1   20   39 1  1 G RHF             0      -1      -1
    227 T227      0   14   1   20   39 1  1 G RHF             0      -1      -1
    228 L228      0   19   1   23   47 1  1 G RHF             0      -1      -1
    229 N229      0   14   1   22   42 1  1 G RHF             0      -1      -1
    230 D230     -1   12   1   22   40 1  1 G RHF             0      -1      -1
    231 F231      0   20   1   28   57 1  1 G RHF             0      -1      -1
    232 N232      0   14   1   22   42 1  1 G RHF             0      -1      -1
    233 L233      0   19   1   23   47 1  1 G RHF             0      -1      -1
    234 V234      0   16   1   20   41 1  1 G RHF             0      -1      -1
    235 A235      0   10   1   14   29 1  1 G RHF             0      -1      -1
    236 M236      0   17   1   23   50 1  1 G RHF             0      -1      -1
    237 K237      1   22   1   26   53 1  1 G RHF             0      -1      -1
    238 Y238      0   21   1   31   61 1  1 G RHF             0      -1      -1
    239 N239      0   14   1   22   42 1  1 G RHF             0      -1      -1
    240 Y240      0   21   1   31   61 1  1 G RHF             0      -1      -1
    241 E241     -1   15   1   25   46 1  1 G RHF             0      -1      -1
    242 P242      0   14   1   19   39 1  1 G RHF             0      -1      -1
    243 L243      0   19   1   23   47 1  1 G RHF             0      -1      -1
    244 T244      0   14   1   20   39 1  1 G RHF             0      -1      -1
    245 Q245      0   17   1   25   48 1  1 G RHF             0      -1      -1
    246 D246     -1   12   1   22   40 1  1 G RHF             0      -1      -1
    247 H247      0   17   1   26   51 1  1 G RHF             0      -1      -1
    248 V248      0   16   1   20   41 1  1 G RHF             0      -1      -1
    249 D249     -1   12   1   22   40 1  1 G RHF             0      -1      -1
    250 I250      0   19   1   23   47 1  1 G RHF             0      -1      -1
    251 L251      0   19   1   23   47 1  1 G RHF             0      -1      -1
    252 G252      0    7   1   11   23 1  1 G RHF             0      -1      -1
    253 P253      0   14   1   19   39 1  1 G RHF             0      -1      -1
    254 L254      0   19   1   23   47 1  1 G RHF             0      -1      -1
    255 S255      0   11   1   17   33 1  1 G RHF             0      -1      -1
    256 A256      0   10   1   14   29 1  1 G RHF             0      -1      -1
    257 Q257      0   17   1   25   48 1  1 G RHF             0      -1      -1
    258 T258      0   14   1   20   39 1  1 G RHF             0      -1      -1
    259 G259      0    7   1   11   23 1  1 G RHF             0      -1      -1
    260 I260      0   19   1   23   47 1  1 G RHF             0      -1      -1
    261 A261      0   10   1   14   29 1  1 G RHF             0      -1      -1
    262 V262      0   16   1   20   41 1  1 G RHF             0      -1      -1
    263 L263      0   19   1   23   47 1  1 G RHF             0      -1      -1
    264 D264     -1   12   1   22   40 1  1 G RHF             0      -1      -1
    265 M265      0   17   1   23   50 1  1 G RHF             0      -1      -1
    266 C266      0   11   1   17   38 1  1 G RHF             0      -1      -1
    267 A267      0   10   1   14   29 1  1 G RHF             0      -1      -1
    268 A268      0   10   1   14   29 1  1 G RHF             0      -1      -1
    269 L269      0   19   1   23   47 1  1 G RHF             0      -1      -1
    270 K270      1   22   1   26   53 1  1 G RHF             0      -1      -1
    271 E271     -1   15   1   25   46 1  1 G RHF             0      -1      -1
    272 L272      0   19   1   23   47 1  1 G RHF             0      -1      -1
    273 L273      0   19   1   23   47 1  1 G RHF             0      -1      -1
    274 Q274      0   17   1   25   48 1  1 G RHF             0      -1      -1
    275 N275      0   14   1   22   42 1  1 G RHF             0      -1      -1
    276 G276      0    7   1   11   23 1  1 G RHF             0      -1      -1
    277 M277      0   17   1   23   50 1  1 G RHF             0      -1      -1
    278 N278      0   14   1   22   42 1  1 G RHF             0      -1      -1
    279 G279      0    7   1   11   23 1  1 G RHF             0      -1      -1
    280 R280      1   24   1   31   61 1  1 G RHF             0      -1      -1
    281 T281      0   14   1   20   39 1  1 G RHF             0      -1      -1
    282 I282      0   19   1   23   47 1  1 G RHF             0      -1      -1
    283 L283      0   19   1   23   47 1  1 G RHF             0      -1      -1
    284 G284      0    7   1   11   23 1  1 G RHF             0      -1      -1
    285 S285      0   11   1   17   33 1  1 G RHF             0      -1      -1
    286 T286      0   14   1   20   39 1  1 G RHF             0      -1      -1
    287 I287      0   19   1   23   47 1  1 G RHF             0      -1      -1
    288 L288      0   19   1   23   47 1  1 G RHF             0      -1      -1
    289 E289     -1   15   1   25   46 1  1 G RHF             0      -1      -1
    290 D290     -1   12   1   22   40 1  1 G RHF             0      -1      -1
    291 E291     -1   15   1   25   46 1  1 G RHF             0      -1      -1
    292 F292      0   20   1   28   57 1  1 G RHF             0      -1      -1
    293 T293      0   14   1   20   39 1  1 G RHF             0      -1      -1
    294 P294      0   14   1   19   39 1  1 G RHF             0      -1      -1
    295 F295      0   20   1   28   57 1  1 G RHF             0      -1      -1
    296 D296     -1   12   1   22   40 1  1 G RHF             0      -1      -1
    297 V297      0   16   1   20   41 1  1 G RHF             0      -1      -1
    298 V298      0   16   1   20   41 1  1 G RHF             0      -1      -1
    299 R299      1   24   1   31   61 1  1 G RHF             0      -1      -1
    300 Q300      0   17   1   25   48 1  1 G RHF             0      -1      -1
    301 C301      0   11   1   17   38 1  1 G RHF             0      -1      -1
    302 S302     -1   14   1   26   45 1  1 G RHF             0      -1      -1
 FMO iter  1.1,      0 fragment(s) converged, maxD 0.615067837 maxE30.552826787
 FMO iter  2.1,      0 fragment(s) converged, maxD 0.080729610 maxE 0.125376573
 FMO iter  3.1,      0 fragment(s) converged, maxD 0.024268154 maxE 0.010520291
 FMO iter  4.1,      0 fragment(s) converged, maxD 0.005134261 maxE 0.001738854
 FMO iter  5.1,      0 fragment(s) converged, maxD 0.001320478 maxE 0.000442019
 FMO iter  6.1,      0 fragment(s) converged, maxD 0.000280233 maxE 0.000100363
 FMO iter  7.1,      9 fragment(s) converged, maxD 0.000083982 maxE 0.000026844
 FMO iter  8.1,     25 fragment(s) converged, maxD 0.000023345 maxE 0.000006274
 FMO iter  9.1,     94 fragment(s) converged, maxD 0.000006883 maxE 0.000001785
 FMO iter 10.1,    234 fragment(s) converged, maxD 0.000001403 maxE 0.000000411
 FMO iter 11.1,    296 fragment(s) converged, maxD 0.000001398 maxE 0.000000150
 FMO iter 12.1,    302 fragment(s) converged, maxD 0.000000302 maxE 0.000000047

 ------------Monomer SCF for layer 1 converged in 12 iterations!------------
 Clearing disp+rep.
 Dipole moment D(xyz),DA(1)=  -28.4199102  -51.2189494   27.6860956   64.7888259

 Total energy of the molecule: Eunco+D(2)=    -5864.629951873

 Total energy of the molecule: Euncorr(2)=    -5857.192510782

 Total energy of the molecule: Edisp  (2)=       -7.437441092
 Dipole moment D(xyz),DA(2)=  -32.0312215  -48.7680554   24.2243533   63.1754831

     Free unco+D energy in solvent=    -5869.363022342
 Internal unco+D energy in solvent=    -5864.629951873
               5049457  WORDS OF DYNAMIC MEMORY USED
 EXECUTION OF GAMESS TERMINATED NORMALLY 01:01:26 10-FEB-2021    
 DDI: 263640 bytes (0.3 MB / 0 MWords) used by master data server.

 ----------------------------------------
 CPU timing information for all processes
 ========================================
 0: 147.559 + 6.261 = 153.821
 1: 180.619 + 1.818 = 182.437
 2: 185.524 + 2.324 = 187.848
 3: 185.526 + 2.66 = 187.592
 4: 185.793 + 2.623 = 188.417
 5: 185.528 + 2.56 = 187.584
 6: 186.82 + 2.471 = 188.554
 7: 186.532 + 2.621 = 189.153
 8: 187.315 + 2.290 = 189.606
 9: 185.658 + 3.10 = 188.669
 10: 187.50 + 2.236 = 189.287
 11: 185.754 + 2.489 = 188.243
 12: 187.634 + 2.189 = 189.823
 13: 187.222 + 2.852 = 190.74
 14: 186.979 + 2.215 = 189.195
 15: 187.463 + 2.498 = 189.961
 16: 187.634 + 2.587 = 190.222
 17: 184.220 + 2.72 = 186.293
 18: 184.285 + 2.914 = 187.200
 19: 181.294 + 1.703 = 182.998
 20: 187.324 + 2.161 = 189.485
 21: 178.624 + 1.805 = 180.429
 22: 187.153 + 2.425 = 189.579
 23: 179.262 + 1.766 = 181.29
 24: 187.611 + 2.50 = 189.662
 25: 187.559 + 2.184 = 189.743
 26: 179.914 + 2.43 = 181.957
 27: 187.348 + 2.795 = 190.143
 28: 179.996 + 1.910 = 181.907
 29: 187.624 + 2.70 = 189.695
 30: 178.893 + 1.846 = 180.740
 31: 187.547 + 2.344 = 189.891
 32: 179.569 + 1.906 = 181.475
 33: 187.197 + 2.74 = 189.271
 34: 187.184 + 2.156 = 189.340
 35: 178.569 + 1.952 = 180.522
 36: 2.114 + 33.489 = 35.603
 37: 0.02 + 0.02 = 0.04
 38: 0.02 + 0.02 = 0.04
 39: 0.02 + 0.02 = 0.04
 40: 0.00 + 0.04 = 0.04
 41: 0.01 + 0.03 = 0.04
 42: 0.01 + 0.02 = 0.04
 43: 0.00 + 0.04 = 0.04
 44: 0.01 + 0.02 = 0.04
 45: 0.01 + 0.03 = 0.04
 46: 0.01 + 0.03 = 0.04
 47: 0.01 + 0.03 = 0.05
 48: 0.03 + 0.01 = 0.04
 49: 0.01 + 0.02 = 0.04
 50: 0.00 + 0.04 = 0.04
 51: 0.01 + 0.03 = 0.05
 52: 0.01 + 0.03 = 0.04
 53: 0.02 + 0.02 = 0.04
 54: 0.00 + 0.03 = 0.04
 55: 0.00 + 0.03 = 0.04
 56: 0.00 + 0.03 = 0.04
 57: 0.01 + 0.03 = 0.05
 58: 0.00 + 0.04 = 0.04
 59: 0.01 + 0.03 = 0.04
 60: 0.03 + 0.01 = 0.04
 61: 0.01 + 0.03 = 0.04
 62: 0.00 + 0.04 = 0.04
 63: 0.00 + 0.03 = 0.04
 64: 0.00 + 0.04 = 0.04
 65: 0.02 + 0.02 = 0.04
 66: 0.00 + 0.03 = 0.04
 67: 0.02 + 0.02 = 0.04
 68: 0.02 + 0.03 = 0.05
 69: 0.02 + 0.03 = 0.05
 70: 0.00 + 0.03 = 0.04
 71: 0.02 + 0.02 = 0.04
 ----------------------------------------
 ddikick.x: exited gracefully.
----- accounting info -----
Files used on the master node or-condo-c319.ornl.gov were:
-rw-r--r-- 1 qv0 users   487345 Feb 10 00:57 /tmp/tmp.qv0.819741//sars1.tmp-2021-02-10_005759/sars1.F05
-rw-r--r-- 1 qv0 users    13030 Feb 10 01:01 /tmp/tmp.qv0.819741//sars1.tmp-2021-02-10_005759/sars1.F06.001
-rw-r--r-- 1 qv0 users    13030 Feb 10 01:01 /tmp/tmp.qv0.819741//sars1.tmp-2021-02-10_005759/sars1.F06.002
-rw-r--r-- 1 qv0 users    13030 Feb 10 01:01 /tmp/tmp.qv0.819741//sars1.tmp-2021-02-10_005759/sars1.F06.003
-rw-r--r-- 1 qv0 users    13030 Feb 10 01:01 /tmp/tmp.qv0.819741//sars1.tmp-2021-02-10_005759/sars1.F06.004
-rw-r--r-- 1 qv0 users    13030 Feb 10 01:01 /tmp/tmp.qv0.819741//sars1.tmp-2021-02-10_005759/sars1.F06.005
-rw-r--r-- 1 qv0 users    13030 Feb 10 01:01 /tmp/tmp.qv0.819741//sars1.tmp-2021-02-10_005759/sars1.F06.006
-rw-r--r-- 1 qv0 users    13030 Feb 10 01:01 /tmp/tmp.qv0.819741//sars1.tmp-2021-02-10_005759/sars1.F06.007
-rw-r--r-- 1 qv0 users    13030 Feb 10 01:01 /tmp/tmp.qv0.819741//sars1.tmp-2021-02-10_005759/sars1.F06.008
-rw-r--r-- 1 qv0 users    13030 Feb 10 01:01 /tmp/tmp.qv0.819741//sars1.tmp-2021-02-10_005759/sars1.F06.009
-rw-r--r-- 1 qv0 users    13030 Feb 10 01:01 /tmp/tmp.qv0.819741//sars1.tmp-2021-02-10_005759/sars1.F06.010
-rw-r--r-- 1 qv0 users    13030 Feb 10 01:01 /tmp/tmp.qv0.819741//sars1.tmp-2021-02-10_005759/sars1.F06.011
-rw-r--r-- 1 qv0 users    13030 Feb 10 01:01 /tmp/tmp.qv0.819741//sars1.tmp-2021-02-10_005759/sars1.F06.012
-rw-r--r-- 1 qv0 users    13030 Feb 10 01:01 /tmp/tmp.qv0.819741//sars1.tmp-2021-02-10_005759/sars1.F06.013
-rw-r--r-- 1 qv0 users    13030 Feb 10 01:01 /tmp/tmp.qv0.819741//sars1.tmp-2021-02-10_005759/sars1.F06.014
-rw-r--r-- 1 qv0 users    13030 Feb 10 01:01 /tmp/tmp.qv0.819741//sars1.tmp-2021-02-10_005759/sars1.F06.015
-rw-r--r-- 1 qv0 users    13030 Feb 10 01:01 /tmp/tmp.qv0.819741//sars1.tmp-2021-02-10_005759/sars1.F06.016
-rw-r--r-- 1 qv0 users    13030 Feb 10 01:01 /tmp/tmp.qv0.819741//sars1.tmp-2021-02-10_005759/sars1.F06.017
-rw-r--r-- 1 qv0 users    13030 Feb 10 01:01 /tmp/tmp.qv0.819741//sars1.tmp-2021-02-10_005759/sars1.F06.018
-rw-r--r-- 1 qv0 users    13030 Feb 10 01:01 /tmp/tmp.qv0.819741//sars1.tmp-2021-02-10_005759/sars1.F06.019
-rw-r--r-- 1 qv0 users    13030 Feb 10 01:01 /tmp/tmp.qv0.819741//sars1.tmp-2021-02-10_005759/sars1.F06.020
-rw-r--r-- 1 qv0 users    13030 Feb 10 01:01 /tmp/tmp.qv0.819741//sars1.tmp-2021-02-10_005759/sars1.F06.021
-rw-r--r-- 1 qv0 users    13030 Feb 10 01:01 /tmp/tmp.qv0.819741//sars1.tmp-2021-02-10_005759/sars1.F06.022
-rw-r--r-- 1 qv0 users    13030 Feb 10 01:01 /tmp/tmp.qv0.819741//sars1.tmp-2021-02-10_005759/sars1.F06.023
-rw-r--r-- 1 qv0 users    13030 Feb 10 01:01 /tmp/tmp.qv0.819741//sars1.tmp-2021-02-10_005759/sars1.F06.024
-rw-r--r-- 1 qv0 users    13030 Feb 10 01:01 /tmp/tmp.qv0.819741//sars1.tmp-2021-02-10_005759/sars1.F06.025
-rw-r--r-- 1 qv0 users    13030 Feb 10 01:01 /tmp/tmp.qv0.819741//sars1.tmp-2021-02-10_005759/sars1.F06.026
-rw-r--r-- 1 qv0 users    13030 Feb 10 01:01 /tmp/tmp.qv0.819741//sars1.tmp-2021-02-10_005759/sars1.F06.027
-rw-r--r-- 1 qv0 users    13030 Feb 10 01:01 /tmp/tmp.qv0.819741//sars1.tmp-2021-02-10_005759/sars1.F06.028
-rw-r--r-- 1 qv0 users    13030 Feb 10 01:01 /tmp/tmp.qv0.819741//sars1.tmp-2021-02-10_005759/sars1.F06.029
-rw-r--r-- 1 qv0 users    13030 Feb 10 01:01 /tmp/tmp.qv0.819741//sars1.tmp-2021-02-10_005759/sars1.F06.030
-rw-r--r-- 1 qv0 users    13030 Feb 10 01:01 /tmp/tmp.qv0.819741//sars1.tmp-2021-02-10_005759/sars1.F06.031
-rw-r--r-- 1 qv0 users    13030 Feb 10 01:01 /tmp/tmp.qv0.819741//sars1.tmp-2021-02-10_005759/sars1.F06.032
-rw-r--r-- 1 qv0 users    13030 Feb 10 01:01 /tmp/tmp.qv0.819741//sars1.tmp-2021-02-10_005759/sars1.F06.033
-rw-r--r-- 1 qv0 users    13030 Feb 10 01:01 /tmp/tmp.qv0.819741//sars1.tmp-2021-02-10_005759/sars1.F06.034
-rw-r--r-- 1 qv0 users    13030 Feb 10 01:01 /tmp/tmp.qv0.819741//sars1.tmp-2021-02-10_005759/sars1.F06.035
-rw-r--r-- 1 qv0 users     3923 Feb 10 00:58 /tmp/tmp.qv0.819741//sars1.tmp-2021-02-10_005759/sars1.F07
-rw-r--r-- 1 qv0 users     3923 Feb 10 00:58 /tmp/tmp.qv0.819741//sars1.tmp-2021-02-10_005759/sars1.F07.001
-rw-r--r-- 1 qv0 users     3923 Feb 10 00:58 /tmp/tmp.qv0.819741//sars1.tmp-2021-02-10_005759/sars1.F07.002
-rw-r--r-- 1 qv0 users     3923 Feb 10 00:58 /tmp/tmp.qv0.819741//sars1.tmp-2021-02-10_005759/sars1.F07.003
-rw-r--r-- 1 qv0 users     3923 Feb 10 00:58 /tmp/tmp.qv0.819741//sars1.tmp-2021-02-10_005759/sars1.F07.004
-rw-r--r-- 1 qv0 users     3923 Feb 10 00:58 /tmp/tmp.qv0.819741//sars1.tmp-2021-02-10_005759/sars1.F07.005
-rw-r--r-- 1 qv0 users     3923 Feb 10 00:58 /tmp/tmp.qv0.819741//sars1.tmp-2021-02-10_005759/sars1.F07.006
-rw-r--r-- 1 qv0 users     3923 Feb 10 00:58 /tmp/tmp.qv0.819741//sars1.tmp-2021-02-10_005759/sars1.F07.007
-rw-r--r-- 1 qv0 users     3923 Feb 10 00:58 /tmp/tmp.qv0.819741//sars1.tmp-2021-02-10_005759/sars1.F07.008
-rw-r--r-- 1 qv0 users     3923 Feb 10 00:58 /tmp/tmp.qv0.819741//sars1.tmp-2021-02-10_005759/sars1.F07.009
-rw-r--r-- 1 qv0 users     3923 Feb 10 00:58 /tmp/tmp.qv0.819741//sars1.tmp-2021-02-10_005759/sars1.F07.010
-rw-r--r-- 1 qv0 users     3923 Feb 10 00:58 /tmp/tmp.qv0.819741//sars1.tmp-2021-02-10_005759/sars1.F07.011
-rw-r--r-- 1 qv0 users     3923 Feb 10 00:58 /tmp/tmp.qv0.819741//sars1.tmp-2021-02-10_005759/sars1.F07.012
-rw-r--r-- 1 qv0 users     3923 Feb 10 00:58 /tmp/tmp.qv0.819741//sars1.tmp-2021-02-10_005759/sars1.F07.013
-rw-r--r-- 1 qv0 users     3923 Feb 10 00:58 /tmp/tmp.qv0.819741//sars1.tmp-2021-02-10_005759/sars1.F07.014
-rw-r--r-- 1 qv0 users     3923 Feb 10 00:58 /tmp/tmp.qv0.819741//sars1.tmp-2021-02-10_005759/sars1.F07.015
-rw-r--r-- 1 qv0 users     3923 Feb 10 00:58 /tmp/tmp.qv0.819741//sars1.tmp-2021-02-10_005759/sars1.F07.016
-rw-r--r-- 1 qv0 users     3923 Feb 10 00:58 /tmp/tmp.qv0.819741//sars1.tmp-2021-02-10_005759/sars1.F07.017
-rw-r--r-- 1 qv0 users     3923 Feb 10 00:58 /tmp/tmp.qv0.819741//sars1.tmp-2021-02-10_005759/sars1.F07.018
-rw-r--r-- 1 qv0 users     3923 Feb 10 00:58 /tmp/tmp.qv0.819741//sars1.tmp-2021-02-10_005759/sars1.F07.019
-rw-r--r-- 1 qv0 users     3923 Feb 10 00:58 /tmp/tmp.qv0.819741//sars1.tmp-2021-02-10_005759/sars1.F07.020
-rw-r--r-- 1 qv0 users     3923 Feb 10 00:58 /tmp/tmp.qv0.819741//sars1.tmp-2021-02-10_005759/sars1.F07.021
-rw-r--r-- 1 qv0 users     3923 Feb 10 00:58 /tmp/tmp.qv0.819741//sars1.tmp-2021-02-10_005759/sars1.F07.022
-rw-r--r-- 1 qv0 users     3923 Feb 10 00:58 /tmp/tmp.qv0.819741//sars1.tmp-2021-02-10_005759/sars1.F07.023
-rw-r--r-- 1 qv0 users     3923 Feb 10 00:58 /tmp/tmp.qv0.819741//sars1.tmp-2021-02-10_005759/sars1.F07.024
-rw-r--r-- 1 qv0 users     3923 Feb 10 00:58 /tmp/tmp.qv0.819741//sars1.tmp-2021-02-10_005759/sars1.F07.025
-rw-r--r-- 1 qv0 users     3923 Feb 10 00:58 /tmp/tmp.qv0.819741//sars1.tmp-2021-02-10_005759/sars1.F07.026
-rw-r--r-- 1 qv0 users     3923 Feb 10 00:58 /tmp/tmp.qv0.819741//sars1.tmp-2021-02-10_005759/sars1.F07.027
-rw-r--r-- 1 qv0 users     3923 Feb 10 00:58 /tmp/tmp.qv0.819741//sars1.tmp-2021-02-10_005759/sars1.F07.028
-rw-r--r-- 1 qv0 users     3923 Feb 10 00:58 /tmp/tmp.qv0.819741//sars1.tmp-2021-02-10_005759/sars1.F07.029
-rw-r--r-- 1 qv0 users     3923 Feb 10 00:58 /tmp/tmp.qv0.819741//sars1.tmp-2021-02-10_005759/sars1.F07.030
-rw-r--r-- 1 qv0 users     3923 Feb 10 00:58 /tmp/tmp.qv0.819741//sars1.tmp-2021-02-10_005759/sars1.F07.031
-rw-r--r-- 1 qv0 users     3923 Feb 10 00:58 /tmp/tmp.qv0.819741//sars1.tmp-2021-02-10_005759/sars1.F07.032
-rw-r--r-- 1 qv0 users     3923 Feb 10 00:58 /tmp/tmp.qv0.819741//sars1.tmp-2021-02-10_005759/sars1.F07.033
-rw-r--r-- 1 qv0 users     3923 Feb 10 00:58 /tmp/tmp.qv0.819741//sars1.tmp-2021-02-10_005759/sars1.F07.034
-rw-r--r-- 1 qv0 users     3923 Feb 10 00:58 /tmp/tmp.qv0.819741//sars1.tmp-2021-02-10_005759/sars1.F07.035
-rw-r--r-- 1 qv0 users  7067520 Feb 10 01:01 /tmp/tmp.qv0.819741//sars1.tmp-2021-02-10_005759/sars1.F10.000
-rw-r--r-- 1 qv0 users  7067520 Feb 10 01:01 /tmp/tmp.qv0.819741//sars1.tmp-2021-02-10_005759/sars1.F10.001
-rw-r--r-- 1 qv0 users  7067520 Feb 10 01:01 /tmp/tmp.qv0.819741//sars1.tmp-2021-02-10_005759/sars1.F10.002
-rw-r--r-- 1 qv0 users  7067520 Feb 10 01:01 /tmp/tmp.qv0.819741//sars1.tmp-2021-02-10_005759/sars1.F10.003
-rw-r--r-- 1 qv0 users  7067520 Feb 10 01:01 /tmp/tmp.qv0.819741//sars1.tmp-2021-02-10_005759/sars1.F10.004
-rw-r--r-- 1 qv0 users  7067520 Feb 10 01:01 /tmp/tmp.qv0.819741//sars1.tmp-2021-02-10_005759/sars1.F10.005
-rw-r--r-- 1 qv0 users  7067520 Feb 10 01:01 /tmp/tmp.qv0.819741//sars1.tmp-2021-02-10_005759/sars1.F10.006
-rw-r--r-- 1 qv0 users  7067520 Feb 10 01:01 /tmp/tmp.qv0.819741//sars1.tmp-2021-02-10_005759/sars1.F10.007
-rw-r--r-- 1 qv0 users  7067520 Feb 10 01:01 /tmp/tmp.qv0.819741//sars1.tmp-2021-02-10_005759/sars1.F10.008
-rw-r--r-- 1 qv0 users  7067520 Feb 10 01:01 /tmp/tmp.qv0.819741//sars1.tmp-2021-02-10_005759/sars1.F10.009
-rw-r--r-- 1 qv0 users  7067520 Feb 10 01:01 /tmp/tmp.qv0.819741//sars1.tmp-2021-02-10_005759/sars1.F10.010
-rw-r--r-- 1 qv0 users  7067520 Feb 10 01:01 /tmp/tmp.qv0.819741//sars1.tmp-2021-02-10_005759/sars1.F10.011
-rw-r--r-- 1 qv0 users  7067520 Feb 10 01:01 /tmp/tmp.qv0.819741//sars1.tmp-2021-02-10_005759/sars1.F10.012
-rw-r--r-- 1 qv0 users  7067520 Feb 10 01:01 /tmp/tmp.qv0.819741//sars1.tmp-2021-02-10_005759/sars1.F10.013
-rw-r--r-- 1 qv0 users  7067520 Feb 10 01:01 /tmp/tmp.qv0.819741//sars1.tmp-2021-02-10_005759/sars1.F10.014
-rw-r--r-- 1 qv0 users  7067520 Feb 10 01:01 /tmp/tmp.qv0.819741//sars1.tmp-2021-02-10_005759/sars1.F10.015
-rw-r--r-- 1 qv0 users  7067520 Feb 10 01:01 /tmp/tmp.qv0.819741//sars1.tmp-2021-02-10_005759/sars1.F10.016
-rw-r--r-- 1 qv0 users  7067520 Feb 10 01:01 /tmp/tmp.qv0.819741//sars1.tmp-2021-02-10_005759/sars1.F10.017
-rw-r--r-- 1 qv0 users  7067520 Feb 10 01:01 /tmp/tmp.qv0.819741//sars1.tmp-2021-02-10_005759/sars1.F10.018
-rw-r--r-- 1 qv0 users  7067520 Feb 10 01:01 /tmp/tmp.qv0.819741//sars1.tmp-2021-02-10_005759/sars1.F10.019
-rw-r--r-- 1 qv0 users  7067520 Feb 10 01:01 /tmp/tmp.qv0.819741//sars1.tmp-2021-02-10_005759/sars1.F10.020
-rw-r--r-- 1 qv0 users  7067520 Feb 10 01:01 /tmp/tmp.qv0.819741//sars1.tmp-2021-02-10_005759/sars1.F10.021
-rw-r--r-- 1 qv0 users  7067520 Feb 10 01:01 /tmp/tmp.qv0.819741//sars1.tmp-2021-02-10_005759/sars1.F10.022
-rw-r--r-- 1 qv0 users  7067520 Feb 10 01:01 /tmp/tmp.qv0.819741//sars1.tmp-2021-02-10_005759/sars1.F10.023
-rw-r--r-- 1 qv0 users  7067520 Feb 10 01:01 /tmp/tmp.qv0.819741//sars1.tmp-2021-02-10_005759/sars1.F10.024
-rw-r--r-- 1 qv0 users  7067520 Feb 10 01:01 /tmp/tmp.qv0.819741//sars1.tmp-2021-02-10_005759/sars1.F10.025
-rw-r--r-- 1 qv0 users  7067520 Feb 10 01:01 /tmp/tmp.qv0.819741//sars1.tmp-2021-02-10_005759/sars1.F10.026
-rw-r--r-- 1 qv0 users  7067520 Feb 10 01:01 /tmp/tmp.qv0.819741//sars1.tmp-2021-02-10_005759/sars1.F10.027
-rw-r--r-- 1 qv0 users  7067520 Feb 10 01:01 /tmp/tmp.qv0.819741//sars1.tmp-2021-02-10_005759/sars1.F10.028
-rw-r--r-- 1 qv0 users  7067520 Feb 10 01:01 /tmp/tmp.qv0.819741//sars1.tmp-2021-02-10_005759/sars1.F10.029
-rw-r--r-- 1 qv0 users  7067520 Feb 10 01:01 /tmp/tmp.qv0.819741//sars1.tmp-2021-02-10_005759/sars1.F10.030
-rw-r--r-- 1 qv0 users  7067520 Feb 10 01:01 /tmp/tmp.qv0.819741//sars1.tmp-2021-02-10_005759/sars1.F10.031
-rw-r--r-- 1 qv0 users  7067520 Feb 10 01:01 /tmp/tmp.qv0.819741//sars1.tmp-2021-02-10_005759/sars1.F10.032
-rw-r--r-- 1 qv0 users  7067520 Feb 10 01:01 /tmp/tmp.qv0.819741//sars1.tmp-2021-02-10_005759/sars1.F10.033
-rw-r--r-- 1 qv0 users  7067520 Feb 10 01:01 /tmp/tmp.qv0.819741//sars1.tmp-2021-02-10_005759/sars1.F10.034
-rw-r--r-- 1 qv0 users  7067520 Feb 10 01:01 /tmp/tmp.qv0.819741//sars1.tmp-2021-02-10_005759/sars1.F10.035
-rw-r--r-- 1 qv0 users        0 Feb 10 00:58 /tmp/tmp.qv0.819741//sars1.tmp-2021-02-10_005759/sars1.F26.000
-rw-r--r-- 1 qv0 users        0 Feb 10 00:58 /tmp/tmp.qv0.819741//sars1.tmp-2021-02-10_005759/sars1.F26.001
-rw-r--r-- 1 qv0 users        0 Feb 10 00:58 /tmp/tmp.qv0.819741//sars1.tmp-2021-02-10_005759/sars1.F26.002
-rw-r--r-- 1 qv0 users        0 Feb 10 00:58 /tmp/tmp.qv0.819741//sars1.tmp-2021-02-10_005759/sars1.F26.003
-rw-r--r-- 1 qv0 users        0 Feb 10 00:58 /tmp/tmp.qv0.819741//sars1.tmp-2021-02-10_005759/sars1.F26.004
-rw-r--r-- 1 qv0 users        0 Feb 10 00:58 /tmp/tmp.qv0.819741//sars1.tmp-2021-02-10_005759/sars1.F26.005
-rw-r--r-- 1 qv0 users        0 Feb 10 00:58 /tmp/tmp.qv0.819741//sars1.tmp-2021-02-10_005759/sars1.F26.006
-rw-r--r-- 1 qv0 users        0 Feb 10 00:58 /tmp/tmp.qv0.819741//sars1.tmp-2021-02-10_005759/sars1.F26.007
-rw-r--r-- 1 qv0 users        0 Feb 10 00:58 /tmp/tmp.qv0.819741//sars1.tmp-2021-02-10_005759/sars1.F26.008
-rw-r--r-- 1 qv0 users        0 Feb 10 00:58 /tmp/tmp.qv0.819741//sars1.tmp-2021-02-10_005759/sars1.F26.009
-rw-r--r-- 1 qv0 users        0 Feb 10 00:58 /tmp/tmp.qv0.819741//sars1.tmp-2021-02-10_005759/sars1.F26.010
-rw-r--r-- 1 qv0 users        0 Feb 10 00:58 /tmp/tmp.qv0.819741//sars1.tmp-2021-02-10_005759/sars1.F26.011
-rw-r--r-- 1 qv0 users        0 Feb 10 00:58 /tmp/tmp.qv0.819741//sars1.tmp-2021-02-10_005759/sars1.F26.012
-rw-r--r-- 1 qv0 users        0 Feb 10 00:58 /tmp/tmp.qv0.819741//sars1.tmp-2021-02-10_005759/sars1.F26.013
-rw-r--r-- 1 qv0 users        0 Feb 10 00:58 /tmp/tmp.qv0.819741//sars1.tmp-2021-02-10_005759/sars1.F26.014
-rw-r--r-- 1 qv0 users        0 Feb 10 00:58 /tmp/tmp.qv0.819741//sars1.tmp-2021-02-10_005759/sars1.F26.015
-rw-r--r-- 1 qv0 users        0 Feb 10 00:58 /tmp/tmp.qv0.819741//sars1.tmp-2021-02-10_005759/sars1.F26.016
-rw-r--r-- 1 qv0 users        0 Feb 10 00:58 /tmp/tmp.qv0.819741//sars1.tmp-2021-02-10_005759/sars1.F26.017
-rw-r--r-- 1 qv0 users        0 Feb 10 00:58 /tmp/tmp.qv0.819741//sars1.tmp-2021-02-10_005759/sars1.F26.018
-rw-r--r-- 1 qv0 users        0 Feb 10 00:58 /tmp/tmp.qv0.819741//sars1.tmp-2021-02-10_005759/sars1.F26.019
-rw-r--r-- 1 qv0 users        0 Feb 10 00:58 /tmp/tmp.qv0.819741//sars1.tmp-2021-02-10_005759/sars1.F26.020
-rw-r--r-- 1 qv0 users        0 Feb 10 00:58 /tmp/tmp.qv0.819741//sars1.tmp-2021-02-10_005759/sars1.F26.021
-rw-r--r-- 1 qv0 users        0 Feb 10 00:58 /tmp/tmp.qv0.819741//sars1.tmp-2021-02-10_005759/sars1.F26.022
-rw-r--r-- 1 qv0 users        0 Feb 10 00:58 /tmp/tmp.qv0.819741//sars1.tmp-2021-02-10_005759/sars1.F26.023
-rw-r--r-- 1 qv0 users        0 Feb 10 00:58 /tmp/tmp.qv0.819741//sars1.tmp-2021-02-10_005759/sars1.F26.024
-rw-r--r-- 1 qv0 users        0 Feb 10 00:58 /tmp/tmp.qv0.819741//sars1.tmp-2021-02-10_005759/sars1.F26.025
-rw-r--r-- 1 qv0 users        0 Feb 10 00:58 /tmp/tmp.qv0.819741//sars1.tmp-2021-02-10_005759/sars1.F26.026
-rw-r--r-- 1 qv0 users        0 Feb 10 00:58 /tmp/tmp.qv0.819741//sars1.tmp-2021-02-10_005759/sars1.F26.027
-rw-r--r-- 1 qv0 users        0 Feb 10 00:58 /tmp/tmp.qv0.819741//sars1.tmp-2021-02-10_005759/sars1.F26.028
-rw-r--r-- 1 qv0 users        0 Feb 10 00:58 /tmp/tmp.qv0.819741//sars1.tmp-2021-02-10_005759/sars1.F26.029
-rw-r--r-- 1 qv0 users        0 Feb 10 00:58 /tmp/tmp.qv0.819741//sars1.tmp-2021-02-10_005759/sars1.F26.030
-rw-r--r-- 1 qv0 users        0 Feb 10 00:58 /tmp/tmp.qv0.819741//sars1.tmp-2021-02-10_005759/sars1.F26.031
-rw-r--r-- 1 qv0 users        0 Feb 10 00:58 /tmp/tmp.qv0.819741//sars1.tmp-2021-02-10_005759/sars1.F26.032
-rw-r--r-- 1 qv0 users        0 Feb 10 00:58 /tmp/tmp.qv0.819741//sars1.tmp-2021-02-10_005759/sars1.F26.033
-rw-r--r-- 1 qv0 users        0 Feb 10 00:58 /tmp/tmp.qv0.819741//sars1.tmp-2021-02-10_005759/sars1.F26.034
-rw-r--r-- 1 qv0 users        0 Feb 10 00:58 /tmp/tmp.qv0.819741//sars1.tmp-2021-02-10_005759/sars1.F26.035
-rw-r--r-- 1 qv0 users        0 Feb 10 00:58 /tmp/tmp.qv0.819741//sars1.tmp-2021-02-10_005759/sars1.F27.000
-rw-r--r-- 1 qv0 users        0 Feb 10 00:58 /tmp/tmp.qv0.819741//sars1.tmp-2021-02-10_005759/sars1.F27.001
-rw-r--r-- 1 qv0 users        0 Feb 10 00:58 /tmp/tmp.qv0.819741//sars1.tmp-2021-02-10_005759/sars1.F27.002
-rw-r--r-- 1 qv0 users        0 Feb 10 00:58 /tmp/tmp.qv0.819741//sars1.tmp-2021-02-10_005759/sars1.F27.003
-rw-r--r-- 1 qv0 users        0 Feb 10 00:58 /tmp/tmp.qv0.819741//sars1.tmp-2021-02-10_005759/sars1.F27.004
-rw-r--r-- 1 qv0 users        0 Feb 10 00:58 /tmp/tmp.qv0.819741//sars1.tmp-2021-02-10_005759/sars1.F27.005
-rw-r--r-- 1 qv0 users        0 Feb 10 00:58 /tmp/tmp.qv0.819741//sars1.tmp-2021-02-10_005759/sars1.F27.006
-rw-r--r-- 1 qv0 users        0 Feb 10 00:58 /tmp/tmp.qv0.819741//sars1.tmp-2021-02-10_005759/sars1.F27.007
-rw-r--r-- 1 qv0 users        0 Feb 10 00:58 /tmp/tmp.qv0.819741//sars1.tmp-2021-02-10_005759/sars1.F27.008
-rw-r--r-- 1 qv0 users        0 Feb 10 00:58 /tmp/tmp.qv0.819741//sars1.tmp-2021-02-10_005759/sars1.F27.009
-rw-r--r-- 1 qv0 users        0 Feb 10 00:58 /tmp/tmp.qv0.819741//sars1.tmp-2021-02-10_005759/sars1.F27.010
-rw-r--r-- 1 qv0 users        0 Feb 10 00:58 /tmp/tmp.qv0.819741//sars1.tmp-2021-02-10_005759/sars1.F27.011
-rw-r--r-- 1 qv0 users        0 Feb 10 00:58 /tmp/tmp.qv0.819741//sars1.tmp-2021-02-10_005759/sars1.F27.012
-rw-r--r-- 1 qv0 users        0 Feb 10 00:58 /tmp/tmp.qv0.819741//sars1.tmp-2021-02-10_005759/sars1.F27.013
-rw-r--r-- 1 qv0 users        0 Feb 10 00:58 /tmp/tmp.qv0.819741//sars1.tmp-2021-02-10_005759/sars1.F27.014
-rw-r--r-- 1 qv0 users        0 Feb 10 00:58 /tmp/tmp.qv0.819741//sars1.tmp-2021-02-10_005759/sars1.F27.015
-rw-r--r-- 1 qv0 users        0 Feb 10 00:58 /tmp/tmp.qv0.819741//sars1.tmp-2021-02-10_005759/sars1.F27.016
-rw-r--r-- 1 qv0 users        0 Feb 10 00:58 /tmp/tmp.qv0.819741//sars1.tmp-2021-02-10_005759/sars1.F27.017
-rw-r--r-- 1 qv0 users        0 Feb 10 00:58 /tmp/tmp.qv0.819741//sars1.tmp-2021-02-10_005759/sars1.F27.018
-rw-r--r-- 1 qv0 users        0 Feb 10 00:58 /tmp/tmp.qv0.819741//sars1.tmp-2021-02-10_005759/sars1.F27.019
-rw-r--r-- 1 qv0 users        0 Feb 10 00:58 /tmp/tmp.qv0.819741//sars1.tmp-2021-02-10_005759/sars1.F27.020
-rw-r--r-- 1 qv0 users        0 Feb 10 00:58 /tmp/tmp.qv0.819741//sars1.tmp-2021-02-10_005759/sars1.F27.021
-rw-r--r-- 1 qv0 users        0 Feb 10 00:58 /tmp/tmp.qv0.819741//sars1.tmp-2021-02-10_005759/sars1.F27.022
-rw-r--r-- 1 qv0 users        0 Feb 10 00:58 /tmp/tmp.qv0.819741//sars1.tmp-2021-02-10_005759/sars1.F27.023
-rw-r--r-- 1 qv0 users        0 Feb 10 00:58 /tmp/tmp.qv0.819741//sars1.tmp-2021-02-10_005759/sars1.F27.024
-rw-r--r-- 1 qv0 users        0 Feb 10 00:58 /tmp/tmp.qv0.819741//sars1.tmp-2021-02-10_005759/sars1.F27.025
-rw-r--r-- 1 qv0 users        0 Feb 10 00:58 /tmp/tmp.qv0.819741//sars1.tmp-2021-02-10_005759/sars1.F27.026
-rw-r--r-- 1 qv0 users        0 Feb 10 00:58 /tmp/tmp.qv0.819741//sars1.tmp-2021-02-10_005759/sars1.F27.027
-rw-r--r-- 1 qv0 users        0 Feb 10 00:58 /tmp/tmp.qv0.819741//sars1.tmp-2021-02-10_005759/sars1.F27.028
-rw-r--r-- 1 qv0 users        0 Feb 10 00:58 /tmp/tmp.qv0.819741//sars1.tmp-2021-02-10_005759/sars1.F27.029
-rw-r--r-- 1 qv0 users        0 Feb 10 00:58 /tmp/tmp.qv0.819741//sars1.tmp-2021-02-10_005759/sars1.F27.030
-rw-r--r-- 1 qv0 users        0 Feb 10 00:58 /tmp/tmp.qv0.819741//sars1.tmp-2021-02-10_005759/sars1.F27.031
-rw-r--r-- 1 qv0 users        0 Feb 10 00:58 /tmp/tmp.qv0.819741//sars1.tmp-2021-02-10_005759/sars1.F27.032
-rw-r--r-- 1 qv0 users        0 Feb 10 00:58 /tmp/tmp.qv0.819741//sars1.tmp-2021-02-10_005759/sars1.F27.033
-rw-r--r-- 1 qv0 users        0 Feb 10 00:58 /tmp/tmp.qv0.819741//sars1.tmp-2021-02-10_005759/sars1.F27.034
-rw-r--r-- 1 qv0 users        0 Feb 10 00:58 /tmp/tmp.qv0.819741//sars1.tmp-2021-02-10_005759/sars1.F27.035
-rw-r--r-- 1 qv0 users 14434304 Feb 10 01:01 /tmp/tmp.qv0.819741//sars1.tmp-2021-02-10_005759/sars1.F40.000
-rw-r--r-- 1 qv0 users 14434304 Feb 10 01:01 /tmp/tmp.qv0.819741//sars1.tmp-2021-02-10_005759/sars1.F40.001
-rw-r--r-- 1 qv0 users 14434304 Feb 10 01:01 /tmp/tmp.qv0.819741//sars1.tmp-2021-02-10_005759/sars1.F40.002
-rw-r--r-- 1 qv0 users 14434304 Feb 10 01:01 /tmp/tmp.qv0.819741//sars1.tmp-2021-02-10_005759/sars1.F40.003
-rw-r--r-- 1 qv0 users 14434304 Feb 10 01:01 /tmp/tmp.qv0.819741//sars1.tmp-2021-02-10_005759/sars1.F40.004
-rw-r--r-- 1 qv0 users 14434304 Feb 10 01:01 /tmp/tmp.qv0.819741//sars1.tmp-2021-02-10_005759/sars1.F40.005
-rw-r--r-- 1 qv0 users 14434304 Feb 10 01:01 /tmp/tmp.qv0.819741//sars1.tmp-2021-02-10_005759/sars1.F40.006
-rw-r--r-- 1 qv0 users 14434304 Feb 10 01:01 /tmp/tmp.qv0.819741//sars1.tmp-2021-02-10_005759/sars1.F40.007
-rw-r--r-- 1 qv0 users 14434304 Feb 10 01:01 /tmp/tmp.qv0.819741//sars1.tmp-2021-02-10_005759/sars1.F40.008
-rw-r--r-- 1 qv0 users 14434304 Feb 10 01:01 /tmp/tmp.qv0.819741//sars1.tmp-2021-02-10_005759/sars1.F40.009
-rw-r--r-- 1 qv0 users 14434304 Feb 10 01:01 /tmp/tmp.qv0.819741//sars1.tmp-2021-02-10_005759/sars1.F40.010
-rw-r--r-- 1 qv0 users 14434304 Feb 10 01:01 /tmp/tmp.qv0.819741//sars1.tmp-2021-02-10_005759/sars1.F40.011
-rw-r--r-- 1 qv0 users 14434304 Feb 10 01:01 /tmp/tmp.qv0.819741//sars1.tmp-2021-02-10_005759/sars1.F40.012
-rw-r--r-- 1 qv0 users 14434304 Feb 10 01:01 /tmp/tmp.qv0.819741//sars1.tmp-2021-02-10_005759/sars1.F40.013
-rw-r--r-- 1 qv0 users 14434304 Feb 10 01:01 /tmp/tmp.qv0.819741//sars1.tmp-2021-02-10_005759/sars1.F40.014
-rw-r--r-- 1 qv0 users 14434304 Feb 10 01:01 /tmp/tmp.qv0.819741//sars1.tmp-2021-02-10_005759/sars1.F40.015
-rw-r--r-- 1 qv0 users 14434304 Feb 10 01:01 /tmp/tmp.qv0.819741//sars1.tmp-2021-02-10_005759/sars1.F40.016
-rw-r--r-- 1 qv0 users 14434304 Feb 10 01:01 /tmp/tmp.qv0.819741//sars1.tmp-2021-02-10_005759/sars1.F40.017
-rw-r--r-- 1 qv0 users 14434304 Feb 10 01:01 /tmp/tmp.qv0.819741//sars1.tmp-2021-02-10_005759/sars1.F40.018
-rw-r--r-- 1 qv0 users 14434304 Feb 10 01:01 /tmp/tmp.qv0.819741//sars1.tmp-2021-02-10_005759/sars1.F40.019
-rw-r--r-- 1 qv0 users 14434304 Feb 10 01:01 /tmp/tmp.qv0.819741//sars1.tmp-2021-02-10_005759/sars1.F40.020
-rw-r--r-- 1 qv0 users 14434304 Feb 10 01:01 /tmp/tmp.qv0.819741//sars1.tmp-2021-02-10_005759/sars1.F40.021
-rw-r--r-- 1 qv0 users 14434304 Feb 10 01:01 /tmp/tmp.qv0.819741//sars1.tmp-2021-02-10_005759/sars1.F40.022
-rw-r--r-- 1 qv0 users 14434304 Feb 10 01:01 /tmp/tmp.qv0.819741//sars1.tmp-2021-02-10_005759/sars1.F40.023
-rw-r--r-- 1 qv0 users 14434304 Feb 10 01:01 /tmp/tmp.qv0.819741//sars1.tmp-2021-02-10_005759/sars1.F40.024
-rw-r--r-- 1 qv0 users 14434304 Feb 10 01:01 /tmp/tmp.qv0.819741//sars1.tmp-2021-02-10_005759/sars1.F40.025
-rw-r--r-- 1 qv0 users 14434304 Feb 10 01:01 /tmp/tmp.qv0.819741//sars1.tmp-2021-02-10_005759/sars1.F40.026
-rw-r--r-- 1 qv0 users 14434304 Feb 10 01:01 /tmp/tmp.qv0.819741//sars1.tmp-2021-02-10_005759/sars1.F40.027
-rw-r--r-- 1 qv0 users 14434304 Feb 10 01:01 /tmp/tmp.qv0.819741//sars1.tmp-2021-02-10_005759/sars1.F40.028
-rw-r--r-- 1 qv0 users 14434304 Feb 10 01:01 /tmp/tmp.qv0.819741//sars1.tmp-2021-02-10_005759/sars1.F40.029
-rw-r--r-- 1 qv0 users 14434304 Feb 10 01:01 /tmp/tmp.qv0.819741//sars1.tmp-2021-02-10_005759/sars1.F40.030
-rw-r--r-- 1 qv0 users 14434304 Feb 10 01:01 /tmp/tmp.qv0.819741//sars1.tmp-2021-02-10_005759/sars1.F40.031
-rw-r--r-- 1 qv0 users 14434304 Feb 10 01:01 /tmp/tmp.qv0.819741//sars1.tmp-2021-02-10_005759/sars1.F40.032
-rw-r--r-- 1 qv0 users 14434304 Feb 10 01:01 /tmp/tmp.qv0.819741//sars1.tmp-2021-02-10_005759/sars1.F40.033
-rw-r--r-- 1 qv0 users 14434304 Feb 10 01:01 /tmp/tmp.qv0.819741//sars1.tmp-2021-02-10_005759/sars1.F40.034
-rw-r--r-- 1 qv0 users 14434304 Feb 10 01:01 /tmp/tmp.qv0.819741//sars1.tmp-2021-02-10_005759/sars1.F40.035
Wed Feb 10 01:01:29 EST 2021
0.157u 0.087s 3:29.53 0.1%	0+0k 264+360io 2pf+0w
