# Supplementary material for: Structural and functional characterization of NEMO cleavage by SARS-CoV-2 3CLpro
Source: Nat Commun. 2022 Sep 8;13:5285. doi: 10.1038/s41467-022-32922-9 (PMC9453703; doi:10.1038/s41467-022-32922-9)
Supplement: Supplementary file 4 — Supplementary Data 1 [file 41467_2022_32922_MOESM4_ESM.zip › supp_files/dftb_xyzoutputs/sars1_complex.xyz]

4749
 $fmoxyz
   N               29.770000000000      28.590000000000      57.080000000000
   H               30.200000000000      28.270000000000      57.970000000000
   H               29.800000000000      27.800000000000      56.400000000000
   H               28.770000000000      28.850000000000      57.230000000000
   C               30.520000000000      29.780000000000      56.590000000000
   H               31.580000000000      29.610000000000      56.770000000000
   C               30.270000000000      29.960000000000      55.080000000000
   H               29.200000000000      30.150000000000      54.860000000000
   H               30.600000000000      29.070000000000      54.510000000000
   H               30.850000000000      30.830000000000      54.700000000000
   C               30.100000000000      31.000000000000      57.380000000000
   O               28.910000000000      31.290000000000      57.440000000000
   N               31.020000000000      31.710000000000      58.050000000000
   H               32.000000000000      31.500000000000      58.040000000000
   C               30.620000000000      32.780000000000      58.950000000000
   H               29.870000000000      33.370000000000      58.440000000000
   C               30.020000000000      32.270000000000      60.290000000000
   H               29.040000000000      31.790000000000      60.050000000000
   H               29.790000000000      33.110000000000      60.990000000000
   O               30.830000000000      31.290000000000      60.930000000000
   H               31.520000000000      31.760000000000      61.420000000000
   C               31.770000000000      33.730000000000      59.210000000000
   O               32.930000000000      33.430000000000      58.920000000000
   N               31.450000000000      34.930000000000      59.750000000000
   H               30.510000000000      35.120000000000      60.020000000000
   C               32.410000000000      36.010000000000      60.000000000000
   H               33.250000000000      35.580000000000      60.530000000000
   H               31.890000000000      36.750000000000      60.590000000000
   C               32.970000000000      36.720000000000      58.790000000000
   O               32.850000000000      36.270000000000      57.650000000000
   N               33.600000000000      37.880000000000      59.030000000000
   H               33.650000000000      38.250000000000      59.950000000000
   C               34.340000000000      38.610000000000      58.020000000000
   H               34.780000000000      37.900000000000      57.330000000000
   C               33.410000000000      39.620000000000      57.280000000000
   H               33.160000000000      40.490000000000      57.920000000000
   H               32.450000000000      39.100000000000      57.040000000000
   C               33.990000000000      40.080000000000      55.980000000000
   C               34.000000000000      39.210000000000      54.870000000000
   H               33.600000000000      38.210000000000      54.980000000000
   C               34.500000000000      39.630000000000      53.630000000000
   H               34.490000000000      38.950000000000      52.790000000000
   C               34.980000000000      40.930000000000      53.480000000000
   H               35.370000000000      41.260000000000      52.530000000000
   C               34.460000000000      41.390000000000      55.810000000000
   H               34.430000000000      42.080000000000      56.640000000000
   C               34.940000000000      41.820000000000      54.560000000000
   H               35.290000000000      42.830000000000      54.440000000000
   C               35.460000000000      39.340000000000      58.750000000000
   O               35.230000000000      39.990000000000      59.770000000000
   N               36.710000000000      39.230000000000      58.270000000000
   H               36.880000000000      38.680000000000      57.460000000000
   C               37.880000000000      39.840000000000      58.890000000000
   H               37.570000000000      40.560000000000      59.630000000000
   C               38.790000000000      38.770000000000      59.560000000000
   H               39.860000000000      39.090000000000      59.580000000000
   H               38.750000000000      37.870000000000      58.920000000000
   C               38.410000000000      38.380000000000      61.010000000000
   H               38.870000000000      37.390000000000      61.210000000000
   H               37.310000000000      38.260000000000      61.080000000000
   C               38.900000000000      39.370000000000      62.090000000000
   H               38.380000000000      40.340000000000      61.980000000000
   H               40.000000000000      39.510000000000      62.010000000000
   N               38.580000000000      38.770000000000      63.430000000000
   H               38.310000000000      37.810000000000      63.500000000000
   C               38.650000000000      39.410000000000      64.590000000000
   N               39.090000000000      40.640000000000      64.730000000000
   H               39.460000000000      41.130000000000      63.950000000000
   H               39.140000000000      41.040000000000      65.650000000000
   N               38.280000000000      38.760000000000      65.670000000000
   H               38.030000000000      37.790000000000      65.580000000000
   H               38.280000000000      39.180000000000      66.580000000000
   C               38.680000000000      40.620000000000      57.860000000000
   O               38.640000000000      40.370000000000      56.660000000000
   N               39.490000000000      41.600000000000      58.320000000000
   H               39.520000000000      41.860000000000      59.280000000000
   C               40.460000000000      42.250000000000      57.450000000000
   H               40.060000000000      42.320000000000      56.450000000000
   C               40.750000000000      43.690000000000      57.950000000000
   H               41.260000000000      43.650000000000      58.940000000000
   H               39.770000000000      44.200000000000      58.090000000000
   C               41.600000000000      44.530000000000      56.970000000000
   H               41.160000000000      44.500000000000      55.950000000000
   H               42.610000000000      44.060000000000      56.920000000000
   C               41.800000000000      46.000000000000      57.410000000000
   H               42.550000000000      46.480000000000      56.750000000000
   H               42.240000000000      45.980000000000      58.430000000000
   C               40.550000000000      46.890000000000      57.480000000000
   H               40.810000000000      47.880000000000      57.890000000000
   H               39.760000000000      46.430000000000      58.120000000000
   N               39.990000000000      47.120000000000      56.150000000000
   H               39.830000000000      46.250000000000      55.600000000000
   H               40.590000000000      47.790000000000      55.620000000000
   H               39.060000000000      47.580000000000      56.260000000000
   C               41.690000000000      41.360000000000      57.390000000000
   O               42.430000000000      41.220000000000      58.350000000000
   N               41.860000000000      40.660000000000      56.240000000000
   H               41.270000000000      40.820000000000      55.460000000000
   C               42.680000000000      39.470000000000      56.160000000000
   H               43.140000000000      39.260000000000      57.110000000000
   C               41.780000000000      38.260000000000      55.770000000000
   H               41.280000000000      38.480000000000      54.810000000000
   H               40.990000000000      38.180000000000      56.540000000000
   C               42.520000000000      36.910000000000      55.680000000000
   H               43.100000000000      36.760000000000      56.620000000000
   H               43.260000000000      36.930000000000      54.850000000000
   S               41.410000000000      35.480000000000      55.450000000000
   C               40.920000000000      35.810000000000      53.740000000000
   H               41.810000000000      35.910000000000      53.080000000000
   H               40.310000000000      36.740000000000      53.650000000000
   H               40.300000000000      34.970000000000      53.340000000000
   C               43.800000000000      39.630000000000      55.150000000000
   O               43.570000000000      39.870000000000      53.960000000000
   N               45.050000000000      39.480000000000      55.610000000000
   H               45.210000000000      39.220000000000      56.560000000000
   C               46.230000000000      39.590000000000      54.790000000000
   H               46.060000000000      40.330000000000      54.020000000000
   C               47.430000000000      40.040000000000      55.650000000000
   H               47.650000000000      39.290000000000      56.440000000000
   H               47.200000000000      41.010000000000      56.140000000000
   H               48.340000000000      40.170000000000      55.030000000000
   C               46.560000000000      38.280000000000      54.080000000000
   O               46.100000000000      37.200000000000      54.450000000000
   N               47.360000000000      38.340000000000      53.000000000000
   H               47.690000000000      39.220000000000      52.680000000000
   C               48.000000000000      37.180000000000      52.410000000000
   H               47.220000000000      36.450000000000      52.260000000000
   C               48.660000000000      37.520000000000      51.050000000000
   H               49.310000000000      36.690000000000      50.700000000000
   H               49.270000000000      38.440000000000      51.140000000000
   C               47.600000000000      37.720000000000      50.000000000000
   C               47.010000000000      36.610000000000      49.380000000000
   H               47.300000000000      35.610000000000      49.670000000000
   C               46.050000000000      36.780000000000      48.370000000000
   H               45.620000000000      35.910000000000      47.880000000000
   C               45.660000000000      38.060000000000      47.990000000000
   H               44.920000000000      38.200000000000      47.210000000000
   C               47.210000000000      39.010000000000      49.590000000000
   H               47.670000000000      39.880000000000      50.040000000000
   C               46.240000000000      39.180000000000      48.600000000000
   H               45.920000000000      40.170000000000      48.320000000000
   C               49.060000000000      36.570000000000      53.340000000000
   O               49.790000000000      37.330000000000      53.980000000000
   N               49.220000000000      35.240000000000      53.440000000000
   C               48.240000000000      34.250000000000      52.980000000000
   H               48.300000000000      34.180000000000      51.870000000000
   H               47.210000000000      34.530000000000      53.300000000000
   C               50.340000000000      34.610000000000      54.140000000000
   H               50.190000000000      34.790000000000      55.190000000000
   C               50.190000000000      33.110000000000      53.790000000000
   H               50.600000000000      32.460000000000      54.590000000000
   H               50.680000000000      32.880000000000      52.830000000000
   C               48.680000000000      32.940000000000      53.630000000000
   H               48.400000000000      32.050000000000      53.030000000000
   H               48.200000000000      32.860000000000      54.630000000000
   C               51.720000000000      35.150000000000      53.790000000000
   O               52.110000000000      35.170000000000      52.620000000000
   N               52.500000000000      35.580000000000      54.800000000000
   H               52.190000000000      35.550000000000      55.740000000000
   C               53.740000000000      36.320000000000      54.580000000000
   H               53.560000000000      37.030000000000      53.790000000000
   C               54.140000000000      37.140000000000      55.840000000000
   H               53.390000000000      37.950000000000      55.950000000000
   H               55.130000000000      37.620000000000      55.720000000000
   O               54.100000000000      36.360000000000      57.040000000000
   H               54.820000000000      35.720000000000      57.020000000000
   C               54.940000000000      35.510000000000      54.140000000000
   O               55.910000000000      36.070000000000      53.650000000000
   N               54.900000000000      34.170000000000      54.280000000000
   H               54.080000000000      33.780000000000      54.700000000000
   C               56.040000000000      33.260000000000      54.140000000000
   H               55.650000000000      32.250000000000      54.180000000000
   H               56.710000000000      33.460000000000      54.960000000000
   C               56.870000000000      33.340000000000      52.880000000000
   O               58.080000000000      33.130000000000      52.910000000000
   N               56.250000000000      33.650000000000      51.730000000000
   H               55.270000000000      33.800000000000      51.720000000000
   C               56.980000000000      33.850000000000      50.490000000000
   H               57.720000000000      33.070000000000      50.380000000000
   C               56.020000000000      33.770000000000      49.270000000000
   H               56.580000000000      34.050000000000      48.360000000000
   H               55.190000000000      34.500000000000      49.400000000000
   C               55.440000000000      32.360000000000      49.040000000000
   H               54.810000000000      32.060000000000      49.910000000000
   H               56.280000000000      31.650000000000      48.960000000000
   C               54.590000000000      32.300000000000      47.760000000000
   H               55.190000000000      32.780000000000      46.950000000000
   H               53.670000000000      32.900000000000      47.870000000000
   C               54.270000000000      30.880000000000      47.260000000000
   H               55.150000000000      30.210000000000      47.350000000000
   H               54.000000000000      30.940000000000      46.180000000000
   N               53.130000000000      30.240000000000      47.960000000000
   H               52.340000000000      30.900000000000      48.140000000000
   H               53.420000000000      29.830000000000      48.870000000000
   H               52.800000000000      29.490000000000      47.320000000000
   C               57.760000000000      35.160000000000      50.440000000000
   O               58.730000000000      35.300000000000      49.700000000000
   N               57.360000000000      36.160000000000      51.250000000000
   H               56.590000000000      36.030000000000      51.870000000000
   C               58.020000000000      37.440000000000      51.340000000000
   H               58.600000000000      37.620000000000      50.450000000000
   C               57.010000000000      38.570000000000      51.480000000000
   H               56.400000000000      38.440000000000      52.400000000000
   C               57.700000000000      39.940000000000      51.530000000000
   H               58.350000000000      40.090000000000      50.640000000000
   H               58.340000000000      40.050000000000      52.430000000000
   H               56.940000000000      40.750000000000      51.560000000000
   C               56.060000000000      38.520000000000      50.270000000000
   H               55.410000000000      37.610000000000      50.290000000000
   H               56.630000000000      38.520000000000      49.320000000000
   H               55.390000000000      39.400000000000      50.270000000000
   C               59.010000000000      37.430000000000      52.500000000000
   O               60.070000000000      38.050000000000      52.420000000000
   N               58.740000000000      36.640000000000      53.580000000000
   H               57.850000000000      36.190000000000      53.640000000000
   C               59.630000000000      36.470000000000      54.730000000000
   H               59.720000000000      37.420000000000      55.230000000000
   C               59.080000000000      35.390000000000      55.730000000000
   H               59.880000000000      35.110000000000      56.450000000000
   H               58.820000000000      34.490000000000      55.150000000000
   C               57.860000000000      35.810000000000      56.600000000000
   H               57.080000000000      36.280000000000      55.960000000000
   H               58.180000000000      36.560000000000      57.360000000000
   C               57.220000000000      34.640000000000      57.340000000000
   O               57.950000000000      33.820000000000      57.970000000000
   O               55.970000000000      34.520000000000      57.290000000000
   C               61.030000000000      36.040000000000      54.330000000000
   O               62.030000000000      36.580000000000      54.790000000000
   N               61.120000000000      35.080000000000      53.390000000000
   H               60.280000000000      34.680000000000      53.030000000000
   C               62.380000000000      34.560000000000      52.860000000000
   H               62.160000000000      33.630000000000      52.350000000000
   H               63.070000000000      34.420000000000      53.690000000000
   C               63.080000000000      35.440000000000      51.860000000000
   O               64.090000000000      35.050000000000      51.290000000000
   N               62.550000000000      36.650000000000      51.590000000000
   H               61.710000000000      36.950000000000      52.030000000000
   C               63.160000000000      37.590000000000      50.660000000000
   H               64.020000000000      37.150000000000      50.170000000000
   C               62.150000000000      38.040000000000      49.570000000000
   H               62.660000000000      38.750000000000      48.890000000000
   H               61.300000000000      38.570000000000      50.050000000000
   S               61.540000000000      36.640000000000      48.590000000000
   H               60.690000000000      36.160000000000      49.480000000000
   C               63.680000000000      38.830000000000      51.370000000000
   O               64.210000000000      39.730000000000      50.720000000000
   N               63.570000000000      38.940000000000      52.700000000000
   H               63.180000000000      38.200000000000      53.250000000000
   C               63.960000000000      40.160000000000      53.390000000000
   H               63.880000000000      40.990000000000      52.710000000000
   C               63.020000000000      40.480000000000      54.580000000000
   H               63.340000000000      41.420000000000      55.070000000000
   H               63.100000000000      39.670000000000      55.330000000000
   C               61.530000000000      40.610000000000      54.170000000000
   H               60.950000000000      40.900000000000      55.070000000000
   H               61.170000000000      39.600000000000      53.890000000000
   S               61.160000000000      41.760000000000      52.790000000000
   C               61.940000000000      43.280000000000      53.400000000000
   H               63.040000000000      43.150000000000      53.510000000000
   H               61.530000000000      43.580000000000      54.390000000000
   H               61.780000000000      44.120000000000      52.690000000000
   C               65.400000000000      40.140000000000      53.860000000000
   O               65.880000000000      39.160000000000      54.440000000000
   N               66.140000000000      41.240000000000      53.610000000000
   H               65.740000000000      41.990000000000      53.090000000000
   C               67.520000000000      41.400000000000      54.010000000000
   H               67.750000000000      40.700000000000      54.790000000000
   C               68.530000000000      41.190000000000      52.870000000000
   H               69.560000000000      41.380000000000      53.240000000000
   C               68.490000000000      39.720000000000      52.420000000000
   H               67.500000000000      39.480000000000      51.970000000000
   H               68.650000000000      39.040000000000      53.280000000000
   H               69.270000000000      39.520000000000      51.650000000000
   C               68.260000000000      42.140000000000      51.680000000000
   H               68.310000000000      43.200000000000      51.990000000000
   H               67.260000000000      41.930000000000      51.250000000000
   H               69.020000000000      41.960000000000      50.890000000000
   C               67.710000000000      42.780000000000      54.620000000000
   O               66.850000000000      43.660000000000      54.500000000000
   N               68.830000000000      43.000000000000      55.330000000000
   H               69.490000000000      42.260000000000      55.440000000000
   C               69.190000000000      44.270000000000      55.920000000000
   H               68.330000000000      44.920000000000      55.990000000000
   C               69.790000000000      44.030000000000      57.330000000000
   H               70.710000000000      43.410000000000      57.220000000000
   H               69.070000000000      43.400000000000      57.880000000000
   C               70.100000000000      45.290000000000      58.160000000000
   H               69.170000000000      45.900000000000      58.290000000000
   H               70.860000000000      45.920000000000      57.660000000000
   C               70.650000000000      44.920000000000      59.550000000000
   O               71.150000000000      43.810000000000      59.780000000000
   N               70.600000000000      45.860000000000      60.510000000000
   H               71.060000000000      45.670000000000      61.380000000000
   H               70.160000000000      46.740000000000      60.340000000000
   C               70.230000000000      44.930000000000      55.020000000000
   O               71.190000000000      44.290000000000      54.620000000000
   N               70.060000000000      46.230000000000      54.680000000000
   H               69.270000000000      46.750000000000      55.010000000000
   C               71.000000000000      46.960000000000      53.850000000000
   H               71.870000000000      46.350000000000      53.650000000000
   C               70.420000000000      47.400000000000      52.510000000000
   H               69.560000000000      48.090000000000      52.670000000000
   C               71.490000000000      48.140000000000      51.670000000000
   H               72.390000000000      47.500000000000      51.550000000000
   H               71.790000000000      49.100000000000      52.140000000000
   H               71.090000000000      48.370000000000      50.660000000000
   C               69.900000000000      46.170000000000      51.740000000000
   H               69.050000000000      45.700000000000      52.280000000000
   H               70.700000000000      45.420000000000      51.610000000000
   H               69.540000000000      46.480000000000      50.730000000000
   C               71.490000000000      48.180000000000      54.630000000000
   O               70.710000000000      49.030000000000      55.050000000000
   N               72.820000000000      48.280000000000      54.820000000000
   H               73.410000000000      47.540000000000      54.510000000000
   C               73.460000000000      49.360000000000      55.550000000000
   H               72.730000000000      50.090000000000      55.860000000000
   C               74.200000000000      48.860000000000      56.790000000000
   H               74.920000000000      48.060000000000      56.510000000000
   O               73.290000000000      48.290000000000      57.720000000000
   H               72.880000000000      49.040000000000      58.160000000000
   C               74.950000000000      49.980000000000      57.530000000000
   H               74.270000000000      50.830000000000      57.760000000000
   H               75.810000000000      50.370000000000      56.940000000000
   H               75.350000000000      49.590000000000      58.490000000000
   C               74.460000000000      50.060000000000      54.660000000000
   O               75.300000000000      49.430000000000      54.020000000000
   N               74.400000000000      51.410000000000      54.600000000000
   H               73.680000000000      51.900000000000      55.080000000000
   C               75.450000000000      52.210000000000      53.980000000000
   H               76.330000000000      51.600000000000      53.810000000000
   C               74.970000000000      52.810000000000      52.630000000000
   H               74.130000000000      53.500000000000      52.830000000000
   H               74.560000000000      51.970000000000      52.020000000000
   S               76.280000000000      53.650000000000      51.670000000000
   H               77.000000000000      52.550000000000      51.490000000000
   C               75.830000000000      53.300000000000      54.970000000000
   O               75.010000000000      54.140000000000      55.350000000000
   N               77.090000000000      53.310000000000      55.460000000000
   H               77.780000000000      52.680000000000      55.100000000000
   C               77.530000000000      54.180000000000      56.550000000000
   H               77.480000000000      55.200000000000      56.210000000000
   H               78.530000000000      53.870000000000      56.800000000000
   C               76.720000000000      54.060000000000      57.830000000000
   O               76.690000000000      53.020000000000      58.490000000000
   N               76.050000000000      55.150000000000      58.240000000000
   H               76.090000000000      56.000000000000      57.710000000000
   C               75.240000000000      55.210000000000      59.450000000000
   H               75.500000000000      54.380000000000      60.100000000000
   C               75.430000000000      56.500000000000      60.250000000000
   H               74.870000000000      56.450000000000      61.210000000000
   O               75.020000000000      57.660000000000      59.530000000000
   H               74.060000000000      57.610000000000      59.460000000000
   C               76.920000000000      56.690000000000      60.580000000000
   H               77.510000000000      56.850000000000      59.650000000000
   H               77.330000000000      55.800000000000      61.100000000000
   H               77.060000000000      57.590000000000      61.210000000000
   C               73.770000000000      55.070000000000      59.130000000000
   O               72.910000000000      55.410000000000      59.950000000000
   N               73.430000000000      54.590000000000      57.920000000000
   H               74.140000000000      54.300000000000      57.280000000000
   C               72.080000000000      54.610000000000      57.400000000000
   H               71.390000000000      55.020000000000      58.130000000000
   C               72.000000000000      55.460000000000      56.130000000000
   H               72.610000000000      54.990000000000      55.320000000000
   O               72.500000000000      56.780000000000      56.350000000000
   H               72.360000000000      57.250000000000      55.530000000000
   C               70.560000000000      55.630000000000      55.660000000000
   H               69.930000000000      56.050000000000      56.470000000000
   H               70.150000000000      54.640000000000      55.350000000000
   H               70.500000000000      56.310000000000      54.780000000000
   C               71.650000000000      53.190000000000      57.100000000000
   O               72.220000000000      52.540000000000      56.220000000000
   N               70.650000000000      52.660000000000      57.840000000000
   H               70.190000000000      53.200000000000      58.540000000000
   C               70.270000000000      51.240000000000      57.780000000000
   H               70.770000000000      50.770000000000      56.940000000000
   C               70.660000000000      50.460000000000      59.030000000000
   H               70.250000000000      50.950000000000      59.940000000000
   O               72.080000000000      50.410000000000      59.130000000000
   H               72.300000000000      50.190000000000      60.040000000000
   C               70.200000000000      48.990000000000      58.980000000000
   H               70.550000000000      48.510000000000      58.030000000000
   H               69.100000000000      48.910000000000      59.040000000000
   H               70.640000000000      48.440000000000      59.830000000000
   C               68.780000000000      51.060000000000      57.520000000000
   O               67.930000000000      51.660000000000      58.180000000000
   N               68.420000000000      50.220000000000      56.530000000000
   H               69.120000000000      49.730000000000      56.000000000000
   C               67.050000000000      49.940000000000      56.160000000000
   H               66.450000000000      49.950000000000      57.060000000000
   C               66.420000000000      50.970000000000      55.180000000000
   H               66.090000000000      51.830000000000      55.800000000000
   H               65.500000000000      50.590000000000      54.700000000000
   C               67.330000000000      51.530000000000      54.060000000000
   H               68.240000000000      51.970000000000      54.520000000000
   C               67.760000000000      50.440000000000      53.070000000000
   H               66.870000000000      49.910000000000      52.680000000000
   H               68.410000000000      49.690000000000      53.590000000000
   H               68.330000000000      50.860000000000      52.220000000000
   C               66.600000000000      52.650000000000      53.300000000000
   H               66.260000000000      53.440000000000      54.010000000000
   H               65.700000000000      52.240000000000      52.790000000000
   H               67.250000000000      53.120000000000      52.530000000000
   C               66.920000000000      48.510000000000      55.640000000000
   O               67.880000000000      47.750000000000      55.610000000000
   N               65.690000000000      48.090000000000      55.280000000000
   H               64.920000000000      48.710000000000      55.270000000000
   C               65.440000000000      46.770000000000      54.740000000000
   H               66.140000000000      46.070000000000      55.170000000000
   C               64.000000000000      46.260000000000      55.060000000000
   H               63.920000000000      45.180000000000      54.820000000000
   H               63.250000000000      46.810000000000      54.450000000000
   C               63.680000000000      46.440000000000      56.540000000000
   O               64.010000000000      45.600000000000      57.380000000000
   N               62.960000000000      47.530000000000      56.880000000000
   H               62.620000000000      47.600000000000      57.810000000000
   H               62.790000000000      48.240000000000      56.190000000000
   C               65.640000000000      46.750000000000      53.230000000000
   O               65.500000000000      47.760000000000      52.540000000000
   N               65.990000000000      45.580000000000      52.680000000000
   H               66.170000000000      44.790000000000      53.260000000000
   C               66.010000000000      45.350000000000      51.240000000000
   H               67.030000000000      45.190000000000      50.940000000000
   H               65.530000000000      46.160000000000      50.720000000000
   C               65.240000000000      44.110000000000      50.910000000000
   O               65.020000000000      43.240000000000      51.760000000000
   N               64.860000000000      43.980000000000      49.630000000000
   H               65.050000000000      44.710000000000      48.990000000000
   C               64.150000000000      42.830000000000      49.100000000000
   H               63.850000000000      42.170000000000      49.910000000000
   C               62.890000000000      43.300000000000      48.320000000000
   H               63.220000000000      43.940000000000      47.470000000000
   H               62.280000000000      43.940000000000      48.990000000000
   C               61.980000000000      42.180000000000      47.770000000000
   H               62.610000000000      41.420000000000      47.250000000000
   C               61.230000000000      41.470000000000      48.910000000000
   H               60.600000000000      42.190000000000      49.460000000000
   H               61.950000000000      41.010000000000      49.630000000000
   H               60.590000000000      40.660000000000      48.500000000000
   C               60.990000000000      42.730000000000      46.740000000000
   H               61.540000000000      43.170000000000      45.870000000000
   H               60.340000000000      43.510000000000      47.180000000000
   H               60.340000000000      41.920000000000      46.360000000000
   C               65.090000000000      42.070000000000      48.190000000000
   O               65.560000000000      42.610000000000      47.190000000000
   N               65.420000000000      40.820000000000      48.530000000000
   H               65.000000000000      40.400000000000      49.330000000000
   C               66.400000000000      39.990000000000      47.840000000000
   H               67.000000000000      40.610000000000      47.190000000000
   C               67.320000000000      39.320000000000      48.900000000000
   H               66.670000000000      38.730000000000      49.580000000000
   H               67.770000000000      40.130000000000      49.520000000000
   C               68.440000000000      38.430000000000      48.430000000000
   C               69.130000000000      38.480000000000      47.240000000000
   H               68.920000000000      39.170000000000      46.440000000000
   N               70.080000000000      37.480000000000      47.220000000000
   H               70.560000000000      37.140000000000      46.450000000000
   C               70.030000000000      36.780000000000      48.390000000000
   C               69.000000000000      37.340000000000      49.180000000000
   C               68.700000000000      36.760000000000      50.420000000000
   H               67.900000000000      37.140000000000      51.040000000000
   C               69.400000000000      35.620000000000      50.820000000000
   H               69.150000000000      35.140000000000      51.760000000000
   C               70.740000000000      35.660000000000      48.800000000000
   H               71.500000000000      35.220000000000      48.170000000000
   C               70.400000000000      35.080000000000      50.020000000000
   H               70.910000000000      34.180000000000      50.340000000000
   C               65.700000000000      38.950000000000      46.990000000000
   O               65.080000000000      38.010000000000      47.490000000000
   N               65.780000000000      39.110000000000      45.650000000000
   H               66.320000000000      39.850000000000      45.270000000000
   C               65.140000000000      38.240000000000      44.690000000000
   H               64.740000000000      37.360000000000      45.170000000000
   C               64.040000000000      38.980000000000      43.890000000000
   H               63.590000000000      38.290000000000      43.140000000000
   H               64.510000000000      39.810000000000      43.330000000000
   C               62.910000000000      39.570000000000      44.750000000000
   H               63.370000000000      40.200000000000      45.550000000000
   C               62.020000000000      40.480000000000      43.910000000000
   H               61.560000000000      39.900000000000      43.080000000000
   H               62.610000000000      41.320000000000      43.470000000000
   H               61.200000000000      40.910000000000      44.530000000000
   C               62.070000000000      38.480000000000      45.430000000000
   H               62.710000000000      37.830000000000      46.060000000000
   H               61.580000000000      37.850000000000      44.660000000000
   H               61.290000000000      38.940000000000      46.070000000000
   C               66.210000000000      37.780000000000      43.720000000000
   O               66.920000000000      38.610000000000      43.140000000000
   N               66.390000000000      36.460000000000      43.540000000000
   H               65.780000000000      35.790000000000      43.970000000000
   C               67.480000000000      35.900000000000      42.760000000000
   H               67.510000000000      34.850000000000      43.010000000000
   C               67.190000000000      36.030000000000      41.230000000000
   H               68.020000000000      35.590000000000      40.640000000000
   H               67.040000000000      37.090000000000      40.940000000000
   C               65.930000000000      35.240000000000      40.880000000000
   O               65.790000000000      34.090000000000      41.370000000000
   O               65.140000000000      35.710000000000      40.020000000000
   C               68.840000000000      36.440000000000      43.220000000000
   O               69.200000000000      36.300000000000      44.390000000000
   N               69.630000000000      37.090000000000      42.340000000000
   H               69.330000000000      37.220000000000      41.400000000000
   C               70.930000000000      37.640000000000      42.680000000000
   H               71.330000000000      37.140000000000      43.550000000000
   C               71.890000000000      37.380000000000      41.480000000000
   H               71.870000000000      36.300000000000      41.260000000000
   H               72.930000000000      37.660000000000      41.770000000000
   C               71.550000000000      38.120000000000      40.200000000000
   O               72.170000000000      37.770000000000      39.160000000000
   O               70.760000000000      39.100000000000      40.180000000000
   C               70.870000000000      39.140000000000      43.030000000000
   O               71.900000000000      39.800000000000      43.190000000000
   N               69.660000000000      39.720000000000      43.130000000000
   H               68.830000000000      39.180000000000      43.090000000000
   C               69.490000000000      41.170000000000      43.160000000000
   H               70.460000000000      41.660000000000      43.190000000000
   C               68.780000000000      41.690000000000      41.910000000000
   H               67.790000000000      41.210000000000      41.820000000000
   O               69.550000000000      41.400000000000      40.750000000000
   H               69.810000000000      40.480000000000      40.830000000000
   C               68.610000000000      43.220000000000      41.930000000000
   H               69.600000000000      43.720000000000      42.060000000000
   H               67.940000000000      43.550000000000      42.760000000000
   H               68.160000000000      43.570000000000      40.980000000000
   C               68.750000000000      41.610000000000      44.410000000000
   O               67.710000000000      41.070000000000      44.770000000000
   N               69.300000000000      42.620000000000      45.110000000000
   H               70.170000000000      43.010000000000      44.820000000000
   C               68.700000000000      43.230000000000      46.280000000000
   H               67.850000000000      42.640000000000      46.590000000000
   C               69.680000000000      43.300000000000      47.450000000000
   H               70.600000000000      43.850000000000      47.150000000000
   C               69.040000000000      44.020000000000      48.660000000000
   H               68.080000000000      43.540000000000      48.930000000000
   H               68.850000000000      45.090000000000      48.450000000000
   H               69.720000000000      43.960000000000      49.540000000000
   C               70.080000000000      41.870000000000      47.840000000000
   H               70.620000000000      41.350000000000      47.010000000000
   H               69.180000000000      41.270000000000      48.100000000000
   H               70.750000000000      41.870000000000      48.720000000000
   C               68.200000000000      44.610000000000      45.920000000000
   O               68.940000000000      45.450000000000      45.400000000000
   N               66.910000000000      44.880000000000      46.190000000000
   H               66.350000000000      44.150000000000      46.560000000000
   C               66.240000000000      46.130000000000      45.920000000000
   H               66.830000000000      46.740000000000      45.250000000000
   C               64.830000000000      45.880000000000      45.310000000000
   H               64.290000000000      46.830000000000      45.160000000000
   H               64.230000000000      45.230000000000      45.980000000000
   C               64.940000000000      45.180000000000      43.970000000000
   C               64.980000000000      45.960000000000      42.810000000000
   H               64.970000000000      47.030000000000      42.880000000000
   C               65.010000000000      45.350000000000      41.550000000000
   H               65.020000000000      45.960000000000      40.660000000000
   C               65.020000000000      43.950000000000      41.440000000000
   O               65.050000000000      43.370000000000      40.160000000000
   H               64.780000000000      42.450000000000      40.230000000000
   C               64.930000000000      43.780000000000      43.860000000000
   H               64.890000000000      43.170000000000      44.750000000000
   C               64.980000000000      43.160000000000      42.600000000000
   H               64.980000000000      42.090000000000      42.530000000000
   C               66.050000000000      46.890000000000      47.220000000000
   O               65.600000000000      46.320000000000      48.210000000000
   N               66.380000000000      48.200000000000      47.270000000000
   H               66.790000000000      48.660000000000      46.490000000000
   C               66.160000000000      48.990000000000      48.470000000000
   H               65.250000000000      48.630000000000      48.930000000000
   C               67.340000000000      48.840000000000      49.490000000000
   H               67.470000000000      47.760000000000      49.680000000000
   H               67.030000000000      49.280000000000      50.470000000000
   S               68.940000000000      49.570000000000      48.970000000000
   H               68.520000000000      50.830000000000      49.020000000000
   C               65.950000000000      50.460000000000      48.100000000000
   O               66.420000000000      50.870000000000      47.040000000000
   N               65.260000000000      51.300000000000      48.900000000000
   C               64.590000000000      50.900000000000      50.140000000000
   H               65.340000000000      50.810000000000      50.950000000000
   H               64.030000000000      49.950000000000      50.040000000000
   C               65.180000000000      52.750000000000      48.700000000000
   H               64.620000000000      52.910000000000      47.790000000000
   C               64.440000000000      53.270000000000      49.940000000000
   H               63.780000000000      54.130000000000      49.690000000000
   H               65.160000000000      53.570000000000      50.740000000000
   C               63.640000000000      52.070000000000      50.430000000000
   H               63.370000000000      52.150000000000      51.500000000000
   H               62.720000000000      51.960000000000      49.830000000000
   C               66.520000000000      53.440000000000      48.500000000000
   O               67.470000000000      53.150000000000      49.220000000000
   N               66.630000000000      54.400000000000      47.550000000000
   H               65.870000000000      54.590000000000      46.940000000000
   C               67.920000000000      54.970000000000      47.230000000000
   H               68.630000000000      54.160000000000      47.210000000000
   C               67.940000000000      55.660000000000      45.840000000000
   H               67.610000000000      54.900000000000      45.090000000000
   H               68.980000000000      55.940000000000      45.580000000000
   C               67.040000000000      56.900000000000      45.710000000000
   H               67.320000000000      57.660000000000      46.480000000000
   H               65.980000000000      56.630000000000      45.920000000000
   C               67.150000000000      57.550000000000      44.330000000000
   H               66.960000000000      56.790000000000      43.540000000000
   H               68.160000000000      57.990000000000      44.190000000000
   N               66.120000000000      58.620000000000      44.270000000000
   H               65.580000000000      58.820000000000      45.080000000000
   C               65.910000000000      59.410000000000      43.220000000000
   N               66.460000000000      59.160000000000      42.060000000000
   H               66.750000000000      58.210000000000      41.910000000000
   H               66.250000000000      59.710000000000      41.260000000000
   N               65.100000000000      60.430000000000      43.360000000000
   H               64.640000000000      60.550000000000      44.240000000000
   H               64.880000000000      61.020000000000      42.590000000000
   C               68.470000000000      55.940000000000      48.260000000000
   O               69.660000000000      56.220000000000      48.290000000000
   N               67.630000000000      56.420000000000      49.200000000000
   H               66.680000000000      56.160000000000      49.160000000000
   C               68.090000000000      57.350000000000      50.230000000000
   H               68.800000000000      58.030000000000      49.800000000000
   C               66.920000000000      58.190000000000      50.820000000000
   H               66.440000000000      58.760000000000      49.990000000000
   H               67.320000000000      58.950000000000      51.520000000000
   C               65.870000000000      56.930000000000      52.810000000000
   H               66.620000000000      57.050000000000      53.580000000000
   C               65.880000000000      57.370000000000      51.530000000000
   N               64.710000000000      56.230000000000      52.960000000000
   H               64.340000000000      55.700000000000      53.730000000000
   N               64.720000000000      56.930000000000      50.940000000000
   H               64.420000000000      57.140000000000      50.010000000000
   C               64.030000000000      56.240000000000      51.830000000000
   H               63.080000000000      55.760000000000      51.700000000000
   C               68.800000000000      56.640000000000      51.380000000000
   O               68.950000000000      57.190000000000      52.460000000000
   N               69.290000000000      55.400000000000      51.150000000000
   H               69.070000000000      54.930000000000      50.300000000000
   C               70.200000000000      54.700000000000      52.030000000000
   H               69.860000000000      54.840000000000      53.050000000000
   C               70.220000000000      53.200000000000      51.720000000000
   H               69.160000000000      52.870000000000      51.670000000000
   C               70.860000000000      52.880000000000      50.350000000000
   H               71.940000000000      53.120000000000      50.360000000000
   H               70.360000000000      53.440000000000      49.530000000000
   H               70.750000000000      51.800000000000      50.140000000000
   C               70.890000000000      52.420000000000      52.860000000000
   H               70.420000000000      52.650000000000      53.840000000000
   H               71.970000000000      52.660000000000      52.940000000000
   H               70.800000000000      51.320000000000      52.680000000000
   C               71.610000000000      55.300000000000      51.940000000000
   O               72.400000000000      55.210000000000      52.880000000000
   N               71.960000000000      55.980000000000      50.840000000000
   H               71.320000000000      56.090000000000      50.080000000000
   C               73.330000000000      56.430000000000      50.610000000000
   H               74.010000000000      55.760000000000      51.100000000000
   C               73.670000000000      56.450000000000      49.110000000000
   H               74.740000000000      56.720000000000      48.980000000000
   C               73.530000000000      55.000000000000      48.600000000000
   H               72.460000000000      54.700000000000      48.570000000000
   H               74.080000000000      54.300000000000      49.260000000000
   H               73.940000000000      54.900000000000      47.570000000000
   C               72.860000000000      57.480000000000      48.280000000000
   H               73.110000000000      58.510000000000      48.640000000000
   H               71.770000000000      57.340000000000      48.450000000000
   C               73.160000000000      57.420000000000      46.780000000000
   H               72.780000000000      56.480000000000      46.330000000000
   H               74.250000000000      57.490000000000      46.590000000000
   H               72.660000000000      58.270000000000      46.250000000000
   C               73.600000000000      57.820000000000      51.170000000000
   O               74.700000000000      58.350000000000      51.030000000000
   N               72.590000000000      58.410000000000      51.830000000000
   H               71.750000000000      57.890000000000      52.000000000000
   C               72.540000000000      59.810000000000      52.170000000000
   H               73.300000000000      60.340000000000      51.630000000000
   C               71.150000000000      60.400000000000      51.810000000000
   H               71.100000000000      61.460000000000      52.110000000000
   H               70.380000000000      59.850000000000      52.390000000000
   S               70.790000000000      60.240000000000      50.040000000000
   H               71.430000000000      61.340000000000      49.670000000000
   C               72.770000000000      60.060000000000      53.650000000000
   O               72.180000000000      59.420000000000      54.530000000000
   N               73.640000000000      61.050000000000      53.940000000000
   H               74.110000000000      61.520000000000      53.200000000000
   C               73.770000000000      61.700000000000      55.250000000000
   H               73.700000000000      60.940000000000      56.010000000000
   C               75.140000000000      62.400000000000      55.370000000000
   H               75.530000000000      62.630000000000      54.360000000000
   O               76.070000000000      61.560000000000      56.040000000000
   H               76.490000000000      61.010000000000      55.370000000000
   C               75.140000000000      63.720000000000      56.160000000000
   H               74.790000000000      63.570000000000      57.200000000000
   H               74.500000000000      64.460000000000      55.630000000000
   H               76.170000000000      64.140000000000      56.190000000000
   C               72.570000000000      62.620000000000      55.490000000000
   O               71.900000000000      63.030000000000      54.540000000000
   N               72.210000000000      62.990000000000      56.740000000000
   H               72.710000000000      62.640000000000      57.530000000000
   C               71.110000000000      63.910000000000      57.030000000000
   H               70.210000000000      63.460000000000      56.630000000000
   C               70.960000000000      64.060000000000      58.550000000000
   H               71.860000000000      64.520000000000      59.000000000000
   H               70.810000000000      63.060000000000      59.020000000000
   H               70.080000000000      64.690000000000      58.800000000000
   C               71.240000000000      65.290000000000      56.360000000000
   O               70.280000000000      65.820000000000      55.800000000000
   N               72.470000000000      65.850000000000      56.320000000000
   H               73.210000000000      65.450000000000      56.860000000000
   C               72.850000000000      66.990000000000      55.500000000000
   H               72.250000000000      67.830000000000      55.810000000000
   C               74.350000000000      67.370000000000      55.650000000000
   H               74.640000000000      68.120000000000      54.890000000000
   H               74.970000000000      66.470000000000      55.450000000000
   C               74.710000000000      67.990000000000      57.020000000000
   H               74.170000000000      67.480000000000      57.840000000000
   H               74.430000000000      69.060000000000      57.030000000000
   C               76.210000000000      67.870000000000      57.260000000000
   O               76.590000000000      67.240000000000      58.280000000000
   O               77.010000000000      68.380000000000      56.440000000000
   C               72.610000000000      66.830000000000      54.010000000000
   O               72.390000000000      67.820000000000      53.320000000000
   N               72.640000000000      65.590000000000      53.460000000000
   H               72.760000000000      64.780000000000      54.020000000000
   C               72.450000000000      65.320000000000      52.050000000000
   H               72.920000000000      66.110000000000      51.480000000000
   C               73.070000000000      63.940000000000      51.630000000000
   H               72.900000000000      63.770000000000      50.550000000000
   H               72.550000000000      63.120000000000      52.190000000000
   C               74.570000000000      63.770000000000      51.850000000000
   O               75.330000000000      64.760000000000      51.800000000000
   O               75.010000000000      62.590000000000      51.960000000000
   C               70.950000000000      65.310000000000      51.670000000000
   O               70.610000000000      65.280000000000      50.490000000000
   N               70.010000000000      65.350000000000      52.650000000000
   H               70.290000000000      65.420000000000      53.600000000000
   C               68.590000000000      65.120000000000      52.390000000000
   H               68.520000000000      64.540000000000      51.470000000000
   C               67.990000000000      64.240000000000      53.520000000000
   H               66.870000000000      64.260000000000      53.490000000000
   H               68.280000000000      64.670000000000      54.500000000000
   C               68.430000000000      62.760000000000      53.460000000000
   H               67.930000000000      62.230000000000      54.300000000000
   H               69.520000000000      62.720000000000      53.670000000000
   S               68.090000000000      61.880000000000      51.900000000000
   C               66.400000000000      62.440000000000      51.590000000000
   H               66.400000000000      63.490000000000      51.210000000000
   H               65.820000000000      62.420000000000      52.540000000000
   H               65.900000000000      61.800000000000      50.840000000000
   C               67.650000000000      66.300000000000      52.130000000000
   O               66.570000000000      66.090000000000      51.590000000000
   N               68.010000000000      67.560000000000      52.460000000000
   H               67.870000000000      67.850000000000      53.410000000000
   C               68.430000000000      68.620000000000      51.540000000000
   H               68.180000000000      69.560000000000      52.020000000000
   C               69.970000000000      68.530000000000      51.360000000000
   H               70.220000000000      67.700000000000      50.660000000000
   H               70.340000000000      68.180000000000      52.350000000000
   C               70.860000000000      69.760000000000      51.010000000000
   H               71.080000000000      70.270000000000      51.980000000000
   C               72.190000000000      69.260000000000      50.410000000000
   H               72.010000000000      68.500000000000      49.630000000000
   H               72.830000000000      68.790000000000      51.190000000000
   H               72.760000000000      70.090000000000      49.940000000000
   C               70.290000000000      70.840000000000      50.080000000000
   H               69.270000000000      71.160000000000      50.400000000000
   H               70.260000000000      70.480000000000      49.030000000000
   H               70.950000000000      71.730000000000      50.090000000000
   C               67.700000000000      68.630000000000      50.190000000000
   O               66.480000000000      68.630000000000      50.070000000000
   N               68.490000000000      68.630000000000      49.110000000000
   H               69.470000000000      68.680000000000      49.270000000000
   C               68.050000000000      68.550000000000      47.750000000000
   H               67.040000000000      68.170000000000      47.710000000000
   C               68.110000000000      69.970000000000      47.130000000000
   H               69.140000000000      70.300000000000      46.900000000000
   H               67.680000000000      70.680000000000      47.870000000000
   C               67.220000000000      70.060000000000      45.890000000000
   O               66.070000000000      70.460000000000      46.000000000000
   N               67.750000000000      69.680000000000      44.710000000000
   H               67.230000000000      69.860000000000      43.870000000000
   H               68.690000000000      69.330000000000      44.670000000000
   C               68.990000000000      67.550000000000      47.050000000000
   O               69.770000000000      67.960000000000      46.190000000000
   N               68.990000000000      66.270000000000      47.430000000000
   C               68.000000000000      65.660000000000      48.320000000000
   H               66.980000000000      66.090000000000      48.180000000000
   H               68.330000000000      65.810000000000      49.370000000000
   C               69.950000000000      65.280000000000      46.960000000000
   H               70.930000000000      65.590000000000      47.290000000000
   C               69.520000000000      63.960000000000      47.640000000000
   H               70.080000000000      63.840000000000      48.590000000000
   H               69.680000000000      63.050000000000      47.020000000000
   C               68.040000000000      64.180000000000      47.970000000000
   H               67.430000000000      63.990000000000      47.060000000000
   H               67.680000000000      63.520000000000      48.800000000000
   C               70.020000000000      65.120000000000      45.460000000000
   O               69.020000000000      64.800000000000      44.800000000000
   N               71.230000000000      65.250000000000      44.890000000000
   H               72.010000000000      65.570000000000      45.430000000000
   C               71.510000000000      64.780000000000      43.560000000000
   H               70.600000000000      64.770000000000      42.980000000000
   C               72.510000000000      65.720000000000      42.840000000000
   H               73.500000000000      65.690000000000      43.340000000000
   H               72.120000000000      66.760000000000      42.910000000000
   C               72.690000000000      65.330000000000      41.370000000000
   O               72.710000000000      64.160000000000      41.000000000000
   N               72.780000000000      66.360000000000      40.510000000000
   H               72.920000000000      66.180000000000      39.530000000000
   H               72.830000000000      67.300000000000      40.850000000000
   C               72.000000000000      63.350000000000      43.700000000000
   O               73.140000000000      63.070000000000      44.040000000000
   N               71.090000000000      62.390000000000      43.480000000000
   H               70.150000000000      62.630000000000      43.230000000000
   C               71.350000000000      60.980000000000      43.660000000000
   H               71.760000000000      60.880000000000      44.660000000000
   C               70.050000000000      60.160000000000      43.600000000000
   H               70.280000000000      59.070000000000      43.560000000000
   H               69.450000000000      60.420000000000      42.710000000000
   C               69.250000000000      60.400000000000      44.850000000000
   C               68.130000000000      61.240000000000      44.870000000000
   H               67.850000000000      61.780000000000      43.980000000000
   C               67.330000000000      61.340000000000      46.020000000000
   H               66.450000000000      61.970000000000      46.020000000000
   C               67.660000000000      60.610000000000      47.170000000000
   O               66.870000000000      60.690000000000      48.330000000000
   H               66.140000000000      61.290000000000      48.160000000000
   C               69.580000000000      59.680000000000      46.020000000000
   H               70.430000000000      59.010000000000      46.020000000000
   C               68.790000000000      59.790000000000      47.170000000000
   H               69.040000000000      59.210000000000      48.040000000000
   C               72.450000000000      60.390000000000      42.790000000000
   O               73.230000000000      59.580000000000      43.270000000000
   N               72.560000000000      60.790000000000      41.510000000000
   H               71.920000000000      61.450000000000      41.120000000000
   C               73.680000000000      60.410000000000      40.650000000000
   H               73.730000000000      59.330000000000      40.640000000000
   C               73.430000000000      60.880000000000      39.190000000000
   H               73.080000000000      61.930000000000      39.200000000000
   H               72.600000000000      60.260000000000      38.800000000000
   C               74.660000000000      60.790000000000      38.240000000000
   H               75.330000000000      59.970000000000      38.560000000000
   H               75.230000000000      61.740000000000      38.260000000000
   C               74.250000000000      60.490000000000      36.800000000000
   O               74.240000000000      61.420000000000      35.950000000000
   O               73.960000000000      59.300000000000      36.520000000000
   C               75.030000000000      60.870000000000      41.190000000000
   O               75.990000000000      60.100000000000      41.280000000000
   N               75.100000000000      62.140000000000      41.640000000000
   H               74.300000000000      62.730000000000      41.550000000000
   C               76.260000000000      62.730000000000      42.280000000000
   H               77.090000000000      62.620000000000      41.600000000000
   C               75.910000000000      64.220000000000      42.510000000000
   H               75.310000000000      64.380000000000      43.430000000000
   H               75.340000000000      64.600000000000      41.640000000000
   C               77.160000000000      65.060000000000      42.580000000000
   O               77.990000000000      64.960000000000      41.640000000000
   O               77.330000000000      65.840000000000      43.550000000000
   C               76.670000000000      62.040000000000      43.590000000000
   O               77.840000000000      61.770000000000      43.850000000000
   N               75.700000000000      61.710000000000      44.460000000000
   H               74.760000000000      62.020000000000      44.290000000000
   C               75.930000000000      60.890000000000      45.640000000000
   H               76.750000000000      61.330000000000      46.180000000000
   C               74.680000000000      60.880000000000      46.560000000000
   H               74.830000000000      60.190000000000      47.410000000000
   H               73.810000000000      60.520000000000      45.970000000000
   C               74.310000000000      62.260000000000      47.160000000000
   H               74.230000000000      63.000000000000      46.330000000000
   C               72.940000000000      62.190000000000      47.850000000000
   H               73.010000000000      61.490000000000      48.710000000000
   H               72.160000000000      61.840000000000      47.150000000000
   H               72.650000000000      63.200000000000      48.230000000000
   C               75.370000000000      62.770000000000      48.150000000000
   H               76.350000000000      62.900000000000      47.650000000000
   H               75.480000000000      62.060000000000      49.000000000000
   H               75.060000000000      63.750000000000      48.570000000000
   C               76.360000000000      59.460000000000      45.350000000000
   O               77.280000000000      58.930000000000      45.980000000000
   N               75.700000000000      58.780000000000      44.380000000000
   H               74.960000000000      59.220000000000      43.890000000000
   C               75.950000000000      57.390000000000      44.030000000000
   H               75.970000000000      56.850000000000      44.960000000000
   C               74.800000000000      56.830000000000      43.170000000000
   H               74.790000000000      57.350000000000      42.190000000000
   H               73.850000000000      57.070000000000      43.680000000000
   C               74.830000000000      55.300000000000      42.930000000000
   H               75.760000000000      55.040000000000      42.370000000000
   C               74.820000000000      54.500000000000      44.240000000000
   H               73.950000000000      54.780000000000      44.860000000000
   H               75.750000000000      54.680000000000      44.820000000000
   H               74.760000000000      53.410000000000      44.030000000000
   C               73.630000000000      54.900000000000      42.060000000000
   H               73.670000000000      55.420000000000      41.080000000000
   H               72.690000000000      55.180000000000      42.580000000000
   H               73.630000000000      53.800000000000      41.870000000000
   C               77.310000000000      57.130000000000      43.390000000000
   O               77.950000000000      56.130000000000      43.700000000000
   N               77.820000000000      58.040000000000      42.540000000000
   H               77.280000000000      58.830000000000      42.280000000000
   C               79.110000000000      57.890000000000      41.860000000000
   H               79.140000000000      56.880000000000      41.470000000000
   C               79.210000000000      58.860000000000      40.680000000000
   H               78.230000000000      58.840000000000      40.160000000000
   C               79.450000000000      60.310000000000      41.160000000000
   H               80.460000000000      60.430000000000      41.610000000000
   H               78.680000000000      60.590000000000      41.910000000000
   H               79.360000000000      61.020000000000      40.320000000000
   C               80.270000000000      58.400000000000      39.640000000000
   H               80.070000000000      57.330000000000      39.400000000000
   H               81.290000000000      58.460000000000      40.080000000000
   C               80.220000000000      59.220000000000      38.340000000000
   H               80.600000000000      60.250000000000      38.520000000000
   H               79.180000000000      59.300000000000      37.980000000000
   H               80.830000000000      58.750000000000      37.550000000000
   C               80.300000000000      58.030000000000      42.810000000000
   O               81.460000000000      57.760000000000      42.490000000000
   N               80.030000000000      58.450000000000      44.070000000000
   H               79.090000000000      58.710000000000      44.280000000000
   C               80.990000000000      58.500000000000      45.150000000000
   H               81.990000000000      58.550000000000      44.750000000000
   C               80.710000000000      59.740000000000      46.040000000000
   H               81.400000000000      59.750000000000      46.910000000000
   H               79.670000000000      59.660000000000      46.430000000000
   C               80.860000000000      61.070000000000      45.280000000000
   H               80.270000000000      61.010000000000      44.330000000000
   H               81.930000000000      61.190000000000      44.990000000000
   C               80.370000000000      62.290000000000      46.060000000000
   H               80.920000000000      62.410000000000      47.020000000000
   H               79.280000000000      62.190000000000      46.260000000000
   N               80.660000000000      63.450000000000      45.170000000000
   H               81.170000000000      63.250000000000      44.330000000000
   C               79.820000000000      64.440000000000      44.960000000000
   N               79.990000000000      65.110000000000      43.840000000000
   H               79.150000000000      65.540000000000      43.500000000000
   H               80.550000000000      64.670000000000      43.140000000000
   N               78.810000000000      64.790000000000      45.720000000000
   H               78.640000000000      64.350000000000      46.600000000000
   H               78.100000000000      65.310000000000      45.240000000000
   C               80.920000000000      57.260000000000      46.020000000000
   O               81.640000000000      57.150000000000      47.020000000000
   N               80.060000000000      56.280000000000      45.670000000000
   H               79.500000000000      56.370000000000      44.850000000000
   C               79.970000000000      55.010000000000      46.350000000000
   H               80.520000000000      55.050000000000      47.280000000000
   C               78.500000000000      54.610000000000      46.690000000000
   H               78.500000000000      53.640000000000      47.240000000000
   H               77.960000000000      54.440000000000      45.730000000000
   C               77.700000000000      55.630000000000      47.520000000000
   H               76.700000000000      55.190000000000      47.720000000000
   H               77.530000000000      56.530000000000      46.890000000000
   C               78.330000000000      56.080000000000      48.860000000000
   H               79.240000000000      56.670000000000      48.630000000000
   H               78.640000000000      55.170000000000      49.430000000000
   C               77.350000000000      56.920000000000      49.710000000000
   H               76.530000000000      56.260000000000      50.070000000000
   H               76.910000000000      57.720000000000      49.070000000000
   N               77.950000000000      57.570000000000      50.890000000000
   H               78.730000000000      58.200000000000      50.600000000000
   H               78.270000000000      56.910000000000      51.620000000000
   H               77.240000000000      58.190000000000      51.340000000000
   C               80.620000000000      53.920000000000      45.510000000000
   O               80.900000000000      54.050000000000      44.310000000000
   N               80.920000000000      52.800000000000      46.170000000000
   H               80.720000000000      52.750000000000      47.140000000000
   C               81.590000000000      51.650000000000      45.600000000000
   H               81.530000000000      51.680000000000      44.520000000000
   C               83.060000000000      51.550000000000      46.070000000000
   H               83.580000000000      52.500000000000      45.810000000000
   H               83.590000000000      50.730000000000      45.550000000000
   O               83.140000000000      51.350000000000      47.490000000000
   H               84.070000000000      51.400000000000      47.740000000000
   C               80.840000000000      50.430000000000      46.090000000000
   O               79.990000000000      50.500000000000      46.970000000000
   N               81.140000000000      49.230000000000      45.560000000000
   H               81.780000000000      49.160000000000      44.790000000000
   C               80.550000000000      47.990000000000      46.040000000000
   H               79.470000000000      48.090000000000      45.990000000000
   C               80.990000000000      46.800000000000      45.160000000000
   H               80.570000000000      45.860000000000      45.570000000000
   H               82.100000000000      46.730000000000      45.140000000000
   C               80.450000000000      46.960000000000      43.750000000000
   O               79.490000000000      47.690000000000      43.490000000000
   N               81.100000000000      46.280000000000      42.780000000000
   H               80.740000000000      46.340000000000      41.850000000000
   H               81.880000000000      45.690000000000      43.010000000000
   C               80.860000000000      47.670000000000      47.510000000000
   O               80.080000000000      47.010000000000      48.190000000000
   N               81.990000000000      48.170000000000      48.060000000000
   H               82.610000000000      48.750000000000      47.530000000000
   C               82.330000000000      47.980000000000      49.460000000000
   H               82.000000000000      47.000000000000      49.770000000000
   C               83.870000000000      48.040000000000      49.720000000000
   H               84.340000000000      47.270000000000      49.060000000000
   H               84.090000000000      47.750000000000      50.770000000000
   N               84.460000000000      50.450000000000      50.290000000000
   H               84.000000000000      50.490000000000      51.170000000000
   C               84.530000000000      49.360000000000      49.440000000000
   C               85.240000000000      51.420000000000      49.760000000000
   H               85.370000000000      52.390000000000      50.230000000000
   N               85.800000000000      51.040000000000      48.630000000000
   C               85.390000000000      49.730000000000      48.450000000000
   H               85.760000000000      49.150000000000      47.610000000000
   C               81.620000000000      48.980000000000      50.370000000000
   O               81.650000000000      48.870000000000      51.590000000000
   N               80.920000000000      49.980000000000      49.770000000000
   H               80.900000000000      50.040000000000      48.780000000000
   C               80.140000000000      50.980000000000      50.490000000000
   H               80.700000000000      51.310000000000      51.350000000000
   C               79.810000000000      52.210000000000      49.620000000000
   H               79.230000000000      52.950000000000      50.210000000000
   H               79.180000000000      51.920000000000      48.750000000000
   O               81.000000000000      52.850000000000      49.160000000000
   H               81.610000000000      52.190000000000      48.830000000000
   C               78.820000000000      50.440000000000      50.990000000000
   O               78.160000000000      51.050000000000      51.830000000000
   N               78.410000000000      49.260000000000      50.480000000000
   H               78.970000000000      48.780000000000      49.820000000000
   C               77.160000000000      48.630000000000      50.830000000000
   H               76.570000000000      49.270000000000      51.460000000000
   C               76.340000000000      48.260000000000      49.560000000000
   H               75.390000000000      47.760000000000      49.830000000000
   H               76.930000000000      47.570000000000      48.920000000000
   C               76.020000000000      49.500000000000      48.780000000000
   C               74.960000000000      50.330000000000      49.180000000000
   H               74.390000000000      50.070000000000      50.050000000000
   C               74.640000000000      51.470000000000      48.440000000000
   H               73.810000000000      52.090000000000      48.760000000000
   C               75.380000000000      51.810000000000      47.300000000000
   H               75.140000000000      52.700000000000      46.740000000000
   C               76.750000000000      49.830000000000      47.620000000000
   H               77.570000000000      49.200000000000      47.300000000000
   C               76.440000000000      50.990000000000      46.890000000000
   H               77.010000000000      51.240000000000      46.010000000000
   C               77.440000000000      47.360000000000      51.610000000000
   O               78.240000000000      46.510000000000      51.210000000000
   N               76.770000000000      47.220000000000      52.770000000000
   H               76.170000000000      47.940000000000      53.100000000000
   C               76.840000000000      46.040000000000      53.600000000000
   H               77.500000000000      45.310000000000      53.170000000000
   C               77.330000000000      46.450000000000      55.020000000000
   H               76.600000000000      47.150000000000      55.460000000000
   H               78.270000000000      47.030000000000      54.860000000000
   C               77.660000000000      45.340000000000      56.060000000000
   H               78.720000000000      45.500000000000      56.370000000000
   C               76.810000000000      45.520000000000      57.330000000000
   H               75.730000000000      45.420000000000      57.090000000000
   H               76.970000000000      46.520000000000      57.780000000000
   H               77.070000000000      44.750000000000      58.090000000000
   C               77.570000000000      43.890000000000      55.560000000000
   H               78.180000000000      43.750000000000      54.640000000000
   H               76.520000000000      43.620000000000      55.330000000000
   H               77.930000000000      43.190000000000      56.340000000000
   C               75.430000000000      45.470000000000      53.600000000000
   O               74.480000000000      46.110000000000      54.050000000000
   N               75.260000000000      44.250000000000      53.050000000000
   H               76.030000000000      43.730000000000      52.680000000000
   C               73.980000000000      43.580000000000      52.930000000000
   H               73.190000000000      44.210000000000      53.320000000000
   C               73.650000000000      43.200000000000      51.490000000000
   H               74.440000000000      42.530000000000      51.090000000000
   C               72.290000000000      42.480000000000      51.420000000000
   H               71.490000000000      43.110000000000      51.850000000000
   H               72.310000000000      41.510000000000      51.960000000000
   H               72.040000000000      42.270000000000      50.360000000000
   C               73.610000000000      44.480000000000      50.630000000000
   H               74.600000000000      44.980000000000      50.600000000000
   H               72.870000000000      45.200000000000      51.040000000000
   H               73.320000000000      44.230000000000      49.590000000000
   C               74.060000000000      42.340000000000      53.790000000000
   O               75.010000000000      41.570000000000      53.690000000000
   N               73.080000000000      42.140000000000      54.690000000000
   H               72.330000000000      42.790000000000      54.760000000000
   C               73.050000000000      41.010000000000      55.600000000000
   H               73.840000000000      40.320000000000      55.340000000000
   C               73.260000000000      41.430000000000      57.080000000000
   H               73.120000000000      40.560000000000      57.750000000000
   H               72.470000000000      42.170000000000      57.330000000000
   C               74.670000000000      42.030000000000      57.360000000000
   H               74.960000000000      42.720000000000      56.540000000000
   H               75.420000000000      41.210000000000      57.400000000000
   C               74.750000000000      42.820000000000      58.670000000000
   O               75.510000000000      42.520000000000      59.590000000000
   N               73.950000000000      43.910000000000      58.750000000000
   H               73.900000000000      44.400000000000      59.620000000000
   H               73.280000000000      44.080000000000      58.030000000000
   C               71.750000000000      40.240000000000      55.470000000000
   O               70.660000000000      40.810000000000      55.550000000000
   N               71.830000000000      38.910000000000      55.290000000000
   H               72.720000000000      38.470000000000      55.200000000000
   C               70.690000000000      38.020000000000      55.410000000000
   H               69.770000000000      38.580000000000      55.390000000000
   C               70.680000000000      36.980000000000      54.270000000000
   H               71.600000000000      36.370000000000      54.280000000000
   H               70.610000000000      37.490000000000      53.290000000000
   H               69.800000000000      36.300000000000      54.370000000000
   C               70.810000000000      37.350000000000      56.760000000000
   O               71.660000000000      36.490000000000      56.990000000000
   N               69.980000000000      37.770000000000      57.750000000000
   H               69.310000000000      38.480000000000      57.560000000000
   C               70.260000000000      37.470000000000      59.160000000000
   H               70.340000000000      36.400000000000      59.290000000000
   H               69.480000000000      37.920000000000      59.750000000000
   C               71.560000000000      38.110000000000      59.600000000000
   O               71.730000000000      39.320000000000      59.510000000000
   N               72.530000000000      37.300000000000      60.060000000000
   H               72.350000000000      36.330000000000      60.180000000000
   C               73.850000000000      37.780000000000      60.430000000000
   H               73.860000000000      38.860000000000      60.460000000000
   C               74.200000000000      37.260000000000      61.850000000000
   H               73.450000000000      37.670000000000      62.560000000000
   H               75.210000000000      37.610000000000      62.170000000000
   C               74.110000000000      35.740000000000      61.950000000000
   O               73.070000000000      35.200000000000      62.350000000000
   N               75.200000000000      35.030000000000      61.590000000000
   H               75.140000000000      34.030000000000      61.680000000000
   H               75.990000000000      35.500000000000      61.220000000000
   C               74.910000000000      37.380000000000      59.410000000000
   O               76.100000000000      37.400000000000      59.710000000000
   N               74.510000000000      36.990000000000      58.180000000000
   H               73.540000000000      36.970000000000      57.940000000000
   C               75.420000000000      36.530000000000      57.140000000000
   H               76.400000000000      36.340000000000      57.560000000000
   C               74.940000000000      35.240000000000      56.470000000000
   H               73.940000000000      35.410000000000      56.010000000000
   C               75.920000000000      34.780000000000      55.380000000000
   H               76.940000000000      34.670000000000      55.790000000000
   H               75.960000000000      35.490000000000      54.530000000000
   H               75.610000000000      33.790000000000      54.970000000000
   C               74.800000000000      34.150000000000      57.560000000000
   H               73.990000000000      34.390000000000      58.280000000000
   H               75.750000000000      34.050000000000      58.120000000000
   H               74.580000000000      33.170000000000      57.090000000000
   C               75.580000000000      37.620000000000      56.090000000000
   O               74.600000000000      38.080000000000      55.500000000000
   N               76.830000000000      38.080000000000      55.840000000000
   H               77.610000000000      37.680000000000      56.300000000000
   C               77.120000000000      39.050000000000      54.810000000000
   H               76.380000000000      39.830000000000      54.910000000000
   C               78.510000000000      39.750000000000      55.000000000000
   H               79.270000000000      38.950000000000      55.130000000000
   H               78.460000000000      40.330000000000      55.940000000000
   C               78.930000000000      40.670000000000      53.820000000000
   H               78.090000000000      41.350000000000      53.600000000000
   H               79.130000000000      40.050000000000      52.910000000000
   C               80.200000000000      41.500000000000      54.080000000000
   O               81.100000000000      41.170000000000      54.860000000000
   N               80.300000000000      42.640000000000      53.360000000000
   H               81.030000000000      43.280000000000      53.590000000000
   H               79.570000000000      42.880000000000      52.710000000000
   C               76.980000000000      38.530000000000      53.380000000000
   O               77.560000000000      37.520000000000      52.990000000000
   N               76.220000000000      39.260000000000      52.550000000000
   H               75.710000000000      40.040000000000      52.900000000000
   C               76.150000000000      39.050000000000      51.110000000000
   H               76.530000000000      38.080000000000      50.840000000000
   C               74.700000000000      39.240000000000      50.590000000000
   H               74.710000000000      39.470000000000      49.500000000000
   H               74.270000000000      40.110000000000      51.110000000000
   C               73.720000000000      38.040000000000      50.760000000000
   H               73.940000000000      37.310000000000      49.950000000000
   C               73.840000000000      37.290000000000      52.090000000000
   H               73.700000000000      37.980000000000      52.940000000000
   H               74.830000000000      36.800000000000      52.180000000000
   H               73.060000000000      36.500000000000      52.160000000000
   C               72.270000000000      38.530000000000      50.580000000000
   H               72.140000000000      39.020000000000      49.590000000000
   H               72.010000000000      39.250000000000      51.380000000000
   H               71.570000000000      37.680000000000      50.650000000000
   C               77.060000000000      40.110000000000      50.500000000000
   O               76.910000000000      41.300000000000      50.780000000000
   N               78.070000000000      39.740000000000      49.670000000000
   H               78.220000000000      38.790000000000      49.410000000000
   C               78.950000000000      40.760000000000      49.110000000000
   H               79.060000000000      41.550000000000      49.830000000000
   C               80.400000000000      40.280000000000      48.780000000000
   H               80.680000000000      39.560000000000      49.590000000000
   H               81.080000000000      41.150000000000      48.860000000000
   C               80.620000000000      39.630000000000      47.400000000000
   H               80.560000000000      40.410000000000      46.610000000000
   H               79.760000000000      38.940000000000      47.240000000000
   C               81.900000000000      38.800000000000      47.240000000000
   H               81.730000000000      38.040000000000      46.450000000000
   H               82.160000000000      38.250000000000      48.170000000000
   N               83.020000000000      39.680000000000      46.770000000000
   H               83.140000000000      39.840000000000      45.790000000000
   C               83.990000000000      40.190000000000      47.520000000000
   N               84.050000000000      40.070000000000      48.830000000000
   H               83.370000000000      39.540000000000      49.320000000000
   H               84.780000000000      40.540000000000      49.330000000000
   N               84.970000000000      40.820000000000      46.920000000000
   H               85.030000000000      40.750000000000      45.920000000000
   H               85.830000000000      40.910000000000      47.420000000000
   C               78.280000000000      41.340000000000      47.870000000000
   O               77.880000000000      40.640000000000      46.950000000000
   N               78.130000000000      42.670000000000      47.840000000000
   H               78.350000000000      43.220000000000      48.640000000000
   C               77.720000000000      43.400000000000      46.660000000000
   H               76.850000000000      42.900000000000      46.260000000000
   C               77.320000000000      44.830000000000      47.000000000000
   H               78.170000000000      45.340000000000      47.500000000000
   C               76.940000000000      45.630000000000      45.740000000000
   H               76.120000000000      45.120000000000      45.200000000000
   H               77.800000000000      45.760000000000      45.050000000000
   H               76.580000000000      46.640000000000      46.030000000000
   C               76.130000000000      44.780000000000      47.970000000000
   H               76.400000000000      44.320000000000      48.940000000000
   H               75.300000000000      44.190000000000      47.530000000000
   H               75.740000000000      45.800000000000      48.170000000000
   C               78.810000000000      43.330000000000      45.590000000000
   O               79.980000000000      43.610000000000      45.850000000000
   N               78.450000000000      42.900000000000      44.360000000000
   H               77.510000000000      42.620000000000      44.200000000000
   C               79.380000000000      42.790000000000      43.250000000000
   H               80.380000000000      43.060000000000      43.580000000000
   C               79.460000000000      41.360000000000      42.700000000000
   H               80.180000000000      41.360000000000      41.860000000000
   C               80.030000000000      40.450000000000      43.810000000000
   H               79.290000000000      40.330000000000      44.620000000000
   H               80.950000000000      40.900000000000      44.240000000000
   H               80.280000000000      39.440000000000      43.410000000000
   C               78.100000000000      40.830000000000      42.170000000000
   H               77.710000000000      41.530000000000      41.390000000000
   H               77.370000000000      40.810000000000      43.000000000000
   C               78.180000000000      39.430000000000      41.560000000000
   H               78.450000000000      38.670000000000      42.320000000000
   H               78.920000000000      39.390000000000      40.730000000000
   H               77.190000000000      39.140000000000      41.140000000000
   C               79.040000000000      43.770000000000      42.140000000000
   O               79.790000000000      43.930000000000      41.190000000000
   N               77.930000000000      44.510000000000      42.280000000000
   H               77.310000000000      44.370000000000      43.040000000000
   C               77.570000000000      45.550000000000      41.330000000000
   H               77.230000000000      45.090000000000      40.420000000000
   H               78.410000000000      46.220000000000      41.200000000000
   C               76.430000000000      46.350000000000      41.880000000000
   O               75.680000000000      45.870000000000      42.730000000000
   N               76.250000000000      47.600000000000      41.430000000000
   H               76.840000000000      47.990000000000      40.720000000000
   C               75.200000000000      48.450000000000      41.940000000000
   H               74.360000000000      47.840000000000      42.220000000000
   C               75.650000000000      49.280000000000      43.180000000000
   H               75.980000000000      48.570000000000      43.970000000000
   H               74.770000000000      49.830000000000      43.590000000000
   N               78.080000000000      50.070000000000      43.170000000000
   H               78.500000000000      49.210000000000      43.450000000000
   C               76.740000000000      50.280000000000      42.910000000000
   C               78.720000000000      51.250000000000      42.930000000000
   H               79.790000000000      51.390000000000      43.030000000000
   N               77.880000000000      52.190000000000      42.560000000000
   C               76.630000000000      51.590000000000      42.540000000000
   H               75.760000000000      52.170000000000      42.270000000000
   C               74.720000000000      49.390000000000      40.850000000000
   O               75.470000000000      49.780000000000      39.970000000000
   N               73.420000000000      49.750000000000      40.860000000000
   H               72.790000000000      49.370000000000      41.540000000000
   C               72.850000000000      50.660000000000      39.880000000000
   H               73.550000000000      51.460000000000      39.710000000000
   C               72.510000000000      49.980000000000      38.520000000000
   H               73.450000000000      49.610000000000      38.070000000000
   H               72.060000000000      50.710000000000      37.810000000000
   O               71.610000000000      48.880000000000      38.690000000000
   H               72.130000000000      48.190000000000      39.110000000000
   C               71.600000000000      51.280000000000      40.470000000000
   O               71.120000000000      50.850000000000      41.510000000000
   N               71.070000000000      52.340000000000      39.830000000000
   H               71.470000000000      52.690000000000      38.980000000000
   C               69.890000000000      53.040000000000      40.300000000000
   H               69.500000000000      52.560000000000      41.180000000000
   C               70.240000000000      54.500000000000      40.690000000000
   H               70.790000000000      54.970000000000      39.850000000000
   H               70.940000000000      54.440000000000      41.550000000000
   C               69.040000000000      55.380000000000      41.080000000000
   H               68.410000000000      54.810000000000      41.790000000000
   H               68.420000000000      55.600000000000      40.190000000000
   S               69.540000000000      56.940000000000      41.870000000000
   C               70.390000000000      57.700000000000      40.470000000000
   H               69.760000000000      57.670000000000      39.560000000000
   H               71.350000000000      57.190000000000      40.240000000000
   H               70.630000000000      58.770000000000      40.670000000000
   C               68.780000000000      53.020000000000      39.270000000000
   O               68.950000000000      53.430000000000      38.110000000000
   N               67.580000000000      52.560000000000      39.680000000000
   H               67.450000000000      52.300000000000      40.630000000000
   C               66.400000000000      52.570000000000      38.850000000000
   H               66.600000000000      53.000000000000      37.880000000000
   C               65.840000000000      51.130000000000      38.660000000000
   H               65.560000000000      50.720000000000      39.660000000000
   H               66.680000000000      50.520000000000      38.270000000000
   C               64.650000000000      51.030000000000      37.680000000000
   H               64.970000000000      51.360000000000      36.670000000000
   H               63.820000000000      51.680000000000      38.030000000000
   C               64.100000000000      49.600000000000      37.560000000000
   O               64.600000000000      48.640000000000      38.160000000000
   N               63.020000000000      49.430000000000      36.750000000000
   H               62.640000000000      48.520000000000      36.630000000000
   H               62.570000000000      50.210000000000      36.310000000000
   C               65.390000000000      53.460000000000      39.550000000000
   O               64.820000000000      53.100000000000      40.580000000000
   N               65.170000000000      54.690000000000      39.020000000000
   H               65.640000000000      54.970000000000      38.190000000000
   C               64.340000000000      55.700000000000      39.660000000000
   H               64.590000000000      56.630000000000      39.170000000000
   C               62.840000000000      55.420000000000      39.420000000000
   H               62.220000000000      56.230000000000      39.860000000000
   H               62.570000000000      54.450000000000      39.890000000000
   C               62.550000000000      55.380000000000      37.930000000000
   O               62.810000000000      56.340000000000      37.200000000000
   N               62.000000000000      54.250000000000      37.440000000000
   H               61.830000000000      53.480000000000      38.050000000000
   H               61.770000000000      54.210000000000      36.470000000000
   C               64.710000000000      55.960000000000      41.130000000000
   O               65.820000000000      56.400000000000      41.420000000000
   N               63.790000000000      55.700000000000      42.080000000000
   H               62.860000000000      55.410000000000      41.840000000000
   C               64.040000000000      55.890000000000      43.500000000000
   H               64.820000000000      56.620000000000      43.620000000000
   C               62.800000000000      56.470000000000      44.210000000000
   H               62.960000000000      56.500000000000      45.310000000000
   H               61.940000000000      55.800000000000      44.020000000000
   S               62.430000000000      58.160000000000      43.630000000000
   H               63.200000000000      58.760000000000      44.520000000000
   C               64.550000000000      54.640000000000      44.220000000000
   O               64.710000000000      54.630000000000      45.440000000000
   N               64.900000000000      53.570000000000      43.490000000000
   H               64.810000000000      53.550000000000      42.490000000000
   C               65.460000000000      52.360000000000      44.080000000000
   H               65.480000000000      52.440000000000      45.150000000000
   C               64.670000000000      51.090000000000      43.700000000000
   H               65.180000000000      50.190000000000      44.120000000000
   H               64.660000000000      50.980000000000      42.590000000000
   C               63.220000000000      51.070000000000      44.200000000000
   H               62.690000000000      51.930000000000      43.740000000000
   C               62.520000000000      49.770000000000      43.770000000000
   H               63.040000000000      48.890000000000      44.200000000000
   H               62.520000000000      49.680000000000      42.660000000000
   H               61.460000000000      49.770000000000      44.120000000000
   C               63.110000000000      51.250000000000      45.720000000000
   H               63.450000000000      52.270000000000      46.020000000000
   H               63.740000000000      50.500000000000      46.240000000000
   H               62.060000000000      51.130000000000      46.050000000000
   C               66.900000000000      52.150000000000      43.660000000000
   O               67.320000000000      52.450000000000      42.540000000000
   N               67.710000000000      51.600000000000      44.570000000000
   H               67.370000000000      51.380000000000      45.480000000000
   C               68.980000000000      50.990000000000      44.210000000000
   H               69.330000000000      51.430000000000      43.280000000000
   C               70.090000000000      51.140000000000      45.270000000000
   H               70.980000000000      50.550000000000      44.960000000000
   H               69.730000000000      50.730000000000      46.240000000000
   C               70.590000000000      52.580000000000      45.500000000000
   H               69.730000000000      53.180000000000      45.870000000000
   C               71.690000000000      52.580000000000      46.560000000000
   H               72.550000000000      51.970000000000      46.220000000000
   H               71.320000000000      52.160000000000      47.520000000000
   H               72.040000000000      53.620000000000      46.730000000000
   C               71.090000000000      53.250000000000      44.210000000000
   H               70.260000000000      53.370000000000      43.480000000000
   H               71.890000000000      52.640000000000      43.740000000000
   H               71.490000000000      54.260000000000      44.440000000000
   C               68.780000000000      49.520000000000      43.940000000000
   O               68.000000000000      48.840000000000      44.600000000000
   N               69.530000000000      49.010000000000      42.950000000000
   H               70.110000000000      49.620000000000      42.420000000000
   C               69.620000000000      47.610000000000      42.640000000000
   H               68.930000000000      47.030000000000      43.240000000000
   C               69.360000000000      47.360000000000      41.130000000000
   H               69.500000000000      46.280000000000      40.900000000000
   H               70.110000000000      47.940000000000      40.550000000000
   C               67.970000000000      47.810000000000      40.630000000000
   H               67.720000000000      48.800000000000      41.060000000000
   H               67.190000000000      47.100000000000      41.010000000000
   C               67.870000000000      47.950000000000      39.110000000000
   H               68.650000000000      48.650000000000      38.740000000000
   H               66.870000000000      48.360000000000      38.820000000000
   N               68.090000000000      46.610000000000      38.480000000000
   H               69.030000000000      46.290000000000      38.370000000000
   C               67.140000000000      45.760000000000      38.120000000000
   N               65.860000000000      46.050000000000      38.090000000000
   H               65.520000000000      46.960000000000      38.330000000000
   H               65.250000000000      45.270000000000      37.920000000000
   N               67.460000000000      44.540000000000      37.740000000000
   H               68.400000000000      44.220000000000      37.730000000000
   H               66.700000000000      43.950000000000      37.470000000000
   C               71.040000000000      47.190000000000      42.970000000000
   O               72.000000000000      47.630000000000      42.330000000000
   N               71.200000000000      46.340000000000      43.990000000000
   H               70.410000000000      46.040000000000      44.510000000000
   C               72.480000000000      45.830000000000      44.440000000000
   H               73.300000000000      46.360000000000      43.980000000000
   C               72.610000000000      45.900000000000      45.990000000000
   H               73.260000000000      45.080000000000      46.370000000000
   H               71.590000000000      45.720000000000      46.400000000000
   C               73.140000000000      47.220000000000      46.600000000000
   H               74.250000000000      47.170000000000      46.570000000000
   C               72.720000000000      48.490000000000      45.850000000000
   H               71.610000000000      48.560000000000      45.820000000000
   H               73.100000000000      48.480000000000      44.810000000000
   H               73.120000000000      49.390000000000      46.360000000000
   C               72.700000000000      47.320000000000      48.070000000000
   H               73.020000000000      46.430000000000      48.640000000000
   H               71.590000000000      47.390000000000      48.120000000000
   H               73.120000000000      48.230000000000      48.540000000000
   C               72.570000000000      44.390000000000      43.990000000000
   O               71.740000000000      43.560000000000      44.360000000000
   N               73.560000000000      44.030000000000      43.170000000000
   H               74.260000000000      44.690000000000      42.900000000000
   C               73.750000000000      42.660000000000      42.740000000000
   H               72.820000000000      42.120000000000      42.800000000000
   C               74.240000000000      42.610000000000      41.280000000000
   H               75.180000000000      43.190000000000      41.180000000000
   H               73.470000000000      43.130000000000      40.670000000000
   C               74.450000000000      41.190000000000      40.710000000000
   H               73.630000000000      40.510000000000      41.020000000000
   H               75.380000000000      40.780000000000      41.160000000000
   C               74.610000000000      41.210000000000      39.180000000000
   H               75.480000000000      40.580000000000      38.900000000000
   H               74.860000000000      42.250000000000      38.850000000000
   C               73.410000000000      40.700000000000      38.350000000000
   H               73.430000000000      39.590000000000      38.320000000000
   H               73.470000000000      41.090000000000      37.310000000000
   N               72.110000000000      41.110000000000      38.920000000000
   H               72.160000000000      42.090000000000      39.270000000000
   H               71.820000000000      40.450000000000      39.670000000000
   H               71.350000000000      41.050000000000      38.220000000000
   C               74.730000000000      41.990000000000      43.680000000000
   O               75.780000000000      42.550000000000      44.000000000000
   N               74.390000000000      40.790000000000      44.180000000000
   H               73.550000000000      40.340000000000      43.890000000000
   C               75.160000000000      40.070000000000      45.180000000000
   H               76.040000000000      40.650000000000      45.430000000000
   C               74.400000000000      39.840000000000      46.490000000000
   H               75.020000000000      39.240000000000      47.190000000000
   C               74.130000000000      41.200000000000      47.170000000000
   H               73.510000000000      41.850000000000      46.520000000000
   H               75.090000000000      41.720000000000      47.380000000000
   H               73.590000000000      41.050000000000      48.130000000000
   C               73.080000000000      39.090000000000      46.240000000000
   H               73.240000000000      38.160000000000      45.660000000000
   H               72.360000000000      39.730000000000      45.680000000000
   H               72.600000000000      38.820000000000      47.200000000000
   C               75.700000000000      38.770000000000      44.610000000000
   O               75.360000000000      38.350000000000      43.510000000000
   N               76.630000000000      38.100000000000      45.330000000000
   H               76.930000000000      38.420000000000      46.230000000000
   C               77.280000000000      36.900000000000      44.850000000000
   H               77.440000000000      37.010000000000      43.790000000000
   C               78.680000000000      36.750000000000      45.510000000000
   H               79.270000000000      37.670000000000      45.290000000000
   H               79.190000000000      35.870000000000      45.060000000000
   C               78.720000000000      36.540000000000      47.020000000000
   O               77.680000000000      36.460000000000      47.720000000000
   O               79.880000000000      36.480000000000      47.510000000000
   C               76.470000000000      35.610000000000      45.000000000000
   O               76.750000000000      34.610000000000      44.350000000000
   N               75.420000000000      35.630000000000      45.840000000000
   H               75.200000000000      36.470000000000      46.340000000000
   C               74.600000000000      34.470000000000      46.150000000000
   H               74.970000000000      33.620000000000      45.600000000000
   C               74.580000000000      34.080000000000      47.640000000000
   H               73.550000000000      33.860000000000      48.000000000000
   O               75.140000000000      35.080000000000      48.490000000000
   H               75.960000000000      35.370000000000      48.080000000000
   C               75.420000000000      32.810000000000      47.840000000000
   H               76.470000000000      32.980000000000      47.520000000000
   H               75.000000000000      31.970000000000      47.260000000000
   H               75.430000000000      32.520000000000      48.920000000000
   C               73.190000000000      34.700000000000      45.670000000000
   O               72.570000000000      35.720000000000      45.940000000000
   N               72.620000000000      33.730000000000      44.910000000000
   H               73.150000000000      32.920000000000      44.640000000000
   C               71.190000000000      33.710000000000      44.630000000000
   H               70.910000000000      34.710000000000      44.370000000000
   C               70.800000000000      32.810000000000      43.410000000000
   H               71.100000000000      31.760000000000      43.620000000000
   H               71.370000000000      33.160000000000      42.520000000000
   O               69.400000000000      32.850000000000      43.120000000000
   H               69.250000000000      32.520000000000      42.240000000000
   C               70.390000000000      33.310000000000      45.860000000000
   O               70.830000000000      32.490000000000      46.660000000000
   N               69.180000000000      33.870000000000      46.030000000000
   H               68.880000000000      34.580000000000      45.390000000000
   C               68.260000000000      33.510000000000      47.090000000000
   H               68.840000000000      33.350000000000      47.990000000000
   C               67.310000000000      34.710000000000      47.380000000000
   H               66.760000000000      35.000000000000      46.460000000000
   H               67.930000000000      35.590000000000      47.670000000000
   C               66.310000000000      34.440000000000      48.510000000000
   O               66.330000000000      33.390000000000      49.150000000000
   N               65.400000000000      35.400000000000      48.750000000000
   H               64.800000000000      35.270000000000      49.540000000000
   H               65.370000000000      36.240000000000      48.200000000000
   C               67.470000000000      32.230000000000      46.740000000000
   O               66.620000000000      32.290000000000      45.840000000000
   N               67.640000000000      31.080000000000      47.390000000000
   C               68.580000000000      30.860000000000      48.500000000000
   H               68.430000000000      31.620000000000      49.300000000000
   H               69.620000000000      30.920000000000      48.110000000000
   C               66.890000000000      29.860000000000      47.060000000000
   H               66.820000000000      29.750000000000      45.990000000000
   C               67.730000000000      28.770000000000      47.750000000000
   H               68.570000000000      28.500000000000      47.070000000000
   H               67.150000000000      27.840000000000      47.970000000000
   C               68.280000000000      29.450000000000      49.000000000000
   H               67.500000000000      29.490000000000      49.790000000000
   H               69.180000000000      28.930000000000      49.400000000000
   C               65.480000000000      29.890000000000      47.620000000000
   O               64.730000000000      28.940000000000      47.390000000000
   N               65.070000000000      30.960000000000      48.330000000000
   H               65.700000000000      31.700000000000      48.560000000000
   C               63.730000000000      31.110000000000      48.850000000000
   H               63.210000000000      30.160000000000      48.800000000000
   C               63.750000000000      31.550000000000      50.330000000000
   H               62.710000000000      31.610000000000      50.710000000000
   H               64.200000000000      32.560000000000      50.420000000000
   C               64.550000000000      30.580000000000      51.230000000000
   H               65.630000000000      30.710000000000      51.010000000000
   H               64.260000000000      29.540000000000      50.960000000000
   C               64.300000000000      30.810000000000      52.740000000000
   H               63.250000000000      30.540000000000      52.980000000000
   H               64.410000000000      31.890000000000      52.950000000000
   C               65.250000000000      30.060000000000      53.680000000000
   H               64.940000000000      30.200000000000      54.740000000000
   H               66.290000000000      30.450000000000      53.570000000000
   N               65.280000000000      28.610000000000      53.390000000000
   H               65.700000000000      28.450000000000      52.450000000000
   H               64.330000000000      28.200000000000      53.380000000000
   H               65.860000000000      28.100000000000      54.090000000000
   C               62.930000000000      32.080000000000      47.990000000000
   O               61.770000000000      32.370000000000      48.300000000000
   N               63.500000000000      32.560000000000      46.860000000000
   H               64.450000000000      32.320000000000      46.660000000000
   C               62.820000000000      33.400000000000      45.870000000000
   H               62.580000000000      34.330000000000      46.370000000000
   C               63.680000000000      33.750000000000      44.650000000000
   H               63.880000000000      32.850000000000      44.030000000000
   O               64.930000000000      34.300000000000      45.050000000000
   H               65.520000000000      33.550000000000      45.190000000000
   C               63.020000000000      34.840000000000      43.780000000000
   H               62.830000000000      35.760000000000      44.370000000000
   H               62.070000000000      34.480000000000      43.330000000000
   H               63.700000000000      35.100000000000      42.930000000000
   C               61.540000000000      32.730000000000      45.350000000000
   O               61.620000000000      31.590000000000      44.890000000000
   N               60.350000000000      33.330000000000      45.390000000000
   C               60.070000000000      34.570000000000      46.110000000000
   H               60.670000000000      35.420000000000      45.700000000000
   H               60.300000000000      34.420000000000      47.190000000000
   C               59.140000000000      32.670000000000      44.920000000000
   H               59.180000000000      31.600000000000      45.060000000000
   C               58.050000000000      33.380000000000      45.760000000000
   H               58.000000000000      32.890000000000      46.750000000000
   H               57.040000000000      33.350000000000      45.290000000000
   C               58.570000000000      34.810000000000      45.930000000000
   H               58.400000000000      35.390000000000      45.000000000000
   H               58.120000000000      35.340000000000      46.790000000000
   C               58.970000000000      32.980000000000      43.450000000000
   O               59.790000000000      33.670000000000      42.860000000000
   N               57.890000000000      32.490000000000      42.810000000000
   H               57.240000000000      31.880000000000      43.250000000000
   C               57.460000000000      33.070000000000      41.550000000000
   H               58.290000000000      33.090000000000      40.860000000000
   C               56.300000000000      32.250000000000      40.920000000000
   H               55.920000000000      32.750000000000      40.010000000000
   H               55.470000000000      32.190000000000      41.650000000000
   C               56.710000000000      30.810000000000      40.530000000000
   H               57.250000000000      30.330000000000      41.370000000000
   H               57.410000000000      30.850000000000      39.670000000000
   C               55.480000000000      29.960000000000      40.180000000000
   H               54.940000000000      30.450000000000      39.340000000000
   H               54.810000000000      29.950000000000      41.060000000000
   C               55.850000000000      28.530000000000      39.780000000000
   H               56.500000000000      28.060000000000      40.550000000000
   H               56.390000000000      28.510000000000      38.810000000000
   N               54.630000000000      27.710000000000      39.650000000000
   H               53.960000000000      28.130000000000      38.980000000000
   H               54.170000000000      27.610000000000      40.580000000000
   H               54.900000000000      26.760000000000      39.330000000000
   C               56.990000000000      34.500000000000      41.770000000000
   O               56.230000000000      34.760000000000      42.710000000000
   N               57.420000000000      35.470000000000      40.940000000000
   H               58.030000000000      35.310000000000      40.180000000000
   C               57.080000000000      36.850000000000      41.220000000000
   H               56.090000000000      36.860000000000      41.670000000000
   C               58.090000000000      37.530000000000      42.200000000000
   H               58.260000000000      36.860000000000      43.070000000000
   H               57.650000000000      38.470000000000      42.590000000000
   C               59.440000000000      37.860000000000      41.590000000000
   C               59.690000000000      39.140000000000      41.050000000000
   H               58.910000000000      39.890000000000      41.070000000000
   C               60.930000000000      39.450000000000      40.470000000000
   H               61.100000000000      40.430000000000      40.050000000000
   C               61.940000000000      38.480000000000      40.440000000000
   O               63.200000000000      38.780000000000      39.860000000000
   H               63.690000000000      37.950000000000      39.840000000000
   C               60.480000000000      36.910000000000      41.560000000000
   H               60.310000000000      35.930000000000      41.980000000000
   C               61.720000000000      37.220000000000      40.990000000000
   H               62.500000000000      36.470000000000      40.970000000000
   C               56.930000000000      37.650000000000      39.940000000000
   O               57.380000000000      37.250000000000      38.860000000000
   N               56.300000000000      38.820000000000      40.070000000000
   H               55.870000000000      39.060000000000      40.940000000000
   C               56.300000000000      39.840000000000      39.060000000000
   H               57.270000000000      39.860000000000      38.590000000000
   C               55.210000000000      39.640000000000      37.970000000000
   H               55.440000000000      38.690000000000      37.440000000000
   H               55.270000000000      40.460000000000      37.230000000000
   C               53.770000000000      39.550000000000      38.520000000000
   H               53.540000000000      40.470000000000      39.090000000000
   H               53.700000000000      38.690000000000      39.220000000000
   C               52.710000000000      39.380000000000      37.410000000000
   H               52.910000000000      38.450000000000      36.850000000000
   H               52.810000000000      40.230000000000      36.710000000000
   C               51.290000000000      39.350000000000      38.000000000000
   H               51.120000000000      40.270000000000      38.600000000000
   H               51.160000000000      38.470000000000      38.660000000000
   N               50.240000000000      39.300000000000      36.960000000000
   H               50.300000000000      38.480000000000      36.330000000000
   H               50.220000000000      40.190000000000      36.410000000000
   H               49.340000000000      39.300000000000      37.480000000000
   C               56.130000000000      41.180000000000      39.760000000000
   O               55.590000000000      41.250000000000      40.870000000000
   N               56.610000000000      42.270000000000      39.150000000000
   H               57.140000000000      42.180000000000      38.320000000000
   C               56.390000000000      43.620000000000      39.650000000000
   H               56.190000000000      43.590000000000      40.710000000000
   C               57.610000000000      44.540000000000      39.410000000000
   H               57.400000000000      45.570000000000      39.780000000000
   H               57.810000000000      44.600000000000      38.310000000000
   C               58.880000000000      44.080000000000      40.090000000000
   C               58.880000000000      43.220000000000      41.210000000000
   H               57.950000000000      42.830000000000      41.600000000000
   C               60.070000000000      42.860000000000      41.850000000000
   H               60.050000000000      42.210000000000      42.710000000000
   C               61.290000000000      43.350000000000      41.370000000000
   H               62.210000000000      43.090000000000      41.870000000000
   C               60.110000000000      44.570000000000      39.630000000000
   H               60.140000000000      45.250000000000      38.800000000000
   C               61.310000000000      44.210000000000      40.260000000000
   H               62.250000000000      44.600000000000      39.910000000000
   C               55.140000000000      44.220000000000      39.010000000000
   O               54.970000000000      44.160000000000      37.790000000000
   N               54.230000000000      44.770000000000      39.850000000000
   H               54.410000000000      44.810000000000      40.830000000000
   C               52.950000000000      45.300000000000      39.420000000000
   H               52.910000000000      45.360000000000      38.340000000000
   C               51.770000000000      44.440000000000      39.920000000000
   H               51.790000000000      44.400000000000      41.030000000000
   C               50.420000000000      45.040000000000      39.470000000000
   H               50.400000000000      45.190000000000      38.370000000000
   H               50.210000000000      46.010000000000      39.970000000000
   H               49.590000000000      44.350000000000      39.740000000000
   C               51.910000000000      43.010000000000      39.380000000000
   H               52.820000000000      42.520000000000      39.790000000000
   H               51.980000000000      43.010000000000      38.280000000000
   H               51.030000000000      42.400000000000      39.680000000000
   C               52.770000000000      46.700000000000      39.970000000000
   O               52.850000000000      46.910000000000      41.180000000000
   N               52.490000000000      47.700000000000      39.110000000000
   H               52.470000000000      47.570000000000      38.130000000000
   C               52.120000000000      49.010000000000      39.600000000000
   H               52.590000000000      49.190000000000      40.560000000000
   C               52.580000000000      50.140000000000      38.660000000000
   H               52.110000000000      50.020000000000      37.660000000000
   H               53.680000000000      50.040000000000      38.520000000000
   C               52.290000000000      51.550000000000      39.210000000000
   H               52.790000000000      51.630000000000      40.200000000000
   H               51.200000000000      51.670000000000      39.370000000000
   C               52.790000000000      52.680000000000      38.310000000000
   H               52.270000000000      52.640000000000      37.330000000000
   H               53.880000000000      52.610000000000      38.120000000000
   N               52.440000000000      53.970000000000      38.980000000000
   H               51.500000000000      54.320000000000      38.910000000000
   C               53.200000000000      54.590000000000      39.870000000000
   N               54.390000000000      54.180000000000      40.230000000000
   H               54.770000000000      53.330000000000      39.860000000000
   H               54.880000000000      54.580000000000      41.010000000000
   N               52.740000000000      55.700000000000      40.400000000000
   H               51.850000000000      56.030000000000      40.080000000000
   H               53.380000000000      56.250000000000      40.940000000000
   C               50.610000000000      49.080000000000      39.800000000000
   O               49.830000000000      49.010000000000      38.850000000000
   N               50.150000000000      49.200000000000      41.060000000000
   H               50.780000000000      49.340000000000      41.820000000000
   C               48.730000000000      49.200000000000      41.390000000000
   H               48.240000000000      48.520000000000      40.710000000000
   C               48.420000000000      48.690000000000      42.800000000000
   H               47.340000000000      48.830000000000      43.010000000000
   C               48.670000000000      47.170000000000      42.820000000000
   H               49.720000000000      46.940000000000      42.530000000000
   H               47.990000000000      46.660000000000      42.110000000000
   H               48.480000000000      46.760000000000      43.840000000000
   C               49.200000000000      49.460000000000      43.890000000000
   H               49.190000000000      50.540000000000      43.660000000000
   H               50.260000000000      49.130000000000      43.900000000000
   C               48.600000000000      49.270000000000      45.290000000000
   H               48.620000000000      48.200000000000      45.590000000000
   H               47.540000000000      49.610000000000      45.310000000000
   H               49.170000000000      49.860000000000      46.040000000000
   C               48.070000000000      50.550000000000      41.160000000000
   O               48.690000000000      51.610000000000      41.110000000000
   N               46.740000000000      50.530000000000      41.000000000000
   H               46.250000000000      49.660000000000      41.040000000000
   C               45.920000000000      51.710000000000      40.930000000000
   H               46.540000000000      52.520000000000      40.590000000000
   C               44.770000000000      51.520000000000      39.910000000000
   H               44.030000000000      52.340000000000      40.020000000000
   H               44.250000000000      50.560000000000      40.150000000000
   C               45.260000000000      51.480000000000      38.430000000000
   H               44.410000000000      51.290000000000      37.740000000000
   H               45.980000000000      50.650000000000      38.300000000000
   C               45.960000000000      52.770000000000      38.020000000000
   O               47.160000000000      52.830000000000      37.750000000000
   N               45.180000000000      53.880000000000      37.970000000000
   H               45.610000000000      54.740000000000      37.710000000000
   H               44.190000000000      53.790000000000      38.060000000000
   C               45.370000000000      52.070000000000      42.310000000000
   O               45.120000000000      51.160000000000      43.110000000000
   N               45.160000000000      53.340000000000      42.670000000000
   C               45.610000000000      54.500000000000      41.890000000000
   H               44.990000000000      54.580000000000      40.970000000000
   H               46.690000000000      54.420000000000      41.630000000000
   C               44.340000000000      53.750000000000      43.810000000000
   H               44.930000000000      53.540000000000      44.680000000000
   C               44.120000000000      55.250000000000      43.600000000000
   H               44.040000000000      55.780000000000      44.570000000000
   H               43.210000000000      55.440000000000      42.990000000000
   C               45.360000000000      55.690000000000      42.810000000000
   H               45.200000000000      56.640000000000      42.260000000000
   H               46.210000000000      55.810000000000      43.510000000000
   C               43.040000000000      52.970000000000      44.020000000000
   O               42.370000000000      52.620000000000      43.050000000000
   N               42.690000000000      52.680000000000      45.280000000000
   H               43.250000000000      52.990000000000      46.050000000000
   C               41.540000000000      51.860000000000      45.640000000000
   H               40.790000000000      51.920000000000      44.870000000000
   H               41.180000000000      52.230000000000      46.600000000000
   C               41.880000000000      50.410000000000      45.840000000000
   O               41.240000000000      49.720000000000      46.620000000000
   N               42.910000000000      49.900000000000      45.120000000000
   H               43.410000000000      50.480000000000      44.490000000000
   C               43.390000000000      48.540000000000      45.260000000000
   H               42.520000000000      47.910000000000      45.230000000000
   C               44.280000000000      48.120000000000      44.070000000000
   H               44.610000000000      47.060000000000      44.220000000000
   H               45.190000000000      48.750000000000      44.040000000000
   C               43.520000000000      48.210000000000      42.730000000000
   H               43.320000000000      49.270000000000      42.480000000000
   H               42.550000000000      47.690000000000      42.830000000000
   C               44.310000000000      47.610000000000      41.560000000000
   O               45.400000000000      48.060000000000      41.200000000000
   N               43.730000000000      46.580000000000      40.900000000000
   H               44.200000000000      46.240000000000      40.080000000000
   H               42.820000000000      46.270000000000      41.170000000000
   C               44.050000000000      48.240000000000      46.600000000000
   O               44.690000000000      49.090000000000      47.230000000000
   N               43.880000000000      47.000000000000      47.080000000000
   H               43.390000000000      46.300000000000      46.570000000000
   C               44.370000000000      46.560000000000      48.380000000000
   H               44.610000000000      47.420000000000      48.990000000000
   C               43.340000000000      45.740000000000      49.160000000000
   H               43.780000000000      45.310000000000      50.090000000000
   O               42.810000000000      44.700000000000      48.360000000000
   H               42.070000000000      44.310000000000      48.830000000000
   C               42.190000000000      46.660000000000      49.570000000000
   H               41.750000000000      47.190000000000      48.700000000000
   H               42.550000000000      47.420000000000      50.300000000000
   H               41.380000000000      46.070000000000      50.060000000000
   C               45.640000000000      45.760000000000      48.250000000000
   O               45.990000000000      45.240000000000      47.190000000000
   N               46.400000000000      45.670000000000      49.350000000000
   H               46.180000000000      46.170000000000      50.180000000000
   C               47.580000000000      44.840000000000      49.390000000000
   H               47.330000000000      43.890000000000      48.940000000000
   C               48.780000000000      45.440000000000      48.600000000000
   H               48.500000000000      45.540000000000      47.530000000000
   H               49.660000000000      44.750000000000      48.640000000000
   C               49.220000000000      46.810000000000      49.050000000000
   C               50.340000000000      46.940000000000      49.880000000000
   H               50.800000000000      46.060000000000      50.290000000000
   C               50.890000000000      48.210000000000      50.130000000000
   H               51.780000000000      48.310000000000      50.730000000000
   C               50.300000000000      49.340000000000      49.570000000000
   H               50.760000000000      50.310000000000      49.720000000000
   C               48.610000000000      47.960000000000      48.530000000000
   H               47.740000000000      47.870000000000      47.900000000000
   C               49.140000000000      49.230000000000      48.800000000000
   H               48.660000000000      50.110000000000      48.400000000000
   C               47.960000000000      44.530000000000      50.820000000000
   O               47.540000000000      45.200000000000      51.770000000000
   N               48.770000000000      43.480000000000      51.010000000000
   H               49.100000000000      42.940000000000      50.230000000000
   C               49.310000000000      43.120000000000      52.300000000000
   H               48.670000000000      43.500000000000      53.080000000000
   C               49.480000000000      41.590000000000      52.490000000000
   H               49.840000000000      41.370000000000      53.520000000000
   H               50.220000000000      41.190000000000      51.770000000000
   O               48.240000000000      40.920000000000      52.280000000000
   H               47.550000000000      41.570000000000      52.390000000000
   C               50.670000000000      43.730000000000      52.450000000000
   O               51.450000000000      43.750000000000      51.500000000000
   N               51.000000000000      44.250000000000      53.640000000000
   H               50.340000000000      44.230000000000      54.380000000000
   C               52.290000000000      44.850000000000      53.940000000000
   H               52.920000000000      44.880000000000      53.060000000000
   C               52.150000000000      46.260000000000      54.510000000000
   H               51.380000000000      46.260000000000      55.310000000000
   C               53.470000000000      46.790000000000      55.110000000000
   H               54.290000000000      46.760000000000      54.360000000000
   H               53.780000000000      46.210000000000      56.010000000000
   H               53.330000000000      47.840000000000      55.430000000000
   C               51.690000000000      47.200000000000      53.380000000000
   H               50.730000000000      46.850000000000      52.940000000000
   H               52.460000000000      47.220000000000      52.570000000000
   H               51.550000000000      48.230000000000      53.770000000000
   C               52.980000000000      43.970000000000      54.950000000000
   O               52.390000000000      43.620000000000      55.970000000000
   N               54.250000000000      43.610000000000      54.700000000000
   H               54.710000000000      43.890000000000      53.860000000000
   C               55.070000000000      42.930000000000      55.700000000000
   H               54.440000000000      42.540000000000      56.490000000000
   C               55.870000000000      41.770000000000      55.070000000000
   H               56.570000000000      42.170000000000      54.300000000000
   H               55.150000000000      41.100000000000      54.550000000000
   C               56.660000000000      40.890000000000      56.070000000000
   H               57.390000000000      41.530000000000      56.610000000000
   C               55.740000000000      40.240000000000      57.110000000000
   H               54.890000000000      39.730000000000      56.610000000000
   H               55.330000000000      41.010000000000      57.800000000000
   H               56.300000000000      39.490000000000      57.720000000000
   C               57.470000000000      39.820000000000      55.320000000000
   H               58.220000000000      40.290000000000      54.660000000000
   H               56.790000000000      39.190000000000      54.700000000000
   H               58.000000000000      39.160000000000      56.040000000000
   C               56.000000000000      43.960000000000      56.320000000000
   O               56.960000000000      44.410000000000      55.700000000000
   N               55.720000000000      44.370000000000      57.570000000000
   H               54.980000000000      43.950000000000      58.090000000000
   C               56.500000000000      45.360000000000      58.270000000000
   H               56.790000000000      46.130000000000      57.570000000000
   C               55.680000000000      46.000000000000      59.410000000000
   H               55.350000000000      45.230000000000      60.140000000000
   H               54.770000000000      46.480000000000      58.980000000000
   H               56.260000000000      46.780000000000      59.940000000000
   C               57.770000000000      44.740000000000      58.830000000000
   O               57.740000000000      43.770000000000      59.580000000000
   N               58.930000000000      45.280000000000      58.420000000000
   H               58.950000000000      46.060000000000      57.790000000000
   C               60.230000000000      44.720000000000      58.730000000000
   H               60.120000000000      43.920000000000      59.450000000000
   C               60.920000000000      44.170000000000      57.460000000000
   H               61.910000000000      43.750000000000      57.720000000000
   H               61.090000000000      45.010000000000      56.750000000000
   S               59.910000000000      42.900000000000      56.650000000000
   H               58.910000000000      43.700000000000      56.330000000000
   C               61.120000000000      45.760000000000      59.360000000000
   O               61.070000000000      46.940000000000      59.020000000000
   N               61.980000000000      45.340000000000      60.310000000000
   H               62.000000000000      44.380000000000      60.570000000000
   C               62.980000000000      46.210000000000      60.910000000000
   H               63.120000000000      47.090000000000      60.300000000000
   C               62.640000000000      46.610000000000      62.370000000000
   H               63.430000000000      47.270000000000      62.790000000000
   H               62.560000000000      45.710000000000      63.010000000000
   C               61.330000000000      47.350000000000      62.410000000000
   C               61.280000000000      48.730000000000      62.200000000000
   H               62.190000000000      49.280000000000      62.010000000000
   C               60.050000000000      49.400000000000      62.190000000000
   H               60.020000000000      50.460000000000      62.000000000000
   C               58.860000000000      48.690000000000      62.370000000000
   O               57.610000000000      49.340000000000      62.270000000000
   H               56.930000000000      48.700000000000      62.500000000000
   C               60.130000000000      46.650000000000      62.650000000000
   H               60.170000000000      45.580000000000      62.810000000000
   C               58.900000000000      47.310000000000      62.610000000000
   H               57.990000000000      46.750000000000      62.750000000000
   C               64.270000000000      45.430000000000      60.900000000000
   O               64.320000000000      44.300000000000      61.390000000000
   N               65.360000000000      46.000000000000      60.330000000000
   H               65.280000000000      46.890000000000      59.900000000000
   C               66.680000000000      45.370000000000      60.330000000000
   H               67.330000000000      46.050000000000      59.790000000000
   C               67.250000000000      45.190000000000      61.770000000000
   H               68.270000000000      44.760000000000      61.720000000000
   H               66.610000000000      44.510000000000      62.370000000000
   C               67.380000000000      46.560000000000      62.420000000000
   O               68.010000000000      47.460000000000      61.870000000000
   N               66.760000000000      46.750000000000      63.610000000000
   H               66.890000000000      47.630000000000      64.070000000000
   H               66.110000000000      46.080000000000      63.970000000000
   C               66.750000000000      44.060000000000      59.560000000000
   O               67.550000000000      43.180000000000      59.870000000000
   N               65.910000000000      43.880000000000      58.520000000000
   H               65.270000000000      44.600000000000      58.260000000000
   C               65.830000000000      42.650000000000      57.730000000000
   H               66.830000000000      42.270000000000      57.570000000000
   H               65.330000000000      42.890000000000      56.810000000000
   C               65.040000000000      41.560000000000      58.400000000000
   O               64.950000000000      40.440000000000      57.900000000000
   N               64.400000000000      41.860000000000      59.540000000000
   H               64.500000000000      42.770000000000      59.940000000000
   C               63.550000000000      40.920000000000      60.260000000000
   H               63.700000000000      39.920000000000      59.890000000000
   C               63.850000000000      40.870000000000      61.780000000000
   H               63.770000000000      41.890000000000      62.220000000000
   H               64.900000000000      40.550000000000      61.910000000000
   O               63.000000000000      39.940000000000      62.490000000000
   H               62.090000000000      40.100000000000      62.240000000000
   C               62.110000000000      41.370000000000      60.110000000000
   O               61.780000000000      42.470000000000      60.560000000000
   N               61.210000000000      40.580000000000      59.540000000000
   C               61.540000000000      39.430000000000      58.690000000000
   H               61.970000000000      38.620000000000      59.320000000000
   H               62.260000000000      39.710000000000      57.890000000000
   C               59.770000000000      40.660000000000      59.790000000000
   H               59.410000000000      41.500000000000      59.210000000000
   C               59.230000000000      39.310000000000      59.260000000000
   H               58.180000000000      39.390000000000      58.920000000000
   H               59.310000000000      38.530000000000      60.040000000000
   C               60.200000000000      38.980000000000      58.120000000000
   H               60.190000000000      37.900000000000      57.850000000000
   H               59.960000000000      39.590000000000      57.220000000000
   C               59.340000000000      40.940000000000      61.220000000000
   O               59.990000000000      40.470000000000      62.160000000000
   N               58.280000000000      41.740000000000      61.400000000000
   H               57.920000000000      42.240000000000      60.610000000000
   C               57.700000000000      42.060000000000      62.690000000000
   H               58.080000000000      41.370000000000      63.440000000000
   C               58.080000000000      43.510000000000      63.100000000000
   H               57.770000000000      44.210000000000      62.290000000000
   H               59.190000000000      43.570000000000      63.190000000000
   O               57.490000000000      43.940000000000      64.330000000000
   H               57.650000000000      43.240000000000      64.970000000000
   C               56.190000000000      41.890000000000      62.690000000000
   O               55.580000000000      41.630000000000      63.720000000000
   N               55.540000000000      41.980000000000      61.510000000000
   H               55.990000000000      42.240000000000      60.670000000000
   C               54.110000000000      41.720000000000      61.440000000000
   H               53.600000000000      42.390000000000      62.130000000000
   H               53.950000000000      40.670000000000      61.650000000000
   C               53.570000000000      42.000000000000      60.080000000000
   O               54.180000000000      42.730000000000      59.290000000000
   N               52.410000000000      41.420000000000      59.750000000000
   H               51.920000000000      40.840000000000      60.400000000000
   C               51.760000000000      41.570000000000      58.460000000000
   H               52.330000000000      42.260000000000      57.860000000000
   C               51.700000000000      40.230000000000      57.700000000000
   H               52.720000000000      39.820000000000      57.690000000000
   C               50.780000000000      39.210000000000      58.410000000000
   H               49.720000000000      39.550000000000      58.420000000000
   H               51.110000000000      39.020000000000      59.450000000000
   H               50.810000000000      38.250000000000      57.850000000000
   C               51.260000000000      40.440000000000      56.240000000000
   H               51.950000000000      41.130000000000      55.710000000000
   H               50.230000000000      40.860000000000      56.180000000000
   H               51.250000000000      39.470000000000      55.700000000000
   C               50.390000000000      42.180000000000      58.660000000000
   O               49.690000000000      41.890000000000      59.630000000000
   N               49.970000000000      43.090000000000      57.760000000000
   H               50.570000000000      43.360000000000      57.010000000000
   C               48.640000000000      43.670000000000      57.800000000000
   H               47.970000000000      42.930000000000      58.210000000000
   C               48.560000000000      44.940000000000      58.700000000000
   H               48.800000000000      44.630000000000      59.740000000000
   H               47.530000000000      45.360000000000      58.720000000000
   C               49.520000000000      46.040000000000      58.300000000000
   C               49.110000000000      47.050000000000      57.410000000000
   H               48.130000000000      47.010000000000      56.960000000000
   C               49.970000000000      48.120000000000      57.110000000000
   H               49.650000000000      48.880000000000      56.420000000000
   C               51.230000000000      48.200000000000      57.720000000000
   O               52.060000000000      49.290000000000      57.440000000000
   H               52.830000000000      49.240000000000      58.020000000000
   C               50.780000000000      46.130000000000      58.900000000000
   H               51.100000000000      45.370000000000      59.610000000000
   C               51.630000000000      47.210000000000      58.610000000000
   H               52.600000000000      47.270000000000      59.100000000000
   C               48.140000000000      43.930000000000      56.390000000000
   O               48.900000000000      43.900000000000      55.430000000000
   N               46.830000000000      44.180000000000      56.250000000000
   H               46.240000000000      44.250000000000      57.050000000000
   C               46.170000000000      44.420000000000      54.980000000000
   H               46.850000000000      44.280000000000      54.160000000000
   C               44.940000000000      43.470000000000      54.840000000000
   H               44.230000000000      43.700000000000      55.670000000000
   H               45.290000000000      42.440000000000      55.010000000000
   C               44.160000000000      43.510000000000      53.500000000000
   H               43.880000000000      44.560000000000      53.230000000000
   H               43.230000000000      42.920000000000      53.610000000000
   C               44.950000000000      42.910000000000      52.340000000000
   O               46.080000000000      42.410000000000      52.520000000000
   N               44.370000000000      42.900000000000      51.130000000000
   H               44.880000000000      42.510000000000      50.360000000000
   H               43.460000000000      43.290000000000      50.990000000000
   C               45.700000000000      45.870000000000      54.990000000000
   O               45.220000000000      46.360000000000      56.010000000000
   N               45.850000000000      46.580000000000      53.860000000000
   H               46.260000000000      46.180000000000      53.040000000000
   C               45.510000000000      47.990000000000      53.750000000000
   H               44.610000000000      48.190000000000      54.310000000000
   C               46.660000000000      48.900000000000      54.270000000000
   H               46.760000000000      48.710000000000      55.360000000000
   H               46.350000000000      49.960000000000      54.180000000000
   S               48.270000000000      48.620000000000      53.450000000000
   H               48.330000000000      47.320000000000      53.710000000000
   C               45.190000000000      48.310000000000      52.300000000000
   O               45.420000000000      47.480000000000      51.410000000000
   N               44.640000000000      49.500000000000      52.020000000000
   H               44.360000000000      50.110000000000      52.760000000000
   C               44.370000000000      49.960000000000      50.670000000000
   H               44.590000000000      49.170000000000      49.960000000000
   C               42.890000000000      50.350000000000      50.500000000000
   H               42.650000000000      51.250000000000      51.100000000000
   H               42.230000000000      49.520000000000      50.840000000000
   H               42.650000000000      50.570000000000      49.430000000000
   C               45.220000000000      51.150000000000      50.290000000000
   O               45.590000000000      52.000000000000      51.100000000000
   N               45.550000000000      51.260000000000      48.990000000000
   H               45.280000000000      50.560000000000      48.330000000000
   C               46.070000000000      52.500000000000      48.450000000000
   H               46.830000000000      52.870000000000      49.130000000000
   C               46.720000000000      52.310000000000      47.070000000000
   H               45.970000000000      51.920000000000      46.350000000000
   H               47.500000000000      51.520000000000      47.170000000000
   C               47.350000000000      53.610000000000      46.510000000000
   H               47.870000000000      54.140000000000      47.330000000000
   H               46.530000000000      54.280000000000      46.160000000000
   S               48.520000000000      53.320000000000      45.150000000000
   C               49.870000000000      52.820000000000      46.260000000000
   H               49.530000000000      52.120000000000      47.050000000000
   H               50.320000000000      53.700000000000      46.760000000000
   H               50.670000000000      52.300000000000      45.680000000000
   C               44.980000000000      53.550000000000      48.370000000000
   O               43.970000000000      53.370000000000      47.690000000000
   N               45.150000000000      54.680000000000      49.080000000000
   H               45.970000000000      54.830000000000      49.620000000000
   C               44.190000000000      55.760000000000      49.060000000000
   H               43.240000000000      55.320000000000      49.310000000000
   C               44.540000000000      56.830000000000      50.130000000000
   H               43.800000000000      57.660000000000      50.070000000000
   H               45.530000000000      57.270000000000      49.900000000000
   C               44.560000000000      56.330000000000      51.600000000000
   H               44.590000000000      57.210000000000      52.270000000000
   H               45.490000000000      55.750000000000      51.770000000000
   C               43.400000000000      55.410000000000      52.000000000000
   H               43.470000000000      55.160000000000      53.080000000000
   H               43.420000000000      54.470000000000      51.410000000000
   N               42.130000000000      56.150000000000      51.740000000000
   H               42.150000000000      57.120000000000      51.510000000000
   C               40.940000000000      55.590000000000      51.860000000000
   N               40.780000000000      54.360000000000      52.310000000000
   H               41.560000000000      53.830000000000      52.620000000000
   H               39.860000000000      54.030000000000      52.500000000000
   N               39.850000000000      56.260000000000      51.550000000000
   H               39.910000000000      57.090000000000      50.990000000000
   H               39.000000000000      55.740000000000      51.590000000000
   C               44.060000000000      56.430000000000      47.680000000000
   O               45.050000000000      56.460000000000      46.940000000000
   N               42.910000000000      56.980000000000      47.300000000000
   C               41.620000000000      56.640000000000      47.890000000000
   H               41.540000000000      57.120000000000      48.890000000000
   H               41.490000000000      55.540000000000      47.990000000000
   C               42.750000000000      57.890000000000      46.160000000000
   H               42.810000000000      57.280000000000      45.270000000000
   C               41.330000000000      58.430000000000      46.340000000000
   H               40.880000000000      58.780000000000      45.390000000000
   H               41.320000000000      59.270000000000      47.080000000000
   C               40.590000000000      57.230000000000      46.940000000000
   H               39.650000000000      57.530000000000      47.450000000000
   H               40.350000000000      56.510000000000      46.130000000000
   C               43.810000000000      58.960000000000      45.980000000000
   O               44.150000000000      59.280000000000      44.840000000000
   N               44.370000000000      59.510000000000      47.070000000000
   H               44.020000000000      59.260000000000      47.970000000000
   C               45.410000000000      60.520000000000      47.000000000000
   H               45.260000000000      61.110000000000      46.100000000000
   C               45.280000000000      61.490000000000      48.220000000000
   H               44.220000000000      61.810000000000      48.290000000000
   H               45.910000000000      62.390000000000      48.030000000000
   C               45.700000000000      60.890000000000      49.560000000000
   O               46.050000000000      59.720000000000      49.720000000000
   N               45.700000000000      61.740000000000      50.610000000000
   H               45.410000000000      62.690000000000      50.470000000000
   H               46.040000000000      61.400000000000      51.490000000000
   C               46.810000000000      59.910000000000      46.900000000000
   O               47.820000000000      60.620000000000      46.930000000000
   N               46.890000000000      58.570000000000      46.790000000000
   H               46.030000000000      58.060000000000      46.770000000000
   C               48.070000000000      57.750000000000      46.560000000000
   H               47.690000000000      56.790000000000      46.260000000000
   C               48.990000000000      58.260000000000      45.420000000000
   H               49.800000000000      57.520000000000      45.270000000000
   H               49.470000000000      59.220000000000      45.730000000000
   N               47.750000000000      59.630000000000      43.680000000000
   H               47.580000000000      60.440000000000      44.240000000000
   C               48.310000000000      58.440000000000      44.080000000000
   C               47.410000000000      59.490000000000      42.370000000000
   H               46.920000000000      60.290000000000      41.810000000000
   N               47.750000000000      58.300000000000      41.900000000000
   C               48.310000000000      57.640000000000      42.980000000000
   H               48.690000000000      56.630000000000      42.870000000000
   C               48.880000000000      57.490000000000      47.820000000000
   O               50.000000000000      56.970000000000      47.760000000000
   N               48.330000000000      57.800000000000      49.010000000000
   H               47.430000000000      58.240000000000      49.030000000000
   C               48.960000000000      57.520000000000      50.290000000000
   H               50.020000000000      57.370000000000      50.130000000000
   C               48.850000000000      58.630000000000      51.340000000000
   H               49.480000000000      58.380000000000      52.220000000000
   O               47.530000000000      58.870000000000      51.790000000000
   H               47.010000000000      59.080000000000      51.010000000000
   C               49.390000000000      59.940000000000      50.740000000000
   H               48.760000000000      60.280000000000      49.880000000000
   H               50.430000000000      59.800000000000      50.380000000000
   H               49.380000000000      60.740000000000      51.510000000000
   C               48.440000000000      56.210000000000      50.860000000000
   O               47.480000000000      55.630000000000      50.370000000000
   N               49.110000000000      55.680000000000      51.890000000000
   H               49.970000000000      56.080000000000      52.190000000000
   C               48.710000000000      54.460000000000      52.570000000000
   H               47.750000000000      54.120000000000      52.200000000000
   C               49.720000000000      53.320000000000      52.370000000000
   H               50.720000000000      53.650000000000      52.720000000000
   C               49.290000000000      52.080000000000      53.180000000000
   H               48.270000000000      51.760000000000      52.890000000000
   H               49.320000000000      52.250000000000      54.280000000000
   H               49.980000000000      51.230000000000      52.980000000000
   C               49.840000000000      52.900000000000      50.880000000000
   H               48.830000000000      52.820000000000      50.430000000000
   H               50.270000000000      51.880000000000      50.910000000000
   C               50.770000000000      53.750000000000      50.000000000000
   H               51.700000000000      54.010000000000      50.560000000000
   H               50.280000000000      54.700000000000      49.680000000000
   H               51.040000000000      53.190000000000      49.080000000000
   C               48.540000000000      54.770000000000      54.040000000000
   O               49.430000000000      55.330000000000      54.680000000000
   N               47.390000000000      54.390000000000      54.650000000000
   H               46.680000000000      53.910000000000      54.140000000000
   C               47.160000000000      54.510000000000      56.080000000000
   H               47.710000000000      55.360000000000      56.460000000000
   C               45.670000000000      54.750000000000      56.400000000000
   H               45.520000000000      54.740000000000      57.500000000000
   H               45.060000000000      53.920000000000      55.980000000000
   C               45.140000000000      56.110000000000      55.880000000000
   H               45.250000000000      56.140000000000      54.780000000000
   H               45.780000000000      56.910000000000      56.320000000000
   C               43.670000000000      56.320000000000      56.270000000000
   H               43.570000000000      56.320000000000      57.370000000000
   H               43.090000000000      55.450000000000      55.890000000000
   C               43.020000000000      57.580000000000      55.680000000000
   H               41.940000000000      57.590000000000      55.900000000000
   H               43.160000000000      57.600000000000      54.580000000000
   N               43.630000000000      58.810000000000      56.250000000000
   H               44.660000000000      58.700000000000      56.320000000000
   H               43.240000000000      59.010000000000      57.190000000000
   H               43.420000000000      59.610000000000      55.620000000000
   C               47.700000000000      53.290000000000      56.820000000000
   O               46.960000000000      52.520000000000      57.430000000000
   N               49.020000000000      53.090000000000      56.740000000000
   H               49.570000000000      53.750000000000      56.230000000000
   C               49.710000000000      51.960000000000      57.350000000000
   H               50.620000000000      51.800000000000      56.790000000000
   H               49.060000000000      51.100000000000      57.330000000000
   C               50.110000000000      52.170000000000      58.780000000000
   O               49.730000000000      53.130000000000      59.450000000000
   N               50.940000000000      51.250000000000      59.270000000000
   H               51.200000000000      50.480000000000      58.700000000000
   C               51.620000000000      51.360000000000      60.540000000000
   H               51.560000000000      52.380000000000      60.900000000000
   C               51.030000000000      50.400000000000      61.600000000000
   H               51.170000000000      49.340000000000      61.270000000000
   H               49.940000000000      50.580000000000      61.670000000000
   O               51.610000000000      50.570000000000      62.890000000000
   H               51.510000000000      51.500000000000      63.120000000000
   C               53.080000000000      51.060000000000      60.270000000000
   O               53.440000000000      49.940000000000      59.890000000000
   N               53.950000000000      52.070000000000      60.400000000000
   H               53.620000000000      52.980000000000      60.650000000000
   C               55.360000000000      51.990000000000      60.080000000000
   H               55.700000000000      50.970000000000      60.160000000000
   C               55.630000000000      52.570000000000      58.660000000000
   H               56.720000000000      52.680000000000      58.460000000000
   H               55.190000000000      53.590000000000      58.590000000000
   C               55.090000000000      51.730000000000      57.540000000000
   C               54.040000000000      52.210000000000      56.730000000000
   H               53.560000000000      53.140000000000      57.000000000000
   C               53.640000000000      51.520000000000      55.580000000000
   H               52.840000000000      51.910000000000      54.960000000000
   C               54.290000000000      50.340000000000      55.220000000000
   H               53.980000000000      49.800000000000      54.340000000000
   C               55.720000000000      50.530000000000      57.170000000000
   H               56.540000000000      50.170000000000      57.770000000000
   C               55.320000000000      49.830000000000      56.030000000000
   H               55.810000000000      48.910000000000      55.760000000000
   C               56.130000000000      52.830000000000      61.090000000000
   O               55.830000000000      54.010000000000      61.280000000000
   N               57.160000000000      52.270000000000      61.770000000000
   H               57.360000000000      51.300000000000      61.690000000000
   C               58.010000000000      53.010000000000      62.700000000000
   H               57.560000000000      53.970000000000      62.920000000000
   C               58.190000000000      52.250000000000      64.050000000000
   H               58.760000000000      52.880000000000      64.760000000000
   H               58.780000000000      51.320000000000      63.870000000000
   C               56.870000000000      51.840000000000      64.740000000000
   H               56.300000000000      51.180000000000      64.050000000000
   C               57.170000000000      51.020000000000      66.000000000000
   H               57.740000000000      51.630000000000      66.740000000000
   H               57.790000000000      50.120000000000      65.750000000000
   H               56.230000000000      50.680000000000      66.480000000000
   C               55.990000000000      53.050000000000      65.090000000000
   H               55.700000000000      53.600000000000      64.170000000000
   H               56.540000000000      53.740000000000      65.760000000000
   H               55.070000000000      52.720000000000      65.600000000000
   C               59.370000000000      53.300000000000      62.070000000000
   O               59.620000000000      52.970000000000      60.910000000000
   N               60.300000000000      53.970000000000      62.780000000000
   H               60.130000000000      54.280000000000      63.710000000000
   C               61.650000000000      54.210000000000      62.260000000000
   H               61.530000000000      54.730000000000      61.320000000000
   C               62.550000000000      55.090000000000      63.190000000000
   H               63.530000000000      55.250000000000      62.690000000000
   H               62.720000000000      54.550000000000      64.140000000000
   C               61.950000000000      56.450000000000      63.550000000000
   O               60.740000000000      56.700000000000      63.560000000000
   N               62.850000000000      57.410000000000      63.870000000000
   H               62.500000000000      58.320000000000      64.110000000000
   H               63.820000000000      57.190000000000      63.910000000000
   C               62.410000000000      52.910000000000      61.980000000000
   O               62.460000000000      52.000000000000      62.800000000000
   N               63.020000000000      52.790000000000      60.790000000000
   H               62.950000000000      53.500000000000      60.100000000000
   C               63.760000000000      51.600000000000      60.370000000000
   H               64.130000000000      51.060000000000      61.230000000000
   H               64.550000000000      51.930000000000      59.720000000000
   C               62.940000000000      50.640000000000      59.560000000000
   O               63.360000000000      49.510000000000      59.340000000000
   N               61.750000000000      51.060000000000      59.110000000000
   H               61.430000000000      51.990000000000      59.300000000000
   C               60.850000000000      50.220000000000      58.330000000000
   H               61.130000000000      49.180000000000      58.480000000000
   C               59.360000000000      50.340000000000      58.740000000000
   H               59.240000000000      49.970000000000      59.780000000000
   H               58.720000000000      49.710000000000      58.090000000000
   O               58.920000000000      51.690000000000      58.680000000000
   H               59.190000000000      52.130000000000      59.480000000000
   C               60.950000000000      50.460000000000      56.850000000000
   O               60.300000000000      49.770000000000      56.060000000000
   N               61.810000000000      51.390000000000      56.400000000000
   H               62.280000000000      52.010000000000      57.030000000000
   C               62.110000000000      51.620000000000      55.000000000000
   H               61.190000000000      51.940000000000      54.540000000000
   C               63.190000000000      52.730000000000      54.860000000000
   H               64.010000000000      52.380000000000      54.200000000000
   H               63.670000000000      52.880000000000      55.850000000000
   S               62.600000000000      54.320000000000      54.190000000000
   C               62.530000000000      50.360000000000      54.260000000000
   O               63.230000000000      49.490000000000      54.790000000000
   N               62.020000000000      50.190000000000      53.030000000000
   H               61.500000000000      50.940000000000      52.620000000000
   C               62.230000000000      48.980000000000      52.260000000000
   H               63.240000000000      48.630000000000      52.410000000000
   H               62.040000000000      49.220000000000      51.220000000000
   C               61.310000000000      47.850000000000      52.620000000000
   O               61.360000000000      46.790000000000      52.000000000000
   N               60.400000000000      48.030000000000      53.600000000000
   H               60.440000000000      48.850000000000      54.160000000000
   C               59.270000000000      47.130000000000      53.820000000000
   H               59.670000000000      46.130000000000      53.950000000000
   C               58.400000000000      47.460000000000      55.060000000000
   H               57.520000000000      46.770000000000      55.120000000000
   H               58.010000000000      48.500000000000      54.980000000000
   O               59.140000000000      47.330000000000      56.270000000000
   H               59.710000000000      48.100000000000      56.300000000000
   C               58.350000000000      47.100000000000      52.610000000000
   O               58.060000000000      48.150000000000      52.020000000000
   N               57.890000000000      45.910000000000      52.200000000000
   H               58.070000000000      45.070000000000      52.710000000000
   C               57.210000000000      45.760000000000      50.920000000000
   H               57.230000000000      46.700000000000      50.400000000000
   C               57.890000000000      44.760000000000      49.970000000000
   H               57.310000000000      44.700000000000      49.030000000000
   C               59.280000000000      45.300000000000      49.620000000000
   H               59.940000000000      45.330000000000      50.520000000000
   H               59.210000000000      46.330000000000      49.200000000000
   H               59.770000000000      44.640000000000      48.870000000000
   C               57.970000000000      43.350000000000      50.590000000000
   H               56.960000000000      42.970000000000      50.850000000000
   H               58.600000000000      43.350000000000      51.500000000000
   H               58.420000000000      42.650000000000      49.850000000000
   C               55.750000000000      45.410000000000      51.080000000000
   O               55.320000000000      44.780000000000      52.040000000000
   N               54.960000000000      45.860000000000      50.090000000000
   H               55.390000000000      46.370000000000      49.350000000000
   C               53.560000000000      45.530000000000      49.940000000000
   H               53.020000000000      46.450000000000      49.770000000000
   H               53.230000000000      45.000000000000      50.820000000000
   C               53.350000000000      44.650000000000      48.740000000000
   O               54.020000000000      44.790000000000      47.710000000000
   N               52.410000000000      43.710000000000      48.850000000000
   H               51.880000000000      43.620000000000      49.690000000000
   C               52.290000000000      42.630000000000      47.890000000000
   H               52.480000000000      43.030000000000      46.910000000000
   C               53.320000000000      41.490000000000      48.200000000000
   H               54.340000000000      41.920000000000      48.180000000000
   H               53.270000000000      40.710000000000      47.410000000000
   C               53.100000000000      40.850000000000      49.560000000000
   C               52.440000000000      39.610000000000      49.660000000000
   H               52.070000000000      39.130000000000      48.770000000000
   C               52.230000000000      39.020000000000      50.910000000000
   H               51.700000000000      38.070000000000      50.990000000000
   C               52.680000000000      39.650000000000      52.080000000000
   H               52.500000000000      39.200000000000      53.040000000000
   C               53.590000000000      41.450000000000      50.730000000000
   H               54.110000000000      42.400000000000      50.670000000000
   C               53.370000000000      40.870000000000      51.980000000000
   H               53.710000000000      41.370000000000      52.880000000000
   C               50.870000000000      42.070000000000      47.860000000000
   O               50.070000000000      42.230000000000      48.780000000000
   N               50.560000000000      41.360000000000      46.770000000000
   H               51.220000000000      41.300000000000      46.020000000000
   C               49.390000000000      40.510000000000      46.650000000000
   H               48.940000000000      40.360000000000      47.620000000000
   C               48.360000000000      41.050000000000      45.630000000000
   H               47.590000000000      40.280000000000      45.400000000000
   H               48.850000000000      41.350000000000      44.680000000000
   C               47.590000000000      42.220000000000      46.230000000000
   O               46.570000000000      42.010000000000      46.890000000000
   N               48.000000000000      43.480000000000      45.960000000000
   H               47.420000000000      44.200000000000      46.340000000000
   H               48.890000000000      43.640000000000      45.540000000000
   C               49.890000000000      39.170000000000      46.170000000000
   O               50.960000000000      39.080000000000      45.560000000000
   N               49.160000000000      38.070000000000      46.440000000000
   H               48.300000000000      38.120000000000      46.930000000000
   C               49.550000000000      36.750000000000      45.960000000000
   H               50.400000000000      36.830000000000      45.300000000000
   C               49.940000000000      35.790000000000      47.100000000000
   H               49.040000000000      35.560000000000      47.710000000000
   C               50.470000000000      34.460000000000      46.500000000000
   H               51.380000000000      34.650000000000      45.890000000000
   H               49.710000000000      33.970000000000      45.850000000000
   H               50.720000000000      33.730000000000      47.300000000000
   C               50.990000000000      36.450000000000      48.030000000000
   H               50.520000000000      37.320000000000      48.530000000000
   H               51.820000000000      36.830000000000      47.400000000000
   C               51.560000000000      35.530000000000      49.120000000000
   H               52.160000000000      34.700000000000      48.680000000000
   H               50.750000000000      35.090000000000      49.740000000000
   H               52.230000000000      36.100000000000      49.800000000000
   C               48.400000000000      36.220000000000      45.120000000000
   O               47.230000000000      36.410000000000      45.450000000000
   N               48.700000000000      35.570000000000      43.980000000000
   H               49.650000000000      35.510000000000      43.670000000000
   C               47.730000000000      34.780000000000      43.250000000000
   H               46.830000000000      34.690000000000      43.830000000000
   C               47.390000000000      35.420000000000      41.880000000000
   H               48.270000000000      35.400000000000      41.210000000000
   H               47.090000000000      36.480000000000      42.030000000000
   C               46.230000000000      34.730000000000      41.190000000000
   O               46.060000000000      34.960000000000      39.960000000000
   O               45.460000000000      34.010000000000      41.870000000000
   C               48.330000000000      33.380000000000      43.120000000000
   O               49.380000000000      33.190000000000      42.510000000000
   N               47.690000000000      32.370000000000      43.750000000000
   H               46.780000000000      32.540000000000      44.100000000000
   C               48.220000000000      31.030000000000      43.940000000000
   H               47.590000000000      30.580000000000      44.690000000000
   C               48.140000000000      30.150000000000      42.650000000000
   H               48.470000000000      29.110000000000      42.880000000000
   H               48.770000000000      30.580000000000      41.850000000000
   C               46.730000000000      30.070000000000      42.120000000000
   C               45.840000000000      29.040000000000      42.480000000000
   H               46.150000000000      28.300000000000      43.200000000000
   C               44.550000000000      28.970000000000      41.930000000000
   H               43.870000000000      28.190000000000      42.230000000000
   C               44.120000000000      29.950000000000      41.020000000000
   O               42.810000000000      29.920000000000      40.500000000000
   H               42.640000000000      30.790000000000      40.140000000000
   C               46.290000000000      31.020000000000      41.180000000000
   H               46.950000000000      31.830000000000      40.880000000000
   C               45.000000000000      30.970000000000      40.650000000000
   H               44.680000000000      31.740000000000      39.950000000000
   C               49.630000000000      31.030000000000      44.560000000000
   O               49.820000000000      31.360000000000      45.730000000000
   N               50.660000000000      30.670000000000      43.770000000000
   H               50.460000000000      30.400000000000      42.830000000000
   C               52.050000000000      30.670000000000      44.180000000000
   H               52.100000000000      30.730000000000      45.250000000000
   C               52.750000000000      29.380000000000      43.640000000000
   H               53.770000000000      29.580000000000      43.230000000000
   H               52.140000000000      28.930000000000      42.830000000000
   C               52.960000000000      28.310000000000      44.700000000000
   O               53.420000000000      27.210000000000      44.300000000000
   O               52.800000000000      28.600000000000      45.920000000000
   C               52.820000000000      31.900000000000      43.670000000000
   O               54.020000000000      32.030000000000      43.910000000000
   N               52.170000000000      32.850000000000      42.970000000000
   H               51.170000000000      32.830000000000      42.860000000000
   C               52.860000000000      33.990000000000      42.370000000000
   H               53.920000000000      33.780000000000      42.310000000000
   C               52.360000000000      34.270000000000      40.930000000000
   H               51.270000000000      34.480000000000      40.960000000000
   H               52.500000000000      33.330000000000      40.360000000000
   S               53.240000000000      35.630000000000      40.060000000000
   H               52.830000000000      36.600000000000      40.860000000000
   C               52.690000000000      35.230000000000      43.220000000000
   O               51.590000000000      35.710000000000      43.460000000000
   N               53.820000000000      35.810000000000      43.690000000000
   H               54.710000000000      35.430000000000      43.460000000000
   C               53.830000000000      37.020000000000      44.480000000000
   H               52.910000000000      37.090000000000      45.030000000000
   C               54.980000000000      37.050000000000      45.490000000000
   H               55.950000000000      37.010000000000      44.960000000000
   C               54.910000000000      38.330000000000      46.350000000000
   H               53.920000000000      38.420000000000      46.840000000000
   H               55.100000000000      39.240000000000      45.740000000000
   H               55.690000000000      38.290000000000      47.140000000000
   C               54.880000000000      35.800000000000      46.390000000000
   H               55.020000000000      34.870000000000      45.810000000000
   H               53.880000000000      35.760000000000      46.890000000000
   H               55.660000000000      35.850000000000      47.180000000000
   C               53.910000000000      38.230000000000      43.570000000000
   O               54.860000000000      38.420000000000      42.810000000000
   N               52.910000000000      39.120000000000      43.630000000000
   H               52.160000000000      38.980000000000      44.270000000000
   C               52.940000000000      40.370000000000      42.910000000000
   H               53.640000000000      40.330000000000      42.090000000000
   C               51.560000000000      40.760000000000      42.340000000000
   H               51.610000000000      41.770000000000      41.870000000000
   H               50.790000000000      40.800000000000      43.140000000000
   O               51.150000000000      39.820000000000      41.350000000000
   H               51.000000000000      38.990000000000      41.810000000000
   C               53.390000000000      41.450000000000      43.870000000000
   O               52.630000000000      41.870000000000      44.750000000000
   N               54.640000000000      41.930000000000      43.730000000000
   H               55.220000000000      41.590000000000      42.990000000000
   C               55.160000000000      43.010000000000      44.540000000000
   H               54.740000000000      42.930000000000      45.540000000000
   C               56.710000000000      43.010000000000      44.650000000000
   H               57.050000000000      43.880000000000      45.250000000000
   H               57.160000000000      43.080000000000      43.640000000000
   C               57.220000000000      41.780000000000      45.340000000000
   C               57.150000000000      41.680000000000      46.740000000000
   H               56.680000000000      42.470000000000      47.310000000000
   C               57.710000000000      40.580000000000      47.400000000000
   H               57.660000000000      40.520000000000      48.480000000000
   C               58.350000000000      39.570000000000      46.670000000000
   H               58.790000000000      38.730000000000      47.190000000000
   C               57.860000000000      40.760000000000      44.610000000000
   H               57.950000000000      40.830000000000      43.540000000000
   C               58.420000000000      39.660000000000      45.280000000000
   H               58.930000000000      38.890000000000      44.720000000000
   C               54.720000000000      44.330000000000      43.960000000000
   O               54.940000000000      44.610000000000      42.780000000000
   N               54.060000000000      45.170000000000      44.780000000000
   H               53.860000000000      44.930000000000      45.720000000000
   C               53.460000000000      46.390000000000      44.270000000000
   H               53.820000000000      46.590000000000      43.270000000000
   C               51.910000000000      46.260000000000      44.220000000000
   H               51.690000000000      45.480000000000      43.450000000000
   H               51.480000000000      47.210000000000      43.830000000000
   S               51.120000000000      45.780000000000      45.800000000000
   H               51.150000000000      46.990000000000      46.340000000000
   C               53.830000000000      47.630000000000      45.050000000000
   O               53.550000000000      48.740000000000      44.620000000000
   N               54.500000000000      47.500000000000      46.200000000000
   H               54.740000000000      46.600000000000      46.570000000000
   C               54.840000000000      48.660000000000      46.990000000000
   H               55.000000000000      49.500000000000      46.330000000000
   C               53.660000000000      49.000000000000      47.950000000000
   H               53.410000000000      48.090000000000      48.530000000000
   H               52.770000000000      49.260000000000      47.350000000000
   C               53.930000000000      50.120000000000      48.920000000000
   C               53.710000000000      51.450000000000      48.530000000000
   H               53.410000000000      51.660000000000      47.520000000000
   C               53.850000000000      52.500000000000      49.450000000000
   H               53.660000000000      53.510000000000      49.130000000000
   C               54.220000000000      52.220000000000      50.780000000000
   O               54.340000000000      53.260000000000      51.730000000000
   H               54.020000000000      54.060000000000      51.310000000000
   C               54.300000000000      49.850000000000      50.250000000000
   H               54.460000000000      48.830000000000      50.570000000000
   C               54.450000000000      50.900000000000      51.170000000000
   H               54.720000000000      50.690000000000      52.200000000000
   C               56.150000000000      48.430000000000      47.710000000000
   O               56.390000000000      47.360000000000      48.250000000000
   N               57.020000000000      49.450000000000      47.750000000000
   H               56.870000000000      50.260000000000      47.180000000000
   C               58.160000000000      49.490000000000      48.640000000000
   H               58.080000000000      48.700000000000      49.370000000000
   C               59.500000000000      49.310000000000      47.900000000000
   H               59.610000000000      50.110000000000      47.130000000000
   H               59.450000000000      48.340000000000      47.360000000000
   C               60.720000000000      49.320000000000      48.830000000000
   H               60.500000000000      48.650000000000      49.690000000000
   H               60.850000000000      50.350000000000      49.240000000000
   S               62.280000000000      48.790000000000      48.050000000000
   C               62.080000000000      47.010000000000      48.310000000000
   H               61.160000000000      46.630000000000      47.810000000000
   H               62.010000000000      46.760000000000      49.390000000000
   H               62.950000000000      46.450000000000      47.900000000000
   C               58.110000000000      50.790000000000      49.420000000000
   O               58.080000000000      51.890000000000      48.870000000000
   N               58.040000000000      50.700000000000      50.770000000000
   H               58.060000000000      49.800000000000      51.200000000000
   C               57.910000000000      51.840000000000      51.650000000000
   H               57.040000000000      52.380000000000      51.340000000000
   C               57.690000000000      51.390000000000      53.120000000000
   H               58.570000000000      50.810000000000      53.470000000000
   H               56.800000000000      50.730000000000      53.190000000000
   N               56.410000000000      53.410000000000      53.960000000000
   H               55.590000000000      53.270000000000      53.400000000000
   C               57.510000000000      52.580000000000      54.010000000000
   C               56.650000000000      54.440000000000      54.810000000000
   H               55.970000000000      55.260000000000      54.990000000000
   N               57.830000000000      54.320000000000      55.380000000000
   C               58.360000000000      53.140000000000      54.910000000000
   H               59.340000000000      52.820000000000      55.240000000000
   C               59.080000000000      52.820000000000      51.600000000000
   O               60.240000000000      52.410000000000      51.490000000000
   N               58.790000000000      54.140000000000      51.670000000000
   H               57.840000000000      54.440000000000      51.770000000000
   C               59.810000000000      55.170000000000      51.680000000000
   H               60.770000000000      54.730000000000      51.910000000000
   C               59.900000000000      55.900000000000      50.300000000000
   H               60.460000000000      56.860000000000      50.410000000000
   H               58.880000000000      56.160000000000      49.960000000000
   N               60.310000000000      53.920000000000      48.700000000000
   H               59.600000000000      53.300000000000      49.030000000000
   C               60.630000000000      55.160000000000      49.210000000000
   C               61.180000000000      53.660000000000      47.700000000000
   H               61.130000000000      52.750000000000      47.090000000000
   N               62.040000000000      54.640000000000      47.530000000000
   C               61.690000000000      55.590000000000      48.460000000000
   H               62.220000000000      56.530000000000      48.500000000000
   C               59.620000000000      56.270000000000      52.720000000000
   O               60.610000000000      56.830000000000      53.180000000000
   N               58.380000000000      56.670000000000      53.100000000000
   H               57.540000000000      56.250000000000      52.750000000000
   C               58.230000000000      57.770000000000      54.050000000000
   H               58.910000000000      57.560000000000      54.870000000000
   C               58.610000000000      59.150000000000      53.450000000000
   H               59.700000000000      59.110000000000      53.230000000000
   H               58.460000000000      59.970000000000      54.180000000000
   C               57.910000000000      59.540000000000      52.130000000000
   H               56.840000000000      59.740000000000      52.350000000000
   H               57.950000000000      58.680000000000      51.430000000000
   S               58.700000000000      60.990000000000      51.380000000000
   C               57.650000000000      60.940000000000      49.910000000000
   H               56.610000000000      61.240000000000      50.160000000000
   H               57.620000000000      59.930000000000      49.460000000000
   H               58.030000000000      61.640000000000      49.140000000000
   C               56.860000000000      57.900000000000      54.720000000000
   O               55.850000000000      57.430000000000      54.200000000000
   N               56.820000000000      58.610000000000      55.880000000000
   H               57.690000000000      58.890000000000      56.280000000000
   C               55.630000000000      59.140000000000      56.530000000000
   H               54.760000000000      58.630000000000      56.150000000000
   C               55.650000000000      58.950000000000      58.090000000000
   H               56.590000000000      59.360000000000      58.510000000000
   H               55.660000000000      57.860000000000      58.300000000000
   C               54.440000000000      59.550000000000      58.860000000000
   H               53.500000000000      59.140000000000      58.430000000000
   H               54.430000000000      60.660000000000      58.780000000000
   C               54.430000000000      59.190000000000      60.350000000000
   O               54.300000000000      60.110000000000      61.210000000000
   O               54.540000000000      57.980000000000      60.680000000000
   C               55.500000000000      60.610000000000      56.190000000000
   O               56.440000000000      61.400000000000      56.260000000000
   N               54.310000000000      61.040000000000      55.740000000000
   H               53.550000000000      60.390000000000      55.670000000000
   C               54.000000000000      62.420000000000      55.410000000000
   H               54.910000000000      62.880000000000      55.070000000000
   C               52.930000000000      62.450000000000      54.280000000000
   H               52.460000000000      63.450000000000      54.170000000000
   H               52.120000000000      61.740000000000      54.570000000000
   C               53.480000000000      62.040000000000      52.900000000000
   H               54.050000000000      61.090000000000      53.010000000000
   C               52.330000000000      61.780000000000      51.920000000000
   H               51.730000000000      62.700000000000      51.770000000000
   H               51.670000000000      60.970000000000      52.300000000000
   H               52.730000000000      61.460000000000      50.930000000000
   C               54.430000000000      63.100000000000      52.320000000000
   H               55.320000000000      63.240000000000      52.970000000000
   H               53.900000000000      64.080000000000      52.230000000000
   H               54.780000000000      62.800000000000      51.310000000000
   C               53.520000000000      63.190000000000      56.650000000000
   O               53.220000000000      62.560000000000      57.660000000000
   N               53.410000000000      64.520000000000      56.640000000000
   C               53.920000000000      65.360000000000      55.550000000000
   H               53.140000000000      65.470000000000      54.770000000000
   H               54.860000000000      64.970000000000      55.100000000000
   C               53.170000000000      65.310000000000      57.860000000000
   H               53.970000000000      65.080000000000      58.560000000000
   C               53.210000000000      66.760000000000      57.350000000000
   H               53.530000000000      67.470000000000      58.150000000000
   H               52.220000000000      67.080000000000      56.960000000000
   C               54.200000000000      66.720000000000      56.200000000000
   H               54.080000000000      67.560000000000      55.480000000000
   H               55.230000000000      66.710000000000      56.600000000000
   C               51.860000000000      65.050000000000      58.580000000000
   O               51.690000000000      65.510000000000      59.710000000000
   N               50.910000000000      64.350000000000      57.950000000000
   H               51.050000000000      64.050000000000      57.000000000000
   C               49.630000000000      63.980000000000      58.520000000000
   H               49.400000000000      64.650000000000      59.340000000000
   C               48.500000000000      64.060000000000      57.500000000000
   H               47.590000000000      63.510000000000      57.830000000000
   O               48.910000000000      63.600000000000      56.220000000000
   H               48.130000000000      63.700000000000      55.670000000000
   C               48.110000000000      65.540000000000      57.330000000000
   H               48.990000000000      66.130000000000      56.980000000000
   H               47.770000000000      65.960000000000      58.290000000000
   H               47.300000000000      65.650000000000      56.590000000000
   C               49.640000000000      62.590000000000      59.120000000000
   O               48.650000000000      62.170000000000      59.710000000000
   N               50.770000000000      61.840000000000      59.060000000000
   H               51.600000000000      62.210000000000      58.660000000000
   C               50.850000000000      60.490000000000      59.610000000000
   H               50.280000000000      60.430000000000      60.530000000000
   H               51.890000000000      60.270000000000      59.770000000000
   C               50.320000000000      59.430000000000      58.680000000000
   O               49.780000000000      58.410000000000      59.110000000000
   N               50.450000000000      59.660000000000      57.360000000000
   H               50.890000000000      60.500000000000      57.070000000000
   C               50.090000000000      58.720000000000      56.310000000000
   H               49.820000000000      57.770000000000      56.760000000000
   C               48.950000000000      59.180000000000      55.410000000000
   H               48.710000000000      58.380000000000      54.670000000000
   C               47.690000000000      59.410000000000      56.260000000000
   H               47.850000000000      60.260000000000      56.970000000000
   H               47.450000000000      58.500000000000      56.860000000000
   H               46.820000000000      59.660000000000      55.610000000000
   C               49.320000000000      60.460000000000      54.620000000000
   H               50.170000000000      60.280000000000      53.930000000000
   H               49.600000000000      61.280000000000      55.320000000000
   H               48.450000000000      60.790000000000      54.010000000000
   C               51.340000000000      58.460000000000      55.490000000000
   O               52.250000000000      59.290000000000      55.460000000000
   N               51.440000000000      57.310000000000      54.830000000000
   H               50.680000000000      56.660000000000      54.810000000000
   C               52.710000000000      56.820000000000      54.330000000000
   H               53.500000000000      57.480000000000      54.640000000000
   C               53.000000000000      55.440000000000      54.950000000000
   H               53.990000000000      55.050000000000      54.630000000000
   H               52.220000000000      54.710000000000      54.640000000000
   N               54.050000000000      55.910000000000      57.240000000000
   H               55.000000000000      56.090000000000      56.970000000000
   C               52.980000000000      55.540000000000      56.460000000000
   C               53.660000000000      55.840000000000      58.530000000000
   H               54.310000000000      56.120000000000      59.360000000000
   N               52.420000000000      55.410000000000      58.640000000000
   C               51.990000000000      55.220000000000      57.350000000000
   H               50.980000000000      54.890000000000      57.160000000000
   C               52.770000000000      56.770000000000      52.810000000000
   O               51.770000000000      56.510000000000      52.130000000000
   N               53.950000000000      57.030000000000      52.230000000000
   H               54.740000000000      57.230000000000      52.810000000000
   C               54.170000000000      57.100000000000      50.800000000000
   H               53.300000000000      56.740000000000      50.280000000000
   C               54.450000000000      58.550000000000      50.360000000000
   H               55.340000000000      58.960000000000      50.870000000000
   H               53.580000000000      59.200000000000      50.630000000000
   H               54.600000000000      58.630000000000      49.260000000000
   C               55.340000000000      56.200000000000      50.390000000000
   O               56.200000000000      55.840000000000      51.190000000000
   N               55.360000000000      55.760000000000      49.120000000000
   H               54.700000000000      56.080000000000      48.440000000000
   C               56.360000000000      54.820000000000      48.650000000000
   H               56.210000000000      53.870000000000      49.130000000000
   H               57.350000000000      55.240000000000      48.820000000000
   C               56.250000000000      54.620000000000      47.170000000000
   O               55.500000000000      55.310000000000      46.480000000000
   N               57.020000000000      53.660000000000      46.650000000000
   H               57.570000000000      53.070000000000      47.230000000000
   C               57.200000000000      53.440000000000      45.220000000000
   H               56.660000000000      54.180000000000      44.660000000000
   C               58.670000000000      53.470000000000      44.790000000000
   H               58.750000000000      53.380000000000      43.680000000000
   O               59.460000000000      52.440000000000      45.380000000000
   H               59.280000000000      51.650000000000      44.870000000000
   C               59.300000000000      54.810000000000      45.190000000000
   H               59.240000000000      54.980000000000      46.290000000000
   H               58.800000000000      55.660000000000      44.670000000000
   H               60.380000000000      54.810000000000      44.920000000000
   C               56.660000000000      52.090000000000      44.820000000000
   O               56.450000000000      51.220000000000      45.660000000000
   N               56.440000000000      51.870000000000      43.520000000000
   H               56.500000000000      52.620000000000      42.850000000000
   C               56.440000000000      50.550000000000      42.920000000000
   H               55.830000000000      49.920000000000      43.540000000000
   C               55.770000000000      50.590000000000      41.510000000000
   H               54.740000000000      50.990000000000      41.630000000000
   H               55.690000000000      49.580000000000      41.070000000000
   C               56.490000000000      51.480000000000      40.510000000000
   O               57.730000000000      51.640000000000      40.610000000000
   O               55.800000000000      51.970000000000      39.580000000000
   C               57.850000000000      49.930000000000      42.950000000000
   O               58.810000000000      50.510000000000      43.480000000000
   N               58.030000000000      48.730000000000      42.380000000000
   H               57.280000000000      48.250000000000      41.940000000000
   C               59.330000000000      48.060000000000      42.380000000000
   H               59.920000000000      48.430000000000      43.210000000000
   C               59.180000000000      46.530000000000      42.600000000000
   H               60.060000000000      46.000000000000      42.170000000000
   H               58.280000000000      46.180000000000      42.050000000000
   C               59.100000000000      46.050000000000      44.070000000000
   H               58.910000000000      44.960000000000      44.040000000000
   C               60.440000000000      46.250000000000      44.810000000000
   H               60.660000000000      47.330000000000      44.940000000000
   H               61.270000000000      45.780000000000      44.240000000000
   H               60.390000000000      45.770000000000      45.820000000000
   C               57.950000000000      46.690000000000      44.870000000000
   H               56.980000000000      46.540000000000      44.350000000000
   H               58.120000000000      47.780000000000      45.000000000000
   H               57.880000000000      46.230000000000      45.880000000000
   C               60.150000000000      48.400000000000      41.140000000000
   O               61.290000000000      47.950000000000      40.970000000000
   N               59.650000000000      49.320000000000      40.280000000000
   H               58.730000000000      49.690000000000      40.390000000000
   C               60.460000000000      50.000000000000      39.280000000000
   H               61.330000000000      49.400000000000      39.040000000000
   C               59.680000000000      50.280000000000      37.970000000000
   H               60.270000000000      50.990000000000      37.360000000000
   H               58.710000000000      50.780000000000      38.190000000000
   C               59.430000000000      49.020000000000      37.100000000000
   H               58.470000000000      48.530000000000      37.370000000000
   H               60.250000000000      48.290000000000      37.260000000000
   C               59.410000000000      49.360000000000      35.610000000000
   O               60.410000000000      49.040000000000      34.920000000000
   O               58.410000000000      49.960000000000      35.130000000000
   C               60.980000000000      51.320000000000      39.840000000000
   O               61.730000000000      52.050000000000      39.190000000000
   N               60.610000000000      51.650000000000      41.090000000000
   H               59.910000000000      51.080000000000      41.530000000000
   C               61.080000000000      52.800000000000      41.840000000000
   H               62.130000000000      52.940000000000      41.650000000000
   H               60.860000000000      52.610000000000      42.880000000000
   C               60.380000000000      54.080000000000      41.490000000000
   O               60.880000000000      55.160000000000      41.760000000000
   N               59.180000000000      54.000000000000      40.900000000000
   H               58.770000000000      53.110000000000      40.700000000000
   C               58.350000000000      55.150000000000      40.610000000000
   H               58.980000000000      56.030000000000      40.540000000000
   C               57.630000000000      55.010000000000      39.240000000000
   H               56.610000000000      55.460000000000      39.250000000000
   H               57.490000000000      53.920000000000      39.050000000000
   C               58.400000000000      55.630000000000      38.060000000000
   H               58.120000000000      55.100000000000      37.130000000000
   H               59.490000000000      55.480000000000      38.220000000000
   C               58.070000000000      57.130000000000      37.890000000000
   H               58.230000000000      57.660000000000      38.850000000000
   H               56.990000000000      57.200000000000      37.650000000000
   C               58.890000000000      57.830000000000      36.780000000000
   H               58.830000000000      57.250000000000      35.840000000000
   H               59.950000000000      57.930000000000      37.090000000000
   N               58.340000000000      59.180000000000      36.500000000000
   H               58.320000000000      59.790000000000      37.350000000000
   H               57.370000000000      59.090000000000      36.160000000000
   H               58.870000000000      59.670000000000      35.750000000000
   C               57.370000000000      55.420000000000      41.740000000000
   O               56.570000000000      54.570000000000      42.120000000000
   N               57.410000000000      56.630000000000      42.320000000000
   H               58.090000000000      57.310000000000      42.050000000000
   C               56.490000000000      57.030000000000      43.370000000000
   H               56.610000000000      56.310000000000      44.170000000000
   C               56.790000000000      58.450000000000      43.940000000000
   H               55.880000000000      58.980000000000      44.290000000000
   H               57.260000000000      59.090000000000      43.170000000000
   C               57.710000000000      58.360000000000      45.130000000000
   C               59.090000000000      58.630000000000      45.030000000000
   H               59.510000000000      58.890000000000      44.080000000000
   C               59.910000000000      58.580000000000      46.170000000000
   H               60.960000000000      58.790000000000      46.080000000000
   C               59.360000000000      58.260000000000      47.420000000000
   H               60.000000000000      58.230000000000      48.290000000000
   C               57.170000000000      58.060000000000      46.400000000000
   H               56.110000000000      57.880000000000      46.490000000000
   C               57.990000000000      58.000000000000      47.530000000000
   H               57.560000000000      57.770000000000      48.500000000000
   C               55.010000000000      56.940000000000      43.010000000000
   O               54.580000000000      57.210000000000      41.880000000000
   N               54.200000000000      56.520000000000      43.990000000000
   H               54.580000000000      56.200000000000      44.850000000000
   C               52.770000000000      56.670000000000      43.960000000000
   H               52.410000000000      56.570000000000      42.940000000000
   C               52.080000000000      55.620000000000      44.850000000000
   H               50.980000000000      55.790000000000      44.930000000000
   H               52.500000000000      55.640000000000      45.880000000000
   C               52.270000000000      54.250000000000      44.260000000000
   C               51.490000000000      53.860000000000      43.160000000000
   H               50.810000000000      54.560000000000      42.700000000000
   C               51.560000000000      52.550000000000      42.660000000000
   H               50.950000000000      52.260000000000      41.830000000000
   C               52.390000000000      51.610000000000      43.280000000000
   O               52.400000000000      50.290000000000      42.810000000000
   H               52.900000000000      49.770000000000      43.440000000000
   C               53.120000000000      53.300000000000      44.860000000000
   H               53.700000000000      53.580000000000      45.730000000000
   C               53.170000000000      51.990000000000      44.380000000000
   H               53.810000000000      51.260000000000      44.860000000000
   C               52.430000000000      58.070000000000      44.430000000000
   O               52.830000000000      58.470000000000      45.520000000000
   N               51.700000000000      58.860000000000      43.610000000000
   H               51.380000000000      58.530000000000      42.730000000000
   C               51.450000000000      60.270000000000      43.910000000000
   H               51.290000000000      60.370000000000      44.970000000000
   H               50.590000000000      60.560000000000      43.320000000000
   C               52.600000000000      61.180000000000      43.520000000000
   O               53.620000000000      60.730000000000      43.000000000000
   N               52.450000000000      62.490000000000      43.700000000000
   C               51.360000000000      63.070000000000      44.500000000000
   H               51.300000000000      62.600000000000      45.500000000000
   H               50.400000000000      62.950000000000      43.960000000000
   C               53.420000000000      63.510000000000      43.260000000000
   H               53.760000000000      63.300000000000      42.260000000000
   C               52.580000000000      64.790000000000      43.390000000000
   H               51.920000000000      64.890000000000      42.500000000000
   H               53.180000000000      65.720000000000      43.470000000000
   C               51.710000000000      64.550000000000      44.620000000000
   H               52.300000000000      64.720000000000      45.540000000000
   H               50.810000000000      65.200000000000      44.650000000000
   C               54.660000000000      63.620000000000      44.150000000000
   O               55.330000000000      64.650000000000      44.110000000000
   N               54.970000000000      62.600000000000      44.970000000000
   H               54.490000000000      61.730000000000      44.880000000000
   C               55.930000000000      62.720000000000      46.050000000000
   H               55.890000000000      63.740000000000      46.400000000000
   C               55.570000000000      61.800000000000      47.240000000000
   H               56.170000000000      62.100000000000      48.120000000000
   H               55.780000000000      60.730000000000      46.990000000000
   C               54.120000000000      61.930000000000      47.640000000000
   C               53.620000000000      63.150000000000      48.110000000000
   H               54.270000000000      64.010000000000      48.180000000000
   C               52.270000000000      63.270000000000      48.490000000000
   H               51.890000000000      64.220000000000      48.840000000000
   C               51.420000000000      62.160000000000      48.400000000000
   H               50.380000000000      62.250000000000      48.680000000000
   C               53.270000000000      60.820000000000      47.590000000000
   H               53.660000000000      59.870000000000      47.260000000000
   C               51.920000000000      60.930000000000      47.960000000000
   H               51.270000000000      60.070000000000      47.890000000000
   C               57.370000000000      62.460000000000      45.620000000000
   O               57.650000000000      61.730000000000      44.670000000000
   N               58.320000000000      63.100000000000      46.320000000000
   H               58.050000000000      63.680000000000      47.080000000000
   C               59.750000000000      63.020000000000      46.020000000000
   H               59.910000000000      62.230000000000      45.310000000000
   C               60.310000000000      64.320000000000      45.440000000000
   H               61.410000000000      64.230000000000      45.320000000000
   C               59.710000000000      64.530000000000      44.030000000000
   H               58.610000000000      64.670000000000      44.080000000000
   H               59.910000000000      63.650000000000      43.380000000000
   H               60.150000000000      65.430000000000      43.540000000000
   C               59.980000000000      65.530000000000      46.350000000000
   H               60.390000000000      65.400000000000      47.370000000000
   H               58.880000000000      65.670000000000      46.430000000000
   H               60.410000000000      66.470000000000      45.920000000000
   C               60.530000000000      62.630000000000      47.270000000000
   O               60.200000000000      63.020000000000      48.390000000000
   N               61.620000000000      61.860000000000      47.120000000000
   H               61.960000000000      61.530000000000      46.240000000000
   C               62.480000000000      61.460000000000      48.220000000000
   H               61.860000000000      61.320000000000      49.090000000000
   C               63.140000000000      60.070000000000      47.940000000000
   H               62.340000000000      59.300000000000      47.980000000000
   H               63.880000000000      59.830000000000      48.740000000000
   C               63.830000000000      59.910000000000      46.600000000000
   O               63.660000000000      60.740000000000      45.670000000000
   O               64.500000000000      58.860000000000      46.440000000000
   C               63.490000000000      62.540000000000      48.610000000000
   O               64.710000000000      62.400000000000      48.480000000000
   N               62.980000000000      63.670000000000      49.140000000000
   H               61.990000000000      63.760000000000      49.230000000000
   C               63.780000000000      64.790000000000      49.610000000000
   H               64.620000000000      64.390000000000      50.140000000000
   C               64.320000000000      65.690000000000      48.460000000000
   H               65.080000000000      65.060000000000      47.940000000000
   H               64.830000000000      66.580000000000      48.870000000000
   C               63.290000000000      66.100000000000      47.380000000000
   H               62.490000000000      66.740000000000      47.820000000000
   H               62.790000000000      65.170000000000      47.030000000000
   C               63.900000000000      66.750000000000      46.120000000000
   H               63.370000000000      66.390000000000      45.210000000000
   H               64.960000000000      66.440000000000      46.020000000000
   N               63.840000000000      68.250000000000      46.220000000000
   H               64.480000000000      68.730000000000      46.830000000000
   C               63.150000000000      69.060000000000      45.420000000000
   N               63.420000000000      70.350000000000      45.430000000000
   H               64.290000000000      70.620000000000      45.860000000000
   H               63.030000000000      71.000000000000      44.780000000000
   N               62.210000000000      68.630000000000      44.600000000000
   H               61.900000000000      67.690000000000      44.710000000000
   H               61.670000000000      69.320000000000      44.110000000000
   C               63.020000000000      65.610000000000      50.630000000000
   O               61.780000000000      65.630000000000      50.650000000000
   N               63.740000000000      66.310000000000      51.530000000000
   H               64.740000000000      66.320000000000      51.480000000000
   C               63.170000000000      67.030000000000      52.660000000000
   H               62.370000000000      66.440000000000      53.080000000000
   C               64.250000000000      67.250000000000      53.750000000000
   H               65.020000000000      67.960000000000      53.360000000000
   H               64.770000000000      66.280000000000      53.900000000000
   C               63.700000000000      67.790000000000      55.100000000000
   H               62.620000000000      68.030000000000      55.010000000000
   H               64.230000000000      68.730000000000      55.370000000000
   C               63.850000000000      66.780000000000      56.240000000000
   O               62.900000000000      66.120000000000      56.660000000000
   N               65.090000000000      66.630000000000      56.750000000000
   H               65.290000000000      65.850000000000      57.350000000000
   H               65.810000000000      67.290000000000      56.530000000000
   C               62.580000000000      68.360000000000      52.200000000000
   O               63.240000000000      69.400000000000      52.160000000000
   N               61.290000000000      68.330000000000      51.820000000000
   H               60.760000000000      67.500000000000      51.930000000000
   C               60.590000000000      69.440000000000      51.180000000000
   H               61.010000000000      70.370000000000      51.520000000000
   C               60.590000000000      69.390000000000      49.650000000000
   H               59.830000000000      70.080000000000      49.220000000000
   O               60.350000000000      68.080000000000      49.150000000000
   H               60.870000000000      67.490000000000      49.700000000000
   C               61.970000000000      69.810000000000      49.110000000000
   H               62.760000000000      69.120000000000      49.460000000000
   H               62.220000000000      70.840000000000      49.460000000000
   H               61.960000000000      69.810000000000      48.000000000000
   C               59.160000000000      69.410000000000      51.660000000000
   O               58.670000000000      68.360000000000      52.070000000000
   N               58.460000000000      70.560000000000      51.610000000000
   H               58.880000000000      71.390000000000      51.250000000000
   C               57.140000000000      70.780000000000      52.190000000000
   H               57.130000000000      70.340000000000      53.170000000000
   C               56.900000000000      72.290000000000      52.360000000000
   H               56.840000000000      72.800000000000      51.370000000000
   H               57.740000000000      72.750000000000      52.940000000000
   H               55.960000000000      72.490000000000      52.920000000000
   C               55.960000000000      70.140000000000      51.440000000000
   O               54.870000000000      70.700000000000      51.340000000000
   N               56.160000000000      68.930000000000      50.890000000000
   H               57.050000000000      68.500000000000      51.040000000000
   C               55.130000000000      68.110000000000      50.310000000000
   H               54.580000000000      68.720000000000      49.610000000000
   C               55.760000000000      66.920000000000      49.520000000000
   H               56.430000000000      67.370000000000      48.760000000000
   H               54.970000000000      66.360000000000      48.980000000000
   C               56.580000000000      65.940000000000      50.400000000000
   H               55.890000000000      65.300000000000      50.990000000000
   H               57.220000000000      66.500000000000      51.110000000000
   C               57.460000000000      65.020000000000      49.550000000000
   O               57.060000000000      64.510000000000      48.500000000000
   N               58.710000000000      64.770000000000      50.010000000000
   H               59.270000000000      64.140000000000      49.480000000000
   H               59.050000000000      65.240000000000      50.820000000000
   C               54.120000000000      67.600000000000      51.340000000000
   O               54.470000000000      67.210000000000      52.450000000000
   N               52.830000000000      67.580000000000      50.970000000000
   H               52.540000000000      67.890000000000      50.070000000000
   C               51.770000000000      67.150000000000      51.850000000000
   H               52.170000000000      66.590000000000      52.690000000000
   C               50.970000000000      68.360000000000      52.370000000000
   H               50.540000000000      68.930000000000      51.520000000000
   H               51.650000000000      69.050000000000      52.920000000000
   H               50.150000000000      68.060000000000      53.050000000000
   C               50.860000000000      66.210000000000      51.090000000000
   O               50.810000000000      66.210000000000      49.860000000000
   N               50.110000000000      65.350000000000      51.810000000000
   H               50.140000000000      65.360000000000      52.810000000000
   C               49.130000000000      64.470000000000      51.210000000000
   H               49.620000000000      63.940000000000      50.400000000000
   C               48.640000000000      63.450000000000      52.250000000000
   H               48.110000000000      63.970000000000      53.080000000000
   H               49.510000000000      62.910000000000      52.690000000000
   H               47.960000000000      62.710000000000      51.790000000000
   C               47.950000000000      65.240000000000      50.620000000000
   O               47.330000000000      66.050000000000      51.300000000000
   N               47.610000000000      64.990000000000      49.330000000000
   H               48.180000000000      64.390000000000      48.780000000000
   C               46.460000000000      65.590000000000      48.650000000000
   H               46.450000000000      65.220000000000      47.640000000000
   H               46.560000000000      66.660000000000      48.710000000000
   C               45.110000000000      65.250000000000      49.250000000000
   O               45.000000000000      64.450000000000      50.180000000000
   N               44.030000000000      65.830000000000      48.690000000000
   H               44.130000000000      66.450000000000      47.910000000000
   C               42.650000000000      65.530000000000      49.090000000000
   H               42.560000000000      65.770000000000      50.130000000000
   C               41.590000000000      66.320000000000      48.310000000000
   H               40.570000000000      66.010000000000      48.620000000000
   O               41.720000000000      66.150000000000      46.900000000000
   H               42.060000000000      65.260000000000      46.780000000000
   C               41.740000000000      67.820000000000      48.600000000000
   H               42.730000000000      68.200000000000      48.260000000000
   H               41.650000000000      68.010000000000      49.690000000000
   H               40.950000000000      68.390000000000      48.080000000000
   C               42.320000000000      64.060000000000      48.920000000000
   O               42.470000000000      63.520000000000      47.820000000000
   N               41.880000000000      63.390000000000      49.990000000000
   H               41.740000000000      63.850000000000      50.860000000000
   C               41.530000000000      61.990000000000      49.940000000000
   H               42.000000000000      61.520000000000      49.090000000000
   C               42.000000000000      61.280000000000      51.250000000000
   H               41.350000000000      61.580000000000      52.100000000000
   H               43.040000000000      61.610000000000      51.460000000000
   C               42.020000000000      59.770000000000      51.150000000000
   O               41.970000000000      59.220000000000      50.020000000000
   O               42.190000000000      59.110000000000      52.210000000000
   C               40.020000000000      61.880000000000      49.730000000000
   O               39.270000000000      62.810000000000      50.030000000000
   N               39.550000000000      60.740000000000      49.220000000000
   H               40.180000000000      59.990000000000      49.020000000000
   C               38.140000000000      60.460000000000      49.010000000000
   H               37.540000000000      61.140000000000      49.590000000000
   C               37.630000000000      60.510000000000      47.560000000000
   H               36.590000000000      60.140000000000      47.490000000000
   O               38.460000000000      59.740000000000      46.700000000000
   H               38.120000000000      59.820000000000      45.800000000000
   C               37.670000000000      61.950000000000      47.050000000000
   H               38.700000000000      62.350000000000      47.070000000000
   H               37.030000000000      62.600000000000      47.690000000000
   H               37.300000000000      62.000000000000      46.000000000000
   C               37.890000000000      59.080000000000      49.590000000000
   O               38.810000000000      58.300000000000      49.840000000000
   N               36.620000000000      58.750000000000      49.860000000000
   H               35.890000000000      59.410000000000      49.720000000000
   C               36.260000000000      57.410000000000      50.310000000000
   H               37.140000000000      56.960000000000      50.750000000000
   C               35.190000000000      57.370000000000      51.390000000000
   H               34.460000000000      58.190000000000      51.220000000000
   O               35.820000000000      57.540000000000      52.660000000000
   H               36.440000000000      56.820000000000      52.690000000000
   C               34.440000000000      56.040000000000      51.500000000000
   H               35.150000000000      55.190000000000      51.640000000000
   H               33.840000000000      55.840000000000      50.580000000000
   H               33.750000000000      56.040000000000      52.360000000000
   C               35.980000000000      56.510000000000      49.120000000000
   O               35.320000000000      56.910000000000      48.160000000000
   N               36.520000000000      55.280000000000      49.140000000000
   H               36.990000000000      54.970000000000      49.970000000000
   C               36.560000000000      54.390000000000      47.990000000000
   H               36.730000000000      55.000000000000      47.120000000000
   C               37.700000000000      53.370000000000      48.050000000000
   H               37.510000000000      52.670000000000      48.890000000000
   C               37.760000000000      52.580000000000      46.720000000000
   H               37.900000000000      53.270000000000      45.860000000000
   H               36.840000000000      51.980000000000      46.560000000000
   H               38.620000000000      51.880000000000      46.740000000000
   C               39.080000000000      54.030000000000      48.330000000000
   H               38.980000000000      54.940000000000      48.960000000000
   H               39.520000000000      54.350000000000      47.360000000000
   C               40.050000000000      53.080000000000      49.050000000000
   H               40.140000000000      52.110000000000      48.510000000000
   H               39.670000000000      52.850000000000      50.070000000000
   H               41.060000000000      53.530000000000      49.140000000000
   C               35.220000000000      53.690000000000      47.820000000000
   O               34.940000000000      52.630000000000      48.370000000000
   N               34.340000000000      54.300000000000      47.010000000000
   H               34.550000000000      55.220000000000      46.690000000000
   C               32.940000000000      53.930000000000      46.830000000000
   H               32.430000000000      54.080000000000      47.780000000000
   C               32.310000000000      54.840000000000      45.790000000000
   H               32.760000000000      54.680000000000      44.790000000000
   O               32.570000000000      56.180000000000      46.160000000000
   H               32.530000000000      56.730000000000      45.370000000000
   C               30.790000000000      54.680000000000      45.720000000000
   H               30.330000000000      54.870000000000      46.720000000000
   H               30.490000000000      53.660000000000      45.390000000000
   H               30.380000000000      55.420000000000      45.000000000000
   C               32.700000000000      52.510000000000      46.400000000000
   O               31.820000000000      51.820000000000      46.920000000000
   N               33.510000000000      52.000000000000      45.450000000000
   H               34.230000000000      52.580000000000      45.070000000000
   C               33.450000000000      50.630000000000      44.970000000000
   H               32.450000000000      50.450000000000      44.590000000000
   C               34.490000000000      50.490000000000      43.830000000000
   H               35.490000000000      50.790000000000      44.210000000000
   H               34.210000000000      51.200000000000      43.020000000000
   C               34.630000000000      49.090000000000      43.200000000000
   H               35.010000000000      48.390000000000      43.990000000000
   C               33.300000000000      48.550000000000      42.680000000000
   H               32.850000000000      49.250000000000      41.940000000000
   H               32.580000000000      48.410000000000      43.520000000000
   H               33.440000000000      47.570000000000      42.180000000000
   C               35.670000000000      49.100000000000      42.070000000000
   H               36.660000000000      49.430000000000      42.450000000000
   H               35.360000000000      49.800000000000      41.260000000000
   H               35.790000000000      48.090000000000      41.630000000000
   C               33.680000000000      49.600000000000      46.070000000000
   O               32.950000000000      48.620000000000      46.210000000000
   N               34.700000000000      49.850000000000      46.920000000000
   H               35.280000000000      50.650000000000      46.780000000000
   C               35.020000000000      49.060000000000      48.090000000000
   H               35.100000000000      48.030000000000      47.780000000000
   C               36.370000000000      49.500000000000      48.700000000000
   H               36.560000000000      48.940000000000      49.640000000000
   H               36.350000000000      50.590000000000      48.940000000000
   C               37.540000000000      49.220000000000      47.750000000000
   O               37.390000000000      48.760000000000      46.620000000000
   N               38.760000000000      49.530000000000      48.230000000000
   H               38.830000000000      49.970000000000      49.130000000000
   H               39.560000000000      49.410000000000      47.640000000000
   C               33.930000000000      49.080000000000      49.160000000000
   O               33.570000000000      48.050000000000      49.720000000000
   N               33.320000000000      50.260000000000      49.440000000000
   H               33.660000000000      51.110000000000      49.030000000000
   C               32.190000000000      50.370000000000      50.370000000000
   H               32.510000000000      49.970000000000      51.320000000000
   C               31.750000000000      51.830000000000      50.580000000000
   H               31.530000000000      52.300000000000      49.600000000000
   C               30.490000000000      51.910000000000      51.480000000000
   H               30.650000000000      51.340000000000      52.410000000000
   H               29.590000000000      51.510000000000      50.960000000000
   H               30.290000000000      52.970000000000      51.750000000000
   C               32.900000000000      52.600000000000      51.260000000000
   H               33.800000000000      52.640000000000      50.620000000000
   H               33.180000000000      52.110000000000      52.220000000000
   H               32.590000000000      53.640000000000      51.490000000000
   C               31.000000000000      49.550000000000      49.920000000000
   O               30.410000000000      48.790000000000      50.690000000000
   N               30.640000000000      49.610000000000      48.620000000000
   H               31.120000000000      50.240000000000      48.010000000000
   C               29.600000000000      48.790000000000      48.030000000000
   H               28.700000000000      48.940000000000      48.610000000000
   C               29.330000000000      49.230000000000      46.560000000000
   H               28.630000000000      48.510000000000      46.080000000000
   H               30.290000000000      49.190000000000      46.010000000000
   C               28.730000000000      50.650000000000      46.430000000000
   H               29.350000000000      51.350000000000      47.020000000000
   C               28.790000000000      51.130000000000      44.970000000000
   H               28.250000000000      50.430000000000      44.300000000000
   H               29.850000000000      51.180000000000      44.630000000000
   H               28.340000000000      52.140000000000      44.880000000000
   C               27.300000000000      50.720000000000      46.980000000000
   H               27.300000000000      50.590000000000      48.090000000000
   H               26.660000000000      49.910000000000      46.560000000000
   H               26.830000000000      51.700000000000      46.750000000000
   C               29.890000000000      47.300000000000      48.110000000000
   O               29.020000000000      46.500000000000      48.460000000000
   N               31.140000000000      46.870000000000      47.840000000000
   H               31.830000000000      47.520000000000      47.520000000000
   C               31.580000000000      45.510000000000      48.030000000000
   H               30.960000000000      44.870000000000      47.420000000000
   C               33.050000000000      45.390000000000      47.580000000000
   H               33.720000000000      46.000000000000      48.220000000000
   H               33.150000000000      45.760000000000      46.530000000000
   H               33.400000000000      44.330000000000      47.610000000000
   C               31.460000000000      45.010000000000      49.470000000000
   O               30.980000000000      43.910000000000      49.730000000000
   N               31.870000000000      45.840000000000      50.440000000000
   H               32.310000000000      46.700000000000      50.200000000000
   C               31.710000000000      45.580000000000      51.850000000000
   H               32.150000000000      44.610000000000      52.040000000000
   C               32.530000000000      46.620000000000      52.650000000000
   H               32.170000000000      47.640000000000      52.400000000000
   H               33.580000000000      46.570000000000      52.300000000000
   C               32.520000000000      46.460000000000      54.130000000000
   C               33.260000000000      45.570000000000      54.870000000000
   H               33.960000000000      44.870000000000      54.440000000000
   N               32.970000000000      45.730000000000      56.200000000000
   H               33.340000000000      45.240000000000      56.960000000000
   C               32.040000000000      46.720000000000      56.350000000000
   C               31.720000000000      47.200000000000      55.060000000000
   C               30.770000000000      48.210000000000      54.920000000000
   H               30.480000000000      48.580000000000      53.950000000000
   C               30.180000000000      48.740000000000      56.080000000000
   H               29.420000000000      49.500000000000      55.990000000000
   C               31.470000000000      47.250000000000      57.490000000000
   H               31.730000000000      46.880000000000      58.470000000000
   C               30.540000000000      48.280000000000      57.340000000000
   H               30.100000000000      48.730000000000      58.220000000000
   C               30.250000000000      45.450000000000      52.310000000000
   O               29.890000000000      44.560000000000      53.080000000000
   N               29.330000000000      46.290000000000      51.780000000000
   H               29.630000000000      47.060000000000      51.220000000000
   C               27.900000000000      46.110000000000      51.940000000000
   H               27.700000000000      46.050000000000      53.000000000000
   C               27.090000000000      47.300000000000      51.370000000000
   H               26.000000000000      47.070000000000      51.450000000000
   H               27.330000000000      47.410000000000      50.290000000000
   C               27.300000000000      48.660000000000      52.070000000000
   H               28.390000000000      48.900000000000      52.060000000000
   C               26.570000000000      49.770000000000      51.300000000000
   H               25.480000000000      49.560000000000      51.270000000000
   H               26.950000000000      49.830000000000      50.260000000000
   H               26.730000000000      50.750000000000      51.790000000000
   C               26.840000000000      48.640000000000      53.530000000000
   H               27.420000000000      47.900000000000      54.120000000000
   H               25.760000000000      48.370000000000      53.600000000000
   H               26.970000000000      49.640000000000      54.000000000000
   C               27.370000000000      44.790000000000      51.370000000000
   O               26.530000000000      44.120000000000      51.970000000000
   N               27.870000000000      44.350000000000      50.190000000000
   H               28.480000000000      44.940000000000      49.660000000000
   C               27.620000000000      43.010000000000      49.680000000000
   H               26.550000000000      42.880000000000      49.640000000000
   C               28.200000000000      42.800000000000      48.250000000000
   H               28.290000000000      41.720000000000      48.000000000000
   H               29.210000000000      43.260000000000      48.170000000000
   C               27.300000000000      43.400000000000      47.200000000000
   C               27.710000000000      44.450000000000      46.360000000000
   H               28.690000000000      44.900000000000      46.500000000000
   C               26.870000000000      44.930000000000      45.350000000000
   H               27.180000000000      45.750000000000      44.720000000000
   C               25.610000000000      44.340000000000      45.150000000000
   O               24.760000000000      44.770000000000      44.130000000000
   H               23.970000000000      44.230000000000      44.150000000000
   C               26.050000000000      42.810000000000      46.980000000000
   H               25.730000000000      41.980000000000      47.590000000000
   C               25.200000000000      43.290000000000      45.960000000000
   H               24.240000000000      42.820000000000      45.800000000000
   C               28.100000000000      41.890000000000      50.590000000000
   O               27.360000000000      40.920000000000      50.820000000000
   N               29.300000000000      42.010000000000      51.200000000000
   H               29.890000000000      42.780000000000      50.960000000000
   C               29.810000000000      41.080000000000      52.190000000000
   H               29.870000000000      40.100000000000      51.740000000000
   C               31.220000000000      41.510000000000      52.660000000000
   H               31.180000000000      42.470000000000      53.230000000000
   H               31.880000000000      41.670000000000      51.780000000000
   H               31.670000000000      40.740000000000      53.310000000000
   C               28.900000000000      40.960000000000      53.410000000000
   O               28.580000000000      39.870000000000      53.880000000000
   N               28.380000000000      42.110000000000      53.900000000000
   H               28.680000000000      42.980000000000      53.530000000000
   C               27.420000000000      42.150000000000      54.980000000000
   H               27.870000000000      41.680000000000      55.840000000000
   C               27.100000000000      43.620000000000      55.320000000000
   H               26.620000000000      44.130000000000      54.460000000000
   H               28.040000000000      44.160000000000      55.550000000000
   H               26.420000000000      43.680000000000      56.200000000000
   C               26.130000000000      41.380000000000      54.690000000000
   O               25.650000000000      40.620000000000      55.530000000000
   N               25.580000000000      41.520000000000      53.470000000000
   H               25.970000000000      42.170000000000      52.830000000000
   C               24.440000000000      40.730000000000      53.000000000000
   H               23.650000000000      40.860000000000      53.730000000000
   C               23.910000000000      41.260000000000      51.660000000000
   H               24.740000000000      41.330000000000      50.930000000000
   C               22.810000000000      40.350000000000      51.080000000000
   H               21.990000000000      40.200000000000      51.810000000000
   H               23.210000000000      39.350000000000      50.790000000000
   H               22.390000000000      40.800000000000      50.160000000000
   C               23.330000000000      42.670000000000      51.890000000000
   H               24.130000000000      43.380000000000      52.200000000000
   H               22.560000000000      42.660000000000      52.690000000000
   H               22.870000000000      43.060000000000      50.960000000000
   C               24.700000000000      39.230000000000      52.940000000000
   O               23.850000000000      38.420000000000      53.300000000000
   N               25.910000000000      38.810000000000      52.500000000000
   H               26.570000000000      39.480000000000      52.160000000000
   C               26.380000000000      37.420000000000      52.530000000000
   H               25.650000000000      36.810000000000      52.020000000000
   C               27.710000000000      37.250000000000      51.770000000000
   H               28.460000000000      37.940000000000      52.210000000000
   C               28.230000000000      35.800000000000      51.920000000000
   H               27.450000000000      35.070000000000      51.610000000000
   H               28.540000000000      35.570000000000      52.960000000000
   H               29.120000000000      35.630000000000      51.270000000000
   C               27.540000000000      37.610000000000      50.270000000000
   H               26.950000000000      38.550000000000      50.180000000000
   H               26.970000000000      36.810000000000      49.770000000000
   C               28.870000000000      37.840000000000      49.540000000000
   H               29.490000000000      36.910000000000      49.520000000000
   H               29.470000000000      38.640000000000      50.030000000000
   H               28.690000000000      38.140000000000      48.490000000000
   C               26.450000000000      36.860000000000      53.950000000000
   O               26.080000000000      35.710000000000      54.210000000000
   N               26.870000000000      37.690000000000      54.930000000000
   H               27.230000000000      38.580000000000      54.680000000000
   C               26.920000000000      37.310000000000      56.330000000000
   H               27.120000000000      36.250000000000      56.410000000000
   C               28.030000000000      38.130000000000      57.050000000000
   H               27.950000000000      38.060000000000      58.160000000000
   H               27.940000000000      39.200000000000      56.770000000000
   C               29.430000000000      37.660000000000      56.660000000000
   O               30.240000000000      38.410000000000      56.120000000000
   N               29.770000000000      36.400000000000      57.000000000000
   H               30.730000000000      36.160000000000      56.880000000000
   H               29.090000000000      35.780000000000      57.390000000000
   C               25.600000000000      37.540000000000      57.070000000000
   O               25.500000000000      37.280000000000      58.270000000000
   N               24.540000000000      37.990000000000      56.370000000000
   H               24.680000000000      38.230000000000      55.420000000000
   C               23.170000000000      38.020000000000      56.880000000000
   H               23.070000000000      37.300000000000      57.690000000000
   H               22.530000000000      37.780000000000      56.050000000000
   C               22.690000000000      39.340000000000      57.420000000000
   O               21.550000000000      39.440000000000      57.880000000000
   N               23.510000000000      40.400000000000      57.340000000000
   H               24.400000000000      40.320000000000      56.910000000000
   C               23.120000000000      41.740000000000      57.760000000000
   H               22.360000000000      41.620000000000      58.520000000000
   C               24.320000000000      42.550000000000      58.340000000000
   H               24.470000000000      43.520000000000      57.810000000000
   H               25.250000000000      41.950000000000      58.200000000000
   C               24.190000000000      42.870000000000      59.820000000000
   O               23.070000000000      42.760000000000      60.400000000000
   O               25.210000000000      43.310000000000      60.410000000000
   C               22.450000000000      42.440000000000      56.590000000000
   O               23.050000000000      42.750000000000      55.570000000000
   N               21.130000000000      42.680000000000      56.710000000000
   H               20.680000000000      42.450000000000      57.570000000000
   C               20.300000000000      43.140000000000      55.610000000000
   H               20.920000000000      43.430000000000      54.770000000000
   C               19.340000000000      42.010000000000      55.160000000000
   H               18.620000000000      42.410000000000      54.410000000000
   H               18.750000000000      41.670000000000      56.040000000000
   C               20.070000000000      40.800000000000      54.540000000000
   H               20.830000000000      40.420000000000      55.260000000000
   H               20.620000000000      41.120000000000      53.630000000000
   C               19.160000000000      39.600000000000      54.190000000000
   H               18.600000000000      39.290000000000      55.090000000000
   H               19.760000000000      38.740000000000      53.840000000000
   N               18.180000000000      40.060000000000      53.150000000000
   H               17.470000000000      40.700000000000      53.440000000000
   C               18.220000000000      39.740000000000      51.860000000000
   N               19.090000000000      38.910000000000      51.330000000000
   H               19.740000000000      38.410000000000      51.890000000000
   H               18.880000000000      38.480000000000      50.450000000000
   N               17.340000000000      40.290000000000      51.040000000000
   H               16.730000000000      41.010000000000      51.370000000000
   H               17.440000000000      40.070000000000      50.070000000000
   C               19.510000000000      44.380000000000      55.990000000000
   O               18.660000000000      44.850000000000      55.240000000000
   N               19.790000000000      44.960000000000      57.180000000000
   H               20.530000000000      44.600000000000      57.740000000000
   C               18.930000000000      45.950000000000      57.800000000000
   H               17.920000000000      45.570000000000      57.770000000000
   C               19.350000000000      46.170000000000      59.290000000000
   H               19.310000000000      45.170000000000      59.770000000000
   H               18.570000000000      46.780000000000      59.790000000000
   C               20.700000000000      46.780000000000      59.570000000000
   C               21.820000000000      46.110000000000      59.980000000000
   H               21.890000000000      45.040000000000      60.090000000000
   N               22.830000000000      47.010000000000      60.230000000000
   H               23.730000000000      46.810000000000      60.540000000000
   C               22.400000000000      48.270000000000      59.960000000000
   C               21.050000000000      48.180000000000      59.540000000000
   C               20.360000000000      49.360000000000      59.230000000000
   H               19.340000000000      49.350000000000      58.890000000000
   C               21.030000000000      50.580000000000      59.300000000000
   H               20.520000000000      51.490000000000      59.030000000000
   C               23.060000000000      49.490000000000      60.060000000000
   H               24.080000000000      49.560000000000      60.390000000000
   C               22.360000000000      50.650000000000      59.710000000000
   H               22.860000000000      51.600000000000      59.740000000000
   C               18.900000000000      47.290000000000      57.080000000000
   O               17.970000000000      48.080000000000      57.250000000000
   N               19.940000000000      47.570000000000      56.270000000000
   H               20.670000000000      46.900000000000      56.170000000000
   C               20.150000000000      48.820000000000      55.580000000000
   H               19.620000000000      49.620000000000      56.080000000000
   C               21.680000000000      49.150000000000      55.570000000000
   H               21.990000000000      49.400000000000      56.610000000000
   H               21.890000000000      50.030000000000      54.930000000000
   C               22.510000000000      47.980000000000      55.100000000000
   C               22.740000000000      47.760000000000      53.730000000000
   H               22.340000000000      48.450000000000      53.010000000000
   C               23.480000000000      46.650000000000      53.300000000000
   H               23.640000000000      46.490000000000      52.240000000000
   C               24.010000000000      45.760000000000      54.230000000000
   H               24.570000000000      44.900000000000      53.900000000000
   C               23.070000000000      47.080000000000      56.030000000000
   H               22.920000000000      47.240000000000      57.090000000000
   C               23.810000000000      45.970000000000      55.600000000000
   H               24.230000000000      45.280000000000      56.310000000000
   C               19.630000000000      48.780000000000      54.150000000000
   O               19.640000000000      49.780000000000      53.440000000000
   N               19.130000000000      47.620000000000      53.700000000000
   H               19.100000000000      46.820000000000      54.290000000000
   C               18.480000000000      47.500000000000      52.410000000000
   H               19.090000000000      48.020000000000      51.680000000000
   C               18.330000000000      46.020000000000      51.980000000000
   H               17.880000000000      45.990000000000      50.960000000000
   H               17.640000000000      45.520000000000      52.690000000000
   C               19.640000000000      45.210000000000      51.950000000000
   H               20.110000000000      45.240000000000      52.950000000000
   C               19.320000000000      43.730000000000      51.640000000000
   H               18.880000000000      43.630000000000      50.630000000000
   H               18.610000000000      43.330000000000      52.390000000000
   H               20.250000000000      43.130000000000      51.680000000000
   C               20.650000000000      45.770000000000      50.930000000000
   H               20.950000000000      46.800000000000      51.210000000000
   H               20.220000000000      45.790000000000      49.910000000000
   H               21.570000000000      45.140000000000      50.920000000000
   C               17.110000000000      48.170000000000      52.410000000000
   O               16.400000000000      48.180000000000      53.410000000000
   N               16.690000000000      48.740000000000      51.270000000000
   H               17.250000000000      48.730000000000      50.440000000000
   C               15.400000000000      49.360000000000      51.150000000000
   H               14.750000000000      48.990000000000      51.930000000000
   C               15.500000000000      50.910000000000      51.320000000000
   H               15.870000000000      51.100000000000      52.350000000000
   H               14.510000000000      51.400000000000      51.220000000000
   C               16.460000000000      51.560000000000      50.320000000000
   O               16.440000000000      51.250000000000      49.130000000000
   N               17.300000000000      52.500000000000      50.800000000000
   H               17.210000000000      52.790000000000      51.760000000000
   H               17.980000000000      52.900000000000      50.190000000000
   C               14.740000000000      48.880000000000      49.860000000000
   O               15.200000000000      47.930000000000      49.230000000000
   N               13.620000000000      49.500000000000      49.460000000000
   H               13.250000000000      50.270000000000      49.970000000000
   C               12.840000000000      49.070000000000      48.310000000000
   H               13.070000000000      48.040000000000      48.060000000000
   C               11.330000000000      49.220000000000      48.620000000000
   H               11.130000000000      48.680000000000      49.570000000000
   H               10.750000000000      48.710000000000      47.830000000000
   C               10.810000000000      50.680000000000      48.740000000000
   H               10.910000000000      51.180000000000      47.750000000000
   H               11.430000000000      51.250000000000      49.470000000000
   C                9.340000000000      50.750000000000      49.170000000000
   H                9.210000000000      50.330000000000      50.190000000000
   H                8.720000000000      50.140000000000      48.470000000000
   N                8.870000000000      52.170000000000      49.110000000000
   H                8.570000000000      52.530000000000      48.230000000000
   C                8.940000000000      53.030000000000      50.120000000000
   N                8.430000000000      54.240000000000      49.970000000000
   H                7.950000000000      54.480000000000      49.130000000000
   H                8.550000000000      54.910000000000      50.710000000000
   N                9.470000000000      52.740000000000      51.290000000000
   H                9.910000000000      51.860000000000      51.430000000000
   H                9.600000000000      53.460000000000      51.970000000000
   C               13.170000000000      49.920000000000      47.090000000000
   O               12.500000000000      49.840000000000      46.060000000000
   N               14.180000000000      50.800000000000      47.200000000000
   H               14.810000000000      50.770000000000      47.970000000000
   C               14.490000000000      51.770000000000      46.180000000000
   H               13.620000000000      51.910000000000      45.550000000000
   C               14.870000000000      53.150000000000      46.790000000000
   H               15.120000000000      53.900000000000      46.010000000000
   H               15.750000000000      53.030000000000      47.450000000000
   C               13.720000000000      53.710000000000      47.590000000000
   C               12.510000000000      54.040000000000      46.960000000000
   H               12.370000000000      53.840000000000      45.910000000000
   C               11.480000000000      54.650000000000      47.680000000000
   H               10.560000000000      54.920000000000      47.180000000000
   C               11.650000000000      54.940000000000      49.040000000000
   H               10.880000000000      55.450000000000      49.600000000000
   C               13.880000000000      53.990000000000      48.960000000000
   H               14.810000000000      53.760000000000      49.450000000000
   C               12.840000000000      54.590000000000      49.680000000000
   H               12.980000000000      54.820000000000      50.730000000000
   C               15.590000000000      51.300000000000      45.250000000000
   O               16.270000000000      50.300000000000      45.470000000000
   N               15.750000000000      52.040000000000      44.160000000000
   H               15.230000000000      52.880000000000      44.030000000000
   C               16.760000000000      51.820000000000      43.150000000000
   H               17.620000000000      51.330000000000      43.590000000000
   C               16.240000000000      51.010000000000      41.970000000000
   H               15.710000000000      50.120000000000      42.380000000000
   O               17.300000000000      50.510000000000      41.160000000000
   H               17.510000000000      49.670000000000      41.570000000000
   C               15.260000000000      51.800000000000      41.090000000000
   H               15.770000000000      52.630000000000      40.550000000000
   H               14.430000000000      52.220000000000      41.700000000000
   H               14.800000000000      51.130000000000      40.330000000000
   C               17.140000000000      53.230000000000      42.770000000000
   O               16.470000000000      54.180000000000      43.180000000000
   N               18.250000000000      53.440000000000      42.040000000000
   H               18.760000000000      52.680000000000      41.660000000000
   C               18.710000000000      54.790000000000      41.750000000000
   H               17.860000000000      55.430000000000      41.630000000000
   C               19.620000000000      55.360000000000      42.860000000000
   H               19.030000000000      55.360000000000      43.800000000000
   O               20.070000000000      56.690000000000      42.610000000000
   H               20.610000000000      56.630000000000      41.820000000000
   C               20.880000000000      54.510000000000      43.090000000000
   H               21.540000000000      54.510000000000      42.190000000000
   H               20.600000000000      53.460000000000      43.320000000000
   H               21.470000000000      54.910000000000      43.950000000000
   C               19.440000000000      54.780000000000      40.440000000000
   O               20.110000000000      53.820000000000      40.100000000000
   N               19.390000000000      55.880000000000      39.650000000000
   H               18.760000000000      56.620000000000      39.870000000000
   C               20.340000000000      56.060000000000      38.550000000000
   H               20.340000000000      55.130000000000      38.000000000000
   C               20.050000000000      57.160000000000      37.520000000000
   H               20.710000000000      57.010000000000      36.650000000000
   O               20.270000000000      58.480000000000      37.990000000000
   H               19.470000000000      58.760000000000      38.440000000000
   C               18.610000000000      57.040000000000      37.030000000000
   H               17.880000000000      57.240000000000      37.850000000000
   H               18.410000000000      56.020000000000      36.630000000000
   H               18.430000000000      57.770000000000      36.210000000000
   C               21.750000000000      56.250000000000      39.080000000000
   O               21.960000000000      56.660000000000      40.230000000000
   N               22.760000000000      55.960000000000      38.230000000000
   H               22.580000000000      55.550000000000      37.340000000000
   C               24.160000000000      56.190000000000      38.530000000000
   H               24.400000000000      55.620000000000      39.420000000000
   C               25.020000000000      55.720000000000      37.320000000000
   H               25.380000000000      56.580000000000      36.720000000000
   H               24.380000000000      55.130000000000      36.640000000000
   C               26.230000000000      54.830000000000      37.670000000000
   H               25.840000000000      53.820000000000      37.940000000000
   C               27.130000000000      54.670000000000      36.430000000000
   H               27.590000000000      55.650000000000      36.160000000000
   H               26.550000000000      54.310000000000      35.560000000000
   H               27.950000000000      53.950000000000      36.640000000000
   C               27.060000000000      55.350000000000      38.850000000000
   H               26.480000000000      55.340000000000      39.790000000000
   H               27.400000000000      56.390000000000      38.650000000000
   H               27.960000000000      54.710000000000      38.990000000000
   C               24.440000000000      57.670000000000      38.830000000000
   O               25.100000000000      58.020000000000      39.810000000000
   N               23.880000000000      58.590000000000      38.010000000000
   H               23.340000000000      58.290000000000      37.230000000000
   C               23.980000000000      60.020000000000      38.220000000000
   H               25.030000000000      60.250000000000      38.300000000000
   C               23.370000000000      60.760000000000      37.000000000000
   H               22.260000000000      60.640000000000      36.980000000000
   H               23.780000000000      60.320000000000      36.070000000000
   C               23.750000000000      62.240000000000      37.000000000000
   O               24.820000000000      62.630000000000      37.490000000000
   N               22.870000000000      63.100000000000      36.460000000000
   H               23.180000000000      64.040000000000      36.310000000000
   H               21.960000000000      62.780000000000      36.190000000000
   C               23.330000000000      60.490000000000      39.530000000000
   O               23.950000000000      61.190000000000      40.320000000000
   N               22.100000000000      60.020000000000      39.830000000000
   H               21.600000000000      59.460000000000      39.170000000000
   C               21.390000000000      60.310000000000      41.070000000000
   H               21.270000000000      61.380000000000      41.160000000000
   C               20.010000000000      59.590000000000      41.080000000000
   H               19.570000000000      59.610000000000      42.100000000000
   H               20.120000000000      58.540000000000      40.740000000000
   C               19.010000000000      60.310000000000      40.200000000000
   O               18.830000000000      61.530000000000      40.370000000000
   O               18.310000000000      59.590000000000      39.430000000000
   C               22.160000000000      59.850000000000      42.310000000000
   O               22.170000000000      60.520000000000      43.350000000000
   N               22.810000000000      58.680000000000      42.240000000000
   H               22.750000000000      58.120000000000      41.420000000000
   C               23.730000000000      58.240000000000      43.270000000000
   H               23.210000000000      58.280000000000      44.210000000000
   C               24.140000000000      56.760000000000      43.000000000000
   H               24.540000000000      56.660000000000      41.970000000000
   H               23.250000000000      56.100000000000      43.090000000000
   C               25.190000000000      56.300000000000      43.970000000000
   C               24.850000000000      55.980000000000      45.300000000000
   H               23.820000000000      55.990000000000      45.600000000000
   C               25.850000000000      55.660000000000      46.230000000000
   H               25.570000000000      55.420000000000      47.250000000000
   C               27.190000000000      55.680000000000      45.840000000000
   H               27.970000000000      55.480000000000      46.570000000000
   C               26.540000000000      56.290000000000      43.590000000000
   H               26.820000000000      56.570000000000      42.590000000000
   C               27.540000000000      56.000000000000      44.530000000000
   H               28.570000000000      56.060000000000      44.220000000000
   C               24.940000000000      59.170000000000      43.440000000000
   O               25.230000000000      59.610000000000      44.550000000000
   N               25.630000000000      59.530000000000      42.340000000000
   H               25.360000000000      59.160000000000      41.450000000000
   C               26.790000000000      60.410000000000      42.350000000000
   H               27.500000000000      59.990000000000      43.040000000000
   C               27.440000000000      60.500000000000      40.940000000000
   H               28.180000000000      61.320000000000      40.890000000000
   H               26.650000000000      60.690000000000      40.170000000000
   C               28.200000000000      59.220000000000      40.620000000000
   O               28.680000000000      58.500000000000      41.500000000000
   N               28.340000000000      58.900000000000      39.310000000000
   H               28.850000000000      58.070000000000      39.080000000000
   H               27.950000000000      59.490000000000      38.610000000000
   C               26.500000000000      61.810000000000      42.890000000000
   O               27.260000000000      62.330000000000      43.700000000000
   N               25.350000000000      62.420000000000      42.520000000000
   H               24.770000000000      62.000000000000      41.830000000000
   C               24.910000000000      63.710000000000      43.040000000000
   H               25.680000000000      64.430000000000      42.810000000000
   C               23.570000000000      64.170000000000      42.400000000000
   H               23.210000000000      65.090000000000      42.900000000000
   H               22.810000000000      63.370000000000      42.560000000000
   C               23.620000000000      64.490000000000      40.890000000000
   H               23.920000000000      63.580000000000      40.330000000000
   C               22.230000000000      64.900000000000      40.390000000000
   H               21.880000000000      65.820000000000      40.900000000000
   H               21.490000000000      64.090000000000      40.580000000000
   H               22.240000000000      65.090000000000      39.290000000000
   C               24.650000000000      65.590000000000      40.550000000000
   H               25.680000000000      65.250000000000      40.800000000000
   H               24.420000000000      66.520000000000      41.100000000000
   H               24.620000000000      65.800000000000      39.460000000000
   C               24.770000000000      63.750000000000      44.560000000000
   O               25.050000000000      64.760000000000      45.200000000000
   N               24.330000000000      62.630000000000      45.180000000000
   H               24.070000000000      61.840000000000      44.640000000000
   C               24.340000000000      62.500000000000      46.620000000000
   H               24.060000000000      63.440000000000      47.060000000000
   C               23.330000000000      61.450000000000      47.100000000000
   H               23.550000000000      60.470000000000      46.610000000000
   C               23.390000000000      61.280000000000      48.630000000000
   H               23.260000000000      62.260000000000      49.130000000000
   H               24.350000000000      60.840000000000      48.960000000000
   H               22.580000000000      60.600000000000      48.980000000000
   C               21.920000000000      61.900000000000      46.670000000000
   H               21.820000000000      61.930000000000      45.560000000000
   H               21.700000000000      62.920000000000      47.070000000000
   H               21.150000000000      61.200000000000      47.060000000000
   C               25.730000000000      62.170000000000      47.150000000000
   O               26.270000000000      62.880000000000      48.000000000000
   N               26.370000000000      61.090000000000      46.650000000000
   H               25.960000000000      60.580000000000      45.900000000000
   C               27.600000000000      60.530000000000      47.170000000000
   H               27.410000000000      60.260000000000      48.200000000000
   C               27.950000000000      59.250000000000      46.380000000000
   H               28.160000000000      59.490000000000      45.320000000000
   H               27.100000000000      58.540000000000      46.410000000000
   H               28.840000000000      58.740000000000      46.810000000000
   C               28.790000000000      61.470000000000      47.190000000000
   O               29.510000000000      61.580000000000      48.180000000000
   N               28.990000000000      62.250000000000      46.110000000000
   H               28.380000000000      62.190000000000      45.320000000000
   C               30.100000000000      63.180000000000      45.980000000000
   H               31.010000000000      62.620000000000      46.140000000000
   C               30.170000000000      63.780000000000      44.560000000000
   H               30.970000000000      64.550000000000      44.530000000000
   H               29.200000000000      64.280000000000      44.330000000000
   C               30.490000000000      62.740000000000      43.460000000000
   H               29.690000000000      61.980000000000      43.420000000000
   H               31.420000000000      62.210000000000      43.760000000000
   S               30.740000000000      63.450000000000      41.790000000000
   C               29.130000000000      64.240000000000      41.500000000000
   H               28.940000000000      65.060000000000      42.220000000000
   H               28.300000000000      63.510000000000      41.580000000000
   H               29.100000000000      64.680000000000      40.480000000000
   C               30.100000000000      64.280000000000      47.040000000000
   O               31.140000000000      64.780000000000      47.440000000000
   N               28.920000000000      64.640000000000      47.590000000000
   H               28.070000000000      64.200000000000      47.300000000000
   C               28.820000000000      65.620000000000      48.660000000000
   H               29.500000000000      66.420000000000      48.410000000000
   C               27.390000000000      66.200000000000      48.780000000000
   H               27.310000000000      66.830000000000      49.700000000000
   H               26.690000000000      65.350000000000      48.920000000000
   C               26.900000000000      67.040000000000      47.590000000000
   H               25.800000000000      67.150000000000      47.730000000000
   H               27.040000000000      66.490000000000      46.640000000000
   C               27.460000000000      68.480000000000      47.460000000000
   H               27.400000000000      69.010000000000      48.440000000000
   H               26.760000000000      69.020000000000      46.790000000000
   C               28.850000000000      68.640000000000      46.810000000000
   H               28.870000000000      69.540000000000      46.160000000000
   H               29.080000000000      67.750000000000      46.190000000000
   N               29.930000000000      68.800000000000      47.810000000000
   H               29.920000000000      68.030000000000      48.510000000000
   H               29.860000000000      69.700000000000      48.340000000000
   H               30.870000000000      68.800000000000      47.360000000000
   C               29.310000000000      65.130000000000      50.020000000000
   O               29.610000000000      65.940000000000      50.890000000000
   N               29.440000000000      63.800000000000      50.200000000000
   H               29.180000000000      63.160000000000      49.480000000000
   C               29.970000000000      63.200000000000      51.420000000000
   H               29.890000000000      63.900000000000      52.240000000000
   C               29.190000000000      61.910000000000      51.790000000000
   H               29.660000000000      61.390000000000      52.660000000000
   H               29.180000000000      61.200000000000      50.940000000000
   C               27.780000000000      62.260000000000      52.160000000000
   C               27.440000000000      62.560000000000      53.490000000000
   H               28.200000000000      62.510000000000      54.260000000000
   C               26.130000000000      62.930000000000      53.830000000000
   H               25.880000000000      63.150000000000      54.860000000000
   C               25.150000000000      63.000000000000      52.830000000000
   O               23.830000000000      63.400000000000      53.140000000000
   H               23.820000000000      63.680000000000      54.060000000000
   C               26.770000000000      62.300000000000      51.180000000000
   H               27.030000000000      62.060000000000      50.160000000000
   C               25.470000000000      62.680000000000      51.510000000000
   H               24.710000000000      62.750000000000      50.750000000000
   C               31.450000000000      62.880000000000      51.290000000000
   O               32.060000000000      62.310000000000      52.190000000000
   N               32.060000000000      63.250000000000      50.140000000000
   H               31.530000000000      63.740000000000      49.460000000000
   C               33.480000000000      63.090000000000      49.850000000000
   H               33.640000000000      63.710000000000      48.990000000000
   C               34.410000000000      63.620000000000      50.990000000000
   H               34.430000000000      62.900000000000      51.830000000000
   H               34.010000000000      64.590000000000      51.350000000000
   C               35.820000000000      63.880000000000      50.470000000000
   O               36.010000000000      64.550000000000      49.440000000000
   N               36.840000000000      63.350000000000      51.170000000000
   H               37.730000000000      63.310000000000      50.730000000000
   H               36.660000000000      62.880000000000      52.040000000000
   C               33.800000000000      61.670000000000      49.370000000000
   O               34.900000000000      61.140000000000      49.530000000000
   N               32.800000000000      61.000000000000      48.770000000000
   H               31.900000000000      61.410000000000      48.680000000000
   C               32.970000000000      59.710000000000      48.130000000000
   H               33.720000000000      59.150000000000      48.660000000000
   C               31.650000000000      58.880000000000      48.140000000000
   H               31.640000000000      58.150000000000      47.300000000000
   H               30.770000000000      59.550000000000      48.010000000000
   C               31.460000000000      58.110000000000      49.430000000000
   C               31.530000000000      58.720000000000      50.690000000000
   H               31.710000000000      59.780000000000      50.780000000000
   C               31.380000000000      57.960000000000      51.860000000000
   H               31.460000000000      58.450000000000      52.830000000000
   C               31.140000000000      56.590000000000      51.780000000000
   O               31.030000000000      55.810000000000      52.950000000000
   H               31.280000000000      56.350000000000      53.700000000000
   C               31.180000000000      56.730000000000      49.360000000000
   H               31.120000000000      56.240000000000      48.400000000000
   C               31.010000000000      55.980000000000      50.530000000000
   H               30.820000000000      54.910000000000      50.470000000000
   C               33.490000000000      59.860000000000      46.710000000000
   O               33.190000000000      60.840000000000      46.010000000000
   N               34.320000000000      58.900000000000      46.260000000000
   H               34.580000000000      58.140000000000      46.850000000000
   C               34.850000000000      58.840000000000      44.910000000000
   H               35.370000000000      59.770000000000      44.740000000000
   C               35.870000000000      57.680000000000      44.810000000000
   H               35.310000000000      56.720000000000      44.900000000000
   H               36.550000000000      57.740000000000      45.690000000000
   C               36.730000000000      57.640000000000      43.520000000000
   H               36.110000000000      57.730000000000      42.610000000000
   H               37.250000000000      56.660000000000      43.480000000000
   C               37.830000000000      58.700000000000      43.470000000000
   O               37.720000000000      59.740000000000      44.170000000000
   O               38.800000000000      58.490000000000      42.700000000000
   C               33.720000000000      58.660000000000      43.870000000000
   O               32.820000000000      57.860000000000      44.120000000000
   N               33.670000000000      59.350000000000      42.730000000000
   C               34.600000000000      60.420000000000      42.350000000000
   H               35.520000000000      59.960000000000      41.940000000000
   H               34.850000000000      61.080000000000      43.210000000000
   C               32.640000000000      59.140000000000      41.710000000000
   H               31.700000000000      59.430000000000      42.150000000000
   C               33.050000000000      60.080000000000      40.560000000000
   H               32.170000000000      60.490000000000      40.010000000000
   H               33.730000000000      59.560000000000      39.850000000000
   C               33.850000000000      61.180000000000      41.260000000000
   H               34.540000000000      61.720000000000      40.570000000000
   H               33.170000000000      61.920000000000      41.730000000000
   C               32.470000000000      57.690000000000      41.240000000000
   O               33.450000000000      57.010000000000      40.950000000000
   N               31.220000000000      57.190000000000      41.140000000000
   H               30.420000000000      57.720000000000      41.370000000000
   C               30.990000000000      55.830000000000      40.690000000000
   H               31.860000000000      55.240000000000      40.940000000000
   C               29.770000000000      55.220000000000      41.420000000000
   H               28.850000000000      55.710000000000      41.060000000000
   H               29.870000000000      55.460000000000      42.500000000000
   C               29.630000000000      53.680000000000      41.300000000000
   H               29.680000000000      53.390000000000      40.230000000000
   C               30.730000000000      52.940000000000      42.070000000000
   H               30.680000000000      53.190000000000      43.150000000000
   H               31.740000000000      53.210000000000      41.700000000000
   H               30.600000000000      51.840000000000      41.960000000000
   C               28.260000000000      53.230000000000      41.830000000000
   H               27.440000000000      53.710000000000      41.270000000000
   H               28.160000000000      53.510000000000      42.910000000000
   H               28.160000000000      52.130000000000      41.750000000000
   C               30.840000000000      55.810000000000      39.180000000000
   O               30.190000000000      56.670000000000      38.590000000000
   N               31.490000000000      54.850000000000      38.510000000000
   H               32.040000000000      54.160000000000      38.980000000000
   C               31.520000000000      54.710000000000      37.050000000000
   H               31.030000000000      55.560000000000      36.600000000000
   C               32.950000000000      54.620000000000      36.490000000000
   H               32.930000000000      54.540000000000      35.380000000000
   O               33.650000000000      53.500000000000      37.010000000000
   H               34.480000000000      53.840000000000      37.350000000000
   C               33.740000000000      55.880000000000      36.870000000000
   H               33.860000000000      55.970000000000      37.970000000000
   H               33.210000000000      56.780000000000      36.500000000000
   H               34.750000000000      55.860000000000      36.410000000000
   C               30.760000000000      53.470000000000      36.650000000000
   O               30.480000000000      52.600000000000      37.470000000000
   N               30.400000000000      53.350000000000      35.360000000000
   H               30.600000000000      54.090000000000      34.720000000000
   C               29.820000000000      52.140000000000      34.790000000000
   H               28.920000000000      51.920000000000      35.350000000000
   C               29.450000000000      52.340000000000      33.310000000000
   H               30.380000000000      52.600000000000      32.750000000000
   H               28.780000000000      53.220000000000      33.260000000000
   C               28.780000000000      51.130000000000      32.600000000000
   H               29.490000000000      50.280000000000      32.530000000000
   H               28.510000000000      51.430000000000      31.560000000000
   C               27.480000000000      50.680000000000      33.270000000000
   O               26.470000000000      51.400000000000      33.260000000000
   N               27.460000000000      49.450000000000      33.830000000000
   H               28.260000000000      48.860000000000      33.760000000000
   H               26.670000000000      49.190000000000      34.380000000000
   C               30.730000000000      50.920000000000      34.940000000000
   O               30.280000000000      49.830000000000      35.280000000000
   N               32.050000000000      51.110000000000      34.740000000000
   H               32.390000000000      51.920000000000      34.270000000000
   C               33.070000000000      50.110000000000      34.960000000000
   H               32.880000000000      49.280000000000      34.290000000000
   C               34.490000000000      50.710000000000      34.700000000000
   H               35.250000000000      49.900000000000      34.760000000000
   H               34.730000000000      51.470000000000      35.470000000000
   C               34.680000000000      51.400000000000      33.350000000000
   O               33.710000000000      51.680000000000      32.620000000000
   O               35.860000000000      51.760000000000      33.090000000000
   C               33.050000000000      49.580000000000      36.390000000000
   O               33.060000000000      48.370000000000      36.630000000000
   N               32.940000000000      50.480000000000      37.400000000000
   H               32.950000000000      51.450000000000      37.170000000000
   C               32.760000000000      50.110000000000      38.800000000000
   H               33.580000000000      49.460000000000      39.070000000000
   C               32.770000000000      51.360000000000      39.730000000000
   H               32.640000000000      51.030000000000      40.780000000000
   H               31.910000000000      52.010000000000      39.460000000000
   N               34.110000000000      53.470000000000      40.250000000000
   H               33.440000000000      53.930000000000      40.830000000000
   C               34.030000000000      52.210000000000      39.680000000000
   C               35.320000000000      53.980000000000      39.920000000000
   H               35.650000000000      54.980000000000      40.220000000000
   N               36.030000000000      53.140000000000      39.200000000000
   C               35.220000000000      52.020000000000      39.050000000000
   H               35.580000000000      51.170000000000      38.480000000000
   C               31.480000000000      49.310000000000      39.040000000000
   O               31.480000000000      48.330000000000      39.780000000000
   N               30.350000000000      49.700000000000      38.410000000000
   H               30.370000000000      50.520000000000      37.830000000000
   C               29.090000000000      48.960000000000      38.430000000000
   H               28.830000000000      48.810000000000      39.470000000000
   C               27.970000000000      49.760000000000      37.750000000000
   H               28.350000000000      50.150000000000      36.790000000000
   C               26.710000000000      48.920000000000      37.450000000000
   H               26.330000000000      48.420000000000      38.360000000000
   H               26.910000000000      48.150000000000      36.680000000000
   H               25.910000000000      49.580000000000      37.060000000000
   C               27.620000000000      50.960000000000      38.650000000000
   H               28.500000000000      51.620000000000      38.820000000000
   H               27.240000000000      50.620000000000      39.640000000000
   H               26.820000000000      51.580000000000      38.170000000000
   C               29.190000000000      47.550000000000      37.840000000000
   O               28.760000000000      46.570000000000      38.450000000000
   N               29.820000000000      47.400000000000      36.660000000000
   H               30.130000000000      48.210000000000      36.170000000000
   C               30.040000000000      46.130000000000      35.990000000000
   H               29.100000000000      45.600000000000      35.980000000000
   C               30.490000000000      46.390000000000      34.520000000000
   H               30.910000000000      45.460000000000      34.070000000000
   H               31.280000000000      47.170000000000      34.490000000000
   C               29.340000000000      46.820000000000      33.630000000000
   O               28.170000000000      46.390000000000      33.840000000000
   O               29.600000000000      47.480000000000      32.590000000000
   C               31.000000000000      45.200000000000      36.750000000000
   O               30.820000000000      43.980000000000      36.750000000000
   N               32.010000000000      45.750000000000      37.470000000000
   H               32.190000000000      46.730000000000      37.370000000000
   C               32.870000000000      45.020000000000      38.400000000000
   H               33.320000000000      44.220000000000      37.850000000000
   C               34.010000000000      45.900000000000      38.940000000000
   H               33.580000000000      46.880000000000      39.250000000000
   C               34.700000000000      45.270000000000      40.180000000000
   H               35.080000000000      44.260000000000      39.940000000000
   H               34.010000000000      45.200000000000      41.040000000000
   H               35.560000000000      45.890000000000      40.500000000000
   C               35.060000000000      46.170000000000      37.830000000000
   H               34.540000000000      46.360000000000      36.870000000000
   H               35.670000000000      45.250000000000      37.690000000000
   C               35.980000000000      47.360000000000      38.130000000000
   H               36.560000000000      47.200000000000      39.060000000000
   H               35.380000000000      48.290000000000      38.230000000000
   H               36.700000000000      47.510000000000      37.290000000000
   C               32.100000000000      44.340000000000      39.540000000000
   O               32.400000000000      43.210000000000      39.900000000000
   N               31.060000000000      45.000000000000      40.090000000000
   H               30.830000000000      45.920000000000      39.770000000000
   C               30.240000000000      44.480000000000      41.190000000000
   H               30.900000000000      44.030000000000      41.910000000000
   C               29.440000000000      45.620000000000      41.870000000000
   H               28.670000000000      45.210000000000      42.560000000000
   H               28.900000000000      46.190000000000      41.080000000000
   C               30.300000000000      46.600000000000      42.690000000000
   H               31.170000000000      46.890000000000      42.060000000000
   C               29.520000000000      47.880000000000      43.020000000000
   H               28.630000000000      47.640000000000      43.630000000000
   H               29.190000000000      48.380000000000      42.080000000000
   H               30.160000000000      48.590000000000      43.590000000000
   C               30.820000000000      45.960000000000      43.980000000000
   H               31.460000000000      45.080000000000      43.760000000000
   H               29.970000000000      45.630000000000      44.610000000000
   H               31.420000000000      46.690000000000      44.570000000000
   C               29.270000000000      43.370000000000      40.770000000000
   O               28.660000000000      42.720000000000      41.620000000000
   N               29.120000000000      43.130000000000      39.460000000000
   H               29.640000000000      43.700000000000      38.820000000000
   C               28.260000000000      42.100000000000      38.870000000000
   H               28.570000000000      41.980000000000      37.840000000000
   H               27.250000000000      42.480000000000      38.940000000000
   C               28.240000000000      40.720000000000      39.500000000000
   O               27.140000000000      40.260000000000      39.810000000000
   N               29.350000000000      40.000000000000      39.710000000000
   C               30.650000000000      40.310000000000      39.110000000000
   H               31.120000000000      41.130000000000      39.690000000000
   H               30.560000000000      40.610000000000      38.040000000000
   C               29.410000000000      38.770000000000      40.510000000000
   H               28.870000000000      38.020000000000      39.950000000000
   C               30.920000000000      38.450000000000      40.580000000000
   H               31.100000000000      37.350000000000      40.670000000000
   H               31.400000000000      38.970000000000      41.430000000000
   C               31.460000000000      39.030000000000      39.270000000000
   H               32.560000000000      39.220000000000      39.310000000000
   H               31.240000000000      38.330000000000      38.430000000000
   C               28.750000000000      38.800000000000      41.880000000000
   O               27.970000000000      37.890000000000      42.180000000000
   N               29.050000000000      39.810000000000      42.720000000000
   H               29.680000000000      40.520000000000      42.420000000000
   C               28.460000000000      40.000000000000      44.040000000000
   H               28.570000000000      39.070000000000      44.590000000000
   C               29.160000000000      41.150000000000      44.800000000000
   H               28.610000000000      41.370000000000      45.730000000000
   H               29.140000000000      42.060000000000      44.170000000000
   C               30.620000000000      40.850000000000      45.200000000000
   H               31.180000000000      40.500000000000      44.300000000000
   C               31.330000000000      42.120000000000      45.710000000000
   H               30.820000000000      42.490000000000      46.630000000000
   H               31.300000000000      42.910000000000      44.940000000000
   H               32.380000000000      41.890000000000      45.960000000000
   C               30.690000000000      39.750000000000      46.270000000000
   H               30.270000000000      38.790000000000      45.890000000000
   H               30.140000000000      40.050000000000      47.180000000000
   H               31.750000000000      39.560000000000      46.550000000000
   C               26.960000000000      40.260000000000      43.980000000000
   O               26.170000000000      39.740000000000      44.770000000000
   N               26.530000000000      41.070000000000      42.990000000000
   H               27.210000000000      41.510000000000      42.410000000000
   C               25.130000000000      41.310000000000      42.700000000000
   H               24.670000000000      41.680000000000      43.600000000000
   C               24.990000000000      42.400000000000      41.600000000000
   H               25.510000000000      42.070000000000      40.670000000000
   H               25.510000000000      43.310000000000      41.960000000000
   O               23.640000000000      42.710000000000      41.280000000000
   H               23.200000000000      42.850000000000      42.120000000000
   C               24.370000000000      40.050000000000      42.320000000000
   O               23.300000000000      39.780000000000      42.860000000000
   N               24.950000000000      39.200000000000      41.450000000000
   H               25.810000000000      39.450000000000      41.000000000000
   C               24.430000000000      37.890000000000      41.110000000000
   H               23.420000000000      38.010000000000      40.760000000000
   C               25.300000000000      37.290000000000      39.980000000000
   H               26.350000000000      37.160000000000      40.310000000000
   H               25.290000000000      37.960000000000      39.100000000000
   H               24.900000000000      36.300000000000      39.670000000000
   C               24.370000000000      36.910000000000      42.280000000000
   O               23.370000000000      36.240000000000      42.500000000000
   N               25.450000000000      36.830000000000      43.100000000000
   H               26.270000000000      37.350000000000      42.870000000000
   C               25.520000000000      35.980000000000      44.280000000000
   H               25.340000000000      34.960000000000      43.960000000000
   C               26.940000000000      36.080000000000      44.900000000000
   H               27.150000000000      37.140000000000      45.140000000000
   H               27.670000000000      35.770000000000      44.120000000000
   C               27.170000000000      35.210000000000      46.170000000000
   H               26.940000000000      34.150000000000      45.930000000000
   H               26.490000000000      35.540000000000      46.990000000000
   C               28.610000000000      35.320000000000      46.680000000000
   O               29.320000000000      36.290000000000      46.410000000000
   N               29.060000000000      34.300000000000      47.450000000000
   H               30.020000000000      34.330000000000      47.730000000000
   H               28.470000000000      33.520000000000      47.660000000000
   C               24.480000000000      36.300000000000      45.340000000000
   O               23.850000000000      35.420000000000      45.930000000000
   N               24.260000000000      37.600000000000      45.610000000000
   H               24.790000000000      38.290000000000      45.130000000000
   C               23.320000000000      38.020000000000      46.640000000000
   H               23.290000000000      37.280000000000      47.420000000000
   C               23.720000000000      39.340000000000      47.290000000000
   H               22.960000000000      39.660000000000      48.030000000000
   O               23.900000000000      40.380000000000      46.340000000000
   H               24.700000000000      40.150000000000      45.860000000000
   C               25.060000000000      39.150000000000      48.030000000000
   H               25.890000000000      38.950000000000      47.320000000000
   H               25.000000000000      38.290000000000      48.730000000000
   H               25.320000000000      40.060000000000      48.620000000000
   C               21.890000000000      38.180000000000      46.140000000000
   O               20.940000000000      38.100000000000      46.910000000000
   N               21.700000000000      38.390000000000      44.820000000000
   H               22.480000000000      38.400000000000      44.200000000000
   C               20.400000000000      38.650000000000      44.200000000000
   H               19.660000000000      38.010000000000      44.650000000000
   H               20.510000000000      38.460000000000      43.140000000000
   C               19.930000000000      40.080000000000      44.350000000000
   O               18.750000000000      40.380000000000      44.180000000000
   N               20.860000000000      41.010000000000      44.650000000000
   H               21.810000000000      40.720000000000      44.760000000000
   C               20.570000000000      42.420000000000      44.860000000000
   H               19.500000000000      42.590000000000      44.780000000000
   C               21.030000000000      42.930000000000      46.230000000000
   H               22.120000000000      42.740000000000      46.330000000000
   C               20.780000000000      44.450000000000      46.370000000000
   H               19.700000000000      44.690000000000      46.260000000000
   H               21.350000000000      45.030000000000      45.610000000000
   H               21.120000000000      44.820000000000      47.360000000000
   C               20.340000000000      42.130000000000      47.370000000000
   H               20.540000000000      41.040000000000      47.220000000000
   H               19.240000000000      42.280000000000      47.320000000000
   C               20.860000000000      42.510000000000      48.760000000000
   H               20.580000000000      43.560000000000      49.020000000000
   H               21.970000000000      42.450000000000      48.780000000000
   H               20.450000000000      41.830000000000      49.530000000000
   C               21.260000000000      43.210000000000      43.780000000000
   O               22.480000000000      43.170000000000      43.650000000000
   N               20.500000000000      43.950000000000      42.950000000000
   H               19.510000000000      44.030000000000      43.090000000000
   C               21.040000000000      44.770000000000      41.880000000000
   H               21.590000000000      44.120000000000      41.220000000000
   C               19.900000000000      45.410000000000      41.060000000000
   H               19.310000000000      46.120000000000      41.680000000000
   H               19.210000000000      44.630000000000      40.680000000000
   H               20.300000000000      45.960000000000      40.180000000000
   C               22.000000000000      45.850000000000      42.370000000000
   O               21.850000000000      46.410000000000      43.450000000000
   N               23.040000000000      46.160000000000      41.560000000000
   H               23.200000000000      45.650000000000      40.730000000000
   C               24.090000000000      47.120000000000      41.920000000000
   H               24.580000000000      46.770000000000      42.820000000000
   C               25.140000000000      47.210000000000      40.810000000000
   H               24.660000000000      47.520000000000      39.860000000000
   C               26.240000000000      48.220000000000      41.170000000000
   H               26.710000000000      47.940000000000      42.140000000000
   H               25.860000000000      49.260000000000      41.230000000000
   H               27.040000000000      48.190000000000      40.400000000000
   C               25.780000000000      45.830000000000      40.610000000000
   H               25.050000000000      45.070000000000      40.270000000000
   H               26.240000000000      45.480000000000      41.560000000000
   H               26.590000000000      45.890000000000      39.850000000000
   C               23.530000000000      48.490000000000      42.260000000000
   O               23.890000000000      49.120000000000      43.260000000000
   N               22.590000000000      48.980000000000      41.440000000000
   H               22.330000000000      48.470000000000      40.620000000000
   C               21.830000000000      50.190000000000      41.690000000000
   H               22.560000000000      50.960000000000      41.930000000000
   C               21.100000000000      50.640000000000      40.410000000000
   H               20.480000000000      51.540000000000      40.640000000000
   H               20.410000000000      49.840000000000      40.070000000000
   C               22.060000000000      51.010000000000      39.240000000000
   H               22.620000000000      50.100000000000      38.950000000000
   C               21.260000000000      51.470000000000      38.010000000000
   H               20.710000000000      52.410000000000      38.220000000000
   H               20.520000000000      50.690000000000      37.710000000000
   H               21.940000000000      51.660000000000      37.150000000000
   C               23.080000000000      52.100000000000      39.620000000000
   H               23.780000000000      51.750000000000      40.400000000000
   H               22.550000000000      53.010000000000      39.980000000000
   H               23.680000000000      52.390000000000      38.730000000000
   C               20.930000000000      50.150000000000      42.930000000000
   O               20.850000000000      51.130000000000      43.670000000000
   N               20.260000000000      49.020000000000      43.230000000000
   H               20.230000000000      48.240000000000      42.610000000000
   C               19.510000000000      48.830000000000      44.470000000000
   H               18.790000000000      49.630000000000      44.550000000000
   C               18.750000000000      47.470000000000      44.480000000000
   H               18.190000000000      47.370000000000      45.430000000000
   H               19.470000000000      46.630000000000      44.400000000000
   C               17.730000000000      47.310000000000      43.360000000000
   O               17.590000000000      48.230000000000      42.510000000000
   O               17.080000000000      46.230000000000      43.310000000000
   C               20.420000000000      48.940000000000      45.710000000000
   O               20.110000000000      49.610000000000      46.700000000000
   N               21.620000000000      48.320000000000      45.670000000000
   H               21.840000000000      47.740000000000      44.900000000000
   C               22.640000000000      48.490000000000      46.690000000000
   H               22.170000000000      48.280000000000      47.640000000000
   C               23.790000000000      47.470000000000      46.500000000000
   H               24.280000000000      47.650000000000      45.520000000000
   H               23.340000000000      46.450000000000      46.440000000000
   C               24.860000000000      47.490000000000      47.610000000000
   H               25.310000000000      48.500000000000      47.680000000000
   H               25.680000000000      46.800000000000      47.330000000000
   S               24.200000000000      47.030000000000      49.240000000000
   C               24.350000000000      45.240000000000      48.990000000000
   H               25.410000000000      44.970000000000      48.760000000000
   H               23.720000000000      44.880000000000      48.150000000000
   H               24.060000000000      44.680000000000      49.910000000000
   C               23.170000000000      49.930000000000      46.810000000000
   O               23.390000000000      50.460000000000      47.900000000000
   N               23.330000000000      50.640000000000      45.670000000000
   H               23.220000000000      50.180000000000      44.800000000000
   C               23.620000000000      52.070000000000      45.640000000000
   H               24.520000000000      52.230000000000      46.220000000000
   C               23.870000000000      52.590000000000      44.200000000000
   H               23.990000000000      53.700000000000      44.230000000000
   H               22.990000000000      52.380000000000      43.570000000000
   S               25.370000000000      51.890000000000      43.450000000000
   H               24.840000000000      50.710000000000      43.180000000000
   C               22.540000000000      52.930000000000      46.310000000000
   O               22.840000000000      53.900000000000      47.000000000000
   N               21.250000000000      52.590000000000      46.130000000000
   H               21.020000000000      51.840000000000      45.510000000000
   C               20.150000000000      53.200000000000      46.850000000000
   H               20.210000000000      54.270000000000      46.680000000000
   C               18.810000000000      52.690000000000      46.290000000000
   H               18.670000000000      51.610000000000      46.490000000000
   H               18.770000000000      52.850000000000      45.190000000000
   H               17.950000000000      53.240000000000      46.750000000000
   C               20.210000000000      53.000000000000      48.360000000000
   O               19.950000000000      53.930000000000      49.130000000000
   N               20.580000000000      51.800000000000      48.840000000000
   H               20.700000000000      51.030000000000      48.200000000000
   C               20.880000000000      51.540000000000      50.230000000000
   H               20.010000000000      51.800000000000      50.820000000000
   C               21.170000000000      50.030000000000      50.420000000000
   H               22.090000000000      49.720000000000      49.880000000000
   H               20.320000000000      49.430000000000      50.040000000000
   H               21.310000000000      49.800000000000      51.500000000000
   C               22.040000000000      52.370000000000      50.780000000000
   O               21.930000000000      53.000000000000      51.830000000000
   N               23.160000000000      52.480000000000      50.030000000000
   H               23.250000000000      51.910000000000      49.210000000000
   C               24.270000000000      53.360000000000      50.360000000000
   H               24.570000000000      53.110000000000      51.370000000000
   C               25.490000000000      53.120000000000      49.430000000000
   H               25.180000000000      53.260000000000      48.380000000000
   H               25.790000000000      52.050000000000      49.550000000000
   C               26.740000000000      54.000000000000      49.710000000000
   H               26.480000000000      55.060000000000      49.470000000000
   C               27.210000000000      53.950000000000      51.170000000000
   H               27.480000000000      52.900000000000      51.450000000000
   H               26.430000000000      54.320000000000      51.860000000000
   H               28.110000000000      54.580000000000      51.300000000000
   C               27.910000000000      53.600000000000      48.800000000000
   H               27.610000000000      53.590000000000      47.730000000000
   H               28.270000000000      52.580000000000      49.070000000000
   H               28.760000000000      54.300000000000      48.930000000000
   C               23.870000000000      54.840000000000      50.400000000000
   O               24.260000000000      55.580000000000      51.290000000000
   N               23.020000000000      55.300000000000      49.450000000000
   H               22.760000000000      54.700000000000      48.700000000000
   C               22.480000000000      56.650000000000      49.460000000000
   H               23.310000000000      57.340000000000      49.420000000000
   C               21.580000000000      56.860000000000      48.200000000000
   H               20.730000000000      56.150000000000      48.260000000000
   H               22.170000000000      56.590000000000      47.300000000000
   C               21.020000000000      58.290000000000      48.030000000000
   H               21.850000000000      58.960000000000      47.740000000000
   H               20.630000000000      58.660000000000      49.000000000000
   C               19.870000000000      58.420000000000      47.010000000000
   H               19.480000000000      59.460000000000      47.070000000000
   H               19.050000000000      57.740000000000      47.340000000000
   C               20.250000000000      58.100000000000      45.560000000000
   H               20.580000000000      57.050000000000      45.470000000000
   H               21.070000000000      58.770000000000      45.210000000000
   N               19.090000000000      58.300000000000      44.660000000000
   H               18.960000000000      59.300000000000      44.400000000000
   H               18.210000000000      57.970000000000      45.100000000000
   H               19.260000000000      57.770000000000      43.780000000000
   C               21.690000000000      56.980000000000      50.730000000000
   O               21.890000000000      58.020000000000      51.340000000000
   N               20.800000000000      56.060000000000      51.180000000000
   H               20.630000000000      55.220000000000      50.670000000000
   C               20.080000000000      56.200000000000      52.450000000000
   H               19.620000000000      57.180000000000      52.450000000000
   C               18.930000000000      55.170000000000      52.570000000000
   H               19.350000000000      54.140000000000      52.540000000000
   H               18.290000000000      55.290000000000      51.680000000000
   C               18.050000000000      55.320000000000      53.850000000000
   H               17.820000000000      56.390000000000      54.020000000000
   H               18.600000000000      54.940000000000      54.740000000000
   C               16.720000000000      54.580000000000      53.780000000000
   O               16.710000000000      53.390000000000      53.370000000000
   O               15.670000000000      55.170000000000      54.160000000000
   C               21.010000000000      56.200000000000      53.670000000000
   O               20.890000000000      57.030000000000      54.560000000000
   N               22.020000000000      55.290000000000      53.700000000000
   H               22.070000000000      54.590000000000      52.990000000000
   C               23.060000000000      55.270000000000      54.710000000000
   H               22.580000000000      55.170000000000      55.670000000000
   C               24.040000000000      54.080000000000      54.500000000000
   H               24.960000000000      54.200000000000      55.100000000000
   H               24.340000000000      54.060000000000      53.430000000000
   C               23.460000000000      52.690000000000      54.870000000000
   H               22.450000000000      52.590000000000      54.420000000000
   C               24.350000000000      51.580000000000      54.280000000000
   H               25.390000000000      51.680000000000      54.660000000000
   H               24.370000000000      51.640000000000      53.170000000000
   H               23.970000000000      50.580000000000      54.570000000000
   C               23.340000000000      52.540000000000      56.390000000000
   H               22.650000000000      53.300000000000      56.820000000000
   H               24.330000000000      52.640000000000      56.870000000000
   H               22.930000000000      51.530000000000      56.650000000000
   C               23.890000000000      56.550000000000      54.790000000000
   O               24.170000000000      57.040000000000      55.880000000000
   N               24.310000000000      57.140000000000      53.660000000000
   H               24.170000000000      56.700000000000      52.780000000000
   C               24.940000000000      58.450000000000      53.670000000000
   H               25.770000000000      58.410000000000      54.350000000000
   C               25.500000000000      58.820000000000      52.270000000000
   H               25.880000000000      59.870000000000      52.280000000000
   H               24.680000000000      58.760000000000      51.520000000000
   C               26.670000000000      57.930000000000      51.800000000000
   H               26.330000000000      56.870000000000      51.790000000000
   C               27.100000000000      58.300000000000      50.370000000000
   H               27.470000000000      59.350000000000      50.350000000000
   H               26.250000000000      58.190000000000      49.670000000000
   H               27.930000000000      57.630000000000      50.040000000000
   C               27.880000000000      58.010000000000      52.750000000000
   H               27.620000000000      57.670000000000      53.770000000000
   H               28.270000000000      59.050000000000      52.800000000000
   H               28.690000000000      57.350000000000      52.370000000000
   C               24.040000000000      59.570000000000      54.190000000000
   O               24.430000000000      60.330000000000      55.070000000000
   N               22.790000000000      59.630000000000      53.700000000000
   H               22.500000000000      58.990000000000      52.990000000000
   C               21.800000000000      60.610000000000      54.110000000000
   H               22.270000000000      61.580000000000      54.000000000000
   C               20.580000000000      60.610000000000      53.150000000000
   H               19.760000000000      61.230000000000      53.580000000000
   H               20.200000000000      59.570000000000      53.050000000000
   C               20.930000000000      61.200000000000      51.770000000000
   H               21.710000000000      60.580000000000      51.280000000000
   H               21.340000000000      62.230000000000      51.910000000000
   C               19.720000000000      61.280000000000      50.830000000000
   O               18.670000000000      60.650000000000      51.000000000000
   N               19.870000000000      62.100000000000      49.760000000000
   H               19.070000000000      62.230000000000      49.170000000000
   H               20.700000000000      62.640000000000      49.670000000000
   C               21.360000000000      60.580000000000      55.570000000000
   O               21.220000000000      61.630000000000      56.200000000000
   N               21.100000000000      59.390000000000      56.140000000000
   H               21.160000000000      58.550000000000      55.600000000000
   C               20.530000000000      59.270000000000      57.480000000000
   H               20.230000000000      60.230000000000      57.860000000000
   C               19.300000000000      58.310000000000      57.470000000000
   H               18.960000000000      58.120000000000      58.510000000000
   H               19.580000000000      57.340000000000      57.010000000000
   C               18.050000000000      58.820000000000      56.720000000000
   O               17.020000000000      58.150000000000      56.770000000000
   N               18.100000000000      59.990000000000      56.060000000000
   H               17.290000000000      60.240000000000      55.530000000000
   H               18.920000000000      60.560000000000      56.110000000000
   C               21.520000000000      58.720000000000      58.510000000000
   O               21.300000000000      58.830000000000      59.720000000000
   N               22.670000000000      58.160000000000      58.080000000000
   H               22.870000000000      58.110000000000      57.110000000000
   C               23.620000000000      57.470000000000      58.960000000000
   H               23.880000000000      58.140000000000      59.760000000000
   H               24.480000000000      57.200000000000      58.360000000000
   C               23.130000000000      56.190000000000      59.600000000000
   O               21.980000000000      55.770000000000      59.450000000000
   N               24.010000000000      55.500000000000      60.350000000000
   H               24.960000000000      55.800000000000      60.440000000000
   C               23.630000000000      54.340000000000      61.140000000000
   H               22.820000000000      53.820000000000      60.630000000000
   C               24.800000000000      53.340000000000      61.360000000000
   H               24.390000000000      52.430000000000      61.840000000000
   H               25.540000000000      53.780000000000      62.070000000000
   C               25.570000000000      52.930000000000      60.100000000000
   H               26.170000000000      53.800000000000      59.740000000000
   H               24.860000000000      52.670000000000      59.290000000000
   S               26.690000000000      51.520000000000      60.410000000000
   C               27.790000000000      51.830000000000      59.010000000000
   H               28.310000000000      52.810000000000      59.130000000000
   H               27.220000000000      51.850000000000      58.060000000000
   H               28.570000000000      51.040000000000      58.940000000000
   C               23.130000000000      54.800000000000      62.500000000000
   O               23.830000000000      55.500000000000      63.230000000000
   N               21.890000000000      54.430000000000      62.890000000000
   H               21.280000000000      53.950000000000      62.270000000000
   C               21.240000000000      54.970000000000      64.070000000000
   H               21.880000000000      55.690000000000      64.550000000000
   C               19.930000000000      55.720000000000      63.640000000000
   H               20.230000000000      56.580000000000      63.000000000000
   H               19.410000000000      56.130000000000      64.530000000000
   C               18.970000000000      54.870000000000      62.800000000000
   O               19.350000000000      53.970000000000      62.040000000000
   N               17.650000000000      55.110000000000      62.960000000000
   H               17.020000000000      54.550000000000      62.410000000000
   H               17.330000000000      55.790000000000      63.620000000000
   C               20.890000000000      53.940000000000      65.150000000000
   O               19.820000000000      53.350000000000      65.170000000000
   N               21.740000000000      53.720000000000      66.180000000000
   H               21.360000000000      53.270000000000      66.980000000000
   C               23.200000000000      53.740000000000      66.160000000000
   H               23.540000000000      54.000000000000      67.150000000000
   H               23.580000000000      54.400000000000      65.380000000000
   C               23.680000000000      52.350000000000      65.870000000000
   O               24.340000000000      51.720000000000      66.690000000000
   N               23.290000000000      51.810000000000      64.710000000000
   H               22.780000000000      52.360000000000      64.060000000000
   C               23.500000000000      50.420000000000      64.340000000000
   H               23.390000000000      49.840000000000      65.240000000000
   C               22.420000000000      49.940000000000      63.340000000000
   H               22.720000000000      48.980000000000      62.880000000000
   H               22.340000000000      50.680000000000      62.520000000000
   C               21.040000000000      49.740000000000      63.990000000000
   H               20.590000000000      50.740000000000      64.160000000000
   H               21.150000000000      49.270000000000      64.980000000000
   C               20.070000000000      48.910000000000      63.130000000000
   H               20.030000000000      49.310000000000      62.100000000000
   H               19.060000000000      48.960000000000      63.600000000000
   N               20.580000000000      47.500000000000      63.100000000000
   H               21.570000000000      47.320000000000      63.170000000000
   C               19.810000000000      46.420000000000      63.010000000000
   N               18.520000000000      46.550000000000      62.800000000000
   H               18.170000000000      47.450000000000      62.540000000000
   H               17.870000000000      45.790000000000      62.880000000000
   N               20.350000000000      45.220000000000      63.130000000000
   H               21.340000000000      45.110000000000      63.120000000000
   H               19.750000000000      44.420000000000      63.090000000000
   C               24.880000000000      50.080000000000      63.820000000000
   O               25.710000000000      50.940000000000      63.540000000000
   N               25.140000000000      48.760000000000      63.700000000000
   H               24.480000000000      48.080000000000      64.000000000000
   C               26.400000000000      48.220000000000      63.200000000000
   H               27.040000000000      49.040000000000      62.920000000000
   C               27.110000000000      47.350000000000      64.230000000000
   H               28.000000000000      46.850000000000      63.780000000000
   O               26.240000000000      46.360000000000      64.810000000000
   H               25.940000000000      45.830000000000      64.070000000000
   C               27.610000000000      48.240000000000      65.380000000000
   H               26.770000000000      48.740000000000      65.890000000000
   H               28.300000000000      49.010000000000      64.980000000000
   H               28.180000000000      47.630000000000      66.120000000000
   C               26.180000000000      47.380000000000      61.960000000000
   O               25.200000000000      46.620000000000      61.880000000000
   N               27.100000000000      47.460000000000      60.980000000000
   H               27.860000000000      48.090000000000      61.080000000000
   C               27.140000000000      46.610000000000      59.800000000000
   H               26.310000000000      45.910000000000      59.800000000000
   C               27.130000000000      47.400000000000      58.490000000000
   H               27.980000000000      48.110000000000      58.490000000000
   C               27.290000000000      46.450000000000      57.280000000000
   H               26.460000000000      45.710000000000      57.260000000000
   H               28.260000000000      45.910000000000      57.310000000000
   H               27.270000000000      47.020000000000      56.330000000000
   C               25.840000000000      48.250000000000      58.380000000000
   H               25.790000000000      48.920000000000      59.260000000000
   H               24.960000000000      47.580000000000      58.400000000000
   C               25.770000000000      49.140000000000      57.120000000000
   H               25.670000000000      48.520000000000      56.210000000000
   H               26.690000000000      49.760000000000      57.030000000000
   H               24.890000000000      49.810000000000      57.180000000000
   C               28.420000000000      45.800000000000      59.910000000000
   O               29.500000000000      46.360000000000      60.040000000000
   N               28.330000000000      44.450000000000      59.970000000000
   H               27.460000000000      43.990000000000      59.870000000000
   C               29.490000000000      43.570000000000      60.170000000000
   H               29.090000000000      42.570000000000      60.260000000000
   C               30.470000000000      43.550000000000      58.950000000000
   H               31.440000000000      43.070000000000      59.220000000000
   H               30.690000000000      44.590000000000      58.650000000000
   C               29.940000000000      42.770000000000      57.720000000000
   H               28.910000000000      43.130000000000      57.500000000000
   C               30.810000000000      43.050000000000      56.490000000000
   H               31.870000000000      42.790000000000      56.690000000000
   H               30.750000000000      44.120000000000      56.200000000000
   H               30.470000000000      42.440000000000      55.630000000000
   C               29.890000000000      41.260000000000      57.970000000000
   H               29.160000000000      41.000000000000      58.770000000000
   H               30.890000000000      40.870000000000      58.250000000000
   H               29.580000000000      40.740000000000      57.040000000000
   C               30.230000000000      43.790000000000      61.490000000000
   O               31.380000000000      43.380000000000      61.680000000000
   N               29.560000000000      44.430000000000      62.460000000000
   H               28.610000000000      44.670000000000      62.270000000000
   C               30.120000000000      44.840000000000      63.750000000000
   H               30.920000000000      44.160000000000      64.020000000000
   H               29.320000000000      44.830000000000      64.470000000000
   C               30.690000000000      46.240000000000      63.750000000000
   O               30.950000000000      46.800000000000      64.810000000000
   N               30.860000000000      46.860000000000      62.570000000000
   H               30.570000000000      46.420000000000      61.720000000000
   C               31.410000000000      48.200000000000      62.430000000000
   H               32.150000000000      48.370000000000      63.200000000000
   C               32.090000000000      48.410000000000      61.050000000000
   H               31.340000000000      48.260000000000      60.240000000000
   H               32.900000000000      47.650000000000      60.920000000000
   O               32.670000000000      49.710000000000      60.920000000000
   H               32.540000000000      49.990000000000      60.010000000000
   C               30.340000000000      49.260000000000      62.570000000000
   O               29.200000000000      49.080000000000      62.130000000000
   N               30.680000000000      50.420000000000      63.170000000000
   H               31.590000000000      50.520000000000      63.570000000000
   C               29.810000000000      51.590000000000      63.240000000000
   H               28.770000000000      51.280000000000      63.150000000000
   C               29.950000000000      52.390000000000      64.540000000000
   H               29.340000000000      53.320000000000      64.510000000000
   O               31.300000000000      52.740000000000      64.820000000000
   H               31.750000000000      51.930000000000      65.040000000000
   C               29.450000000000      51.550000000000      65.730000000000
   H               30.040000000000      50.610000000000      65.840000000000
   H               28.380000000000      51.290000000000      65.590000000000
   H               29.550000000000      52.130000000000      66.670000000000
   C               30.070000000000      52.560000000000      62.090000000000
   O               29.380000000000      53.570000000000      61.960000000000
   N               31.050000000000      52.260000000000      61.230000000000
   H               31.590000000000      51.420000000000      61.340000000000
   C               31.420000000000      53.100000000000      60.100000000000
   H               30.690000000000      53.880000000000      59.980000000000
   C               32.800000000000      53.760000000000      60.250000000000
   H               32.980000000000      54.400000000000      59.360000000000
   C               32.740000000000      54.700000000000      61.480000000000
   H               32.650000000000      54.100000000000      62.410000000000
   H               31.860000000000      55.380000000000      61.420000000000
   H               33.670000000000      55.300000000000      61.560000000000
   C               33.970000000000      52.760000000000      60.360000000000
   H               33.870000000000      51.950000000000      59.610000000000
   H               33.950000000000      52.280000000000      61.360000000000
   C               35.340000000000      53.410000000000      60.120000000000
   H               35.540000000000      54.210000000000      60.870000000000
   H               35.390000000000      53.850000000000      59.110000000000
   H               36.150000000000      52.640000000000      60.210000000000
   C               31.390000000000      52.300000000000      58.810000000000
   O               31.590000000000      51.080000000000      58.790000000000
   N               31.120000000000      52.980000000000      57.680000000000
   H               30.850000000000      53.930000000000      57.740000000000
   C               31.280000000000      52.410000000000      56.360000000000
   H               30.850000000000      51.420000000000      56.360000000000
   C               30.550000000000      53.260000000000      55.280000000000
   H               30.680000000000      52.790000000000      54.280000000000
   H               31.030000000000      54.260000000000      55.240000000000
   C               29.040000000000      53.470000000000      55.530000000000
   H               28.890000000000      53.860000000000      56.560000000000
   C               28.460000000000      54.500000000000      54.560000000000
   H               28.650000000000      54.180000000000      53.510000000000
   H               28.940000000000      55.490000000000      54.710000000000
   H               27.360000000000      54.610000000000      54.710000000000
   C               28.260000000000      52.150000000000      55.420000000000
   H               28.610000000000      51.430000000000      56.200000000000
   H               28.400000000000      51.690000000000      54.420000000000
   H               27.180000000000      52.330000000000      55.590000000000
   C               32.760000000000      52.260000000000      56.000000000000
   O               33.520000000000      53.230000000000      56.000000000000
   N               33.190000000000      51.010000000000      55.740000000000
   H               32.540000000000      50.260000000000      55.720000000000
   C               34.580000000000      50.600000000000      55.570000000000
   H               35.220000000000      51.360000000000      56.000000000000
   C               34.780000000000      49.290000000000      56.400000000000
   H               33.760000000000      48.870000000000      56.540000000000
   H               35.150000000000      49.540000000000      57.420000000000
   C               35.600000000000      48.130000000000      55.790000000000
   H               35.420000000000      48.010000000000      54.700000000000
   H               35.240000000000      47.190000000000      56.270000000000
   C               37.080000000000      48.180000000000      56.070000000000
   O               37.850000000000      48.700000000000      55.220000000000
   O               37.530000000000      47.590000000000      57.080000000000
   C               34.970000000000      50.490000000000      54.100000000000
   O               34.220000000000      49.950000000000      53.290000000000
   N               36.130000000000      51.070000000000      53.690000000000
   H               36.760000000000      51.490000000000      54.340000000000
   C               36.470000000000      51.230000000000      52.290000000000
   H               35.720000000000      50.740000000000      51.700000000000
   C               36.390000000000      52.740000000000      51.890000000000
   H               35.460000000000      53.160000000000      52.340000000000
   H               36.290000000000      52.790000000000      50.790000000000
   C               37.530000000000      53.660000000000      52.280000000000
   O               38.340000000000      53.380000000000      53.190000000000
   O               37.580000000000      54.780000000000      51.700000000000
   C               37.780000000000      50.550000000000      51.860000000000
   O               38.260000000000      50.780000000000      50.750000000000
   N               38.350000000000      49.630000000000      52.660000000000
   H               38.000000000000      49.440000000000      53.570000000000
   C               39.580000000000      48.940000000000      52.310000000000
   H               40.010000000000      49.360000000000      51.410000000000
   C               40.650000000000      49.080000000000      53.410000000000
   H               41.530000000000      48.450000000000      53.150000000000
   H               40.200000000000      48.700000000000      54.360000000000
   C               41.160000000000      50.500000000000      53.720000000000
   H               40.400000000000      51.070000000000      54.300000000000
   H               41.380000000000      51.060000000000      52.790000000000
   C               42.430000000000      50.390000000000      54.550000000000
   O               42.380000000000      49.680000000000      55.600000000000
   O               43.470000000000      50.950000000000      54.130000000000
   C               39.370000000000      47.450000000000      52.010000000000
   O               40.240000000000      46.620000000000      52.270000000000
   N               38.200000000000      47.070000000000      51.460000000000
   H               37.470000000000      47.730000000000      51.350000000000
   C               38.000000000000      45.750000000000      50.880000000000
   H               38.920000000000      45.180000000000      50.890000000000
   C               36.880000000000      44.930000000000      51.570000000000
   H               36.640000000000      44.010000000000      51.000000000000
   H               35.950000000000      45.540000000000      51.640000000000
   C               37.290000000000      44.510000000000      52.950000000000
   C               37.960000000000      43.290000000000      53.140000000000
   H               38.230000000000      42.690000000000      52.280000000000
   C               38.240000000000      42.830000000000      54.430000000000
   H               38.720000000000      41.870000000000      54.570000000000
   C               37.840000000000      43.580000000000      55.540000000000
   H               38.000000000000      43.210000000000      56.550000000000
   C               36.910000000000      45.260000000000      54.070000000000
   H               36.390000000000      46.190000000000      53.920000000000
   C               37.180000000000      44.800000000000      55.360000000000
   H               36.860000000000      45.380000000000      56.220000000000
   C               37.590000000000      45.880000000000      49.430000000000
   O               36.550000000000      46.470000000000      49.120000000000
   N               38.370000000000      45.330000000000      48.480000000000
   H               39.210000000000      44.850000000000      48.740000000000
   C               37.980000000000      45.320000000000      47.070000000000
   H               37.630000000000      46.320000000000      46.850000000000
   C               39.110000000000      45.030000000000      46.080000000000
   H               38.760000000000      45.220000000000      45.040000000000
   O               39.570000000000      43.690000000000      46.120000000000
   H               40.270000000000      43.660000000000      46.770000000000
   C               40.300000000000      45.970000000000      46.330000000000
   H               40.740000000000      45.780000000000      47.330000000000
   H               39.980000000000      47.030000000000      46.270000000000
   H               41.090000000000      45.800000000000      45.570000000000
   C               36.820000000000      44.350000000000      46.810000000000
   O               36.600000000000      43.420000000000      47.590000000000
   N               36.040000000000      44.480000000000      45.730000000000
   C               35.880000000000      45.710000000000      44.960000000000
   H               36.810000000000      45.910000000000      44.380000000000
   H               35.670000000000      46.580000000000      45.630000000000
   C               35.210000000000      43.400000000000      45.200000000000
   H               34.390000000000      43.270000000000      45.900000000000
   C               34.730000000000      43.910000000000      43.840000000000
   H               33.740000000000      43.510000000000      43.560000000000
   H               35.460000000000      43.650000000000      43.040000000000
   C               34.720000000000      45.440000000000      44.010000000000
   H               34.830000000000      45.970000000000      43.050000000000
   H               33.760000000000      45.750000000000      44.490000000000
   C               35.880000000000      42.030000000000      45.120000000000
   O               35.250000000000      41.030000000000      45.450000000000
   N               37.150000000000      41.970000000000      44.670000000000
   H               37.630000000000      42.810000000000      44.430000000000
   C               37.930000000000      40.750000000000      44.620000000000
   H               37.360000000000      40.010000000000      44.090000000000
   C               39.260000000000      41.010000000000      43.860000000000
   H               39.930000000000      41.690000000000      44.430000000000
   H               39.040000000000      41.480000000000      42.880000000000
   C               39.990000000000      39.720000000000      43.580000000000
   C               39.620000000000      38.920000000000      42.480000000000
   H               38.810000000000      39.240000000000      41.850000000000
   C               40.290000000000      37.730000000000      42.210000000000
   H               39.990000000000      37.130000000000      41.360000000000
   C               41.350000000000      37.310000000000      43.030000000000
   H               41.870000000000      36.390000000000      42.810000000000
   C               41.060000000000      39.300000000000      44.390000000000
   H               41.360000000000      39.900000000000      45.240000000000
   C               41.730000000000      38.090000000000      44.120000000000
   H               42.540000000000      37.770000000000      44.760000000000
   C               38.180000000000      40.180000000000      46.020000000000
   O               38.040000000000      38.980000000000      46.240000000000
   N               38.510000000000      41.040000000000      47.000000000000
   H               38.690000000000      41.990000000000      46.780000000000
   C               38.710000000000      40.660000000000      48.390000000000
   H               39.520000000000      39.940000000000      48.440000000000
   C               39.040000000000      41.900000000000      49.270000000000
   H               39.070000000000      41.630000000000      50.340000000000
   H               38.250000000000      42.680000000000      49.150000000000
   C               40.360000000000      42.550000000000      48.920000000000
   O               41.150000000000      41.990000000000      48.120000000000
   O               40.630000000000      43.630000000000      49.500000000000
   C               37.490000000000      40.020000000000      49.030000000000
   O               37.590000000000      39.010000000000      49.730000000000
   N               36.300000000000      40.610000000000      48.790000000000
   H               36.280000000000      41.460000000000      48.260000000000
   C               35.030000000000      40.070000000000      49.230000000000
   H               35.090000000000      39.890000000000      50.290000000000
   C               33.890000000000      41.060000000000      48.980000000000
   H               33.850000000000      41.330000000000      47.900000000000
   C               32.530000000000      40.440000000000      49.380000000000
   H               32.570000000000      40.060000000000      50.430000000000
   H               32.240000000000      39.600000000000      48.720000000000
   H               31.730000000000      41.210000000000      49.320000000000
   C               34.160000000000      42.330000000000      49.810000000000
   H               35.110000000000      42.820000000000      49.530000000000
   H               34.180000000000      42.090000000000      50.890000000000
   H               33.340000000000      43.060000000000      49.640000000000
   C               34.720000000000      38.730000000000      48.590000000000
   O               34.410000000000      37.760000000000      49.290000000000
   N               34.900000000000      38.600000000000      47.260000000000
   H               35.140000000000      39.390000000000      46.700000000000
   C               34.740000000000      37.330000000000      46.560000000000
   H               33.760000000000      36.950000000000      46.790000000000
   C               34.800000000000      37.500000000000      45.040000000000
   H               35.700000000000      38.090000000000      44.770000000000
   C               34.850000000000      36.150000000000      44.290000000000
   H               33.980000000000      35.520000000000      44.580000000000
   H               35.780000000000      35.590000000000      44.500000000000
   H               34.800000000000      36.320000000000      43.200000000000
   C               33.540000000000      38.270000000000      44.590000000000
   H               33.490000000000      39.280000000000      45.040000000000
   H               32.620000000000      37.710000000000      44.880000000000
   H               33.520000000000      38.380000000000      43.480000000000
   C               35.710000000000      36.270000000000      47.050000000000
   O               35.320000000000      35.140000000000      47.320000000000
   N               37.000000000000      36.630000000000      47.250000000000
   H               37.290000000000      37.540000000000      46.970000000000
   C               38.030000000000      35.770000000000      47.810000000000
   H               38.130000000000      34.910000000000      47.170000000000
   C               39.380000000000      36.560000000000      47.850000000000
   H               39.200000000000      37.490000000000      48.430000000000
   H               39.620000000000      36.870000000000      46.810000000000
   C               40.590000000000      35.810000000000      48.450000000000
   H               40.900000000000      35.030000000000      47.710000000000
   H               40.330000000000      35.250000000000      49.370000000000
   C               41.820000000000      36.690000000000      48.760000000000
   H               42.040000000000      37.360000000000      47.900000000000
   H               42.700000000000      36.030000000000      48.920000000000
   N               41.520000000000      37.510000000000      49.980000000000
   H               40.580000000000      37.830000000000      50.120000000000
   C               42.430000000000      37.970000000000      50.840000000000
   N               43.670000000000      37.540000000000      50.870000000000
   H               43.830000000000      36.610000000000      50.520000000000
   H               44.290000000000      37.880000000000      51.570000000000
   N               42.100000000000      38.850000000000      51.760000000000
   H               41.280000000000      39.410000000000      51.670000000000
   H               42.790000000000      39.190000000000      52.400000000000
   C               37.730000000000      35.250000000000      49.210000000000
   O               37.950000000000      34.090000000000      49.510000000000
   N               37.220000000000      36.110000000000      50.110000000000
   H               37.050000000000      37.060000000000      49.860000000000
   C               36.950000000000      35.700000000000      51.470000000000
   H               37.680000000000      34.960000000000      51.770000000000
   C               37.110000000000      36.910000000000      52.440000000000
   H               36.430000000000      37.720000000000      52.100000000000
   H               38.160000000000      37.260000000000      52.310000000000
   C               36.840000000000      36.570000000000      53.930000000000
   H               37.390000000000      35.630000000000      54.190000000000
   H               35.760000000000      36.380000000000      54.090000000000
   C               37.280000000000      37.630000000000      54.950000000000
   O               37.220000000000      37.400000000000      56.160000000000
   N               37.730000000000      38.810000000000      54.480000000000
   H               38.000000000000      39.480000000000      55.160000000000
   H               37.650000000000      39.020000000000      53.500000000000
   C               35.590000000000      35.030000000000      51.650000000000
   O               35.410000000000      34.210000000000      52.550000000000
   N               34.610000000000      35.330000000000      50.790000000000
   H               34.740000000000      36.030000000000      50.090000000000
   C               33.270000000000      34.780000000000      50.920000000000
   H               33.130000000000      34.380000000000      51.910000000000
   C               32.180000000000      35.880000000000      50.700000000000
   H               31.180000000000      35.410000000000      50.690000000000
   H               32.340000000000      36.340000000000      49.710000000000
   S               32.220000000000      37.170000000000      52.000000000000
   H               31.690000000000      36.420000000000      52.960000000000
   C               32.980000000000      33.630000000000      49.970000000000
   O               31.900000000000      33.050000000000      50.050000000000
   N               33.940000000000      33.260000000000      49.090000000000
   H               34.820000000000      33.730000000000      49.040000000000
   C               33.840000000000      32.100000000000      48.220000000000
   H               32.890000000000      31.600000000000      48.370000000000
   C               33.990000000000      32.400000000000      46.700000000000
   H               33.770000000000      31.480000000000      46.120000000000
   H               35.030000000000      32.710000000000      46.480000000000
   O               33.090000000000      33.440000000000      46.280000000000
   H               33.390000000000      34.200000000000      46.780000000000
   C               34.940000000000      31.070000000000      48.570000000000
   O               35.720000000000      31.260000000000      49.540000000000
   O               34.970000000000      30.020000000000      47.890000000000
   C               56.106478055385      70.504598990541      56.800041121692
   H               55.179571500693      70.425598899674      56.231418601561
   H               56.303886155588      71.560083326743      56.962351137135
   H               55.949002529238      70.018701491026      57.760207678596
   C               57.240099329628      69.860691735487      56.023100543190
   O               57.950170537951      70.519309189502      55.225623221956
   N               57.418038198457      68.524531815273      56.208880714360
   H               56.874268024486      68.014497290567      56.912409206905
   C               58.447489854075      67.731620895156      55.533284061728
   H               58.379532132457      67.911284712239      54.442282849838
   C               59.883454757269      68.140752289040      55.977378253292
   H               60.097478553356      69.112316926036      55.523853696764
   H               60.600491762470      67.427828033989      55.558369812896
   C               60.072390112318      68.250739802415      57.506757159141
   H               59.216820391792      68.816512718552      57.909700728945
   C               60.106437311169      66.876194546016      58.183867168315
   H               60.897834267790      66.265616151738      57.755748733064
   H               59.161765264286      66.352700173419      58.063992008548
   H               60.296795905812      66.982856773349      59.249607840466
   C               61.348407202478      69.040013253581      57.825000869810
   H               61.329753420444      70.017347583303      57.347301984338
   H               62.228334739856      68.506781752634      57.474046915418
   H               61.451256460143      69.186596061800      58.897768813498
   C               58.119465039881      66.254008299840      55.805059607434
   O               57.217708359045      65.941225289741      56.624480269068
   N               58.801224707093      65.303348496724      55.117287944036
   H               59.536152092216      65.559756118171      54.452652233536
   C               58.429563847674      63.885047122255      55.220735980956
   H               57.527104362353      63.847271405298      55.850664549493
   C               58.105588162939      63.309789792212      53.834441525246
   H               58.989072642322      63.314949704574      53.199564123726
   H               57.332341115560      63.901052798696      53.347726362668
   H               57.748662337546      62.286837982229      53.929090458630
   C               59.549373326051      63.055443545942      55.895498680897
   O               60.761242587104      63.232758900863      55.642855972459
   N               59.127230744059      62.113274623990      56.782110214638
   H               58.126158176024      61.881716670162      56.834096701229
   C               60.061789489725      61.212639283704      57.476722266192
   H               60.980386572426      61.784480769585      57.688098522652
   C               59.407207342885      60.706810005678      58.776494311609
   H               60.090921766484      60.022565974827      59.283840444850
   H               58.526639714446      60.117019656431      58.497487246632
   C               58.997723468983      61.838607994903      59.733646841834
   H               58.533045894469      62.652248574436      59.169315428917
   H               59.885881537819      62.243744671927      60.224670152037
   C               58.018941927238      61.298571057806      60.772619263730
   O               58.408210874495      60.600022034398      61.739792355759
   N               56.702968750000      61.579981284079      60.584227386269
   H               55.972854791500      61.107131935703      61.131804454373
   H               56.405371435048      62.116078255349      59.771692347706
   C               60.396633307249      60.005697617990      56.568112968332
   O               59.642731536898      59.000699191547      56.537360851144
   N               61.503558582540      60.075637023931      55.786869529451
   H               62.168443148317      60.843644468066      55.916021440277
   C               61.972584303517      58.871926339743      55.066000785923
   H               61.119375248855      58.447738698459      54.512399839121
   C               63.068615830885      59.271920381446      54.064098446733
   H               63.553675041768      58.370094694375      53.680658569252
   H               63.839604653053      59.845513735426      54.586296776471
   C               62.479568175986      60.103461579825      52.888672537604
   H               61.594519374114      60.637167156832      53.267972767770
   C               63.479622981827      61.145574798227      52.391670873214
   H               64.369841221822      60.657175316660      52.002784450638
   H               63.777298596689      61.817100728830      53.193364143068
   H               63.048424638777      61.742014756166      51.590037387880
   C               62.032837476435      59.211053358125      51.723793057269
   H               61.438715031055      58.371368928386      52.075659169270
   H               62.895668377460      58.817252474497      51.188256643580
   H               61.438764342785      59.783460799652      51.013957310750
   C               62.387366112927      57.845130449812      56.145664723959
   O               63.222149085113      58.154409108754      57.040986579188
   N               61.746404873857      56.651424336595      56.171375075843
   H               61.154493908565      56.378740659726      55.380890885338
   C               61.688628955401      55.828511112757      57.398192834522
   H               61.777333890997      56.540191389083      58.243603301057
   C               60.327872132520      55.122424069515      57.502995511514
   H               60.353717392110      54.472538391301      58.382440115314
   H               60.173445520432      54.477326484610      56.635270594873
   C               59.204713579615      56.159951063797      57.601084689877
   H               59.006402336686      56.581452706362      56.615895517562
   H               59.544928509906      57.000825981312      58.218754307809
   C               57.888822081020      55.698110312116      58.196710617033
   O               56.798997324721      56.105760114038      57.738711118941
   N               57.918391860477      54.928882597175      59.323499003949
   H               58.784368170320      54.569410798500      59.714204781882
   H               57.046796280718      54.735035730480      59.813229887631
   C               62.877158798615      54.864825666801      57.567921242938
   O               62.746802793022      53.713872598533      58.076586609785
   N               64.084986912883      55.383279580800      57.258447609540
   H               64.136840638326      56.375363210794      57.017463336605
   C               65.340843901404      54.669127831902      57.468355661609
   H               65.130827770041      53.591046978018      57.359995381159
   C               66.357232872318      55.089521747387      56.360539770853
   H               65.849734620708      54.903290753537      55.399226216886
   C               66.721659578855      56.576016295840      56.435349476492
   H               67.168309794549      56.812983600915      57.397465643936
   H               65.851552472196      57.214477157012      56.297859197416
   H               67.444464344732      56.822521427636      55.660735646857
   C               67.613712512607      54.222428034512      56.417848690461
   H               67.358619194521      53.175896679262      56.548957811369
   H               68.258576417583      54.515642254212      57.245071183980
   H               68.170529944986      54.318027379989      55.490560167270
   C               65.895221578194      54.926333859350      58.886835987685
   O               65.645374030729      55.984046796692      59.511322434583
   N               66.640402706354      53.927323930428      59.433778635201
   H               66.964288818672      53.149593703152      58.847859655632
   C               67.416505332762      54.158058022326      60.661396588105
   H               66.785229570916      54.731850807847      61.360262923411
   C               67.802384550382      52.812806451872      61.285652104197
   H               68.373244716824      52.219340395588      60.573488981769
   H               66.913107404883      52.249833783813      61.561380830330
   H               68.405480832456      52.961429549409      62.177737841695
   C               68.680886105118      54.988503940080      60.321049576585
   O               69.304062111699      54.806594228910      59.243848060911
   N               69.081092800430      55.899853832309      61.240461864136
   H               68.523172178979      56.040833493520      62.085767483192
   C               70.248920648219      56.737085073249      61.049061812555
   H               69.965529554283      57.773471876747      60.821830231338
   H               70.834796414453      56.335437930894      60.222480621915
   H               70.862946903848      56.746246195824      61.954470376329
