# Supplementary material for: Structural and functional characterization of NEMO cleavage by SARS-CoV-2 3CLpro
Source: Nat Commun. 2022 Sep 8;13:5285. doi: 10.1038/s41467-022-32922-9 (PMC9453703; doi:10.1038/s41467-022-32922-9)
Supplement: Supplementary file 4 — Supplementary Data 1 [file 41467_2022_32922_MOESM4_ESM.zip › supp_files/dftb_xyzoutputs/getebind.sh]

#!/bin/bash

outfile=ebind.dat
rm -f $outfile
printf "%-30s %-30s %-30s %20s\n" "receptor" "ligand" "complex" "DFTB(kcal/mol)"
printf "%-30s %-30s %-30s %20s\n" "receptor" "ligand" "complex" "DFTB(kcal/mol)" >> ${outfile}
for ii in sars2 hku1 sars1 mers; do
  lname=${ii}_nemo
  pname=${ii}_receptor
  cname=${ii}_complex
  el=`grep "Free unco+D energy in solvent=" ${lname}.out | tail -n1 | awk '{printf "%.9f", $6}'`   
  ep=`grep "Free unco+D energy in solvent=" ${pname}.out | tail -n1 | awk '{printf "%.9f", $6}'`   
  ec=`grep "Free unco+D energy in solvent=" ${cname}.out | tail -n1 | awk '{printf "%.9f", $6}'`   
  ebind=`awk -v ep=${ep} -v el=${el} -v ec=${ec} 'BEGIN {printf "%.9f\n", (ec-ep-el)*627.509474}'`
  printf "%-30s %-30s %-30s %20.1f\n" $pname $lname $cname $ebind
  printf "%-30s %-30s %-30s %20.1f\n" $pname $lname $cname $ebind  >> ${outfile}
 # msars2 mnemo
done
