# Supplementary material for: Structural and functional characterization of NEMO cleavage by SARS-CoV-2 3CLpro
Source: Nat Commun. 2022 Sep 8;13:5285. doi: 10.1038/s41467-022-32922-9 (PMC9453703; doi:10.1038/s41467-022-32922-9)
Supplement: Supplementary file 4 — Supplementary Data 1 [file 41467_2022_32922_MOESM4_ESM.zip › supp_files/dftb_xyzoutputs/ebind.dat]

receptor                       ligand                         complex                              DFTB(kcal/mol)
sars2_receptor                 sars2_nemo                     sars2_complex                                 -71.0
hku1_receptor                  hku1_nemo                      hku1_complex                                  -53.8
sars1_receptor                 sars1_nemo                     sars1_complex                                 -60.2
mers_receptor                  mers_nemo                      mers_complex                                  -50.9
