# Supplementary material for: Structural and functional characterization of NEMO cleavage by SARS-CoV-2 3CLpro
Source: Nat Commun. 2022 Sep 8;13:5285. doi: 10.1038/s41467-022-32922-9 (PMC9453703; doi:10.1038/s41467-022-32922-9)
Supplement: Supplementary file 4 — Supplementary Data 1 [file 41467_2022_32922_MOESM4_ESM.zip › supp_files/dftb_xyzoutputs/mers_nemo.xyz]

120
 $fmoxyz
   C               52.597595876377      65.518749604737      53.017977903039
   H               52.726083033098      64.502156670636      52.646842004472
   H               51.954799915440      66.060014870423      52.331261859776
   H               52.098023963885      65.452745082360      53.984168413472
   C               53.930772141525      66.218324564920      53.148183631089
   O               54.184569252552      67.281853682060      52.527652907764
   N               54.882734890263      65.674087310984      53.961293642322
   H               55.783048381583      66.161815445897      54.023837613460
   C               54.730550456352      64.420253607031      54.706624432666
   H               53.732700118556      64.393496068646      55.176757157958
   C               55.810838624535      64.328782135577      55.810361592715
   H               56.795893808973      64.426764758240      55.343002132456
   H               55.770554002447      63.329283627567      56.253108161523
   C               55.659152845368      65.395526823299      56.918684095061
   H               55.578084617316      66.380068032400      56.432768608860
   C               54.396569218846      65.169020611503      57.758011032601
   H               54.422601604437      64.194481950897      58.241337257460
   H               53.499162294003      65.218565833275      57.145613628451
   H               54.315314501976      65.926392279620      58.533550654001
   C               56.908615391771      65.403924031173      57.807430059251
   H               57.800603400220      65.605956093317      57.218931842122
   H               57.040265811630      64.442918685458      58.300066476730
   H               56.827174715134      66.167893490315      58.576789111002
   C               54.849081192615      63.176623059856      53.792665180305
   O               54.223258098515      62.122040368554      54.065559379935
   N               55.670509725696      63.260586944127      52.715066294032
   H               56.245918907298      64.097371330838      52.573692942924
   C               55.990259775480      62.068818702066      51.895765385013
   H               55.054231388103      61.499044530079      51.770852699387
   C               56.542121009222      62.494886239332      50.539304184269
   H               57.484815214671      63.023329153097      50.663004198482
   H               55.842220500186      63.150385559462      50.026860808864
   H               56.719919620853      61.623083565044      49.915617040701
   C               56.999490950230      61.210080598705      52.706441923028
   O               58.239431241231      61.325224247418      52.571448881015
   N               56.460548451487      60.377883426120      53.635583176079
   H               55.444201831939      60.312994395065      53.735732017177
   C               57.312113632965      59.695757329574      54.622925854402
   H               58.072373939685      60.420423080126      54.968683581752
   C               56.463231923556      59.224308383564      55.816856959524
   H               57.108481948762      58.702218439280      56.528317011914
   H               55.724349451491      58.497719208851      55.466779729472
   C               55.763051885116      60.385895356728      56.533144427565
   H               54.999973326459      60.837856911785      55.892224224987
   H               56.498439209201      61.173139981984      56.740978366754
   C               55.157887973432      59.952561647499      57.864348451235
   O               55.763221731944      59.174964096508      58.640625781124
   N               53.946618895972      60.469233730559      58.201513654285
   H               53.515429716686      60.210368352119      59.088414400083
   H               53.429940306968      61.076522048458      57.568289650579
   C               58.042485536760      58.501085468835      53.961679998876
   O               57.428127049339      57.455070305965      53.634910895179
   N               59.375267324431      58.637316528340      53.744838621131
   H               59.866521247106      59.471162155590      54.080278662086
   C               60.188338830253      57.499529423988      53.270951928978
   H               59.626423809190      57.005247617533      52.459944321442
   C               61.558867160780      57.980163333226      52.772564062430
   H               62.155234175770      57.105430388948      52.497764402696
   H               62.078677144214      58.462412892819      53.605897000531
   C               61.478520180973      58.956627494638      51.578299205718
   H               60.775839994564      59.761557373468      51.844277270345
   C               62.851348852704      59.590849885165      51.324467973472
   H               63.588088651236      58.833166636446      51.066193098141
   H               63.203935763317      60.114884415498      52.210032726665
   H               62.800754635294      60.303334693289      50.504572267161
   C               60.953276228653      58.266853010004      50.313504050935
   H               59.949734252160      57.876339461165      50.466039873254
   H               61.597686479379      57.439015939894      50.025754510528
   H               60.917012444562      58.969057052885      49.484176384962
   C               60.323665149481      56.513205928263      54.456366450944
   O               61.198425291304      56.663404295855      55.346708199122
   N               59.401131354825      55.522650759817      54.528997095274
   H               58.700717204440      55.418649008892      53.789590923491
   C               59.325931955725      54.619101556288      55.691544312962
   H               59.557627925238      55.220781960521      56.588614936759
   C               57.909800261867      54.032620885512      55.806295473386
   H               57.887591247525      53.329795581517      56.643546290319
   H               57.684505274186      53.458683578357      54.903127791830
   C               56.852244638890      55.129732495388      56.011762142737
   H               56.854728178807      55.816768999355      55.161279550234
   H               57.114139911600      55.715718760404      56.899671797744
   C               55.453108599574      54.551710034382      56.189999386022
   O               54.548359541393      54.741684261761      55.341139658672
   N               55.214792313919      53.823485889996      57.312545536432
   H               54.290364782340      53.424983949114      57.472475882831
   H               55.937661269285      53.678274494536      58.014621027614
   C               60.419877523378      53.527607110561      55.536633979039
   O               60.181406562283      52.415609116844      55.005025571117
   N               61.650984665704      53.874089589184      55.982816791543
   H               61.807707034636      54.805587363565      56.380440200671
   C               62.842771903926      53.050523421590      55.771335191257
   H               62.522543289221      51.997455808900      55.712593129318
   C               63.531621514670      53.432544753079      54.404716984360
   H               62.763871048255      53.279744114614      53.631667459986
   C               63.946824132829      54.906996043066      54.379906737476
   H               64.707761610632      55.109240096438      55.130378659368
   H               63.094771932703      55.555304928399      54.574024424265
   H               64.356887130426      55.165530722881      53.406483403025
   C               64.715479523259      52.513161471362      54.093039313602
   H               64.415728174542      51.467585367880      54.129926031777
   H               65.532709965936      52.658908419887      54.798626593764
   H               65.094285861634      52.719833763540      53.095144544471
   C               63.782732291069      53.251175806462      56.969858611055
   O               63.739840358173      54.305233004028      57.653169431489
   N               64.639762528477      52.242349172396      57.267190634407
   H               64.674605514128      51.404667251644      56.681473481753
   C               65.659534564410      52.369331596902      58.313237287316
   H               65.412773130527      53.281465818261      58.881305480672
   C               65.623898799374      51.152051940265      59.251736833554
   H               65.820230926228      50.235144833906      58.699973413801
   H               64.647100356293      51.064668532425      59.721636055461
   H               66.372782363743      51.248239167013      60.034205574129
   C               67.054260244451      52.544386013666      57.660306515764
   O               67.207918836647      52.400460340148      56.423003213707
   N               68.080534817692      52.862379314569      58.490521717871
   H               67.902299667254      52.978797618263      59.491160457748
   C               69.441920789450      53.045623793428      58.025392003799
   H               69.802553193005      54.055104985759      58.253809792933
   H               69.464698636278      52.894208173543      56.947136351010
   H               70.119555731633      52.328238080712      58.502739994444
