# Supplementary material for: Structural and functional characterization of NEMO cleavage by SARS-CoV-2 3CLpro
Source: Nat Commun. 2022 Sep 8;13:5285. doi: 10.1038/s41467-022-32922-9 (PMC9453703; doi:10.1038/s41467-022-32922-9)
Supplement: Supplementary file 4 — Supplementary Data 1 [file 41467_2022_32922_MOESM4_ESM.zip › supp_files/ML_predictions/boosted_tree_predictions.xlsx]

## Sheet: boosted_tree_predictions
3CLPro Variant	Predicted Affinity
HKU1/hku1_simA_84400	8.81204
HKU1/hku1_simB_26800	5.94034
HKU1/hku1_simD_57200	7.15532
HKU1/hku1_simE_125600	5.68094
HKU1/hku1_simE_175200	9.74604
HKU1/hku1_simE_217200	4.61903
MERS/mers_simA_26400	3.57738
MERS/mers_simB_152800	4.82867
MERS/mers_simB_36400	5.81112
MERS/mers_simC_9200	5.05217
MERS/mers_simD_23600	5.75908
MERS/mers_simE_10800	4.69512
SARS1/sars1_simA_14800	6.08363
SARS1/sars1_simB_23200	5.79387
SARS1/sars1_simB_58400	5.03313
SARS1/sars1_simC_29200	6.06113
SARS1/sars1_simC_4000	6.35134
SARS1/sars1_simD_10800	6.80068
SARS2/sars2_simA_12000	8.42387
SARS2/sars2_simA_152400	6.46615
SARS2/sars2_simC_218000	8.15798
SARS2/sars2_simC_223200	7.5524
SARS2/sars2_simE_11200	9.8781
SARS2/sars2_simE_41600	8.97214
