# Supplementary material for: Structural and functional characterization of NEMO cleavage by SARS-CoV-2 3CLpro
Source: Nat Commun. 2022 Sep 8;13:5285. doi: 10.1038/s41467-022-32922-9 (PMC9453703; doi:10.1038/s41467-022-32922-9)
Supplement: Supplementary file 4 — Supplementary Data 1 [file 41467_2022_32922_MOESM4_ESM.zip › supp_files/ML_predictions/random_forest_unscaled_features_predictions.xlsx]

## Sheet: random_forest_unscaled_features
3CLPro Variant	Predicted Affinity
HKU1/hku1_simA_84400	6.7736
HKU1/hku1_simB_26800	5.8954
HKU1/hku1_simD_57200	6.2009
HKU1/hku1_simE_125600	5.9805
HKU1/hku1_simE_175200	6.7635
HKU1/hku1_simE_217200	6.0565
MERS/mers_simA_26400	5.8251
MERS/mers_simB_152800	6.0468
MERS/mers_simB_36400	6.1633
MERS/mers_simC_9200	6.0698
MERS/mers_simD_23600	6.2019
MERS/mers_simE_10800	6.1827
SARS1/sars1_simA_14800	6.3016
SARS1/sars1_simB_23200	6.1243
SARS1/sars1_simB_58400	5.9993
SARS1/sars1_simC_29200	6.1743
SARS1/sars1_simC_4000	6.4063
SARS1/sars1_simD_10800	6.3811
SARS2/sars2_simA_12000	6.3671
SARS2/sars2_simA_152400	5.9781
SARS2/sars2_simC_218000	6.3251
SARS2/sars2_simC_223200	6.3734
SARS2/sars2_simE_11200	6.9337
SARS2/sars2_simE_41600	6.553
