# Supplementary material for: Structural and functional characterization of NEMO cleavage by SARS-CoV-2 3CLpro
Source: Nat Commun. 2022 Sep 8;13:5285. doi: 10.1038/s41467-022-32922-9 (PMC9453703; doi:10.1038/s41467-022-32922-9)
Supplement: Supplementary file 4 — Supplementary Data 1 [file 41467_2022_32922_MOESM4_ESM.zip › supp_files/ML_predictions/random_forest_predictions.xlsx]

## Sheet: random_forest_predictions
3CLPro Variant	Predicted Affinity
HKU1/hku1_simA_84400	8.9415
HKU1/hku1_simB_26800	6.0501
HKU1/hku1_simD_57200	7.2158
HKU1/hku1_simE_125600	5.4416
HKU1/hku1_simE_175200	10.6356
HKU1/hku1_simE_217200	4.0751
MERS/mers_simA_26400	4.4306
MERS/mers_simB_152800	5.0452
MERS/mers_simB_36400	4.7155
MERS/mers_simC_9200	4.5122
MERS/mers_simD_23600	5.5929
MERS/mers_simE_10800	4.565
SARS1/sars1_simA_14800	6.2254
SARS1/sars1_simB_23200	6.1566
SARS1/sars1_simB_58400	4.3276
SARS1/sars1_simC_29200	6.0839
SARS1/sars1_simC_4000	6.7447
SARS1/sars1_simD_10800	7.5502
SARS2/sars2_simA_12000	8.9775
SARS2/sars2_simA_152400	6.2595
SARS2/sars2_simC_218000	8.6166
SARS2/sars2_simC_223200	7.7096
SARS2/sars2_simE_11200	10.0497
SARS2/sars2_simE_41600	9.2654
