# Supplementary material for: Structural and functional characterization of NEMO cleavage by SARS-CoV-2 3CLpro
Source: Nat Commun. 2022 Sep 8;13:5285. doi: 10.1038/s41467-022-32922-9 (PMC9453703; doi:10.1038/s41467-022-32922-9)
Supplement: Supplementary file 4 — Supplementary Data 1 [file 41467_2022_32922_MOESM4_ESM.zip › supp_files/ML_predictions/support_vector_machine_predictions.xlsx]

## Sheet: support_vector_machine_predicti
3CLPro Variant	Predicted Affinity
HKU1/hku1_simA_84400	9.3908
HKU1/hku1_simB_26800	6.05631
HKU1/hku1_simD_57200	7.10298
HKU1/hku1_simE_125600	5.65906
HKU1/hku1_simE_175200	9.64675
HKU1/hku1_simE_217200	5.22157
MERS/mers_simA_26400	5.35702
MERS/mers_simB_152800	5.63799
MERS/mers_simB_36400	6.01158
MERS/mers_simC_9200	5.42277
MERS/mers_simD_23600	5.31782
MERS/mers_simE_10800	5.18196
SARS1/sars1_simA_14800	7.64869
SARS1/sars1_simB_23200	6.25162
SARS1/sars1_simB_58400	5.80979
SARS1/sars1_simC_29200	6.3235
SARS1/sars1_simC_4000	6.86569
SARS1/sars1_simD_10800	7.36519
SARS2/sars2_simA_12000	8.52743
SARS2/sars2_simA_152400	7.19278
SARS2/sars2_simC_218000	8.15087
SARS2/sars2_simC_223200	7.5894
SARS2/sars2_simE_11200	9.2909
SARS2/sars2_simE_41600	8.90568
