# Supplementary material for: Structural and functional characterization of NEMO cleavage by SARS-CoV-2 3CLpro
Source: Nat Commun. 2022 Sep 8;13:5285. doi: 10.1038/s41467-022-32922-9 (PMC9453703; doi:10.1038/s41467-022-32922-9)
Supplement: Supplementary file 4 — Supplementary Data 1 [file 41467_2022_32922_MOESM4_ESM.zip › supp_files/ML_predictions/ML_affinity_feature_table.xlsx]

## Sheet: ML_affinity_feature_table
3CLPro Variant	Features
	Xscore	DSX	RF-Score-VS	Deltavina	RF-Score-3	GalaxyDockBP2	Cyscore
HKU1/hku1_simA_84400	-11.39	-258.193	6.81136	6.94	6.96	-35.811	-7.9625
HKU1/hku1_simB_26800	-11.05	-265.717	6.9338	6.4	6.81	-33.321	-7.4809
HKU1/hku1_simD_57200	-11.47	-257.707	7.06867	6.61	6.91	-36.238	-9.107
HKU1/hku1_simE_125600	-10.75	-245.059	6.85962	6.51	6.77	-33.346	-7.3256
HKU1/hku1_simE_175200	-11.12	-245.881	6.76783	6.74	6.98	-36.306	-7.417
HKU1/hku1_simE_217200	-11.25	-274.372	6.88751	6.73	6.7	-34.335	-8.5924
MERS/mers_simA_26400	-10.33	-224.172	6.67795	6.25	6.7	-31.196	-7.193
MERS/mers_simB_152800	-10.81	-219.096	6.7095	6.46	6.74	-32.381	-7.2919
MERS/mers_simB_36400	-10.67	-237.836	6.76476	6.49	6.76	-32.816	-6.8015
MERS/mers_simC_9200	-11.32	-258.59	6.90849	6.78	6.71	-34.301	-8.6331
MERS/mers_simD_23600	-11.41	-267.593	6.74974	6.9	6.71	-35.157	-9.1743
MERS/mers_simE_10800	-10.76	-238.174	6.85384	6.63	6.71	-34.874	-7.2759
SARS1/sars1_simA_14800	-11.32	-247.288	6.88086	7.06	6.75	-33.852	-7.2352
SARS1/sars1_simB_23200	-10.93	-248.004	6.76827	6.77	6.75	-32.125	-7.6929
SARS1/sars1_simB_58400	-11.05	-247.99	6.82757	6.77	6.65	-33.912	-8.0477
SARS1/sars1_simC_29200	-11.13	-242.494	6.74758	6.75	6.79	-37.122	-7.716
SARS1/sars1_simC_4000	-10.91	-243.131	6.65977	6.84	6.75	-34.447	-6.6975
SARS1/sars1_simD_10800	-10.8	-219.014	6.64456	6.8	6.76	-30.927	-6.3545
SARS2/sars2_simA_12000	-11.38	-267.908	6.88771	6.71	6.95	-33.585	-7.9057
SARS2/sars2_simA_152400	-11.23	-256.207	6.87861	6.55	6.88	-35.22	-7.8906
SARS2/sars2_simC_218000	-11	-235.786	6.87805	6.67	6.93	-34.221	-7.1276
SARS2/sars2_simC_223200	-11.19	-254.091	6.84807	6.95	6.85	-35.667	-8.2322
SARS2/sars2_simE_11200	-11.69	-271.908	6.76521	7.18	6.97	-37.103	-7.9937
SARS2/sars2_simE_41600	-11.51	-260.044	6.75133	7.11	6.92	-35.267	-7.9867
