# Supplementary material for: Structural and functional characterization of NEMO cleavage by SARS-CoV-2 3CLpro
Source: Nat Commun. 2022 Sep 8;13:5285. doi: 10.1038/s41467-022-32922-9 (PMC9453703; doi:10.1038/s41467-022-32922-9)
Supplement: Supplementary file 4 — Supplementary Data 1 [file 41467_2022_32922_MOESM4_ESM.zip › supp_files/ML_predictions/boosted_tree_unscaled_features_predictions.xlsx]

## Sheet: boosted_tree_unscaled_features_
3CLPro Variant	Predicted Affinity
HKU1/hku1_simA_84400	6.82677
HKU1/hku1_simB_26800	6.17437
HKU1/hku1_simD_57200	6.98746
HKU1/hku1_simE_125600	6.37786
HKU1/hku1_simE_175200	6.959
HKU1/hku1_simE_217200	6.71217
MERS/mers_simA_26400	6.28738
MERS/mers_simB_152800	6.25643
MERS/mers_simB_36400	6.32688
MERS/mers_simC_9200	6.71217
MERS/mers_simD_23600	6.75153
MERS/mers_simE_10800	6.29142
SARS1/sars1_simA_14800	6.44294
SARS1/sars1_simB_23200	6.78692
SARS1/sars1_simB_58400	6.69151
SARS1/sars1_simC_29200	6.68339
SARS1/sars1_simC_4000	6.45711
SARS1/sars1_simD_10800	6.42639
SARS2/sars2_simA_12000	6.58413
SARS2/sars2_simA_152400	6.70477
SARS2/sars2_simC_218000	6.53615
SARS2/sars2_simC_223200	6.80813
SARS2/sars2_simE_11200	6.87762
SARS2/sars2_simE_41600	6.7709
