# Supplementary material for: Structural and functional characterization of NEMO cleavage by SARS-CoV-2 3CLpro
Source: Nat Commun. 2022 Sep 8;13:5285. doi: 10.1038/s41467-022-32922-9 (PMC9453703; doi:10.1038/s41467-022-32922-9)
Supplement: Supplementary file 4 — Supplementary Data 1 [file 41467_2022_32922_MOESM4_ESM.zip › supp_files/MDML_snapshots/SARS2/rmsd.dat]

rmsd
sars2_simA_109200.pdb sars2_simA_109200.pdb 0.000000
sars2_simA_109200.pdb sars2_simA_109600.pdb 1.024989
sars2_simA_109200.pdb sars2_simC_223200.pdb 1.144438
sars2_simA_109600.pdb sars2_simA_109200.pdb 1.021832
sars2_simA_109600.pdb sars2_simA_109600.pdb 0.000000
sars2_simA_12000.pdb sars2_simA_12000.pdb 0.000000
sars2_simA_12000.pdb sars2_simA_66800.pdb 1.199201
sars2_simA_12000.pdb sars2_simB_2400.pdb 1.192959
sars2_simA_12000.pdb sars2_simE_28000.pdb 1.194036
sars2_simA_152400.pdb sars2_simA_152400.pdb 0.000000
sars2_simA_152400.pdb sars2_simA_158000.pdb 1.187837
sars2_simA_158000.pdb sars2_simA_152400.pdb 1.187714
sars2_simA_158000.pdb sars2_simA_158000.pdb 0.000000
sars2_simA_158000.pdb sars2_simA_194000.pdb 1.176403
sars2_simA_158000.pdb sars2_simB_15200.pdb 1.078476
sars2_simA_158000.pdb sars2_simC_223200.pdb 1.182186
sars2_simA_158000.pdb sars2_simE_11200.pdb 1.174740
sars2_simA_158000.pdb sars2_simE_28000.pdb 1.172621
sars2_simA_158000.pdb sars2_simE_6000.pdb 1.182727
sars2_simA_185200.pdb sars2_simA_185200.pdb 0.000000
sars2_simA_185200.pdb sars2_simB_15200.pdb 1.194277
sars2_simA_185200.pdb sars2_simD_81200.pdb 1.175049
sars2_simA_185200.pdb sars2_simE_41600.pdb 1.181570
sars2_simA_185200.pdb sars2_simE_6000.pdb 1.146560
sars2_simA_194000.pdb sars2_simA_158000.pdb 1.176786
sars2_simA_194000.pdb sars2_simA_194000.pdb 0.000000
sars2_simA_194000.pdb sars2_simB_15200.pdb 1.157157
sars2_simA_194000.pdb sars2_simD_89600.pdb 1.164029
sars2_simA_194000.pdb sars2_simE_11200.pdb 1.194106
sars2_simA_194000.pdb sars2_simE_28000.pdb 1.178436
sars2_simA_66800.pdb sars2_simA_12000.pdb 1.198596
sars2_simA_66800.pdb sars2_simA_66800.pdb 0.000000
sars2_simB_132800.pdb sars2_simB_132800.pdb 0.000000
sars2_simB_132800.pdb sars2_simB_88400.pdb 1.153502
sars2_simB_15200.pdb sars2_simA_158000.pdb 1.114896
sars2_simB_15200.pdb sars2_simA_185200.pdb 1.184122
sars2_simB_15200.pdb sars2_simA_194000.pdb 1.157467
sars2_simB_15200.pdb sars2_simB_15200.pdb 0.000000
sars2_simB_15200.pdb sars2_simC_148400.pdb 1.158992
sars2_simB_15200.pdb sars2_simC_223200.pdb 1.060432
sars2_simB_15200.pdb sars2_simC_3200.pdb 1.104180
sars2_simB_15200.pdb sars2_simD_40800.pdb 1.183027
sars2_simB_15200.pdb sars2_simD_81200.pdb 1.140027
sars2_simB_15200.pdb sars2_simD_89600.pdb 1.098813
sars2_simB_15200.pdb sars2_simE_11200.pdb 1.031990
sars2_simB_15200.pdb sars2_simE_28000.pdb 1.100348
sars2_simB_15200.pdb sars2_simE_6000.pdb 1.045938
sars2_simB_2400.pdb sars2_simB_2400.pdb 0.000000
sars2_simB_2400.pdb sars2_simD_89600.pdb 1.174267
sars2_simB_2400.pdb sars2_simE_28000.pdb 1.080018
sars2_simB_5200.pdb sars2_simB_5200.pdb 0.000000
sars2_simB_5200.pdb sars2_simC_3200.pdb 1.154285
sars2_simB_5200.pdb sars2_simD_89600.pdb 1.152621
sars2_simB_5200.pdb sars2_simE_11200.pdb 1.168464
sars2_simB_5200.pdb sars2_simE_28000.pdb 1.128765
sars2_simB_5200.pdb sars2_simE_6000.pdb 1.158622
sars2_simB_56000.pdb sars2_simA_152400.pdb 1.093343
sars2_simB_56000.pdb sars2_simB_132800.pdb 1.115260
sars2_simB_56000.pdb sars2_simB_56000.pdb 0.000000
sars2_simB_56000.pdb sars2_simE_217600.pdb 1.180699
sars2_simB_78800.pdb sars2_simB_78800.pdb 0.000000
sars2_simB_78800.pdb sars2_simB_88400.pdb 1.026368
sars2_simB_78800.pdb sars2_simD_191200.pdb 1.170694
sars2_simB_88400.pdb sars2_simB_132800.pdb 1.153858
sars2_simB_88400.pdb sars2_simB_78800.pdb 1.022009
sars2_simB_88400.pdb sars2_simB_88400.pdb 0.000000
sars2_simC_148400.pdb sars2_simB_15200.pdb 1.159140
sars2_simC_148400.pdb sars2_simC_148400.pdb 0.000000
sars2_simC_148400.pdb sars2_simE_28000.pdb 1.189494
sars2_simC_182400.pdb sars2_simC_182400.pdb 0.000000
sars2_simC_182400.pdb sars2_simE_197200.pdb 1.161639
sars2_simC_218000.pdb sars2_simC_218000.pdb 0.000000
sars2_simC_218000.pdb sars2_simD_40800.pdb 1.102626
sars2_simC_218000.pdb sars2_simE_217600.pdb 1.071625
sars2_simC_218000.pdb sars2_simE_28000.pdb 1.102146
sars2_simC_223200.pdb sars2_simA_109200.pdb 1.146570
sars2_simC_223200.pdb sars2_simA_158000.pdb 1.192723
sars2_simC_223200.pdb sars2_simB_15200.pdb 1.060089
sars2_simC_223200.pdb sars2_simC_223200.pdb 0.000000
sars2_simC_223200.pdb sars2_simD_81200.pdb 1.109442
sars2_simC_223200.pdb sars2_simE_197200.pdb 1.182161
sars2_simC_3200.pdb sars2_simB_15200.pdb 1.104031
sars2_simC_3200.pdb sars2_simB_5200.pdb 1.154163
sars2_simC_3200.pdb sars2_simC_3200.pdb 0.000000
sars2_simC_3200.pdb sars2_simD_81200.pdb 1.175212
sars2_simC_3200.pdb sars2_simD_89600.pdb 1.077265
sars2_simC_3200.pdb sars2_simE_11200.pdb 0.901577
sars2_simC_3200.pdb sars2_simE_28000.pdb 1.093090
sars2_simC_3200.pdb sars2_simE_6000.pdb 1.193972
sars2_simD_191200.pdb sars2_simB_78800.pdb 1.170814
sars2_simD_191200.pdb sars2_simD_191200.pdb 0.000000
sars2_simD_191200.pdb sars2_simD_81200.pdb 1.119338
sars2_simD_191200.pdb sars2_simE_6000.pdb 1.197922
sars2_simD_40800.pdb sars2_simB_15200.pdb 1.182970
sars2_simD_40800.pdb sars2_simC_218000.pdb 1.110136
sars2_simD_40800.pdb sars2_simC_3200.pdb 1.181460
sars2_simD_40800.pdb sars2_simD_40800.pdb 0.000000
sars2_simD_40800.pdb sars2_simD_81200.pdb 1.132914
sars2_simD_40800.pdb sars2_simD_89600.pdb 1.173306
sars2_simD_81200.pdb sars2_simA_185200.pdb 1.175833
sars2_simD_81200.pdb sars2_simB_15200.pdb 1.109175
sars2_simD_81200.pdb sars2_simC_223200.pdb 1.109044
sars2_simD_81200.pdb sars2_simD_191200.pdb 1.146043
sars2_simD_81200.pdb sars2_simD_40800.pdb 1.131084
sars2_simD_81200.pdb sars2_simD_81200.pdb 0.000000
sars2_simD_81200.pdb sars2_simD_89600.pdb 1.193586
sars2_simD_81200.pdb sars2_simE_6000.pdb 1.164100
sars2_simD_89600.pdb sars2_simA_12000.pdb 1.188891
sars2_simD_89600.pdb sars2_simA_194000.pdb 1.139530
sars2_simD_89600.pdb sars2_simB_15200.pdb 1.087928
sars2_simD_89600.pdb sars2_simB_2400.pdb 1.173665
sars2_simD_89600.pdb sars2_simB_5200.pdb 1.152585
sars2_simD_89600.pdb sars2_simC_3200.pdb 1.076965
sars2_simD_89600.pdb sars2_simD_40800.pdb 1.174065
sars2_simD_89600.pdb sars2_simD_81200.pdb 1.197914
sars2_simD_89600.pdb sars2_simD_89600.pdb 0.000000
sars2_simD_89600.pdb sars2_simE_11200.pdb 1.032045
sars2_simD_89600.pdb sars2_simE_28000.pdb 0.976254
sars2_simD_89600.pdb sars2_simE_6000.pdb 1.132566
sars2_simE_11200.pdb sars2_simA_158000.pdb 1.181265
sars2_simE_11200.pdb sars2_simA_194000.pdb 1.191142
sars2_simE_11200.pdb sars2_simB_15200.pdb 1.060440
sars2_simE_11200.pdb sars2_simB_5200.pdb 1.168316
sars2_simE_11200.pdb sars2_simC_3200.pdb 0.901776
sars2_simE_11200.pdb sars2_simD_89600.pdb 1.032445
sars2_simE_11200.pdb sars2_simE_11200.pdb 0.000000
sars2_simE_11200.pdb sars2_simE_28000.pdb 1.090403
sars2_simE_11200.pdb sars2_simE_6000.pdb 1.196120
sars2_simE_197200.pdb sars2_simC_182400.pdb 1.129125
sars2_simE_197200.pdb sars2_simC_223200.pdb 1.182545
sars2_simE_197200.pdb sars2_simE_197200.pdb 0.000000
sars2_simE_217600.pdb sars2_simC_218000.pdb 1.141131
sars2_simE_217600.pdb sars2_simE_217600.pdb 0.000000
sars2_simE_217600.pdb sars2_simE_41600.pdb 1.165272
sars2_simE_28000.pdb sars2_simA_12000.pdb 1.193274
sars2_simE_28000.pdb sars2_simA_194000.pdb 1.178345
sars2_simE_28000.pdb sars2_simB_15200.pdb 1.102284
sars2_simE_28000.pdb sars2_simB_2400.pdb 1.080134
sars2_simE_28000.pdb sars2_simB_5200.pdb 1.128767
sars2_simE_28000.pdb sars2_simC_148400.pdb 1.190619
sars2_simE_28000.pdb sars2_simC_218000.pdb 1.075361
sars2_simE_28000.pdb sars2_simC_3200.pdb 1.093083
sars2_simE_28000.pdb sars2_simD_89600.pdb 0.976308
sars2_simE_28000.pdb sars2_simE_11200.pdb 1.090428
sars2_simE_28000.pdb sars2_simE_28000.pdb 0.000000
sars2_simE_28000.pdb sars2_simE_41600.pdb 1.176662
sars2_simE_41600.pdb sars2_simA_185200.pdb 1.178166
sars2_simE_41600.pdb sars2_simE_217600.pdb 1.178841
sars2_simE_41600.pdb sars2_simE_28000.pdb 1.176895
sars2_simE_41600.pdb sars2_simE_41600.pdb 0.000000
sars2_simE_6000.pdb sars2_simA_185200.pdb 1.146389
sars2_simE_6000.pdb sars2_simB_15200.pdb 1.100470
sars2_simE_6000.pdb sars2_simB_5200.pdb 1.158672
sars2_simE_6000.pdb sars2_simC_3200.pdb 1.194371
sars2_simE_6000.pdb sars2_simD_191200.pdb 1.198122
sars2_simE_6000.pdb sars2_simD_81200.pdb 1.164524
sars2_simE_6000.pdb sars2_simD_89600.pdb 1.133489
sars2_simE_6000.pdb sars2_simE_11200.pdb 1.197065
sars2_simE_6000.pdb sars2_simE_6000.pdb 0.000000
