# Supplementary material for: Structural and functional characterization of NEMO cleavage by SARS-CoV-2 3CLpro
Source: Nat Commun. 2022 Sep 8;13:5285. doi: 10.1038/s41467-022-32922-9 (PMC9453703; doi:10.1038/s41467-022-32922-9)
Supplement: Supplementary file 4 — Supplementary Data 1 [file 41467_2022_32922_MOESM4_ESM.zip › supp_files/MDML_snapshots/SARS2/sars2_simC_223200.pdb]

REMARK    GENERATED BY TRJCONV
TITLE     Title t= 223200.00000 step= 55800000
REMARK    THIS IS A SIMULATION BOX
CRYST1  101.571  101.571  101.571  90.00  90.00  90.00 P 1           1
MODEL        1
ATOM      1  N   SER A   1      54.560  46.150  35.640  1.00  0.00           N
ATOM      2  HT1 SER A   1      55.480  45.950  35.190  1.00  0.00           H
ATOM      3  HT2 SER A   1      54.720  46.320  36.660  1.00  0.00           H
ATOM      4  HT3 SER A   1      54.210  47.080  35.330  1.00  0.00           H
ATOM      5  CA  SER A   1      53.530  45.090  35.380  1.00  0.00           C
ATOM      6  HA  SER A   1      53.260  45.290  34.350  1.00  0.00           H
ATOM      7  CB  SER A   1      54.000  43.630  35.460  1.00  0.00           C
ATOM      8  HB1 SER A   1      54.750  43.440  34.660  1.00  0.00           H
ATOM      9  HB2 SER A   1      53.130  42.950  35.350  1.00  0.00           H
ATOM     10  OG  SER A   1      54.830  43.280  36.650  1.00  0.00           O
ATOM     11  HG1 SER A   1      55.720  43.630  36.580  1.00  0.00           H
ATOM     12  C   SER A   1      52.190  45.270  36.160  1.00  0.00           C
ATOM     13  O   SER A   1      51.640  46.390  36.170  1.00  0.00           O
ATOM     14  N   GLY A   2      51.700  44.230  36.880  1.00  0.00           N
ATOM     15  HN  GLY A   2      52.040  43.300  36.910  1.00  0.00           H
ATOM     16  CA  GLY A   2      50.370  44.210  37.550  1.00  0.00           C
ATOM     17  HA1 GLY A   2      50.410  44.940  38.330  1.00  0.00           H
ATOM     18  HA2 GLY A   2      50.310  43.250  38.050  1.00  0.00           H
ATOM     19  C   GLY A   2      49.150  44.300  36.660  1.00  0.00           C
ATOM     20  O   GLY A   2      49.240  44.230  35.420  1.00  0.00           O
ATOM     21  N   PHE A   3      47.930  44.460  37.260  1.00  0.00           N
ATOM     22  HN  PHE A   3      47.930  44.420  38.250  1.00  0.00           H
ATOM     23  CA  PHE A   3      46.650  44.390  36.590  1.00  0.00           C
ATOM     24  HA  PHE A   3      46.670  45.280  35.980  1.00  0.00           H
ATOM     25  CB  PHE A   3      46.410  43.170  35.780  1.00  0.00           C
ATOM     26  HB1 PHE A   3      46.580  42.310  36.460  1.00  0.00           H
ATOM     27  HB2 PHE A   3      47.150  42.930  34.980  1.00  0.00           H
ATOM     28  CG  PHE A   3      45.080  43.090  35.050  1.00  0.00           C
ATOM     29  CD1 PHE A   3      44.720  44.130  34.190  1.00  0.00           C
ATOM     30  HD1 PHE A   3      45.420  44.960  34.150  1.00  0.00           H
ATOM     31  CE1 PHE A   3      43.530  44.100  33.420  1.00  0.00           C
ATOM     32  HE1 PHE A   3      43.230  44.940  32.830  1.00  0.00           H
ATOM     33  CZ  PHE A   3      42.730  42.990  33.540  1.00  0.00           C
ATOM     34  HZ  PHE A   3      41.940  42.900  32.810  1.00  0.00           H
ATOM     35  CD2 PHE A   3      44.170  42.020  35.310  1.00  0.00           C
ATOM     36  HD2 PHE A   3      44.500  41.270  36.010  1.00  0.00           H
ATOM     37  CE2 PHE A   3      43.110  41.890  34.400  1.00  0.00           C
ATOM     38  HE2 PHE A   3      42.440  41.040  34.460  1.00  0.00           H
ATOM     39  C   PHE A   3      45.460  44.470  37.650  1.00  0.00           C
ATOM     40  O   PHE A   3      45.330  43.690  38.540  1.00  0.00           O
ATOM     41  N   ARG A   4      44.570  45.520  37.580  1.00  0.00           N
ATOM     42  HN  ARG A   4      44.470  46.080  36.760  1.00  0.00           H
ATOM     43  CA  ARG A   4      43.760  45.890  38.740  1.00  0.00           C
ATOM     44  HA  ARG A   4      43.410  45.030  39.280  1.00  0.00           H
ATOM     45  CB  ARG A   4      44.340  46.910  39.810  1.00  0.00           C
ATOM     46  HB1 ARG A   4      43.490  47.390  40.330  1.00  0.00           H
ATOM     47  HB2 ARG A   4      44.880  47.810  39.430  1.00  0.00           H
ATOM     48  CG  ARG A   4      45.490  46.480  40.800  1.00  0.00           C
ATOM     49  HG1 ARG A   4      45.620  47.310  41.530  1.00  0.00           H
ATOM     50  HG2 ARG A   4      46.350  46.540  40.100  1.00  0.00           H
ATOM     51  CD  ARG A   4      45.470  45.200  41.510  1.00  0.00           C
ATOM     52  HD1 ARG A   4      46.390  45.280  42.130  1.00  0.00           H
ATOM     53  HD2 ARG A   4      45.480  44.280  40.880  1.00  0.00           H
ATOM     54  NE  ARG A   4      44.270  45.170  42.330  1.00  0.00           N
ATOM     55  HE  ARG A   4      43.750  46.020  42.420  1.00  0.00           H
ATOM     56  CZ  ARG A   4      44.030  44.490  43.420  1.00  0.00           C
ATOM     57  NH1 ARG A   4      44.580  43.360  43.760  1.00  0.00           N
ATOM     58 1HH1 ARG A   4      45.160  42.960  43.050  1.00  0.00           H
ATOM     59 2HH1 ARG A   4      44.100  42.740  44.380  1.00  0.00           H
ATOM     60  NH2 ARG A   4      42.960  44.790  44.180  1.00  0.00           N
ATOM     61 1HH2 ARG A   4      42.820  44.460  45.110  1.00  0.00           H
ATOM     62 2HH2 ARG A   4      42.610  45.720  44.120  1.00  0.00           H
ATOM     63  C   ARG A   4      42.490  46.550  38.220  1.00  0.00           C
ATOM     64  O   ARG A   4      42.330  47.180  37.230  1.00  0.00           O
ATOM     65  N   LYS A   5      41.360  46.490  38.950  1.00  0.00           N
ATOM     66  HN  LYS A   5      41.470  45.960  39.790  1.00  0.00           H
ATOM     67  CA  LYS A   5      40.010  47.050  38.660  1.00  0.00           C
ATOM     68  HA  LYS A   5      39.840  46.770  37.630  1.00  0.00           H
ATOM     69  CB  LYS A   5      38.890  46.370  39.450  1.00  0.00           C
ATOM     70  HB1 LYS A   5      37.980  46.920  39.150  1.00  0.00           H
ATOM     71  HB2 LYS A   5      39.160  46.570  40.520  1.00  0.00           H
ATOM     72  CG  LYS A   5      38.660  44.890  39.120  1.00  0.00           C
ATOM     73  HG1 LYS A   5      39.680  44.450  39.060  1.00  0.00           H
ATOM     74  HG2 LYS A   5      38.290  44.810  38.080  1.00  0.00           H
ATOM     75  CD  LYS A   5      37.830  44.020  40.030  1.00  0.00           C
ATOM     76  HD1 LYS A   5      38.280  44.140  41.040  1.00  0.00           H
ATOM     77  HD2 LYS A   5      37.910  42.940  39.800  1.00  0.00           H
ATOM     78  CE  LYS A   5      36.300  44.450  40.000  1.00  0.00           C
ATOM     79  HE1 LYS A   5      35.930  44.170  39.000  1.00  0.00           H
ATOM     80  HE2 LYS A   5      36.140  45.510  40.270  1.00  0.00           H
ATOM     81  NZ  LYS A   5      35.520  43.580  40.940  1.00  0.00           N
ATOM     82  HZ1 LYS A   5      36.080  42.720  41.100  1.00  0.00           H
ATOM     83  HZ2 LYS A   5      34.580  43.360  40.550  1.00  0.00           H
ATOM     84  HZ3 LYS A   5      35.460  44.070  41.860  1.00  0.00           H
ATOM     85  C   LYS A   5      39.940  48.580  38.670  1.00  0.00           C
ATOM     86  O   LYS A   5      39.090  49.220  39.320  1.00  0.00           O
ATOM     87  N   MET A   6      40.840  49.220  37.910  1.00  0.00           N
ATOM     88  HN  MET A   6      41.420  48.570  37.430  1.00  0.00           H
ATOM     89  CA  MET A   6      40.990  50.590  37.590  1.00  0.00           C
ATOM     90  HA  MET A   6      41.420  51.030  38.480  1.00  0.00           H
ATOM     91  CB  MET A   6      41.980  50.700  36.350  1.00  0.00           C
ATOM     92  HB1 MET A   6      41.460  50.190  35.510  1.00  0.00           H
ATOM     93  HB2 MET A   6      42.910  50.160  36.650  1.00  0.00           H
ATOM     94  CG  MET A   6      42.400  52.180  35.950  1.00  0.00           C
ATOM     95  HG1 MET A   6      42.470  52.680  36.940  1.00  0.00           H
ATOM     96  HG2 MET A   6      41.580  52.650  35.370  1.00  0.00           H
ATOM     97  SD  MET A   6      43.980  52.310  35.130  1.00  0.00           S
ATOM     98  CE  MET A   6      43.260  51.780  33.520  1.00  0.00           C
ATOM     99  HE1 MET A   6      44.050  51.760  32.740  1.00  0.00           H
ATOM    100  HE2 MET A   6      42.410  52.460  33.280  1.00  0.00           H
ATOM    101  HE3 MET A   6      42.800  50.780  33.650  1.00  0.00           H
ATOM    102  C   MET A   6      39.680  51.320  37.180  1.00  0.00           C
ATOM    103  O   MET A   6      39.020  50.960  36.220  1.00  0.00           O
ATOM    104  N   ALA A   7      39.360  52.360  38.040  1.00  0.00           N
ATOM    105  HN  ALA A   7      40.080  52.610  38.690  1.00  0.00           H
ATOM    106  CA  ALA A   7      38.250  53.240  37.830  1.00  0.00           C
ATOM    107  HA  ALA A   7      37.650  52.770  37.070  1.00  0.00           H
ATOM    108  CB  ALA A   7      37.200  53.370  39.000  1.00  0.00           C
ATOM    109  HB1 ALA A   7      36.900  52.330  39.220  1.00  0.00           H
ATOM    110  HB2 ALA A   7      36.300  53.970  38.720  1.00  0.00           H
ATOM    111  HB3 ALA A   7      37.630  53.850  39.910  1.00  0.00           H
ATOM    112  C   ALA A   7      38.730  54.460  37.170  1.00  0.00           C
ATOM    113  O   ALA A   7      39.880  54.800  37.320  1.00  0.00           O
ATOM    114  N   PHE A   8      37.780  55.170  36.490  1.00  0.00           N
ATOM    115  HN  PHE A   8      36.830  54.890  36.390  1.00  0.00           H
ATOM    116  CA  PHE A   8      38.040  56.500  35.920  1.00  0.00           C
ATOM    117  HA  PHE A   8      38.990  56.350  35.430  1.00  0.00           H
ATOM    118  CB  PHE A   8      37.060  57.110  34.840  1.00  0.00           C
ATOM    119  HB1 PHE A   8      37.360  58.170  34.680  1.00  0.00           H
ATOM    120  HB2 PHE A   8      35.990  57.140  35.140  1.00  0.00           H
ATOM    121  CG  PHE A   8      37.250  56.510  33.480  1.00  0.00           C
ATOM    122  CD1 PHE A   8      36.250  55.670  32.870  1.00  0.00           C
ATOM    123  HD1 PHE A   8      35.360  55.440  33.440  1.00  0.00           H
ATOM    124  CE1 PHE A   8      36.400  55.270  31.540  1.00  0.00           C
ATOM    125  HE1 PHE A   8      35.560  54.870  30.990  1.00  0.00           H
ATOM    126  CZ  PHE A   8      37.490  55.660  30.810  1.00  0.00           C
ATOM    127  HZ  PHE A   8      37.540  55.450  29.760  1.00  0.00           H
ATOM    128  CD2 PHE A   8      38.410  56.810  32.780  1.00  0.00           C
ATOM    129  HD2 PHE A   8      39.220  57.390  33.190  1.00  0.00           H
ATOM    130  CE2 PHE A   8      38.550  56.370  31.400  1.00  0.00           C
ATOM    131  HE2 PHE A   8      39.470  56.620  30.880  1.00  0.00           H
ATOM    132  C   PHE A   8      38.240  57.520  37.040  1.00  0.00           C
ATOM    133  O   PHE A   8      37.490  57.450  38.060  1.00  0.00           O
ATOM    134  N   PRO A   9      39.210  58.420  37.070  1.00  0.00           N
ATOM    135  CD  PRO A   9      40.180  58.640  36.000  1.00  0.00           C
ATOM    136  HD1 PRO A   9      39.700  59.160  35.150  1.00  0.00           H
ATOM    137  HD2 PRO A   9      40.730  57.720  35.680  1.00  0.00           H
ATOM    138  CA  PRO A   9      39.210  59.500  38.070  1.00  0.00           C
ATOM    139  HA  PRO A   9      39.410  58.940  38.970  1.00  0.00           H
ATOM    140  CB  PRO A   9      40.500  60.260  37.770  1.00  0.00           C
ATOM    141  HB1 PRO A   9      41.220  60.340  38.610  1.00  0.00           H
ATOM    142  HB2 PRO A   9      40.310  61.290  37.420  1.00  0.00           H
ATOM    143  CG  PRO A   9      41.220  59.380  36.750  1.00  0.00           C
ATOM    144  HG1 PRO A   9      41.930  59.820  36.000  1.00  0.00           H
ATOM    145  HG2 PRO A   9      41.740  58.730  37.480  1.00  0.00           H
ATOM    146  C   PRO A   9      37.910  60.320  38.280  1.00  0.00           C
ATOM    147  O   PRO A   9      37.480  60.960  37.340  1.00  0.00           O
ATOM    148  N   SER A  10      37.360  60.250  39.460  1.00  0.00           N
ATOM    149  HN  SER A  10      37.860  59.910  40.250  1.00  0.00           H
ATOM    150  CA  SER A  10      36.080  60.770  39.800  1.00  0.00           C
ATOM    151  HA  SER A  10      35.370  60.380  39.080  1.00  0.00           H
ATOM    152  CB  SER A  10      35.720  60.280  41.260  1.00  0.00           C
ATOM    153  HB1 SER A  10      35.510  59.190  41.300  1.00  0.00           H
ATOM    154  HB2 SER A  10      34.820  60.730  41.730  1.00  0.00           H
ATOM    155  OG  SER A  10      36.780  60.550  42.190  1.00  0.00           O
ATOM    156  HG1 SER A  10      36.440  61.130  42.880  1.00  0.00           H
ATOM    157  C   SER A  10      35.850  62.310  39.850  1.00  0.00           C
ATOM    158  O   SER A  10      34.740  62.760  39.830  1.00  0.00           O
ATOM    159  N   GLY A  11      36.920  63.060  39.940  1.00  0.00           N
ATOM    160  HN  GLY A  11      37.830  62.640  39.900  1.00  0.00           H
ATOM    161  CA  GLY A  11      36.970  64.530  40.050  1.00  0.00           C
ATOM    162  HA1 GLY A  11      38.000  64.720  39.790  1.00  0.00           H
ATOM    163  HA2 GLY A  11      36.650  64.840  41.030  1.00  0.00           H
ATOM    164  C   GLY A  11      36.190  65.280  38.940  1.00  0.00           C
ATOM    165  O   GLY A  11      35.680  66.350  39.270  1.00  0.00           O
ATOM    166  N   LYS A  12      36.180  64.820  37.670  1.00  0.00           N
ATOM    167  HN  LYS A  12      36.750  64.060  37.370  1.00  0.00           H
ATOM    168  CA  LYS A  12      35.310  65.540  36.610  1.00  0.00           C
ATOM    169  HA  LYS A  12      35.630  66.570  36.480  1.00  0.00           H
ATOM    170  CB  LYS A  12      35.430  64.960  35.230  1.00  0.00           C
ATOM    171  HB1 LYS A  12      34.570  65.260  34.590  1.00  0.00           H
ATOM    172  HB2 LYS A  12      35.320  63.870  35.410  1.00  0.00           H
ATOM    173  CG  LYS A  12      36.690  65.330  34.390  1.00  0.00           C
ATOM    174  HG1 LYS A  12      36.890  64.490  33.690  1.00  0.00           H
ATOM    175  HG2 LYS A  12      37.490  65.460  35.150  1.00  0.00           H
ATOM    176  CD  LYS A  12      36.650  66.640  33.690  1.00  0.00           C
ATOM    177  HD1 LYS A  12      36.360  67.390  34.450  1.00  0.00           H
ATOM    178  HD2 LYS A  12      35.830  66.630  32.930  1.00  0.00           H
ATOM    179  CE  LYS A  12      38.000  67.070  33.150  1.00  0.00           C
ATOM    180  HE1 LYS A  12      38.750  67.310  33.930  1.00  0.00           H
ATOM    181  HE2 LYS A  12      37.840  68.000  32.560  1.00  0.00           H
ATOM    182  NZ  LYS A  12      38.590  66.040  32.320  1.00  0.00           N
ATOM    183  HZ1 LYS A  12      38.760  65.120  32.770  1.00  0.00           H
ATOM    184  HZ2 LYS A  12      39.470  66.390  31.870  1.00  0.00           H
ATOM    185  HZ3 LYS A  12      37.930  65.920  31.520  1.00  0.00           H
ATOM    186  C   LYS A  12      33.820  65.600  36.990  1.00  0.00           C
ATOM    187  O   LYS A  12      33.230  66.590  36.660  1.00  0.00           O
ATOM    188  N   VAL A  13      33.230  64.520  37.670  1.00  0.00           N
ATOM    189  HN  VAL A  13      33.620  63.690  38.070  1.00  0.00           H
ATOM    190  CA  VAL A  13      31.840  64.760  38.030  1.00  0.00           C
ATOM    191  HA  VAL A  13      31.440  65.610  37.500  1.00  0.00           H
ATOM    192  CB  VAL A  13      31.060  63.550  37.440  1.00  0.00           C
ATOM    193  HB  VAL A  13      30.030  63.850  37.170  1.00  0.00           H
ATOM    194  CG1 VAL A  13      31.690  63.140  36.050  1.00  0.00           C
ATOM    195 1HG1 VAL A  13      31.620  63.960  35.310  1.00  0.00           H
ATOM    196 2HG1 VAL A  13      31.190  62.250  35.610  1.00  0.00           H
ATOM    197 3HG1 VAL A  13      32.730  62.750  36.130  1.00  0.00           H
ATOM    198  CG2 VAL A  13      31.180  62.310  38.300  1.00  0.00           C
ATOM    199 1HG2 VAL A  13      32.250  62.100  38.480  1.00  0.00           H
ATOM    200 2HG2 VAL A  13      30.700  61.430  37.810  1.00  0.00           H
ATOM    201 3HG2 VAL A  13      30.710  62.430  39.310  1.00  0.00           H
ATOM    202  C   VAL A  13      31.570  65.010  39.480  1.00  0.00           C
ATOM    203  O   VAL A  13      30.430  65.190  39.890  1.00  0.00           O
ATOM    204  N   GLU A  14      32.620  65.250  40.320  1.00  0.00           N
ATOM    205  HN  GLU A  14      33.510  65.220  39.860  1.00  0.00           H
ATOM    206  CA  GLU A  14      32.470  65.770  41.710  1.00  0.00           C
ATOM    207  HA  GLU A  14      31.950  64.950  42.180  1.00  0.00           H
ATOM    208  CB  GLU A  14      33.780  65.860  42.460  1.00  0.00           C
ATOM    209  HB1 GLU A  14      34.580  66.350  41.870  1.00  0.00           H
ATOM    210  HB2 GLU A  14      34.110  64.810  42.600  1.00  0.00           H
ATOM    211  CG  GLU A  14      33.770  66.610  43.870  1.00  0.00           C
ATOM    212  HG1 GLU A  14      33.000  66.160  44.540  1.00  0.00           H
ATOM    213  HG2 GLU A  14      33.450  67.650  43.660  1.00  0.00           H
ATOM    214  CD  GLU A  14      35.030  66.580  44.420  1.00  0.00           C
ATOM    215  OE1 GLU A  14      35.490  65.500  44.880  1.00  0.00           O
ATOM    216  OE2 GLU A  14      35.640  67.710  44.610  1.00  0.00           O
ATOM    217  C   GLU A  14      31.580  67.060  41.970  1.00  0.00           C
ATOM    218  O   GLU A  14      30.750  67.050  42.860  1.00  0.00           O
ATOM    219  N   GLY A  15      31.660  68.090  41.130  1.00  0.00           N
ATOM    220  HN  GLY A  15      32.300  68.090  40.360  1.00  0.00           H
ATOM    221  CA  GLY A  15      30.900  69.280  41.270  1.00  0.00           C
ATOM    222  HA1 GLY A  15      31.230  69.950  40.490  1.00  0.00           H
ATOM    223  HA2 GLY A  15      31.030  69.680  42.270  1.00  0.00           H
ATOM    224  C   GLY A  15      29.390  69.080  41.050  1.00  0.00           C
ATOM    225  O   GLY A  15      28.570  69.670  41.750  1.00  0.00           O
ATOM    226  N   CYS A  16      29.070  68.230  40.120  1.00  0.00           N
ATOM    227  HN  CYS A  16      29.760  67.940  39.460  1.00  0.00           H
ATOM    228  CA  CYS A  16      27.720  67.820  39.810  1.00  0.00           C
ATOM    229  HA  CYS A  16      27.180  68.740  39.690  1.00  0.00           H
ATOM    230  CB  CYS A  16      27.780  66.870  38.590  1.00  0.00           C
ATOM    231  HB1 CYS A  16      26.750  66.510  38.370  1.00  0.00           H
ATOM    232  HB2 CYS A  16      28.330  65.950  38.870  1.00  0.00           H
ATOM    233  SG  CYS A  16      28.480  67.720  37.130  1.00  0.00           S
ATOM    234  HG1 CYS A  16      27.690  68.780  37.210  1.00  0.00           H
ATOM    235  C   CYS A  16      27.050  67.070  40.900  1.00  0.00           C
ATOM    236  O   CYS A  16      25.850  67.130  41.010  1.00  0.00           O
ATOM    237  N   MET A  17      27.770  66.230  41.710  1.00  0.00           N
ATOM    238  HN  MET A  17      28.760  66.120  41.610  1.00  0.00           H
ATOM    239  CA  MET A  17      27.020  65.520  42.780  1.00  0.00           C
ATOM    240  HA  MET A  17      26.140  65.120  42.300  1.00  0.00           H
ATOM    241  CB  MET A  17      27.770  64.280  43.410  1.00  0.00           C
ATOM    242  HB1 MET A  17      27.100  63.900  44.200  1.00  0.00           H
ATOM    243  HB2 MET A  17      28.790  64.550  43.760  1.00  0.00           H
ATOM    244  CG  MET A  17      27.920  63.260  42.260  1.00  0.00           C
ATOM    245  HG1 MET A  17      28.640  62.450  42.500  1.00  0.00           H
ATOM    246  HG2 MET A  17      28.320  63.790  41.360  1.00  0.00           H
ATOM    247  SD  MET A  17      26.380  62.370  41.650  1.00  0.00           S
ATOM    248  CE  MET A  17      26.010  61.360  43.090  1.00  0.00           C
ATOM    249  HE1 MET A  17      26.580  60.410  43.120  1.00  0.00           H
ATOM    250  HE2 MET A  17      24.930  61.090  43.080  1.00  0.00           H
ATOM    251  HE3 MET A  17      26.350  61.820  44.040  1.00  0.00           H
ATOM    252  C   MET A  17      26.480  66.460  43.870  1.00  0.00           C
ATOM    253  O   MET A  17      27.270  67.230  44.400  1.00  0.00           O
ATOM    254  N   VAL A  18      25.170  66.440  44.220  1.00  0.00           N
ATOM    255  HN  VAL A  18      24.560  65.860  43.690  1.00  0.00           H
ATOM    256  CA  VAL A  18      24.530  67.300  45.130  1.00  0.00           C
ATOM    257  HA  VAL A  18      25.340  67.640  45.770  1.00  0.00           H
ATOM    258  CB  VAL A  18      23.880  68.620  44.460  1.00  0.00           C
ATOM    259  HB  VAL A  18      23.370  69.220  45.240  1.00  0.00           H
ATOM    260  CG1 VAL A  18      25.010  69.490  43.850  1.00  0.00           C
ATOM    261 1HG1 VAL A  18      25.410  68.860  43.020  1.00  0.00           H
ATOM    262 2HG1 VAL A  18      25.830  69.660  44.580  1.00  0.00           H
ATOM    263 3HG1 VAL A  18      24.560  70.460  43.540  1.00  0.00           H
ATOM    264  CG2 VAL A  18      22.800  68.360  43.310  1.00  0.00           C
ATOM    265 1HG2 VAL A  18      23.270  67.950  42.390  1.00  0.00           H
ATOM    266 2HG2 VAL A  18      22.400  69.360  43.040  1.00  0.00           H
ATOM    267 3HG2 VAL A  18      22.020  67.660  43.680  1.00  0.00           H
ATOM    268  C   VAL A  18      23.550  66.540  46.040  1.00  0.00           C
ATOM    269  O   VAL A  18      23.260  65.420  45.670  1.00  0.00           O
ATOM    270  N   GLN A  19      23.060  67.010  47.200  1.00  0.00           N
ATOM    271  HN  GLN A  19      23.190  67.910  47.610  1.00  0.00           H
ATOM    272  CA  GLN A  19      22.080  66.290  48.010  1.00  0.00           C
ATOM    273  HA  GLN A  19      22.060  65.280  47.620  1.00  0.00           H
ATOM    274  CB  GLN A  19      22.570  66.190  49.440  1.00  0.00           C
ATOM    275  HB1 GLN A  19      23.680  66.070  49.390  1.00  0.00           H
ATOM    276  HB2 GLN A  19      22.150  65.220  49.760  1.00  0.00           H
ATOM    277  CG  GLN A  19      22.480  67.470  50.420  1.00  0.00           C
ATOM    278  HG1 GLN A  19      21.440  67.710  50.730  1.00  0.00           H
ATOM    279  HG2 GLN A  19      22.920  68.370  49.950  1.00  0.00           H
ATOM    280  CD  GLN A  19      23.200  67.150  51.790  1.00  0.00           C
ATOM    281  OE1 GLN A  19      24.210  67.750  52.090  1.00  0.00           O
ATOM    282  NE2 GLN A  19      22.670  66.310  52.620  1.00  0.00           N
ATOM    283 1HE2 GLN A  19      23.130  66.100  53.480  1.00  0.00           H
ATOM    284 2HE2 GLN A  19      21.810  65.870  52.350  1.00  0.00           H
ATOM    285  C   GLN A  19      20.740  66.970  48.020  1.00  0.00           C
ATOM    286  O   GLN A  19      20.600  68.200  47.950  1.00  0.00           O
ATOM    287  N   VAL A  20      19.610  66.080  47.910  1.00  0.00           N
ATOM    288  HN  VAL A  20      19.840  65.110  47.840  1.00  0.00           H
ATOM    289  CA  VAL A  20      18.180  66.360  47.590  1.00  0.00           C
ATOM    290  HA  VAL A  20      17.970  67.420  47.620  1.00  0.00           H
ATOM    291  CB  VAL A  20      17.690  65.850  46.190  1.00  0.00           C
ATOM    292  HB  VAL A  20      17.540  64.750  46.260  1.00  0.00           H
ATOM    293  CG1 VAL A  20      16.310  66.540  45.930  1.00  0.00           C
ATOM    294 1HG1 VAL A  20      15.640  66.620  46.810  1.00  0.00           H
ATOM    295 2HG1 VAL A  20      15.830  66.040  45.060  1.00  0.00           H
ATOM    296 3HG1 VAL A  20      16.450  67.610  45.660  1.00  0.00           H
ATOM    297  CG2 VAL A  20      18.680  66.120  45.110  1.00  0.00           C
ATOM    298 1HG2 VAL A  20      19.050  67.170  45.090  1.00  0.00           H
ATOM    299 2HG2 VAL A  20      18.380  65.930  44.060  1.00  0.00           H
ATOM    300 3HG2 VAL A  20      19.550  65.480  45.350  1.00  0.00           H
ATOM    301  C   VAL A  20      17.370  65.810  48.620  1.00  0.00           C
ATOM    302  O   VAL A  20      17.280  64.620  48.840  1.00  0.00           O
ATOM    303  N   THR A  21      16.530  66.660  49.310  1.00  0.00           N
ATOM    304  HN  THR A  21      16.700  67.640  49.190  1.00  0.00           H
ATOM    305  CA  THR A  21      15.460  66.180  50.120  1.00  0.00           C
ATOM    306  HA  THR A  21      15.170  65.300  49.570  1.00  0.00           H
ATOM    307  CB  THR A  21      15.780  65.770  51.600  1.00  0.00           C
ATOM    308  HB  THR A  21      16.780  65.300  51.590  1.00  0.00           H
ATOM    309  OG1 THR A  21      14.860  64.880  52.240  1.00  0.00           O
ATOM    310  HG1 THR A  21      15.090  63.980  52.000  1.00  0.00           H
ATOM    311  CG2 THR A  21      16.030  67.020  52.560  1.00  0.00           C
ATOM    312 1HG2 THR A  21      15.100  67.540  52.860  1.00  0.00           H
ATOM    313 2HG2 THR A  21      16.520  67.840  51.990  1.00  0.00           H
ATOM    314 3HG2 THR A  21      16.640  66.770  53.450  1.00  0.00           H
ATOM    315  C   THR A  21      14.220  67.080  50.140  1.00  0.00           C
ATOM    316  O   THR A  21      14.190  68.260  49.880  1.00  0.00           O
ATOM    317  N   CYS A  22      13.050  66.490  50.470  1.00  0.00           N
ATOM    318  HN  CYS A  22      13.050  65.490  50.420  1.00  0.00           H
ATOM    319  CA  CYS A  22      11.730  67.170  50.650  1.00  0.00           C
ATOM    320  HA  CYS A  22      11.790  68.130  50.170  1.00  0.00           H
ATOM    321  CB  CYS A  22      10.580  66.360  49.940  1.00  0.00           C
ATOM    322  HB1 CYS A  22      10.360  65.440  50.530  1.00  0.00           H
ATOM    323  HB2 CYS A  22      10.820  66.190  48.870  1.00  0.00           H
ATOM    324  SG  CYS A  22       8.970  67.180  49.920  1.00  0.00           S
ATOM    325  HG1 CYS A  22       8.900  67.380  51.230  1.00  0.00           H
ATOM    326  C   CYS A  22      11.570  67.270  52.230  1.00  0.00           C
ATOM    327  O   CYS A  22      10.650  67.910  52.770  1.00  0.00           O
ATOM    328  N   GLY A  23      12.370  66.630  53.080  1.00  0.00           N
ATOM    329  HN  GLY A  23      13.110  66.110  52.660  1.00  0.00           H
ATOM    330  CA  GLY A  23      12.510  66.960  54.490  1.00  0.00           C
ATOM    331  HA1 GLY A  23      11.590  67.370  54.870  1.00  0.00           H
ATOM    332  HA2 GLY A  23      13.360  67.630  54.540  1.00  0.00           H
ATOM    333  C   GLY A  23      12.680  65.710  55.230  1.00  0.00           C
ATOM    334  O   GLY A  23      13.070  65.700  56.360  1.00  0.00           O
ATOM    335  N   THR A  24      12.300  64.550  54.640  1.00  0.00           N
ATOM    336  HN  THR A  24      11.840  64.520  53.760  1.00  0.00           H
ATOM    337  CA  THR A  24      12.540  63.310  55.110  1.00  0.00           C
ATOM    338  HA  THR A  24      13.370  63.310  55.810  1.00  0.00           H
ATOM    339  CB  THR A  24      11.350  62.610  55.860  1.00  0.00           C
ATOM    340  HB  THR A  24      11.570  61.520  55.990  1.00  0.00           H
ATOM    341  OG1 THR A  24      10.200  62.670  55.150  1.00  0.00           O
ATOM    342  HG1 THR A  24       9.440  62.710  55.740  1.00  0.00           H
ATOM    343  CG2 THR A  24      11.210  63.300  57.200  1.00  0.00           C
ATOM    344 1HG2 THR A  24      10.460  62.780  57.830  1.00  0.00           H
ATOM    345 2HG2 THR A  24      10.780  64.300  56.970  1.00  0.00           H
ATOM    346 3HG2 THR A  24      12.190  63.520  57.670  1.00  0.00           H
ATOM    347  C   THR A  24      12.990  62.420  53.970  1.00  0.00           C
ATOM    348  O   THR A  24      12.300  62.470  52.920  1.00  0.00           O
ATOM    349  N   THR A  25      14.130  61.660  54.030  1.00  0.00           N
ATOM    350  HN  THR A  25      14.640  61.700  54.880  1.00  0.00           H
ATOM    351  CA  THR A  25      14.500  60.710  52.940  1.00  0.00           C
ATOM    352  HA  THR A  25      15.070  59.920  53.390  1.00  0.00           H
ATOM    353  CB  THR A  25      13.440  59.910  52.190  1.00  0.00           C
ATOM    354  HB  THR A  25      12.950  60.560  51.440  1.00  0.00           H
ATOM    355  OG1 THR A  25      12.500  59.360  53.190  1.00  0.00           O
ATOM    356  HG1 THR A  25      11.950  60.130  53.350  1.00  0.00           H
ATOM    357  CG2 THR A  25      14.130  58.670  51.680  1.00  0.00           C
ATOM    358 1HG2 THR A  25      14.750  59.000  50.820  1.00  0.00           H
ATOM    359 2HG2 THR A  25      13.400  57.900  51.340  1.00  0.00           H
ATOM    360 3HG2 THR A  25      14.770  58.270  52.500  1.00  0.00           H
ATOM    361  C   THR A  25      15.480  61.410  52.080  1.00  0.00           C
ATOM    362  O   THR A  25      15.090  62.310  51.340  1.00  0.00           O
ATOM    363  N   THR A  26      16.750  61.070  52.140  1.00  0.00           N
ATOM    364  HN  THR A  26      17.130  60.300  52.650  1.00  0.00           H
ATOM    365  CA  THR A  26      17.790  61.840  51.360  1.00  0.00           C
ATOM    366  HA  THR A  26      17.430  62.810  51.050  1.00  0.00           H
ATOM    367  CB  THR A  26      18.970  62.210  52.240  1.00  0.00           C
ATOM    368  HB  THR A  26      19.440  61.320  52.720  1.00  0.00           H
ATOM    369  OG1 THR A  26      18.540  63.090  53.230  1.00  0.00           O
ATOM    370  HG1 THR A  26      19.330  63.190  53.780  1.00  0.00           H
ATOM    371  CG2 THR A  26      20.120  62.880  51.540  1.00  0.00           C
ATOM    372 1HG2 THR A  26      20.750  62.310  50.820  1.00  0.00           H
ATOM    373 2HG2 THR A  26      20.890  63.230  52.260  1.00  0.00           H
ATOM    374 3HG2 THR A  26      19.690  63.820  51.150  1.00  0.00           H
ATOM    375  C   THR A  26      18.190  61.130  50.100  1.00  0.00           C
ATOM    376  O   THR A  26      18.590  59.990  50.110  1.00  0.00           O
ATOM    377  N   LEU A  27      18.210  61.900  49.030  1.00  0.00           N
ATOM    378  HN  LEU A  27      18.050  62.870  49.160  1.00  0.00           H
ATOM    379  CA  LEU A  27      18.670  61.420  47.700  1.00  0.00           C
ATOM    380  HA  LEU A  27      19.070  60.430  47.880  1.00  0.00           H
ATOM    381  CB  LEU A  27      17.490  61.270  46.550  1.00  0.00           C
ATOM    382  HB1 LEU A  27      17.980  61.050  45.570  1.00  0.00           H
ATOM    383  HB2 LEU A  27      17.090  62.310  46.500  1.00  0.00           H
ATOM    384  CG  LEU A  27      16.480  60.140  46.620  1.00  0.00           C
ATOM    385  HG  LEU A  27      17.030  59.180  46.780  1.00  0.00           H
ATOM    386  CD1 LEU A  27      15.410  60.310  47.670  1.00  0.00           C
ATOM    387 1HD1 LEU A  27      14.680  59.500  47.460  1.00  0.00           H
ATOM    388 2HD1 LEU A  27      14.940  61.300  47.500  1.00  0.00           H
ATOM    389 3HD1 LEU A  27      15.700  60.260  48.740  1.00  0.00           H
ATOM    390  CD2 LEU A  27      15.750  60.010  45.300  1.00  0.00           C
ATOM    391 1HD2 LEU A  27      15.260  60.990  45.100  1.00  0.00           H
ATOM    392 2HD2 LEU A  27      15.030  59.170  45.210  1.00  0.00           H
ATOM    393 3HD2 LEU A  27      16.560  59.920  44.560  1.00  0.00           H
ATOM    394  C   LEU A  27      19.910  62.220  47.330  1.00  0.00           C
ATOM    395  O   LEU A  27      20.070  63.330  47.750  1.00  0.00           O
ATOM    396  N   ASN A  28      20.820  61.570  46.560  1.00  0.00           N
ATOM    397  HN  ASN A  28      20.780  60.620  46.270  1.00  0.00           H
ATOM    398  CA  ASN A  28      21.820  62.330  45.820  1.00  0.00           C
ATOM    399  HA  ASN A  28      21.920  63.250  46.390  1.00  0.00           H
ATOM    400  CB  ASN A  28      23.210  61.780  45.640  1.00  0.00           C
ATOM    401  HB1 ASN A  28      23.830  62.660  45.360  1.00  0.00           H
ATOM    402  HB2 ASN A  28      23.260  61.140  44.730  1.00  0.00           H
ATOM    403  CG  ASN A  28      23.720  60.990  46.810  1.00  0.00           C
ATOM    404  OD1 ASN A  28      24.550  61.490  47.560  1.00  0.00           O
ATOM    405  ND2 ASN A  28      23.280  59.780  46.910  1.00  0.00           N
ATOM    406 1HD2 ASN A  28      23.810  59.160  47.490  1.00  0.00           H
ATOM    407 2HD2 ASN A  28      22.580  59.310  46.370  1.00  0.00           H
ATOM    408  C   ASN A  28      21.280  62.760  44.460  1.00  0.00           C
ATOM    409  O   ASN A  28      20.480  62.040  43.870  1.00  0.00           O
ATOM    410  N   GLY A  29      21.750  63.890  43.910  1.00  0.00           N
ATOM    411  HN  GLY A  29      22.400  64.480  44.400  1.00  0.00           H
ATOM    412  CA  GLY A  29      21.390  64.400  42.570  1.00  0.00           C
ATOM    413  HA1 GLY A  29      20.910  65.370  42.610  1.00  0.00           H
ATOM    414  HA2 GLY A  29      20.790  63.620  42.120  1.00  0.00           H
ATOM    415  C   GLY A  29      22.690  64.530  41.870  1.00  0.00           C
ATOM    416  O   GLY A  29      23.770  64.540  42.480  1.00  0.00           O
ATOM    417  N   LEU A  30      22.510  64.680  40.560  1.00  0.00           N
ATOM    418  HN  LEU A  30      21.560  64.660  40.280  1.00  0.00           H
ATOM    419  CA  LEU A  30      23.480  65.110  39.650  1.00  0.00           C
ATOM    420  HA  LEU A  30      24.420  65.160  40.170  1.00  0.00           H
ATOM    421  CB  LEU A  30      23.540  64.070  38.450  1.00  0.00           C
ATOM    422  HB1 LEU A  30      22.560  64.160  37.930  1.00  0.00           H
ATOM    423  HB2 LEU A  30      23.600  62.990  38.720  1.00  0.00           H
ATOM    424  CG  LEU A  30      24.680  64.370  37.380  1.00  0.00           C
ATOM    425  HG  LEU A  30      24.760  65.460  37.160  1.00  0.00           H
ATOM    426  CD1 LEU A  30      26.000  63.860  37.950  1.00  0.00           C
ATOM    427 1HD1 LEU A  30      26.160  64.240  38.980  1.00  0.00           H
ATOM    428 2HD1 LEU A  30      26.840  64.120  37.270  1.00  0.00           H
ATOM    429 3HD1 LEU A  30      25.840  62.770  38.120  1.00  0.00           H
ATOM    430  CD2 LEU A  30      24.570  63.620  36.070  1.00  0.00           C
ATOM    431 1HD2 LEU A  30      25.520  63.820  35.540  1.00  0.00           H
ATOM    432 2HD2 LEU A  30      23.640  63.680  35.460  1.00  0.00           H
ATOM    433 3HD2 LEU A  30      24.600  62.540  36.340  1.00  0.00           H
ATOM    434  C   LEU A  30      23.170  66.440  39.010  1.00  0.00           C
ATOM    435  O   LEU A  30      22.140  66.520  38.330  1.00  0.00           O
ATOM    436  N   TRP A  31      23.960  67.530  39.190  1.00  0.00           N
ATOM    437  HN  TRP A  31      24.730  67.360  39.790  1.00  0.00           H
ATOM    438  CA  TRP A  31      23.670  68.830  38.740  1.00  0.00           C
ATOM    439  HA  TRP A  31      22.660  68.820  38.360  1.00  0.00           H
ATOM    440  CB  TRP A  31      24.000  69.720  39.970  1.00  0.00           C
ATOM    441  HB1 TRP A  31      25.050  69.660  40.310  1.00  0.00           H
ATOM    442  HB2 TRP A  31      23.420  69.480  40.880  1.00  0.00           H
ATOM    443  CG  TRP A  31      23.830  71.210  39.690  1.00  0.00           C
ATOM    444  CD1 TRP A  31      23.000  71.870  38.860  1.00  0.00           C
ATOM    445  HD1 TRP A  31      22.240  71.390  38.270  1.00  0.00           H
ATOM    446  NE1 TRP A  31      23.180  73.260  38.940  1.00  0.00           N
ATOM    447  HE1 TRP A  31      23.170  73.800  38.130  1.00  0.00           H
ATOM    448  CE2 TRP A  31      24.130  73.510  39.990  1.00  0.00           C
ATOM    449  CD2 TRP A  31      24.540  72.230  40.420  1.00  0.00           C
ATOM    450  CE3 TRP A  31      25.570  72.210  41.390  1.00  0.00           C
ATOM    451  HE3 TRP A  31      25.980  71.290  41.790  1.00  0.00           H
ATOM    452  CZ3 TRP A  31      26.020  73.420  41.850  1.00  0.00           C
ATOM    453  HZ3 TRP A  31      26.820  73.480  42.570  1.00  0.00           H
ATOM    454  CZ2 TRP A  31      24.650  74.780  40.400  1.00  0.00           C
ATOM    455  HZ2 TRP A  31      24.310  75.620  39.810  1.00  0.00           H
ATOM    456  CH2 TRP A  31      25.550  74.630  41.410  1.00  0.00           C
ATOM    457  HH2 TRP A  31      25.960  75.530  41.850  1.00  0.00           H
ATOM    458  C   TRP A  31      24.420  69.160  37.500  1.00  0.00           C
ATOM    459  O   TRP A  31      25.650  69.280  37.440  1.00  0.00           O
ATOM    460  N   LEU A  32      23.690  69.360  36.370  1.00  0.00           N
ATOM    461  HN  LEU A  32      22.710  69.220  36.420  1.00  0.00           H
ATOM    462  CA  LEU A  32      24.250  69.760  35.110  1.00  0.00           C
ATOM    463  HA  LEU A  32      25.320  69.840  35.170  1.00  0.00           H
ATOM    464  CB  LEU A  32      24.110  68.780  33.980  1.00  0.00           C
ATOM    465  HB1 LEU A  32      24.770  69.150  33.170  1.00  0.00           H
ATOM    466  HB2 LEU A  32      23.060  68.840  33.640  1.00  0.00           H
ATOM    467  CG  LEU A  32      24.570  67.370  34.310  1.00  0.00           C
ATOM    468  HG  LEU A  32      24.180  66.940  35.260  1.00  0.00           H
ATOM    469  CD1 LEU A  32      24.160  66.390  33.260  1.00  0.00           C
ATOM    470 1HD1 LEU A  32      23.140  66.670  32.910  1.00  0.00           H
ATOM    471 2HD1 LEU A  32      24.220  65.320  33.560  1.00  0.00           H
ATOM    472 3HD1 LEU A  32      24.840  66.590  32.410  1.00  0.00           H
ATOM    473  CD2 LEU A  32      26.120  67.210  34.500  1.00  0.00           C
ATOM    474 1HD2 LEU A  32      26.420  67.830  35.380  1.00  0.00           H
ATOM    475 2HD2 LEU A  32      26.670  67.690  33.660  1.00  0.00           H
ATOM    476 3HD2 LEU A  32      26.350  66.140  34.690  1.00  0.00           H
ATOM    477  C   LEU A  32      23.690  71.100  34.660  1.00  0.00           C
ATOM    478  O   LEU A  32      22.480  71.240  34.490  1.00  0.00           O
ATOM    479  N   ASP A  33      24.550  72.150  34.430  1.00  0.00           N
ATOM    480  HN  ASP A  33      25.520  71.980  34.280  1.00  0.00           H
ATOM    481  CA  ASP A  33      24.250  73.600  34.220  1.00  0.00           C
ATOM    482  HA  ASP A  33      25.210  73.960  34.570  1.00  0.00           H
ATOM    483  CB  ASP A  33      24.080  74.090  32.780  1.00  0.00           C
ATOM    484  HB1 ASP A  33      23.830  75.170  32.700  1.00  0.00           H
ATOM    485  HB2 ASP A  33      23.280  73.480  32.310  1.00  0.00           H
ATOM    486  CG  ASP A  33      25.350  73.880  31.910  1.00  0.00           C
ATOM    487  OD1 ASP A  33      25.220  73.800  30.660  1.00  0.00           O
ATOM    488  OD2 ASP A  33      26.440  73.550  32.450  1.00  0.00           O
ATOM    489  C   ASP A  33      23.240  74.100  35.240  1.00  0.00           C
ATOM    490  O   ASP A  33      23.490  74.150  36.420  1.00  0.00           O
ATOM    491  N   ASP A  34      21.990  74.510  34.800  1.00  0.00           N
ATOM    492  HN  ASP A  34      21.850  74.590  33.820  1.00  0.00           H
ATOM    493  CA  ASP A  34      20.890  74.980  35.600  1.00  0.00           C
ATOM    494  HA  ASP A  34      21.380  75.430  36.450  1.00  0.00           H
ATOM    495  CB  ASP A  34      20.230  76.210  34.830  1.00  0.00           C
ATOM    496  HB1 ASP A  34      20.860  77.100  34.630  1.00  0.00           H
ATOM    497  HB2 ASP A  34      19.350  76.590  35.390  1.00  0.00           H
ATOM    498  CG  ASP A  34      19.730  75.830  33.390  1.00  0.00           C
ATOM    499  OD1 ASP A  34      20.070  74.790  32.790  1.00  0.00           O
ATOM    500  OD2 ASP A  34      18.770  76.520  32.920  1.00  0.00           O
ATOM    501  C   ASP A  34      19.960  73.940  36.060  1.00  0.00           C
ATOM    502  O   ASP A  34      18.890  74.170  36.720  1.00  0.00           O
ATOM    503  N   VAL A  35      20.240  72.690  35.740  1.00  0.00           N
ATOM    504  HN  VAL A  35      21.130  72.540  35.330  1.00  0.00           H
ATOM    505  CA  VAL A  35      19.340  71.540  36.070  1.00  0.00           C
ATOM    506  HA  VAL A  35      18.480  71.920  36.600  1.00  0.00           H
ATOM    507  CB  VAL A  35      18.660  71.020  34.740  1.00  0.00           C
ATOM    508  HB  VAL A  35      19.390  71.270  33.940  1.00  0.00           H
ATOM    509  CG1 VAL A  35      18.340  69.510  34.710  1.00  0.00           C
ATOM    510 1HG1 VAL A  35      19.150  68.880  35.130  1.00  0.00           H
ATOM    511 2HG1 VAL A  35      18.130  69.190  33.660  1.00  0.00           H
ATOM    512 3HG1 VAL A  35      17.460  69.290  35.360  1.00  0.00           H
ATOM    513  CG2 VAL A  35      17.420  71.940  34.430  1.00  0.00           C
ATOM    514 1HG2 VAL A  35      17.570  73.040  34.450  1.00  0.00           H
ATOM    515 2HG2 VAL A  35      16.610  71.660  35.140  1.00  0.00           H
ATOM    516 3HG2 VAL A  35      17.040  71.730  33.400  1.00  0.00           H
ATOM    517  C   VAL A  35      20.000  70.490  37.010  1.00  0.00           C
ATOM    518  O   VAL A  35      21.130  69.980  36.800  1.00  0.00           O
ATOM    519  N   VAL A  36      19.360  70.060  38.110  1.00  0.00           N
ATOM    520  HN  VAL A  36      18.460  70.480  38.250  1.00  0.00           H
ATOM    521  CA  VAL A  36      19.690  68.880  39.000  1.00  0.00           C
ATOM    522  HA  VAL A  36      20.720  68.560  38.920  1.00  0.00           H
ATOM    523  CB  VAL A  36      19.360  69.220  40.460  1.00  0.00           C
ATOM    524  HB  VAL A  36      18.280  69.290  40.710  1.00  0.00           H
ATOM    525  CG1 VAL A  36      19.750  68.090  41.430  1.00  0.00           C
ATOM    526 1HG1 VAL A  36      19.840  68.640  42.390  1.00  0.00           H
ATOM    527 2HG1 VAL A  36      20.670  67.570  41.080  1.00  0.00           H
ATOM    528 3HG1 VAL A  36      18.940  67.330  41.510  1.00  0.00           H
ATOM    529  CG2 VAL A  36      20.160  70.450  40.840  1.00  0.00           C
ATOM    530 1HG2 VAL A  36      19.980  71.330  40.190  1.00  0.00           H
ATOM    531 2HG2 VAL A  36      21.230  70.280  40.620  1.00  0.00           H
ATOM    532 3HG2 VAL A  36      19.990  70.810  41.880  1.00  0.00           H
ATOM    533  C   VAL A  36      18.790  67.730  38.650  1.00  0.00           C
ATOM    534  O   VAL A  36      17.600  67.740  38.870  1.00  0.00           O
ATOM    535  N   TYR A  37      19.330  66.640  38.130  1.00  0.00           N
ATOM    536  HN  TYR A  37      20.300  66.630  37.930  1.00  0.00           H
ATOM    537  CA  TYR A  37      18.690  65.370  37.900  1.00  0.00           C
ATOM    538  HA  TYR A  37      17.650  65.460  37.630  1.00  0.00           H
ATOM    539  CB  TYR A  37      19.460  64.430  36.920  1.00  0.00           C
ATOM    540  HB1 TYR A  37      19.080  63.390  36.980  1.00  0.00           H
ATOM    541  HB2 TYR A  37      20.560  64.480  37.070  1.00  0.00           H
ATOM    542  CG  TYR A  37      19.160  64.820  35.480  1.00  0.00           C
ATOM    543  CD1 TYR A  37      17.990  64.370  34.870  1.00  0.00           C
ATOM    544  HD1 TYR A  37      17.210  63.810  35.390  1.00  0.00           H
ATOM    545  CE1 TYR A  37      17.720  64.730  33.560  1.00  0.00           C
ATOM    546  HE1 TYR A  37      16.790  64.460  33.080  1.00  0.00           H
ATOM    547  CZ  TYR A  37      18.690  65.300  32.790  1.00  0.00           C
ATOM    548  OH  TYR A  37      18.430  65.540  31.470  1.00  0.00           O
ATOM    549  HH  TYR A  37      19.220  65.870  31.030  1.00  0.00           H
ATOM    550  CD2 TYR A  37      20.240  65.220  34.630  1.00  0.00           C
ATOM    551  HD2 TYR A  37      21.220  65.210  35.100  1.00  0.00           H
ATOM    552  CE2 TYR A  37      19.990  65.540  33.240  1.00  0.00           C
ATOM    553  HE2 TYR A  37      20.750  66.020  32.650  1.00  0.00           H
ATOM    554  C   TYR A  37      18.710  64.550  39.190  1.00  0.00           C
ATOM    555  O   TYR A  37      19.760  64.490  39.910  1.00  0.00           O
ATOM    556  N   CYS A  38      17.610  63.870  39.560  1.00  0.00           N
ATOM    557  HN  CYS A  38      16.760  64.130  39.110  1.00  0.00           H
ATOM    558  CA  CYS A  38      17.520  63.150  40.840  1.00  0.00           C
ATOM    559  HA  CYS A  38      18.510  62.810  41.130  1.00  0.00           H
ATOM    560  CB  CYS A  38      16.990  64.010  42.030  1.00  0.00           C
ATOM    561  HB1 CYS A  38      16.240  64.750  41.670  1.00  0.00           H
ATOM    562  HB2 CYS A  38      17.960  64.500  42.280  1.00  0.00           H
ATOM    563  SG  CYS A  38      16.380  63.050  43.480  1.00  0.00           S
ATOM    564  HG1 CYS A  38      15.130  62.960  43.030  1.00  0.00           H
ATOM    565  C   CYS A  38      16.580  62.030  40.490  1.00  0.00           C
ATOM    566  O   CYS A  38      15.740  62.200  39.630  1.00  0.00           O
ATOM    567  N   PRO A  39      16.690  60.770  40.970  1.00  0.00           N
ATOM    568  CD  PRO A  39      17.860  60.340  41.820  1.00  0.00           C
ATOM    569  HD1 PRO A  39      17.600  60.690  42.840  1.00  0.00           H
ATOM    570  HD2 PRO A  39      18.870  60.630  41.450  1.00  0.00           H
ATOM    571  CA  PRO A  39      15.640  59.700  40.880  1.00  0.00           C
ATOM    572  HA  PRO A  39      15.730  59.250  39.900  1.00  0.00           H
ATOM    573  CB  PRO A  39      16.180  58.560  41.790  1.00  0.00           C
ATOM    574  HB1 PRO A  39      15.850  57.560  41.420  1.00  0.00           H
ATOM    575  HB2 PRO A  39      15.790  58.750  42.810  1.00  0.00           H
ATOM    576  CG  PRO A  39      17.700  58.810  41.880  1.00  0.00           C
ATOM    577  HG1 PRO A  39      18.120  58.300  42.770  1.00  0.00           H
ATOM    578  HG2 PRO A  39      18.270  58.440  41.000  1.00  0.00           H
ATOM    579  C   PRO A  39      14.230  60.210  41.140  1.00  0.00           C
ATOM    580  O   PRO A  39      13.880  61.180  41.830  1.00  0.00           O
ATOM    581  N   ARG A  40      13.240  59.520  40.570  1.00  0.00           N
ATOM    582  HN  ARG A  40      13.350  58.640  40.110  1.00  0.00           H
ATOM    583  CA  ARG A  40      11.880  60.040  40.620  1.00  0.00           C
ATOM    584  HA  ARG A  40      11.970  61.080  40.340  1.00  0.00           H
ATOM    585  CB  ARG A  40      10.960  59.390  39.560  1.00  0.00           C
ATOM    586  HB1 ARG A  40      11.390  59.470  38.540  1.00  0.00           H
ATOM    587  HB2 ARG A  40      10.050  60.020  39.620  1.00  0.00           H
ATOM    588  CG  ARG A  40      10.560  57.880  39.590  1.00  0.00           C
ATOM    589  HG1 ARG A  40      10.120  57.720  40.600  1.00  0.00           H
ATOM    590  HG2 ARG A  40      11.430  57.210  39.390  1.00  0.00           H
ATOM    591  CD  ARG A  40       9.500  57.520  38.510  1.00  0.00           C
ATOM    592  HD1 ARG A  40       9.850  57.820  37.490  1.00  0.00           H
ATOM    593  HD2 ARG A  40       8.480  57.920  38.660  1.00  0.00           H
ATOM    594  NE  ARG A  40       9.390  56.030  38.410  1.00  0.00           N
ATOM    595  HE  ARG A  40      10.030  55.390  38.830  1.00  0.00           H
ATOM    596  CZ  ARG A  40       8.650  55.490  37.470  1.00  0.00           C
ATOM    597  NH1 ARG A  40       7.880  56.120  36.680  1.00  0.00           N
ATOM    598 1HH1 ARG A  40       8.000  57.110  36.610  1.00  0.00           H
ATOM    599 2HH1 ARG A  40       7.230  55.520  36.220  1.00  0.00           H
ATOM    600  NH2 ARG A  40       8.760  54.150  37.390  1.00  0.00           N
ATOM    601 1HH2 ARG A  40       9.270  53.700  38.120  1.00  0.00           H
ATOM    602 2HH2 ARG A  40       8.300  53.640  36.670  1.00  0.00           H
ATOM    603  C   ARG A  40      11.240  60.000  41.940  1.00  0.00           C
ATOM    604  O   ARG A  40      10.670  60.970  42.430  1.00  0.00           O
ATOM    605  N   HSP A  41      11.560  58.940  42.670  1.00  0.00           N
ATOM    606  HN  HSP A  41      12.130  58.250  42.210  1.00  0.00           H
ATOM    607  CA  HSP A  41      11.140  58.520  44.020  1.00  0.00           C
ATOM    608  HA  HSP A  41      10.070  58.680  44.080  1.00  0.00           H
ATOM    609  CB  HSP A  41      11.230  57.030  44.280  1.00  0.00           C
ATOM    610  HB1 HSP A  41      12.320  56.800  44.300  1.00  0.00           H
ATOM    611  HB2 HSP A  41      10.680  56.570  43.440  1.00  0.00           H
ATOM    612  CD2 HSP A  41      11.140  55.670  46.400  1.00  0.00           C
ATOM    613  HD2 HSP A  41      12.080  55.130  46.340  1.00  0.00           H
ATOM    614  CG  HSP A  41      10.630  56.590  45.580  1.00  0.00           C
ATOM    615  NE2 HSP A  41      10.150  55.400  47.260  1.00  0.00           N
ATOM    616  HE2 HSP A  41      10.190  54.690  47.960  1.00  0.00           H
ATOM    617  ND1 HSP A  41       9.370  56.930  46.000  1.00  0.00           N
ATOM    618  HD1 HSP A  41       8.640  57.500  45.620  1.00  0.00           H
ATOM    619  CE1 HSP A  41       9.140  56.250  47.100  1.00  0.00           C
ATOM    620  HE1 HSP A  41       8.260  56.210  47.700  1.00  0.00           H
ATOM    621  C   HSP A  41      11.780  59.350  45.150  1.00  0.00           C
ATOM    622  O   HSP A  41      11.960  58.930  46.300  1.00  0.00           O
ATOM    623  N   VAL A  42      12.060  60.690  44.860  1.00  0.00           N
ATOM    624  HN  VAL A  42      12.170  61.100  43.960  1.00  0.00           H
ATOM    625  CA  VAL A  42      12.110  61.770  45.850  1.00  0.00           C
ATOM    626  HA  VAL A  42      12.610  61.450  46.750  1.00  0.00           H
ATOM    627  CB  VAL A  42      12.980  63.030  45.440  1.00  0.00           C
ATOM    628  HB  VAL A  42      13.980  62.600  45.230  1.00  0.00           H
ATOM    629  CG1 VAL A  42      12.470  63.740  44.190  1.00  0.00           C
ATOM    630 1HG1 VAL A  42      11.440  64.110  44.380  1.00  0.00           H
ATOM    631 2HG1 VAL A  42      12.470  63.130  43.260  1.00  0.00           H
ATOM    632 3HG1 VAL A  42      13.110  64.580  43.870  1.00  0.00           H
ATOM    633  CG2 VAL A  42      13.030  64.060  46.570  1.00  0.00           C
ATOM    634 1HG2 VAL A  42      12.040  64.570  46.500  1.00  0.00           H
ATOM    635 2HG2 VAL A  42      13.770  64.860  46.340  1.00  0.00           H
ATOM    636 3HG2 VAL A  42      13.390  63.680  47.540  1.00  0.00           H
ATOM    637  C   VAL A  42      10.760  62.160  46.310  1.00  0.00           C
ATOM    638  O   VAL A  42      10.520  62.470  47.450  1.00  0.00           O
ATOM    639  N   ILE A  43       9.690  62.020  45.400  1.00  0.00           N
ATOM    640  HN  ILE A  43       9.920  61.630  44.510  1.00  0.00           H
ATOM    641  CA  ILE A  43       8.300  62.160  45.730  1.00  0.00           C
ATOM    642  HA  ILE A  43       8.130  62.590  46.700  1.00  0.00           H
ATOM    643  CB  ILE A  43       7.540  63.110  44.840  1.00  0.00           C
ATOM    644  HB  ILE A  43       6.470  63.130  45.140  1.00  0.00           H
ATOM    645  CG2 ILE A  43       8.150  64.520  45.060  1.00  0.00           C
ATOM    646 1HG2 ILE A  43       8.150  64.770  46.150  1.00  0.00           H
ATOM    647 2HG2 ILE A  43       7.520  65.320  44.620  1.00  0.00           H
ATOM    648 3HG2 ILE A  43       9.190  64.610  44.680  1.00  0.00           H
ATOM    649  CG1 ILE A  43       7.610  62.740  43.300  1.00  0.00           C
ATOM    650 1HG1 ILE A  43       7.700  61.640  43.200  1.00  0.00           H
ATOM    651 2HG1 ILE A  43       8.570  63.160  42.920  1.00  0.00           H
ATOM    652  CD  ILE A  43       6.530  63.290  42.370  1.00  0.00           C
ATOM    653  HD1 ILE A  43       5.560  63.050  42.860  1.00  0.00           H
ATOM    654  HD2 ILE A  43       6.400  62.910  41.330  1.00  0.00           H
ATOM    655  HD3 ILE A  43       6.710  64.380  42.370  1.00  0.00           H
ATOM    656  C   ILE A  43       7.620  60.740  45.780  1.00  0.00           C
ATOM    657  O   ILE A  43       8.220  59.760  45.270  1.00  0.00           O
ATOM    658  N   CYS A  44       6.460  60.570  46.380  1.00  0.00           N
ATOM    659  HN  CYS A  44       6.200  61.320  46.980  1.00  0.00           H
ATOM    660  CA  CYS A  44       5.710  59.350  46.600  1.00  0.00           C
ATOM    661  HA  CYS A  44       4.790  59.780  46.970  1.00  0.00           H
ATOM    662  CB  CYS A  44       5.530  58.340  45.380  1.00  0.00           C
ATOM    663  HB1 CYS A  44       4.850  57.560  45.770  1.00  0.00           H
ATOM    664  HB2 CYS A  44       6.530  57.850  45.300  1.00  0.00           H
ATOM    665  SG  CYS A  44       4.890  59.200  43.910  1.00  0.00           S
ATOM    666  HG1 CYS A  44       5.290  58.570  42.810  1.00  0.00           H
ATOM    667  C   CYS A  44       6.120  58.740  47.940  1.00  0.00           C
ATOM    668  O   CYS A  44       6.690  57.680  47.990  1.00  0.00           O
ATOM    669  N   THR A  45       5.800  59.360  49.070  1.00  0.00           N
ATOM    670  HN  THR A  45       5.270  60.200  48.940  1.00  0.00           H
ATOM    671  CA  THR A  45       6.490  58.910  50.330  1.00  0.00           C
ATOM    672  HA  THR A  45       6.640  57.850  50.250  1.00  0.00           H
ATOM    673  CB  THR A  45       7.850  59.590  50.750  1.00  0.00           C
ATOM    674  HB  THR A  45       8.130  59.360  51.800  1.00  0.00           H
ATOM    675  OG1 THR A  45       7.680  61.050  50.740  1.00  0.00           O
ATOM    676  HG1 THR A  45       7.080  61.220  51.460  1.00  0.00           H
ATOM    677  CG2 THR A  45       8.950  59.200  49.820  1.00  0.00           C
ATOM    678 1HG2 THR A  45       8.930  58.090  49.780  1.00  0.00           H
ATOM    679 2HG2 THR A  45      10.000  59.410  50.090  1.00  0.00           H
ATOM    680 3HG2 THR A  45       8.730  59.510  48.770  1.00  0.00           H
ATOM    681  C   THR A  45       5.440  59.110  51.470  1.00  0.00           C
ATOM    682  O   THR A  45       4.510  59.930  51.330  1.00  0.00           O
ATOM    683  N   SER A  46       5.550  58.300  52.610  1.00  0.00           N
ATOM    684  HN  SER A  46       6.330  57.700  52.750  1.00  0.00           H
ATOM    685  CA  SER A  46       4.540  58.240  53.660  1.00  0.00           C
ATOM    686  HA  SER A  46       4.720  57.320  54.200  1.00  0.00           H
ATOM    687  CB  SER A  46       4.580  59.500  54.650  1.00  0.00           C
ATOM    688  HB1 SER A  46       4.130  60.420  54.220  1.00  0.00           H
ATOM    689  HB2 SER A  46       5.540  59.830  55.100  1.00  0.00           H
ATOM    690  OG  SER A  46       3.760  59.130  55.760  1.00  0.00           O
ATOM    691  HG1 SER A  46       4.300  58.870  56.500  1.00  0.00           H
ATOM    692  C   SER A  46       3.110  58.010  53.100  1.00  0.00           C
ATOM    693  O   SER A  46       2.790  56.930  52.580  1.00  0.00           O
ATOM    694  N   GLU A  47       2.090  58.930  53.280  1.00  0.00           N
ATOM    695  HN  GLU A  47       2.250  59.720  53.870  1.00  0.00           H
ATOM    696  CA  GLU A  47       0.750  58.780  52.680  1.00  0.00           C
ATOM    697  HA  GLU A  47       0.240  57.880  53.010  1.00  0.00           H
ATOM    698  CB  GLU A  47      -0.220  60.000  53.180  1.00  0.00           C
ATOM    699  HB1 GLU A  47      -1.190  59.900  52.640  1.00  0.00           H
ATOM    700  HB2 GLU A  47       0.350  60.920  52.960  1.00  0.00           H
ATOM    701  CG  GLU A  47      -0.530  59.840  54.750  1.00  0.00           C
ATOM    702  HG1 GLU A  47       0.350  59.540  55.360  1.00  0.00           H
ATOM    703  HG2 GLU A  47      -1.330  59.090  54.920  1.00  0.00           H
ATOM    704  CD  GLU A  47      -0.930  61.280  55.180  1.00  0.00           C
ATOM    705  OE1 GLU A  47       0.000  61.970  55.680  1.00  0.00           O
ATOM    706  OE2 GLU A  47      -2.130  61.600  55.200  1.00  0.00           O
ATOM    707  C   GLU A  47       0.730  58.780  51.130  1.00  0.00           C
ATOM    708  O   GLU A  47      -0.240  58.340  50.500  1.00  0.00           O
ATOM    709  N   ASP A  48       1.810  59.320  50.470  1.00  0.00           N
ATOM    710  HN  ASP A  48       2.540  59.650  51.070  1.00  0.00           H
ATOM    711  CA  ASP A  48       1.800  59.290  48.940  1.00  0.00           C
ATOM    712  HA  ASP A  48       0.790  59.220  48.560  1.00  0.00           H
ATOM    713  CB  ASP A  48       2.550  60.540  48.450  1.00  0.00           C
ATOM    714  HB1 ASP A  48       2.650  60.500  47.340  1.00  0.00           H
ATOM    715  HB2 ASP A  48       3.500  60.580  49.030  1.00  0.00           H
ATOM    716  CG  ASP A  48       1.700  61.790  48.780  1.00  0.00           C
ATOM    717  OD1 ASP A  48       0.440  61.710  48.860  1.00  0.00           O
ATOM    718  OD2 ASP A  48       2.330  62.890  48.840  1.00  0.00           O
ATOM    719  C   ASP A  48       2.550  58.050  48.390  1.00  0.00           C
ATOM    720  O   ASP A  48       2.860  57.970  47.250  1.00  0.00           O
ATOM    721  N   MET A  49       2.980  57.060  49.280  1.00  0.00           N
ATOM    722  HN  MET A  49       2.830  57.210  50.250  1.00  0.00           H
ATOM    723  CA  MET A  49       3.900  56.010  48.940  1.00  0.00           C
ATOM    724  HA  MET A  49       4.860  56.430  48.670  1.00  0.00           H
ATOM    725  CB  MET A  49       4.280  55.220  50.210  1.00  0.00           C
ATOM    726  HB1 MET A  49       3.290  54.860  50.570  1.00  0.00           H
ATOM    727  HB2 MET A  49       4.810  55.870  50.940  1.00  0.00           H
ATOM    728  CG  MET A  49       5.220  54.070  49.990  1.00  0.00           C
ATOM    729  HG1 MET A  49       4.770  53.310  49.330  1.00  0.00           H
ATOM    730  HG2 MET A  49       5.340  53.520  50.950  1.00  0.00           H
ATOM    731  SD  MET A  49       6.970  54.550  49.490  1.00  0.00           S
ATOM    732  CE  MET A  49       7.610  52.850  48.980  1.00  0.00           C
ATOM    733  HE1 MET A  49       8.560  53.100  48.450  1.00  0.00           H
ATOM    734  HE2 MET A  49       6.840  52.470  48.270  1.00  0.00           H
ATOM    735  HE3 MET A  49       7.750  52.180  49.850  1.00  0.00           H
ATOM    736  C   MET A  49       3.540  54.990  47.800  1.00  0.00           C
ATOM    737  O   MET A  49       4.390  54.590  47.020  1.00  0.00           O
ATOM    738  N   LEU A  50       2.290  54.500  47.770  1.00  0.00           N
ATOM    739  HN  LEU A  50       1.490  54.830  48.280  1.00  0.00           H
ATOM    740  CA  LEU A  50       1.840  53.560  46.800  1.00  0.00           C
ATOM    741  HA  LEU A  50       2.640  52.960  46.410  1.00  0.00           H
ATOM    742  CB  LEU A  50       0.820  52.670  47.490  1.00  0.00           C
ATOM    743  HB1 LEU A  50       0.300  52.050  46.740  1.00  0.00           H
ATOM    744  HB2 LEU A  50       0.060  53.300  48.000  1.00  0.00           H
ATOM    745  CG  LEU A  50       1.390  51.900  48.680  1.00  0.00           C
ATOM    746  HG  LEU A  50       1.490  52.640  49.500  1.00  0.00           H
ATOM    747  CD1 LEU A  50       0.250  51.020  49.050  1.00  0.00           C
ATOM    748 1HD1 LEU A  50       0.530  50.320  49.870  1.00  0.00           H
ATOM    749 2HD1 LEU A  50      -0.110  50.430  48.180  1.00  0.00           H
ATOM    750 3HD1 LEU A  50      -0.590  51.730  49.220  1.00  0.00           H
ATOM    751  CD2 LEU A  50       2.710  51.110  48.600  1.00  0.00           C
ATOM    752 1HD2 LEU A  50       3.200  50.920  49.580  1.00  0.00           H
ATOM    753 2HD2 LEU A  50       3.570  51.610  48.100  1.00  0.00           H
ATOM    754 3HD2 LEU A  50       2.590  50.110  48.140  1.00  0.00           H
ATOM    755  C   LEU A  50       1.290  54.260  45.530  1.00  0.00           C
ATOM    756  O   LEU A  50       0.680  53.630  44.670  1.00  0.00           O
ATOM    757  N   ASN A  51       1.470  55.580  45.400  1.00  0.00           N
ATOM    758  HN  ASN A  51       1.860  56.180  46.080  1.00  0.00           H
ATOM    759  CA  ASN A  51       1.000  56.280  44.250  1.00  0.00           C
ATOM    760  HA  ASN A  51      -0.060  56.070  44.280  1.00  0.00           H
ATOM    761  CB  ASN A  51       1.070  57.740  44.540  1.00  0.00           C
ATOM    762  HB1 ASN A  51       2.100  57.860  44.940  1.00  0.00           H
ATOM    763  HB2 ASN A  51       0.370  57.910  45.380  1.00  0.00           H
ATOM    764  CG  ASN A  51       0.830  58.750  43.390  1.00  0.00           C
ATOM    765  OD1 ASN A  51      -0.270  58.770  42.800  1.00  0.00           O
ATOM    766  ND2 ASN A  51       1.870  59.540  42.990  1.00  0.00           N
ATOM    767 1HD2 ASN A  51       1.630  60.360  42.460  1.00  0.00           H
ATOM    768 2HD2 ASN A  51       2.710  59.500  43.520  1.00  0.00           H
ATOM    769  C   ASN A  51       1.740  55.990  42.930  1.00  0.00           C
ATOM    770  O   ASN A  51       2.990  55.880  42.980  1.00  0.00           O
ATOM    771  N   PRO A  52       1.110  55.990  41.770  1.00  0.00           N
ATOM    772  CD  PRO A  52      -0.280  55.470  41.810  1.00  0.00           C
ATOM    773  HD1 PRO A  52      -1.040  56.260  42.000  1.00  0.00           H
ATOM    774  HD2 PRO A  52      -0.430  54.610  42.500  1.00  0.00           H
ATOM    775  CA  PRO A  52       1.800  55.550  40.540  1.00  0.00           C
ATOM    776  HA  PRO A  52       2.770  55.200  40.850  1.00  0.00           H
ATOM    777  CB  PRO A  52       0.880  54.460  39.940  1.00  0.00           C
ATOM    778  HB1 PRO A  52       1.090  53.490  40.430  1.00  0.00           H
ATOM    779  HB2 PRO A  52       0.970  54.380  38.840  1.00  0.00           H
ATOM    780  CG  PRO A  52      -0.510  54.900  40.410  1.00  0.00           C
ATOM    781  HG1 PRO A  52      -0.840  55.740  39.770  1.00  0.00           H
ATOM    782  HG2 PRO A  52      -1.200  54.050  40.250  1.00  0.00           H
ATOM    783  C   PRO A  52       1.920  56.710  39.590  1.00  0.00           C
ATOM    784  O   PRO A  52       2.710  56.750  38.610  1.00  0.00           O
ATOM    785  N   ASN A  53       1.180  57.780  39.920  1.00  0.00           N
ATOM    786  HN  ASN A  53       0.600  57.830  40.740  1.00  0.00           H
ATOM    787  CA  ASN A  53       1.030  58.950  39.040  1.00  0.00           C
ATOM    788  HA  ASN A  53       1.420  58.730  38.050  1.00  0.00           H
ATOM    789  CB  ASN A  53      -0.480  59.430  38.920  1.00  0.00           C
ATOM    790  HB1 ASN A  53      -0.410  60.490  38.600  1.00  0.00           H
ATOM    791  HB2 ASN A  53      -0.960  59.440  39.930  1.00  0.00           H
ATOM    792  CG  ASN A  53      -1.240  58.560  37.940  1.00  0.00           C
ATOM    793  OD1 ASN A  53      -0.740  57.580  37.410  1.00  0.00           O
ATOM    794  ND2 ASN A  53      -2.520  58.960  37.720  1.00  0.00           N
ATOM    795 1HD2 ASN A  53      -3.040  58.460  37.030  1.00  0.00           H
ATOM    796 2HD2 ASN A  53      -2.880  59.780  38.160  1.00  0.00           H
ATOM    797  C   ASN A  53       1.900  60.070  39.570  1.00  0.00           C
ATOM    798  O   ASN A  53       1.560  60.980  40.340  1.00  0.00           O
ATOM    799  N   TYR A  54       3.200  59.950  39.170  1.00  0.00           N
ATOM    800  HN  TYR A  54       3.510  59.250  38.540  1.00  0.00           H
ATOM    801  CA  TYR A  54       4.250  60.930  39.510  1.00  0.00           C
ATOM    802  HA  TYR A  54       4.250  61.050  40.580  1.00  0.00           H
ATOM    803  CB  TYR A  54       5.680  60.330  39.170  1.00  0.00           C
ATOM    804  HB1 TYR A  54       6.400  61.170  39.270  1.00  0.00           H
ATOM    805  HB2 TYR A  54       5.790  59.940  38.140  1.00  0.00           H
ATOM    806  CG  TYR A  54       6.130  59.200  40.070  1.00  0.00           C
ATOM    807  CD1 TYR A  54       7.050  59.530  41.130  1.00  0.00           C
ATOM    808  HD1 TYR A  54       7.290  60.560  41.360  1.00  0.00           H
ATOM    809  CE1 TYR A  54       7.600  58.520  41.950  1.00  0.00           C
ATOM    810  HE1 TYR A  54       8.380  58.760  42.660  1.00  0.00           H
ATOM    811  CZ  TYR A  54       7.310  57.220  41.700  1.00  0.00           C
ATOM    812  OH  TYR A  54       7.840  56.160  42.420  1.00  0.00           O
ATOM    813  HH  TYR A  54       7.780  55.390  41.840  1.00  0.00           H
ATOM    814  CD2 TYR A  54       5.830  57.870  39.860  1.00  0.00           C
ATOM    815  HD2 TYR A  54       5.130  57.540  39.110  1.00  0.00           H
ATOM    816  CE2 TYR A  54       6.380  56.920  40.680  1.00  0.00           C
ATOM    817  HE2 TYR A  54       6.050  55.910  40.490  1.00  0.00           H
ATOM    818  C   TYR A  54       4.020  62.350  39.000  1.00  0.00           C
ATOM    819  O   TYR A  54       4.350  63.250  39.730  1.00  0.00           O
ATOM    820  N   GLU A  55       3.460  62.550  37.750  1.00  0.00           N
ATOM    821  HN  GLU A  55       3.230  61.870  37.060  1.00  0.00           H
ATOM    822  CA  GLU A  55       3.150  63.920  37.320  1.00  0.00           C
ATOM    823  HA  GLU A  55       3.960  64.600  37.530  1.00  0.00           H
ATOM    824  CB  GLU A  55       3.130  63.900  35.800  1.00  0.00           C
ATOM    825  HB1 GLU A  55       2.810  64.860  35.330  1.00  0.00           H
ATOM    826  HB2 GLU A  55       2.380  63.200  35.370  1.00  0.00           H
ATOM    827  CG  GLU A  55       4.540  63.650  35.270  1.00  0.00           C
ATOM    828  HG1 GLU A  55       5.030  62.850  35.870  1.00  0.00           H
ATOM    829  HG2 GLU A  55       5.230  64.520  35.330  1.00  0.00           H
ATOM    830  CD  GLU A  55       4.550  63.210  33.870  1.00  0.00           C
ATOM    831  OE1 GLU A  55       4.140  62.080  33.480  1.00  0.00           O
ATOM    832  OE2 GLU A  55       5.050  64.010  33.010  1.00  0.00           O
ATOM    833  C   GLU A  55       1.910  64.590  37.900  1.00  0.00           C
ATOM    834  O   GLU A  55       1.940  65.750  38.160  1.00  0.00           O
ATOM    835  N   ASP A  56       0.840  63.760  38.190  1.00  0.00           N
ATOM    836  HN  ASP A  56       0.840  62.960  37.590  1.00  0.00           H
ATOM    837  CA  ASP A  56      -0.380  64.140  38.810  1.00  0.00           C
ATOM    838  HA  ASP A  56      -0.640  65.020  38.240  1.00  0.00           H
ATOM    839  CB  ASP A  56      -1.490  63.020  38.690  1.00  0.00           C
ATOM    840  HB1 ASP A  56      -1.320  62.120  39.310  1.00  0.00           H
ATOM    841  HB2 ASP A  56      -1.590  62.710  37.630  1.00  0.00           H
ATOM    842  CG  ASP A  56      -2.950  63.490  38.970  1.00  0.00           C
ATOM    843  OD1 ASP A  56      -3.660  62.680  39.590  1.00  0.00           O
ATOM    844  OD2 ASP A  56      -3.460  64.480  38.360  1.00  0.00           O
ATOM    845  C   ASP A  56      -0.150  64.580  40.240  1.00  0.00           C
ATOM    846  O   ASP A  56      -0.760  65.490  40.810  1.00  0.00           O
ATOM    847  N   LEU A  57       0.830  63.930  40.880  1.00  0.00           N
ATOM    848  HN  LEU A  57       1.350  63.170  40.490  1.00  0.00           H
ATOM    849  CA  LEU A  57       1.280  64.400  42.150  1.00  0.00           C
ATOM    850  HA  LEU A  57       0.460  64.750  42.770  1.00  0.00           H
ATOM    851  CB  LEU A  57       1.870  63.210  42.920  1.00  0.00           C
ATOM    852  HB1 LEU A  57       2.570  62.650  42.260  1.00  0.00           H
ATOM    853  HB2 LEU A  57       1.000  62.530  43.090  1.00  0.00           H
ATOM    854  CG  LEU A  57       2.470  63.480  44.330  1.00  0.00           C
ATOM    855  HG  LEU A  57       3.360  64.150  44.240  1.00  0.00           H
ATOM    856  CD1 LEU A  57       1.470  64.110  45.340  1.00  0.00           C
ATOM    857 1HD1 LEU A  57       0.870  64.900  44.840  1.00  0.00           H
ATOM    858 2HD1 LEU A  57       2.140  64.460  46.160  1.00  0.00           H
ATOM    859 3HD1 LEU A  57       0.820  63.310  45.740  1.00  0.00           H
ATOM    860  CD2 LEU A  57       2.970  62.130  44.940  1.00  0.00           C
ATOM    861 1HD2 LEU A  57       3.500  61.470  44.220  1.00  0.00           H
ATOM    862 2HD2 LEU A  57       2.100  61.590  45.370  1.00  0.00           H
ATOM    863 3HD2 LEU A  57       3.650  62.140  45.820  1.00  0.00           H
ATOM    864  C   LEU A  57       2.300  65.440  42.050  1.00  0.00           C
ATOM    865  O   LEU A  57       2.360  66.350  42.840  1.00  0.00           O
ATOM    866  N   LEU A  58       3.230  65.440  41.090  1.00  0.00           N
ATOM    867  HN  LEU A  58       3.330  64.760  40.370  1.00  0.00           H
ATOM    868  CA  LEU A  58       4.300  66.550  41.150  1.00  0.00           C
ATOM    869  HA  LEU A  58       4.770  66.570  42.120  1.00  0.00           H
ATOM    870  CB  LEU A  58       5.470  66.160  40.200  1.00  0.00           C
ATOM    871  HB1 LEU A  58       5.020  66.060  39.190  1.00  0.00           H
ATOM    872  HB2 LEU A  58       5.730  65.120  40.510  1.00  0.00           H
ATOM    873  CG  LEU A  58       6.830  67.040  40.160  1.00  0.00           C
ATOM    874  HG  LEU A  58       6.550  68.110  40.090  1.00  0.00           H
ATOM    875  CD1 LEU A  58       7.890  66.800  41.300  1.00  0.00           C
ATOM    876 1HD1 LEU A  58       8.870  67.270  41.080  1.00  0.00           H
ATOM    877 2HD1 LEU A  58       8.150  65.730  41.460  1.00  0.00           H
ATOM    878 3HD1 LEU A  58       7.510  67.200  42.260  1.00  0.00           H
ATOM    879  CD2 LEU A  58       7.410  66.710  38.760  1.00  0.00           C
ATOM    880 1HD2 LEU A  58       6.790  66.970  37.870  1.00  0.00           H
ATOM    881 2HD2 LEU A  58       7.680  65.630  38.780  1.00  0.00           H
ATOM    882 3HD2 LEU A  58       8.320  67.320  38.600  1.00  0.00           H
ATOM    883  C   LEU A  58       3.720  67.920  40.870  1.00  0.00           C
ATOM    884  O   LEU A  58       4.060  68.910  41.490  1.00  0.00           O
ATOM    885  N   ILE A  59       2.650  68.050  39.990  1.00  0.00           N
ATOM    886  HN  ILE A  59       2.360  67.180  39.580  1.00  0.00           H
ATOM    887  CA  ILE A  59       2.090  69.440  39.630  1.00  0.00           C
ATOM    888  HA  ILE A  59       2.900  70.110  39.350  1.00  0.00           H
ATOM    889  CB  ILE A  59       1.050  69.220  38.450  1.00  0.00           C
ATOM    890  HB  ILE A  59       1.610  68.690  37.640  1.00  0.00           H
ATOM    891  CG2 ILE A  59      -0.040  68.380  39.060  1.00  0.00           C
ATOM    892 1HG2 ILE A  59      -0.650  68.800  39.880  1.00  0.00           H
ATOM    893 2HG2 ILE A  59       0.260  67.340  39.280  1.00  0.00           H
ATOM    894 3HG2 ILE A  59      -0.820  68.180  38.290  1.00  0.00           H
ATOM    895  CG1 ILE A  59       0.520  70.500  37.770  1.00  0.00           C
ATOM    896 1HG1 ILE A  59       0.080  71.070  38.620  1.00  0.00           H
ATOM    897 2HG1 ILE A  59      -0.380  70.170  37.210  1.00  0.00           H
ATOM    898  CD  ILE A  59       1.570  71.200  36.930  1.00  0.00           C
ATOM    899  HD1 ILE A  59       1.270  72.270  37.000  1.00  0.00           H
ATOM    900  HD2 ILE A  59       1.510  70.750  35.910  1.00  0.00           H
ATOM    901  HD3 ILE A  59       2.560  71.150  37.420  1.00  0.00           H
ATOM    902  C   ILE A  59       1.450  70.140  40.870  1.00  0.00           C
ATOM    903  O   ILE A  59       1.470  71.400  40.930  1.00  0.00           O
ATOM    904  N   ARG A  60       1.100  69.360  41.940  1.00  0.00           N
ATOM    905  HN  ARG A  60       1.350  68.400  41.960  1.00  0.00           H
ATOM    906  CA  ARG A  60       0.430  69.890  43.120  1.00  0.00           C
ATOM    907  HA  ARG A  60       0.190  70.930  42.920  1.00  0.00           H
ATOM    908  CB  ARG A  60      -0.890  69.130  43.340  1.00  0.00           C
ATOM    909  HB1 ARG A  60      -1.600  69.400  42.530  1.00  0.00           H
ATOM    910  HB2 ARG A  60      -1.240  69.460  44.340  1.00  0.00           H
ATOM    911  CG  ARG A  60      -0.820  67.580  43.520  1.00  0.00           C
ATOM    912  HG1 ARG A  60      -0.230  67.380  44.440  1.00  0.00           H
ATOM    913  HG2 ARG A  60      -0.450  67.060  42.610  1.00  0.00           H
ATOM    914  CD  ARG A  60      -2.240  66.980  43.710  1.00  0.00           C
ATOM    915  HD1 ARG A  60      -2.720  67.160  42.720  1.00  0.00           H
ATOM    916  HD2 ARG A  60      -2.820  67.470  44.520  1.00  0.00           H
ATOM    917  NE  ARG A  60      -2.200  65.470  43.910  1.00  0.00           N
ATOM    918  HE  ARG A  60      -2.260  64.970  43.050  1.00  0.00           H
ATOM    919  CZ  ARG A  60      -2.130  64.850  45.060  1.00  0.00           C
ATOM    920  NH1 ARG A  60      -1.890  65.460  46.210  1.00  0.00           N
ATOM    921 1HH1 ARG A  60      -2.110  66.430  46.270  1.00  0.00           H
ATOM    922 2HH1 ARG A  60      -1.580  64.950  47.020  1.00  0.00           H
ATOM    923  NH2 ARG A  60      -2.070  63.480  45.000  1.00  0.00           N
ATOM    924 1HH2 ARG A  60      -2.140  62.990  44.140  1.00  0.00           H
ATOM    925 2HH2 ARG A  60      -1.730  62.950  45.780  1.00  0.00           H
ATOM    926  C   ARG A  60       1.290  69.790  44.340  1.00  0.00           C
ATOM    927  O   ARG A  60       0.860  69.990  45.500  1.00  0.00           O
ATOM    928  N   LYS A  61       2.580  69.720  44.090  1.00  0.00           N
ATOM    929  HN  LYS A  61       2.950  69.750  43.170  1.00  0.00           H
ATOM    930  CA  LYS A  61       3.630  69.830  45.140  1.00  0.00           C
ATOM    931  HA  LYS A  61       3.130  69.920  46.100  1.00  0.00           H
ATOM    932  CB  LYS A  61       4.550  68.580  45.230  1.00  0.00           C
ATOM    933  HB1 LYS A  61       5.200  68.780  46.110  1.00  0.00           H
ATOM    934  HB2 LYS A  61       5.120  68.450  44.290  1.00  0.00           H
ATOM    935  CG  LYS A  61       3.930  67.280  45.740  1.00  0.00           C
ATOM    936  HG1 LYS A  61       3.140  66.920  45.060  1.00  0.00           H
ATOM    937  HG2 LYS A  61       3.350  67.570  46.640  1.00  0.00           H
ATOM    938  CD  LYS A  61       4.850  66.050  46.070  1.00  0.00           C
ATOM    939  HD1 LYS A  61       5.350  65.860  45.100  1.00  0.00           H
ATOM    940  HD2 LYS A  61       4.170  65.210  46.320  1.00  0.00           H
ATOM    941  CE  LYS A  61       5.870  66.180  47.150  1.00  0.00           C
ATOM    942  HE1 LYS A  61       6.680  66.850  46.820  1.00  0.00           H
ATOM    943  HE2 LYS A  61       6.380  65.210  47.360  1.00  0.00           H
ATOM    944  NZ  LYS A  61       5.310  66.730  48.410  1.00  0.00           N
ATOM    945  HZ1 LYS A  61       4.580  66.030  48.640  1.00  0.00           H
ATOM    946  HZ2 LYS A  61       5.020  67.730  48.430  1.00  0.00           H
ATOM    947  HZ3 LYS A  61       6.000  66.600  49.170  1.00  0.00           H
ATOM    948  C   LYS A  61       4.570  71.010  44.920  1.00  0.00           C
ATOM    949  O   LYS A  61       5.160  71.220  43.870  1.00  0.00           O
ATOM    950  N   SER A  62       4.770  71.850  45.930  1.00  0.00           N
ATOM    951  HN  SER A  62       4.320  71.770  46.810  1.00  0.00           H
ATOM    952  CA  SER A  62       5.580  73.030  45.750  1.00  0.00           C
ATOM    953  HA  SER A  62       5.380  73.480  44.790  1.00  0.00           H
ATOM    954  CB  SER A  62       5.200  73.930  46.900  1.00  0.00           C
ATOM    955  HB1 SER A  62       5.360  73.520  47.920  1.00  0.00           H
ATOM    956  HB2 SER A  62       4.090  74.020  46.930  1.00  0.00           H
ATOM    957  OG  SER A  62       5.720  75.280  46.740  1.00  0.00           O
ATOM    958  HG1 SER A  62       5.260  75.880  47.330  1.00  0.00           H
ATOM    959  C   SER A  62       7.090  72.780  45.930  1.00  0.00           C
ATOM    960  O   SER A  62       7.650  71.940  46.760  1.00  0.00           O
ATOM    961  N   ASN A  63       7.870  73.520  45.090  1.00  0.00           N
ATOM    962  HN  ASN A  63       7.450  74.120  44.410  1.00  0.00           H
ATOM    963  CA  ASN A  63       9.210  73.430  44.820  1.00  0.00           C
ATOM    964  HA  ASN A  63       9.450  72.370  44.810  1.00  0.00           H
ATOM    965  CB  ASN A  63       9.640  74.080  43.510  1.00  0.00           C
ATOM    966  HB1 ASN A  63      10.750  74.110  43.510  1.00  0.00           H
ATOM    967  HB2 ASN A  63       9.230  75.090  43.290  1.00  0.00           H
ATOM    968  CG  ASN A  63       9.270  73.100  42.400  1.00  0.00           C
ATOM    969  OD1 ASN A  63       9.680  71.930  42.370  1.00  0.00           O
ATOM    970  ND2 ASN A  63       8.290  73.510  41.520  1.00  0.00           N
ATOM    971 1HD2 ASN A  63       8.170  74.480  41.300  1.00  0.00           H
ATOM    972 2HD2 ASN A  63       7.830  72.790  40.980  1.00  0.00           H
ATOM    973  C   ASN A  63      10.000  74.080  46.000  1.00  0.00           C
ATOM    974  O   ASN A  63      11.180  73.820  46.250  1.00  0.00           O
ATOM    975  N   HSP A  64       9.370  75.060  46.600  1.00  0.00           N
ATOM    976  HN  HSP A  64       8.450  75.210  46.240  1.00  0.00           H
ATOM    977  CA  HSP A  64       9.830  75.730  47.880  1.00  0.00           C
ATOM    978  HA  HSP A  64      10.720  76.300  47.660  1.00  0.00           H
ATOM    979  CB  HSP A  64       8.670  76.600  48.290  1.00  0.00           C
ATOM    980  HB1 HSP A  64       7.840  75.880  48.410  1.00  0.00           H
ATOM    981  HB2 HSP A  64       8.410  77.360  47.520  1.00  0.00           H
ATOM    982  CD2 HSP A  64       8.510  77.090  50.860  1.00  0.00           C
ATOM    983  HD2 HSP A  64       7.970  76.210  51.200  1.00  0.00           H
ATOM    984  CG  HSP A  64       8.850  77.340  49.590  1.00  0.00           C
ATOM    985  NE2 HSP A  64       8.880  78.090  51.610  1.00  0.00           N
ATOM    986  HE2 HSP A  64       8.880  78.210  52.610  1.00  0.00           H
ATOM    987  ND1 HSP A  64       9.560  78.540  49.560  1.00  0.00           N
ATOM    988  HD1 HSP A  64      10.010  79.000  48.800  1.00  0.00           H
ATOM    989  CE1 HSP A  64       9.460  79.010  50.840  1.00  0.00           C
ATOM    990  HE1 HSP A  64       9.820  79.970  51.130  1.00  0.00           H
ATOM    991  C   HSP A  64      10.170  74.800  49.030  1.00  0.00           C
ATOM    992  O   HSP A  64      10.940  75.010  49.960  1.00  0.00           O
ATOM    993  N   ASN A  65       9.500  73.640  49.000  1.00  0.00           N
ATOM    994  HN  ASN A  65       8.930  73.550  48.200  1.00  0.00           H
ATOM    995  CA  ASN A  65       9.570  72.620  50.040  1.00  0.00           C
ATOM    996  HA  ASN A  65       9.790  73.020  51.020  1.00  0.00           H
ATOM    997  CB  ASN A  65       8.260  71.900  50.320  1.00  0.00           C
ATOM    998  HB1 ASN A  65       8.480  71.030  50.970  1.00  0.00           H
ATOM    999  HB2 ASN A  65       7.710  71.620  49.390  1.00  0.00           H
ATOM   1000  CG  ASN A  65       7.330  72.920  51.110  1.00  0.00           C
ATOM   1001  OD1 ASN A  65       7.480  74.150  50.990  1.00  0.00           O
ATOM   1002  ND2 ASN A  65       6.230  72.380  51.600  1.00  0.00           N
ATOM   1003 1HD2 ASN A  65       6.150  71.380  51.700  1.00  0.00           H
ATOM   1004 2HD2 ASN A  65       5.500  72.970  51.930  1.00  0.00           H
ATOM   1005  C   ASN A  65      10.660  71.560  49.720  1.00  0.00           C
ATOM   1006  O   ASN A  65      10.950  70.650  50.470  1.00  0.00           O
ATOM   1007  N   PHE A  66      11.330  71.640  48.570  1.00  0.00           N
ATOM   1008  HN  PHE A  66      11.040  72.390  47.990  1.00  0.00           H
ATOM   1009  CA  PHE A  66      12.550  70.950  48.320  1.00  0.00           C
ATOM   1010  HA  PHE A  66      12.500  69.970  48.770  1.00  0.00           H
ATOM   1011  CB  PHE A  66      12.860  70.820  46.770  1.00  0.00           C
ATOM   1012  HB1 PHE A  66      13.940  70.600  46.670  1.00  0.00           H
ATOM   1013  HB2 PHE A  66      12.580  71.800  46.310  1.00  0.00           H
ATOM   1014  CG  PHE A  66      12.050  69.710  46.150  1.00  0.00           C
ATOM   1015  CD1 PHE A  66      11.220  70.070  45.070  1.00  0.00           C
ATOM   1016  HD1 PHE A  66      11.150  71.120  44.810  1.00  0.00           H
ATOM   1017  CE1 PHE A  66      10.450  69.080  44.500  1.00  0.00           C
ATOM   1018  HE1 PHE A  66       9.850  69.410  43.670  1.00  0.00           H
ATOM   1019  CZ  PHE A  66      10.620  67.700  44.800  1.00  0.00           C
ATOM   1020  HZ  PHE A  66      10.040  66.920  44.340  1.00  0.00           H
ATOM   1021  CD2 PHE A  66      12.310  68.390  46.480  1.00  0.00           C
ATOM   1022  HD2 PHE A  66      13.030  68.200  47.260  1.00  0.00           H
ATOM   1023  CE2 PHE A  66      11.570  67.350  45.800  1.00  0.00           C
ATOM   1024  HE2 PHE A  66      11.670  66.300  46.040  1.00  0.00           H
ATOM   1025  C   PHE A  66      13.700  71.670  48.980  1.00  0.00           C
ATOM   1026  O   PHE A  66      13.850  72.810  48.690  1.00  0.00           O
ATOM   1027  N   LEU A  67      14.550  70.970  49.750  1.00  0.00           N
ATOM   1028  HN  LEU A  67      14.460  69.980  49.790  1.00  0.00           H
ATOM   1029  CA  LEU A  67      15.910  71.390  50.060  1.00  0.00           C
ATOM   1030  HA  LEU A  67      15.950  72.470  50.100  1.00  0.00           H
ATOM   1031  CB  LEU A  67      16.160  71.060  51.590  1.00  0.00           C
ATOM   1032  HB1 LEU A  67      15.980  69.980  51.760  1.00  0.00           H
ATOM   1033  HB2 LEU A  67      15.410  71.660  52.150  1.00  0.00           H
ATOM   1034  CG  LEU A  67      17.580  71.280  52.110  1.00  0.00           C
ATOM   1035  HG  LEU A  67      18.390  70.710  51.600  1.00  0.00           H
ATOM   1036  CD1 LEU A  67      18.010  72.760  51.990  1.00  0.00           C
ATOM   1037 1HD1 LEU A  67      18.980  72.820  52.540  1.00  0.00           H
ATOM   1038 2HD1 LEU A  67      17.360  73.600  52.310  1.00  0.00           H
ATOM   1039 3HD1 LEU A  67      18.270  72.850  50.920  1.00  0.00           H
ATOM   1040  CD2 LEU A  67      17.610  70.830  53.620  1.00  0.00           C
ATOM   1041 1HD2 LEU A  67      16.840  71.470  54.100  1.00  0.00           H
ATOM   1042 2HD2 LEU A  67      18.620  71.130  53.970  1.00  0.00           H
ATOM   1043 3HD2 LEU A  67      17.390  69.750  53.790  1.00  0.00           H
ATOM   1044  C   LEU A  67      16.930  70.670  49.170  1.00  0.00           C
ATOM   1045  O   LEU A  67      17.140  69.450  49.150  1.00  0.00           O
ATOM   1046  N   VAL A  68      17.620  71.430  48.320  1.00  0.00           N
ATOM   1047  HN  VAL A  68      17.260  72.350  48.200  1.00  0.00           H
ATOM   1048  CA  VAL A  68      18.720  71.050  47.440  1.00  0.00           C
ATOM   1049  HA  VAL A  68      18.820  69.980  47.560  1.00  0.00           H
ATOM   1050  CB  VAL A  68      18.430  71.250  46.000  1.00  0.00           C
ATOM   1051  HB  VAL A  68      18.240  72.330  45.820  1.00  0.00           H
ATOM   1052  CG1 VAL A  68      19.500  70.840  44.930  1.00  0.00           C
ATOM   1053 1HG1 VAL A  68      19.590  69.740  44.790  1.00  0.00           H
ATOM   1054 2HG1 VAL A  68      20.480  71.350  45.030  1.00  0.00           H
ATOM   1055 3HG1 VAL A  68      19.190  71.290  43.960  1.00  0.00           H
ATOM   1056  CG2 VAL A  68      17.170  70.400  45.550  1.00  0.00           C
ATOM   1057 1HG2 VAL A  68      16.220  70.780  45.980  1.00  0.00           H
ATOM   1058 2HG2 VAL A  68      17.430  69.340  45.720  1.00  0.00           H
ATOM   1059 3HG2 VAL A  68      17.010  70.430  44.450  1.00  0.00           H
ATOM   1060  C   VAL A  68      19.960  71.670  47.860  1.00  0.00           C
ATOM   1061  O   VAL A  68      19.960  72.870  48.080  1.00  0.00           O
ATOM   1062  N   GLN A  69      21.080  70.930  47.980  1.00  0.00           N
ATOM   1063  HN  GLN A  69      21.000  69.970  47.710  1.00  0.00           H
ATOM   1064  CA  GLN A  69      22.250  71.400  48.600  1.00  0.00           C
ATOM   1065  HA  GLN A  69      22.250  72.480  48.500  1.00  0.00           H
ATOM   1066  CB  GLN A  69      22.110  71.320  50.170  1.00  0.00           C
ATOM   1067  HB1 GLN A  69      22.030  70.280  50.570  1.00  0.00           H
ATOM   1068  HB2 GLN A  69      21.190  71.900  50.370  1.00  0.00           H
ATOM   1069  CG  GLN A  69      23.280  71.950  50.870  1.00  0.00           C
ATOM   1070  HG1 GLN A  69      23.390  73.010  50.550  1.00  0.00           H
ATOM   1071  HG2 GLN A  69      24.220  71.420  50.620  1.00  0.00           H
ATOM   1072  CD  GLN A  69      23.360  71.910  52.420  1.00  0.00           C
ATOM   1073  OE1 GLN A  69      23.450  72.900  53.110  1.00  0.00           O
ATOM   1074  NE2 GLN A  69      23.280  70.680  52.960  1.00  0.00           N
ATOM   1075 1HE2 GLN A  69      23.170  69.870  52.380  1.00  0.00           H
ATOM   1076 2HE2 GLN A  69      23.650  70.550  53.880  1.00  0.00           H
ATOM   1077  C   GLN A  69      23.560  70.890  47.910  1.00  0.00           C
ATOM   1078  O   GLN A  69      23.830  69.710  47.910  1.00  0.00           O
ATOM   1079  N   ALA A  70      24.390  71.760  47.300  1.00  0.00           N
ATOM   1080  HN  ALA A  70      24.110  72.700  47.420  1.00  0.00           H
ATOM   1081  CA  ALA A  70      25.710  71.530  46.650  1.00  0.00           C
ATOM   1082  HA  ALA A  70      25.840  70.470  46.490  1.00  0.00           H
ATOM   1083  CB  ALA A  70      25.870  72.310  45.350  1.00  0.00           C
ATOM   1084  HB1 ALA A  70      25.920  73.410  45.520  1.00  0.00           H
ATOM   1085  HB2 ALA A  70      25.140  72.060  44.560  1.00  0.00           H
ATOM   1086  HB3 ALA A  70      26.910  72.060  45.030  1.00  0.00           H
ATOM   1087  C   ALA A  70      26.730  71.970  47.630  1.00  0.00           C
ATOM   1088  O   ALA A  70      26.800  73.180  47.910  1.00  0.00           O
ATOM   1089  N   GLY A  71      27.640  71.090  48.120  1.00  0.00           N
ATOM   1090  HN  GLY A  71      27.640  70.140  47.820  1.00  0.00           H
ATOM   1091  CA  GLY A  71      28.400  71.340  49.340  1.00  0.00           C
ATOM   1092  HA1 GLY A  71      29.120  72.120  49.110  1.00  0.00           H
ATOM   1093  HA2 GLY A  71      28.930  70.480  49.700  1.00  0.00           H
ATOM   1094  C   GLY A  71      27.570  71.770  50.550  1.00  0.00           C
ATOM   1095  O   GLY A  71      26.760  71.110  51.180  1.00  0.00           O
ATOM   1096  N   ASN A  72      27.760  72.970  51.040  1.00  0.00           N
ATOM   1097  HN  ASN A  72      28.490  73.520  50.640  1.00  0.00           H
ATOM   1098  CA  ASN A  72      26.880  73.680  51.950  1.00  0.00           C
ATOM   1099  HA  ASN A  72      26.100  73.050  52.360  1.00  0.00           H
ATOM   1100  CB  ASN A  72      27.580  74.340  53.130  1.00  0.00           C
ATOM   1101  HB1 ASN A  72      26.880  74.830  53.840  1.00  0.00           H
ATOM   1102  HB2 ASN A  72      28.330  75.060  52.760  1.00  0.00           H
ATOM   1103  CG  ASN A  72      28.390  73.280  53.920  1.00  0.00           C
ATOM   1104  OD1 ASN A  72      29.610  73.430  54.030  1.00  0.00           O
ATOM   1105  ND2 ASN A  72      27.710  72.240  54.520  1.00  0.00           N
ATOM   1106 1HD2 ASN A  72      26.730  72.100  54.340  1.00  0.00           H
ATOM   1107 2HD2 ASN A  72      28.250  71.470  54.850  1.00  0.00           H
ATOM   1108  C   ASN A  72      26.080  74.880  51.230  1.00  0.00           C
ATOM   1109  O   ASN A  72      25.470  75.700  51.950  1.00  0.00           O
ATOM   1110  N   VAL A  73      26.030  75.010  49.920  1.00  0.00           N
ATOM   1111  HN  VAL A  73      26.460  74.330  49.330  1.00  0.00           H
ATOM   1112  CA  VAL A  73      25.270  75.970  49.180  1.00  0.00           C
ATOM   1113  HA  VAL A  73      25.180  76.840  49.810  1.00  0.00           H
ATOM   1114  CB  VAL A  73      26.010  76.560  47.970  1.00  0.00           C
ATOM   1115  HB  VAL A  73      26.210  75.770  47.220  1.00  0.00           H
ATOM   1116  CG1 VAL A  73      25.100  77.640  47.350  1.00  0.00           C
ATOM   1117 1HG1 VAL A  73      24.080  77.290  47.100  1.00  0.00           H
ATOM   1118 2HG1 VAL A  73      25.600  77.890  46.390  1.00  0.00           H
ATOM   1119 3HG1 VAL A  73      25.050  78.550  47.990  1.00  0.00           H
ATOM   1120  CG2 VAL A  73      27.350  77.210  48.280  1.00  0.00           C
ATOM   1121 1HG2 VAL A  73      27.120  78.030  49.000  1.00  0.00           H
ATOM   1122 2HG2 VAL A  73      27.850  77.680  47.400  1.00  0.00           H
ATOM   1123 3HG2 VAL A  73      28.090  76.630  48.880  1.00  0.00           H
ATOM   1124  C   VAL A  73      23.900  75.490  48.740  1.00  0.00           C
ATOM   1125  O   VAL A  73      23.720  74.520  47.990  1.00  0.00           O
ATOM   1126  N   GLN A  74      22.870  76.220  49.270  1.00  0.00           N
ATOM   1127  HN  GLN A  74      23.130  76.980  49.860  1.00  0.00           H
ATOM   1128  CA  GLN A  74      21.490  75.930  48.890  1.00  0.00           C
ATOM   1129  HA  GLN A  74      21.330  74.900  49.170  1.00  0.00           H
ATOM   1130  CB  GLN A  74      20.650  76.640  49.950  1.00  0.00           C
ATOM   1131  HB1 GLN A  74      19.600  76.550  49.600  1.00  0.00           H
ATOM   1132  HB2 GLN A  74      20.770  77.750  49.900  1.00  0.00           H
ATOM   1133  CG  GLN A  74      20.770  76.060  51.410  1.00  0.00           C
ATOM   1134  HG1 GLN A  74      21.710  76.090  52.000  1.00  0.00           H
ATOM   1135  HG2 GLN A  74      20.520  74.990  51.290  1.00  0.00           H
ATOM   1136  CD  GLN A  74      19.580  76.510  52.230  1.00  0.00           C
ATOM   1137  OE1 GLN A  74      18.660  75.770  52.460  1.00  0.00           O
ATOM   1138  NE2 GLN A  74      19.720  77.750  52.810  1.00  0.00           N
ATOM   1139 1HE2 GLN A  74      19.090  78.070  53.510  1.00  0.00           H
ATOM   1140 2HE2 GLN A  74      20.370  78.360  52.350  1.00  0.00           H
ATOM   1141  C   GLN A  74      21.040  76.260  47.510  1.00  0.00           C
ATOM   1142  O   GLN A  74      21.050  77.430  47.090  1.00  0.00           O
ATOM   1143  N   LEU A  75      20.820  75.190  46.720  1.00  0.00           N
ATOM   1144  HN  LEU A  75      21.000  74.230  46.910  1.00  0.00           H
ATOM   1145  CA  LEU A  75      20.330  75.410  45.380  1.00  0.00           C
ATOM   1146  HA  LEU A  75      20.890  76.250  44.990  1.00  0.00           H
ATOM   1147  CB  LEU A  75      20.600  74.280  44.320  1.00  0.00           C
ATOM   1148  HB1 LEU A  75      20.520  74.750  43.320  1.00  0.00           H
ATOM   1149  HB2 LEU A  75      19.820  73.490  44.330  1.00  0.00           H
ATOM   1150  CG  LEU A  75      22.010  73.660  44.340  1.00  0.00           C
ATOM   1151  HG  LEU A  75      22.100  73.080  45.290  1.00  0.00           H
ATOM   1152  CD1 LEU A  75      22.200  72.680  43.230  1.00  0.00           C
ATOM   1153 1HD1 LEU A  75      23.290  72.540  43.050  1.00  0.00           H
ATOM   1154 2HD1 LEU A  75      21.830  73.090  42.270  1.00  0.00           H
ATOM   1155 3HD1 LEU A  75      21.770  71.680  43.460  1.00  0.00           H
ATOM   1156  CD2 LEU A  75      23.190  74.630  44.290  1.00  0.00           C
ATOM   1157 1HD2 LEU A  75      24.120  74.040  44.450  1.00  0.00           H
ATOM   1158 2HD2 LEU A  75      23.060  75.440  45.040  1.00  0.00           H
ATOM   1159 3HD2 LEU A  75      23.230  75.150  43.310  1.00  0.00           H
ATOM   1160  C   LEU A  75      18.830  75.730  45.330  1.00  0.00           C
ATOM   1161  O   LEU A  75      18.000  74.860  45.590  1.00  0.00           O
ATOM   1162  N   ARG A  76      18.420  76.950  44.920  1.00  0.00           N
ATOM   1163  HN  ARG A  76      19.170  77.530  44.630  1.00  0.00           H
ATOM   1164  CA  ARG A  76      17.030  77.390  44.910  1.00  0.00           C
ATOM   1165  HA  ARG A  76      16.540  77.180  45.840  1.00  0.00           H
ATOM   1166  CB  ARG A  76      17.050  78.980  44.670  1.00  0.00           C
ATOM   1167  HB1 ARG A  76      15.990  79.320  44.790  1.00  0.00           H
ATOM   1168  HB2 ARG A  76      17.290  79.160  43.600  1.00  0.00           H
ATOM   1169  CG  ARG A  76      17.930  79.740  45.630  1.00  0.00           C
ATOM   1170  HG1 ARG A  76      18.990  79.440  45.530  1.00  0.00           H
ATOM   1171  HG2 ARG A  76      17.470  79.490  46.610  1.00  0.00           H
ATOM   1172  CD  ARG A  76      17.920  81.270  45.340  1.00  0.00           C
ATOM   1173  HD1 ARG A  76      16.880  81.660  45.470  1.00  0.00           H
ATOM   1174  HD2 ARG A  76      18.390  81.650  44.410  1.00  0.00           H
ATOM   1175  NE  ARG A  76      18.670  81.820  46.550  1.00  0.00           N
ATOM   1176  HE  ARG A  76      19.080  81.240  47.240  1.00  0.00           H
ATOM   1177  CZ  ARG A  76      18.840  83.150  46.900  1.00  0.00           C
ATOM   1178  NH1 ARG A  76      18.500  84.220  46.200  1.00  0.00           N
ATOM   1179 1HH1 ARG A  76      17.800  84.180  45.480  1.00  0.00           H
ATOM   1180 2HH1 ARG A  76      18.460  85.130  46.630  1.00  0.00           H
ATOM   1181  NH2 ARG A  76      19.330  83.340  48.100  1.00  0.00           N
ATOM   1182 1HH2 ARG A  76      19.670  82.550  48.590  1.00  0.00           H
ATOM   1183 2HH2 ARG A  76      19.530  84.280  48.380  1.00  0.00           H
ATOM   1184  C   ARG A  76      16.280  76.720  43.770  1.00  0.00           C
ATOM   1185  O   ARG A  76      16.510  76.990  42.600  1.00  0.00           O
ATOM   1186  N   VAL A  77      15.340  75.820  44.120  1.00  0.00           N
ATOM   1187  HN  VAL A  77      15.220  75.520  45.060  1.00  0.00           H
ATOM   1188  CA  VAL A  77      14.570  75.140  43.100  1.00  0.00           C
ATOM   1189  HA  VAL A  77      15.160  75.050  42.200  1.00  0.00           H
ATOM   1190  CB  VAL A  77      13.990  73.790  43.600  1.00  0.00           C
ATOM   1191  HB  VAL A  77      13.260  73.930  44.420  1.00  0.00           H
ATOM   1192  CG1 VAL A  77      13.280  73.070  42.470  1.00  0.00           C
ATOM   1193 1HG1 VAL A  77      12.820  72.180  42.950  1.00  0.00           H
ATOM   1194 2HG1 VAL A  77      13.950  72.900  41.610  1.00  0.00           H
ATOM   1195 3HG1 VAL A  77      12.410  73.630  42.070  1.00  0.00           H
ATOM   1196  CG2 VAL A  77      15.230  72.940  44.090  1.00  0.00           C
ATOM   1197 1HG2 VAL A  77      15.970  73.350  44.810  1.00  0.00           H
ATOM   1198 2HG2 VAL A  77      15.830  72.760  43.170  1.00  0.00           H
ATOM   1199 3HG2 VAL A  77      14.900  71.970  44.510  1.00  0.00           H
ATOM   1200  C   VAL A  77      13.380  75.990  42.610  1.00  0.00           C
ATOM   1201  O   VAL A  77      12.480  76.270  43.400  1.00  0.00           O
ATOM   1202  N   ILE A  78      13.340  76.380  41.350  1.00  0.00           N
ATOM   1203  HN  ILE A  78      14.060  76.020  40.770  1.00  0.00           H
ATOM   1204  CA  ILE A  78      12.350  77.330  40.790  1.00  0.00           C
ATOM   1205  HA  ILE A  78      11.690  77.680  41.580  1.00  0.00           H
ATOM   1206  CB  ILE A  78      13.030  78.520  40.100  1.00  0.00           C
ATOM   1207  HB  ILE A  78      12.220  79.120  39.630  1.00  0.00           H
ATOM   1208  CG2 ILE A  78      13.590  79.360  41.230  1.00  0.00           C
ATOM   1209 1HG2 ILE A  78      12.930  79.510  42.110  1.00  0.00           H
ATOM   1210 2HG2 ILE A  78      13.900  80.400  40.970  1.00  0.00           H
ATOM   1211 3HG2 ILE A  78      14.570  78.940  41.540  1.00  0.00           H
ATOM   1212  CG1 ILE A  78      14.170  78.110  39.090  1.00  0.00           C
ATOM   1213 1HG1 ILE A  78      13.760  77.210  38.590  1.00  0.00           H
ATOM   1214 2HG1 ILE A  78      15.120  77.810  39.570  1.00  0.00           H
ATOM   1215  CD  ILE A  78      14.550  79.240  38.090  1.00  0.00           C
ATOM   1216  HD1 ILE A  78      15.050  80.000  38.730  1.00  0.00           H
ATOM   1217  HD2 ILE A  78      13.590  79.690  37.750  1.00  0.00           H
ATOM   1218  HD3 ILE A  78      15.210  79.020  37.230  1.00  0.00           H
ATOM   1219  C   ILE A  78      11.450  76.630  39.750  1.00  0.00           C
ATOM   1220  O   ILE A  78      10.750  77.270  38.950  1.00  0.00           O
ATOM   1221  N   GLY A  79      11.410  75.320  39.700  1.00  0.00           N
ATOM   1222  HN  GLY A  79      12.090  74.920  40.310  1.00  0.00           H
ATOM   1223  CA  GLY A  79      10.580  74.380  38.880  1.00  0.00           C
ATOM   1224  HA1 GLY A  79      10.620  74.820  37.890  1.00  0.00           H
ATOM   1225  HA2 GLY A  79       9.540  74.410  39.190  1.00  0.00           H
ATOM   1226  C   GLY A  79      10.960  73.000  38.890  1.00  0.00           C
ATOM   1227  O   GLY A  79      12.070  72.630  39.210  1.00  0.00           O
ATOM   1228  N   HSP A  80      10.070  72.180  38.360  1.00  0.00           N
ATOM   1229  HN  HSP A  80       9.220  72.620  38.090  1.00  0.00           H
ATOM   1230  CA  HSP A  80      10.410  70.780  38.190  1.00  0.00           C
ATOM   1231  HA  HSP A  80      11.450  70.660  37.890  1.00  0.00           H
ATOM   1232  CB  HSP A  80       9.970  70.040  39.530  1.00  0.00           C
ATOM   1233  HB1 HSP A  80      10.650  70.380  40.340  1.00  0.00           H
ATOM   1234  HB2 HSP A  80      10.220  68.960  39.510  1.00  0.00           H
ATOM   1235  CD2 HSP A  80       8.110  70.130  41.290  1.00  0.00           C
ATOM   1236  HD2 HSP A  80       8.770  70.030  42.140  1.00  0.00           H
ATOM   1237  CG  HSP A  80       8.540  70.160  40.040  1.00  0.00           C
ATOM   1238  NE2 HSP A  80       6.790  70.460  41.260  1.00  0.00           N
ATOM   1239  HE2 HSP A  80       6.140  70.720  41.980  1.00  0.00           H
ATOM   1240  ND1 HSP A  80       7.510  70.500  39.270  1.00  0.00           N
ATOM   1241  HD1 HSP A  80       7.500  70.730  38.300  1.00  0.00           H
ATOM   1242  CE1 HSP A  80       6.400  70.630  40.010  1.00  0.00           C
ATOM   1243  HE1 HSP A  80       5.470  71.030  39.670  1.00  0.00           H
ATOM   1244  C   HSP A  80       9.710  70.090  37.030  1.00  0.00           C
ATOM   1245  O   HSP A  80       8.600  70.460  36.660  1.00  0.00           O
ATOM   1246  N   SER A  81      10.420  69.070  36.430  1.00  0.00           N
ATOM   1247  HN  SER A  81      11.370  68.890  36.680  1.00  0.00           H
ATOM   1248  CA  SER A  81       9.840  68.350  35.270  1.00  0.00           C
ATOM   1249  HA  SER A  81       8.760  68.280  35.380  1.00  0.00           H
ATOM   1250  CB  SER A  81      10.050  69.080  33.910  1.00  0.00           C
ATOM   1251  HB1 SER A  81       9.630  70.100  34.040  1.00  0.00           H
ATOM   1252  HB2 SER A  81       9.500  68.610  33.070  1.00  0.00           H
ATOM   1253  OG  SER A  81      11.450  69.280  33.560  1.00  0.00           O
ATOM   1254  HG1 SER A  81      11.770  69.980  34.130  1.00  0.00           H
ATOM   1255  C   SER A  81      10.300  66.830  35.240  1.00  0.00           C
ATOM   1256  O   SER A  81      11.450  66.530  35.490  1.00  0.00           O
ATOM   1257  N   MET A  82       9.340  65.900  34.980  1.00  0.00           N
ATOM   1258  HN  MET A  82       8.360  66.060  34.900  1.00  0.00           H
ATOM   1259  CA  MET A  82       9.690  64.500  34.910  1.00  0.00           C
ATOM   1260  HA  MET A  82      10.470  64.250  35.610  1.00  0.00           H
ATOM   1261  CB  MET A  82       8.320  63.720  35.150  1.00  0.00           C
ATOM   1262  HB1 MET A  82       7.740  63.830  34.210  1.00  0.00           H
ATOM   1263  HB2 MET A  82       7.880  64.310  35.970  1.00  0.00           H
ATOM   1264  CG  MET A  82       8.390  62.180  35.470  1.00  0.00           C
ATOM   1265  HG1 MET A  82       8.590  61.610  34.540  1.00  0.00           H
ATOM   1266  HG2 MET A  82       7.370  61.890  35.820  1.00  0.00           H
ATOM   1267  SD  MET A  82       9.540  61.670  36.680  1.00  0.00           S
ATOM   1268  CE  MET A  82       8.720  62.720  37.990  1.00  0.00           C
ATOM   1269  HE1 MET A  82       9.040  63.780  38.060  1.00  0.00           H
ATOM   1270  HE2 MET A  82       8.700  62.280  39.010  1.00  0.00           H
ATOM   1271  HE3 MET A  82       7.670  62.930  37.690  1.00  0.00           H
ATOM   1272  C   MET A  82      10.300  64.240  33.550  1.00  0.00           C
ATOM   1273  O   MET A  82       9.930  64.890  32.570  1.00  0.00           O
ATOM   1274  N   GLN A  83      11.250  63.340  33.440  1.00  0.00           N
ATOM   1275  HN  GLN A  83      11.540  62.890  34.280  1.00  0.00           H
ATOM   1276  CA  GLN A  83      12.070  63.100  32.230  1.00  0.00           C
ATOM   1277  HA  GLN A  83      11.590  63.420  31.320  1.00  0.00           H
ATOM   1278  CB  GLN A  83      13.410  63.960  32.300  1.00  0.00           C
ATOM   1279  HB1 GLN A  83      13.660  63.890  33.380  1.00  0.00           H
ATOM   1280  HB2 GLN A  83      13.140  65.010  32.060  1.00  0.00           H
ATOM   1281  CG  GLN A  83      14.620  63.470  31.450  1.00  0.00           C
ATOM   1282  HG1 GLN A  83      14.990  62.500  31.850  1.00  0.00           H
ATOM   1283  HG2 GLN A  83      15.380  64.280  31.340  1.00  0.00           H
ATOM   1284  CD  GLN A  83      14.100  63.160  30.090  1.00  0.00           C
ATOM   1285  OE1 GLN A  83      13.490  64.010  29.510  1.00  0.00           O
ATOM   1286  NE2 GLN A  83      14.560  62.020  29.470  1.00  0.00           N
ATOM   1287 1HE2 GLN A  83      14.020  61.730  28.680  1.00  0.00           H
ATOM   1288 2HE2 GLN A  83      14.940  61.230  29.970  1.00  0.00           H
ATOM   1289  C   GLN A  83      12.200  61.600  32.200  1.00  0.00           C
ATOM   1290  O   GLN A  83      13.100  61.010  32.740  1.00  0.00           O
ATOM   1291  N   ASN A  84      11.220  60.960  31.620  1.00  0.00           N
ATOM   1292  HN  ASN A  84      10.410  61.470  31.360  1.00  0.00           H
ATOM   1293  CA  ASN A  84      10.950  59.560  31.600  1.00  0.00           C
ATOM   1294  HA  ASN A  84       9.930  59.450  31.260  1.00  0.00           H
ATOM   1295  CB  ASN A  84      11.850  58.740  30.610  1.00  0.00           C
ATOM   1296  HB1 ASN A  84      11.390  57.730  30.640  1.00  0.00           H
ATOM   1297  HB2 ASN A  84      12.890  58.800  30.990  1.00  0.00           H
ATOM   1298  CG  ASN A  84      11.920  59.310  29.170  1.00  0.00           C
ATOM   1299  OD1 ASN A  84      10.930  59.760  28.650  1.00  0.00           O
ATOM   1300  ND2 ASN A  84      13.020  59.170  28.510  1.00  0.00           N
ATOM   1301 1HD2 ASN A  84      13.910  59.070  28.960  1.00  0.00           H
ATOM   1302 2HD2 ASN A  84      12.970  59.420  27.540  1.00  0.00           H
ATOM   1303  C   ASN A  84      10.850  58.990  32.990  1.00  0.00           C
ATOM   1304  O   ASN A  84       9.930  59.250  33.730  1.00  0.00           O
ATOM   1305  N   CYS A  85      11.850  58.190  33.440  1.00  0.00           N
ATOM   1306  HN  CYS A  85      12.710  58.030  32.960  1.00  0.00           H
ATOM   1307  CA  CYS A  85      11.800  57.750  34.840  1.00  0.00           C
ATOM   1308  HA  CYS A  85      10.770  57.860  35.140  1.00  0.00           H
ATOM   1309  CB  CYS A  85      12.020  56.280  34.900  1.00  0.00           C
ATOM   1310  HB1 CYS A  85      11.810  55.910  35.930  1.00  0.00           H
ATOM   1311  HB2 CYS A  85      13.070  56.070  34.630  1.00  0.00           H
ATOM   1312  SG  CYS A  85      10.970  55.460  33.760  1.00  0.00           S
ATOM   1313  HG1 CYS A  85      11.290  54.220  34.070  1.00  0.00           H
ATOM   1314  C   CYS A  85      12.720  58.460  35.840  1.00  0.00           C
ATOM   1315  O   CYS A  85      12.940  57.970  36.950  1.00  0.00           O
ATOM   1316  N   VAL A  86      13.380  59.590  35.470  1.00  0.00           N
ATOM   1317  HN  VAL A  86      13.230  60.060  34.610  1.00  0.00           H
ATOM   1318  CA  VAL A  86      14.250  60.380  36.350  1.00  0.00           C
ATOM   1319  HA  VAL A  86      14.250  59.980  37.350  1.00  0.00           H
ATOM   1320  CB  VAL A  86      15.630  60.310  35.760  1.00  0.00           C
ATOM   1321  HB  VAL A  86      15.830  59.220  35.670  1.00  0.00           H
ATOM   1322  CG1 VAL A  86      15.830  61.030  34.440  1.00  0.00           C
ATOM   1323 1HG1 VAL A  86      15.310  60.520  33.600  1.00  0.00           H
ATOM   1324 2HG1 VAL A  86      16.920  61.190  34.280  1.00  0.00           H
ATOM   1325 3HG1 VAL A  86      15.420  62.060  34.430  1.00  0.00           H
ATOM   1326  CG2 VAL A  86      16.600  60.800  36.830  1.00  0.00           C
ATOM   1327 1HG2 VAL A  86      16.430  60.260  37.780  1.00  0.00           H
ATOM   1328 2HG2 VAL A  86      16.360  61.870  37.040  1.00  0.00           H
ATOM   1329 3HG2 VAL A  86      17.640  60.580  36.500  1.00  0.00           H
ATOM   1330  C   VAL A  86      13.640  61.800  36.360  1.00  0.00           C
ATOM   1331  O   VAL A  86      12.890  62.240  35.550  1.00  0.00           O
ATOM   1332  N   LEU A  87      13.870  62.540  37.490  1.00  0.00           N
ATOM   1333  HN  LEU A  87      14.490  62.180  38.180  1.00  0.00           H
ATOM   1334  CA  LEU A  87      13.240  63.870  37.700  1.00  0.00           C
ATOM   1335  HA  LEU A  87      12.490  64.080  36.950  1.00  0.00           H
ATOM   1336  CB  LEU A  87      12.630  64.000  39.110  1.00  0.00           C
ATOM   1337  HB1 LEU A  87      13.390  63.660  39.860  1.00  0.00           H
ATOM   1338  HB2 LEU A  87      11.790  63.290  39.190  1.00  0.00           H
ATOM   1339  CG  LEU A  87      12.060  65.360  39.590  1.00  0.00           C
ATOM   1340  HG  LEU A  87      12.770  66.200  39.500  1.00  0.00           H
ATOM   1341  CD1 LEU A  87      10.780  65.730  38.820  1.00  0.00           C
ATOM   1342 1HD1 LEU A  87      10.580  66.820  38.910  1.00  0.00           H
ATOM   1343 2HD1 LEU A  87       9.920  65.240  39.320  1.00  0.00           H
ATOM   1344 3HD1 LEU A  87      10.890  65.480  37.740  1.00  0.00           H
ATOM   1345  CD2 LEU A  87      11.790  65.380  41.090  1.00  0.00           C
ATOM   1346 1HD2 LEU A  87      12.790  65.100  41.490  1.00  0.00           H
ATOM   1347 2HD2 LEU A  87      11.080  64.570  41.340  1.00  0.00           H
ATOM   1348 3HD2 LEU A  87      11.390  66.320  41.510  1.00  0.00           H
ATOM   1349  C   LEU A  87      14.310  64.920  37.420  1.00  0.00           C
ATOM   1350  O   LEU A  87      15.520  64.750  37.770  1.00  0.00           O
ATOM   1351  N   LYS A  88      13.850  66.060  36.870  1.00  0.00           N
ATOM   1352  HN  LYS A  88      12.870  66.170  36.710  1.00  0.00           H
ATOM   1353  CA  LYS A  88      14.670  67.250  36.800  1.00  0.00           C
ATOM   1354  HA  LYS A  88      15.670  67.040  37.160  1.00  0.00           H
ATOM   1355  CB  LYS A  88      14.580  67.990  35.440  1.00  0.00           C
ATOM   1356  HB1 LYS A  88      15.030  69.000  35.570  1.00  0.00           H
ATOM   1357  HB2 LYS A  88      13.540  68.270  35.170  1.00  0.00           H
ATOM   1358  CG  LYS A  88      15.170  67.260  34.230  1.00  0.00           C
ATOM   1359  HG1 LYS A  88      14.830  66.230  33.970  1.00  0.00           H
ATOM   1360  HG2 LYS A  88      16.260  67.240  34.480  1.00  0.00           H
ATOM   1361  CD  LYS A  88      15.010  68.010  32.870  1.00  0.00           C
ATOM   1362  HD1 LYS A  88      15.390  69.050  32.950  1.00  0.00           H
ATOM   1363  HD2 LYS A  88      13.940  68.020  32.580  1.00  0.00           H
ATOM   1364  CE  LYS A  88      15.910  67.420  31.760  1.00  0.00           C
ATOM   1365  HE1 LYS A  88      15.680  66.340  31.580  1.00  0.00           H
ATOM   1366  HE2 LYS A  88      16.960  67.710  31.970  1.00  0.00           H
ATOM   1367  NZ  LYS A  88      15.650  68.080  30.480  1.00  0.00           N
ATOM   1368  HZ1 LYS A  88      14.820  67.580  30.100  1.00  0.00           H
ATOM   1369  HZ2 LYS A  88      16.360  67.820  29.770  1.00  0.00           H
ATOM   1370  HZ3 LYS A  88      15.640  69.120  30.480  1.00  0.00           H
ATOM   1371  C   LYS A  88      14.120  68.310  37.840  1.00  0.00           C
ATOM   1372  O   LYS A  88      12.960  68.590  37.830  1.00  0.00           O
ATOM   1373  N   LEU A  89      14.990  68.840  38.740  1.00  0.00           N
ATOM   1374  HN  LEU A  89      15.900  68.430  38.760  1.00  0.00           H
ATOM   1375  CA  LEU A  89      14.720  70.050  39.510  1.00  0.00           C
ATOM   1376  HA  LEU A  89      13.680  70.340  39.430  1.00  0.00           H
ATOM   1377  CB  LEU A  89      15.170  69.920  40.950  1.00  0.00           C
ATOM   1378  HB1 LEU A  89      14.870  70.850  41.460  1.00  0.00           H
ATOM   1379  HB2 LEU A  89      16.280  69.900  41.020  1.00  0.00           H
ATOM   1380  CG  LEU A  89      14.500  68.750  41.700  1.00  0.00           C
ATOM   1381  HG  LEU A  89      14.630  67.840  41.090  1.00  0.00           H
ATOM   1382  CD1 LEU A  89      15.150  68.450  42.990  1.00  0.00           C
ATOM   1383 1HD1 LEU A  89      15.080  69.330  43.660  1.00  0.00           H
ATOM   1384 2HD1 LEU A  89      16.240  68.310  42.830  1.00  0.00           H
ATOM   1385 3HD1 LEU A  89      14.620  67.580  43.430  1.00  0.00           H
ATOM   1386  CD2 LEU A  89      13.000  68.920  41.880  1.00  0.00           C
ATOM   1387 1HD2 LEU A  89      12.270  68.770  41.050  1.00  0.00           H
ATOM   1388 2HD2 LEU A  89      12.820  69.930  42.300  1.00  0.00           H
ATOM   1389 3HD2 LEU A  89      12.650  68.150  42.600  1.00  0.00           H
ATOM   1390  C   LEU A  89      15.480  71.150  38.810  1.00  0.00           C
ATOM   1391  O   LEU A  89      16.710  70.990  38.670  1.00  0.00           O
ATOM   1392  N   LYS A  90      14.760  72.140  38.280  1.00  0.00           N
ATOM   1393  HN  LYS A  90      13.780  72.250  38.410  1.00  0.00           H
ATOM   1394  CA  LYS A  90      15.370  73.320  37.650  1.00  0.00           C
ATOM   1395  HA  LYS A  90      16.220  72.960  37.100  1.00  0.00           H
ATOM   1396  CB  LYS A  90      14.340  73.950  36.600  1.00  0.00           C
ATOM   1397  HB1 LYS A  90      13.430  74.130  37.220  1.00  0.00           H
ATOM   1398  HB2 LYS A  90      14.140  73.150  35.850  1.00  0.00           H
ATOM   1399  CG  LYS A  90      14.740  75.250  35.870  1.00  0.00           C
ATOM   1400  HG1 LYS A  90      15.140  75.990  36.600  1.00  0.00           H
ATOM   1401  HG2 LYS A  90      13.760  75.620  35.480  1.00  0.00           H
ATOM   1402  CD  LYS A  90      15.650  75.130  34.590  1.00  0.00           C
ATOM   1403  HD1 LYS A  90      15.260  74.280  34.000  1.00  0.00           H
ATOM   1404  HD2 LYS A  90      16.660  74.940  35.010  1.00  0.00           H
ATOM   1405  CE  LYS A  90      15.750  76.520  33.900  1.00  0.00           C
ATOM   1406  HE1 LYS A  90      16.600  77.010  34.410  1.00  0.00           H
ATOM   1407  HE2 LYS A  90      14.840  77.140  34.050  1.00  0.00           H
ATOM   1408  NZ  LYS A  90      16.240  76.350  32.590  1.00  0.00           N
ATOM   1409  HZ1 LYS A  90      16.150  77.140  31.920  1.00  0.00           H
ATOM   1410  HZ2 LYS A  90      15.910  75.480  32.120  1.00  0.00           H
ATOM   1411  HZ3 LYS A  90      17.280  76.330  32.650  1.00  0.00           H
ATOM   1412  C   LYS A  90      15.830  74.390  38.700  1.00  0.00           C
ATOM   1413  O   LYS A  90      14.940  74.840  39.360  1.00  0.00           O
ATOM   1414  N   VAL A  91      17.110  74.900  38.740  1.00  0.00           N
ATOM   1415  HN  VAL A  91      17.790  74.550  38.090  1.00  0.00           H
ATOM   1416  CA  VAL A  91      17.600  75.760  39.790  1.00  0.00           C
ATOM   1417  HA  VAL A  91      16.730  76.100  40.330  1.00  0.00           H
ATOM   1418  CB  VAL A  91      18.620  75.100  40.720  1.00  0.00           C
ATOM   1419  HB  VAL A  91      18.810  75.760  41.600  1.00  0.00           H
ATOM   1420  CG1 VAL A  91      17.980  73.860  41.390  1.00  0.00           C
ATOM   1421 1HG1 VAL A  91      16.910  74.110  41.580  1.00  0.00           H
ATOM   1422 2HG1 VAL A  91      18.590  73.660  42.300  1.00  0.00           H
ATOM   1423 3HG1 VAL A  91      17.990  72.980  40.710  1.00  0.00           H
ATOM   1424  CG2 VAL A  91      20.000  74.820  40.030  1.00  0.00           C
ATOM   1425 1HG2 VAL A  91      20.590  74.170  40.710  1.00  0.00           H
ATOM   1426 2HG2 VAL A  91      20.590  75.760  39.940  1.00  0.00           H
ATOM   1427 3HG2 VAL A  91      19.930  74.370  39.020  1.00  0.00           H
ATOM   1428  C   VAL A  91      18.310  77.070  39.300  1.00  0.00           C
ATOM   1429  O   VAL A  91      18.710  77.230  38.160  1.00  0.00           O
ATOM   1430  N   ASP A  92      18.450  78.090  40.160  1.00  0.00           N
ATOM   1431  HN  ASP A  92      18.090  77.910  41.070  1.00  0.00           H
ATOM   1432  CA  ASP A  92      19.050  79.430  39.860  1.00  0.00           C
ATOM   1433  HA  ASP A  92      18.580  79.800  38.960  1.00  0.00           H
ATOM   1434  CB  ASP A  92      18.570  80.390  40.990  1.00  0.00           C
ATOM   1435  HB1 ASP A  92      18.850  79.980  41.990  1.00  0.00           H
ATOM   1436  HB2 ASP A  92      17.460  80.420  41.070  1.00  0.00           H
ATOM   1437  CG  ASP A  92      19.020  81.820  40.730  1.00  0.00           C
ATOM   1438  OD1 ASP A  92      19.010  82.580  41.790  1.00  0.00           O
ATOM   1439  OD2 ASP A  92      19.400  82.150  39.610  1.00  0.00           O
ATOM   1440  C   ASP A  92      20.550  79.290  39.690  1.00  0.00           C
ATOM   1441  O   ASP A  92      21.220  78.730  40.530  1.00  0.00           O
ATOM   1442  N   THR A  93      21.170  79.890  38.620  1.00  0.00           N
ATOM   1443  HN  THR A  93      20.610  80.440  38.010  1.00  0.00           H
ATOM   1444  CA  THR A  93      22.600  79.920  38.400  1.00  0.00           C
ATOM   1445  HA  THR A  93      22.610  80.400  37.430  1.00  0.00           H
ATOM   1446  CB  THR A  93      23.410  80.650  39.420  1.00  0.00           C
ATOM   1447  HB  THR A  93      23.320  80.130  40.400  1.00  0.00           H
ATOM   1448  OG1 THR A  93      22.930  81.960  39.480  1.00  0.00           O
ATOM   1449  HG1 THR A  93      21.980  81.850  39.590  1.00  0.00           H
ATOM   1450  CG2 THR A  93      24.940  80.750  39.090  1.00  0.00           C
ATOM   1451 1HG2 THR A  93      25.520  81.490  39.670  1.00  0.00           H
ATOM   1452 2HG2 THR A  93      25.110  80.870  37.990  1.00  0.00           H
ATOM   1453 3HG2 THR A  93      25.440  79.810  39.410  1.00  0.00           H
ATOM   1454  C   THR A  93      23.180  78.610  37.890  1.00  0.00           C
ATOM   1455  O   THR A  93      22.800  77.550  38.260  1.00  0.00           O
ATOM   1456  N   ALA A  94      24.110  78.670  36.930  1.00  0.00           N
ATOM   1457  HN  ALA A  94      24.320  79.530  36.480  1.00  0.00           H
ATOM   1458  CA  ALA A  94      24.580  77.470  36.330  1.00  0.00           C
ATOM   1459  HA  ALA A  94      23.890  76.650  36.370  1.00  0.00           H
ATOM   1460  CB  ALA A  94      24.650  77.850  34.880  1.00  0.00           C
ATOM   1461  HB1 ALA A  94      23.680  78.220  34.490  1.00  0.00           H
ATOM   1462  HB2 ALA A  94      24.950  76.930  34.340  1.00  0.00           H
ATOM   1463  HB3 ALA A  94      25.360  78.670  34.670  1.00  0.00           H
ATOM   1464  C   ALA A  94      25.830  77.040  36.870  1.00  0.00           C
ATOM   1465  O   ALA A  94      26.750  77.860  37.070  1.00  0.00           O
ATOM   1466  N   ASN A  95      25.910  75.780  37.190  1.00  0.00           N
ATOM   1467  HN  ASN A  95      25.140  75.210  36.910  1.00  0.00           H
ATOM   1468  CA  ASN A  95      27.110  75.030  37.790  1.00  0.00           C
ATOM   1469  HA  ASN A  95      27.120  75.390  38.810  1.00  0.00           H
ATOM   1470  CB  ASN A  95      26.820  73.570  37.770  1.00  0.00           C
ATOM   1471  HB1 ASN A  95      26.850  73.290  36.700  1.00  0.00           H
ATOM   1472  HB2 ASN A  95      25.760  73.390  38.060  1.00  0.00           H
ATOM   1473  CG  ASN A  95      27.770  72.720  38.560  1.00  0.00           C
ATOM   1474  OD1 ASN A  95      28.730  73.150  39.050  1.00  0.00           O
ATOM   1475  ND2 ASN A  95      27.410  71.410  38.700  1.00  0.00           N
ATOM   1476 1HD2 ASN A  95      26.720  71.000  38.110  1.00  0.00           H
ATOM   1477 2HD2 ASN A  95      27.800  70.890  39.460  1.00  0.00           H
ATOM   1478  C   ASN A  95      28.420  75.380  37.120  1.00  0.00           C
ATOM   1479  O   ASN A  95      28.560  74.980  35.960  1.00  0.00           O
ATOM   1480  N   PRO A  96      29.350  76.000  37.720  1.00  0.00           N
ATOM   1481  CD  PRO A  96      29.450  76.430  39.150  1.00  0.00           C
ATOM   1482  HD1 PRO A  96      29.150  75.510  39.700  1.00  0.00           H
ATOM   1483  HD2 PRO A  96      28.760  77.300  39.220  1.00  0.00           H
ATOM   1484  CA  PRO A  96      30.560  76.220  37.040  1.00  0.00           C
ATOM   1485  HA  PRO A  96      30.330  76.560  36.040  1.00  0.00           H
ATOM   1486  CB  PRO A  96      31.340  77.200  37.940  1.00  0.00           C
ATOM   1487  HB1 PRO A  96      31.040  78.220  37.600  1.00  0.00           H
ATOM   1488  HB2 PRO A  96      32.440  77.090  37.860  1.00  0.00           H
ATOM   1489  CG  PRO A  96      30.780  77.010  39.380  1.00  0.00           C
ATOM   1490  HG1 PRO A  96      31.450  76.430  40.050  1.00  0.00           H
ATOM   1491  HG2 PRO A  96      30.620  78.000  39.860  1.00  0.00           H
ATOM   1492  C   PRO A  96      31.450  75.090  36.870  1.00  0.00           C
ATOM   1493  O   PRO A  96      32.510  75.190  36.190  1.00  0.00           O
ATOM   1494  N   LYS A  97      31.120  73.890  37.390  1.00  0.00           N
ATOM   1495  HN  LYS A  97      30.320  73.840  37.990  1.00  0.00           H
ATOM   1496  CA  LYS A  97      32.010  72.780  37.420  1.00  0.00           C
ATOM   1497  HA  LYS A  97      33.050  73.030  37.300  1.00  0.00           H
ATOM   1498  CB  LYS A  97      31.960  72.200  38.850  1.00  0.00           C
ATOM   1499  HB1 LYS A  97      32.710  71.390  38.980  1.00  0.00           H
ATOM   1500  HB2 LYS A  97      30.940  71.820  39.010  1.00  0.00           H
ATOM   1501  CG  LYS A  97      32.300  73.190  40.020  1.00  0.00           C
ATOM   1502  HG1 LYS A  97      32.280  72.630  40.980  1.00  0.00           H
ATOM   1503  HG2 LYS A  97      31.530  73.990  40.050  1.00  0.00           H
ATOM   1504  CD  LYS A  97      33.610  74.040  39.830  1.00  0.00           C
ATOM   1505  HD1 LYS A  97      33.290  75.100  39.710  1.00  0.00           H
ATOM   1506  HD2 LYS A  97      34.090  73.660  38.900  1.00  0.00           H
ATOM   1507  CE  LYS A  97      34.590  74.000  40.980  1.00  0.00           C
ATOM   1508  HE1 LYS A  97      34.920  72.970  41.250  1.00  0.00           H
ATOM   1509  HE2 LYS A  97      34.120  74.500  41.850  1.00  0.00           H
ATOM   1510  NZ  LYS A  97      35.750  74.760  40.640  1.00  0.00           N
ATOM   1511  HZ1 LYS A  97      36.300  74.150  40.010  1.00  0.00           H
ATOM   1512  HZ2 LYS A  97      36.270  74.950  41.520  1.00  0.00           H
ATOM   1513  HZ3 LYS A  97      35.500  75.660  40.200  1.00  0.00           H
ATOM   1514  C   LYS A  97      31.560  71.670  36.450  1.00  0.00           C
ATOM   1515  O   LYS A  97      32.010  70.530  36.410  1.00  0.00           O
ATOM   1516  N   THR A  98      30.500  71.990  35.630  1.00  0.00           N
ATOM   1517  HN  THR A  98      30.090  72.900  35.700  1.00  0.00           H
ATOM   1518  CA  THR A  98      29.840  71.050  34.690  1.00  0.00           C
ATOM   1519  HA  THR A  98      29.400  70.290  35.310  1.00  0.00           H
ATOM   1520  CB  THR A  98      28.680  71.580  33.790  1.00  0.00           C
ATOM   1521  HB  THR A  98      29.040  72.150  32.910  1.00  0.00           H
ATOM   1522  OG1 THR A  98      27.830  72.460  34.450  1.00  0.00           O
ATOM   1523  HG1 THR A  98      27.480  73.030  33.760  1.00  0.00           H
ATOM   1524  CG2 THR A  98      27.810  70.400  33.400  1.00  0.00           C
ATOM   1525 1HG2 THR A  98      27.370  69.890  34.280  1.00  0.00           H
ATOM   1526 2HG2 THR A  98      28.390  69.680  32.790  1.00  0.00           H
ATOM   1527 3HG2 THR A  98      26.910  70.680  32.810  1.00  0.00           H
ATOM   1528  C   THR A  98      30.900  70.540  33.680  1.00  0.00           C
ATOM   1529  O   THR A  98      31.590  71.320  33.030  1.00  0.00           O
ATOM   1530  N   PRO A  99      31.200  69.240  33.430  1.00  0.00           N
ATOM   1531  CD  PRO A  99      30.680  68.060  34.120  1.00  0.00           C
ATOM   1532  HD1 PRO A  99      29.570  68.000  34.060  1.00  0.00           H
ATOM   1533  HD2 PRO A  99      30.860  68.100  35.220  1.00  0.00           H
ATOM   1534  CA  PRO A  99      32.220  68.810  32.400  1.00  0.00           C
ATOM   1535  HA  PRO A  99      33.010  69.540  32.360  1.00  0.00           H
ATOM   1536  CB  PRO A  99      32.700  67.520  32.900  1.00  0.00           C
ATOM   1537  HB1 PRO A  99      33.490  67.780  33.650  1.00  0.00           H
ATOM   1538  HB2 PRO A  99      33.170  66.850  32.150  1.00  0.00           H
ATOM   1539  CG  PRO A  99      31.490  66.830  33.580  1.00  0.00           C
ATOM   1540  HG1 PRO A  99      30.840  66.350  32.820  1.00  0.00           H
ATOM   1541  HG2 PRO A  99      31.930  66.140  34.320  1.00  0.00           H
ATOM   1542  C   PRO A  99      31.480  68.780  31.110  1.00  0.00           C
ATOM   1543  O   PRO A  99      30.250  69.080  31.180  1.00  0.00           O
ATOM   1544  N   LYS A 100      32.090  68.530  29.940  1.00  0.00           N
ATOM   1545  HN  LYS A 100      33.070  68.360  29.900  1.00  0.00           H
ATOM   1546  CA  LYS A 100      31.440  68.310  28.670  1.00  0.00           C
ATOM   1547  HA  LYS A 100      30.660  69.050  28.510  1.00  0.00           H
ATOM   1548  CB  LYS A 100      32.400  68.510  27.490  1.00  0.00           C
ATOM   1549  HB1 LYS A 100      31.850  68.390  26.530  1.00  0.00           H
ATOM   1550  HB2 LYS A 100      33.160  67.720  27.300  1.00  0.00           H
ATOM   1551  CG  LYS A 100      33.140  69.880  27.580  1.00  0.00           C
ATOM   1552  HG1 LYS A 100      33.910  69.990  26.790  1.00  0.00           H
ATOM   1553  HG2 LYS A 100      33.700  70.030  28.530  1.00  0.00           H
ATOM   1554  CD  LYS A 100      32.200  71.070  27.280  1.00  0.00           C
ATOM   1555  HD1 LYS A 100      32.710  71.990  27.630  1.00  0.00           H
ATOM   1556  HD2 LYS A 100      31.220  71.050  27.800  1.00  0.00           H
ATOM   1557  CE  LYS A 100      31.970  71.510  25.790  1.00  0.00           C
ATOM   1558  HE1 LYS A 100      31.360  70.680  25.380  1.00  0.00           H
ATOM   1559  HE2 LYS A 100      32.940  71.590  25.250  1.00  0.00           H
ATOM   1560  NZ  LYS A 100      31.070  72.640  25.630  1.00  0.00           N
ATOM   1561  HZ1 LYS A 100      30.830  72.690  24.620  1.00  0.00           H
ATOM   1562  HZ2 LYS A 100      31.520  73.510  25.980  1.00  0.00           H
ATOM   1563  HZ3 LYS A 100      30.180  72.630  26.170  1.00  0.00           H
ATOM   1564  C   LYS A 100      30.780  66.890  28.710  1.00  0.00           C
ATOM   1565  O   LYS A 100      31.460  65.870  29.000  1.00  0.00           O
ATOM   1566  N   TYR A 101      29.450  66.730  28.620  1.00  0.00           N
ATOM   1567  HN  TYR A 101      28.740  67.400  28.390  1.00  0.00           H
ATOM   1568  CA  TYR A 101      28.860  65.460  28.850  1.00  0.00           C
ATOM   1569  HA  TYR A 101      29.550  64.640  28.970  1.00  0.00           H
ATOM   1570  CB  TYR A 101      27.940  65.470  30.110  1.00  0.00           C
ATOM   1571  HB1 TYR A 101      28.540  65.750  31.000  1.00  0.00           H
ATOM   1572  HB2 TYR A 101      27.510  64.480  30.350  1.00  0.00           H
ATOM   1573  CG  TYR A 101      26.770  66.470  30.200  1.00  0.00           C
ATOM   1574  CD1 TYR A 101      25.520  66.010  29.840  1.00  0.00           C
ATOM   1575  HD1 TYR A 101      25.430  64.970  29.530  1.00  0.00           H
ATOM   1576  CE1 TYR A 101      24.430  66.890  29.820  1.00  0.00           C
ATOM   1577  HE1 TYR A 101      23.460  66.550  29.490  1.00  0.00           H
ATOM   1578  CZ  TYR A 101      24.620  68.230  30.100  1.00  0.00           C
ATOM   1579  OH  TYR A 101      23.470  69.040  30.420  1.00  0.00           O
ATOM   1580  HH  TYR A 101      23.930  69.870  30.580  1.00  0.00           H
ATOM   1581  CD2 TYR A 101      26.930  67.810  30.660  1.00  0.00           C
ATOM   1582  HD2 TYR A 101      27.910  68.110  30.990  1.00  0.00           H
ATOM   1583  CE2 TYR A 101      25.840  68.710  30.650  1.00  0.00           C
ATOM   1584  HE2 TYR A 101      26.090  69.720  30.930  1.00  0.00           H
ATOM   1585  C   TYR A 101      27.940  65.040  27.580  1.00  0.00           C
ATOM   1586  O   TYR A 101      27.380  65.890  26.870  1.00  0.00           O
ATOM   1587  N   LYS A 102      27.750  63.730  27.450  1.00  0.00           N
ATOM   1588  HN  LYS A 102      28.190  63.100  28.080  1.00  0.00           H
ATOM   1589  CA  LYS A 102      26.820  63.060  26.550  1.00  0.00           C
ATOM   1590  HA  LYS A 102      26.020  63.770  26.400  1.00  0.00           H
ATOM   1591  CB  LYS A 102      27.520  62.710  25.190  1.00  0.00           C
ATOM   1592  HB1 LYS A 102      27.890  63.670  24.780  1.00  0.00           H
ATOM   1593  HB2 LYS A 102      26.790  62.120  24.590  1.00  0.00           H
ATOM   1594  CG  LYS A 102      28.790  61.790  25.420  1.00  0.00           C
ATOM   1595  HG1 LYS A 102      28.620  60.990  26.170  1.00  0.00           H
ATOM   1596  HG2 LYS A 102      29.570  62.470  25.830  1.00  0.00           H
ATOM   1597  CD  LYS A 102      29.350  61.050  24.190  1.00  0.00           C
ATOM   1598  HD1 LYS A 102      28.540  60.340  23.930  1.00  0.00           H
ATOM   1599  HD2 LYS A 102      30.300  60.520  24.420  1.00  0.00           H
ATOM   1600  CE  LYS A 102      29.860  61.830  22.930  1.00  0.00           C
ATOM   1601  HE1 LYS A 102      30.630  62.590  23.150  1.00  0.00           H
ATOM   1602  HE2 LYS A 102      29.020  62.350  22.420  1.00  0.00           H
ATOM   1603  NZ  LYS A 102      30.340  60.790  21.890  1.00  0.00           N
ATOM   1604  HZ1 LYS A 102      30.490  59.800  22.160  1.00  0.00           H
ATOM   1605  HZ2 LYS A 102      31.200  61.130  21.410  1.00  0.00           H
ATOM   1606  HZ3 LYS A 102      29.610  60.760  21.160  1.00  0.00           H
ATOM   1607  C   LYS A 102      26.220  61.890  27.210  1.00  0.00           C
ATOM   1608  O   LYS A 102      26.650  61.350  28.230  1.00  0.00           O
ATOM   1609  N   PHE A 103      25.110  61.430  26.780  1.00  0.00           N
ATOM   1610  HN  PHE A 103      24.650  61.980  26.090  1.00  0.00           H
ATOM   1611  CA  PHE A 103      24.380  60.330  27.460  1.00  0.00           C
ATOM   1612  HA  PHE A 103      24.850  60.100  28.410  1.00  0.00           H
ATOM   1613  CB  PHE A 103      22.790  60.650  27.460  1.00  0.00           C
ATOM   1614  HB1 PHE A 103      22.270  59.760  27.880  1.00  0.00           H
ATOM   1615  HB2 PHE A 103      22.500  60.820  26.400  1.00  0.00           H
ATOM   1616  CG  PHE A 103      22.500  61.830  28.350  1.00  0.00           C
ATOM   1617  CD1 PHE A 103      23.220  62.060  29.570  1.00  0.00           C
ATOM   1618  HD1 PHE A 103      23.960  61.320  29.870  1.00  0.00           H
ATOM   1619  CE1 PHE A 103      22.870  63.130  30.390  1.00  0.00           C
ATOM   1620  HE1 PHE A 103      23.540  63.460  31.170  1.00  0.00           H
ATOM   1621  CZ  PHE A 103      21.780  63.940  30.010  1.00  0.00           C
ATOM   1622  HZ  PHE A 103      21.500  64.600  30.810  1.00  0.00           H
ATOM   1623  CD2 PHE A 103      21.340  62.540  28.070  1.00  0.00           C
ATOM   1624  HD2 PHE A 103      20.810  62.380  27.140  1.00  0.00           H
ATOM   1625  CE2 PHE A 103      21.050  63.590  28.880  1.00  0.00           C
ATOM   1626  HE2 PHE A 103      20.270  64.280  28.560  1.00  0.00           H
ATOM   1627  C   PHE A 103      24.630  59.020  26.640  1.00  0.00           C
ATOM   1628  O   PHE A 103      24.220  58.910  25.450  1.00  0.00           O
ATOM   1629  N   VAL A 104      25.210  58.000  27.350  1.00  0.00           N
ATOM   1630  HN  VAL A 104      25.410  58.100  28.330  1.00  0.00           H
ATOM   1631  CA  VAL A 104      25.670  56.770  26.740  1.00  0.00           C
ATOM   1632  HA  VAL A 104      25.470  56.900  25.680  1.00  0.00           H
ATOM   1633  CB  VAL A 104      27.190  56.590  26.750  1.00  0.00           C
ATOM   1634  HB  VAL A 104      27.700  56.450  27.730  1.00  0.00           H
ATOM   1635  CG1 VAL A 104      27.640  55.380  25.900  1.00  0.00           C
ATOM   1636 1HG1 VAL A 104      27.330  55.650  24.870  1.00  0.00           H
ATOM   1637 2HG1 VAL A 104      27.090  54.500  26.290  1.00  0.00           H
ATOM   1638 3HG1 VAL A 104      28.730  55.180  26.000  1.00  0.00           H
ATOM   1639  CG2 VAL A 104      27.800  57.820  26.050  1.00  0.00           C
ATOM   1640 1HG2 VAL A 104      27.740  58.730  26.690  1.00  0.00           H
ATOM   1641 2HG2 VAL A 104      27.350  58.060  25.070  1.00  0.00           H
ATOM   1642 3HG2 VAL A 104      28.880  57.590  25.880  1.00  0.00           H
ATOM   1643  C   VAL A 104      24.910  55.560  27.260  1.00  0.00           C
ATOM   1644  O   VAL A 104      24.850  55.330  28.440  1.00  0.00           O
ATOM   1645  N   ARG A 105      24.270  54.790  26.430  1.00  0.00           N
ATOM   1646  HN  ARG A 105      24.270  54.930  25.450  1.00  0.00           H
ATOM   1647  CA  ARG A 105      23.670  53.560  26.830  1.00  0.00           C
ATOM   1648  HA  ARG A 105      23.250  53.690  27.820  1.00  0.00           H
ATOM   1649  CB  ARG A 105      22.540  53.090  25.900  1.00  0.00           C
ATOM   1650  HB1 ARG A 105      22.890  52.820  24.890  1.00  0.00           H
ATOM   1651  HB2 ARG A 105      21.850  53.960  25.820  1.00  0.00           H
ATOM   1652  CG  ARG A 105      21.610  51.970  26.370  1.00  0.00           C
ATOM   1653  HG1 ARG A 105      22.180  51.120  26.820  1.00  0.00           H
ATOM   1654  HG2 ARG A 105      21.100  51.590  25.460  1.00  0.00           H
ATOM   1655  CD  ARG A 105      20.590  52.520  27.410  1.00  0.00           C
ATOM   1656  HD1 ARG A 105      20.140  53.410  26.930  1.00  0.00           H
ATOM   1657  HD2 ARG A 105      21.090  52.650  28.400  1.00  0.00           H
ATOM   1658  NE  ARG A 105      19.660  51.450  27.480  1.00  0.00           N
ATOM   1659  HE  ARG A 105      19.710  50.690  26.830  1.00  0.00           H
ATOM   1660  CZ  ARG A 105      18.800  51.260  28.480  1.00  0.00           C
ATOM   1661  NH1 ARG A 105      18.710  52.150  29.390  1.00  0.00           N
ATOM   1662 1HH1 ARG A 105      19.040  53.050  29.120  1.00  0.00           H
ATOM   1663 2HH1 ARG A 105      17.980  51.850  30.010  1.00  0.00           H
ATOM   1664  NH2 ARG A 105      17.950  50.250  28.470  1.00  0.00           N
ATOM   1665 1HH2 ARG A 105      18.030  49.600  27.710  1.00  0.00           H
ATOM   1666 2HH2 ARG A 105      17.280  50.290  29.210  1.00  0.00           H
ATOM   1667  C   ARG A 105      24.680  52.370  26.880  1.00  0.00           C
ATOM   1668  O   ARG A 105      25.300  51.940  25.890  1.00  0.00           O
ATOM   1669  N   ILE A 106      24.860  51.690  28.050  1.00  0.00           N
ATOM   1670  HN  ILE A 106      24.500  52.060  28.900  1.00  0.00           H
ATOM   1671  CA  ILE A 106      25.740  50.560  28.150  1.00  0.00           C
ATOM   1672  HA  ILE A 106      26.560  50.600  27.440  1.00  0.00           H
ATOM   1673  CB  ILE A 106      26.250  50.310  29.600  1.00  0.00           C
ATOM   1674  HB  ILE A 106      26.920  49.430  29.520  1.00  0.00           H
ATOM   1675  CG2 ILE A 106      27.170  51.430  30.050  1.00  0.00           C
ATOM   1676 1HG2 ILE A 106      26.610  52.380  30.180  1.00  0.00           H
ATOM   1677 2HG2 ILE A 106      28.030  51.690  29.400  1.00  0.00           H
ATOM   1678 3HG2 ILE A 106      27.590  51.140  31.040  1.00  0.00           H
ATOM   1679  CG1 ILE A 106      25.110  50.190  30.600  1.00  0.00           C
ATOM   1680 1HG1 ILE A 106      24.420  49.420  30.190  1.00  0.00           H
ATOM   1681 2HG1 ILE A 106      24.550  51.150  30.640  1.00  0.00           H
ATOM   1682  CD  ILE A 106      25.580  49.890  31.970  1.00  0.00           C
ATOM   1683  HD1 ILE A 106      25.780  50.830  32.530  1.00  0.00           H
ATOM   1684  HD2 ILE A 106      26.480  49.250  31.860  1.00  0.00           H
ATOM   1685  HD3 ILE A 106      24.790  49.340  32.520  1.00  0.00           H
ATOM   1686  C   ILE A 106      25.170  49.300  27.520  1.00  0.00           C
ATOM   1687  O   ILE A 106      23.980  49.080  27.740  1.00  0.00           O
ATOM   1688  N   GLN A 107      25.960  48.390  26.800  1.00  0.00           N
ATOM   1689  HN  GLN A 107      26.950  48.410  26.760  1.00  0.00           H
ATOM   1690  CA  GLN A 107      25.410  47.170  26.250  1.00  0.00           C
ATOM   1691  HA  GLN A 107      24.350  47.190  26.440  1.00  0.00           H
ATOM   1692  CB  GLN A 107      25.810  46.990  24.800  1.00  0.00           C
ATOM   1693  HB1 GLN A 107      25.380  46.050  24.410  1.00  0.00           H
ATOM   1694  HB2 GLN A 107      26.910  46.970  24.640  1.00  0.00           H
ATOM   1695  CG  GLN A 107      25.330  48.130  23.790  1.00  0.00           C
ATOM   1696  HG1 GLN A 107      25.700  47.840  22.780  1.00  0.00           H
ATOM   1697  HG2 GLN A 107      25.780  49.090  24.120  1.00  0.00           H
ATOM   1698  CD  GLN A 107      23.800  48.220  23.740  1.00  0.00           C
ATOM   1699  OE1 GLN A 107      23.030  47.330  23.440  1.00  0.00           O
ATOM   1700  NE2 GLN A 107      23.330  49.450  24.000  1.00  0.00           N
ATOM   1701 1HE2 GLN A 107      22.400  49.690  23.710  1.00  0.00           H
ATOM   1702 2HE2 GLN A 107      23.880  50.060  24.560  1.00  0.00           H
ATOM   1703  C   GLN A 107      26.010  46.010  27.110  1.00  0.00           C
ATOM   1704  O   GLN A 107      27.090  46.160  27.770  1.00  0.00           O
ATOM   1705  N   PRO A 108      25.310  44.840  27.160  1.00  0.00           N
ATOM   1706  CD  PRO A 108      23.890  44.770  26.760  1.00  0.00           C
ATOM   1707  HD1 PRO A 108      23.750  44.910  25.670  1.00  0.00           H
ATOM   1708  HD2 PRO A 108      23.320  45.500  27.370  1.00  0.00           H
ATOM   1709  CA  PRO A 108      25.760  43.520  27.710  1.00  0.00           C
ATOM   1710  HA  PRO A 108      25.640  43.590  28.780  1.00  0.00           H
ATOM   1711  CB  PRO A 108      24.850  42.530  26.980  1.00  0.00           C
ATOM   1712  HB1 PRO A 108      24.820  41.560  27.530  1.00  0.00           H
ATOM   1713  HB2 PRO A 108      25.300  42.300  25.990  1.00  0.00           H
ATOM   1714  CG  PRO A 108      23.500  43.270  27.000  1.00  0.00           C
ATOM   1715  HG1 PRO A 108      22.970  42.860  26.110  1.00  0.00           H
ATOM   1716  HG2 PRO A 108      22.820  43.180  27.880  1.00  0.00           H
ATOM   1717  C   PRO A 108      27.230  43.280  27.540  1.00  0.00           C
ATOM   1718  O   PRO A 108      27.700  43.170  26.430  1.00  0.00           O
ATOM   1719  N   GLY A 109      27.870  43.110  28.710  1.00  0.00           N
ATOM   1720  HN  GLY A 109      27.380  43.340  29.550  1.00  0.00           H
ATOM   1721  CA  GLY A 109      29.160  42.470  28.900  1.00  0.00           C
ATOM   1722  HA1 GLY A 109      29.560  42.000  28.010  1.00  0.00           H
ATOM   1723  HA2 GLY A 109      28.980  41.680  29.610  1.00  0.00           H
ATOM   1724  C   GLY A 109      30.090  43.530  29.390  1.00  0.00           C
ATOM   1725  O   GLY A 109      31.210  43.270  29.750  1.00  0.00           O
ATOM   1726  N   GLN A 110      29.690  44.790  29.330  1.00  0.00           N
ATOM   1727  HN  GLN A 110      28.770  45.110  29.140  1.00  0.00           H
ATOM   1728  CA  GLN A 110      30.570  45.940  29.630  1.00  0.00           C
ATOM   1729  HA  GLN A 110      31.590  45.660  29.460  1.00  0.00           H
ATOM   1730  CB  GLN A 110      30.240  47.080  28.600  1.00  0.00           C
ATOM   1731  HB1 GLN A 110      30.920  47.910  28.900  1.00  0.00           H
ATOM   1732  HB2 GLN A 110      29.200  47.480  28.650  1.00  0.00           H
ATOM   1733  CG  GLN A 110      30.450  46.890  27.090  1.00  0.00           C
ATOM   1734  HG1 GLN A 110      30.500  47.900  26.620  1.00  0.00           H
ATOM   1735  HG2 GLN A 110      29.500  46.450  26.710  1.00  0.00           H
ATOM   1736  CD  GLN A 110      31.660  46.050  26.660  1.00  0.00           C
ATOM   1737  OE1 GLN A 110      31.570  44.920  26.230  1.00  0.00           O
ATOM   1738  NE2 GLN A 110      32.920  46.550  26.760  1.00  0.00           N
ATOM   1739 1HE2 GLN A 110      33.660  45.930  26.470  1.00  0.00           H
ATOM   1740 2HE2 GLN A 110      33.040  47.520  26.950  1.00  0.00           H
ATOM   1741  C   GLN A 110      30.520  46.470  31.060  1.00  0.00           C
ATOM   1742  O   GLN A 110      29.590  46.260  31.780  1.00  0.00           O
ATOM   1743  N   THR A 111      31.600  47.150  31.540  1.00  0.00           N
ATOM   1744  HN  THR A 111      32.400  47.340  30.970  1.00  0.00           H
ATOM   1745  CA  THR A 111      31.660  47.790  32.830  1.00  0.00           C
ATOM   1746  HA  THR A 111      30.760  47.630  33.400  1.00  0.00           H
ATOM   1747  CB  THR A 111      32.840  47.190  33.650  1.00  0.00           C
ATOM   1748  HB  THR A 111      32.920  47.700  34.630  1.00  0.00           H
ATOM   1749  OG1 THR A 111      34.100  47.370  33.030  1.00  0.00           O
ATOM   1750  HG1 THR A 111      34.710  46.900  33.590  1.00  0.00           H
ATOM   1751  CG2 THR A 111      32.630  45.670  33.840  1.00  0.00           C
ATOM   1752 1HG2 THR A 111      31.600  45.350  34.130  1.00  0.00           H
ATOM   1753 2HG2 THR A 111      33.330  45.260  34.600  1.00  0.00           H
ATOM   1754 3HG2 THR A 111      32.850  45.140  32.890  1.00  0.00           H
ATOM   1755  C   THR A 111      31.950  49.220  32.640  1.00  0.00           C
ATOM   1756  O   THR A 111      32.480  49.700  31.670  1.00  0.00           O
ATOM   1757  N   PHE A 112      31.480  50.030  33.660  1.00  0.00           N
ATOM   1758  HN  PHE A 112      31.090  49.560  34.460  1.00  0.00           H
ATOM   1759  CA  PHE A 112      31.550  51.450  33.720  1.00  0.00           C
ATOM   1760  HA  PHE A 112      32.340  51.810  33.080  1.00  0.00           H
ATOM   1761  CB  PHE A 112      30.140  52.020  33.390  1.00  0.00           C
ATOM   1762  HB1 PHE A 112      29.860  51.660  32.380  1.00  0.00           H
ATOM   1763  HB2 PHE A 112      30.100  53.130  33.260  1.00  0.00           H
ATOM   1764  CG  PHE A 112      29.080  51.500  34.310  1.00  0.00           C
ATOM   1765  CD1 PHE A 112      28.490  50.260  34.090  1.00  0.00           C
ATOM   1766  HD1 PHE A 112      28.860  49.600  33.320  1.00  0.00           H
ATOM   1767  CE1 PHE A 112      27.400  49.870  34.880  1.00  0.00           C
ATOM   1768  HE1 PHE A 112      27.080  48.840  34.950  1.00  0.00           H
ATOM   1769  CZ  PHE A 112      26.790  50.740  35.820  1.00  0.00           C
ATOM   1770  HZ  PHE A 112      26.120  50.390  36.590  1.00  0.00           H
ATOM   1771  CD2 PHE A 112      28.430  52.450  35.100  1.00  0.00           C
ATOM   1772  HD2 PHE A 112      28.730  53.490  35.090  1.00  0.00           H
ATOM   1773  CE2 PHE A 112      27.370  52.020  35.910  1.00  0.00           C
ATOM   1774  HE2 PHE A 112      26.850  52.680  36.590  1.00  0.00           H
ATOM   1775  C   PHE A 112      32.000  51.800  35.090  1.00  0.00           C
ATOM   1776  O   PHE A 112      32.090  50.980  36.040  1.00  0.00           O
ATOM   1777  N   SER A 113      32.420  53.120  35.260  1.00  0.00           N
ATOM   1778  HN  SER A 113      32.360  53.800  34.530  1.00  0.00           H
ATOM   1779  CA  SER A 113      32.800  53.580  36.610  1.00  0.00           C
ATOM   1780  HA  SER A 113      33.070  52.720  37.210  1.00  0.00           H
ATOM   1781  CB  SER A 113      34.030  54.650  36.560  1.00  0.00           C
ATOM   1782  HB1 SER A 113      34.340  54.880  37.610  1.00  0.00           H
ATOM   1783  HB2 SER A 113      33.650  55.540  36.020  1.00  0.00           H
ATOM   1784  OG  SER A 113      35.150  54.070  35.920  1.00  0.00           O
ATOM   1785  HG1 SER A 113      35.170  53.130  36.080  1.00  0.00           H
ATOM   1786  C   SER A 113      31.650  54.160  37.330  1.00  0.00           C
ATOM   1787  O   SER A 113      30.910  54.910  36.730  1.00  0.00           O
ATOM   1788  N   VAL A 114      31.500  53.930  38.700  1.00  0.00           N
ATOM   1789  HN  VAL A 114      32.030  53.270  39.240  1.00  0.00           H
ATOM   1790  CA  VAL A 114      30.550  54.520  39.530  1.00  0.00           C
ATOM   1791  HA  VAL A 114      29.800  55.070  38.990  1.00  0.00           H
ATOM   1792  CB  VAL A 114      29.720  53.400  40.220  1.00  0.00           C
ATOM   1793  HB  VAL A 114      30.410  52.530  40.190  1.00  0.00           H
ATOM   1794  CG1 VAL A 114      29.330  53.730  41.700  1.00  0.00           C
ATOM   1795 1HG1 VAL A 114      30.230  53.990  42.290  1.00  0.00           H
ATOM   1796 2HG1 VAL A 114      28.740  52.860  42.090  1.00  0.00           H
ATOM   1797 3HG1 VAL A 114      28.750  54.680  41.720  1.00  0.00           H
ATOM   1798  CG2 VAL A 114      28.520  52.990  39.240  1.00  0.00           C
ATOM   1799 1HG2 VAL A 114      28.910  52.830  38.200  1.00  0.00           H
ATOM   1800 2HG2 VAL A 114      27.710  53.740  39.240  1.00  0.00           H
ATOM   1801 3HG2 VAL A 114      28.090  52.020  39.560  1.00  0.00           H
ATOM   1802  C   VAL A 114      31.140  55.570  40.480  1.00  0.00           C
ATOM   1803  O   VAL A 114      32.060  55.230  41.180  1.00  0.00           O
ATOM   1804  N   LEU A 115      30.700  56.810  40.460  1.00  0.00           N
ATOM   1805  HN  LEU A 115      30.030  57.200  39.830  1.00  0.00           H
ATOM   1806  CA  LEU A 115      30.970  57.710  41.530  1.00  0.00           C
ATOM   1807  HA  LEU A 115      31.860  57.470  42.100  1.00  0.00           H
ATOM   1808  CB  LEU A 115      31.070  59.250  41.130  1.00  0.00           C
ATOM   1809  HB1 LEU A 115      30.130  59.620  40.650  1.00  0.00           H
ATOM   1810  HB2 LEU A 115      31.940  59.410  40.460  1.00  0.00           H
ATOM   1811  CG  LEU A 115      31.210  60.190  42.370  1.00  0.00           C
ATOM   1812  HG  LEU A 115      30.290  60.110  42.990  1.00  0.00           H
ATOM   1813  CD1 LEU A 115      32.400  59.800  43.240  1.00  0.00           C
ATOM   1814 1HD1 LEU A 115      32.190  58.950  43.920  1.00  0.00           H
ATOM   1815 2HD1 LEU A 115      32.780  60.590  43.910  1.00  0.00           H
ATOM   1816 3HD1 LEU A 115      33.270  59.440  42.660  1.00  0.00           H
ATOM   1817  CD2 LEU A 115      31.360  61.650  42.010  1.00  0.00           C
ATOM   1818 1HD2 LEU A 115      31.540  62.230  42.940  1.00  0.00           H
ATOM   1819 2HD2 LEU A 115      30.510  62.100  41.450  1.00  0.00           H
ATOM   1820 3HD2 LEU A 115      32.260  61.780  41.370  1.00  0.00           H
ATOM   1821  C   LEU A 115      29.860  57.480  42.550  1.00  0.00           C
ATOM   1822  O   LEU A 115      28.700  57.870  42.280  1.00  0.00           O
ATOM   1823  N   ALA A 116      30.110  56.930  43.770  1.00  0.00           N
ATOM   1824  HN  ALA A 116      31.020  56.690  44.100  1.00  0.00           H
ATOM   1825  CA  ALA A 116      29.160  56.680  44.890  1.00  0.00           C
ATOM   1826  HA  ALA A 116      28.120  56.730  44.590  1.00  0.00           H
ATOM   1827  CB  ALA A 116      29.640  55.330  45.630  1.00  0.00           C
ATOM   1828  HB1 ALA A 116      30.690  55.520  45.920  1.00  0.00           H
ATOM   1829  HB2 ALA A 116      29.580  54.510  44.890  1.00  0.00           H
ATOM   1830  HB3 ALA A 116      29.000  55.020  46.490  1.00  0.00           H
ATOM   1831  C   ALA A 116      29.280  57.840  45.820  1.00  0.00           C
ATOM   1832  O   ALA A 116      30.380  58.200  46.340  1.00  0.00           O
ATOM   1833  N   CYS A 117      28.130  58.420  46.150  1.00  0.00           N
ATOM   1834  HN  CYS A 117      27.300  58.010  45.790  1.00  0.00           H
ATOM   1835  CA  CYS A 117      28.030  59.540  47.080  1.00  0.00           C
ATOM   1836  HA  CYS A 117      29.000  59.710  47.530  1.00  0.00           H
ATOM   1837  CB  CYS A 117      27.530  60.800  46.370  1.00  0.00           C
ATOM   1838  HB1 CYS A 117      27.010  61.530  47.030  1.00  0.00           H
ATOM   1839  HB2 CYS A 117      26.840  60.460  45.570  1.00  0.00           H
ATOM   1840  SG  CYS A 117      28.800  61.740  45.620  1.00  0.00           S
ATOM   1841  HG1 CYS A 117      29.130  62.280  46.780  1.00  0.00           H
ATOM   1842  C   CYS A 117      26.930  59.220  48.130  1.00  0.00           C
ATOM   1843  O   CYS A 117      25.900  58.560  47.800  1.00  0.00           O
ATOM   1844  N   TYR A 118      27.170  59.530  49.380  1.00  0.00           N
ATOM   1845  HN  TYR A 118      27.910  60.190  49.490  1.00  0.00           H
ATOM   1846  CA  TYR A 118      26.310  59.300  50.530  1.00  0.00           C
ATOM   1847  HA  TYR A 118      25.350  58.930  50.220  1.00  0.00           H
ATOM   1848  CB  TYR A 118      26.960  58.310  51.470  1.00  0.00           C
ATOM   1849  HB1 TYR A 118      27.950  58.740  51.750  1.00  0.00           H
ATOM   1850  HB2 TYR A 118      27.160  57.330  50.980  1.00  0.00           H
ATOM   1851  CG  TYR A 118      26.110  58.140  52.710  1.00  0.00           C
ATOM   1852  CD1 TYR A 118      26.490  58.620  53.950  1.00  0.00           C
ATOM   1853  HD1 TYR A 118      27.400  59.200  53.980  1.00  0.00           H
ATOM   1854  CE1 TYR A 118      25.710  58.420  55.110  1.00  0.00           C
ATOM   1855  HE1 TYR A 118      26.050  58.780  56.070  1.00  0.00           H
ATOM   1856  CZ  TYR A 118      24.460  57.660  54.980  1.00  0.00           C
ATOM   1857  OH  TYR A 118      23.770  57.560  56.190  1.00  0.00           O
ATOM   1858  HH  TYR A 118      22.950  57.110  55.970  1.00  0.00           H
ATOM   1859  CD2 TYR A 118      24.940  57.470  52.600  1.00  0.00           C
ATOM   1860  HD2 TYR A 118      24.660  57.010  51.670  1.00  0.00           H
ATOM   1861  CE2 TYR A 118      24.060  57.220  53.690  1.00  0.00           C
ATOM   1862  HE2 TYR A 118      23.140  56.660  53.550  1.00  0.00           H
ATOM   1863  C   TYR A 118      26.010  60.670  51.200  1.00  0.00           C
ATOM   1864  O   TYR A 118      26.980  61.330  51.640  1.00  0.00           O
ATOM   1865  N   ASN A 119      24.820  61.130  51.180  1.00  0.00           N
ATOM   1866  HN  ASN A 119      23.990  60.640  50.920  1.00  0.00           H
ATOM   1867  CA  ASN A 119      24.260  62.440  51.490  1.00  0.00           C
ATOM   1868  HA  ASN A 119      23.250  62.520  51.140  1.00  0.00           H
ATOM   1869  CB  ASN A 119      24.180  62.610  53.070  1.00  0.00           C
ATOM   1870  HB1 ASN A 119      23.670  63.580  53.290  1.00  0.00           H
ATOM   1871  HB2 ASN A 119      25.250  62.650  53.350  1.00  0.00           H
ATOM   1872  CG  ASN A 119      23.490  61.510  53.900  1.00  0.00           C
ATOM   1873  OD1 ASN A 119      22.560  60.860  53.440  1.00  0.00           O
ATOM   1874  ND2 ASN A 119      23.950  61.330  55.160  1.00  0.00           N
ATOM   1875 1HD2 ASN A 119      24.830  61.720  55.460  1.00  0.00           H
ATOM   1876 2HD2 ASN A 119      23.570  60.650  55.780  1.00  0.00           H
ATOM   1877  C   ASN A 119      24.940  63.630  50.760  1.00  0.00           C
ATOM   1878  O   ASN A 119      24.940  64.730  51.300  1.00  0.00           O
ATOM   1879  N   GLY A 120      25.460  63.410  49.550  1.00  0.00           N
ATOM   1880  HN  GLY A 120      25.250  62.580  49.020  1.00  0.00           H
ATOM   1881  CA  GLY A 120      26.000  64.500  48.610  1.00  0.00           C
ATOM   1882  HA1 GLY A 120      25.650  65.480  48.890  1.00  0.00           H
ATOM   1883  HA2 GLY A 120      25.710  64.320  47.590  1.00  0.00           H
ATOM   1884  C   GLY A 120      27.510  64.620  48.610  1.00  0.00           C
ATOM   1885  O   GLY A 120      28.130  65.530  48.070  1.00  0.00           O
ATOM   1886  N   SER A 121      28.170  63.700  49.330  1.00  0.00           N
ATOM   1887  HN  SER A 121      27.560  63.000  49.690  1.00  0.00           H
ATOM   1888  CA  SER A 121      29.570  63.620  49.650  1.00  0.00           C
ATOM   1889  HA  SER A 121      29.970  64.590  49.430  1.00  0.00           H
ATOM   1890  CB  SER A 121      29.820  63.460  51.180  1.00  0.00           C
ATOM   1891  HB1 SER A 121      29.390  62.570  51.670  1.00  0.00           H
ATOM   1892  HB2 SER A 121      29.210  64.270  51.640  1.00  0.00           H
ATOM   1893  OG  SER A 121      31.210  63.510  51.460  1.00  0.00           O
ATOM   1894  HG1 SER A 121      31.300  62.570  51.670  1.00  0.00           H
ATOM   1895  C   SER A 121      30.250  62.450  48.950  1.00  0.00           C
ATOM   1896  O   SER A 121      29.770  61.350  48.960  1.00  0.00           O
ATOM   1897  N   PRO A 122      31.380  62.630  48.260  1.00  0.00           N
ATOM   1898  CD  PRO A 122      31.840  63.960  47.720  1.00  0.00           C
ATOM   1899  HD1 PRO A 122      32.430  64.510  48.500  1.00  0.00           H
ATOM   1900  HD2 PRO A 122      30.960  64.550  47.400  1.00  0.00           H
ATOM   1901  CA  PRO A 122      32.150  61.470  47.690  1.00  0.00           C
ATOM   1902  HA  PRO A 122      31.530  60.940  46.980  1.00  0.00           H
ATOM   1903  CB  PRO A 122      33.330  62.180  47.140  1.00  0.00           C
ATOM   1904  HB1 PRO A 122      33.930  61.580  46.430  1.00  0.00           H
ATOM   1905  HB2 PRO A 122      33.940  62.560  47.980  1.00  0.00           H
ATOM   1906  CG  PRO A 122      32.810  63.530  46.570  1.00  0.00           C
ATOM   1907  HG1 PRO A 122      33.530  64.350  46.380  1.00  0.00           H
ATOM   1908  HG2 PRO A 122      32.120  63.390  45.710  1.00  0.00           H
ATOM   1909  C   PRO A 122      32.500  60.360  48.750  1.00  0.00           C
ATOM   1910  O   PRO A 122      33.350  60.500  49.640  1.00  0.00           O
ATOM   1911  N   SER A 123      31.830  59.190  48.610  1.00  0.00           N
ATOM   1912  HN  SER A 123      31.150  59.160  47.880  1.00  0.00           H
ATOM   1913  CA  SER A 123      31.830  58.100  49.480  1.00  0.00           C
ATOM   1914  HA  SER A 123      32.380  58.540  50.300  1.00  0.00           H
ATOM   1915  CB  SER A 123      30.410  57.620  49.910  1.00  0.00           C
ATOM   1916  HB1 SER A 123      30.000  57.120  49.010  1.00  0.00           H
ATOM   1917  HB2 SER A 123      29.870  58.580  50.030  1.00  0.00           H
ATOM   1918  OG  SER A 123      30.340  56.850  51.150  1.00  0.00           O
ATOM   1919  HG1 SER A 123      29.630  56.230  51.020  1.00  0.00           H
ATOM   1920  C   SER A 123      32.630  56.910  49.010  1.00  0.00           C
ATOM   1921  O   SER A 123      33.090  56.070  49.800  1.00  0.00           O
ATOM   1922  N   GLY A 124      32.940  56.810  47.640  1.00  0.00           N
ATOM   1923  HN  GLY A 124      32.470  57.410  46.990  1.00  0.00           H
ATOM   1924  CA  GLY A 124      33.900  56.030  46.950  1.00  0.00           C
ATOM   1925  HA1 GLY A 124      33.600  55.010  47.150  1.00  0.00           H
ATOM   1926  HA2 GLY A 124      34.880  56.370  47.270  1.00  0.00           H
ATOM   1927  C   GLY A 124      33.880  56.170  45.440  1.00  0.00           C
ATOM   1928  O   GLY A 124      33.070  57.000  44.950  1.00  0.00           O
ATOM   1929  N   VAL A 125      34.770  55.440  44.770  1.00  0.00           N
ATOM   1930  HN  VAL A 125      35.500  55.080  45.340  1.00  0.00           H
ATOM   1931  CA  VAL A 125      34.830  55.300  43.340  1.00  0.00           C
ATOM   1932  HA  VAL A 125      33.840  55.600  43.010  1.00  0.00           H
ATOM   1933  CB  VAL A 125      35.790  56.290  42.650  1.00  0.00           C
ATOM   1934  HB  VAL A 125      35.420  57.300  42.930  1.00  0.00           H
ATOM   1935  CG1 VAL A 125      37.290  56.230  43.060  1.00  0.00           C
ATOM   1936 1HG1 VAL A 125      37.520  56.230  44.140  1.00  0.00           H
ATOM   1937 2HG1 VAL A 125      37.830  57.140  42.720  1.00  0.00           H
ATOM   1938 3HG1 VAL A 125      37.750  55.340  42.570  1.00  0.00           H
ATOM   1939  CG2 VAL A 125      35.620  56.030  41.190  1.00  0.00           C
ATOM   1940 1HG2 VAL A 125      36.090  55.270  40.540  1.00  0.00           H
ATOM   1941 2HG2 VAL A 125      35.940  56.960  40.670  1.00  0.00           H
ATOM   1942 3HG2 VAL A 125      34.570  55.850  40.880  1.00  0.00           H
ATOM   1943  C   VAL A 125      35.120  53.890  42.990  1.00  0.00           C
ATOM   1944  O   VAL A 125      36.110  53.330  43.540  1.00  0.00           O
ATOM   1945  N   TYR A 126      34.350  53.220  42.140  1.00  0.00           N
ATOM   1946  HN  TYR A 126      33.610  53.680  41.660  1.00  0.00           H
ATOM   1947  CA  TYR A 126      34.580  51.830  41.740  1.00  0.00           C
ATOM   1948  HA  TYR A 126      35.640  51.770  41.520  1.00  0.00           H
ATOM   1949  CB  TYR A 126      34.180  50.870  42.880  1.00  0.00           C
ATOM   1950  HB1 TYR A 126      34.910  50.810  43.730  1.00  0.00           H
ATOM   1951  HB2 TYR A 126      34.060  49.800  42.620  1.00  0.00           H
ATOM   1952  CG  TYR A 126      32.790  51.260  43.390  1.00  0.00           C
ATOM   1953  CD1 TYR A 126      31.580  50.610  42.980  1.00  0.00           C
ATOM   1954  HD1 TYR A 126      31.510  49.970  42.110  1.00  0.00           H
ATOM   1955  CE1 TYR A 126      30.340  50.890  43.580  1.00  0.00           C
ATOM   1956  HE1 TYR A 126      29.490  50.300  43.270  1.00  0.00           H
ATOM   1957  CZ  TYR A 126      30.250  51.740  44.650  1.00  0.00           C
ATOM   1958  OH  TYR A 126      29.070  51.870  45.320  1.00  0.00           O
ATOM   1959  HH  TYR A 126      28.480  51.150  45.090  1.00  0.00           H
ATOM   1960  CD2 TYR A 126      32.640  52.140  44.500  1.00  0.00           C
ATOM   1961  HD2 TYR A 126      33.520  52.600  44.940  1.00  0.00           H
ATOM   1962  CE2 TYR A 126      31.440  52.420  45.050  1.00  0.00           C
ATOM   1963  HE2 TYR A 126      31.390  52.980  45.970  1.00  0.00           H
ATOM   1964  C   TYR A 126      33.930  51.490  40.530  1.00  0.00           C
ATOM   1965  O   TYR A 126      33.040  52.200  40.070  1.00  0.00           O
ATOM   1966  N   GLN A 127      34.330  50.370  39.880  1.00  0.00           N
ATOM   1967  HN  GLN A 127      35.160  49.900  40.180  1.00  0.00           H
ATOM   1968  CA  GLN A 127      33.600  49.800  38.780  1.00  0.00           C
ATOM   1969  HA  GLN A 127      33.190  50.640  38.240  1.00  0.00           H
ATOM   1970  CB  GLN A 127      34.560  48.860  37.990  1.00  0.00           C
ATOM   1971  HB1 GLN A 127      34.020  48.360  37.150  1.00  0.00           H
ATOM   1972  HB2 GLN A 127      34.870  47.970  38.580  1.00  0.00           H
ATOM   1973  CG  GLN A 127      35.820  49.550  37.430  1.00  0.00           C
ATOM   1974  HG1 GLN A 127      36.580  48.750  37.290  1.00  0.00           H
ATOM   1975  HG2 GLN A 127      36.250  50.290  38.140  1.00  0.00           H
ATOM   1976  CD  GLN A 127      35.530  50.170  36.060  1.00  0.00           C
ATOM   1977  OE1 GLN A 127      35.410  51.380  35.940  1.00  0.00           O
ATOM   1978  NE2 GLN A 127      35.340  49.330  35.030  1.00  0.00           N
ATOM   1979 1HE2 GLN A 127      35.030  49.770  34.180  1.00  0.00           H
ATOM   1980 2HE2 GLN A 127      35.630  48.380  35.000  1.00  0.00           H
ATOM   1981  C   GLN A 127      32.310  48.970  39.090  1.00  0.00           C
ATOM   1982  O   GLN A 127      32.210  48.370  40.170  1.00  0.00           O
ATOM   1983  N   CYS A 128      31.400  48.900  38.110  1.00  0.00           N
ATOM   1984  HN  CYS A 128      31.670  49.470  37.350  1.00  0.00           H
ATOM   1985  CA  CYS A 128      30.240  48.050  37.990  1.00  0.00           C
ATOM   1986  HA  CYS A 128      30.370  47.250  38.700  1.00  0.00           H
ATOM   1987  CB  CYS A 128      28.940  48.900  38.390  1.00  0.00           C
ATOM   1988  HB1 CYS A 128      27.980  48.390  38.150  1.00  0.00           H
ATOM   1989  HB2 CYS A 128      28.950  49.930  37.980  1.00  0.00           H
ATOM   1990  SG  CYS A 128      28.820  49.170  40.120  1.00  0.00           S
ATOM   1991  HG1 CYS A 128      30.120  49.360  40.290  1.00  0.00           H
ATOM   1992  C   CYS A 128      30.140  47.410  36.660  1.00  0.00           C
ATOM   1993  O   CYS A 128      30.670  47.880  35.660  1.00  0.00           O
ATOM   1994  N   ALA A 129      29.360  46.320  36.600  1.00  0.00           N
ATOM   1995  HN  ALA A 129      28.910  46.100  37.460  1.00  0.00           H
ATOM   1996  CA  ALA A 129      29.050  45.540  35.370  1.00  0.00           C
ATOM   1997  HA  ALA A 129      29.560  46.030  34.560  1.00  0.00           H
ATOM   1998  CB  ALA A 129      29.450  44.110  35.660  1.00  0.00           C
ATOM   1999  HB1 ALA A 129      29.270  43.310  34.920  1.00  0.00           H
ATOM   2000  HB2 ALA A 129      29.000  43.880  36.650  1.00  0.00           H
ATOM   2001  HB3 ALA A 129      30.550  44.150  35.830  1.00  0.00           H
ATOM   2002  C   ALA A 129      27.600  45.470  34.880  1.00  0.00           C
ATOM   2003  O   ALA A 129      26.660  45.430  35.620  1.00  0.00           O
ATOM   2004  N   MET A 130      27.400  45.280  33.560  1.00  0.00           N
ATOM   2005  HN  MET A 130      28.240  45.440  33.040  1.00  0.00           H
ATOM   2006  CA  MET A 130      26.260  44.970  32.780  1.00  0.00           C
ATOM   2007  HA  MET A 130      25.360  45.040  33.360  1.00  0.00           H
ATOM   2008  CB  MET A 130      26.280  45.870  31.560  1.00  0.00           C
ATOM   2009  HB1 MET A 130      26.740  45.400  30.670  1.00  0.00           H
ATOM   2010  HB2 MET A 130      27.040  46.680  31.640  1.00  0.00           H
ATOM   2011  CG  MET A 130      24.950  46.430  31.130  1.00  0.00           C
ATOM   2012  HG1 MET A 130      25.250  47.090  30.290  1.00  0.00           H
ATOM   2013  HG2 MET A 130      24.640  47.210  31.870  1.00  0.00           H
ATOM   2014  SD  MET A 130      23.550  45.360  30.640  1.00  0.00           S
ATOM   2015  CE  MET A 130      22.710  46.900  30.030  1.00  0.00           C
ATOM   2016  HE1 MET A 130      23.230  47.450  29.220  1.00  0.00           H
ATOM   2017  HE2 MET A 130      22.540  47.540  30.930  1.00  0.00           H
ATOM   2018  HE3 MET A 130      21.770  46.560  29.560  1.00  0.00           H
ATOM   2019  C   MET A 130      26.360  43.480  32.340  1.00  0.00           C
ATOM   2020  O   MET A 130      27.330  43.020  31.790  1.00  0.00           O
ATOM   2021  N   ARG A 131      25.300  42.770  32.590  1.00  0.00           N
ATOM   2022  HN  ARG A 131      24.490  43.210  32.980  1.00  0.00           H
ATOM   2023  CA  ARG A 131      25.250  41.340  32.440  1.00  0.00           C
ATOM   2024  HA  ARG A 131      26.260  41.020  32.210  1.00  0.00           H
ATOM   2025  CB  ARG A 131      24.880  40.680  33.770  1.00  0.00           C
ATOM   2026  HB1 ARG A 131      24.910  39.580  33.620  1.00  0.00           H
ATOM   2027  HB2 ARG A 131      23.850  40.970  34.060  1.00  0.00           H
ATOM   2028  CG  ARG A 131      25.700  41.150  35.060  1.00  0.00           C
ATOM   2029  HG1 ARG A 131      25.100  40.660  35.850  1.00  0.00           H
ATOM   2030  HG2 ARG A 131      25.600  42.250  35.090  1.00  0.00           H
ATOM   2031  CD  ARG A 131      27.210  40.880  34.940  1.00  0.00           C
ATOM   2032  HD1 ARG A 131      27.660  41.270  35.870  1.00  0.00           H
ATOM   2033  HD2 ARG A 131      27.680  41.360  34.060  1.00  0.00           H
ATOM   2034  NE  ARG A 131      27.300  39.350  35.050  1.00  0.00           N
ATOM   2035  HE  ARG A 131      26.520  38.750  34.900  1.00  0.00           H
ATOM   2036  CZ  ARG A 131      28.410  38.660  35.110  1.00  0.00           C
ATOM   2037  NH1 ARG A 131      29.580  39.190  35.470  1.00  0.00           N
ATOM   2038 1HH1 ARG A 131      29.640  40.060  35.960  1.00  0.00           H
ATOM   2039 2HH1 ARG A 131      30.310  38.530  35.640  1.00  0.00           H
ATOM   2040  NH2 ARG A 131      28.450  37.440  34.730  1.00  0.00           N
ATOM   2041 1HH2 ARG A 131      27.700  37.090  34.170  1.00  0.00           H
ATOM   2042 2HH2 ARG A 131      29.350  37.050  34.520  1.00  0.00           H
ATOM   2043  C   ARG A 131      24.220  40.940  31.290  1.00  0.00           C
ATOM   2044  O   ARG A 131      23.350  41.780  31.020  1.00  0.00           O
ATOM   2045  N   PRO A 132      24.350  39.830  30.610  1.00  0.00           N
ATOM   2046  CD  PRO A 132      25.690  39.360  30.300  1.00  0.00           C
ATOM   2047  HD1 PRO A 132      26.080  38.780  31.170  1.00  0.00           H
ATOM   2048  HD2 PRO A 132      26.380  40.220  30.120  1.00  0.00           H
ATOM   2049  CA  PRO A 132      23.480  39.440  29.480  1.00  0.00           C
ATOM   2050  HA  PRO A 132      23.490  40.170  28.690  1.00  0.00           H
ATOM   2051  CB  PRO A 132      24.110  38.110  28.990  1.00  0.00           C
ATOM   2052  HB1 PRO A 132      23.700  37.880  27.980  1.00  0.00           H
ATOM   2053  HB2 PRO A 132      23.870  37.320  29.730  1.00  0.00           H
ATOM   2054  CG  PRO A 132      25.640  38.390  29.050  1.00  0.00           C
ATOM   2055  HG1 PRO A 132      26.210  37.460  29.210  1.00  0.00           H
ATOM   2056  HG2 PRO A 132      25.870  38.820  28.050  1.00  0.00           H
ATOM   2057  C   PRO A 132      21.910  39.300  29.780  1.00  0.00           C
ATOM   2058  O   PRO A 132      21.150  38.990  28.860  1.00  0.00           O
ATOM   2059  N   ASN A 133      21.500  39.450  31.100  1.00  0.00           N
ATOM   2060  HN  ASN A 133      22.150  39.600  31.840  1.00  0.00           H
ATOM   2061  CA  ASN A 133      20.120  39.240  31.600  1.00  0.00           C
ATOM   2062  HA  ASN A 133      19.420  38.750  30.930  1.00  0.00           H
ATOM   2063  CB  ASN A 133      20.220  38.360  32.930  1.00  0.00           C
ATOM   2064  HB1 ASN A 133      20.510  37.320  32.670  1.00  0.00           H
ATOM   2065  HB2 ASN A 133      19.210  38.180  33.340  1.00  0.00           H
ATOM   2066  CG  ASN A 133      21.050  38.890  34.080  1.00  0.00           C
ATOM   2067  OD1 ASN A 133      21.880  39.790  33.950  1.00  0.00           O
ATOM   2068  ND2 ASN A 133      20.780  38.260  35.270  1.00  0.00           N
ATOM   2069 1HD2 ASN A 133      19.990  37.640  35.180  1.00  0.00           H
ATOM   2070 2HD2 ASN A 133      21.180  38.530  36.150  1.00  0.00           H
ATOM   2071  C   ASN A 133      19.550  40.630  31.960  1.00  0.00           C
ATOM   2072  O   ASN A 133      18.500  40.730  32.680  1.00  0.00           O
ATOM   2073  N   PHE A 134      20.330  41.690  31.600  1.00  0.00           N
ATOM   2074  HN  PHE A 134      21.190  41.520  31.130  1.00  0.00           H
ATOM   2075  CA  PHE A 134      20.070  43.060  31.890  1.00  0.00           C
ATOM   2076  HA  PHE A 134      20.900  43.650  31.520  1.00  0.00           H
ATOM   2077  CB  PHE A 134      18.830  43.630  31.080  1.00  0.00           C
ATOM   2078  HB1 PHE A 134      18.820  44.740  31.170  1.00  0.00           H
ATOM   2079  HB2 PHE A 134      17.900  43.220  31.530  1.00  0.00           H
ATOM   2080  CG  PHE A 134      18.880  43.260  29.670  1.00  0.00           C
ATOM   2081  CD1 PHE A 134      18.290  42.030  29.180  1.00  0.00           C
ATOM   2082  HD1 PHE A 134      17.730  41.390  29.840  1.00  0.00           H
ATOM   2083  CE1 PHE A 134      18.420  41.650  27.880  1.00  0.00           C
ATOM   2084  HE1 PHE A 134      17.980  40.690  27.660  1.00  0.00           H
ATOM   2085  CZ  PHE A 134      19.170  42.330  26.940  1.00  0.00           C
ATOM   2086  HZ  PHE A 134      19.380  41.870  25.980  1.00  0.00           H
ATOM   2087  CD2 PHE A 134      19.620  43.980  28.680  1.00  0.00           C
ATOM   2088  HD2 PHE A 134      20.150  44.850  29.040  1.00  0.00           H
ATOM   2089  CE2 PHE A 134      19.750  43.540  27.350  1.00  0.00           C
ATOM   2090  HE2 PHE A 134      20.430  44.100  26.710  1.00  0.00           H
ATOM   2091  C   PHE A 134      20.050  43.450  33.350  1.00  0.00           C
ATOM   2092  O   PHE A 134      19.360  44.380  33.680  1.00  0.00           O
ATOM   2093  N   THR A 135      20.910  42.800  34.210  1.00  0.00           N
ATOM   2094  HN  THR A 135      21.440  42.100  33.750  1.00  0.00           H
ATOM   2095  CA  THR A 135      21.300  43.160  35.550  1.00  0.00           C
ATOM   2096  HA  THR A 135      20.540  43.890  35.780  1.00  0.00           H
ATOM   2097  CB  THR A 135      21.360  42.070  36.610  1.00  0.00           C
ATOM   2098  HB  THR A 135      21.580  42.480  37.620  1.00  0.00           H
ATOM   2099  OG1 THR A 135      22.410  41.150  36.500  1.00  0.00           O
ATOM   2100  HG1 THR A 135      22.530  41.030  35.550  1.00  0.00           H
ATOM   2101  CG2 THR A 135      20.060  41.350  36.790  1.00  0.00           C
ATOM   2102 1HG2 THR A 135      19.630  40.780  35.940  1.00  0.00           H
ATOM   2103 2HG2 THR A 135      19.220  42.030  37.060  1.00  0.00           H
ATOM   2104 3HG2 THR A 135      20.150  40.650  37.650  1.00  0.00           H
ATOM   2105  C   THR A 135      22.620  43.950  35.600  1.00  0.00           C
ATOM   2106  O   THR A 135      23.480  43.840  34.740  1.00  0.00           O
ATOM   2107  N   ILE A 136      22.760  44.710  36.710  1.00  0.00           N
ATOM   2108  HN  ILE A 136      21.980  44.770  37.330  1.00  0.00           H
ATOM   2109  CA  ILE A 136      23.840  45.620  37.110  1.00  0.00           C
ATOM   2110  HA  ILE A 136      24.620  45.520  36.370  1.00  0.00           H
ATOM   2111  CB  ILE A 136      23.410  47.120  37.420  1.00  0.00           C
ATOM   2112  HB  ILE A 136      22.780  47.080  38.330  1.00  0.00           H
ATOM   2113  CG2 ILE A 136      24.600  48.100  37.880  1.00  0.00           C
ATOM   2114 1HG2 ILE A 136      24.270  49.080  38.270  1.00  0.00           H
ATOM   2115 2HG2 ILE A 136      25.250  48.310  37.000  1.00  0.00           H
ATOM   2116 3HG2 ILE A 136      25.270  47.820  38.720  1.00  0.00           H
ATOM   2117  CG1 ILE A 136      22.590  47.790  36.220  1.00  0.00           C
ATOM   2118 1HG1 ILE A 136      22.530  48.860  36.520  1.00  0.00           H
ATOM   2119 2HG1 ILE A 136      21.610  47.280  36.320  1.00  0.00           H
ATOM   2120  CD  ILE A 136      23.100  47.660  34.860  1.00  0.00           C
ATOM   2121  HD1 ILE A 136      24.140  48.060  34.830  1.00  0.00           H
ATOM   2122  HD2 ILE A 136      22.570  48.020  33.950  1.00  0.00           H
ATOM   2123  HD3 ILE A 136      23.260  46.570  34.700  1.00  0.00           H
ATOM   2124  C   ILE A 136      24.420  44.970  38.330  1.00  0.00           C
ATOM   2125  O   ILE A 136      23.640  44.690  39.290  1.00  0.00           O
ATOM   2126  N   LYS A 137      25.710  44.600  38.340  1.00  0.00           N
ATOM   2127  HN  LYS A 137      26.100  44.960  37.490  1.00  0.00           H
ATOM   2128  CA  LYS A 137      26.360  43.840  39.410  1.00  0.00           C
ATOM   2129  HA  LYS A 137      25.670  43.600  40.200  1.00  0.00           H
ATOM   2130  CB  LYS A 137      27.040  42.580  38.870  1.00  0.00           C
ATOM   2131  HB1 LYS A 137      27.970  42.330  39.410  1.00  0.00           H
ATOM   2132  HB2 LYS A 137      27.390  42.830  37.840  1.00  0.00           H
ATOM   2133  CG  LYS A 137      26.050  41.440  38.990  1.00  0.00           C
ATOM   2134  HG1 LYS A 137      25.170  41.460  38.300  1.00  0.00           H
ATOM   2135  HG2 LYS A 137      25.630  41.430  40.020  1.00  0.00           H
ATOM   2136  CD  LYS A 137      26.760  40.090  38.820  1.00  0.00           C
ATOM   2137  HD1 LYS A 137      27.330  39.890  39.760  1.00  0.00           H
ATOM   2138  HD2 LYS A 137      27.480  40.230  37.990  1.00  0.00           H
ATOM   2139  CE  LYS A 137      25.720  38.910  38.530  1.00  0.00           C
ATOM   2140  HE1 LYS A 137      25.370  39.120  37.500  1.00  0.00           H
ATOM   2141  HE2 LYS A 137      24.850  39.110  39.200  1.00  0.00           H
ATOM   2142  NZ  LYS A 137      26.350  37.550  38.580  1.00  0.00           N
ATOM   2143  HZ1 LYS A 137      26.810  37.240  39.470  1.00  0.00           H
ATOM   2144  HZ2 LYS A 137      26.940  37.500  37.730  1.00  0.00           H
ATOM   2145  HZ3 LYS A 137      25.630  36.820  38.380  1.00  0.00           H
ATOM   2146  C   LYS A 137      27.390  44.720  40.070  1.00  0.00           C
ATOM   2147  O   LYS A 137      28.050  45.610  39.550  1.00  0.00           O
ATOM   2148  N   GLY A 138      27.520  44.600  41.380  1.00  0.00           N
ATOM   2149  HN  GLY A 138      26.930  44.020  41.940  1.00  0.00           H
ATOM   2150  CA  GLY A 138      28.260  45.670  42.150  1.00  0.00           C
ATOM   2151  HA1 GLY A 138      28.150  46.660  41.730  1.00  0.00           H
ATOM   2152  HA2 GLY A 138      29.280  45.360  42.280  1.00  0.00           H
ATOM   2153  C   GLY A 138      27.740  45.800  43.580  1.00  0.00           C
ATOM   2154  O   GLY A 138      26.960  44.980  44.050  1.00  0.00           O
ATOM   2155  N   SER A 139      28.240  46.790  44.330  1.00  0.00           N
ATOM   2156  HN  SER A 139      29.010  47.320  43.990  1.00  0.00           H
ATOM   2157  CA  SER A 139      28.030  46.910  45.790  1.00  0.00           C
ATOM   2158  HA  SER A 139      27.190  46.290  46.080  1.00  0.00           H
ATOM   2159  CB  SER A 139      29.290  46.470  46.730  1.00  0.00           C
ATOM   2160  HB1 SER A 139      30.240  46.960  46.450  1.00  0.00           H
ATOM   2161  HB2 SER A 139      29.390  45.370  46.610  1.00  0.00           H
ATOM   2162  OG  SER A 139      29.110  46.790  48.090  1.00  0.00           O
ATOM   2163  HG1 SER A 139      28.390  46.220  48.380  1.00  0.00           H
ATOM   2164  C   SER A 139      27.670  48.390  46.200  1.00  0.00           C
ATOM   2165  O   SER A 139      28.380  49.290  45.840  1.00  0.00           O
ATOM   2166  N   PHE A 140      26.640  48.580  47.030  1.00  0.00           N
ATOM   2167  HN  PHE A 140      26.130  47.740  47.230  1.00  0.00           H
ATOM   2168  CA  PHE A 140      26.020  49.850  47.400  1.00  0.00           C
ATOM   2169  HA  PHE A 140      26.790  50.560  47.120  1.00  0.00           H
ATOM   2170  CB  PHE A 140      24.820  50.180  46.440  1.00  0.00           C
ATOM   2171  HB1 PHE A 140      24.370  51.170  46.680  1.00  0.00           H
ATOM   2172  HB2 PHE A 140      24.010  49.420  46.470  1.00  0.00           H
ATOM   2173  CG  PHE A 140      25.240  50.330  44.990  1.00  0.00           C
ATOM   2174  CD1 PHE A 140      25.860  51.550  44.630  1.00  0.00           C
ATOM   2175  HD1 PHE A 140      26.040  52.290  45.380  1.00  0.00           H
ATOM   2176  CE1 PHE A 140      26.200  51.690  43.300  1.00  0.00           C
ATOM   2177  HE1 PHE A 140      26.570  52.630  42.930  1.00  0.00           H
ATOM   2178  CZ  PHE A 140      25.930  50.780  42.300  1.00  0.00           C
ATOM   2179  HZ  PHE A 140      26.180  50.870  41.250  1.00  0.00           H
ATOM   2180  CD2 PHE A 140      24.930  49.380  44.030  1.00  0.00           C
ATOM   2181  HD2 PHE A 140      24.430  48.460  44.290  1.00  0.00           H
ATOM   2182  CE2 PHE A 140      25.380  49.510  42.750  1.00  0.00           C
ATOM   2183  HE2 PHE A 140      25.250  48.730  42.010  1.00  0.00           H
ATOM   2184  C   PHE A 140      25.660  49.870  48.890  1.00  0.00           C
ATOM   2185  O   PHE A 140      24.890  48.990  49.240  1.00  0.00           O
ATOM   2186  N   LEU A 141      25.990  50.860  49.690  1.00  0.00           N
ATOM   2187  HN  LEU A 141      26.650  51.550  49.390  1.00  0.00           H
ATOM   2188  CA  LEU A 141      25.280  51.150  50.940  1.00  0.00           C
ATOM   2189  HA  LEU A 141      25.180  50.230  51.510  1.00  0.00           H
ATOM   2190  CB  LEU A 141      25.980  52.400  51.650  1.00  0.00           C
ATOM   2191  HB1 LEU A 141      25.480  52.510  52.630  1.00  0.00           H
ATOM   2192  HB2 LEU A 141      25.770  53.360  51.130  1.00  0.00           H
ATOM   2193  CG  LEU A 141      27.470  52.150  52.000  1.00  0.00           C
ATOM   2194  HG  LEU A 141      28.020  51.980  51.050  1.00  0.00           H
ATOM   2195  CD1 LEU A 141      28.020  53.460  52.570  1.00  0.00           C
ATOM   2196 1HD1 LEU A 141      29.130  53.420  52.590  1.00  0.00           H
ATOM   2197 2HD1 LEU A 141      27.720  53.640  53.620  1.00  0.00           H
ATOM   2198 3HD1 LEU A 141      27.590  54.220  51.880  1.00  0.00           H
ATOM   2199  CD2 LEU A 141      27.700  50.980  52.950  1.00  0.00           C
ATOM   2200 1HD2 LEU A 141      28.760  51.060  53.270  1.00  0.00           H
ATOM   2201 2HD2 LEU A 141      27.640  49.990  52.460  1.00  0.00           H
ATOM   2202 3HD2 LEU A 141      27.110  50.970  53.890  1.00  0.00           H
ATOM   2203  C   LEU A 141      23.860  51.680  50.710  1.00  0.00           C
ATOM   2204  O   LEU A 141      23.600  52.450  49.820  1.00  0.00           O
ATOM   2205  N   ASN A 142      22.950  51.290  51.650  1.00  0.00           N
ATOM   2206  HN  ASN A 142      23.190  50.750  52.460  1.00  0.00           H
ATOM   2207  CA  ASN A 142      21.620  51.840  51.620  1.00  0.00           C
ATOM   2208  HA  ASN A 142      21.140  51.630  50.680  1.00  0.00           H
ATOM   2209  CB  ASN A 142      20.520  51.120  52.560  1.00  0.00           C
ATOM   2210  HB1 ASN A 142      19.540  51.630  52.490  1.00  0.00           H
ATOM   2211  HB2 ASN A 142      20.890  51.220  53.610  1.00  0.00           H
ATOM   2212  CG  ASN A 142      20.260  49.610  52.400  1.00  0.00           C
ATOM   2213  OD1 ASN A 142      20.970  48.840  51.750  1.00  0.00           O
ATOM   2214  ND2 ASN A 142      19.180  49.110  53.130  1.00  0.00           N
ATOM   2215 1HD2 ASN A 142      19.400  48.150  53.330  1.00  0.00           H
ATOM   2216 2HD2 ASN A 142      18.660  49.740  53.710  1.00  0.00           H
ATOM   2217  C   ASN A 142      21.590  53.360  51.810  1.00  0.00           C
ATOM   2218  O   ASN A 142      22.320  53.940  52.570  1.00  0.00           O
ATOM   2219  N   GLY A 143      20.640  53.990  51.140  1.00  0.00           N
ATOM   2220  HN  GLY A 143      20.000  53.470  50.570  1.00  0.00           H
ATOM   2221  CA  GLY A 143      20.580  55.450  51.120  1.00  0.00           C
ATOM   2222  HA1 GLY A 143      20.830  55.720  52.140  1.00  0.00           H
ATOM   2223  HA2 GLY A 143      19.560  55.790  50.980  1.00  0.00           H
ATOM   2224  C   GLY A 143      21.550  56.110  50.250  1.00  0.00           C
ATOM   2225  O   GLY A 143      21.830  57.340  50.420  1.00  0.00           O
ATOM   2226  N   SER A 144      22.120  55.400  49.220  1.00  0.00           N
ATOM   2227  HN  SER A 144      21.980  54.440  48.990  1.00  0.00           H
ATOM   2228  CA  SER A 144      23.040  55.960  48.160  1.00  0.00           C
ATOM   2229  HA  SER A 144      23.450  56.910  48.480  1.00  0.00           H
ATOM   2230  CB  SER A 144      24.290  55.020  47.970  1.00  0.00           C
ATOM   2231  HB1 SER A 144      24.870  54.760  48.880  1.00  0.00           H
ATOM   2232  HB2 SER A 144      24.970  55.490  47.230  1.00  0.00           H
ATOM   2233  OG  SER A 144      23.920  53.790  47.460  1.00  0.00           O
ATOM   2234  HG1 SER A 144      23.830  53.250  48.250  1.00  0.00           H
ATOM   2235  C   SER A 144      22.370  56.260  46.860  1.00  0.00           C
ATOM   2236  O   SER A 144      23.090  56.500  45.860  1.00  0.00           O
ATOM   2237  N   CYM A 145      21.040  56.300  46.840  1.00  0.00           N
ATOM   2238  HN  CYM A 145      20.510  56.080  47.660  1.00  0.00           H
ATOM   2239  CA  CYM A 145      20.210  56.730  45.750  1.00  0.00           C
ATOM   2240  HA  CYM A 145      20.130  55.910  45.040  1.00  0.00           H
ATOM   2241  CB  CYM A 145      18.770  56.750  46.420  1.00  0.00           C
ATOM   2242  HB1 CYM A 145      17.910  57.070  45.790  1.00  0.00           H
ATOM   2243  HB2 CYM A 145      18.900  57.590  47.130  1.00  0.00           H
ATOM   2244  SG  CYM A 145      17.970  55.350  47.350  1.00  0.00           S
ATOM   2245  C   CYM A 145      20.540  57.960  44.960  1.00  0.00           C
ATOM   2246  O   CYM A 145      20.880  58.950  45.540  1.00  0.00           O
ATOM   2247  N   GLY A 146      20.690  57.890  43.630  1.00  0.00           N
ATOM   2248  HN  GLY A 146      20.450  57.090  43.090  1.00  0.00           H
ATOM   2249  CA  GLY A 146      21.230  58.970  42.760  1.00  0.00           C
ATOM   2250  HA1 GLY A 146      21.030  59.910  43.240  1.00  0.00           H
ATOM   2251  HA2 GLY A 146      20.850  58.740  41.770  1.00  0.00           H
ATOM   2252  C   GLY A 146      22.700  58.930  42.580  1.00  0.00           C
ATOM   2253  O   GLY A 146      23.270  59.830  41.940  1.00  0.00           O
ATOM   2254  N   SER A 147      23.420  57.940  43.130  1.00  0.00           N
ATOM   2255  HN  SER A 147      23.030  57.320  43.790  1.00  0.00           H
ATOM   2256  CA  SER A 147      24.790  57.630  42.750  1.00  0.00           C
ATOM   2257  HA  SER A 147      25.330  58.500  43.100  1.00  0.00           H
ATOM   2258  CB  SER A 147      25.400  56.490  43.500  1.00  0.00           C
ATOM   2259  HB1 SER A 147      26.400  56.210  43.120  1.00  0.00           H
ATOM   2260  HB2 SER A 147      24.760  55.580  43.460  1.00  0.00           H
ATOM   2261  OG  SER A 147      25.560  56.860  44.870  1.00  0.00           O
ATOM   2262  HG1 SER A 147      24.750  56.780  45.370  1.00  0.00           H
ATOM   2263  C   SER A 147      25.000  57.420  41.270  1.00  0.00           C
ATOM   2264  O   SER A 147      24.250  56.720  40.610  1.00  0.00           O
ATOM   2265  N   VAL A 148      26.020  57.910  40.610  1.00  0.00           N
ATOM   2266  HN  VAL A 148      26.730  58.380  41.140  1.00  0.00           H
ATOM   2267  CA  VAL A 148      26.110  58.050  39.130  1.00  0.00           C
ATOM   2268  HA  VAL A 148      25.190  57.620  38.760  1.00  0.00           H
ATOM   2269  CB  VAL A 148      26.150  59.550  38.790  1.00  0.00           C
ATOM   2270  HB  VAL A 148      25.340  60.090  39.330  1.00  0.00           H
ATOM   2271  CG1 VAL A 148      27.520  60.180  39.210  1.00  0.00           C
ATOM   2272 1HG1 VAL A 148      27.450  61.290  39.260  1.00  0.00           H
ATOM   2273 2HG1 VAL A 148      28.240  59.850  38.430  1.00  0.00           H
ATOM   2274 3HG1 VAL A 148      27.770  59.950  40.270  1.00  0.00           H
ATOM   2275  CG2 VAL A 148      25.760  59.750  37.320  1.00  0.00           C
ATOM   2276 1HG2 VAL A 148      25.870  60.850  37.200  1.00  0.00           H
ATOM   2277 2HG2 VAL A 148      24.710  59.420  37.170  1.00  0.00           H
ATOM   2278 3HG2 VAL A 148      26.470  59.220  36.650  1.00  0.00           H
ATOM   2279  C   VAL A 148      27.280  57.270  38.510  1.00  0.00           C
ATOM   2280  O   VAL A 148      28.410  57.420  38.890  1.00  0.00           O
ATOM   2281  N   GLY A 149      26.960  56.360  37.520  1.00  0.00           N
ATOM   2282  HN  GLY A 149      26.020  56.260  37.210  1.00  0.00           H
ATOM   2283  CA  GLY A 149      27.980  55.670  36.670  1.00  0.00           C
ATOM   2284  HA1 GLY A 149      27.560  54.770  36.260  1.00  0.00           H
ATOM   2285  HA2 GLY A 149      28.940  55.570  37.140  1.00  0.00           H
ATOM   2286  C   GLY A 149      28.260  56.480  35.490  1.00  0.00           C
ATOM   2287  O   GLY A 149      27.330  57.070  34.830  1.00  0.00           O
ATOM   2288  N   PHE A 150      29.540  56.620  35.110  1.00  0.00           N
ATOM   2289  HN  PHE A 150      30.310  56.200  35.580  1.00  0.00           H
ATOM   2290  CA  PHE A 150      29.920  57.250  33.930  1.00  0.00           C
ATOM   2291  HA  PHE A 150      29.110  57.100  33.230  1.00  0.00           H
ATOM   2292  CB  PHE A 150      30.050  58.740  34.240  1.00  0.00           C
ATOM   2293  HB1 PHE A 150      29.200  59.050  34.880  1.00  0.00           H
ATOM   2294  HB2 PHE A 150      30.040  59.340  33.300  1.00  0.00           H
ATOM   2295  CG  PHE A 150      31.340  59.080  34.980  1.00  0.00           C
ATOM   2296  CD1 PHE A 150      31.180  59.140  36.390  1.00  0.00           C
ATOM   2297  HD1 PHE A 150      30.230  58.840  36.800  1.00  0.00           H
ATOM   2298  CE1 PHE A 150      32.300  59.470  37.170  1.00  0.00           C
ATOM   2299  HE1 PHE A 150      32.120  59.550  38.230  1.00  0.00           H
ATOM   2300  CZ  PHE A 150      33.470  59.790  36.570  1.00  0.00           C
ATOM   2301  HZ  PHE A 150      34.250  60.060  37.260  1.00  0.00           H
ATOM   2302  CD2 PHE A 150      32.630  59.270  34.380  1.00  0.00           C
ATOM   2303  HD2 PHE A 150      32.770  59.270  33.310  1.00  0.00           H
ATOM   2304  CE2 PHE A 150      33.660  59.780  35.200  1.00  0.00           C
ATOM   2305  HE2 PHE A 150      34.670  59.870  34.830  1.00  0.00           H
ATOM   2306  C   PHE A 150      31.220  56.600  33.370  1.00  0.00           C
ATOM   2307  O   PHE A 150      31.910  55.840  34.060  1.00  0.00           O
ATOM   2308  N   ASN A 151      31.570  56.900  32.110  1.00  0.00           N
ATOM   2309  HN  ASN A 151      30.920  57.510  31.680  1.00  0.00           H
ATOM   2310  CA  ASN A 151      32.760  56.530  31.400  1.00  0.00           C
ATOM   2311  HA  ASN A 151      33.420  56.150  32.170  1.00  0.00           H
ATOM   2312  CB  ASN A 151      32.570  55.600  30.100  1.00  0.00           C
ATOM   2313  HB1 ASN A 151      33.530  55.350  29.610  1.00  0.00           H
ATOM   2314  HB2 ASN A 151      31.900  56.120  29.390  1.00  0.00           H
ATOM   2315  CG  ASN A 151      31.940  54.230  30.440  1.00  0.00           C
ATOM   2316  OD1 ASN A 151      32.360  53.580  31.450  1.00  0.00           O
ATOM   2317  ND2 ASN A 151      31.000  53.710  29.640  1.00  0.00           N
ATOM   2318 1HD2 ASN A 151      30.680  52.800  29.880  1.00  0.00           H
ATOM   2319 2HD2 ASN A 151      30.570  54.160  28.860  1.00  0.00           H
ATOM   2320  C   ASN A 151      33.420  57.830  30.940  1.00  0.00           C
ATOM   2321  O   ASN A 151      32.800  58.870  30.860  1.00  0.00           O
ATOM   2322  N   ILE A 152      34.680  57.830  30.510  1.00  0.00           N
ATOM   2323  HN  ILE A 152      35.330  57.080  30.630  1.00  0.00           H
ATOM   2324  CA  ILE A 152      35.390  58.990  29.830  1.00  0.00           C
ATOM   2325  HA  ILE A 152      34.640  59.760  29.710  1.00  0.00           H
ATOM   2326  CB  ILE A 152      36.540  59.640  30.510  1.00  0.00           C
ATOM   2327  HB  ILE A 152      37.360  58.900  30.530  1.00  0.00           H
ATOM   2328  CG2 ILE A 152      37.010  60.850  29.770  1.00  0.00           C
ATOM   2329 1HG2 ILE A 152      37.180  61.640  30.540  1.00  0.00           H
ATOM   2330 2HG2 ILE A 152      36.150  61.310  29.250  1.00  0.00           H
ATOM   2331 3HG2 ILE A 152      37.870  60.490  29.160  1.00  0.00           H
ATOM   2332  CG1 ILE A 152      36.420  60.080  32.010  1.00  0.00           C
ATOM   2333 1HG1 ILE A 152      37.360  60.550  32.380  1.00  0.00           H
ATOM   2334 2HG1 ILE A 152      36.340  59.200  32.680  1.00  0.00           H
ATOM   2335  CD  ILE A 152      35.130  61.020  32.210  1.00  0.00           C
ATOM   2336  HD1 ILE A 152      34.190  60.450  32.050  1.00  0.00           H
ATOM   2337  HD2 ILE A 152      35.220  61.750  31.380  1.00  0.00           H
ATOM   2338  HD3 ILE A 152      35.270  61.530  33.190  1.00  0.00           H
ATOM   2339  C   ILE A 152      35.820  58.530  28.480  1.00  0.00           C
ATOM   2340  O   ILE A 152      36.200  57.400  28.370  1.00  0.00           O
ATOM   2341  N   ASP A 153      35.600  59.320  27.440  1.00  0.00           N
ATOM   2342  HN  ASP A 153      35.140  60.190  27.610  1.00  0.00           H
ATOM   2343  CA  ASP A 153      36.190  59.080  26.090  1.00  0.00           C
ATOM   2344  HA  ASP A 153      37.050  58.430  26.170  1.00  0.00           H
ATOM   2345  CB  ASP A 153      35.170  58.470  25.190  1.00  0.00           C
ATOM   2346  HB1 ASP A 153      34.300  59.160  25.100  1.00  0.00           H
ATOM   2347  HB2 ASP A 153      34.830  57.600  25.790  1.00  0.00           H
ATOM   2348  CG  ASP A 153      35.780  58.060  23.900  1.00  0.00           C
ATOM   2349  OD1 ASP A 153      34.940  58.090  22.930  1.00  0.00           O
ATOM   2350  OD2 ASP A 153      36.930  57.610  23.730  1.00  0.00           O
ATOM   2351  C   ASP A 153      36.730  60.380  25.540  1.00  0.00           C
ATOM   2352  O   ASP A 153      35.970  61.340  25.300  1.00  0.00           O
ATOM   2353  N   TYR A 154      38.070  60.430  25.240  1.00  0.00           N
ATOM   2354  HN  TYR A 154      38.490  59.530  25.200  1.00  0.00           H
ATOM   2355  CA  TYR A 154      38.790  61.690  25.110  1.00  0.00           C
ATOM   2356  HA  TYR A 154      39.830  61.430  25.190  1.00  0.00           H
ATOM   2357  CB  TYR A 154      38.820  62.310  23.750  1.00  0.00           C
ATOM   2358  HB1 TYR A 154      39.490  63.160  23.510  1.00  0.00           H
ATOM   2359  HB2 TYR A 154      37.820  62.600  23.380  1.00  0.00           H
ATOM   2360  CG  TYR A 154      39.150  61.310  22.630  1.00  0.00           C
ATOM   2361  CD1 TYR A 154      40.490  61.050  22.440  1.00  0.00           C
ATOM   2362  HD1 TYR A 154      41.210  61.540  23.080  1.00  0.00           H
ATOM   2363  CE1 TYR A 154      40.940  60.180  21.380  1.00  0.00           C
ATOM   2364  HE1 TYR A 154      41.950  60.160  20.990  1.00  0.00           H
ATOM   2365  CZ  TYR A 154      40.040  59.460  20.720  1.00  0.00           C
ATOM   2366  OH  TYR A 154      40.480  58.480  19.810  1.00  0.00           O
ATOM   2367  HH  TYR A 154      39.780  58.090  19.290  1.00  0.00           H
ATOM   2368  CD2 TYR A 154      38.260  60.660  21.830  1.00  0.00           C
ATOM   2369  HD2 TYR A 154      37.190  60.810  21.910  1.00  0.00           H
ATOM   2370  CE2 TYR A 154      38.690  59.690  20.920  1.00  0.00           C
ATOM   2371  HE2 TYR A 154      37.980  59.040  20.430  1.00  0.00           H
ATOM   2372  C   TYR A 154      38.660  62.700  26.250  1.00  0.00           C
ATOM   2373  O   TYR A 154      38.780  62.290  27.380  1.00  0.00           O
ATOM   2374  N   ASP A 155      38.300  63.970  25.950  1.00  0.00           N
ATOM   2375  HN  ASP A 155      38.100  64.160  24.990  1.00  0.00           H
ATOM   2376  CA  ASP A 155      38.170  64.970  26.920  1.00  0.00           C
ATOM   2377  HA  ASP A 155      38.870  64.780  27.710  1.00  0.00           H
ATOM   2378  CB  ASP A 155      38.670  66.300  26.340  1.00  0.00           C
ATOM   2379  HB1 ASP A 155      38.640  67.100  27.110  1.00  0.00           H
ATOM   2380  HB2 ASP A 155      38.010  66.670  25.530  1.00  0.00           H
ATOM   2381  CG  ASP A 155      40.130  66.330  25.860  1.00  0.00           C
ATOM   2382  OD1 ASP A 155      40.880  65.440  26.200  1.00  0.00           O
ATOM   2383  OD2 ASP A 155      40.560  67.310  25.170  1.00  0.00           O
ATOM   2384  C   ASP A 155      36.730  64.990  27.410  1.00  0.00           C
ATOM   2385  O   ASP A 155      36.340  65.700  28.370  1.00  0.00           O
ATOM   2386  N   CYS A 156      35.760  64.300  26.830  1.00  0.00           N
ATOM   2387  HN  CYS A 156      36.000  63.650  26.110  1.00  0.00           H
ATOM   2388  CA  CYS A 156      34.300  64.370  27.120  1.00  0.00           C
ATOM   2389  HA  CYS A 156      34.040  65.300  27.620  1.00  0.00           H
ATOM   2390  CB  CYS A 156      33.510  64.220  25.780  1.00  0.00           C
ATOM   2391  HB1 CYS A 156      33.780  63.280  25.250  1.00  0.00           H
ATOM   2392  HB2 CYS A 156      33.770  65.070  25.120  1.00  0.00           H
ATOM   2393  SG  CYS A 156      31.750  64.430  25.840  1.00  0.00           S
ATOM   2394  HG1 CYS A 156      31.600  63.430  26.700  1.00  0.00           H
ATOM   2395  C   CYS A 156      33.860  63.240  27.980  1.00  0.00           C
ATOM   2396  O   CYS A 156      34.350  62.090  27.810  1.00  0.00           O
ATOM   2397  N   VAL A 157      32.970  63.470  28.960  1.00  0.00           N
ATOM   2398  HN  VAL A 157      32.510  64.340  29.040  1.00  0.00           H
ATOM   2399  CA  VAL A 157      32.420  62.450  29.860  1.00  0.00           C
ATOM   2400  HA  VAL A 157      33.130  61.650  30.060  1.00  0.00           H
ATOM   2401  CB  VAL A 157      31.890  63.170  31.090  1.00  0.00           C
ATOM   2402  HB  VAL A 157      30.980  63.710  30.760  1.00  0.00           H
ATOM   2403  CG1 VAL A 157      31.450  62.060  32.050  1.00  0.00           C
ATOM   2404 1HG1 VAL A 157      32.220  61.250  32.050  1.00  0.00           H
ATOM   2405 2HG1 VAL A 157      30.650  61.390  31.670  1.00  0.00           H
ATOM   2406 3HG1 VAL A 157      31.150  62.540  33.010  1.00  0.00           H
ATOM   2407  CG2 VAL A 157      32.900  64.050  31.790  1.00  0.00           C
ATOM   2408 1HG2 VAL A 157      33.830  63.510  32.090  1.00  0.00           H
ATOM   2409 2HG2 VAL A 157      32.420  64.400  32.730  1.00  0.00           H
ATOM   2410 3HG2 VAL A 157      33.260  64.880  31.150  1.00  0.00           H
ATOM   2411  C   VAL A 157      31.170  61.750  29.200  1.00  0.00           C
ATOM   2412  O   VAL A 157      30.280  62.420  28.690  1.00  0.00           O
ATOM   2413  N   SER A 158      31.030  60.420  29.260  1.00  0.00           N
ATOM   2414  HN  SER A 158      31.680  59.830  29.720  1.00  0.00           H
ATOM   2415  CA  SER A 158      29.860  59.660  28.830  1.00  0.00           C
ATOM   2416  HA  SER A 158      29.230  60.240  28.180  1.00  0.00           H
ATOM   2417  CB  SER A 158      30.250  58.360  28.140  1.00  0.00           C
ATOM   2418  HB1 SER A 158      29.390  57.650  28.160  1.00  0.00           H
ATOM   2419  HB2 SER A 158      31.100  58.030  28.760  1.00  0.00           H
ATOM   2420  OG  SER A 158      30.700  58.590  26.820  1.00  0.00           O
ATOM   2421  HG1 SER A 158      31.260  59.370  26.860  1.00  0.00           H
ATOM   2422  C   SER A 158      29.030  59.250  30.090  1.00  0.00           C
ATOM   2423  O   SER A 158      29.490  58.450  30.900  1.00  0.00           O
ATOM   2424  N   PHE A 159      27.840  59.760  30.290  1.00  0.00           N
ATOM   2425  HN  PHE A 159      27.400  60.430  29.680  1.00  0.00           H
ATOM   2426  CA  PHE A 159      27.010  59.400  31.380  1.00  0.00           C
ATOM   2427  HA  PHE A 159      27.590  59.070  32.230  1.00  0.00           H
ATOM   2428  CB  PHE A 159      26.100  60.590  31.870  1.00  0.00           C
ATOM   2429  HB1 PHE A 159      25.110  60.330  32.310  1.00  0.00           H
ATOM   2430  HB2 PHE A 159      25.930  61.220  30.970  1.00  0.00           H
ATOM   2431  CG  PHE A 159      26.760  61.520  32.850  1.00  0.00           C
ATOM   2432  CD1 PHE A 159      26.880  62.880  32.690  1.00  0.00           C
ATOM   2433  HD1 PHE A 159      26.430  63.410  31.860  1.00  0.00           H
ATOM   2434  CE1 PHE A 159      27.620  63.710  33.610  1.00  0.00           C
ATOM   2435  HE1 PHE A 159      27.570  64.780  33.450  1.00  0.00           H
ATOM   2436  CZ  PHE A 159      28.170  63.180  34.750  1.00  0.00           C
ATOM   2437  HZ  PHE A 159      28.780  63.690  35.480  1.00  0.00           H
ATOM   2438  CD2 PHE A 159      27.340  60.980  34.030  1.00  0.00           C
ATOM   2439  HD2 PHE A 159      27.280  59.910  34.160  1.00  0.00           H
ATOM   2440  CE2 PHE A 159      28.060  61.790  34.920  1.00  0.00           C
ATOM   2441  HE2 PHE A 159      28.440  61.270  35.780  1.00  0.00           H
ATOM   2442  C   PHE A 159      26.140  58.160  31.140  1.00  0.00           C
ATOM   2443  O   PHE A 159      25.380  58.060  30.170  1.00  0.00           O
ATOM   2444  N   CYS A 160      26.380  57.140  31.940  1.00  0.00           N
ATOM   2445  HN  CYS A 160      26.950  57.200  32.760  1.00  0.00           H
ATOM   2446  CA  CYS A 160      25.830  55.750  31.730  1.00  0.00           C
ATOM   2447  HA  CYS A 160      25.490  55.730  30.710  1.00  0.00           H
ATOM   2448  CB  CYS A 160      26.900  54.620  31.750  1.00  0.00           C
ATOM   2449  HB1 CYS A 160      26.390  53.650  31.600  1.00  0.00           H
ATOM   2450  HB2 CYS A 160      27.290  54.540  32.790  1.00  0.00           H
ATOM   2451  SG  CYS A 160      28.220  54.920  30.530  1.00  0.00           S
ATOM   2452  HG1 CYS A 160      27.450  55.030  29.460  1.00  0.00           H
ATOM   2453  C   CYS A 160      24.800  55.300  32.660  1.00  0.00           C
ATOM   2454  O   CYS A 160      23.980  54.340  32.380  1.00  0.00           O
ATOM   2455  N   TYR A 161      24.600  55.910  33.820  1.00  0.00           N
ATOM   2456  HN  TYR A 161      25.170  56.690  34.070  1.00  0.00           H
ATOM   2457  CA  TYR A 161      23.750  55.320  34.820  1.00  0.00           C
ATOM   2458  HA  TYR A 161      22.790  55.130  34.360  1.00  0.00           H
ATOM   2459  CB  TYR A 161      24.290  53.970  35.410  1.00  0.00           C
ATOM   2460  HB1 TYR A 161      25.400  54.060  35.460  1.00  0.00           H
ATOM   2461  HB2 TYR A 161      24.100  53.160  34.690  1.00  0.00           H
ATOM   2462  CG  TYR A 161      23.690  53.410  36.660  1.00  0.00           C
ATOM   2463  CD1 TYR A 161      22.500  52.720  36.630  1.00  0.00           C
ATOM   2464  HD1 TYR A 161      21.980  52.670  35.690  1.00  0.00           H
ATOM   2465  CE1 TYR A 161      22.060  51.960  37.750  1.00  0.00           C
ATOM   2466  HE1 TYR A 161      21.150  51.380  37.730  1.00  0.00           H
ATOM   2467  CZ  TYR A 161      22.800  52.030  38.950  1.00  0.00           C
ATOM   2468  OH  TYR A 161      22.330  51.340  39.990  1.00  0.00           O
ATOM   2469  HH  TYR A 161      21.380  51.300  39.870  1.00  0.00           H
ATOM   2470  CD2 TYR A 161      24.440  53.430  37.840  1.00  0.00           C
ATOM   2471  HD2 TYR A 161      25.410  53.880  37.900  1.00  0.00           H
ATOM   2472  CE2 TYR A 161      24.020  52.770  38.990  1.00  0.00           C
ATOM   2473  HE2 TYR A 161      24.560  52.800  39.930  1.00  0.00           H
ATOM   2474  C   TYR A 161      23.410  56.240  36.040  1.00  0.00           C
ATOM   2475  O   TYR A 161      24.310  56.900  36.490  1.00  0.00           O
ATOM   2476  N   MET A 162      22.220  56.310  36.570  1.00  0.00           N
ATOM   2477  HN  MET A 162      21.430  55.960  36.070  1.00  0.00           H
ATOM   2478  CA  MET A 162      21.920  56.900  37.830  1.00  0.00           C
ATOM   2479  HA  MET A 162      22.880  56.980  38.320  1.00  0.00           H
ATOM   2480  CB  MET A 162      21.280  58.350  37.690  1.00  0.00           C
ATOM   2481  HB1 MET A 162      20.860  58.500  36.680  1.00  0.00           H
ATOM   2482  HB2 MET A 162      22.220  58.930  37.810  1.00  0.00           H
ATOM   2483  CG  MET A 162      20.140  58.770  38.610  1.00  0.00           C
ATOM   2484  HG1 MET A 162      20.400  58.550  39.670  1.00  0.00           H
ATOM   2485  HG2 MET A 162      19.170  58.330  38.310  1.00  0.00           H
ATOM   2486  SD  MET A 162      19.900  60.540  38.500  1.00  0.00           S
ATOM   2487  CE  MET A 162      21.470  60.990  39.340  1.00  0.00           C
ATOM   2488  HE1 MET A 162      21.560  60.610  40.380  1.00  0.00           H
ATOM   2489  HE2 MET A 162      21.410  62.100  39.430  1.00  0.00           H
ATOM   2490  HE3 MET A 162      22.440  60.830  38.820  1.00  0.00           H
ATOM   2491  C   MET A 162      21.090  55.950  38.770  1.00  0.00           C
ATOM   2492  O   MET A 162      19.980  55.610  38.510  1.00  0.00           O
ATOM   2493  N   HSD A 163      21.720  55.370  39.850  1.00  0.00           N
ATOM   2494  HN  HSD A 163      22.680  55.630  39.980  1.00  0.00           H
ATOM   2495  CA  HSD A 163      21.310  54.430  40.850  1.00  0.00           C
ATOM   2496  HA  HSD A 163      21.220  53.490  40.320  1.00  0.00           H
ATOM   2497  CB  HSD A 163      22.490  54.230  41.940  1.00  0.00           C
ATOM   2498  HB1 HSD A 163      22.700  55.290  42.210  1.00  0.00           H
ATOM   2499  HB2 HSD A 163      23.430  53.840  41.490  1.00  0.00           H
ATOM   2500  ND1 HSD A 163      22.120  53.950  44.360  1.00  0.00           N
ATOM   2501  HD1 HSD A 163      22.380  54.890  44.570  1.00  0.00           H
ATOM   2502  CG  HSD A 163      22.210  53.430  43.120  1.00  0.00           C
ATOM   2503  CE1 HSD A 163      22.030  52.900  45.240  1.00  0.00           C
ATOM   2504  HE1 HSD A 163      22.060  53.120  46.310  1.00  0.00           H
ATOM   2505  NE2 HSD A 163      22.060  51.760  44.650  1.00  0.00           N
ATOM   2506  CD2 HSD A 163      22.300  52.080  43.350  1.00  0.00           C
ATOM   2507  HD2 HSD A 163      22.590  51.350  42.610  1.00  0.00           H
ATOM   2508  C   HSD A 163      20.110  54.760  41.670  1.00  0.00           C
ATOM   2509  O   HSD A 163      19.840  55.920  41.890  1.00  0.00           O
ATOM   2510  N   HSP A 164      19.350  53.750  42.080  1.00  0.00           N
ATOM   2511  HN  HSP A 164      19.470  52.820  41.760  1.00  0.00           H
ATOM   2512  CA  HSP A 164      18.350  53.970  43.110  1.00  0.00           C
ATOM   2513  HA  HSP A 164      18.770  54.660  43.820  1.00  0.00           H
ATOM   2514  CB  HSP A 164      16.980  54.510  42.520  1.00  0.00           C
ATOM   2515  HB1 HSP A 164      16.690  53.820  41.700  1.00  0.00           H
ATOM   2516  HB2 HSP A 164      17.240  55.450  41.990  1.00  0.00           H
ATOM   2517  CD2 HSP A 164      14.520  54.110  43.340  1.00  0.00           C
ATOM   2518  HD2 HSP A 164      14.110  53.530  42.520  1.00  0.00           H
ATOM   2519  CG  HSP A 164      15.780  54.550  43.560  1.00  0.00           C
ATOM   2520  NE2 HSP A 164      13.820  54.410  44.450  1.00  0.00           N
ATOM   2521  HE2 HSP A 164      12.890  54.090  44.620  1.00  0.00           H
ATOM   2522  ND1 HSP A 164      15.870  55.040  44.780  1.00  0.00           N
ATOM   2523  HD1 HSP A 164      16.600  55.540  45.240  1.00  0.00           H
ATOM   2524  CE1 HSP A 164      14.660  54.910  45.340  1.00  0.00           C
ATOM   2525  HE1 HSP A 164      14.410  55.260  46.320  1.00  0.00           H
ATOM   2526  C   HSP A 164      18.200  52.610  43.760  1.00  0.00           C
ATOM   2527  O   HSP A 164      18.850  51.650  43.320  1.00  0.00           O
ATOM   2528  N   MET A 165      17.410  52.470  44.850  1.00  0.00           N
ATOM   2529  HN  MET A 165      16.720  53.120  45.160  1.00  0.00           H
ATOM   2530  CA  MET A 165      17.470  51.370  45.810  1.00  0.00           C
ATOM   2531  HA  MET A 165      18.480  51.290  46.170  1.00  0.00           H
ATOM   2532  CB  MET A 165      16.540  51.710  47.060  1.00  0.00           C
ATOM   2533  HB1 MET A 165      15.490  51.720  46.720  1.00  0.00           H
ATOM   2534  HB2 MET A 165      16.760  52.750  47.390  1.00  0.00           H
ATOM   2535  CG  MET A 165      16.560  50.800  48.310  1.00  0.00           C
ATOM   2536  HG1 MET A 165      16.760  49.760  47.990  1.00  0.00           H
ATOM   2537  HG2 MET A 165      15.560  50.850  48.790  1.00  0.00           H
ATOM   2538  SD  MET A 165      17.940  51.100  49.450  1.00  0.00           S
ATOM   2539  CE  MET A 165      17.350  52.660  50.110  1.00  0.00           C
ATOM   2540  HE1 MET A 165      16.330  52.580  50.530  1.00  0.00           H
ATOM   2541  HE2 MET A 165      17.230  53.420  49.310  1.00  0.00           H
ATOM   2542  HE3 MET A 165      18.030  53.200  50.800  1.00  0.00           H
ATOM   2543  C   MET A 165      17.240  50.030  45.270  1.00  0.00           C
ATOM   2544  O   MET A 165      16.330  49.850  44.490  1.00  0.00           O
ATOM   2545  N   GLU A 166      18.140  49.050  45.650  1.00  0.00           N
ATOM   2546  HN  GLU A 166      18.960  49.340  46.130  1.00  0.00           H
ATOM   2547  CA  GLU A 166      18.190  47.580  45.310  1.00  0.00           C
ATOM   2548  HA  GLU A 166      18.290  47.440  44.250  1.00  0.00           H
ATOM   2549  CB  GLU A 166      19.290  46.810  46.120  1.00  0.00           C
ATOM   2550  HB1 GLU A 166      20.170  47.480  45.980  1.00  0.00           H
ATOM   2551  HB2 GLU A 166      19.600  45.950  45.500  1.00  0.00           H
ATOM   2552  CG  GLU A 166      18.980  46.460  47.560  1.00  0.00           C
ATOM   2553  HG1 GLU A 166      18.180  45.690  47.640  1.00  0.00           H
ATOM   2554  HG2 GLU A 166      18.910  47.370  48.180  1.00  0.00           H
ATOM   2555  CD  GLU A 166      20.150  45.640  48.140  1.00  0.00           C
ATOM   2556  OE1 GLU A 166      20.470  44.550  47.590  1.00  0.00           O
ATOM   2557  OE2 GLU A 166      20.720  46.090  49.200  1.00  0.00           O
ATOM   2558  C   GLU A 166      16.870  46.910  45.630  1.00  0.00           C
ATOM   2559  O   GLU A 166      16.190  47.270  46.600  1.00  0.00           O
ATOM   2560  N   LEU A 167      16.390  45.980  44.760  1.00  0.00           N
ATOM   2561  HN  LEU A 167      17.010  45.730  44.030  1.00  0.00           H
ATOM   2562  CA  LEU A 167      15.020  45.450  44.740  1.00  0.00           C
ATOM   2563  HA  LEU A 167      14.340  46.260  44.970  1.00  0.00           H
ATOM   2564  CB  LEU A 167      14.780  44.880  43.330  1.00  0.00           C
ATOM   2565  HB1 LEU A 167      13.840  44.270  43.340  1.00  0.00           H
ATOM   2566  HB2 LEU A 167      15.510  44.100  43.030  1.00  0.00           H
ATOM   2567  CG  LEU A 167      14.790  45.890  42.190  1.00  0.00           C
ATOM   2568  HG  LEU A 167      15.790  46.360  42.100  1.00  0.00           H
ATOM   2569  CD1 LEU A 167      14.360  45.000  41.020  1.00  0.00           C
ATOM   2570 1HD1 LEU A 167      15.090  44.170  40.930  1.00  0.00           H
ATOM   2571 2HD1 LEU A 167      14.280  45.530  40.040  1.00  0.00           H
ATOM   2572 3HD1 LEU A 167      13.340  44.550  41.110  1.00  0.00           H
ATOM   2573  CD2 LEU A 167      13.850  47.070  42.490  1.00  0.00           C
ATOM   2574 1HD2 LEU A 167      12.800  46.790  42.720  1.00  0.00           H
ATOM   2575 2HD2 LEU A 167      13.720  47.710  41.600  1.00  0.00           H
ATOM   2576 3HD2 LEU A 167      14.140  47.650  43.400  1.00  0.00           H
ATOM   2577  C   LEU A 167      14.860  44.420  45.750  1.00  0.00           C
ATOM   2578  O   LEU A 167      15.820  43.790  46.200  1.00  0.00           O
ATOM   2579  N   PRO A 168      13.660  44.120  46.250  1.00  0.00           N
ATOM   2580  CD  PRO A 168      12.520  45.030  46.160  1.00  0.00           C
ATOM   2581  HD1 PRO A 168      12.060  44.900  45.150  1.00  0.00           H
ATOM   2582  HD2 PRO A 168      12.700  46.120  46.300  1.00  0.00           H
ATOM   2583  CA  PRO A 168      13.320  42.900  46.990  1.00  0.00           C
ATOM   2584  HA  PRO A 168      13.820  42.970  47.940  1.00  0.00           H
ATOM   2585  CB  PRO A 168      11.760  42.870  47.070  1.00  0.00           C
ATOM   2586  HB1 PRO A 168      11.320  42.270  47.900  1.00  0.00           H
ATOM   2587  HB2 PRO A 168      11.300  42.540  46.110  1.00  0.00           H
ATOM   2588  CG  PRO A 168      11.510  44.420  47.160  1.00  0.00           C
ATOM   2589  HG1 PRO A 168      10.540  44.920  46.960  1.00  0.00           H
ATOM   2590  HG2 PRO A 168      11.820  44.700  48.190  1.00  0.00           H
ATOM   2591  C   PRO A 168      13.910  41.640  46.470  1.00  0.00           C
ATOM   2592  O   PRO A 168      14.150  40.760  47.300  1.00  0.00           O
ATOM   2593  N   THR A 169      14.180  41.490  45.120  1.00  0.00           N
ATOM   2594  HN  THR A 169      13.790  42.150  44.480  1.00  0.00           H
ATOM   2595  CA  THR A 169      14.580  40.200  44.520  1.00  0.00           C
ATOM   2596  HA  THR A 169      14.030  39.430  45.050  1.00  0.00           H
ATOM   2597  CB  THR A 169      14.220  40.100  43.060  1.00  0.00           C
ATOM   2598  HB  THR A 169      14.800  39.280  42.580  1.00  0.00           H
ATOM   2599  OG1 THR A 169      14.520  41.350  42.390  1.00  0.00           O
ATOM   2600  HG1 THR A 169      14.250  41.280  41.470  1.00  0.00           H
ATOM   2601  CG2 THR A 169      12.720  39.880  42.940  1.00  0.00           C
ATOM   2602 1HG2 THR A 169      12.380  38.950  43.450  1.00  0.00           H
ATOM   2603 2HG2 THR A 169      12.640  39.660  41.860  1.00  0.00           H
ATOM   2604 3HG2 THR A 169      12.090  40.720  43.310  1.00  0.00           H
ATOM   2605  C   THR A 169      16.140  40.060  44.740  1.00  0.00           C
ATOM   2606  O   THR A 169      16.800  39.120  44.340  1.00  0.00           O
ATOM   2607  N   GLY A 170      16.790  41.090  45.290  1.00  0.00           N
ATOM   2608  HN  GLY A 170      16.440  41.910  45.720  1.00  0.00           H
ATOM   2609  CA  GLY A 170      18.240  41.120  45.470  1.00  0.00           C
ATOM   2610  HA1 GLY A 170      18.560  40.180  45.910  1.00  0.00           H
ATOM   2611  HA2 GLY A 170      18.440  42.010  46.050  1.00  0.00           H
ATOM   2612  C   GLY A 170      19.070  41.430  44.200  1.00  0.00           C
ATOM   2613  O   GLY A 170      20.180  40.980  43.970  1.00  0.00           O
ATOM   2614  N   VAL A 171      18.440  42.260  43.330  1.00  0.00           N
ATOM   2615  HN  VAL A 171      17.530  42.570  43.600  1.00  0.00           H
ATOM   2616  CA  VAL A 171      19.020  42.820  42.050  1.00  0.00           C
ATOM   2617  HA  VAL A 171      20.050  42.490  41.990  1.00  0.00           H
ATOM   2618  CB  VAL A 171      18.170  42.400  40.890  1.00  0.00           C
ATOM   2619  HB  VAL A 171      17.120  42.590  41.200  1.00  0.00           H
ATOM   2620  CG1 VAL A 171      18.470  43.160  39.690  1.00  0.00           C
ATOM   2621 1HG1 VAL A 171      17.990  42.690  38.800  1.00  0.00           H
ATOM   2622 2HG1 VAL A 171      19.540  43.200  39.390  1.00  0.00           H
ATOM   2623 3HG1 VAL A 171      18.050  44.190  39.790  1.00  0.00           H
ATOM   2624  CG2 VAL A 171      18.280  40.880  40.660  1.00  0.00           C
ATOM   2625 1HG2 VAL A 171      19.230  40.550  40.180  1.00  0.00           H
ATOM   2626 2HG2 VAL A 171      17.520  40.440  39.980  1.00  0.00           H
ATOM   2627 3HG2 VAL A 171      18.340  40.490  41.690  1.00  0.00           H
ATOM   2628  C   VAL A 171      19.060  44.370  42.170  1.00  0.00           C
ATOM   2629  O   VAL A 171      18.160  45.040  42.680  1.00  0.00           O
ATOM   2630  N   HSD A 172      20.170  45.050  41.700  1.00  0.00           N
ATOM   2631  HN  HSD A 172      20.890  44.520  41.260  1.00  0.00           H
ATOM   2632  CA  HSD A 172      20.250  46.520  41.570  1.00  0.00           C
ATOM   2633  HA  HSD A 172      20.070  46.950  42.540  1.00  0.00           H
ATOM   2634  CB  HSD A 172      21.630  46.920  41.090  1.00  0.00           C
ATOM   2635  HB1 HSD A 172      21.730  48.030  41.100  1.00  0.00           H
ATOM   2636  HB2 HSD A 172      21.910  46.460  40.120  1.00  0.00           H
ATOM   2637  ND1 HSD A 172      23.560  45.520  42.010  1.00  0.00           N
ATOM   2638  HD1 HSD A 172      23.870  45.060  41.170  1.00  0.00           H
ATOM   2639  CG  HSD A 172      22.640  46.530  42.220  1.00  0.00           C
ATOM   2640  CE1 HSD A 172      24.070  45.230  43.300  1.00  0.00           C
ATOM   2641  HE1 HSD A 172      24.820  44.440  43.420  1.00  0.00           H
ATOM   2642  NE2 HSD A 172      23.520  45.980  44.210  1.00  0.00           N
ATOM   2643  CD2 HSD A 172      22.660  46.860  43.590  1.00  0.00           C
ATOM   2644  HD2 HSD A 172      22.120  47.630  44.130  1.00  0.00           H
ATOM   2645  C   HSD A 172      19.200  47.180  40.750  1.00  0.00           C
ATOM   2646  O   HSD A 172      18.680  46.560  39.860  1.00  0.00           O
ATOM   2647  N   ALA A 173      18.890  48.480  41.030  1.00  0.00           N
ATOM   2648  HN  ALA A 173      19.230  48.900  41.880  1.00  0.00           H
ATOM   2649  CA  ALA A 173      18.010  49.380  40.290  1.00  0.00           C
ATOM   2650  HA  ALA A 173      17.700  48.880  39.380  1.00  0.00           H
ATOM   2651  CB  ALA A 173      16.740  49.700  41.060  1.00  0.00           C
ATOM   2652  HB1 ALA A 173      17.060  50.220  41.990  1.00  0.00           H
ATOM   2653  HB2 ALA A 173      16.200  48.780  41.360  1.00  0.00           H
ATOM   2654  HB3 ALA A 173      16.090  50.490  40.600  1.00  0.00           H
ATOM   2655  C   ALA A 173      18.620  50.660  39.810  1.00  0.00           C
ATOM   2656  O   ALA A 173      19.450  51.240  40.480  1.00  0.00           O
ATOM   2657  N   GLY A 174      18.300  51.200  38.620  1.00  0.00           N
ATOM   2658  HN  GLY A 174      17.670  50.710  38.020  1.00  0.00           H
ATOM   2659  CA  GLY A 174      18.680  52.500  38.140  1.00  0.00           C
ATOM   2660  HA1 GLY A 174      19.680  52.680  38.510  1.00  0.00           H
ATOM   2661  HA2 GLY A 174      18.000  53.260  38.510  1.00  0.00           H
ATOM   2662  C   GLY A 174      18.490  52.590  36.650  1.00  0.00           C
ATOM   2663  O   GLY A 174      18.400  51.600  35.920  1.00  0.00           O
ATOM   2664  N   THR A 175      18.430  53.860  36.140  1.00  0.00           N
ATOM   2665  HN  THR A 175      18.540  54.620  36.780  1.00  0.00           H
ATOM   2666  CA  THR A 175      18.190  54.230  34.730  1.00  0.00           C
ATOM   2667  HA  THR A 175      17.820  53.370  34.170  1.00  0.00           H
ATOM   2668  CB  THR A 175      17.210  55.280  34.480  1.00  0.00           C
ATOM   2669  HB  THR A 175      17.010  55.430  33.390  1.00  0.00           H
ATOM   2670  OG1 THR A 175      17.630  56.620  34.920  1.00  0.00           O
ATOM   2671  HG1 THR A 175      18.270  57.000  34.320  1.00  0.00           H
ATOM   2672  CG2 THR A 175      15.910  55.160  35.160  1.00  0.00           C
ATOM   2673 1HG2 THR A 175      15.960  55.030  36.270  1.00  0.00           H
ATOM   2674 2HG2 THR A 175      15.470  54.180  34.860  1.00  0.00           H
ATOM   2675 3HG2 THR A 175      15.230  56.000  34.890  1.00  0.00           H
ATOM   2676  C   THR A 175      19.430  54.690  34.130  1.00  0.00           C
ATOM   2677  O   THR A 175      20.470  55.010  34.750  1.00  0.00           O
ATOM   2678  N   ASP A 176      19.380  54.820  32.790  1.00  0.00           N
ATOM   2679  HN  ASP A 176      18.560  54.570  32.280  1.00  0.00           H
ATOM   2680  CA  ASP A 176      20.290  55.690  32.110  1.00  0.00           C
ATOM   2681  HA  ASP A 176      21.290  55.730  32.510  1.00  0.00           H
ATOM   2682  CB  ASP A 176      20.570  55.190  30.670  1.00  0.00           C
ATOM   2683  HB1 ASP A 176      20.570  54.100  30.850  1.00  0.00           H
ATOM   2684  HB2 ASP A 176      21.420  55.710  30.190  1.00  0.00           H
ATOM   2685  CG  ASP A 176      19.340  55.420  29.780  1.00  0.00           C
ATOM   2686  OD1 ASP A 176      18.430  56.160  30.130  1.00  0.00           O
ATOM   2687  OD2 ASP A 176      19.380  55.010  28.560  1.00  0.00           O
ATOM   2688  C   ASP A 176      19.960  57.190  32.170  1.00  0.00           C
ATOM   2689  O   ASP A 176      18.990  57.610  32.840  1.00  0.00           O
ATOM   2690  N   LEU A 177      20.770  58.170  31.660  1.00  0.00           N
ATOM   2691  HN  LEU A 177      21.620  58.030  31.160  1.00  0.00           H
ATOM   2692  CA  LEU A 177      20.510  59.580  31.830  1.00  0.00           C
ATOM   2693  HA  LEU A 177      20.040  59.640  32.810  1.00  0.00           H
ATOM   2694  CB  LEU A 177      21.770  60.540  32.110  1.00  0.00           C
ATOM   2695  HB1 LEU A 177      21.490  61.610  32.020  1.00  0.00           H
ATOM   2696  HB2 LEU A 177      22.500  60.330  31.300  1.00  0.00           H
ATOM   2697  CG  LEU A 177      22.410  60.460  33.530  1.00  0.00           C
ATOM   2698  HG  LEU A 177      23.210  61.230  33.590  1.00  0.00           H
ATOM   2699  CD1 LEU A 177      21.450  61.010  34.640  1.00  0.00           C
ATOM   2700 1HD1 LEU A 177      21.910  60.990  35.650  1.00  0.00           H
ATOM   2701 2HD1 LEU A 177      20.490  60.440  34.720  1.00  0.00           H
ATOM   2702 3HD1 LEU A 177      21.260  62.100  34.560  1.00  0.00           H
ATOM   2703  CD2 LEU A 177      23.100  59.080  33.770  1.00  0.00           C
ATOM   2704 1HD2 LEU A 177      22.390  58.320  34.150  1.00  0.00           H
ATOM   2705 2HD2 LEU A 177      23.780  59.300  34.620  1.00  0.00           H
ATOM   2706 3HD2 LEU A 177      23.620  58.890  32.810  1.00  0.00           H
ATOM   2707  C   LEU A 177      19.500  60.210  30.870  1.00  0.00           C
ATOM   2708  O   LEU A 177      19.090  61.330  30.890  1.00  0.00           O
ATOM   2709  N   GLU A 178      18.940  59.300  29.990  1.00  0.00           N
ATOM   2710  HN  GLU A 178      19.200  58.350  29.860  1.00  0.00           H
ATOM   2711  CA  GLU A 178      17.810  59.520  29.260  1.00  0.00           C
ATOM   2712  HA  GLU A 178      17.760  60.570  29.020  1.00  0.00           H
ATOM   2713  CB  GLU A 178      18.030  58.780  27.960  1.00  0.00           C
ATOM   2714  HB1 GLU A 178      17.090  58.920  27.390  1.00  0.00           H
ATOM   2715  HB2 GLU A 178      18.260  57.700  28.050  1.00  0.00           H
ATOM   2716  CG  GLU A 178      19.290  59.270  27.170  1.00  0.00           C
ATOM   2717  HG1 GLU A 178      20.260  59.090  27.680  1.00  0.00           H
ATOM   2718  HG2 GLU A 178      19.150  60.360  27.000  1.00  0.00           H
ATOM   2719  CD  GLU A 178      19.540  58.580  25.830  1.00  0.00           C
ATOM   2720  OE1 GLU A 178      18.820  58.950  24.870  1.00  0.00           O
ATOM   2721  OE2 GLU A 178      20.230  57.510  25.770  1.00  0.00           O
ATOM   2722  C   GLU A 178      16.590  59.080  30.030  1.00  0.00           C
ATOM   2723  O   GLU A 178      15.460  59.410  29.720  1.00  0.00           O
ATOM   2724  N   GLY A 179      16.750  58.370  31.130  1.00  0.00           N
ATOM   2725  HN  GLY A 179      17.700  58.090  31.290  1.00  0.00           H
ATOM   2726  CA  GLY A 179      15.780  57.950  32.170  1.00  0.00           C
ATOM   2727  HA1 GLY A 179      15.000  58.670  32.360  1.00  0.00           H
ATOM   2728  HA2 GLY A 179      16.250  57.760  33.130  1.00  0.00           H
ATOM   2729  C   GLY A 179      15.090  56.740  31.820  1.00  0.00           C
ATOM   2730  O   GLY A 179      13.930  56.590  32.070  1.00  0.00           O
ATOM   2731  N   ASN A 180      15.770  55.870  31.080  1.00  0.00           N
ATOM   2732  HN  ASN A 180      16.700  56.070  30.790  1.00  0.00           H
ATOM   2733  CA  ASN A 180      15.270  54.610  30.620  1.00  0.00           C
ATOM   2734  HA  ASN A 180      14.190  54.590  30.600  1.00  0.00           H
ATOM   2735  CB  ASN A 180      15.680  54.520  29.130  1.00  0.00           C
ATOM   2736  HB1 ASN A 180      15.310  53.600  28.640  1.00  0.00           H
ATOM   2737  HB2 ASN A 180      16.790  54.480  29.030  1.00  0.00           H
ATOM   2738  CG  ASN A 180      15.010  55.660  28.380  1.00  0.00           C
ATOM   2739  OD1 ASN A 180      13.780  55.880  28.520  1.00  0.00           O
ATOM   2740  ND2 ASN A 180      15.800  56.400  27.620  1.00  0.00           N
ATOM   2741 1HD2 ASN A 180      15.350  57.240  27.320  1.00  0.00           H
ATOM   2742 2HD2 ASN A 180      16.790  56.230  27.640  1.00  0.00           H
ATOM   2743  C   ASN A 180      15.850  53.440  31.390  1.00  0.00           C
ATOM   2744  O   ASN A 180      17.080  53.390  31.550  1.00  0.00           O
ATOM   2745  N   PHE A 181      15.030  52.530  31.980  1.00  0.00           N
ATOM   2746  HN  PHE A 181      14.050  52.650  31.830  1.00  0.00           H
ATOM   2747  CA  PHE A 181      15.460  51.410  32.770  1.00  0.00           C
ATOM   2748  HA  PHE A 181      16.100  51.730  33.580  1.00  0.00           H
ATOM   2749  CB  PHE A 181      14.280  50.720  33.500  1.00  0.00           C
ATOM   2750  HB1 PHE A 181      14.450  49.760  34.030  1.00  0.00           H
ATOM   2751  HB2 PHE A 181      13.460  50.450  32.790  1.00  0.00           H
ATOM   2752  CG  PHE A 181      13.720  51.550  34.580  1.00  0.00           C
ATOM   2753  CD1 PHE A 181      14.380  51.500  35.800  1.00  0.00           C
ATOM   2754  HD1 PHE A 181      15.350  51.090  36.020  1.00  0.00           H
ATOM   2755  CE1 PHE A 181      13.780  52.150  36.980  1.00  0.00           C
ATOM   2756  HE1 PHE A 181      14.250  52.100  37.950  1.00  0.00           H
ATOM   2757  CZ  PHE A 181      12.590  52.840  36.860  1.00  0.00           C
ATOM   2758  HZ  PHE A 181      12.120  53.170  37.770  1.00  0.00           H
ATOM   2759  CD2 PHE A 181      12.540  52.240  34.470  1.00  0.00           C
ATOM   2760  HD2 PHE A 181      12.020  52.360  33.540  1.00  0.00           H
ATOM   2761  CE2 PHE A 181      11.880  52.790  35.670  1.00  0.00           C
ATOM   2762  HE2 PHE A 181      10.880  53.200  35.580  1.00  0.00           H
ATOM   2763  C   PHE A 181      16.360  50.360  32.070  1.00  0.00           C
ATOM   2764  O   PHE A 181      16.230  49.970  30.900  1.00  0.00           O
ATOM   2765  N   TYR A 182      17.270  49.880  32.940  1.00  0.00           N
ATOM   2766  HN  TYR A 182      17.310  50.230  33.870  1.00  0.00           H
ATOM   2767  CA  TYR A 182      18.100  48.730  32.660  1.00  0.00           C
ATOM   2768  HA  TYR A 182      18.320  48.700  31.610  1.00  0.00           H
ATOM   2769  CB  TYR A 182      19.520  48.930  33.350  1.00  0.00           C
ATOM   2770  HB1 TYR A 182      20.150  48.020  33.420  1.00  0.00           H
ATOM   2771  HB2 TYR A 182      19.340  49.190  34.420  1.00  0.00           H
ATOM   2772  CG  TYR A 182      20.270  49.980  32.570  1.00  0.00           C
ATOM   2773  CD1 TYR A 182      20.750  51.120  33.240  1.00  0.00           C
ATOM   2774  HD1 TYR A 182      20.480  51.070  34.290  1.00  0.00           H
ATOM   2775  CE1 TYR A 182      21.600  52.070  32.620  1.00  0.00           C
ATOM   2776  HE1 TYR A 182      22.100  52.850  33.180  1.00  0.00           H
ATOM   2777  CZ  TYR A 182      21.860  51.920  31.240  1.00  0.00           C
ATOM   2778  OH  TYR A 182      22.670  52.850  30.440  1.00  0.00           O
ATOM   2779  HH  TYR A 182      23.160  53.310  31.120  1.00  0.00           H
ATOM   2780  CD2 TYR A 182      20.590  49.860  31.280  1.00  0.00           C
ATOM   2781  HD2 TYR A 182      20.280  48.990  30.720  1.00  0.00           H
ATOM   2782  CE2 TYR A 182      21.270  50.850  30.580  1.00  0.00           C
ATOM   2783  HE2 TYR A 182      21.480  50.600  29.550  1.00  0.00           H
ATOM   2784  C   TYR A 182      17.480  47.420  32.980  1.00  0.00           C
ATOM   2785  O   TYR A 182      17.260  47.070  34.120  1.00  0.00           O
ATOM   2786  N   GLY A 183      17.140  46.640  31.940  1.00  0.00           N
ATOM   2787  HN  GLY A 183      17.240  46.910  30.980  1.00  0.00           H
ATOM   2788  CA  GLY A 183      16.250  45.530  31.980  1.00  0.00           C
ATOM   2789  HA1 GLY A 183      16.740  44.740  32.530  1.00  0.00           H
ATOM   2790  HA2 GLY A 183      16.130  45.220  30.960  1.00  0.00           H
ATOM   2791  C   GLY A 183      14.860  45.760  32.560  1.00  0.00           C
ATOM   2792  O   GLY A 183      14.490  46.930  32.580  1.00  0.00           O
ATOM   2793  N   PRO A 184      14.010  44.820  33.030  1.00  0.00           N
ATOM   2794  CD  PRO A 184      14.160  43.360  32.970  1.00  0.00           C
ATOM   2795  HD1 PRO A 184      15.110  42.910  33.320  1.00  0.00           H
ATOM   2796  HD2 PRO A 184      13.980  43.010  31.930  1.00  0.00           H
ATOM   2797  CA  PRO A 184      12.640  45.110  33.510  1.00  0.00           C
ATOM   2798  HA  PRO A 184      12.260  45.880  32.870  1.00  0.00           H
ATOM   2799  CB  PRO A 184      11.920  43.680  33.490  1.00  0.00           C
ATOM   2800  HB1 PRO A 184      11.420  43.490  32.520  1.00  0.00           H
ATOM   2801  HB2 PRO A 184      11.120  43.760  34.250  1.00  0.00           H
ATOM   2802  CG  PRO A 184      13.080  42.810  33.900  1.00  0.00           C
ATOM   2803  HG1 PRO A 184      13.380  43.020  34.950  1.00  0.00           H
ATOM   2804  HG2 PRO A 184      12.870  41.730  33.800  1.00  0.00           H
ATOM   2805  C   PRO A 184      12.630  45.640  34.930  1.00  0.00           C
ATOM   2806  O   PRO A 184      11.640  45.740  35.580  1.00  0.00           O
ATOM   2807  N   PHE A 185      13.810  45.960  35.530  1.00  0.00           N
ATOM   2808  HN  PHE A 185      14.660  45.920  35.020  1.00  0.00           H
ATOM   2809  CA  PHE A 185      13.990  45.990  36.960  1.00  0.00           C
ATOM   2810  HA  PHE A 185      13.240  45.380  37.460  1.00  0.00           H
ATOM   2811  CB  PHE A 185      15.460  45.480  37.230  1.00  0.00           C
ATOM   2812  HB1 PHE A 185      15.730  45.490  38.310  1.00  0.00           H
ATOM   2813  HB2 PHE A 185      16.170  46.110  36.640  1.00  0.00           H
ATOM   2814  CG  PHE A 185      15.650  44.070  36.720  1.00  0.00           C
ATOM   2815  CD1 PHE A 185      14.900  43.020  37.300  1.00  0.00           C
ATOM   2816  HD1 PHE A 185      14.140  43.270  38.020  1.00  0.00           H
ATOM   2817  CE1 PHE A 185      15.080  41.730  36.850  1.00  0.00           C
ATOM   2818  HE1 PHE A 185      14.560  40.980  37.420  1.00  0.00           H
ATOM   2819  CZ  PHE A 185      16.110  41.450  35.970  1.00  0.00           C
ATOM   2820  HZ  PHE A 185      16.290  40.450  35.620  1.00  0.00           H
ATOM   2821  CD2 PHE A 185      16.680  43.810  35.780  1.00  0.00           C
ATOM   2822  HD2 PHE A 185      17.280  44.590  35.350  1.00  0.00           H
ATOM   2823  CE2 PHE A 185      16.900  42.460  35.350  1.00  0.00           C
ATOM   2824  HE2 PHE A 185      17.700  42.100  34.720  1.00  0.00           H
ATOM   2825  C   PHE A 185      13.770  47.350  37.610  1.00  0.00           C
ATOM   2826  O   PHE A 185      14.620  48.000  38.190  1.00  0.00           O
ATOM   2827  N   VAL A 186      12.500  47.790  37.420  1.00  0.00           N
ATOM   2828  HN  VAL A 186      11.880  47.150  36.970  1.00  0.00           H
ATOM   2829  CA  VAL A 186      11.880  49.090  37.760  1.00  0.00           C
ATOM   2830  HA  VAL A 186      12.540  49.880  37.460  1.00  0.00           H
ATOM   2831  CB  VAL A 186      10.570  49.280  37.020  1.00  0.00           C
ATOM   2832  HB  VAL A 186      10.180  50.300  37.200  1.00  0.00           H
ATOM   2833  CG1 VAL A 186      10.910  49.190  35.510  1.00  0.00           C
ATOM   2834 1HG1 VAL A 186      11.820  49.800  35.350  1.00  0.00           H
ATOM   2835 2HG1 VAL A 186      10.100  49.550  34.850  1.00  0.00           H
ATOM   2836 3HG1 VAL A 186      11.190  48.190  35.110  1.00  0.00           H
ATOM   2837  CG2 VAL A 186       9.390  48.330  37.440  1.00  0.00           C
ATOM   2838 1HG2 VAL A 186       9.420  47.350  36.920  1.00  0.00           H
ATOM   2839 2HG2 VAL A 186       8.420  48.760  37.120  1.00  0.00           H
ATOM   2840 3HG2 VAL A 186       9.220  48.190  38.530  1.00  0.00           H
ATOM   2841  C   VAL A 186      11.570  49.400  39.200  1.00  0.00           C
ATOM   2842  O   VAL A 186      11.530  48.460  40.000  1.00  0.00           O
ATOM   2843  N   ASP A 187      11.310  50.660  39.530  1.00  0.00           N
ATOM   2844  HN  ASP A 187      11.170  51.380  38.850  1.00  0.00           H
ATOM   2845  CA  ASP A 187      10.910  51.020  40.890  1.00  0.00           C
ATOM   2846  HA  ASP A 187      11.410  50.420  41.640  1.00  0.00           H
ATOM   2847  CB  ASP A 187      11.490  52.460  41.170  1.00  0.00           C
ATOM   2848  HB1 ASP A 187      12.580  52.350  40.960  1.00  0.00           H
ATOM   2849  HB2 ASP A 187      11.250  52.750  42.210  1.00  0.00           H
ATOM   2850  CG  ASP A 187      10.970  53.500  40.250  1.00  0.00           C
ATOM   2851  OD1 ASP A 187      11.410  54.680  40.420  1.00  0.00           O
ATOM   2852  OD2 ASP A 187      10.120  53.210  39.390  1.00  0.00           O
ATOM   2853  C   ASP A 187       9.440  50.850  41.160  1.00  0.00           C
ATOM   2854  O   ASP A 187       8.850  51.370  42.130  1.00  0.00           O
ATOM   2855  N   ARG A 188       8.720  50.310  40.170  1.00  0.00           N
ATOM   2856  HN  ARG A 188       9.120  49.820  39.410  1.00  0.00           H
ATOM   2857  CA  ARG A 188       7.270  50.090  40.270  1.00  0.00           C
ATOM   2858  HA  ARG A 188       6.950  50.930  40.880  1.00  0.00           H
ATOM   2859  CB  ARG A 188       6.490  50.100  38.940  1.00  0.00           C
ATOM   2860  HB1 ARG A 188       5.430  49.780  38.970  1.00  0.00           H
ATOM   2861  HB2 ARG A 188       6.940  49.350  38.250  1.00  0.00           H
ATOM   2862  CG  ARG A 188       6.450  51.390  38.120  1.00  0.00           C
ATOM   2863  HG1 ARG A 188       6.080  51.090  37.120  1.00  0.00           H
ATOM   2864  HG2 ARG A 188       7.520  51.680  38.020  1.00  0.00           H
ATOM   2865  CD  ARG A 188       5.630  52.620  38.610  1.00  0.00           C
ATOM   2866  HD1 ARG A 188       5.650  53.490  37.910  1.00  0.00           H
ATOM   2867  HD2 ARG A 188       5.990  52.880  39.630  1.00  0.00           H
ATOM   2868  NE  ARG A 188       4.220  52.120  38.620  1.00  0.00           N
ATOM   2869  HE  ARG A 188       3.980  51.470  39.350  1.00  0.00           H
ATOM   2870  CZ  ARG A 188       3.320  52.290  37.620  1.00  0.00           C
ATOM   2871  NH1 ARG A 188       3.580  53.100  36.580  1.00  0.00           N
ATOM   2872 1HH1 ARG A 188       4.440  53.590  36.480  1.00  0.00           H
ATOM   2873 2HH1 ARG A 188       2.950  53.120  35.800  1.00  0.00           H
ATOM   2874  NH2 ARG A 188       2.160  51.690  37.680  1.00  0.00           N
ATOM   2875 1HH2 ARG A 188       1.960  51.070  38.440  1.00  0.00           H
ATOM   2876 2HH2 ARG A 188       1.450  51.950  37.030  1.00  0.00           H
ATOM   2877  C   ARG A 188       6.920  48.810  41.030  1.00  0.00           C
ATOM   2878  O   ARG A 188       7.710  47.870  41.140  1.00  0.00           O
ATOM   2879  N   GLN A 189       5.670  48.750  41.550  1.00  0.00           N
ATOM   2880  HN  GLN A 189       5.040  49.520  41.520  1.00  0.00           H
ATOM   2881  CA  GLN A 189       5.210  47.540  42.200  1.00  0.00           C
ATOM   2882  HA  GLN A 189       5.890  47.440  43.030  1.00  0.00           H
ATOM   2883  CB  GLN A 189       3.820  47.780  42.780  1.00  0.00           C
ATOM   2884  HB1 GLN A 189       3.410  46.920  43.360  1.00  0.00           H
ATOM   2885  HB2 GLN A 189       3.120  47.940  41.930  1.00  0.00           H
ATOM   2886  CG  GLN A 189       3.720  48.980  43.770  1.00  0.00           C
ATOM   2887  HG1 GLN A 189       3.890  49.950  43.250  1.00  0.00           H
ATOM   2888  HG2 GLN A 189       4.530  48.960  44.540  1.00  0.00           H
ATOM   2889  CD  GLN A 189       2.360  49.150  44.410  1.00  0.00           C
ATOM   2890  OE1 GLN A 189       1.810  48.150  44.890  1.00  0.00           O
ATOM   2891  NE2 GLN A 189       1.820  50.390  44.440  1.00  0.00           N
ATOM   2892 1HE2 GLN A 189       2.200  51.110  43.860  1.00  0.00           H
ATOM   2893 2HE2 GLN A 189       0.940  50.660  44.840  1.00  0.00           H
ATOM   2894  C   GLN A 189       5.340  46.240  41.430  1.00  0.00           C
ATOM   2895  O   GLN A 189       5.040  46.110  40.260  1.00  0.00           O
ATOM   2896  N   THR A 190       5.660  45.170  42.160  1.00  0.00           N
ATOM   2897  HN  THR A 190       5.850  45.350  43.120  1.00  0.00           H
ATOM   2898  CA  THR A 190       5.800  43.750  41.790  1.00  0.00           C
ATOM   2899  HA  THR A 190       5.830  43.250  42.740  1.00  0.00           H
ATOM   2900  CB  THR A 190       4.580  43.110  41.080  1.00  0.00           C
ATOM   2901  HB  THR A 190       4.520  43.610  40.100  1.00  0.00           H
ATOM   2902  OG1 THR A 190       3.340  43.250  41.770  1.00  0.00           O
ATOM   2903  HG1 THR A 190       2.690  42.930  41.140  1.00  0.00           H
ATOM   2904  CG2 THR A 190       4.720  41.580  40.900  1.00  0.00           C
ATOM   2905 1HG2 THR A 190       4.980  41.100  41.870  1.00  0.00           H
ATOM   2906 2HG2 THR A 190       5.510  41.400  40.140  1.00  0.00           H
ATOM   2907 3HG2 THR A 190       3.760  41.240  40.460  1.00  0.00           H
ATOM   2908  C   THR A 190       7.050  43.440  41.140  1.00  0.00           C
ATOM   2909  O   THR A 190       7.100  43.390  39.850  1.00  0.00           O
ATOM   2910  N   ALA A 191       8.140  43.330  41.930  1.00  0.00           N
ATOM   2911  HN  ALA A 191       7.860  43.310  42.890  1.00  0.00           H
ATOM   2912  CA  ALA A 191       9.470  43.300  41.490  1.00  0.00           C
ATOM   2913  HA  ALA A 191       9.570  44.150  40.830  1.00  0.00           H
ATOM   2914  CB  ALA A 191      10.520  43.440  42.610  1.00  0.00           C
ATOM   2915  HB1 ALA A 191      10.960  42.450  42.890  1.00  0.00           H
ATOM   2916  HB2 ALA A 191      10.020  44.040  43.390  1.00  0.00           H
ATOM   2917  HB3 ALA A 191      11.410  43.990  42.220  1.00  0.00           H
ATOM   2918  C   ALA A 191       9.790  42.040  40.670  1.00  0.00           C
ATOM   2919  O   ALA A 191       9.330  40.930  41.040  1.00  0.00           O
ATOM   2920  N   GLN A 192      10.680  42.180  39.600  1.00  0.00           N
ATOM   2921  HN  GLN A 192      11.120  43.070  39.490  1.00  0.00           H
ATOM   2922  CA  GLN A 192      10.850  41.190  38.580  1.00  0.00           C
ATOM   2923  HA  GLN A 192       9.990  40.540  38.550  1.00  0.00           H
ATOM   2924  CB  GLN A 192      11.040  41.900  37.230  1.00  0.00           C
ATOM   2925  HB1 GLN A 192      11.660  41.290  36.540  1.00  0.00           H
ATOM   2926  HB2 GLN A 192      11.640  42.820  37.400  1.00  0.00           H
ATOM   2927  CG  GLN A 192       9.700  42.430  36.720  1.00  0.00           C
ATOM   2928  HG1 GLN A 192       9.840  43.030  35.790  1.00  0.00           H
ATOM   2929  HG2 GLN A 192       9.330  43.150  37.480  1.00  0.00           H
ATOM   2930  CD  GLN A 192       8.710  41.320  36.500  1.00  0.00           C
ATOM   2931  OE1 GLN A 192       8.570  40.740  35.430  1.00  0.00           O
ATOM   2932  NE2 GLN A 192       7.810  41.100  37.440  1.00  0.00           N
ATOM   2933 1HE2 GLN A 192       7.020  40.520  37.270  1.00  0.00           H
ATOM   2934 2HE2 GLN A 192       8.010  41.520  38.330  1.00  0.00           H
ATOM   2935  C   GLN A 192      11.980  40.190  38.930  1.00  0.00           C
ATOM   2936  O   GLN A 192      12.990  40.590  39.530  1.00  0.00           O
ATOM   2937  N   ALA A 193      11.770  38.880  38.600  1.00  0.00           N
ATOM   2938  HN  ALA A 193      10.920  38.570  38.170  1.00  0.00           H
ATOM   2939  CA  ALA A 193      12.700  37.740  38.630  1.00  0.00           C
ATOM   2940  HA  ALA A 193      12.850  37.540  39.680  1.00  0.00           H
ATOM   2941  CB  ALA A 193      12.050  36.460  38.120  1.00  0.00           C
ATOM   2942  HB1 ALA A 193      11.150  36.220  38.730  1.00  0.00           H
ATOM   2943  HB2 ALA A 193      12.810  35.640  38.110  1.00  0.00           H
ATOM   2944  HB3 ALA A 193      11.710  36.560  37.070  1.00  0.00           H
ATOM   2945  C   ALA A 193      14.160  37.950  37.910  1.00  0.00           C
ATOM   2946  O   ALA A 193      14.290  38.450  36.770  1.00  0.00           O
ATOM   2947  N   ALA A 194      15.280  37.520  38.630  1.00  0.00           N
ATOM   2948  HN  ALA A 194      15.190  37.220  39.570  1.00  0.00           H
ATOM   2949  CA  ALA A 194      16.660  37.620  38.140  1.00  0.00           C
ATOM   2950  HA  ALA A 194      16.890  38.650  37.900  1.00  0.00           H
ATOM   2951  CB  ALA A 194      17.560  37.140  39.370  1.00  0.00           C
ATOM   2952  HB1 ALA A 194      17.360  37.830  40.220  1.00  0.00           H
ATOM   2953  HB2 ALA A 194      18.600  37.340  39.020  1.00  0.00           H
ATOM   2954  HB3 ALA A 194      17.550  36.050  39.560  1.00  0.00           H
ATOM   2955  C   ALA A 194      17.020  36.860  36.860  1.00  0.00           C
ATOM   2956  O   ALA A 194      17.850  37.350  36.140  1.00  0.00           O
ATOM   2957  N   GLY A 195      16.330  35.810  36.490  1.00  0.00           N
ATOM   2958  HN  GLY A 195      15.670  35.470  37.160  1.00  0.00           H
ATOM   2959  CA  GLY A 195      16.700  34.860  35.390  1.00  0.00           C
ATOM   2960  HA1 GLY A 195      16.710  35.390  34.450  1.00  0.00           H
ATOM   2961  HA2 GLY A 195      16.010  34.040  35.540  1.00  0.00           H
ATOM   2962  C   GLY A 195      18.080  34.190  35.540  1.00  0.00           C
ATOM   2963  O   GLY A 195      18.720  34.310  36.560  1.00  0.00           O
ATOM   2964  N   THR A 196      18.530  33.400  34.520  1.00  0.00           N
ATOM   2965  HN  THR A 196      17.970  33.200  33.720  1.00  0.00           H
ATOM   2966  CA  THR A 196      19.850  32.780  34.680  1.00  0.00           C
ATOM   2967  HA  THR A 196      19.870  32.080  35.510  1.00  0.00           H
ATOM   2968  CB  THR A 196      20.140  31.750  33.550  1.00  0.00           C
ATOM   2969  HB  THR A 196      20.380  32.240  32.590  1.00  0.00           H
ATOM   2970  OG1 THR A 196      18.990  30.910  33.420  1.00  0.00           O
ATOM   2971  HG1 THR A 196      18.420  31.530  32.960  1.00  0.00           H
ATOM   2972  CG2 THR A 196      21.360  30.910  33.850  1.00  0.00           C
ATOM   2973 1HG2 THR A 196      21.240  30.210  34.700  1.00  0.00           H
ATOM   2974 2HG2 THR A 196      22.320  31.450  33.930  1.00  0.00           H
ATOM   2975 3HG2 THR A 196      21.540  30.200  33.010  1.00  0.00           H
ATOM   2976  C   THR A 196      21.030  33.820  34.670  1.00  0.00           C
ATOM   2977  O   THR A 196      21.090  34.830  33.970  1.00  0.00           O
ATOM   2978  N   ASP A 197      22.000  33.540  35.530  1.00  0.00           N
ATOM   2979  HN  ASP A 197      21.850  32.760  36.130  1.00  0.00           H
ATOM   2980  CA  ASP A 197      23.140  34.350  35.710  1.00  0.00           C
ATOM   2981  HA  ASP A 197      22.950  35.340  35.330  1.00  0.00           H
ATOM   2982  CB  ASP A 197      23.440  34.320  37.200  1.00  0.00           C
ATOM   2983  HB1 ASP A 197      23.680  33.300  37.570  1.00  0.00           H
ATOM   2984  HB2 ASP A 197      22.520  34.600  37.770  1.00  0.00           H
ATOM   2985  CG  ASP A 197      24.420  35.360  37.780  1.00  0.00           C
ATOM   2986  OD1 ASP A 197      25.290  35.810  36.950  1.00  0.00           O
ATOM   2987  OD2 ASP A 197      24.360  35.710  38.980  1.00  0.00           O
ATOM   2988  C   ASP A 197      24.190  33.680  34.870  1.00  0.00           C
ATOM   2989  O   ASP A 197      24.540  32.530  35.040  1.00  0.00           O
ATOM   2990  N   THR A 198      24.700  34.420  33.800  1.00  0.00           N
ATOM   2991  HN  THR A 198      24.340  35.340  33.680  1.00  0.00           H
ATOM   2992  CA  THR A 198      25.580  33.790  32.770  1.00  0.00           C
ATOM   2993  HA  THR A 198      25.790  32.780  33.100  1.00  0.00           H
ATOM   2994  CB  THR A 198      24.980  33.700  31.400  1.00  0.00           C
ATOM   2995  HB  THR A 198      25.620  33.120  30.700  1.00  0.00           H
ATOM   2996  OG1 THR A 198      24.790  34.980  30.840  1.00  0.00           O
ATOM   2997  HG1 THR A 198      24.750  34.830  29.890  1.00  0.00           H
ATOM   2998  CG2 THR A 198      23.530  33.040  31.440  1.00  0.00           C
ATOM   2999 1HG2 THR A 198      23.100  33.200  30.420  1.00  0.00           H
ATOM   3000 2HG2 THR A 198      22.900  33.590  32.170  1.00  0.00           H
ATOM   3001 3HG2 THR A 198      23.600  31.960  31.670  1.00  0.00           H
ATOM   3002  C   THR A 198      26.930  34.430  32.870  1.00  0.00           C
ATOM   3003  O   THR A 198      27.010  35.630  33.180  1.00  0.00           O
ATOM   3004  N   THR A 199      28.110  33.710  32.700  1.00  0.00           N
ATOM   3005  HN  THR A 199      28.050  32.720  32.720  1.00  0.00           H
ATOM   3006  CA  THR A 199      29.480  34.280  32.580  1.00  0.00           C
ATOM   3007  HA  THR A 199      29.550  35.080  33.310  1.00  0.00           H
ATOM   3008  CB  THR A 199      30.540  33.260  32.890  1.00  0.00           C
ATOM   3009  HB  THR A 199      30.530  32.460  32.110  1.00  0.00           H
ATOM   3010  OG1 THR A 199      30.240  32.480  34.080  1.00  0.00           O
ATOM   3011  HG1 THR A 199      29.740  33.050  34.680  1.00  0.00           H
ATOM   3012  CG2 THR A 199      31.960  33.780  32.930  1.00  0.00           C
ATOM   3013 1HG2 THR A 199      32.230  34.290  33.890  1.00  0.00           H
ATOM   3014 2HG2 THR A 199      32.160  34.440  32.060  1.00  0.00           H
ATOM   3015 3HG2 THR A 199      32.670  32.920  32.860  1.00  0.00           H
ATOM   3016  C   THR A 199      29.750  34.910  31.270  1.00  0.00           C
ATOM   3017  O   THR A 199      29.410  34.360  30.220  1.00  0.00           O
ATOM   3018  N   ILE A 200      30.360  36.050  31.260  1.00  0.00           N
ATOM   3019  HN  ILE A 200      30.740  36.420  32.100  1.00  0.00           H
ATOM   3020  CA  ILE A 200      30.580  36.830  30.040  1.00  0.00           C
ATOM   3021  HA  ILE A 200      29.710  36.740  29.400  1.00  0.00           H
ATOM   3022  CB  ILE A 200      30.670  38.330  30.280  1.00  0.00           C
ATOM   3023  HB  ILE A 200      31.620  38.660  30.760  1.00  0.00           H
ATOM   3024  CG2 ILE A 200      30.590  39.030  28.910  1.00  0.00           C
ATOM   3025 1HG2 ILE A 200      30.580  40.100  29.230  1.00  0.00           H
ATOM   3026 2HG2 ILE A 200      29.630  38.820  28.390  1.00  0.00           H
ATOM   3027 3HG2 ILE A 200      31.460  38.710  28.300  1.00  0.00           H
ATOM   3028  CG1 ILE A 200      29.400  38.880  31.000  1.00  0.00           C
ATOM   3029 1HG1 ILE A 200      29.030  38.170  31.780  1.00  0.00           H
ATOM   3030 2HG1 ILE A 200      28.510  38.870  30.340  1.00  0.00           H
ATOM   3031  CD  ILE A 200      29.560  40.130  31.810  1.00  0.00           C
ATOM   3032  HD1 ILE A 200      28.610  40.580  32.160  1.00  0.00           H
ATOM   3033  HD2 ILE A 200      30.190  40.820  31.210  1.00  0.00           H
ATOM   3034  HD3 ILE A 200      30.130  39.840  32.720  1.00  0.00           H
ATOM   3035  C   ILE A 200      31.900  36.410  29.370  1.00  0.00           C
ATOM   3036  O   ILE A 200      32.960  36.840  29.750  1.00  0.00           O
ATOM   3037  N   THR A 201      31.790  35.450  28.410  1.00  0.00           N
ATOM   3038  HN  THR A 201      30.870  35.240  28.100  1.00  0.00           H
ATOM   3039  CA  THR A 201      32.960  34.750  27.840  1.00  0.00           C
ATOM   3040  HA  THR A 201      33.420  34.140  28.590  1.00  0.00           H
ATOM   3041  CB  THR A 201      32.540  33.760  26.750  1.00  0.00           C
ATOM   3042  HB  THR A 201      32.110  34.330  25.890  1.00  0.00           H
ATOM   3043  OG1 THR A 201      31.590  32.820  27.240  1.00  0.00           O
ATOM   3044  HG1 THR A 201      30.970  32.600  26.550  1.00  0.00           H
ATOM   3045  CG2 THR A 201      33.710  32.920  26.270  1.00  0.00           C
ATOM   3046 1HG2 THR A 201      33.340  31.940  25.900  1.00  0.00           H
ATOM   3047 2HG2 THR A 201      34.340  32.590  27.120  1.00  0.00           H
ATOM   3048 3HG2 THR A 201      34.350  33.460  25.550  1.00  0.00           H
ATOM   3049  C   THR A 201      34.120  35.560  27.280  1.00  0.00           C
ATOM   3050  O   THR A 201      35.330  35.310  27.500  1.00  0.00           O
ATOM   3051  N   VAL A 202      33.880  36.650  26.590  1.00  0.00           N
ATOM   3052  HN  VAL A 202      32.920  36.870  26.390  1.00  0.00           H
ATOM   3053  CA  VAL A 202      34.920  37.520  25.960  1.00  0.00           C
ATOM   3054  HA  VAL A 202      35.640  37.050  25.310  1.00  0.00           H
ATOM   3055  CB  VAL A 202      34.160  38.470  24.920  1.00  0.00           C
ATOM   3056  HB  VAL A 202      33.400  37.820  24.450  1.00  0.00           H
ATOM   3057  CG1 VAL A 202      33.490  39.740  25.610  1.00  0.00           C
ATOM   3058 1HG1 VAL A 202      32.590  39.460  26.190  1.00  0.00           H
ATOM   3059 2HG1 VAL A 202      33.320  40.380  24.720  1.00  0.00           H
ATOM   3060 3HG1 VAL A 202      34.320  40.220  26.180  1.00  0.00           H
ATOM   3061  CG2 VAL A 202      35.130  38.910  23.790  1.00  0.00           C
ATOM   3062 1HG2 VAL A 202      35.530  37.970  23.350  1.00  0.00           H
ATOM   3063 2HG2 VAL A 202      35.820  39.670  24.230  1.00  0.00           H
ATOM   3064 3HG2 VAL A 202      34.580  39.360  22.940  1.00  0.00           H
ATOM   3065  C   VAL A 202      35.880  38.070  27.090  1.00  0.00           C
ATOM   3066  O   VAL A 202      37.090  38.220  26.850  1.00  0.00           O
ATOM   3067  N   ASN A 203      35.230  38.340  28.290  1.00  0.00           N
ATOM   3068  HN  ASN A 203      34.280  38.040  28.320  1.00  0.00           H
ATOM   3069  CA  ASN A 203      35.810  38.890  29.520  1.00  0.00           C
ATOM   3070  HA  ASN A 203      36.470  39.690  29.210  1.00  0.00           H
ATOM   3071  CB  ASN A 203      34.800  39.480  30.600  1.00  0.00           C
ATOM   3072  HB1 ASN A 203      35.260  39.940  31.500  1.00  0.00           H
ATOM   3073  HB2 ASN A 203      34.020  38.790  30.970  1.00  0.00           H
ATOM   3074  CG  ASN A 203      33.950  40.620  29.980  1.00  0.00           C
ATOM   3075  OD1 ASN A 203      33.860  40.870  28.780  1.00  0.00           O
ATOM   3076  ND2 ASN A 203      32.990  41.110  30.870  1.00  0.00           N
ATOM   3077 1HD2 ASN A 203      32.400  41.840  30.550  1.00  0.00           H
ATOM   3078 2HD2 ASN A 203      33.140  40.820  31.820  1.00  0.00           H
ATOM   3079  C   ASN A 203      36.770  38.020  30.180  1.00  0.00           C
ATOM   3080  O   ASN A 203      37.770  38.570  30.720  1.00  0.00           O
ATOM   3081  N   VAL A 204      36.460  36.730  30.240  1.00  0.00           N
ATOM   3082  HN  VAL A 204      35.510  36.550  29.980  1.00  0.00           H
ATOM   3083  CA  VAL A 204      37.300  35.700  30.750  1.00  0.00           C
ATOM   3084  HA  VAL A 204      37.710  36.090  31.660  1.00  0.00           H
ATOM   3085  CB  VAL A 204      36.650  34.360  30.790  1.00  0.00           C
ATOM   3086  HB  VAL A 204      36.410  34.010  29.760  1.00  0.00           H
ATOM   3087  CG1 VAL A 204      37.480  33.280  31.450  1.00  0.00           C
ATOM   3088 1HG1 VAL A 204      37.730  33.580  32.490  1.00  0.00           H
ATOM   3089 2HG1 VAL A 204      38.440  33.080  30.920  1.00  0.00           H
ATOM   3090 3HG1 VAL A 204      36.860  32.370  31.570  1.00  0.00           H
ATOM   3091  CG2 VAL A 204      35.330  34.470  31.570  1.00  0.00           C
ATOM   3092 1HG2 VAL A 204      34.910  33.450  31.730  1.00  0.00           H
ATOM   3093 2HG2 VAL A 204      34.580  35.100  31.040  1.00  0.00           H
ATOM   3094 3HG2 VAL A 204      35.710  34.810  32.550  1.00  0.00           H
ATOM   3095  C   VAL A 204      38.510  35.600  29.780  1.00  0.00           C
ATOM   3096  O   VAL A 204      39.620  35.500  30.310  1.00  0.00           O
ATOM   3097  N   LEU A 205      38.360  35.600  28.460  1.00  0.00           N
ATOM   3098  HN  LEU A 205      37.430  35.810  28.150  1.00  0.00           H
ATOM   3099  CA  LEU A 205      39.400  35.360  27.560  1.00  0.00           C
ATOM   3100  HA  LEU A 205      39.940  34.440  27.730  1.00  0.00           H
ATOM   3101  CB  LEU A 205      39.060  35.300  26.100  1.00  0.00           C
ATOM   3102  HB1 LEU A 205      40.000  35.210  25.520  1.00  0.00           H
ATOM   3103  HB2 LEU A 205      38.560  36.240  25.770  1.00  0.00           H
ATOM   3104  CG  LEU A 205      38.090  34.240  25.670  1.00  0.00           C
ATOM   3105  HG  LEU A 205      37.110  34.500  26.140  1.00  0.00           H
ATOM   3106  CD1 LEU A 205      37.630  34.340  24.120  1.00  0.00           C
ATOM   3107 1HD1 LEU A 205      36.960  35.200  23.920  1.00  0.00           H
ATOM   3108 2HD1 LEU A 205      37.010  33.460  23.840  1.00  0.00           H
ATOM   3109 3HD1 LEU A 205      38.420  34.390  23.350  1.00  0.00           H
ATOM   3110  CD2 LEU A 205      38.530  32.770  25.980  1.00  0.00           C
ATOM   3111 1HD2 LEU A 205      38.770  32.790  27.060  1.00  0.00           H
ATOM   3112 2HD2 LEU A 205      39.380  32.470  25.320  1.00  0.00           H
ATOM   3113 3HD2 LEU A 205      37.620  32.150  25.840  1.00  0.00           H
ATOM   3114  C   LEU A 205      40.400  36.510  27.720  1.00  0.00           C
ATOM   3115  O   LEU A 205      41.600  36.290  27.820  1.00  0.00           O
ATOM   3116  N   ALA A 206      39.850  37.730  27.870  1.00  0.00           N
ATOM   3117  HN  ALA A 206      38.880  37.820  27.680  1.00  0.00           H
ATOM   3118  CA  ALA A 206      40.620  38.980  28.200  1.00  0.00           C
ATOM   3119  HA  ALA A 206      41.310  39.210  27.400  1.00  0.00           H
ATOM   3120  CB  ALA A 206      39.640  40.180  28.250  1.00  0.00           C
ATOM   3121  HB1 ALA A 206      39.570  40.620  27.230  1.00  0.00           H
ATOM   3122  HB2 ALA A 206      40.180  40.900  28.900  1.00  0.00           H
ATOM   3123  HB3 ALA A 206      38.660  39.840  28.650  1.00  0.00           H
ATOM   3124  C   ALA A 206      41.470  38.880  29.470  1.00  0.00           C
ATOM   3125  O   ALA A 206      42.630  39.260  29.500  1.00  0.00           O
ATOM   3126  N   TRP A 207      40.860  38.410  30.560  1.00  0.00           N
ATOM   3127  HN  TRP A 207      39.890  38.210  30.580  1.00  0.00           H
ATOM   3128  CA  TRP A 207      41.560  38.090  31.730  1.00  0.00           C
ATOM   3129  HA  TRP A 207      42.220  38.920  31.970  1.00  0.00           H
ATOM   3130  CB  TRP A 207      40.460  37.880  32.860  1.00  0.00           C
ATOM   3131  HB1 TRP A 207      39.690  37.180  32.480  1.00  0.00           H
ATOM   3132  HB2 TRP A 207      39.950  38.860  32.940  1.00  0.00           H
ATOM   3133  CG  TRP A 207      40.860  37.460  34.220  1.00  0.00           C
ATOM   3134  CD1 TRP A 207      40.960  38.360  35.250  1.00  0.00           C
ATOM   3135  HD1 TRP A 207      40.970  39.430  35.070  1.00  0.00           H
ATOM   3136  NE1 TRP A 207      41.110  37.710  36.410  1.00  0.00           N
ATOM   3137  HE1 TRP A 207      41.430  38.120  37.230  1.00  0.00           H
ATOM   3138  CE2 TRP A 207      40.960  36.370  36.270  1.00  0.00           C
ATOM   3139  CD2 TRP A 207      40.760  36.200  34.890  1.00  0.00           C
ATOM   3140  CE3 TRP A 207      40.650  34.910  34.360  1.00  0.00           C
ATOM   3141  HE3 TRP A 207      40.630  34.630  33.320  1.00  0.00           H
ATOM   3142  CZ3 TRP A 207      40.740  33.820  35.190  1.00  0.00           C
ATOM   3143  HZ3 TRP A 207      40.620  32.830  34.780  1.00  0.00           H
ATOM   3144  CZ2 TRP A 207      40.950  35.310  37.110  1.00  0.00           C
ATOM   3145  HZ2 TRP A 207      41.270  35.320  38.150  1.00  0.00           H
ATOM   3146  CH2 TRP A 207      40.790  34.020  36.550  1.00  0.00           C
ATOM   3147  HH2 TRP A 207      40.760  33.200  37.250  1.00  0.00           H
ATOM   3148  C   TRP A 207      42.570  36.930  31.760  1.00  0.00           C
ATOM   3149  O   TRP A 207      43.590  37.070  32.440  1.00  0.00           O
ATOM   3150  N   LEU A 208      42.320  35.940  30.940  1.00  0.00           N
ATOM   3151  HN  LEU A 208      41.390  35.790  30.610  1.00  0.00           H
ATOM   3152  CA  LEU A 208      43.380  35.060  30.500  1.00  0.00           C
ATOM   3153  HA  LEU A 208      43.850  34.520  31.310  1.00  0.00           H
ATOM   3154  CB  LEU A 208      42.900  33.920  29.610  1.00  0.00           C
ATOM   3155  HB1 LEU A 208      43.780  33.300  29.310  1.00  0.00           H
ATOM   3156  HB2 LEU A 208      42.440  34.360  28.690  1.00  0.00           H
ATOM   3157  CG  LEU A 208      41.740  32.910  30.080  1.00  0.00           C
ATOM   3158  HG  LEU A 208      40.780  33.460  30.210  1.00  0.00           H
ATOM   3159  CD1 LEU A 208      41.640  31.760  29.030  1.00  0.00           C
ATOM   3160 1HD1 LEU A 208      42.630  31.290  28.880  1.00  0.00           H
ATOM   3161 2HD1 LEU A 208      41.280  32.170  28.070  1.00  0.00           H
ATOM   3162 3HD1 LEU A 208      40.930  31.030  29.460  1.00  0.00           H
ATOM   3163  CD2 LEU A 208      42.110  32.280  31.490  1.00  0.00           C
ATOM   3164 1HD2 LEU A 208      42.490  33.150  32.070  1.00  0.00           H
ATOM   3165 2HD2 LEU A 208      42.960  31.580  31.490  1.00  0.00           H
ATOM   3166 3HD2 LEU A 208      41.200  31.760  31.870  1.00  0.00           H
ATOM   3167  C   LEU A 208      44.510  35.640  29.700  1.00  0.00           C
ATOM   3168  O   LEU A 208      45.680  35.390  29.960  1.00  0.00           O
ATOM   3169  N   TYR A 209      44.200  36.430  28.720  1.00  0.00           N
ATOM   3170  HN  TYR A 209      43.270  36.660  28.440  1.00  0.00           H
ATOM   3171  CA  TYR A 209      45.120  37.350  28.100  1.00  0.00           C
ATOM   3172  HA  TYR A 209      45.870  36.740  27.630  1.00  0.00           H
ATOM   3173  CB  TYR A 209      44.600  38.320  27.040  1.00  0.00           C
ATOM   3174  HB1 TYR A 209      45.340  39.130  26.850  1.00  0.00           H
ATOM   3175  HB2 TYR A 209      43.600  38.750  27.300  1.00  0.00           H
ATOM   3176  CG  TYR A 209      44.400  37.480  25.800  1.00  0.00           C
ATOM   3177  CD1 TYR A 209      45.570  37.150  25.060  1.00  0.00           C
ATOM   3178  HD1 TYR A 209      46.510  37.290  25.590  1.00  0.00           H
ATOM   3179  CE1 TYR A 209      45.500  36.380  23.920  1.00  0.00           C
ATOM   3180  HE1 TYR A 209      46.380  36.000  23.430  1.00  0.00           H
ATOM   3181  CZ  TYR A 209      44.230  35.960  23.450  1.00  0.00           C
ATOM   3182  OH  TYR A 209      44.160  35.160  22.340  1.00  0.00           O
ATOM   3183  HH  TYR A 209      45.090  35.030  22.110  1.00  0.00           H
ATOM   3184  CD2 TYR A 209      43.160  37.270  25.230  1.00  0.00           C
ATOM   3185  HD2 TYR A 209      42.240  37.550  25.720  1.00  0.00           H
ATOM   3186  CE2 TYR A 209      43.090  36.350  24.070  1.00  0.00           C
ATOM   3187  HE2 TYR A 209      42.130  35.920  23.830  1.00  0.00           H
ATOM   3188  C   TYR A 209      45.920  38.230  29.030  1.00  0.00           C
ATOM   3189  O   TYR A 209      47.140  38.290  28.910  1.00  0.00           O
ATOM   3190  N   ALA A 210      45.250  38.840  30.070  1.00  0.00           N
ATOM   3191  HN  ALA A 210      44.270  38.720  30.160  1.00  0.00           H
ATOM   3192  CA  ALA A 210      45.950  39.510  31.180  1.00  0.00           C
ATOM   3193  HA  ALA A 210      46.620  40.140  30.630  1.00  0.00           H
ATOM   3194  CB  ALA A 210      44.900  40.190  32.120  1.00  0.00           C
ATOM   3195  HB1 ALA A 210      44.250  40.870  31.540  1.00  0.00           H
ATOM   3196  HB2 ALA A 210      45.330  40.780  32.950  1.00  0.00           H
ATOM   3197  HB3 ALA A 210      44.280  39.430  32.640  1.00  0.00           H
ATOM   3198  C   ALA A 210      46.910  38.690  31.940  1.00  0.00           C
ATOM   3199  O   ALA A 210      48.050  39.110  32.180  1.00  0.00           O
ATOM   3200  N   ALA A 211      46.480  37.470  32.310  1.00  0.00           N
ATOM   3201  HN  ALA A 211      45.560  37.260  31.990  1.00  0.00           H
ATOM   3202  CA  ALA A 211      47.280  36.490  33.010  1.00  0.00           C
ATOM   3203  HA  ALA A 211      47.560  36.920  33.960  1.00  0.00           H
ATOM   3204  CB  ALA A 211      46.350  35.380  33.340  1.00  0.00           C
ATOM   3205  HB1 ALA A 211      45.420  35.850  33.710  1.00  0.00           H
ATOM   3206  HB2 ALA A 211      46.730  34.840  34.230  1.00  0.00           H
ATOM   3207  HB3 ALA A 211      46.240  34.670  32.490  1.00  0.00           H
ATOM   3208  C   ALA A 211      48.550  36.020  32.300  1.00  0.00           C
ATOM   3209  O   ALA A 211      49.590  35.760  32.950  1.00  0.00           O
ATOM   3210  N   VAL A 212      48.540  35.850  30.970  1.00  0.00           N
ATOM   3211  HN  VAL A 212      47.650  35.680  30.550  1.00  0.00           H
ATOM   3212  CA  VAL A 212      49.690  35.570  30.160  1.00  0.00           C
ATOM   3213  HA  VAL A 212      50.290  34.800  30.620  1.00  0.00           H
ATOM   3214  CB  VAL A 212      49.360  35.080  28.730  1.00  0.00           C
ATOM   3215  HB  VAL A 212      48.620  35.800  28.320  1.00  0.00           H
ATOM   3216  CG1 VAL A 212      50.520  35.070  27.720  1.00  0.00           C
ATOM   3217 1HG1 VAL A 212      51.080  36.030  27.820  1.00  0.00           H
ATOM   3218 2HG1 VAL A 212      50.150  34.830  26.700  1.00  0.00           H
ATOM   3219 3HG1 VAL A 212      51.230  34.230  27.870  1.00  0.00           H
ATOM   3220  CG2 VAL A 212      48.890  33.600  28.800  1.00  0.00           C
ATOM   3221 1HG2 VAL A 212      49.700  32.870  29.030  1.00  0.00           H
ATOM   3222 2HG2 VAL A 212      48.510  33.180  27.850  1.00  0.00           H
ATOM   3223 3HG2 VAL A 212      48.210  33.460  29.660  1.00  0.00           H
ATOM   3224  C   VAL A 212      50.700  36.810  30.020  1.00  0.00           C
ATOM   3225  O   VAL A 212      51.920  36.750  30.040  1.00  0.00           O
ATOM   3226  N   ILE A 213      50.160  38.070  30.100  1.00  0.00           N
ATOM   3227  HN  ILE A 213      49.180  38.240  30.190  1.00  0.00           H
ATOM   3228  CA  ILE A 213      51.020  39.260  30.200  1.00  0.00           C
ATOM   3229  HA  ILE A 213      51.830  39.170  29.490  1.00  0.00           H
ATOM   3230  CB  ILE A 213      50.220  40.570  29.890  1.00  0.00           C
ATOM   3231  HB  ILE A 213      49.420  40.610  30.660  1.00  0.00           H
ATOM   3232  CG2 ILE A 213      51.080  41.930  30.160  1.00  0.00           C
ATOM   3233 1HG2 ILE A 213      51.780  41.870  31.020  1.00  0.00           H
ATOM   3234 2HG2 ILE A 213      50.410  42.800  30.300  1.00  0.00           H
ATOM   3235 3HG2 ILE A 213      51.750  42.060  29.280  1.00  0.00           H
ATOM   3236  CG1 ILE A 213      49.660  40.620  28.510  1.00  0.00           C
ATOM   3237 1HG1 ILE A 213      49.400  39.570  28.230  1.00  0.00           H
ATOM   3238 2HG1 ILE A 213      50.370  40.890  27.700  1.00  0.00           H
ATOM   3239  CD  ILE A 213      48.390  41.400  28.520  1.00  0.00           C
ATOM   3240  HD1 ILE A 213      48.400  42.170  29.320  1.00  0.00           H
ATOM   3241  HD2 ILE A 213      47.580  40.710  28.840  1.00  0.00           H
ATOM   3242  HD3 ILE A 213      48.170  41.790  27.500  1.00  0.00           H
ATOM   3243  C   ILE A 213      51.810  39.300  31.500  1.00  0.00           C
ATOM   3244  O   ILE A 213      52.960  39.780  31.500  1.00  0.00           O
ATOM   3245  N   ASN A 214      51.150  38.850  32.620  1.00  0.00           N
ATOM   3246  HN  ASN A 214      50.250  38.430  32.560  1.00  0.00           H
ATOM   3247  CA  ASN A 214      51.700  38.830  33.940  1.00  0.00           C
ATOM   3248  HA  ASN A 214      52.530  39.500  34.050  1.00  0.00           H
ATOM   3249  CB  ASN A 214      50.580  39.190  34.910  1.00  0.00           C
ATOM   3250  HB1 ASN A 214      50.860  38.950  35.950  1.00  0.00           H
ATOM   3251  HB2 ASN A 214      49.650  38.590  34.750  1.00  0.00           H
ATOM   3252  CG  ASN A 214      50.200  40.680  34.730  1.00  0.00           C
ATOM   3253  OD1 ASN A 214      50.660  41.570  35.500  1.00  0.00           O
ATOM   3254  ND2 ASN A 214      49.240  40.990  33.860  1.00  0.00           N
ATOM   3255 1HD2 ASN A 214      49.140  41.950  33.580  1.00  0.00           H
ATOM   3256 2HD2 ASN A 214      48.940  40.240  33.280  1.00  0.00           H
ATOM   3257  C   ASN A 214      52.330  37.440  34.320  1.00  0.00           C
ATOM   3258  O   ASN A 214      53.050  37.260  35.340  1.00  0.00           O
ATOM   3259  N   GLY A 215      52.190  36.480  33.440  1.00  0.00           N
ATOM   3260  HN  GLY A 215      51.360  36.370  32.900  1.00  0.00           H
ATOM   3261  CA  GLY A 215      53.140  35.360  33.360  1.00  0.00           C
ATOM   3262  HA1 GLY A 215      54.000  35.640  33.940  1.00  0.00           H
ATOM   3263  HA2 GLY A 215      53.270  35.170  32.300  1.00  0.00           H
ATOM   3264  C   GLY A 215      52.670  34.170  33.980  1.00  0.00           C
ATOM   3265  O   GLY A 215      53.480  33.190  34.060  1.00  0.00           O
ATOM   3266  N   ASP A 216      51.380  33.990  34.250  1.00  0.00           N
ATOM   3267  HN  ASP A 216      50.760  34.770  34.210  1.00  0.00           H
ATOM   3268  CA  ASP A 216      50.770  32.670  34.430  1.00  0.00           C
ATOM   3269  HA  ASP A 216      51.500  32.010  34.880  1.00  0.00           H
ATOM   3270  CB  ASP A 216      49.400  32.710  35.270  1.00  0.00           C
ATOM   3271  HB1 ASP A 216      48.760  31.800  35.220  1.00  0.00           H
ATOM   3272  HB2 ASP A 216      48.820  33.560  34.860  1.00  0.00           H
ATOM   3273  CG  ASP A 216      49.630  33.010  36.720  1.00  0.00           C
ATOM   3274  OD1 ASP A 216      50.560  32.420  37.310  1.00  0.00           O
ATOM   3275  OD2 ASP A 216      48.760  33.640  37.420  1.00  0.00           O
ATOM   3276  C   ASP A 216      50.350  32.120  33.070  1.00  0.00           C
ATOM   3277  O   ASP A 216      49.620  32.750  32.310  1.00  0.00           O
ATOM   3278  N   ARG A 217      50.850  30.890  32.770  1.00  0.00           N
ATOM   3279  HN  ARG A 217      51.410  30.450  33.470  1.00  0.00           H
ATOM   3280  CA  ARG A 217      50.850  30.310  31.460  1.00  0.00           C
ATOM   3281  HA  ARG A 217      50.020  30.630  30.850  1.00  0.00           H
ATOM   3282  CB  ARG A 217      52.220  30.310  30.780  1.00  0.00           C
ATOM   3283  HB1 ARG A 217      52.110  29.860  29.770  1.00  0.00           H
ATOM   3284  HB2 ARG A 217      52.930  29.680  31.350  1.00  0.00           H
ATOM   3285  CG  ARG A 217      52.820  31.730  30.600  1.00  0.00           C
ATOM   3286  HG1 ARG A 217      52.960  32.100  31.630  1.00  0.00           H
ATOM   3287  HG2 ARG A 217      52.020  32.370  30.150  1.00  0.00           H
ATOM   3288  CD  ARG A 217      53.990  31.690  29.630  1.00  0.00           C
ATOM   3289  HD1 ARG A 217      53.770  31.510  28.560  1.00  0.00           H
ATOM   3290  HD2 ARG A 217      54.780  30.990  29.970  1.00  0.00           H
ATOM   3291  NE  ARG A 217      54.530  33.090  29.730  1.00  0.00           N
ATOM   3292  HE  ARG A 217      54.450  33.750  28.980  1.00  0.00           H
ATOM   3293  CZ  ARG A 217      55.430  33.520  30.600  1.00  0.00           C
ATOM   3294  NH1 ARG A 217      55.670  32.900  31.750  1.00  0.00           N
ATOM   3295 1HH1 ARG A 217      55.180  32.060  31.960  1.00  0.00           H
ATOM   3296 2HH1 ARG A 217      56.520  33.130  32.230  1.00  0.00           H
ATOM   3297  NH2 ARG A 217      56.120  34.620  30.300  1.00  0.00           N
ATOM   3298 1HH2 ARG A 217      55.980  34.990  29.380  1.00  0.00           H
ATOM   3299 2HH2 ARG A 217      56.760  35.040  30.930  1.00  0.00           H
ATOM   3300  C   ARG A 217      50.390  28.790  31.600  1.00  0.00           C
ATOM   3301  O   ARG A 217      50.230  28.080  30.630  1.00  0.00           O
ATOM   3302  N   TRP A 218      50.300  28.310  32.860  1.00  0.00           N
ATOM   3303  HN  TRP A 218      50.470  28.920  33.630  1.00  0.00           H
ATOM   3304  CA  TRP A 218      50.070  26.870  33.070  1.00  0.00           C
ATOM   3305  HA  TRP A 218      50.930  26.370  32.650  1.00  0.00           H
ATOM   3306  CB  TRP A 218      50.110  26.480  34.640  1.00  0.00           C
ATOM   3307  HB1 TRP A 218      51.120  26.720  35.020  1.00  0.00           H
ATOM   3308  HB2 TRP A 218      49.890  25.400  34.800  1.00  0.00           H
ATOM   3309  CG  TRP A 218      49.070  27.310  35.380  1.00  0.00           C
ATOM   3310  CD1 TRP A 218      49.330  28.420  36.100  1.00  0.00           C
ATOM   3311  HD1 TRP A 218      50.370  28.680  36.270  1.00  0.00           H
ATOM   3312  NE1 TRP A 218      48.220  28.870  36.800  1.00  0.00           N
ATOM   3313  HE1 TRP A 218      48.180  29.550  37.500  1.00  0.00           H
ATOM   3314  CE2 TRP A 218      47.190  28.080  36.510  1.00  0.00           C
ATOM   3315  CD2 TRP A 218      47.640  27.050  35.600  1.00  0.00           C
ATOM   3316  CE3 TRP A 218      46.830  26.060  35.160  1.00  0.00           C
ATOM   3317  HE3 TRP A 218      47.050  25.270  34.470  1.00  0.00           H
ATOM   3318  CZ3 TRP A 218      45.470  26.070  35.600  1.00  0.00           C
ATOM   3319  HZ3 TRP A 218      44.710  25.370  35.280  1.00  0.00           H
ATOM   3320  CZ2 TRP A 218      45.880  28.020  36.950  1.00  0.00           C
ATOM   3321  HZ2 TRP A 218      45.510  28.870  37.520  1.00  0.00           H
ATOM   3322  CH2 TRP A 218      45.040  26.940  36.550  1.00  0.00           C
ATOM   3323  HH2 TRP A 218      44.000  27.030  36.820  1.00  0.00           H
ATOM   3324  C   TRP A 218      48.870  26.230  32.440  1.00  0.00           C
ATOM   3325  O   TRP A 218      48.830  25.030  32.090  1.00  0.00           O
ATOM   3326  N   PHE A 219      47.760  26.970  32.270  1.00  0.00           N
ATOM   3327  HN  PHE A 219      47.860  27.950  32.440  1.00  0.00           H
ATOM   3328  CA  PHE A 219      46.510  26.590  31.710  1.00  0.00           C
ATOM   3329  HA  PHE A 219      46.220  25.660  32.170  1.00  0.00           H
ATOM   3330  CB  PHE A 219      45.350  27.570  32.170  1.00  0.00           C
ATOM   3331  HB1 PHE A 219      45.040  27.190  33.170  1.00  0.00           H
ATOM   3332  HB2 PHE A 219      44.500  27.410  31.480  1.00  0.00           H
ATOM   3333  CG  PHE A 219      45.760  29.000  32.220  1.00  0.00           C
ATOM   3334  CD1 PHE A 219      45.960  29.590  30.940  1.00  0.00           C
ATOM   3335  HD1 PHE A 219      45.680  29.140  30.000  1.00  0.00           H
ATOM   3336  CE1 PHE A 219      46.370  30.920  30.870  1.00  0.00           C
ATOM   3337  HE1 PHE A 219      46.310  31.400  29.900  1.00  0.00           H
ATOM   3338  CZ  PHE A 219      46.580  31.610  32.050  1.00  0.00           C
ATOM   3339  HZ  PHE A 219      47.090  32.550  31.930  1.00  0.00           H
ATOM   3340  CD2 PHE A 219      45.950  29.720  33.360  1.00  0.00           C
ATOM   3341  HD2 PHE A 219      45.840  29.150  34.270  1.00  0.00           H
ATOM   3342  CE2 PHE A 219      46.370  31.060  33.340  1.00  0.00           C
ATOM   3343  HE2 PHE A 219      46.510  31.730  34.180  1.00  0.00           H
ATOM   3344  C   PHE A 219      46.490  26.340  30.180  1.00  0.00           C
ATOM   3345  O   PHE A 219      45.540  25.780  29.680  1.00  0.00           O
ATOM   3346  N   LEU A 220      47.570  26.810  29.500  1.00  0.00           N
ATOM   3347  HN  LEU A 220      48.340  27.250  29.950  1.00  0.00           H
ATOM   3348  CA  LEU A 220      47.540  26.840  28.100  1.00  0.00           C
ATOM   3349  HA  LEU A 220      46.620  27.350  27.840  1.00  0.00           H
ATOM   3350  CB  LEU A 220      48.770  27.650  27.470  1.00  0.00           C
ATOM   3351  HB1 LEU A 220      48.730  27.640  26.360  1.00  0.00           H
ATOM   3352  HB2 LEU A 220      49.650  27.050  27.780  1.00  0.00           H
ATOM   3353  CG  LEU A 220      48.800  29.120  27.940  1.00  0.00           C
ATOM   3354  HG  LEU A 220      48.830  29.080  29.050  1.00  0.00           H
ATOM   3355  CD1 LEU A 220      50.150  29.840  27.560  1.00  0.00           C
ATOM   3356 1HD1 LEU A 220      50.140  30.880  27.960  1.00  0.00           H
ATOM   3357 2HD1 LEU A 220      50.310  30.040  26.480  1.00  0.00           H
ATOM   3358 3HD1 LEU A 220      51.050  29.270  27.850  1.00  0.00           H
ATOM   3359  CD2 LEU A 220      47.620  29.880  27.450  1.00  0.00           C
ATOM   3360 1HD2 LEU A 220      47.650  29.850  26.340  1.00  0.00           H
ATOM   3361 2HD2 LEU A 220      47.630  30.960  27.740  1.00  0.00           H
ATOM   3362 3HD2 LEU A 220      46.610  29.520  27.760  1.00  0.00           H
ATOM   3363  C   LEU A 220      47.410  25.480  27.370  1.00  0.00           C
ATOM   3364  O   LEU A 220      48.140  24.510  27.660  1.00  0.00           O
ATOM   3365  N   ASN A 221      46.430  25.280  26.510  1.00  0.00           N
ATOM   3366  HN  ASN A 221      45.780  26.000  26.270  1.00  0.00           H
ATOM   3367  CA  ASN A 221      46.310  24.000  25.840  1.00  0.00           C
ATOM   3368  HA  ASN A 221      47.050  23.310  26.200  1.00  0.00           H
ATOM   3369  CB  ASN A 221      44.900  23.390  26.050  1.00  0.00           C
ATOM   3370  HB1 ASN A 221      44.230  24.070  25.480  1.00  0.00           H
ATOM   3371  HB2 ASN A 221      44.560  23.480  27.100  1.00  0.00           H
ATOM   3372  CG  ASN A 221      44.660  21.990  25.610  1.00  0.00           C
ATOM   3373  OD1 ASN A 221      44.200  21.760  24.490  1.00  0.00           O
ATOM   3374  ND2 ASN A 221      45.140  20.990  26.450  1.00  0.00           N
ATOM   3375 1HD2 ASN A 221      44.930  20.040  26.220  1.00  0.00           H
ATOM   3376 2HD2 ASN A 221      45.500  21.240  27.350  1.00  0.00           H
ATOM   3377  C   ASN A 221      46.540  24.100  24.300  1.00  0.00           C
ATOM   3378  O   ASN A 221      45.980  25.000  23.740  1.00  0.00           O
ATOM   3379  N   ARG A 222      47.360  23.230  23.730  1.00  0.00           N
ATOM   3380  HN  ARG A 222      47.750  22.400  24.110  1.00  0.00           H
ATOM   3381  CA  ARG A 222      47.770  23.480  22.410  1.00  0.00           C
ATOM   3382  HA  ARG A 222      47.510  24.500  22.170  1.00  0.00           H
ATOM   3383  CB  ARG A 222      49.310  23.390  22.180  1.00  0.00           C
ATOM   3384  HB1 ARG A 222      49.550  23.700  21.140  1.00  0.00           H
ATOM   3385  HB2 ARG A 222      49.730  22.360  22.280  1.00  0.00           H
ATOM   3386  CG  ARG A 222      50.160  24.260  23.190  1.00  0.00           C
ATOM   3387  HG1 ARG A 222      51.250  24.300  22.960  1.00  0.00           H
ATOM   3388  HG2 ARG A 222      50.180  23.620  24.090  1.00  0.00           H
ATOM   3389  CD  ARG A 222      49.600  25.700  23.490  1.00  0.00           C
ATOM   3390  HD1 ARG A 222      48.560  25.840  23.840  1.00  0.00           H
ATOM   3391  HD2 ARG A 222      49.750  26.290  22.560  1.00  0.00           H
ATOM   3392  NE  ARG A 222      50.510  26.220  24.570  1.00  0.00           N
ATOM   3393  HE  ARG A 222      50.730  25.660  25.370  1.00  0.00           H
ATOM   3394  CZ  ARG A 222      51.330  27.290  24.400  1.00  0.00           C
ATOM   3395  NH1 ARG A 222      52.360  27.480  25.190  1.00  0.00           N
ATOM   3396 1HH1 ARG A 222      52.370  26.940  26.030  1.00  0.00           H
ATOM   3397 2HH1 ARG A 222      52.870  28.290  24.890  1.00  0.00           H
ATOM   3398  NH2 ARG A 222      51.250  28.160  23.450  1.00  0.00           N
ATOM   3399 1HH2 ARG A 222      50.530  27.980  22.780  1.00  0.00           H
ATOM   3400 2HH2 ARG A 222      51.990  28.790  23.220  1.00  0.00           H
ATOM   3401  C   ARG A 222      47.080  22.650  21.440  1.00  0.00           C
ATOM   3402  O   ARG A 222      47.530  22.670  20.280  1.00  0.00           O
ATOM   3403  N   PHE A 223      46.040  21.850  21.770  1.00  0.00           N
ATOM   3404  HN  PHE A 223      45.780  21.720  22.720  1.00  0.00           H
ATOM   3405  CA  PHE A 223      45.320  21.060  20.720  1.00  0.00           C
ATOM   3406  HA  PHE A 223      46.050  20.970  19.920  1.00  0.00           H
ATOM   3407  CB  PHE A 223      44.850  19.580  21.120  1.00  0.00           C
ATOM   3408  HB1 PHE A 223      44.680  18.870  20.290  1.00  0.00           H
ATOM   3409  HB2 PHE A 223      43.940  19.710  21.740  1.00  0.00           H
ATOM   3410  CG  PHE A 223      45.830  18.890  21.990  1.00  0.00           C
ATOM   3411  CD1 PHE A 223      45.470  18.610  23.310  1.00  0.00           C
ATOM   3412  HD1 PHE A 223      44.490  18.920  23.640  1.00  0.00           H
ATOM   3413  CE1 PHE A 223      46.380  18.000  24.190  1.00  0.00           C
ATOM   3414  HE1 PHE A 223      46.130  17.690  25.190  1.00  0.00           H
ATOM   3415  CZ  PHE A 223      47.700  17.740  23.720  1.00  0.00           C
ATOM   3416  HZ  PHE A 223      48.430  17.320  24.400  1.00  0.00           H
ATOM   3417  CD2 PHE A 223      47.100  18.500  21.510  1.00  0.00           C
ATOM   3418  HD2 PHE A 223      47.340  18.600  20.460  1.00  0.00           H
ATOM   3419  CE2 PHE A 223      48.050  17.920  22.370  1.00  0.00           C
ATOM   3420  HE2 PHE A 223      49.050  17.630  22.100  1.00  0.00           H
ATOM   3421  C   PHE A 223      44.170  21.830  20.160  1.00  0.00           C
ATOM   3422  O   PHE A 223      43.560  22.730  20.730  1.00  0.00           O
ATOM   3423  N   THR A 224      43.780  21.550  18.900  1.00  0.00           N
ATOM   3424  HN  THR A 224      44.090  20.750  18.400  1.00  0.00           H
ATOM   3425  CA  THR A 224      42.760  22.400  18.220  1.00  0.00           C
ATOM   3426  HA  THR A 224      43.020  23.440  18.320  1.00  0.00           H
ATOM   3427  CB  THR A 224      42.800  22.290  16.630  1.00  0.00           C
ATOM   3428  HB  THR A 224      42.110  23.030  16.170  1.00  0.00           H
ATOM   3429  OG1 THR A 224      42.310  20.980  16.260  1.00  0.00           O
ATOM   3430  HG1 THR A 224      41.350  21.010  16.350  1.00  0.00           H
ATOM   3431  CG2 THR A 224      44.280  22.660  16.200  1.00  0.00           C
ATOM   3432 1HG2 THR A 224      44.370  22.390  15.130  1.00  0.00           H
ATOM   3433 2HG2 THR A 224      45.110  22.170  16.760  1.00  0.00           H
ATOM   3434 3HG2 THR A 224      44.230  23.770  16.150  1.00  0.00           H
ATOM   3435  C   THR A 224      41.290  22.250  18.670  1.00  0.00           C
ATOM   3436  O   THR A 224      40.800  21.180  19.040  1.00  0.00           O
ATOM   3437  N   THR A 225      40.570  23.410  18.580  1.00  0.00           N
ATOM   3438  HN  THR A 225      41.050  24.250  18.340  1.00  0.00           H
ATOM   3439  CA  THR A 225      39.080  23.510  18.810  1.00  0.00           C
ATOM   3440  HA  THR A 225      38.540  22.580  18.760  1.00  0.00           H
ATOM   3441  CB  THR A 225      38.700  23.960  20.230  1.00  0.00           C
ATOM   3442  HB  THR A 225      39.330  23.280  20.840  1.00  0.00           H
ATOM   3443  OG1 THR A 225      37.350  23.550  20.440  1.00  0.00           O
ATOM   3444  HG1 THR A 225      37.410  22.630  20.700  1.00  0.00           H
ATOM   3445  CG2 THR A 225      38.880  25.520  20.540  1.00  0.00           C
ATOM   3446 1HG2 THR A 225      38.130  26.060  19.920  1.00  0.00           H
ATOM   3447 2HG2 THR A 225      39.910  25.810  20.240  1.00  0.00           H
ATOM   3448 3HG2 THR A 225      38.700  25.510  21.640  1.00  0.00           H
ATOM   3449  C   THR A 225      38.420  24.410  17.780  1.00  0.00           C
ATOM   3450  O   THR A 225      39.160  25.080  16.980  1.00  0.00           O
ATOM   3451  N   THR A 226      37.070  24.390  17.590  1.00  0.00           N
ATOM   3452  HN  THR A 226      36.520  23.940  18.290  1.00  0.00           H
ATOM   3453  CA  THR A 226      36.340  25.130  16.560  1.00  0.00           C
ATOM   3454  HA  THR A 226      37.020  25.870  16.160  1.00  0.00           H
ATOM   3455  CB  THR A 226      35.990  24.200  15.370  1.00  0.00           C
ATOM   3456  HB  THR A 226      36.930  23.700  15.050  1.00  0.00           H
ATOM   3457  OG1 THR A 226      35.540  24.940  14.280  1.00  0.00           O
ATOM   3458  HG1 THR A 226      35.620  24.230  13.630  1.00  0.00           H
ATOM   3459  CG2 THR A 226      34.740  23.260  15.600  1.00  0.00           C
ATOM   3460 1HG2 THR A 226      34.980  22.510  16.390  1.00  0.00           H
ATOM   3461 2HG2 THR A 226      34.350  22.800  14.670  1.00  0.00           H
ATOM   3462 3HG2 THR A 226      33.950  23.910  16.020  1.00  0.00           H
ATOM   3463  C   THR A 226      35.300  25.930  17.220  1.00  0.00           C
ATOM   3464  O   THR A 226      34.680  25.420  18.170  1.00  0.00           O
ATOM   3465  N   LEU A 227      35.030  27.110  16.790  1.00  0.00           N
ATOM   3466  HN  LEU A 227      35.450  27.480  15.970  1.00  0.00           H
ATOM   3467  CA  LEU A 227      34.040  28.010  17.480  1.00  0.00           C
ATOM   3468  HA  LEU A 227      34.400  28.120  18.490  1.00  0.00           H
ATOM   3469  CB  LEU A 227      33.970  29.350  16.750  1.00  0.00           C
ATOM   3470  HB1 LEU A 227      33.450  29.070  15.820  1.00  0.00           H
ATOM   3471  HB2 LEU A 227      35.040  29.550  16.530  1.00  0.00           H
ATOM   3472  CG  LEU A 227      33.300  30.510  17.390  1.00  0.00           C
ATOM   3473  HG  LEU A 227      32.250  30.260  17.640  1.00  0.00           H
ATOM   3474  CD1 LEU A 227      34.110  30.910  18.670  1.00  0.00           C
ATOM   3475 1HD1 LEU A 227      35.070  31.380  18.360  1.00  0.00           H
ATOM   3476 2HD1 LEU A 227      34.340  30.040  19.320  1.00  0.00           H
ATOM   3477 3HD1 LEU A 227      33.540  31.650  19.270  1.00  0.00           H
ATOM   3478  CD2 LEU A 227      33.320  31.770  16.420  1.00  0.00           C
ATOM   3479 1HD2 LEU A 227      34.380  32.020  16.200  1.00  0.00           H
ATOM   3480 2HD2 LEU A 227      32.740  32.490  17.030  1.00  0.00           H
ATOM   3481 3HD2 LEU A 227      32.720  31.580  15.500  1.00  0.00           H
ATOM   3482  C   LEU A 227      32.710  27.390  17.840  1.00  0.00           C
ATOM   3483  O   LEU A 227      32.250  27.380  18.940  1.00  0.00           O
ATOM   3484  N   ASN A 228      32.140  26.620  16.950  1.00  0.00           N
ATOM   3485  HN  ASN A 228      32.510  26.550  16.030  1.00  0.00           H
ATOM   3486  CA  ASN A 228      30.930  25.840  17.090  1.00  0.00           C
ATOM   3487  HA  ASN A 228      30.150  26.490  17.450  1.00  0.00           H
ATOM   3488  CB  ASN A 228      30.570  25.250  15.670  1.00  0.00           C
ATOM   3489  HB1 ASN A 228      29.760  24.500  15.740  1.00  0.00           H
ATOM   3490  HB2 ASN A 228      31.460  24.820  15.160  1.00  0.00           H
ATOM   3491  CG  ASN A 228      30.140  26.480  14.810  1.00  0.00           C
ATOM   3492  OD1 ASN A 228      29.890  27.610  15.250  1.00  0.00           O
ATOM   3493  ND2 ASN A 228      30.160  26.310  13.480  1.00  0.00           N
ATOM   3494 1HD2 ASN A 228      30.060  25.410  13.050  1.00  0.00           H
ATOM   3495 2HD2 ASN A 228      29.810  27.070  12.940  1.00  0.00           H
ATOM   3496  C   ASN A 228      31.000  24.780  18.130  1.00  0.00           C
ATOM   3497  O   ASN A 228      30.010  24.550  18.830  1.00  0.00           O
ATOM   3498  N   ASP A 229      32.150  24.080  18.260  1.00  0.00           N
ATOM   3499  HN  ASP A 229      32.960  24.230  17.700  1.00  0.00           H
ATOM   3500  CA  ASP A 229      32.220  23.100  19.290  1.00  0.00           C
ATOM   3501  HA  ASP A 229      31.280  22.580  19.330  1.00  0.00           H
ATOM   3502  CB  ASP A 229      33.450  22.190  19.090  1.00  0.00           C
ATOM   3503  HB1 ASP A 229      33.510  21.680  20.070  1.00  0.00           H
ATOM   3504  HB2 ASP A 229      34.420  22.730  18.980  1.00  0.00           H
ATOM   3505  CG  ASP A 229      33.350  21.130  17.990  1.00  0.00           C
ATOM   3506  OD1 ASP A 229      34.030  20.150  18.100  1.00  0.00           O
ATOM   3507  OD2 ASP A 229      32.600  21.260  16.930  1.00  0.00           O
ATOM   3508  C   ASP A 229      32.320  23.680  20.660  1.00  0.00           C
ATOM   3509  O   ASP A 229      31.890  23.120  21.610  1.00  0.00           O
ATOM   3510  N   PHE A 230      33.050  24.820  20.760  1.00  0.00           N
ATOM   3511  HN  PHE A 230      33.540  25.030  19.910  1.00  0.00           H
ATOM   3512  CA  PHE A 230      33.320  25.640  21.940  1.00  0.00           C
ATOM   3513  HA  PHE A 230      33.660  24.970  22.710  1.00  0.00           H
ATOM   3514  CB  PHE A 230      34.410  26.610  21.610  1.00  0.00           C
ATOM   3515  HB1 PHE A 230      34.090  27.240  20.750  1.00  0.00           H
ATOM   3516  HB2 PHE A 230      35.320  26.020  21.390  1.00  0.00           H
ATOM   3517  CG  PHE A 230      34.630  27.640  22.720  1.00  0.00           C
ATOM   3518  CD1 PHE A 230      35.280  27.160  23.870  1.00  0.00           C
ATOM   3519  HD1 PHE A 230      35.630  26.140  23.860  1.00  0.00           H
ATOM   3520  CE1 PHE A 230      35.470  28.010  25.000  1.00  0.00           C
ATOM   3521  HE1 PHE A 230      36.030  27.560  25.810  1.00  0.00           H
ATOM   3522  CZ  PHE A 230      34.850  29.210  25.030  1.00  0.00           C
ATOM   3523  HZ  PHE A 230      34.930  29.810  25.920  1.00  0.00           H
ATOM   3524  CD2 PHE A 230      34.040  28.880  22.780  1.00  0.00           C
ATOM   3525  HD2 PHE A 230      33.350  29.210  22.020  1.00  0.00           H
ATOM   3526  CE2 PHE A 230      34.160  29.700  23.920  1.00  0.00           C
ATOM   3527  HE2 PHE A 230      33.640  30.650  23.980  1.00  0.00           H
ATOM   3528  C   PHE A 230      32.060  26.260  22.430  1.00  0.00           C
ATOM   3529  O   PHE A 230      31.850  26.320  23.620  1.00  0.00           O
ATOM   3530  N   ASN A 231      31.210  26.740  21.530  1.00  0.00           N
ATOM   3531  HN  ASN A 231      31.570  26.830  20.600  1.00  0.00           H
ATOM   3532  CA  ASN A 231      29.870  27.380  21.750  1.00  0.00           C
ATOM   3533  HA  ASN A 231      30.040  28.160  22.480  1.00  0.00           H
ATOM   3534  CB  ASN A 231      29.330  28.130  20.460  1.00  0.00           C
ATOM   3535  HB1 ASN A 231      28.250  28.330  20.600  1.00  0.00           H
ATOM   3536  HB2 ASN A 231      29.490  27.370  19.660  1.00  0.00           H
ATOM   3537  CG  ASN A 231      30.180  29.350  20.160  1.00  0.00           C
ATOM   3538  OD1 ASN A 231      30.800  29.900  21.070  1.00  0.00           O
ATOM   3539  ND2 ASN A 231      30.060  29.880  18.910  1.00  0.00           N
ATOM   3540 1HD2 ASN A 231      29.510  29.390  18.240  1.00  0.00           H
ATOM   3541 2HD2 ASN A 231      30.600  30.730  18.870  1.00  0.00           H
ATOM   3542  C   ASN A 231      28.800  26.450  22.390  1.00  0.00           C
ATOM   3543  O   ASN A 231      28.180  26.760  23.380  1.00  0.00           O
ATOM   3544  N   LEU A 232      28.790  25.180  21.900  1.00  0.00           N
ATOM   3545  HN  LEU A 232      29.280  25.060  21.040  1.00  0.00           H
ATOM   3546  CA  LEU A 232      28.160  24.010  22.540  1.00  0.00           C
ATOM   3547  HA  LEU A 232      27.180  24.370  22.830  1.00  0.00           H
ATOM   3548  CB  LEU A 232      28.140  22.830  21.520  1.00  0.00           C
ATOM   3549  HB1 LEU A 232      29.140  22.640  21.080  1.00  0.00           H
ATOM   3550  HB2 LEU A 232      27.600  23.210  20.620  1.00  0.00           H
ATOM   3551  CG  LEU A 232      27.570  21.510  22.090  1.00  0.00           C
ATOM   3552  HG  LEU A 232      28.230  21.300  22.960  1.00  0.00           H
ATOM   3553  CD1 LEU A 232      26.040  21.690  22.450  1.00  0.00           C
ATOM   3554 1HD1 LEU A 232      25.920  22.540  23.150  1.00  0.00           H
ATOM   3555 2HD1 LEU A 232      25.650  20.750  22.900  1.00  0.00           H
ATOM   3556 3HD1 LEU A 232      25.360  22.000  21.620  1.00  0.00           H
ATOM   3557  CD2 LEU A 232      27.780  20.330  21.150  1.00  0.00           C
ATOM   3558 1HD2 LEU A 232      27.530  19.340  21.590  1.00  0.00           H
ATOM   3559 2HD2 LEU A 232      28.870  20.190  20.990  1.00  0.00           H
ATOM   3560 3HD2 LEU A 232      27.310  20.470  20.150  1.00  0.00           H
ATOM   3561  C   LEU A 232      28.610  23.660  23.980  1.00  0.00           C
ATOM   3562  O   LEU A 232      27.820  23.330  24.800  1.00  0.00           O
ATOM   3563  N   VAL A 233      29.960  23.640  24.300  1.00  0.00           N
ATOM   3564  HN  VAL A 233      30.620  23.710  23.560  1.00  0.00           H
ATOM   3565  CA  VAL A 233      30.500  23.510  25.590  1.00  0.00           C
ATOM   3566  HA  VAL A 233      30.120  22.570  25.990  1.00  0.00           H
ATOM   3567  CB  VAL A 233      32.040  23.390  25.530  1.00  0.00           C
ATOM   3568  HB  VAL A 233      32.570  24.220  25.010  1.00  0.00           H
ATOM   3569  CG1 VAL A 233      32.600  23.490  27.030  1.00  0.00           C
ATOM   3570 1HG1 VAL A 233      33.670  23.180  26.940  1.00  0.00           H
ATOM   3571 2HG1 VAL A 233      32.150  22.840  27.810  1.00  0.00           H
ATOM   3572 3HG1 VAL A 233      32.580  24.570  27.300  1.00  0.00           H
ATOM   3573  CG2 VAL A 233      32.370  21.960  24.910  1.00  0.00           C
ATOM   3574 1HG2 VAL A 233      31.880  21.850  23.920  1.00  0.00           H
ATOM   3575 2HG2 VAL A 233      31.960  21.260  25.660  1.00  0.00           H
ATOM   3576 3HG2 VAL A 233      33.460  21.830  24.760  1.00  0.00           H
ATOM   3577  C   VAL A 233      30.000  24.710  26.510  1.00  0.00           C
ATOM   3578  O   VAL A 233      29.670  24.520  27.640  1.00  0.00           O
ATOM   3579  N   ALA A 234      30.000  25.890  25.960  1.00  0.00           N
ATOM   3580  HN  ALA A 234      30.440  25.980  25.070  1.00  0.00           H
ATOM   3581  CA  ALA A 234      29.640  27.170  26.620  1.00  0.00           C
ATOM   3582  HA  ALA A 234      30.400  27.290  27.380  1.00  0.00           H
ATOM   3583  CB  ALA A 234      29.750  28.280  25.590  1.00  0.00           C
ATOM   3584  HB1 ALA A 234      28.850  28.300  24.940  1.00  0.00           H
ATOM   3585  HB2 ALA A 234      30.620  28.060  24.940  1.00  0.00           H
ATOM   3586  HB3 ALA A 234      30.010  29.260  26.060  1.00  0.00           H
ATOM   3587  C   ALA A 234      28.280  27.230  27.240  1.00  0.00           C
ATOM   3588  O   ALA A 234      28.160  27.800  28.320  1.00  0.00           O
ATOM   3589  N   MET A 235      27.270  26.680  26.610  1.00  0.00           N
ATOM   3590  HN  MET A 235      27.550  26.290  25.730  1.00  0.00           H
ATOM   3591  CA  MET A 235      25.890  26.730  27.040  1.00  0.00           C
ATOM   3592  HA  MET A 235      25.720  27.740  27.380  1.00  0.00           H
ATOM   3593  CB  MET A 235      24.960  26.560  25.870  1.00  0.00           C
ATOM   3594  HB1 MET A 235      23.880  26.460  26.140  1.00  0.00           H
ATOM   3595  HB2 MET A 235      25.210  25.590  25.390  1.00  0.00           H
ATOM   3596  CG  MET A 235      24.940  27.750  24.890  1.00  0.00           C
ATOM   3597  HG1 MET A 235      26.000  27.930  24.580  1.00  0.00           H
ATOM   3598  HG2 MET A 235      24.510  28.580  25.490  1.00  0.00           H
ATOM   3599  SD  MET A 235      23.890  27.500  23.540  1.00  0.00           S
ATOM   3600  CE  MET A 235      25.060  26.410  22.570  1.00  0.00           C
ATOM   3601  HE1 MET A 235      24.500  26.070  21.670  1.00  0.00           H
ATOM   3602  HE2 MET A 235      25.240  25.380  22.950  1.00  0.00           H
ATOM   3603  HE3 MET A 235      25.930  26.960  22.170  1.00  0.00           H
ATOM   3604  C   MET A 235      25.650  25.830  28.290  1.00  0.00           C
ATOM   3605  O   MET A 235      24.960  26.180  29.210  1.00  0.00           O
ATOM   3606  N   LYS A 236      26.310  24.680  28.290  1.00  0.00           N
ATOM   3607  HN  LYS A 236      26.850  24.500  27.470  1.00  0.00           H
ATOM   3608  CA  LYS A 236      26.130  23.630  29.250  1.00  0.00           C
ATOM   3609  HA  LYS A 236      25.080  23.370  29.250  1.00  0.00           H
ATOM   3610  CB  LYS A 236      26.860  22.380  28.670  1.00  0.00           C
ATOM   3611  HB1 LYS A 236      27.790  22.150  29.230  1.00  0.00           H
ATOM   3612  HB2 LYS A 236      27.240  22.540  27.640  1.00  0.00           H
ATOM   3613  CG  LYS A 236      25.860  21.140  28.600  1.00  0.00           C
ATOM   3614  HG1 LYS A 236      26.390  20.310  28.080  1.00  0.00           H
ATOM   3615  HG2 LYS A 236      25.040  21.370  27.880  1.00  0.00           H
ATOM   3616  CD  LYS A 236      25.350  20.610  29.980  1.00  0.00           C
ATOM   3617  HD1 LYS A 236      24.790  19.730  29.580  1.00  0.00           H
ATOM   3618  HD2 LYS A 236      24.650  21.230  30.580  1.00  0.00           H
ATOM   3619  CE  LYS A 236      26.540  20.130  30.860  1.00  0.00           C
ATOM   3620  HE1 LYS A 236      26.200  19.660  31.810  1.00  0.00           H
ATOM   3621  HE2 LYS A 236      27.230  20.940  31.170  1.00  0.00           H
ATOM   3622  NZ  LYS A 236      27.360  19.120  30.140  1.00  0.00           N
ATOM   3623  HZ1 LYS A 236      28.070  19.420  29.440  1.00  0.00           H
ATOM   3624  HZ2 LYS A 236      26.700  18.430  29.720  1.00  0.00           H
ATOM   3625  HZ3 LYS A 236      27.900  18.540  30.810  1.00  0.00           H
ATOM   3626  C   LYS A 236      26.610  24.060  30.610  1.00  0.00           C
ATOM   3627  O   LYS A 236      26.010  23.790  31.660  1.00  0.00           O
ATOM   3628  N   TYR A 237      27.690  24.940  30.620  1.00  0.00           N
ATOM   3629  HN  TYR A 237      28.230  24.980  29.780  1.00  0.00           H
ATOM   3630  CA  TYR A 237      28.150  25.600  31.840  1.00  0.00           C
ATOM   3631  HA  TYR A 237      27.770  25.060  32.700  1.00  0.00           H
ATOM   3632  CB  TYR A 237      29.650  25.830  31.840  1.00  0.00           C
ATOM   3633  HB1 TYR A 237      30.010  26.250  32.800  1.00  0.00           H
ATOM   3634  HB2 TYR A 237      29.930  26.520  31.010  1.00  0.00           H
ATOM   3635  CG  TYR A 237      30.380  24.500  31.770  1.00  0.00           C
ATOM   3636  CD1 TYR A 237      31.130  23.970  30.690  1.00  0.00           C
ATOM   3637  HD1 TYR A 237      31.050  24.470  29.740  1.00  0.00           H
ATOM   3638  CE1 TYR A 237      31.570  22.630  30.740  1.00  0.00           C
ATOM   3639  HE1 TYR A 237      31.860  22.180  29.790  1.00  0.00           H
ATOM   3640  CZ  TYR A 237      31.370  21.860  31.880  1.00  0.00           C
ATOM   3641  OH  TYR A 237      31.730  20.440  31.940  1.00  0.00           O
ATOM   3642  HH  TYR A 237      32.230  20.190  31.160  1.00  0.00           H
ATOM   3643  CD2 TYR A 237      30.300  23.750  32.960  1.00  0.00           C
ATOM   3644  HD2 TYR A 237      29.920  24.160  33.880  1.00  0.00           H
ATOM   3645  CE2 TYR A 237      30.780  22.430  33.030  1.00  0.00           C
ATOM   3646  HE2 TYR A 237      30.690  21.830  33.920  1.00  0.00           H
ATOM   3647  C   TYR A 237      27.550  26.930  32.120  1.00  0.00           C
ATOM   3648  O   TYR A 237      27.870  27.470  33.180  1.00  0.00           O
ATOM   3649  N   ASN A 238      26.660  27.440  31.300  1.00  0.00           N
ATOM   3650  HN  ASN A 238      26.350  26.940  30.490  1.00  0.00           H
ATOM   3651  CA  ASN A 238      25.880  28.690  31.550  1.00  0.00           C
ATOM   3652  HA  ASN A 238      25.060  28.730  30.850  1.00  0.00           H
ATOM   3653  CB  ASN A 238      25.190  28.790  32.940  1.00  0.00           C
ATOM   3654  HB1 ASN A 238      24.450  29.620  32.860  1.00  0.00           H
ATOM   3655  HB2 ASN A 238      25.990  29.140  33.630  1.00  0.00           H
ATOM   3656  CG  ASN A 238      24.480  27.490  33.390  1.00  0.00           C
ATOM   3657  OD1 ASN A 238      24.850  27.070  34.520  1.00  0.00           O
ATOM   3658  ND2 ASN A 238      23.480  26.890  32.750  1.00  0.00           N
ATOM   3659 1HD2 ASN A 238      23.120  26.050  33.140  1.00  0.00           H
ATOM   3660 2HD2 ASN A 238      23.090  27.220  31.880  1.00  0.00           H
ATOM   3661  C   ASN A 238      26.710  29.970  31.070  1.00  0.00           C
ATOM   3662  O   ASN A 238      26.720  31.060  31.670  1.00  0.00           O
ATOM   3663  N   TYR A 239      27.530  29.870  30.060  1.00  0.00           N
ATOM   3664  HN  TYR A 239      27.510  28.980  29.620  1.00  0.00           H
ATOM   3665  CA  TYR A 239      28.390  30.870  29.550  1.00  0.00           C
ATOM   3666  HA  TYR A 239      28.410  31.750  30.180  1.00  0.00           H
ATOM   3667  CB  TYR A 239      29.900  30.380  29.340  1.00  0.00           C
ATOM   3668  HB1 TYR A 239      30.330  31.240  28.790  1.00  0.00           H
ATOM   3669  HB2 TYR A 239      29.960  29.530  28.620  1.00  0.00           H
ATOM   3670  CG  TYR A 239      30.760  30.220  30.510  1.00  0.00           C
ATOM   3671  CD1 TYR A 239      30.240  29.710  31.720  1.00  0.00           C
ATOM   3672  HD1 TYR A 239      29.260  29.270  31.790  1.00  0.00           H
ATOM   3673  CE1 TYR A 239      30.990  29.690  32.910  1.00  0.00           C
ATOM   3674  HE1 TYR A 239      30.460  29.440  33.820  1.00  0.00           H
ATOM   3675  CZ  TYR A 239      32.320  30.110  32.850  1.00  0.00           C
ATOM   3676  OH  TYR A 239      32.970  30.380  34.060  1.00  0.00           O
ATOM   3677  HH  TYR A 239      32.330  30.760  34.660  1.00  0.00           H
ATOM   3678  CD2 TYR A 239      32.050  30.690  30.480  1.00  0.00           C
ATOM   3679  HD2 TYR A 239      32.420  31.200  29.610  1.00  0.00           H
ATOM   3680  CE2 TYR A 239      32.840  30.530  31.620  1.00  0.00           C
ATOM   3681  HE2 TYR A 239      33.830  30.950  31.610  1.00  0.00           H
ATOM   3682  C   TYR A 239      27.810  31.390  28.240  1.00  0.00           C
ATOM   3683  O   TYR A 239      27.130  30.690  27.450  1.00  0.00           O
ATOM   3684  N   GLU A 240      28.240  32.590  27.810  1.00  0.00           N
ATOM   3685  HN  GLU A 240      28.780  33.190  28.400  1.00  0.00           H
ATOM   3686  CA  GLU A 240      27.740  33.180  26.550  1.00  0.00           C
ATOM   3687  HA  GLU A 240      26.690  33.020  26.350  1.00  0.00           H
ATOM   3688  CB  GLU A 240      27.870  34.700  26.660  1.00  0.00           C
ATOM   3689  HB1 GLU A 240      27.620  35.150  25.680  1.00  0.00           H
ATOM   3690  HB2 GLU A 240      28.930  35.010  26.780  1.00  0.00           H
ATOM   3691  CG  GLU A 240      26.930  35.360  27.670  1.00  0.00           C
ATOM   3692  HG1 GLU A 240      26.960  36.460  27.540  1.00  0.00           H
ATOM   3693  HG2 GLU A 240      27.250  35.020  28.670  1.00  0.00           H
ATOM   3694  CD  GLU A 240      25.410  34.950  27.550  1.00  0.00           C
ATOM   3695  OE1 GLU A 240      24.820  35.240  26.520  1.00  0.00           O
ATOM   3696  OE2 GLU A 240      24.930  34.210  28.390  1.00  0.00           O
ATOM   3697  C   GLU A 240      28.480  32.600  25.330  1.00  0.00           C
ATOM   3698  O   GLU A 240      29.640  32.860  25.250  1.00  0.00           O
ATOM   3699  N   PRO A 241      27.930  31.820  24.390  1.00  0.00           N
ATOM   3700  CD  PRO A 241      26.520  31.660  24.250  1.00  0.00           C
ATOM   3701  HD1 PRO A 241      26.130  32.690  24.120  1.00  0.00           H
ATOM   3702  HD2 PRO A 241      26.150  31.090  25.130  1.00  0.00           H
ATOM   3703  CA  PRO A 241      28.580  31.540  23.130  1.00  0.00           C
ATOM   3704  HA  PRO A 241      29.510  31.030  23.340  1.00  0.00           H
ATOM   3705  CB  PRO A 241      27.550  30.630  22.330  1.00  0.00           C
ATOM   3706  HB1 PRO A 241      27.840  29.580  22.510  1.00  0.00           H
ATOM   3707  HB2 PRO A 241      27.510  30.730  21.230  1.00  0.00           H
ATOM   3708  CG  PRO A 241      26.170  31.050  22.880  1.00  0.00           C
ATOM   3709  HG1 PRO A 241      25.650  31.830  22.290  1.00  0.00           H
ATOM   3710  HG2 PRO A 241      25.580  30.110  22.820  1.00  0.00           H
ATOM   3711  C   PRO A 241      29.070  32.740  22.380  1.00  0.00           C
ATOM   3712  O   PRO A 241      28.550  33.870  22.520  1.00  0.00           O
ATOM   3713  N   LEU A 242      30.150  32.550  21.590  1.00  0.00           N
ATOM   3714  HN  LEU A 242      30.480  31.630  21.400  1.00  0.00           H
ATOM   3715  CA  LEU A 242      31.010  33.640  21.180  1.00  0.00           C
ATOM   3716  HA  LEU A 242      30.740  34.540  21.710  1.00  0.00           H
ATOM   3717  CB  LEU A 242      32.450  33.190  21.420  1.00  0.00           C
ATOM   3718  HB1 LEU A 242      32.620  32.250  20.850  1.00  0.00           H
ATOM   3719  HB2 LEU A 242      32.530  32.970  22.510  1.00  0.00           H
ATOM   3720  CG  LEU A 242      33.540  34.260  21.210  1.00  0.00           C
ATOM   3721  HG  LEU A 242      33.440  34.700  20.200  1.00  0.00           H
ATOM   3722  CD1 LEU A 242      33.300  35.450  22.110  1.00  0.00           C
ATOM   3723 1HD1 LEU A 242      32.600  36.220  21.730  1.00  0.00           H
ATOM   3724 2HD1 LEU A 242      34.240  35.940  22.440  1.00  0.00           H
ATOM   3725 3HD1 LEU A 242      32.910  35.080  23.090  1.00  0.00           H
ATOM   3726  CD2 LEU A 242      34.920  33.620  21.370  1.00  0.00           C
ATOM   3727 1HD2 LEU A 242      34.930  33.150  22.380  1.00  0.00           H
ATOM   3728 2HD2 LEU A 242      35.710  34.400  21.290  1.00  0.00           H
ATOM   3729 3HD2 LEU A 242      35.130  32.760  20.690  1.00  0.00           H
ATOM   3730  C   LEU A 242      30.740  33.710  19.620  1.00  0.00           C
ATOM   3731  O   LEU A 242      30.480  32.740  18.880  1.00  0.00           O
ATOM   3732  N   THR A 243      30.630  34.930  19.070  1.00  0.00           N
ATOM   3733  HN  THR A 243      30.960  35.660  19.660  1.00  0.00           H
ATOM   3734  CA  THR A 243      30.420  35.270  17.660  1.00  0.00           C
ATOM   3735  HA  THR A 243      30.220  34.310  17.210  1.00  0.00           H
ATOM   3736  CB  THR A 243      29.340  36.320  17.440  1.00  0.00           C
ATOM   3737  HB  THR A 243      29.350  36.890  16.490  1.00  0.00           H
ATOM   3738  OG1 THR A 243      29.180  37.430  18.440  1.00  0.00           O
ATOM   3739  HG1 THR A 243      29.660  38.150  18.010  1.00  0.00           H
ATOM   3740  CG2 THR A 243      28.020  35.660  17.440  1.00  0.00           C
ATOM   3741 1HG2 THR A 243      27.770  35.250  18.440  1.00  0.00           H
ATOM   3742 2HG2 THR A 243      28.020  34.860  16.660  1.00  0.00           H
ATOM   3743 3HG2 THR A 243      27.300  36.440  17.110  1.00  0.00           H
ATOM   3744  C   THR A 243      31.750  35.750  17.030  1.00  0.00           C
ATOM   3745  O   THR A 243      32.630  36.280  17.670  1.00  0.00           O
ATOM   3746  N   GLN A 244      31.930  35.650  15.720  1.00  0.00           N
ATOM   3747  HN  GLN A 244      31.180  35.420  15.110  1.00  0.00           H
ATOM   3748  CA  GLN A 244      33.180  35.700  15.010  1.00  0.00           C
ATOM   3749  HA  GLN A 244      33.990  35.120  15.440  1.00  0.00           H
ATOM   3750  CB  GLN A 244      32.950  35.180  13.620  1.00  0.00           C
ATOM   3751  HB1 GLN A 244      32.190  35.810  13.090  1.00  0.00           H
ATOM   3752  HB2 GLN A 244      32.440  34.210  13.820  1.00  0.00           H
ATOM   3753  CG  GLN A 244      34.140  35.030  12.730  1.00  0.00           C
ATOM   3754  HG1 GLN A 244      34.750  35.950  12.590  1.00  0.00           H
ATOM   3755  HG2 GLN A 244      33.750  34.680  11.740  1.00  0.00           H
ATOM   3756  CD  GLN A 244      34.920  33.800  13.180  1.00  0.00           C
ATOM   3757  OE1 GLN A 244      34.320  32.700  13.120  1.00  0.00           O
ATOM   3758  NE2 GLN A 244      36.110  34.060  13.740  1.00  0.00           N
ATOM   3759 1HE2 GLN A 244      36.690  33.280  13.990  1.00  0.00           H
ATOM   3760 2HE2 GLN A 244      36.490  34.990  13.740  1.00  0.00           H
ATOM   3761  C   GLN A 244      33.770  37.090  14.880  1.00  0.00           C
ATOM   3762  O   GLN A 244      34.970  37.260  14.780  1.00  0.00           O
ATOM   3763  N   ASP A 245      32.870  38.090  14.980  1.00  0.00           N
ATOM   3764  HN  ASP A 245      31.920  37.830  15.180  1.00  0.00           H
ATOM   3765  CA  ASP A 245      33.320  39.440  15.190  1.00  0.00           C
ATOM   3766  HA  ASP A 245      33.960  39.730  14.370  1.00  0.00           H
ATOM   3767  CB  ASP A 245      32.080  40.370  15.260  1.00  0.00           C
ATOM   3768  HB1 ASP A 245      31.580  40.150  14.290  1.00  0.00           H
ATOM   3769  HB2 ASP A 245      32.470  41.410  15.250  1.00  0.00           H
ATOM   3770  CG  ASP A 245      30.990  40.340  16.380  1.00  0.00           C
ATOM   3771  OD1 ASP A 245      30.690  39.310  17.000  1.00  0.00           O
ATOM   3772  OD2 ASP A 245      30.460  41.490  16.610  1.00  0.00           O
ATOM   3773  C   ASP A 245      34.210  39.650  16.500  1.00  0.00           C
ATOM   3774  O   ASP A 245      35.080  40.500  16.580  1.00  0.00           O
ATOM   3775  N   HSD A 246      33.880  38.850  17.540  1.00  0.00           N
ATOM   3776  HN  HSD A 246      33.270  38.060  17.510  1.00  0.00           H
ATOM   3777  CA  HSD A 246      34.510  39.080  18.880  1.00  0.00           C
ATOM   3778  HA  HSD A 246      34.520  40.150  19.040  1.00  0.00           H
ATOM   3779  CB  HSD A 246      33.750  38.310  20.000  1.00  0.00           C
ATOM   3780  HB1 HSD A 246      34.420  38.220  20.880  1.00  0.00           H
ATOM   3781  HB2 HSD A 246      33.540  37.260  19.680  1.00  0.00           H
ATOM   3782  ND1 HSD A 246      31.560  39.190  19.610  1.00  0.00           N
ATOM   3783  HD1 HSD A 246      31.630  39.080  18.620  1.00  0.00           H
ATOM   3784  CG  HSD A 246      32.540  39.020  20.490  1.00  0.00           C
ATOM   3785  CE1 HSD A 246      30.490  39.560  20.300  1.00  0.00           C
ATOM   3786  HE1 HSD A 246      29.600  39.850  19.760  1.00  0.00           H
ATOM   3787  NE2 HSD A 246      30.720  39.740  21.610  1.00  0.00           N
ATOM   3788  CD2 HSD A 246      32.070  39.360  21.730  1.00  0.00           C
ATOM   3789  HD2 HSD A 246      32.580  39.450  22.670  1.00  0.00           H
ATOM   3790  C   HSD A 246      35.990  38.670  18.930  1.00  0.00           C
ATOM   3791  O   HSD A 246      36.820  39.100  19.760  1.00  0.00           O
ATOM   3792  N   VAL A 247      36.400  37.800  17.990  1.00  0.00           N
ATOM   3793  HN  VAL A 247      35.730  37.430  17.350  1.00  0.00           H
ATOM   3794  CA  VAL A 247      37.800  37.380  17.840  1.00  0.00           C
ATOM   3795  HA  VAL A 247      38.080  36.950  18.790  1.00  0.00           H
ATOM   3796  CB  VAL A 247      37.660  36.280  16.740  1.00  0.00           C
ATOM   3797  HB  VAL A 247      37.250  36.720  15.810  1.00  0.00           H
ATOM   3798  CG1 VAL A 247      39.090  35.570  16.530  1.00  0.00           C
ATOM   3799 1HG1 VAL A 247      39.260  34.780  17.290  1.00  0.00           H
ATOM   3800 2HG1 VAL A 247      39.950  36.270  16.500  1.00  0.00           H
ATOM   3801 3HG1 VAL A 247      39.060  35.070  15.540  1.00  0.00           H
ATOM   3802  CG2 VAL A 247      36.750  35.160  17.150  1.00  0.00           C
ATOM   3803 1HG2 VAL A 247      36.920  34.230  16.560  1.00  0.00           H
ATOM   3804 2HG2 VAL A 247      35.650  35.320  17.060  1.00  0.00           H
ATOM   3805 3HG2 VAL A 247      36.920  35.080  18.240  1.00  0.00           H
ATOM   3806  C   VAL A 247      38.720  38.560  17.570  1.00  0.00           C
ATOM   3807  O   VAL A 247      39.850  38.570  18.050  1.00  0.00           O
ATOM   3808  N   ASP A 248      38.290  39.550  16.780  1.00  0.00           N
ATOM   3809  HN  ASP A 248      37.440  39.450  16.260  1.00  0.00           H
ATOM   3810  CA  ASP A 248      39.060  40.750  16.420  1.00  0.00           C
ATOM   3811  HA  ASP A 248      40.040  40.510  16.040  1.00  0.00           H
ATOM   3812  CB  ASP A 248      38.210  41.540  15.440  1.00  0.00           C
ATOM   3813  HB1 ASP A 248      38.710  42.500  15.210  1.00  0.00           H
ATOM   3814  HB2 ASP A 248      37.190  41.770  15.810  1.00  0.00           H
ATOM   3815  CG  ASP A 248      38.060  40.930  14.080  1.00  0.00           C
ATOM   3816  OD1 ASP A 248      37.550  41.740  13.320  1.00  0.00           O
ATOM   3817  OD2 ASP A 248      38.520  39.780  13.730  1.00  0.00           O
ATOM   3818  C   ASP A 248      39.280  41.770  17.640  1.00  0.00           C
ATOM   3819  O   ASP A 248      40.300  42.460  17.690  1.00  0.00           O
ATOM   3820  N   ILE A 249      38.300  41.830  18.540  1.00  0.00           N
ATOM   3821  HN  ILE A 249      37.480  41.280  18.420  1.00  0.00           H
ATOM   3822  CA  ILE A 249      38.350  42.680  19.700  1.00  0.00           C
ATOM   3823  HA  ILE A 249      38.390  43.710  19.390  1.00  0.00           H
ATOM   3824  CB  ILE A 249      37.120  42.510  20.620  1.00  0.00           C
ATOM   3825  HB  ILE A 249      37.230  41.570  21.200  1.00  0.00           H
ATOM   3826  CG2 ILE A 249      37.210  43.610  21.700  1.00  0.00           C
ATOM   3827 1HG2 ILE A 249      36.830  44.520  21.190  1.00  0.00           H
ATOM   3828 2HG2 ILE A 249      38.240  43.810  22.080  1.00  0.00           H
ATOM   3829 3HG2 ILE A 249      36.560  43.380  22.560  1.00  0.00           H
ATOM   3830  CG1 ILE A 249      35.680  42.560  19.880  1.00  0.00           C
ATOM   3831 1HG1 ILE A 249      35.750  42.180  18.840  1.00  0.00           H
ATOM   3832 2HG1 ILE A 249      35.490  43.640  19.700  1.00  0.00           H
ATOM   3833  CD  ILE A 249      34.450  42.120  20.680  1.00  0.00           C
ATOM   3834  HD1 ILE A 249      34.350  42.640  21.660  1.00  0.00           H
ATOM   3835  HD2 ILE A 249      34.510  41.040  20.910  1.00  0.00           H
ATOM   3836  HD3 ILE A 249      33.540  42.240  20.050  1.00  0.00           H
ATOM   3837  C   ILE A 249      39.600  42.400  20.520  1.00  0.00           C
ATOM   3838  O   ILE A 249      40.430  43.280  20.840  1.00  0.00           O
ATOM   3839  N   LEU A 250      39.970  41.080  20.650  1.00  0.00           N
ATOM   3840  HN  LEU A 250      39.370  40.340  20.360  1.00  0.00           H
ATOM   3841  CA  LEU A 250      41.200  40.750  21.420  1.00  0.00           C
ATOM   3842  HA  LEU A 250      41.590  41.610  21.930  1.00  0.00           H
ATOM   3843  CB  LEU A 250      40.980  39.460  22.310  1.00  0.00           C
ATOM   3844  HB1 LEU A 250      42.020  39.160  22.590  1.00  0.00           H
ATOM   3845  HB2 LEU A 250      40.510  38.730  21.630  1.00  0.00           H
ATOM   3846  CG  LEU A 250      40.120  39.790  23.490  1.00  0.00           C
ATOM   3847  HG  LEU A 250      39.320  40.460  23.090  1.00  0.00           H
ATOM   3848  CD1 LEU A 250      39.420  38.540  24.020  1.00  0.00           C
ATOM   3849 1HD1 LEU A 250      40.100  37.660  24.080  1.00  0.00           H
ATOM   3850 2HD1 LEU A 250      38.530  38.320  23.390  1.00  0.00           H
ATOM   3851 3HD1 LEU A 250      38.970  38.660  25.030  1.00  0.00           H
ATOM   3852  CD2 LEU A 250      40.890  40.460  24.600  1.00  0.00           C
ATOM   3853 1HD2 LEU A 250      41.400  41.320  24.110  1.00  0.00           H
ATOM   3854 2HD2 LEU A 250      41.700  39.920  25.140  1.00  0.00           H
ATOM   3855 3HD2 LEU A 250      40.230  40.900  25.390  1.00  0.00           H
ATOM   3856  C   LEU A 250      42.310  40.520  20.420  1.00  0.00           C
ATOM   3857  O   LEU A 250      43.260  39.830  20.760  1.00  0.00           O
ATOM   3858  N   GLY A 251      42.170  41.020  19.200  1.00  0.00           N
ATOM   3859  HN  GLY A 251      41.280  41.390  18.940  1.00  0.00           H
ATOM   3860  CA  GLY A 251      43.200  41.200  18.190  1.00  0.00           C
ATOM   3861  HA1 GLY A 251      42.810  41.730  17.330  1.00  0.00           H
ATOM   3862  HA2 GLY A 251      43.400  40.200  17.850  1.00  0.00           H
ATOM   3863  C   GLY A 251      44.570  41.790  18.580  1.00  0.00           C
ATOM   3864  O   GLY A 251      45.570  41.170  18.270  1.00  0.00           O
ATOM   3865  N   PRO A 252      44.690  42.920  19.260  1.00  0.00           N
ATOM   3866  CD  PRO A 252      43.640  43.940  19.270  1.00  0.00           C
ATOM   3867  HD1 PRO A 252      43.010  43.790  20.180  1.00  0.00           H
ATOM   3868  HD2 PRO A 252      42.990  43.970  18.370  1.00  0.00           H
ATOM   3869  CA  PRO A 252      46.000  43.410  19.590  1.00  0.00           C
ATOM   3870  HA  PRO A 252      46.510  43.410  18.640  1.00  0.00           H
ATOM   3871  CB  PRO A 252      45.710  44.850  20.100  1.00  0.00           C
ATOM   3872  HB1 PRO A 252      46.590  45.470  19.810  1.00  0.00           H
ATOM   3873  HB2 PRO A 252      45.420  44.880  21.170  1.00  0.00           H
ATOM   3874  CG  PRO A 252      44.390  45.280  19.330  1.00  0.00           C
ATOM   3875  HG1 PRO A 252      43.810  45.930  20.010  1.00  0.00           H
ATOM   3876  HG2 PRO A 252      44.620  45.670  18.320  1.00  0.00           H
ATOM   3877  C   PRO A 252      46.660  42.500  20.620  1.00  0.00           C
ATOM   3878  O   PRO A 252      47.830  42.320  20.730  1.00  0.00           O
ATOM   3879  N   LEU A 253      45.810  41.990  21.550  1.00  0.00           N
ATOM   3880  HN  LEU A 253      44.840  41.900  21.330  1.00  0.00           H
ATOM   3881  CA  LEU A 253      46.220  41.350  22.800  1.00  0.00           C
ATOM   3882  HA  LEU A 253      47.100  41.820  23.210  1.00  0.00           H
ATOM   3883  CB  LEU A 253      45.030  41.390  23.760  1.00  0.00           C
ATOM   3884  HB1 LEU A 253      45.440  40.850  24.640  1.00  0.00           H
ATOM   3885  HB2 LEU A 253      44.200  40.800  23.340  1.00  0.00           H
ATOM   3886  CG  LEU A 253      44.600  42.850  24.160  1.00  0.00           C
ATOM   3887  HG  LEU A 253      43.960  43.210  23.330  1.00  0.00           H
ATOM   3888  CD1 LEU A 253      43.560  42.830  25.300  1.00  0.00           C
ATOM   3889 1HD1 LEU A 253      42.560  42.630  24.870  1.00  0.00           H
ATOM   3890 2HD1 LEU A 253      43.410  43.800  25.830  1.00  0.00           H
ATOM   3891 3HD1 LEU A 253      43.900  42.010  25.960  1.00  0.00           H
ATOM   3892  CD2 LEU A 253      45.670  43.920  24.480  1.00  0.00           C
ATOM   3893 1HD2 LEU A 253      45.300  44.970  24.500  1.00  0.00           H
ATOM   3894 2HD2 LEU A 253      46.390  43.970  23.630  1.00  0.00           H
ATOM   3895 3HD2 LEU A 253      46.330  43.680  25.340  1.00  0.00           H
ATOM   3896  C   LEU A 253      46.570  39.910  22.510  1.00  0.00           C
ATOM   3897  O   LEU A 253      47.450  39.360  23.170  1.00  0.00           O
ATOM   3898  N   SER A 254      46.050  39.390  21.390  1.00  0.00           N
ATOM   3899  HN  SER A 254      45.320  39.840  20.890  1.00  0.00           H
ATOM   3900  CA  SER A 254      46.510  38.160  20.750  1.00  0.00           C
ATOM   3901  HA  SER A 254      46.490  37.390  21.510  1.00  0.00           H
ATOM   3902  CB  SER A 254      45.540  37.710  19.560  1.00  0.00           C
ATOM   3903  HB1 SER A 254      45.480  38.590  18.890  1.00  0.00           H
ATOM   3904  HB2 SER A 254      44.530  37.700  20.030  1.00  0.00           H
ATOM   3905  OG  SER A 254      45.950  36.440  19.090  1.00  0.00           O
ATOM   3906  HG1 SER A 254      46.140  35.960  19.900  1.00  0.00           H
ATOM   3907  C   SER A 254      47.880  38.400  20.130  1.00  0.00           C
ATOM   3908  O   SER A 254      48.800  37.650  20.310  1.00  0.00           O
ATOM   3909  N   ALA A 255      48.070  39.450  19.250  1.00  0.00           N
ATOM   3910  HN  ALA A 255      47.300  39.970  18.900  1.00  0.00           H
ATOM   3911  CA  ALA A 255      49.330  39.690  18.570  1.00  0.00           C
ATOM   3912  HA  ALA A 255      49.540  38.920  17.850  1.00  0.00           H
ATOM   3913  CB  ALA A 255      49.090  40.890  17.680  1.00  0.00           C
ATOM   3914  HB1 ALA A 255      48.700  41.720  18.300  1.00  0.00           H
ATOM   3915  HB2 ALA A 255      48.330  40.680  16.900  1.00  0.00           H
ATOM   3916  HB3 ALA A 255      50.030  41.140  17.140  1.00  0.00           H
ATOM   3917  C   ALA A 255      50.530  39.870  19.580  1.00  0.00           C
ATOM   3918  O   ALA A 255      51.580  39.240  19.390  1.00  0.00           O
ATOM   3919  N   GLN A 256      50.360  40.760  20.520  1.00  0.00           N
ATOM   3920  HN  GLN A 256      49.580  41.380  20.510  1.00  0.00           H
ATOM   3921  CA  GLN A 256      51.360  40.990  21.560  1.00  0.00           C
ATOM   3922  HA  GLN A 256      52.270  41.250  21.040  1.00  0.00           H
ATOM   3923  CB  GLN A 256      50.940  42.290  22.380  1.00  0.00           C
ATOM   3924  HB1 GLN A 256      49.880  42.320  22.710  1.00  0.00           H
ATOM   3925  HB2 GLN A 256      50.940  43.200  21.730  1.00  0.00           H
ATOM   3926  CG  GLN A 256      51.740  42.640  23.710  1.00  0.00           C
ATOM   3927  HG1 GLN A 256      51.590  41.790  24.410  1.00  0.00           H
ATOM   3928  HG2 GLN A 256      51.270  43.590  24.050  1.00  0.00           H
ATOM   3929  CD  GLN A 256      53.300  42.810  23.470  1.00  0.00           C
ATOM   3930  OE1 GLN A 256      54.080  42.180  22.780  1.00  0.00           O
ATOM   3931  NE2 GLN A 256      53.700  43.900  24.030  1.00  0.00           N
ATOM   3932 1HE2 GLN A 256      54.570  44.300  23.740  1.00  0.00           H
ATOM   3933 2HE2 GLN A 256      53.060  44.580  24.380  1.00  0.00           H
ATOM   3934  C   GLN A 256      51.700  39.850  22.490  1.00  0.00           C
ATOM   3935  O   GLN A 256      52.870  39.530  22.700  1.00  0.00           O
ATOM   3936  N   THR A 257      50.700  39.110  23.030  1.00  0.00           N
ATOM   3937  HN  THR A 257      49.750  39.340  22.830  1.00  0.00           H
ATOM   3938  CA  THR A 257      51.000  37.930  23.890  1.00  0.00           C
ATOM   3939  HA  THR A 257      51.790  38.280  24.540  1.00  0.00           H
ATOM   3940  CB  THR A 257      49.800  37.440  24.680  1.00  0.00           C
ATOM   3941  HB  THR A 257      50.010  36.530  25.280  1.00  0.00           H
ATOM   3942  OG1 THR A 257      48.650  37.140  23.930  1.00  0.00           O
ATOM   3943  HG1 THR A 257      48.280  37.980  23.630  1.00  0.00           H
ATOM   3944  CG2 THR A 257      49.440  38.590  25.630  1.00  0.00           C
ATOM   3945 1HG2 THR A 257      49.350  39.610  25.200  1.00  0.00           H
ATOM   3946 2HG2 THR A 257      50.270  38.780  26.350  1.00  0.00           H
ATOM   3947 3HG2 THR A 257      48.590  38.410  26.330  1.00  0.00           H
ATOM   3948  C   THR A 257      51.630  36.800  23.110  1.00  0.00           C
ATOM   3949  O   THR A 257      52.420  36.080  23.660  1.00  0.00           O
ATOM   3950  N   GLY A 258      51.080  36.560  21.870  1.00  0.00           N
ATOM   3951  HN  GLY A 258      50.380  37.160  21.490  1.00  0.00           H
ATOM   3952  CA  GLY A 258      51.400  35.600  20.880  1.00  0.00           C
ATOM   3953  HA1 GLY A 258      52.430  35.330  21.050  1.00  0.00           H
ATOM   3954  HA2 GLY A 258      51.090  36.110  19.980  1.00  0.00           H
ATOM   3955  C   GLY A 258      50.540  34.290  20.990  1.00  0.00           C
ATOM   3956  O   GLY A 258      50.870  33.230  20.490  1.00  0.00           O
ATOM   3957  N   ILE A 259      49.400  34.470  21.700  1.00  0.00           N
ATOM   3958  HN  ILE A 259      49.090  35.360  22.020  1.00  0.00           H
ATOM   3959  CA  ILE A 259      48.460  33.380  22.020  1.00  0.00           C
ATOM   3960  HA  ILE A 259      48.850  32.510  21.510  1.00  0.00           H
ATOM   3961  CB  ILE A 259      48.280  33.190  23.470  1.00  0.00           C
ATOM   3962  HB  ILE A 259      47.880  34.120  23.920  1.00  0.00           H
ATOM   3963  CG2 ILE A 259      47.420  31.940  23.750  1.00  0.00           C
ATOM   3964 1HG2 ILE A 259      47.830  31.050  23.220  1.00  0.00           H
ATOM   3965 2HG2 ILE A 259      46.350  32.090  23.500  1.00  0.00           H
ATOM   3966 3HG2 ILE A 259      47.510  31.710  24.840  1.00  0.00           H
ATOM   3967  CG1 ILE A 259      49.720  33.150  24.140  1.00  0.00           C
ATOM   3968 1HG1 ILE A 259      49.610  33.010  25.240  1.00  0.00           H
ATOM   3969 2HG1 ILE A 259      50.130  34.180  24.090  1.00  0.00           H
ATOM   3970  CD  ILE A 259      50.650  32.040  23.570  1.00  0.00           C
ATOM   3971  HD1 ILE A 259      50.960  31.310  24.350  1.00  0.00           H
ATOM   3972  HD2 ILE A 259      51.580  32.580  23.290  1.00  0.00           H
ATOM   3973  HD3 ILE A 259      50.330  31.500  22.650  1.00  0.00           H
ATOM   3974  C   ILE A 259      47.170  33.630  21.320  1.00  0.00           C
ATOM   3975  O   ILE A 259      46.650  34.750  21.220  1.00  0.00           O
ATOM   3976  N   ALA A 260      46.590  32.570  20.630  1.00  0.00           N
ATOM   3977  HN  ALA A 260      46.930  31.660  20.850  1.00  0.00           H
ATOM   3978  CA  ALA A 260      45.470  32.630  19.720  1.00  0.00           C
ATOM   3979  HA  ALA A 260      45.510  33.540  19.140  1.00  0.00           H
ATOM   3980  CB  ALA A 260      45.580  31.600  18.590  1.00  0.00           C
ATOM   3981  HB1 ALA A 260      44.790  31.880  17.870  1.00  0.00           H
ATOM   3982  HB2 ALA A 260      45.550  30.540  18.910  1.00  0.00           H
ATOM   3983  HB3 ALA A 260      46.540  31.740  18.040  1.00  0.00           H
ATOM   3984  C   ALA A 260      44.110  32.590  20.480  1.00  0.00           C
ATOM   3985  O   ALA A 260      43.930  31.980  21.530  1.00  0.00           O
ATOM   3986  N   VAL A 261      43.080  33.240  19.980  1.00  0.00           N
ATOM   3987  HN  VAL A 261      43.110  33.660  19.070  1.00  0.00           H
ATOM   3988  CA  VAL A 261      41.790  33.290  20.620  1.00  0.00           C
ATOM   3989  HA  VAL A 261      42.030  33.600  21.620  1.00  0.00           H
ATOM   3990  CB  VAL A 261      40.890  34.420  20.050  1.00  0.00           C
ATOM   3991  HB  VAL A 261      40.950  34.510  18.940  1.00  0.00           H
ATOM   3992  CG1 VAL A 261      39.440  34.220  20.400  1.00  0.00           C
ATOM   3993 1HG1 VAL A 261      39.100  33.360  19.790  1.00  0.00           H
ATOM   3994 2HG1 VAL A 261      38.740  35.040  20.140  1.00  0.00           H
ATOM   3995 3HG1 VAL A 261      39.230  34.080  21.490  1.00  0.00           H
ATOM   3996  CG2 VAL A 261      41.410  35.780  20.560  1.00  0.00           C
ATOM   3997 1HG2 VAL A 261      41.640  35.660  21.650  1.00  0.00           H
ATOM   3998 2HG2 VAL A 261      40.740  36.650  20.420  1.00  0.00           H
ATOM   3999 3HG2 VAL A 261      42.350  36.080  20.050  1.00  0.00           H
ATOM   4000  C   VAL A 261      41.080  31.880  20.620  1.00  0.00           C
ATOM   4001  O   VAL A 261      40.460  31.480  21.580  1.00  0.00           O
ATOM   4002  N   LEU A 262      41.120  31.060  19.580  1.00  0.00           N
ATOM   4003  HN  LEU A 262      41.660  31.300  18.770  1.00  0.00           H
ATOM   4004  CA  LEU A 262      40.580  29.660  19.710  1.00  0.00           C
ATOM   4005  HA  LEU A 262      39.690  29.670  20.310  1.00  0.00           H
ATOM   4006  CB  LEU A 262      40.280  29.050  18.390  1.00  0.00           C
ATOM   4007  HB1 LEU A 262      40.320  27.950  18.310  1.00  0.00           H
ATOM   4008  HB2 LEU A 262      40.970  29.430  17.600  1.00  0.00           H
ATOM   4009  CG  LEU A 262      38.940  29.450  17.840  1.00  0.00           C
ATOM   4010  HG  LEU A 262      38.880  30.560  17.820  1.00  0.00           H
ATOM   4011  CD1 LEU A 262      38.780  28.980  16.380  1.00  0.00           C
ATOM   4012 1HD1 LEU A 262      37.880  29.430  15.900  1.00  0.00           H
ATOM   4013 2HD1 LEU A 262      38.620  27.880  16.350  1.00  0.00           H
ATOM   4014 3HD1 LEU A 262      39.590  29.280  15.680  1.00  0.00           H
ATOM   4015  CD2 LEU A 262      37.740  28.910  18.590  1.00  0.00           C
ATOM   4016 1HD2 LEU A 262      37.900  29.050  19.680  1.00  0.00           H
ATOM   4017 2HD2 LEU A 262      37.520  27.850  18.340  1.00  0.00           H
ATOM   4018 3HD2 LEU A 262      36.830  29.450  18.230  1.00  0.00           H
ATOM   4019  C   LEU A 262      41.520  28.750  20.580  1.00  0.00           C
ATOM   4020  O   LEU A 262      41.020  27.840  21.290  1.00  0.00           O
ATOM   4021  N   ASP A 263      42.830  28.990  20.650  1.00  0.00           N
ATOM   4022  HN  ASP A 263      43.240  29.520  19.910  1.00  0.00           H
ATOM   4023  CA  ASP A 263      43.750  28.440  21.680  1.00  0.00           C
ATOM   4024  HA  ASP A 263      43.610  27.370  21.630  1.00  0.00           H
ATOM   4025  CB  ASP A 263      45.200  28.780  21.510  1.00  0.00           C
ATOM   4026  HB1 ASP A 263      45.790  28.240  22.270  1.00  0.00           H
ATOM   4027  HB2 ASP A 263      45.360  29.880  21.620  1.00  0.00           H
ATOM   4028  CG  ASP A 263      45.770  28.400  20.180  1.00  0.00           C
ATOM   4029  OD1 ASP A 263      45.040  28.190  19.150  1.00  0.00           O
ATOM   4030  OD2 ASP A 263      47.010  28.270  20.020  1.00  0.00           O
ATOM   4031  C   ASP A 263      43.360  28.770  23.120  1.00  0.00           C
ATOM   4032  O   ASP A 263      43.220  27.970  24.000  1.00  0.00           O
ATOM   4033  N   MET A 264      43.000  30.040  23.450  1.00  0.00           N
ATOM   4034  HN  MET A 264      43.260  30.860  22.950  1.00  0.00           H
ATOM   4035  CA  MET A 264      42.420  30.420  24.710  1.00  0.00           C
ATOM   4036  HA  MET A 264      42.950  30.050  25.570  1.00  0.00           H
ATOM   4037  CB  MET A 264      42.340  31.970  24.800  1.00  0.00           C
ATOM   4038  HB1 MET A 264      41.720  32.130  25.700  1.00  0.00           H
ATOM   4039  HB2 MET A 264      41.900  32.330  23.850  1.00  0.00           H
ATOM   4040  CG  MET A 264      43.640  32.750  25.240  1.00  0.00           C
ATOM   4041  HG1 MET A 264      43.400  33.830  25.340  1.00  0.00           H
ATOM   4042  HG2 MET A 264      44.420  32.760  24.440  1.00  0.00           H
ATOM   4043  SD  MET A 264      44.450  32.160  26.840  1.00  0.00           S
ATOM   4044  CE  MET A 264      45.570  33.640  26.950  1.00  0.00           C
ATOM   4045  HE1 MET A 264      45.960  33.620  27.990  1.00  0.00           H
ATOM   4046  HE2 MET A 264      45.100  34.640  26.910  1.00  0.00           H
ATOM   4047  HE3 MET A 264      46.440  33.650  26.260  1.00  0.00           H
ATOM   4048  C   MET A 264      41.060  29.810  24.940  1.00  0.00           C
ATOM   4049  O   MET A 264      40.700  29.330  26.020  1.00  0.00           O
ATOM   4050  N   CYS A 265      40.270  29.790  23.900  1.00  0.00           N
ATOM   4051  HN  CYS A 265      40.490  30.220  23.030  1.00  0.00           H
ATOM   4052  CA  CYS A 265      38.980  29.150  23.970  1.00  0.00           C
ATOM   4053  HA  CYS A 265      38.430  29.670  24.740  1.00  0.00           H
ATOM   4054  CB  CYS A 265      38.230  29.150  22.660  1.00  0.00           C
ATOM   4055  HB1 CYS A 265      37.370  28.450  22.690  1.00  0.00           H
ATOM   4056  HB2 CYS A 265      38.760  28.780  21.760  1.00  0.00           H
ATOM   4057  SG  CYS A 265      37.570  30.890  22.360  1.00  0.00           S
ATOM   4058  HG1 CYS A 265      38.780  31.420  22.440  1.00  0.00           H
ATOM   4059  C   CYS A 265      38.980  27.680  24.360  1.00  0.00           C
ATOM   4060  O   CYS A 265      38.440  27.190  25.380  1.00  0.00           O
ATOM   4061  N   ALA A 266      39.870  26.840  23.650  1.00  0.00           N
ATOM   4062  HN  ALA A 266      40.240  27.280  22.840  1.00  0.00           H
ATOM   4063  CA  ALA A 266      40.210  25.480  24.040  1.00  0.00           C
ATOM   4064  HA  ALA A 266      39.380  24.790  24.140  1.00  0.00           H
ATOM   4065  CB  ALA A 266      41.240  24.920  23.010  1.00  0.00           C
ATOM   4066  HB1 ALA A 266      41.360  23.830  23.170  1.00  0.00           H
ATOM   4067  HB2 ALA A 266      42.230  25.430  22.940  1.00  0.00           H
ATOM   4068  HB3 ALA A 266      40.850  25.140  21.990  1.00  0.00           H
ATOM   4069  C   ALA A 266      40.840  25.280  25.430  1.00  0.00           C
ATOM   4070  O   ALA A 266      40.580  24.350  26.210  1.00  0.00           O
ATOM   4071  N   SER A 267      41.640  26.240  25.920  1.00  0.00           N
ATOM   4072  HN  SER A 267      41.820  27.040  25.340  1.00  0.00           H
ATOM   4073  CA  SER A 267      42.060  26.250  27.290  1.00  0.00           C
ATOM   4074  HA  SER A 267      42.410  25.260  27.540  1.00  0.00           H
ATOM   4075  CB  SER A 267      43.230  27.310  27.490  1.00  0.00           C
ATOM   4076  HB1 SER A 267      43.590  27.060  28.510  1.00  0.00           H
ATOM   4077  HB2 SER A 267      42.770  28.310  27.420  1.00  0.00           H
ATOM   4078  OG  SER A 267      44.300  27.110  26.470  1.00  0.00           O
ATOM   4079  HG1 SER A 267      43.940  27.560  25.710  1.00  0.00           H
ATOM   4080  C   SER A 267      41.010  26.430  28.450  1.00  0.00           C
ATOM   4081  O   SER A 267      41.120  25.740  29.460  1.00  0.00           O
ATOM   4082  N   LEU A 268      40.150  27.410  28.220  1.00  0.00           N
ATOM   4083  HN  LEU A 268      40.290  28.030  27.450  1.00  0.00           H
ATOM   4084  CA  LEU A 268      38.990  27.650  29.020  1.00  0.00           C
ATOM   4085  HA  LEU A 268      39.280  27.640  30.070  1.00  0.00           H
ATOM   4086  CB  LEU A 268      38.310  29.030  28.670  1.00  0.00           C
ATOM   4087  HB1 LEU A 268      37.950  28.880  27.630  1.00  0.00           H
ATOM   4088  HB2 LEU A 268      38.950  29.930  28.720  1.00  0.00           H
ATOM   4089  CG  LEU A 268      37.130  29.470  29.580  1.00  0.00           C
ATOM   4090  HG  LEU A 268      36.390  28.640  29.640  1.00  0.00           H
ATOM   4091  CD1 LEU A 268      37.660  29.900  30.920  1.00  0.00           C
ATOM   4092 1HD1 LEU A 268      38.440  29.170  31.240  1.00  0.00           H
ATOM   4093 2HD1 LEU A 268      36.860  30.250  31.600  1.00  0.00           H
ATOM   4094 3HD1 LEU A 268      38.180  30.840  30.640  1.00  0.00           H
ATOM   4095  CD2 LEU A 268      36.310  30.640  28.940  1.00  0.00           C
ATOM   4096 1HD2 LEU A 268      36.140  30.620  27.840  1.00  0.00           H
ATOM   4097 2HD2 LEU A 268      36.820  31.600  29.210  1.00  0.00           H
ATOM   4098 3HD2 LEU A 268      35.320  30.660  29.450  1.00  0.00           H
ATOM   4099  C   LEU A 268      38.020  26.530  29.000  1.00  0.00           C
ATOM   4100  O   LEU A 268      37.440  26.160  30.010  1.00  0.00           O
ATOM   4101  N   LYS A 269      37.820  25.840  27.880  1.00  0.00           N
ATOM   4102  HN  LYS A 269      38.190  26.220  27.040  1.00  0.00           H
ATOM   4103  CA  LYS A 269      37.040  24.590  27.810  1.00  0.00           C
ATOM   4104  HA  LYS A 269      36.060  24.690  28.250  1.00  0.00           H
ATOM   4105  CB  LYS A 269      36.920  23.990  26.440  1.00  0.00           C
ATOM   4106  HB1 LYS A 269      37.920  23.970  25.960  1.00  0.00           H
ATOM   4107  HB2 LYS A 269      36.240  24.650  25.860  1.00  0.00           H
ATOM   4108  CG  LYS A 269      36.290  22.530  26.250  1.00  0.00           C
ATOM   4109  HG1 LYS A 269      35.830  22.380  25.250  1.00  0.00           H
ATOM   4110  HG2 LYS A 269      35.560  22.350  27.070  1.00  0.00           H
ATOM   4111  CD  LYS A 269      37.310  21.320  26.380  1.00  0.00           C
ATOM   4112  HD1 LYS A 269      36.620  20.460  26.320  1.00  0.00           H
ATOM   4113  HD2 LYS A 269      37.750  21.190  27.390  1.00  0.00           H
ATOM   4114  CE  LYS A 269      38.300  21.280  25.210  1.00  0.00           C
ATOM   4115  HE1 LYS A 269      38.980  22.150  25.260  1.00  0.00           H
ATOM   4116  HE2 LYS A 269      37.720  21.310  24.260  1.00  0.00           H
ATOM   4117  NZ  LYS A 269      39.080  20.070  25.230  1.00  0.00           N
ATOM   4118  HZ1 LYS A 269      39.900  20.250  24.610  1.00  0.00           H
ATOM   4119  HZ2 LYS A 269      38.450  19.300  24.910  1.00  0.00           H
ATOM   4120  HZ3 LYS A 269      39.520  19.850  26.150  1.00  0.00           H
ATOM   4121  C   LYS A 269      37.740  23.510  28.680  1.00  0.00           C
ATOM   4122  O   LYS A 269      36.990  22.680  29.230  1.00  0.00           O
ATOM   4123  N   GLU A 270      39.040  23.490  28.810  1.00  0.00           N
ATOM   4124  HN  GLU A 270      39.520  24.100  28.190  1.00  0.00           H
ATOM   4125  CA  GLU A 270      39.740  22.540  29.690  1.00  0.00           C
ATOM   4126  HA  GLU A 270      39.330  21.540  29.580  1.00  0.00           H
ATOM   4127  CB  GLU A 270      41.150  22.400  29.230  1.00  0.00           C
ATOM   4128  HB1 GLU A 270      41.850  21.860  29.910  1.00  0.00           H
ATOM   4129  HB2 GLU A 270      41.590  23.420  29.150  1.00  0.00           H
ATOM   4130  CG  GLU A 270      41.490  21.700  27.900  1.00  0.00           C
ATOM   4131  HG1 GLU A 270      42.570  21.890  27.690  1.00  0.00           H
ATOM   4132  HG2 GLU A 270      40.900  22.030  27.020  1.00  0.00           H
ATOM   4133  CD  GLU A 270      41.390  20.190  28.100  1.00  0.00           C
ATOM   4134  OE1 GLU A 270      40.560  19.570  27.410  1.00  0.00           O
ATOM   4135  OE2 GLU A 270      42.220  19.600  28.820  1.00  0.00           O
ATOM   4136  C   GLU A 270      39.550  22.800  31.210  1.00  0.00           C
ATOM   4137  O   GLU A 270      39.370  21.940  32.130  1.00  0.00           O
ATOM   4138  N   LEU A 271      39.670  24.120  31.470  1.00  0.00           N
ATOM   4139  HN  LEU A 271      40.010  24.780  30.800  1.00  0.00           H
ATOM   4140  CA  LEU A 271      39.440  24.660  32.810  1.00  0.00           C
ATOM   4141  HA  LEU A 271      40.110  24.140  33.480  1.00  0.00           H
ATOM   4142  CB  LEU A 271      39.710  26.200  32.720  1.00  0.00           C
ATOM   4143  HB1 LEU A 271      39.390  26.710  33.650  1.00  0.00           H
ATOM   4144  HB2 LEU A 271      39.030  26.520  31.890  1.00  0.00           H
ATOM   4145  CG  LEU A 271      41.180  26.600  32.660  1.00  0.00           C
ATOM   4146  HG  LEU A 271      41.750  26.100  31.840  1.00  0.00           H
ATOM   4147  CD1 LEU A 271      41.440  28.140  32.550  1.00  0.00           C
ATOM   4148 1HD1 LEU A 271      40.750  28.620  31.820  1.00  0.00           H
ATOM   4149 2HD1 LEU A 271      42.460  28.400  32.200  1.00  0.00           H
ATOM   4150 3HD1 LEU A 271      41.270  28.620  33.530  1.00  0.00           H
ATOM   4151  CD2 LEU A 271      41.900  26.100  33.900  1.00  0.00           C
ATOM   4152 1HD2 LEU A 271      42.910  26.540  33.820  1.00  0.00           H
ATOM   4153 2HD2 LEU A 271      42.040  25.000  33.890  1.00  0.00           H
ATOM   4154 3HD2 LEU A 271      41.350  26.350  34.840  1.00  0.00           H
ATOM   4155  C   LEU A 271      38.000  24.360  33.230  1.00  0.00           C
ATOM   4156  O   LEU A 271      37.740  23.900  34.370  1.00  0.00           O
ATOM   4157  N   LEU A 272      36.950  24.560  32.400  1.00  0.00           N
ATOM   4158  HN  LEU A 272      37.230  24.930  31.510  1.00  0.00           H
ATOM   4159  CA  LEU A 272      35.530  24.240  32.640  1.00  0.00           C
ATOM   4160  HA  LEU A 272      35.320  24.560  33.650  1.00  0.00           H
ATOM   4161  CB  LEU A 272      34.610  24.810  31.480  1.00  0.00           C
ATOM   4162  HB1 LEU A 272      33.590  24.370  31.530  1.00  0.00           H
ATOM   4163  HB2 LEU A 272      35.010  24.430  30.520  1.00  0.00           H
ATOM   4164  CG  LEU A 272      34.500  26.330  31.460  1.00  0.00           C
ATOM   4165  HG  LEU A 272      35.510  26.640  31.120  1.00  0.00           H
ATOM   4166  CD1 LEU A 272      33.440  26.820  30.480  1.00  0.00           C
ATOM   4167 1HD1 LEU A 272      32.510  26.420  30.950  1.00  0.00           H
ATOM   4168 2HD1 LEU A 272      33.640  26.330  29.510  1.00  0.00           H
ATOM   4169 3HD1 LEU A 272      33.440  27.910  30.250  1.00  0.00           H
ATOM   4170  CD2 LEU A 272      34.220  26.850  32.860  1.00  0.00           C
ATOM   4171 1HD2 LEU A 272      33.510  26.150  33.360  1.00  0.00           H
ATOM   4172 2HD2 LEU A 272      33.840  27.880  32.980  1.00  0.00           H
ATOM   4173 3HD2 LEU A 272      35.220  26.840  33.360  1.00  0.00           H
ATOM   4174  C   LEU A 272      35.260  22.760  32.830  1.00  0.00           C
ATOM   4175  O   LEU A 272      34.570  22.340  33.750  1.00  0.00           O
ATOM   4176  N   GLN A 273      35.840  21.930  32.020  1.00  0.00           N
ATOM   4177  HN  GLN A 273      36.380  22.280  31.260  1.00  0.00           H
ATOM   4178  CA  GLN A 273      35.740  20.470  32.050  1.00  0.00           C
ATOM   4179  HA  GLN A 273      34.700  20.170  32.020  1.00  0.00           H
ATOM   4180  CB  GLN A 273      36.410  19.910  30.790  1.00  0.00           C
ATOM   4181  HB1 GLN A 273      36.710  18.840  30.890  1.00  0.00           H
ATOM   4182  HB2 GLN A 273      37.320  20.530  30.670  1.00  0.00           H
ATOM   4183  CG  GLN A 273      35.570  20.020  29.590  1.00  0.00           C
ATOM   4184  HG1 GLN A 273      36.140  19.680  28.700  1.00  0.00           H
ATOM   4185  HG2 GLN A 273      35.330  21.090  29.380  1.00  0.00           H
ATOM   4186  CD  GLN A 273      34.250  19.310  29.710  1.00  0.00           C
ATOM   4187  OE1 GLN A 273      33.220  19.970  29.770  1.00  0.00           O
ATOM   4188  NE2 GLN A 273      34.260  17.930  29.720  1.00  0.00           N
ATOM   4189 1HE2 GLN A 273      33.520  17.400  30.130  1.00  0.00           H
ATOM   4190 2HE2 GLN A 273      35.160  17.500  29.790  1.00  0.00           H
ATOM   4191  C   GLN A 273      36.340  19.720  33.220  1.00  0.00           C
ATOM   4192  O   GLN A 273      35.690  18.770  33.700  1.00  0.00           O
ATOM   4193  N   ASN A 274      37.540  20.070  33.640  1.00  0.00           N
ATOM   4194  HN  ASN A 274      38.020  20.830  33.230  1.00  0.00           H
ATOM   4195  CA  ASN A 274      38.430  19.310  34.440  1.00  0.00           C
ATOM   4196  HA  ASN A 274      37.860  18.430  34.680  1.00  0.00           H
ATOM   4197  CB  ASN A 274      39.650  18.770  33.530  1.00  0.00           C
ATOM   4198  HB1 ASN A 274      40.240  18.070  34.160  1.00  0.00           H
ATOM   4199  HB2 ASN A 274      40.200  19.690  33.230  1.00  0.00           H
ATOM   4200  CG  ASN A 274      39.120  18.050  32.270  1.00  0.00           C
ATOM   4201  OD1 ASN A 274      38.360  17.070  32.320  1.00  0.00           O
ATOM   4202  ND2 ASN A 274      39.540  18.650  31.170  1.00  0.00           N
ATOM   4203 1HD2 ASN A 274      39.370  18.200  30.290  1.00  0.00           H
ATOM   4204 2HD2 ASN A 274      40.120  19.470  31.180  1.00  0.00           H
ATOM   4205  C   ASN A 274      39.000  20.030  35.700  1.00  0.00           C
ATOM   4206  O   ASN A 274      39.800  19.500  36.470  1.00  0.00           O
ATOM   4207  N   GLY A 275      38.530  21.310  35.920  1.00  0.00           N
ATOM   4208  HN  GLY A 275      37.930  21.790  35.280  1.00  0.00           H
ATOM   4209  CA  GLY A 275      39.080  22.030  37.020  1.00  0.00           C
ATOM   4210  HA1 GLY A 275      39.280  21.380  37.860  1.00  0.00           H
ATOM   4211  HA2 GLY A 275      38.290  22.740  37.230  1.00  0.00           H
ATOM   4212  C   GLY A 275      40.340  22.820  36.720  1.00  0.00           C
ATOM   4213  O   GLY A 275      41.050  22.530  35.740  1.00  0.00           O
ATOM   4214  N   MET A 276      40.580  23.980  37.440  1.00  0.00           N
ATOM   4215  HN  MET A 276      39.960  24.270  38.160  1.00  0.00           H
ATOM   4216  CA  MET A 276      41.840  24.680  37.440  1.00  0.00           C
ATOM   4217  HA  MET A 276      42.170  24.850  36.420  1.00  0.00           H
ATOM   4218  CB  MET A 276      41.790  25.970  38.390  1.00  0.00           C
ATOM   4219  HB1 MET A 276      42.780  26.170  38.860  1.00  0.00           H
ATOM   4220  HB2 MET A 276      41.210  25.650  39.280  1.00  0.00           H
ATOM   4221  CG  MET A 276      41.210  27.260  37.910  1.00  0.00           C
ATOM   4222  HG1 MET A 276      40.100  27.140  37.980  1.00  0.00           H
ATOM   4223  HG2 MET A 276      41.460  27.390  36.840  1.00  0.00           H
ATOM   4224  SD  MET A 276      41.740  28.710  38.900  1.00  0.00           S
ATOM   4225  CE  MET A 276      40.660  29.940  38.230  1.00  0.00           C
ATOM   4226  HE1 MET A 276      39.630  29.920  38.640  1.00  0.00           H
ATOM   4227  HE2 MET A 276      40.530  29.760  37.140  1.00  0.00           H
ATOM   4228  HE3 MET A 276      41.070  30.970  38.330  1.00  0.00           H
ATOM   4229  C   MET A 276      42.900  23.760  38.020  1.00  0.00           C
ATOM   4230  O   MET A 276      44.080  23.750  37.590  1.00  0.00           O
ATOM   4231  N   ASN A 277      42.450  23.020  39.010  1.00  0.00           N
ATOM   4232  HN  ASN A 277      41.550  23.180  39.390  1.00  0.00           H
ATOM   4233  CA  ASN A 277      43.160  21.970  39.630  1.00  0.00           C
ATOM   4234  HA  ASN A 277      42.570  21.730  40.500  1.00  0.00           H
ATOM   4235  CB  ASN A 277      43.340  20.730  38.710  1.00  0.00           C
ATOM   4236  HB1 ASN A 277      43.870  20.930  37.760  1.00  0.00           H
ATOM   4237  HB2 ASN A 277      42.330  20.480  38.310  1.00  0.00           H
ATOM   4238  CG  ASN A 277      43.890  19.510  39.490  1.00  0.00           C
ATOM   4239  OD1 ASN A 277      43.730  19.530  40.750  1.00  0.00           O
ATOM   4240  ND2 ASN A 277      44.610  18.600  38.850  1.00  0.00           N
ATOM   4241 1HD2 ASN A 277      45.080  17.930  39.420  1.00  0.00           H
ATOM   4242 2HD2 ASN A 277      44.750  18.640  37.860  1.00  0.00           H
ATOM   4243  C   ASN A 277      44.490  22.460  40.310  1.00  0.00           C
ATOM   4244  O   ASN A 277      45.630  22.140  39.940  1.00  0.00           O
ATOM   4245  N   GLY A 278      44.250  23.210  41.360  1.00  0.00           N
ATOM   4246  HN  GLY A 278      43.300  23.480  41.520  1.00  0.00           H
ATOM   4247  CA  GLY A 278      45.280  23.410  42.430  1.00  0.00           C
ATOM   4248  HA1 GLY A 278      45.790  22.470  42.550  1.00  0.00           H
ATOM   4249  HA2 GLY A 278      44.640  23.630  43.280  1.00  0.00           H
ATOM   4250  C   GLY A 278      46.240  24.500  42.220  1.00  0.00           C
ATOM   4251  O   GLY A 278      47.200  24.700  43.020  1.00  0.00           O
ATOM   4252  N   ARG A 279      46.070  25.220  41.110  1.00  0.00           N
ATOM   4253  HN  ARG A 279      45.230  25.020  40.620  1.00  0.00           H
ATOM   4254  CA  ARG A 279      46.920  26.260  40.630  1.00  0.00           C
ATOM   4255  HA  ARG A 279      47.730  26.490  41.310  1.00  0.00           H
ATOM   4256  CB  ARG A 279      47.600  25.740  39.310  1.00  0.00           C
ATOM   4257  HB1 ARG A 279      48.370  26.500  39.030  1.00  0.00           H
ATOM   4258  HB2 ARG A 279      46.780  25.820  38.560  1.00  0.00           H
ATOM   4259  CG  ARG A 279      48.320  24.370  39.440  1.00  0.00           C
ATOM   4260  HG1 ARG A 279      47.720  23.720  40.100  1.00  0.00           H
ATOM   4261  HG2 ARG A 279      49.260  24.580  40.000  1.00  0.00           H
ATOM   4262  CD  ARG A 279      48.620  23.610  38.130  1.00  0.00           C
ATOM   4263  HD1 ARG A 279      49.050  22.590  38.150  1.00  0.00           H
ATOM   4264  HD2 ARG A 279      49.220  24.370  37.580  1.00  0.00           H
ATOM   4265  NE  ARG A 279      47.370  23.530  37.310  1.00  0.00           N
ATOM   4266  HE  ARG A 279      46.570  24.070  37.550  1.00  0.00           H
ATOM   4267  CZ  ARG A 279      47.080  22.610  36.340  1.00  0.00           C
ATOM   4268  NH1 ARG A 279      45.930  22.540  35.840  1.00  0.00           N
ATOM   4269 1HH1 ARG A 279      45.190  23.020  36.310  1.00  0.00           H
ATOM   4270 2HH1 ARG A 279      45.870  21.870  35.100  1.00  0.00           H
ATOM   4271  NH2 ARG A 279      48.060  21.840  35.850  1.00  0.00           N
ATOM   4272 1HH2 ARG A 279      48.970  22.200  36.090  1.00  0.00           H
ATOM   4273 2HH2 ARG A 279      47.930  21.570  34.900  1.00  0.00           H
ATOM   4274  C   ARG A 279      46.000  27.490  40.390  1.00  0.00           C
ATOM   4275  O   ARG A 279      44.810  27.330  40.170  1.00  0.00           O
ATOM   4276  N   THR A 280      46.580  28.720  40.480  1.00  0.00           N
ATOM   4277  HN  THR A 280      47.560  28.830  40.620  1.00  0.00           H
ATOM   4278  CA  THR A 280      45.840  29.980  40.540  1.00  0.00           C
ATOM   4279  HA  THR A 280      44.860  29.550  40.430  1.00  0.00           H
ATOM   4280  CB  THR A 280      45.760  30.710  41.830  1.00  0.00           C
ATOM   4281  HB  THR A 280      45.400  31.760  41.740  1.00  0.00           H
ATOM   4282  OG1 THR A 280      47.040  30.730  42.420  1.00  0.00           O
ATOM   4283  HG1 THR A 280      47.190  29.860  42.800  1.00  0.00           H
ATOM   4284  CG2 THR A 280      44.790  30.050  42.760  1.00  0.00           C
ATOM   4285 1HG2 THR A 280      45.180  29.010  42.810  1.00  0.00           H
ATOM   4286 2HG2 THR A 280      43.720  30.060  42.480  1.00  0.00           H
ATOM   4287 3HG2 THR A 280      44.890  30.530  43.750  1.00  0.00           H
ATOM   4288  C   THR A 280      46.150  30.910  39.370  1.00  0.00           C
ATOM   4289  O   THR A 280      47.260  30.920  38.810  1.00  0.00           O
ATOM   4290  N   ILE A 281      45.210  31.710  39.000  1.00  0.00           N
ATOM   4291  HN  ILE A 281      44.380  31.860  39.520  1.00  0.00           H
ATOM   4292  CA  ILE A 281      45.400  32.680  37.910  1.00  0.00           C
ATOM   4293  HA  ILE A 281      46.390  32.590  37.490  1.00  0.00           H
ATOM   4294  CB  ILE A 281      44.270  32.500  36.920  1.00  0.00           C
ATOM   4295  HB  ILE A 281      43.300  32.800  37.360  1.00  0.00           H
ATOM   4296  CG2 ILE A 281      44.590  33.600  35.840  1.00  0.00           C
ATOM   4297 1HG2 ILE A 281      43.980  33.470  34.920  1.00  0.00           H
ATOM   4298 2HG2 ILE A 281      45.640  33.470  35.510  1.00  0.00           H
ATOM   4299 3HG2 ILE A 281      44.310  34.640  36.150  1.00  0.00           H
ATOM   4300  CG1 ILE A 281      44.110  31.070  36.410  1.00  0.00           C
ATOM   4301 1HG1 ILE A 281      44.000  30.480  37.340  1.00  0.00           H
ATOM   4302 2HG1 ILE A 281      44.980  30.600  35.900  1.00  0.00           H
ATOM   4303  CD  ILE A 281      42.930  30.890  35.520  1.00  0.00           C
ATOM   4304  HD1 ILE A 281      42.000  31.290  35.980  1.00  0.00           H
ATOM   4305  HD2 ILE A 281      42.960  29.830  35.200  1.00  0.00           H
ATOM   4306  HD3 ILE A 281      43.060  31.410  34.540  1.00  0.00           H
ATOM   4307  C   ILE A 281      45.330  34.010  38.530  1.00  0.00           C
ATOM   4308  O   ILE A 281      44.240  34.440  38.950  1.00  0.00           O
ATOM   4309  N   LEU A 282      46.520  34.620  38.730  1.00  0.00           N
ATOM   4310  HN  LEU A 282      47.330  34.160  38.390  1.00  0.00           H
ATOM   4311  CA  LEU A 282      46.680  35.940  39.410  1.00  0.00           C
ATOM   4312  HA  LEU A 282      47.730  36.190  39.290  1.00  0.00           H
ATOM   4313  CB  LEU A 282      45.810  37.060  38.780  1.00  0.00           C
ATOM   4314  HB1 LEU A 282      46.080  38.000  39.290  1.00  0.00           H
ATOM   4315  HB2 LEU A 282      44.760  36.730  38.980  1.00  0.00           H
ATOM   4316  CG  LEU A 282      46.030  37.180  37.270  1.00  0.00           C
ATOM   4317  HG  LEU A 282      46.310  36.210  36.810  1.00  0.00           H
ATOM   4318  CD1 LEU A 282      44.670  37.510  36.690  1.00  0.00           C
ATOM   4319 1HD1 LEU A 282      43.920  36.750  37.020  1.00  0.00           H
ATOM   4320 2HD1 LEU A 282      44.780  37.420  35.590  1.00  0.00           H
ATOM   4321 3HD1 LEU A 282      44.210  38.500  36.880  1.00  0.00           H
ATOM   4322  CD2 LEU A 282      47.050  38.360  37.050  1.00  0.00           C
ATOM   4323 1HD2 LEU A 282      46.610  39.230  37.580  1.00  0.00           H
ATOM   4324 2HD2 LEU A 282      47.360  38.560  36.010  1.00  0.00           H
ATOM   4325 3HD2 LEU A 282      47.890  38.040  37.700  1.00  0.00           H
ATOM   4326  C   LEU A 282      46.490  35.900  41.000  1.00  0.00           C
ATOM   4327  O   LEU A 282      46.430  36.940  41.700  1.00  0.00           O
ATOM   4328  N   GLY A 283      46.570  34.690  41.580  1.00  0.00           N
ATOM   4329  HN  GLY A 283      47.110  34.040  41.060  1.00  0.00           H
ATOM   4330  CA  GLY A 283      46.080  34.320  42.940  1.00  0.00           C
ATOM   4331  HA1 GLY A 283      46.590  34.970  43.640  1.00  0.00           H
ATOM   4332  HA2 GLY A 283      46.310  33.280  43.080  1.00  0.00           H
ATOM   4333  C   GLY A 283      44.560  34.460  43.040  1.00  0.00           C
ATOM   4334  O   GLY A 283      44.090  34.710  44.140  1.00  0.00           O
ATOM   4335  N   SER A 284      43.860  34.250  41.920  1.00  0.00           N
ATOM   4336  HN  SER A 284      44.330  34.090  41.050  1.00  0.00           H
ATOM   4337  CA  SER A 284      42.440  34.040  41.810  1.00  0.00           C
ATOM   4338  HA  SER A 284      42.070  34.230  42.810  1.00  0.00           H
ATOM   4339  CB  SER A 284      41.590  35.000  40.880  1.00  0.00           C
ATOM   4340  HB1 SER A 284      41.780  34.710  39.830  1.00  0.00           H
ATOM   4341  HB2 SER A 284      42.010  36.020  40.950  1.00  0.00           H
ATOM   4342  OG  SER A 284      40.220  34.970  41.210  1.00  0.00           O
ATOM   4343  HG1 SER A 284      39.810  35.690  40.740  1.00  0.00           H
ATOM   4344  C   SER A 284      42.170  32.590  41.450  1.00  0.00           C
ATOM   4345  O   SER A 284      42.620  32.010  40.440  1.00  0.00           O
ATOM   4346  N   ALA A 285      41.430  31.930  42.370  1.00  0.00           N
ATOM   4347  HN  ALA A 285      41.020  32.490  43.090  1.00  0.00           H
ATOM   4348  CA  ALA A 285      40.860  30.550  42.290  1.00  0.00           C
ATOM   4349  HA  ALA A 285      41.400  29.920  41.590  1.00  0.00           H
ATOM   4350  CB  ALA A 285      40.940  30.100  43.790  1.00  0.00           C
ATOM   4351  HB1 ALA A 285      40.070  30.630  44.230  1.00  0.00           H
ATOM   4352  HB2 ALA A 285      41.850  30.310  44.390  1.00  0.00           H
ATOM   4353  HB3 ALA A 285      40.680  29.020  43.740  1.00  0.00           H
ATOM   4354  C   ALA A 285      39.460  30.690  41.810  1.00  0.00           C
ATOM   4355  O   ALA A 285      38.640  29.800  42.000  1.00  0.00           O
ATOM   4356  N   LEU A 286      39.110  31.800  41.120  1.00  0.00           N
ATOM   4357  HN  LEU A 286      39.760  32.550  41.010  1.00  0.00           H
ATOM   4358  CA  LEU A 286      37.790  31.940  40.640  1.00  0.00           C
ATOM   4359  HA  LEU A 286      37.300  30.990  40.550  1.00  0.00           H
ATOM   4360  CB  LEU A 286      37.020  32.790  41.620  1.00  0.00           C
ATOM   4361  HB1 LEU A 286      37.600  33.700  41.880  1.00  0.00           H
ATOM   4362  HB2 LEU A 286      36.920  32.180  42.540  1.00  0.00           H
ATOM   4363  CG  LEU A 286      35.570  33.210  41.280  1.00  0.00           C
ATOM   4364  HG  LEU A 286      35.490  33.750  40.310  1.00  0.00           H
ATOM   4365  CD1 LEU A 286      34.730  31.960  41.170  1.00  0.00           C
ATOM   4366 1HD1 LEU A 286      33.750  32.350  40.820  1.00  0.00           H
ATOM   4367 2HD1 LEU A 286      34.550  31.490  42.170  1.00  0.00           H
ATOM   4368 3HD1 LEU A 286      35.210  31.280  40.440  1.00  0.00           H
ATOM   4369  CD2 LEU A 286      34.990  34.170  42.320  1.00  0.00           C
ATOM   4370 1HD2 LEU A 286      33.950  34.370  42.000  1.00  0.00           H
ATOM   4371 2HD2 LEU A 286      35.630  35.080  42.260  1.00  0.00           H
ATOM   4372 3HD2 LEU A 286      34.970  33.730  43.340  1.00  0.00           H
ATOM   4373  C   LEU A 286      37.810  32.540  39.290  1.00  0.00           C
ATOM   4374  O   LEU A 286      38.490  33.530  39.050  1.00  0.00           O
ATOM   4375  N   LEU A 287      37.120  31.860  38.340  1.00  0.00           N
ATOM   4376  HN  LEU A 287      36.830  30.930  38.540  1.00  0.00           H
ATOM   4377  CA  LEU A 287      37.000  32.410  36.960  1.00  0.00           C
ATOM   4378  HA  LEU A 287      37.980  32.750  36.640  1.00  0.00           H
ATOM   4379  CB  LEU A 287      36.390  31.430  36.020  1.00  0.00           C
ATOM   4380  HB1 LEU A 287      36.140  31.790  35.000  1.00  0.00           H
ATOM   4381  HB2 LEU A 287      35.450  31.230  36.580  1.00  0.00           H
ATOM   4382  CG  LEU A 287      37.210  30.120  35.800  1.00  0.00           C
ATOM   4383  HG  LEU A 287      37.700  29.860  36.770  1.00  0.00           H
ATOM   4384  CD1 LEU A 287      36.310  28.930  35.360  1.00  0.00           C
ATOM   4385 1HD1 LEU A 287      36.900  28.000  35.250  1.00  0.00           H
ATOM   4386 2HD1 LEU A 287      35.860  29.290  34.410  1.00  0.00           H
ATOM   4387 3HD1 LEU A 287      35.540  28.740  36.140  1.00  0.00           H
ATOM   4388  CD2 LEU A 287      38.260  30.300  34.710  1.00  0.00           C
ATOM   4389 1HD2 LEU A 287      37.650  30.310  33.770  1.00  0.00           H
ATOM   4390 2HD2 LEU A 287      38.930  29.410  34.690  1.00  0.00           H
ATOM   4391 3HD2 LEU A 287      38.850  31.230  34.800  1.00  0.00           H
ATOM   4392  C   LEU A 287      36.270  33.730  36.950  1.00  0.00           C
ATOM   4393  O   LEU A 287      35.100  33.880  37.250  1.00  0.00           O
ATOM   4394  N   GLU A 288      36.920  34.830  36.510  1.00  0.00           N
ATOM   4395  HN  GLU A 288      37.870  34.760  36.200  1.00  0.00           H
ATOM   4396  CA  GLU A 288      36.340  36.140  36.640  1.00  0.00           C
ATOM   4397  HA  GLU A 288      35.370  36.120  37.120  1.00  0.00           H
ATOM   4398  CB  GLU A 288      37.270  37.000  37.500  1.00  0.00           C
ATOM   4399  HB1 GLU A 288      36.930  38.030  37.740  1.00  0.00           H
ATOM   4400  HB2 GLU A 288      38.260  37.160  37.030  1.00  0.00           H
ATOM   4401  CG  GLU A 288      37.570  36.400  38.850  1.00  0.00           C
ATOM   4402  HG1 GLU A 288      38.570  35.930  38.810  1.00  0.00           H
ATOM   4403  HG2 GLU A 288      36.890  35.650  39.310  1.00  0.00           H
ATOM   4404  CD  GLU A 288      37.630  37.350  40.020  1.00  0.00           C
ATOM   4405  OE1 GLU A 288      38.540  37.290  40.850  1.00  0.00           O
ATOM   4406  OE2 GLU A 288      36.780  38.260  40.140  1.00  0.00           O
ATOM   4407  C   GLU A 288      36.170  36.870  35.340  1.00  0.00           C
ATOM   4408  O   GLU A 288      37.020  36.890  34.490  1.00  0.00           O
ATOM   4409  N   ASP A 289      35.020  37.510  35.240  1.00  0.00           N
ATOM   4410  HN  ASP A 289      34.400  37.350  36.000  1.00  0.00           H
ATOM   4411  CA  ASP A 289      34.410  38.140  33.990  1.00  0.00           C
ATOM   4412  HA  ASP A 289      35.180  38.060  33.230  1.00  0.00           H
ATOM   4413  CB  ASP A 289      33.200  37.310  33.480  1.00  0.00           C
ATOM   4414  HB1 ASP A 289      33.580  36.280  33.320  1.00  0.00           H
ATOM   4415  HB2 ASP A 289      32.860  37.520  32.440  1.00  0.00           H
ATOM   4416  CG  ASP A 289      32.080  37.160  34.380  1.00  0.00           C
ATOM   4417  OD1 ASP A 289      30.980  36.790  33.950  1.00  0.00           O
ATOM   4418  OD2 ASP A 289      32.270  37.280  35.620  1.00  0.00           O
ATOM   4419  C   ASP A 289      34.200  39.600  34.220  1.00  0.00           C
ATOM   4420  O   ASP A 289      33.300  40.230  33.570  1.00  0.00           O
ATOM   4421  N   GLU A 290      34.790  40.220  35.210  1.00  0.00           N
ATOM   4422  HN  GLU A 290      35.210  39.620  35.890  1.00  0.00           H
ATOM   4423  CA  GLU A 290      34.580  41.670  35.450  1.00  0.00           C
ATOM   4424  HA  GLU A 290      33.730  42.070  34.910  1.00  0.00           H
ATOM   4425  CB  GLU A 290      34.460  41.910  36.970  1.00  0.00           C
ATOM   4426  HB1 GLU A 290      34.330  43.000  37.130  1.00  0.00           H
ATOM   4427  HB2 GLU A 290      35.330  41.520  37.550  1.00  0.00           H
ATOM   4428  CG  GLU A 290      33.220  41.420  37.640  1.00  0.00           C
ATOM   4429  HG1 GLU A 290      33.120  40.320  37.590  1.00  0.00           H
ATOM   4430  HG2 GLU A 290      32.320  41.940  37.240  1.00  0.00           H
ATOM   4431  CD  GLU A 290      33.260  41.760  39.120  1.00  0.00           C
ATOM   4432  OE1 GLU A 290      33.160  42.920  39.540  1.00  0.00           O
ATOM   4433  OE2 GLU A 290      33.470  40.820  39.960  1.00  0.00           O
ATOM   4434  C   GLU A 290      35.550  42.520  34.810  1.00  0.00           C
ATOM   4435  O   GLU A 290      35.460  43.730  34.920  1.00  0.00           O
ATOM   4436  N   PHE A 291      36.590  42.010  34.040  1.00  0.00           N
ATOM   4437  HN  PHE A 291      36.470  41.040  33.840  1.00  0.00           H
ATOM   4438  CA  PHE A 291      37.540  42.830  33.340  1.00  0.00           C
ATOM   4439  HA  PHE A 291      37.460  43.830  33.740  1.00  0.00           H
ATOM   4440  CB  PHE A 291      38.980  42.310  33.610  1.00  0.00           C
ATOM   4441  HB1 PHE A 291      39.650  42.860  32.910  1.00  0.00           H
ATOM   4442  HB2 PHE A 291      39.070  41.250  33.320  1.00  0.00           H
ATOM   4443  CG  PHE A 291      39.460  42.540  35.050  1.00  0.00           C
ATOM   4444  CD1 PHE A 291      40.130  43.730  35.440  1.00  0.00           C
ATOM   4445  HD1 PHE A 291      40.260  44.450  34.640  1.00  0.00           H
ATOM   4446  CE1 PHE A 291      40.680  43.810  36.730  1.00  0.00           C
ATOM   4447  HE1 PHE A 291      41.320  44.670  36.870  1.00  0.00           H
ATOM   4448  CZ  PHE A 291      40.730  42.670  37.580  1.00  0.00           C
ATOM   4449  HZ  PHE A 291      41.110  42.670  38.590  1.00  0.00           H
ATOM   4450  CD2 PHE A 291      39.330  41.490  35.950  1.00  0.00           C
ATOM   4451  HD2 PHE A 291      38.690  40.690  35.620  1.00  0.00           H
ATOM   4452  CE2 PHE A 291      39.970  41.550  37.220  1.00  0.00           C
ATOM   4453  HE2 PHE A 291      39.730  40.750  37.910  1.00  0.00           H
ATOM   4454  C   PHE A 291      37.360  42.680  31.830  1.00  0.00           C
ATOM   4455  O   PHE A 291      37.320  41.540  31.330  1.00  0.00           O
ATOM   4456  N   THR A 292      37.160  43.810  31.140  1.00  0.00           N
ATOM   4457  HN  THR A 292      37.340  44.710  31.530  1.00  0.00           H
ATOM   4458  CA  THR A 292      36.870  43.810  29.720  1.00  0.00           C
ATOM   4459  HA  THR A 292      36.330  42.890  29.550  1.00  0.00           H
ATOM   4460  CB  THR A 292      35.880  44.960  29.230  1.00  0.00           C
ATOM   4461  HB  THR A 292      35.640  44.860  28.150  1.00  0.00           H
ATOM   4462  OG1 THR A 292      36.240  46.260  29.630  1.00  0.00           O
ATOM   4463  HG1 THR A 292      36.520  46.200  30.540  1.00  0.00           H
ATOM   4464  CG2 THR A 292      34.580  44.760  30.050  1.00  0.00           C
ATOM   4465 1HG2 THR A 292      34.670  44.810  31.160  1.00  0.00           H
ATOM   4466 2HG2 THR A 292      34.260  43.740  29.780  1.00  0.00           H
ATOM   4467 3HG2 THR A 292      33.950  45.560  29.610  1.00  0.00           H
ATOM   4468  C   THR A 292      38.120  43.930  28.860  1.00  0.00           C
ATOM   4469  O   THR A 292      39.110  44.550  29.330  1.00  0.00           O
ATOM   4470  N   PRO A 293      38.140  43.470  27.610  1.00  0.00           N
ATOM   4471  CD  PRO A 293      37.050  42.600  27.080  1.00  0.00           C
ATOM   4472  HD1 PRO A 293      36.090  43.170  27.080  1.00  0.00           H
ATOM   4473  HD2 PRO A 293      36.790  41.740  27.730  1.00  0.00           H
ATOM   4474  CA  PRO A 293      39.210  43.680  26.620  1.00  0.00           C
ATOM   4475  HA  PRO A 293      40.030  43.060  26.960  1.00  0.00           H
ATOM   4476  CB  PRO A 293      38.630  43.270  25.250  1.00  0.00           C
ATOM   4477  HB1 PRO A 293      39.400  42.800  24.600  1.00  0.00           H
ATOM   4478  HB2 PRO A 293      38.120  44.160  24.820  1.00  0.00           H
ATOM   4479  CG  PRO A 293      37.600  42.280  25.620  1.00  0.00           C
ATOM   4480  HG1 PRO A 293      36.750  42.260  24.900  1.00  0.00           H
ATOM   4481  HG2 PRO A 293      37.940  41.230  25.670  1.00  0.00           H
ATOM   4482  C   PRO A 293      39.850  45.110  26.590  1.00  0.00           C
ATOM   4483  O   PRO A 293      41.080  45.250  26.560  1.00  0.00           O
ATOM   4484  N   PHE A 294      38.970  46.120  26.610  1.00  0.00           N
ATOM   4485  HN  PHE A 294      37.990  45.980  26.740  1.00  0.00           H
ATOM   4486  CA  PHE A 294      39.350  47.540  26.830  1.00  0.00           C
ATOM   4487  HA  PHE A 294      39.980  47.800  25.990  1.00  0.00           H
ATOM   4488  CB  PHE A 294      37.990  48.450  26.970  1.00  0.00           C
ATOM   4489  HB1 PHE A 294      37.260  47.930  27.630  1.00  0.00           H
ATOM   4490  HB2 PHE A 294      37.470  48.310  26.000  1.00  0.00           H
ATOM   4491  CG  PHE A 294      38.130  49.950  27.280  1.00  0.00           C
ATOM   4492  CD1 PHE A 294      39.100  50.600  26.600  1.00  0.00           C
ATOM   4493  HD1 PHE A 294      39.680  50.160  25.810  1.00  0.00           H
ATOM   4494  CE1 PHE A 294      39.270  52.000  26.850  1.00  0.00           C
ATOM   4495  HE1 PHE A 294      40.040  52.560  26.330  1.00  0.00           H
ATOM   4496  CZ  PHE A 294      38.570  52.690  27.800  1.00  0.00           C
ATOM   4497  HZ  PHE A 294      38.600  53.770  27.910  1.00  0.00           H
ATOM   4498  CD2 PHE A 294      37.440  50.590  28.290  1.00  0.00           C
ATOM   4499  HD2 PHE A 294      36.750  50.060  28.930  1.00  0.00           H
ATOM   4500  CE2 PHE A 294      37.660  51.980  28.570  1.00  0.00           C
ATOM   4501  HE2 PHE A 294      37.150  52.380  29.430  1.00  0.00           H
ATOM   4502  C   PHE A 294      40.100  47.810  28.110  1.00  0.00           C
ATOM   4503  O   PHE A 294      41.190  48.460  28.120  1.00  0.00           O
ATOM   4504  N   ASP A 295      39.650  47.330  29.290  1.00  0.00           N
ATOM   4505  HN  ASP A 295      38.830  46.760  29.250  1.00  0.00           H
ATOM   4506  CA  ASP A 295      40.470  47.280  30.530  1.00  0.00           C
ATOM   4507  HA  ASP A 295      40.510  48.310  30.830  1.00  0.00           H
ATOM   4508  CB  ASP A 295      39.750  46.560  31.640  1.00  0.00           C
ATOM   4509  HB1 ASP A 295      40.440  46.570  32.500  1.00  0.00           H
ATOM   4510  HB2 ASP A 295      39.670  45.460  31.520  1.00  0.00           H
ATOM   4511  CG  ASP A 295      38.370  47.120  31.960  1.00  0.00           C
ATOM   4512  OD1 ASP A 295      38.280  48.350  32.080  1.00  0.00           O
ATOM   4513  OD2 ASP A 295      37.480  46.340  32.300  1.00  0.00           O
ATOM   4514  C   ASP A 295      41.890  46.630  30.380  1.00  0.00           C
ATOM   4515  O   ASP A 295      42.870  47.150  30.910  1.00  0.00           O
ATOM   4516  N   VAL A 296      41.930  45.470  29.690  1.00  0.00           N
ATOM   4517  HN  VAL A 296      41.060  45.140  29.350  1.00  0.00           H
ATOM   4518  CA  VAL A 296      43.180  44.770  29.330  1.00  0.00           C
ATOM   4519  HA  VAL A 296      43.720  44.710  30.260  1.00  0.00           H
ATOM   4520  CB  VAL A 296      42.930  43.400  28.790  1.00  0.00           C
ATOM   4521  HB  VAL A 296      42.510  43.400  27.770  1.00  0.00           H
ATOM   4522  CG1 VAL A 296      44.310  42.660  28.760  1.00  0.00           C
ATOM   4523 1HG1 VAL A 296      44.750  42.740  29.780  1.00  0.00           H
ATOM   4524 2HG1 VAL A 296      45.050  43.090  28.050  1.00  0.00           H
ATOM   4525 3HG1 VAL A 296      44.220  41.580  28.500  1.00  0.00           H
ATOM   4526  CG2 VAL A 296      42.060  42.560  29.760  1.00  0.00           C
ATOM   4527 1HG2 VAL A 296      42.650  42.160  30.610  1.00  0.00           H
ATOM   4528 2HG2 VAL A 296      41.870  41.660  29.140  1.00  0.00           H
ATOM   4529 3HG2 VAL A 296      41.070  42.860  30.150  1.00  0.00           H
ATOM   4530  C   VAL A 296      44.160  45.580  28.420  1.00  0.00           C
ATOM   4531  O   VAL A 296      45.280  45.740  28.790  1.00  0.00           O
ATOM   4532  N   VAL A 297      43.660  46.280  27.440  1.00  0.00           N
ATOM   4533  HN  VAL A 297      42.670  46.230  27.320  1.00  0.00           H
ATOM   4534  CA  VAL A 297      44.310  47.290  26.600  1.00  0.00           C
ATOM   4535  HA  VAL A 297      45.150  46.880  26.070  1.00  0.00           H
ATOM   4536  CB  VAL A 297      43.350  47.740  25.470  1.00  0.00           C
ATOM   4537  HB  VAL A 297      42.310  47.840  25.860  1.00  0.00           H
ATOM   4538  CG1 VAL A 297      43.740  49.070  24.820  1.00  0.00           C
ATOM   4539 1HG1 VAL A 297      44.780  49.020  24.420  1.00  0.00           H
ATOM   4540 2HG1 VAL A 297      43.610  49.870  25.590  1.00  0.00           H
ATOM   4541 3HG1 VAL A 297      43.090  49.300  23.950  1.00  0.00           H
ATOM   4542  CG2 VAL A 297      43.120  46.610  24.410  1.00  0.00           C
ATOM   4543 1HG2 VAL A 297      44.120  46.450  23.950  1.00  0.00           H
ATOM   4544 2HG2 VAL A 297      42.450  46.930  23.590  1.00  0.00           H
ATOM   4545 3HG2 VAL A 297      42.690  45.680  24.840  1.00  0.00           H
ATOM   4546  C   VAL A 297      44.890  48.400  27.290  1.00  0.00           C
ATOM   4547  O   VAL A 297      46.040  48.760  27.130  1.00  0.00           O
ATOM   4548  N   ARG A 298      44.110  48.930  28.260  1.00  0.00           N
ATOM   4549  HN  ARG A 298      43.190  48.570  28.380  1.00  0.00           H
ATOM   4550  CA  ARG A 298      44.530  49.960  29.140  1.00  0.00           C
ATOM   4551  HA  ARG A 298      44.900  50.740  28.480  1.00  0.00           H
ATOM   4552  CB  ARG A 298      43.370  50.540  29.970  1.00  0.00           C
ATOM   4553  HB1 ARG A 298      43.730  51.280  30.720  1.00  0.00           H
ATOM   4554  HB2 ARG A 298      42.850  49.810  30.620  1.00  0.00           H
ATOM   4555  CG  ARG A 298      42.260  51.410  29.200  1.00  0.00           C
ATOM   4556  HG1 ARG A 298      41.580  50.700  28.680  1.00  0.00           H
ATOM   4557  HG2 ARG A 298      42.830  52.010  28.460  1.00  0.00           H
ATOM   4558  CD  ARG A 298      41.510  52.320  30.170  1.00  0.00           C
ATOM   4559  HD1 ARG A 298      41.010  53.190  29.700  1.00  0.00           H
ATOM   4560  HD2 ARG A 298      42.120  52.880  30.910  1.00  0.00           H
ATOM   4561  NE  ARG A 298      40.590  51.390  30.880  1.00  0.00           N
ATOM   4562  HE  ARG A 298      40.430  50.460  30.550  1.00  0.00           H
ATOM   4563  CZ  ARG A 298      39.740  51.840  31.820  1.00  0.00           C
ATOM   4564  NH1 ARG A 298      39.560  53.080  32.210  1.00  0.00           N
ATOM   4565 1HH1 ARG A 298      40.210  53.760  31.860  1.00  0.00           H
ATOM   4566 2HH1 ARG A 298      38.930  53.230  32.970  1.00  0.00           H
ATOM   4567  NH2 ARG A 298      38.800  51.070  32.190  1.00  0.00           N
ATOM   4568 1HH2 ARG A 298      38.710  50.090  32.030  1.00  0.00           H
ATOM   4569 2HH2 ARG A 298      38.220  51.350  32.960  1.00  0.00           H
ATOM   4570  C   ARG A 298      45.790  49.590  29.980  1.00  0.00           C
ATOM   4571  O   ARG A 298      46.540  50.410  30.390  1.00  0.00           O
ATOM   4572  N   GLN A 299      45.910  48.270  30.310  1.00  0.00           N
ATOM   4573  HN  GLN A 299      45.260  47.630  29.930  1.00  0.00           H
ATOM   4574  CA  GLN A 299      46.820  47.820  31.310  1.00  0.00           C
ATOM   4575  HA  GLN A 299      47.340  48.660  31.740  1.00  0.00           H
ATOM   4576  CB  GLN A 299      46.020  47.290  32.550  1.00  0.00           C
ATOM   4577  HB1 GLN A 299      46.750  46.820  33.240  1.00  0.00           H
ATOM   4578  HB2 GLN A 299      45.410  46.380  32.340  1.00  0.00           H
ATOM   4579  CG  GLN A 299      45.120  48.360  33.320  1.00  0.00           C
ATOM   4580  HG1 GLN A 299      44.430  48.830  32.590  1.00  0.00           H
ATOM   4581  HG2 GLN A 299      45.860  49.100  33.700  1.00  0.00           H
ATOM   4582  CD  GLN A 299      44.420  47.750  34.500  1.00  0.00           C
ATOM   4583  OE1 GLN A 299      44.900  47.810  35.630  1.00  0.00           O
ATOM   4584  NE2 GLN A 299      43.190  47.260  34.320  1.00  0.00           N
ATOM   4585 1HE2 GLN A 299      42.650  47.280  35.170  1.00  0.00           H
ATOM   4586 2HE2 GLN A 299      42.950  46.840  33.450  1.00  0.00           H
ATOM   4587  C   GLN A 299      47.900  46.920  30.690  1.00  0.00           C
ATOM   4588  O   GLN A 299      48.340  45.920  31.310  1.00  0.00           O
ATOM   4589  N   CYS A 300      48.320  47.110  29.410  1.00  0.00           N
ATOM   4590  HN  CYS A 300      47.920  47.870  28.900  1.00  0.00           H
ATOM   4591  CA  CYS A 300      49.320  46.360  28.690  1.00  0.00           C
ATOM   4592  HA  CYS A 300      49.760  45.690  29.400  1.00  0.00           H
ATOM   4593  CB  CYS A 300      48.760  45.450  27.640  1.00  0.00           C
ATOM   4594  HB1 CYS A 300      47.990  45.840  26.940  1.00  0.00           H
ATOM   4595  HB2 CYS A 300      48.260  44.670  28.250  1.00  0.00           H
ATOM   4596  SG  CYS A 300      49.990  44.470  26.730  1.00  0.00           S
ATOM   4597  HG1 CYS A 300      50.920  45.410  26.630  1.00  0.00           H
ATOM   4598  C   CYS A 300      50.330  47.290  28.040  1.00  0.00           C
ATOM   4599  O   CYS A 300      49.880  48.210  27.440  1.00  0.00           O
ATOM   4600  N   SER A 301      51.660  47.150  28.100  1.00  0.00           N
ATOM   4601  HN  SER A 301      51.990  46.410  28.690  1.00  0.00           H
ATOM   4602  CA  SER A 301      52.590  47.830  27.230  1.00  0.00           C
ATOM   4603  HA  SER A 301      52.220  48.830  27.020  1.00  0.00           H
ATOM   4604  CB  SER A 301      54.090  48.030  27.800  1.00  0.00           C
ATOM   4605  HB1 SER A 301      54.600  47.050  27.930  1.00  0.00           H
ATOM   4606  HB2 SER A 301      54.000  48.510  28.800  1.00  0.00           H
ATOM   4607  OG  SER A 301      54.810  48.890  26.940  1.00  0.00           O
ATOM   4608  HG1 SER A 301      54.370  49.720  26.760  1.00  0.00           H
ATOM   4609  C   SER A 301      52.580  47.090  25.890  1.00  0.00           C
ATOM   4610  O   SER A 301      52.590  45.820  25.900  1.00  0.00           O
ATOM   4611  N   GLY A 302      52.650  47.800  24.750  1.00  0.00           N
ATOM   4612  HN  GLY A 302      52.550  48.790  24.790  1.00  0.00           H
ATOM   4613  CA  GLY A 302      52.980  47.260  23.450  1.00  0.00           C
ATOM   4614  HA1 GLY A 302      53.620  46.410  23.630  1.00  0.00           H
ATOM   4615  HA2 GLY A 302      53.400  48.010  22.790  1.00  0.00           H
ATOM   4616  C   GLY A 302      51.760  46.800  22.680  1.00  0.00           C
ATOM   4617  O   GLY A 302      51.740  45.800  21.980  1.00  0.00           O
ATOM   4618  N   VAL A 303      50.660  47.560  22.770  1.00  0.00           N
ATOM   4619  HN  VAL A 303      50.760  48.400  23.290  1.00  0.00           H
ATOM   4620  CA  VAL A 303      49.370  47.150  22.220  1.00  0.00           C
ATOM   4621  HA  VAL A 303      49.230  46.110  22.450  1.00  0.00           H
ATOM   4622  CB  VAL A 303      48.360  47.950  22.970  1.00  0.00           C
ATOM   4623  HB  VAL A 303      48.410  49.060  22.910  1.00  0.00           H
ATOM   4624  CG1 VAL A 303      46.940  47.670  22.470  1.00  0.00           C
ATOM   4625 1HG1 VAL A 303      46.820  48.110  21.460  1.00  0.00           H
ATOM   4626 2HG1 VAL A 303      46.140  48.090  23.120  1.00  0.00           H
ATOM   4627 3HG1 VAL A 303      46.570  46.630  22.340  1.00  0.00           H
ATOM   4628  CG2 VAL A 303      48.460  47.560  24.440  1.00  0.00           C
ATOM   4629 1HG2 VAL A 303      48.310  46.470  24.540  1.00  0.00           H
ATOM   4630 2HG2 VAL A 303      47.640  48.050  25.020  1.00  0.00           H
ATOM   4631 3HG2 VAL A 303      49.460  47.800  24.850  1.00  0.00           H
ATOM   4632  C   VAL A 303      49.310  47.510  20.710  1.00  0.00           C
ATOM   4633  O   VAL A 303      48.460  46.960  19.940  1.00  0.00           O
ATOM   4634  N   THR A 304      50.170  48.360  20.150  1.00  0.00           N
ATOM   4635  HN  THR A 304      50.870  48.790  20.710  1.00  0.00           H
ATOM   4636  CA  THR A 304      50.220  48.600  18.740  1.00  0.00           C
ATOM   4637  HA  THR A 304      49.690  47.860  18.160  1.00  0.00           H
ATOM   4638  CB  THR A 304      49.580  49.910  18.300  1.00  0.00           C
ATOM   4639  HB  THR A 304      48.740  50.100  19.010  1.00  0.00           H
ATOM   4640  OG1 THR A 304      49.160  49.900  16.990  1.00  0.00           O
ATOM   4641  HG1 THR A 304      48.360  50.430  17.030  1.00  0.00           H
ATOM   4642  CG2 THR A 304      50.520  51.110  18.280  1.00  0.00           C
ATOM   4643 1HG2 THR A 304      50.890  51.390  19.280  1.00  0.00           H
ATOM   4644 2HG2 THR A 304      49.950  52.000  17.940  1.00  0.00           H
ATOM   4645 3HG2 THR A 304      51.410  50.880  17.650  1.00  0.00           H
ATOM   4646  C   THR A 304      51.650  48.500  18.360  1.00  0.00           C
ATOM   4647  O   THR A 304      52.500  49.140  18.920  1.00  0.00           O
ATOM   4648  N   PHE A 305      52.000  47.660  17.380  1.00  0.00           N
ATOM   4649  HN  PHE A 305      51.360  47.400  16.660  1.00  0.00           H
ATOM   4650  CA  PHE A 305      53.420  47.410  17.090  1.00  0.00           C
ATOM   4651  HA  PHE A 305      53.830  48.410  17.110  1.00  0.00           H
ATOM   4652  CB  PHE A 305      54.190  46.560  18.200  1.00  0.00           C
ATOM   4653  HB1 PHE A 305      53.830  46.980  19.170  1.00  0.00           H
ATOM   4654  HB2 PHE A 305      55.280  46.760  18.150  1.00  0.00           H
ATOM   4655  CG  PHE A 305      54.020  45.090  18.160  1.00  0.00           C
ATOM   4656  CD1 PHE A 305      55.010  44.160  17.690  1.00  0.00           C
ATOM   4657  HD1 PHE A 305      56.020  44.490  17.520  1.00  0.00           H
ATOM   4658  CE1 PHE A 305      54.740  42.810  17.800  1.00  0.00           C
ATOM   4659  HE1 PHE A 305      55.490  42.120  17.460  1.00  0.00           H
ATOM   4660  CZ  PHE A 305      53.540  42.320  18.320  1.00  0.00           C
ATOM   4661  HZ  PHE A 305      53.310  41.270  18.230  1.00  0.00           H
ATOM   4662  CD2 PHE A 305      52.860  44.600  18.640  1.00  0.00           C
ATOM   4663  HD2 PHE A 305      52.090  45.250  19.020  1.00  0.00           H
ATOM   4664  CE2 PHE A 305      52.560  43.250  18.700  1.00  0.00           C
ATOM   4665  HE2 PHE A 305      51.610  42.910  19.090  1.00  0.00           H
ATOM   4666  C   PHE A 305      53.660  46.750  15.710  1.00  0.00           C
ATOM   4667  O   PHE A 305      54.800  46.780  15.290  1.00  0.00           O
ATOM   4668  N   GLN A 306      52.670  46.200  15.000  1.00  0.00           N
ATOM   4669  HN  GLN A 306      51.740  46.140  15.360  1.00  0.00           H
ATOM   4670  CA  GLN A 306      52.720  45.890  13.630  1.00  0.00           C
ATOM   4671  HA  GLN A 306      53.710  45.690  13.240  1.00  0.00           H
ATOM   4672  CB  GLN A 306      51.780  44.700  13.390  1.00  0.00           C
ATOM   4673  HB1 GLN A 306      51.620  44.600  12.290  1.00  0.00           H
ATOM   4674  HB2 GLN A 306      50.800  45.010  13.820  1.00  0.00           H
ATOM   4675  CG  GLN A 306      52.250  43.340  13.860  1.00  0.00           C
ATOM   4676  HG1 GLN A 306      51.640  42.560  13.360  1.00  0.00           H
ATOM   4677  HG2 GLN A 306      52.240  43.390  14.970  1.00  0.00           H
ATOM   4678  CD  GLN A 306      53.770  42.970  13.620  1.00  0.00           C
ATOM   4679  OE1 GLN A 306      53.980  42.180  12.720  1.00  0.00           O
ATOM   4680  NE2 GLN A 306      54.740  43.580  14.440  1.00  0.00           N
ATOM   4681 1HE2 GLN A 306      55.680  43.300  14.270  1.00  0.00           H
ATOM   4682 2HE2 GLN A 306      54.420  43.990  15.300  1.00  0.00           H
ATOM   4683  C   GLN A 306      52.200  47.120  12.820  1.00  0.00           C
ATOM   4684  OT1 GLN A 306      52.530  47.160  11.600  1.00  0.00           O
ATOM   4685  OT2 GLN A 306      51.500  47.990  13.430  1.00  0.00           O
ATOM   4686  N   SER B   1      23.400  46.520  49.530  1.00  0.00           N
ATOM   4687  HT1 SER B   1      23.920  47.310  49.090  1.00  0.00           H
ATOM   4688  HT2 SER B   1      23.430  46.480  50.570  1.00  0.00           H
ATOM   4689  HT3 SER B   1      22.390  46.610  49.310  1.00  0.00           H
ATOM   4690  CA  SER B   1      23.920  45.240  49.060  1.00  0.00           C
ATOM   4691  HA  SER B   1      23.310  44.420  49.410  1.00  0.00           H
ATOM   4692  CB  SER B   1      23.930  45.230  47.520  1.00  0.00           C
ATOM   4693  HB1 SER B   1      22.900  45.270  47.120  1.00  0.00           H
ATOM   4694  HB2 SER B   1      24.370  44.290  47.130  1.00  0.00           H
ATOM   4695  OG  SER B   1      24.620  46.390  46.990  1.00  0.00           O
ATOM   4696  HG1 SER B   1      24.570  46.360  46.030  1.00  0.00           H
ATOM   4697  C   SER B   1      25.340  44.930  49.540  1.00  0.00           C
ATOM   4698  O   SER B   1      26.110  45.710  50.000  1.00  0.00           O
ATOM   4699  N   GLY B   2      25.660  43.630  49.440  1.00  0.00           N
ATOM   4700  HN  GLY B   2      24.970  43.050  49.000  1.00  0.00           H
ATOM   4701  CA  GLY B   2      26.840  43.000  49.920  1.00  0.00           C
ATOM   4702  HA1 GLY B   2      26.830  41.970  49.590  1.00  0.00           H
ATOM   4703  HA2 GLY B   2      26.990  42.990  50.990  1.00  0.00           H
ATOM   4704  C   GLY B   2      28.150  43.520  49.390  1.00  0.00           C
ATOM   4705  O   GLY B   2      28.270  44.280  48.400  1.00  0.00           O
ATOM   4706  N   PHE B   3      29.120  43.320  50.330  1.00  0.00           N
ATOM   4707  HN  PHE B   3      29.070  42.520  50.920  1.00  0.00           H
ATOM   4708  CA  PHE B   3      30.390  44.020  50.160  1.00  0.00           C
ATOM   4709  HA  PHE B   3      30.160  45.070  50.100  1.00  0.00           H
ATOM   4710  CB  PHE B   3      31.310  43.790  51.460  1.00  0.00           C
ATOM   4711  HB1 PHE B   3      32.260  44.330  51.310  1.00  0.00           H
ATOM   4712  HB2 PHE B   3      31.570  42.710  51.490  1.00  0.00           H
ATOM   4713  CG  PHE B   3      30.590  44.070  52.730  1.00  0.00           C
ATOM   4714  CD1 PHE B   3      30.040  43.030  53.490  1.00  0.00           C
ATOM   4715  HD1 PHE B   3      30.150  42.080  52.990  1.00  0.00           H
ATOM   4716  CE1 PHE B   3      29.460  43.210  54.790  1.00  0.00           C
ATOM   4717  HE1 PHE B   3      28.930  42.380  55.230  1.00  0.00           H
ATOM   4718  CZ  PHE B   3      29.430  44.470  55.340  1.00  0.00           C
ATOM   4719  HZ  PHE B   3      29.020  44.710  56.310  1.00  0.00           H
ATOM   4720  CD2 PHE B   3      30.650  45.380  53.370  1.00  0.00           C
ATOM   4721  HD2 PHE B   3      31.200  46.150  52.850  1.00  0.00           H
ATOM   4722  CE2 PHE B   3      29.950  45.540  54.620  1.00  0.00           C
ATOM   4723  HE2 PHE B   3      29.990  46.500  55.110  1.00  0.00           H
ATOM   4724  C   PHE B   3      31.180  43.540  48.920  1.00  0.00           C
ATOM   4725  O   PHE B   3      31.310  42.370  48.590  1.00  0.00           O
ATOM   4726  N   ARG B   4      31.770  44.470  48.180  1.00  0.00           N
ATOM   4727  HN  ARG B   4      31.690  45.400  48.520  1.00  0.00           H
ATOM   4728  CA  ARG B   4      32.780  44.220  47.100  1.00  0.00           C
ATOM   4729  HA  ARG B   4      33.310  43.290  47.300  1.00  0.00           H
ATOM   4730  CB  ARG B   4      32.160  44.090  45.670  1.00  0.00           C
ATOM   4731  HB1 ARG B   4      32.980  43.920  44.950  1.00  0.00           H
ATOM   4732  HB2 ARG B   4      31.620  45.010  45.360  1.00  0.00           H
ATOM   4733  CG  ARG B   4      31.150  43.000  45.490  1.00  0.00           C
ATOM   4734  HG1 ARG B   4      30.820  43.100  44.430  1.00  0.00           H
ATOM   4735  HG2 ARG B   4      30.290  43.110  46.170  1.00  0.00           H
ATOM   4736  CD  ARG B   4      31.800  41.650  45.730  1.00  0.00           C
ATOM   4737  HD1 ARG B   4      32.350  41.450  46.670  1.00  0.00           H
ATOM   4738  HD2 ARG B   4      32.580  41.740  44.950  1.00  0.00           H
ATOM   4739  NE  ARG B   4      30.800  40.550  45.300  1.00  0.00           N
ATOM   4740  HE  ARG B   4      30.590  40.410  44.330  1.00  0.00           H
ATOM   4741  CZ  ARG B   4      29.930  39.930  46.130  1.00  0.00           C
ATOM   4742  NH1 ARG B   4      29.860  40.160  47.440  1.00  0.00           N
ATOM   4743 1HH1 ARG B   4      30.420  40.880  47.870  1.00  0.00           H
ATOM   4744 2HH1 ARG B   4      29.210  39.680  48.020  1.00  0.00           H
ATOM   4745  NH2 ARG B   4      29.070  39.110  45.590  1.00  0.00           N
ATOM   4746 1HH2 ARG B   4      29.320  38.860  44.650  1.00  0.00           H
ATOM   4747 2HH2 ARG B   4      28.330  38.700  46.130  1.00  0.00           H
ATOM   4748  C   ARG B   4      33.780  45.430  47.220  1.00  0.00           C
ATOM   4749  O   ARG B   4      33.400  46.560  47.570  1.00  0.00           O
ATOM   4750  N   LYS B   5      35.010  45.120  46.840  1.00  0.00           N
ATOM   4751  HN  LYS B   5      35.200  44.220  46.460  1.00  0.00           H
ATOM   4752  CA  LYS B   5      36.150  46.040  46.770  1.00  0.00           C
ATOM   4753  HA  LYS B   5      36.360  46.340  47.780  1.00  0.00           H
ATOM   4754  CB  LYS B   5      37.450  45.320  46.320  1.00  0.00           C
ATOM   4755  HB1 LYS B   5      38.350  45.970  46.340  1.00  0.00           H
ATOM   4756  HB2 LYS B   5      37.410  44.930  45.280  1.00  0.00           H
ATOM   4757  CG  LYS B   5      37.810  44.130  47.210  1.00  0.00           C
ATOM   4758  HG1 LYS B   5      37.020  43.360  47.070  1.00  0.00           H
ATOM   4759  HG2 LYS B   5      37.690  44.380  48.280  1.00  0.00           H
ATOM   4760  CD  LYS B   5      39.120  43.410  46.930  1.00  0.00           C
ATOM   4761  HD1 LYS B   5      39.310  42.780  47.830  1.00  0.00           H
ATOM   4762  HD2 LYS B   5      39.900  44.200  46.880  1.00  0.00           H
ATOM   4763  CE  LYS B   5      39.130  42.540  45.710  1.00  0.00           C
ATOM   4764  HE1 LYS B   5      39.110  43.150  44.780  1.00  0.00           H
ATOM   4765  HE2 LYS B   5      38.230  41.880  45.710  1.00  0.00           H
ATOM   4766  NZ  LYS B   5      40.370  41.730  45.680  1.00  0.00           N
ATOM   4767  HZ1 LYS B   5      40.310  41.090  46.490  1.00  0.00           H
ATOM   4768  HZ2 LYS B   5      41.240  42.280  45.800  1.00  0.00           H
ATOM   4769  HZ3 LYS B   5      40.410  41.070  44.870  1.00  0.00           H
ATOM   4770  C   LYS B   5      36.070  47.340  45.970  1.00  0.00           C
ATOM   4771  O   LYS B   5      35.690  47.360  44.840  1.00  0.00           O
ATOM   4772  N   MET B   6      36.300  48.460  46.690  1.00  0.00           N
ATOM   4773  HN  MET B   6      36.500  48.350  47.670  1.00  0.00           H
ATOM   4774  CA  MET B   6      36.170  49.810  46.220  1.00  0.00           C
ATOM   4775  HA  MET B   6      36.270  49.820  45.150  1.00  0.00           H
ATOM   4776  CB  MET B   6      34.810  50.430  46.480  1.00  0.00           C
ATOM   4777  HB1 MET B   6      34.090  49.940  45.790  1.00  0.00           H
ATOM   4778  HB2 MET B   6      34.770  51.500  46.200  1.00  0.00           H
ATOM   4779  CG  MET B   6      34.300  50.170  47.940  1.00  0.00           C
ATOM   4780  HG1 MET B   6      35.080  50.530  48.630  1.00  0.00           H
ATOM   4781  HG2 MET B   6      34.220  49.070  48.100  1.00  0.00           H
ATOM   4782  SD  MET B   6      32.760  51.190  48.200  1.00  0.00           S
ATOM   4783  CE  MET B   6      33.560  52.670  48.830  1.00  0.00           C
ATOM   4784  HE1 MET B   6      34.450  52.910  48.210  1.00  0.00           H
ATOM   4785  HE2 MET B   6      33.930  52.560  49.870  1.00  0.00           H
ATOM   4786  HE3 MET B   6      32.890  53.550  48.940  1.00  0.00           H
ATOM   4787  C   MET B   6      37.290  50.720  46.750  1.00  0.00           C
ATOM   4788  O   MET B   6      37.980  50.340  47.690  1.00  0.00           O
ATOM   4789  N   ALA B   7      37.550  51.940  46.170  1.00  0.00           N
ATOM   4790  HN  ALA B   7      36.920  52.370  45.540  1.00  0.00           H
ATOM   4791  CA  ALA B   7      38.720  52.690  46.560  1.00  0.00           C
ATOM   4792  HA  ALA B   7      39.240  52.150  47.330  1.00  0.00           H
ATOM   4793  CB  ALA B   7      39.640  52.940  45.370  1.00  0.00           C
ATOM   4794  HB1 ALA B   7      40.490  53.630  45.590  1.00  0.00           H
ATOM   4795  HB2 ALA B   7      39.180  53.380  44.460  1.00  0.00           H
ATOM   4796  HB3 ALA B   7      40.150  52.000  45.070  1.00  0.00           H
ATOM   4797  C   ALA B   7      38.260  54.050  47.000  1.00  0.00           C
ATOM   4798  O   ALA B   7      37.110  54.460  46.800  1.00  0.00           O
ATOM   4799  N   PHE B   8      39.150  54.860  47.780  1.00  0.00           N
ATOM   4800  HN  PHE B   8      40.090  54.540  47.900  1.00  0.00           H
ATOM   4801  CA  PHE B   8      38.860  56.230  47.970  1.00  0.00           C
ATOM   4802  HA  PHE B   8      37.910  56.200  48.500  1.00  0.00           H
ATOM   4803  CB  PHE B   8      39.990  56.890  48.800  1.00  0.00           C
ATOM   4804  HB1 PHE B   8      39.900  58.000  48.850  1.00  0.00           H
ATOM   4805  HB2 PHE B   8      40.970  56.620  48.340  1.00  0.00           H
ATOM   4806  CG  PHE B   8      40.010  56.410  50.190  1.00  0.00           C
ATOM   4807  CD1 PHE B   8      39.070  56.860  51.180  1.00  0.00           C
ATOM   4808  HD1 PHE B   8      38.310  57.550  50.850  1.00  0.00           H
ATOM   4809  CE1 PHE B   8      39.110  56.330  52.440  1.00  0.00           C
ATOM   4810  HE1 PHE B   8      38.370  56.730  53.120  1.00  0.00           H
ATOM   4811  CZ  PHE B   8      40.160  55.490  52.830  1.00  0.00           C
ATOM   4812  HZ  PHE B   8      40.310  55.130  53.840  1.00  0.00           H
ATOM   4813  CD2 PHE B   8      41.050  55.560  50.610  1.00  0.00           C
ATOM   4814  HD2 PHE B   8      41.860  55.270  49.960  1.00  0.00           H
ATOM   4815  CE2 PHE B   8      41.010  54.990  51.830  1.00  0.00           C
ATOM   4816  HE2 PHE B   8      41.750  54.280  52.150  1.00  0.00           H
ATOM   4817  C   PHE B   8      38.660  57.070  46.720  1.00  0.00           C
ATOM   4818  O   PHE B   8      39.350  56.810  45.740  1.00  0.00           O
ATOM   4819  N   PRO B   9      37.870  58.110  46.680  1.00  0.00           N
ATOM   4820  CD  PRO B   9      37.080  58.670  47.870  1.00  0.00           C
ATOM   4821  HD1 PRO B   9      37.660  58.890  48.800  1.00  0.00           H
ATOM   4822  HD2 PRO B   9      36.380  57.840  48.110  1.00  0.00           H
ATOM   4823  CA  PRO B   9      37.620  58.940  45.500  1.00  0.00           C
ATOM   4824  HA  PRO B   9      37.380  58.340  44.640  1.00  0.00           H
ATOM   4825  CB  PRO B   9      36.280  59.670  45.830  1.00  0.00           C
ATOM   4826  HB1 PRO B   9      35.460  58.990  45.540  1.00  0.00           H
ATOM   4827  HB2 PRO B   9      36.030  60.570  45.220  1.00  0.00           H
ATOM   4828  CG  PRO B   9      36.360  59.920  47.330  1.00  0.00           C
ATOM   4829  HG1 PRO B   9      37.040  60.760  47.600  1.00  0.00           H
ATOM   4830  HG2 PRO B   9      35.380  60.150  47.810  1.00  0.00           H
ATOM   4831  C   PRO B   9      38.780  59.780  45.280  1.00  0.00           C
ATOM   4832  O   PRO B   9      39.430  60.280  46.210  1.00  0.00           O
ATOM   4833  N   SER B  10      39.160  60.120  43.980  1.00  0.00           N
ATOM   4834  HN  SER B  10      38.690  59.730  43.200  1.00  0.00           H
ATOM   4835  CA  SER B  10      40.400  60.840  43.720  1.00  0.00           C
ATOM   4836  HA  SER B  10      41.040  60.600  44.560  1.00  0.00           H
ATOM   4837  CB  SER B  10      41.040  60.300  42.400  1.00  0.00           C
ATOM   4838  HB1 SER B  10      41.300  59.230  42.560  1.00  0.00           H
ATOM   4839  HB2 SER B  10      42.030  60.710  42.100  1.00  0.00           H
ATOM   4840  OG  SER B  10      40.060  60.270  41.320  1.00  0.00           O
ATOM   4841  HG1 SER B  10      40.010  61.160  40.960  1.00  0.00           H
ATOM   4842  C   SER B  10      40.400  62.350  43.410  1.00  0.00           C
ATOM   4843  O   SER B  10      41.540  62.870  43.230  1.00  0.00           O
ATOM   4844  N   GLY B  11      39.280  63.040  43.210  1.00  0.00           N
ATOM   4845  HN  GLY B  11      38.430  62.530  43.330  1.00  0.00           H
ATOM   4846  CA  GLY B  11      39.180  64.400  42.780  1.00  0.00           C
ATOM   4847  HA1 GLY B  11      38.170  64.720  43.010  1.00  0.00           H
ATOM   4848  HA2 GLY B  11      39.400  64.570  41.740  1.00  0.00           H
ATOM   4849  C   GLY B  11      39.990  65.470  43.470  1.00  0.00           C
ATOM   4850  O   GLY B  11      40.330  66.450  42.820  1.00  0.00           O
ATOM   4851  N   LYS B  12      40.210  65.320  44.770  1.00  0.00           N
ATOM   4852  HN  LYS B  12      39.810  64.550  45.250  1.00  0.00           H
ATOM   4853  CA  LYS B  12      41.020  66.260  45.510  1.00  0.00           C
ATOM   4854  HA  LYS B  12      40.720  67.260  45.230  1.00  0.00           H
ATOM   4855  CB  LYS B  12      40.690  66.090  46.970  1.00  0.00           C
ATOM   4856  HB1 LYS B  12      41.240  66.880  47.540  1.00  0.00           H
ATOM   4857  HB2 LYS B  12      41.100  65.140  47.370  1.00  0.00           H
ATOM   4858  CG  LYS B  12      39.150  66.250  47.260  1.00  0.00           C
ATOM   4859  HG1 LYS B  12      39.000  66.110  48.360  1.00  0.00           H
ATOM   4860  HG2 LYS B  12      38.630  65.400  46.770  1.00  0.00           H
ATOM   4861  CD  LYS B  12      38.650  67.650  46.910  1.00  0.00           C
ATOM   4862  HD1 LYS B  12      38.520  67.890  45.840  1.00  0.00           H
ATOM   4863  HD2 LYS B  12      39.390  68.430  47.200  1.00  0.00           H
ATOM   4864  CE  LYS B  12      37.430  67.950  47.680  1.00  0.00           C
ATOM   4865  HE1 LYS B  12      37.170  69.020  47.560  1.00  0.00           H
ATOM   4866  HE2 LYS B  12      37.610  67.650  48.730  1.00  0.00           H
ATOM   4867  NZ  LYS B  12      36.270  67.190  47.190  1.00  0.00           N
ATOM   4868  HZ1 LYS B  12      36.310  67.010  46.170  1.00  0.00           H
ATOM   4869  HZ2 LYS B  12      35.450  67.810  47.340  1.00  0.00           H
ATOM   4870  HZ3 LYS B  12      36.120  66.310  47.720  1.00  0.00           H
ATOM   4871  C   LYS B  12      42.560  66.080  45.280  1.00  0.00           C
ATOM   4872  O   LYS B  12      43.320  67.050  45.430  1.00  0.00           O
ATOM   4873  N   VAL B  13      42.960  64.800  44.910  1.00  0.00           N
ATOM   4874  HN  VAL B  13      42.290  64.070  44.840  1.00  0.00           H
ATOM   4875  CA  VAL B  13      44.290  64.440  44.430  1.00  0.00           C
ATOM   4876  HA  VAL B  13      44.980  64.750  45.200  1.00  0.00           H
ATOM   4877  CB  VAL B  13      44.420  62.930  44.440  1.00  0.00           C
ATOM   4878  HB  VAL B  13      43.950  62.430  43.570  1.00  0.00           H
ATOM   4879  CG1 VAL B  13      45.950  62.560  44.280  1.00  0.00           C
ATOM   4880 1HG1 VAL B  13      46.180  61.470  44.380  1.00  0.00           H
ATOM   4881 2HG1 VAL B  13      46.510  63.050  45.100  1.00  0.00           H
ATOM   4882 3HG1 VAL B  13      46.350  62.960  43.320  1.00  0.00           H
ATOM   4883  CG2 VAL B  13      43.940  62.250  45.750  1.00  0.00           C
ATOM   4884 1HG2 VAL B  13      44.320  61.210  45.770  1.00  0.00           H
ATOM   4885 2HG2 VAL B  13      42.840  62.250  45.850  1.00  0.00           H
ATOM   4886 3HG2 VAL B  13      44.390  62.860  46.560  1.00  0.00           H
ATOM   4887  C   VAL B  13      44.550  64.950  43.020  1.00  0.00           C
ATOM   4888  O   VAL B  13      45.640  65.440  42.760  1.00  0.00           O
ATOM   4889  N   GLU B  14      43.580  64.910  42.040  1.00  0.00           N
ATOM   4890  HN  GLU B  14      42.640  64.720  42.330  1.00  0.00           H
ATOM   4891  CA  GLU B  14      43.840  64.870  40.610  1.00  0.00           C
ATOM   4892  HA  GLU B  14      44.350  63.940  40.430  1.00  0.00           H
ATOM   4893  CB  GLU B  14      42.550  64.680  39.870  1.00  0.00           C
ATOM   4894  HB1 GLU B  14      42.560  65.030  38.810  1.00  0.00           H
ATOM   4895  HB2 GLU B  14      41.820  65.370  40.350  1.00  0.00           H
ATOM   4896  CG  GLU B  14      42.100  63.200  39.890  1.00  0.00           C
ATOM   4897  HG1 GLU B  14      42.150  62.690  40.870  1.00  0.00           H
ATOM   4898  HG2 GLU B  14      42.800  62.530  39.350  1.00  0.00           H
ATOM   4899  CD  GLU B  14      40.630  63.080  39.420  1.00  0.00           C
ATOM   4900  OE1 GLU B  14      39.810  62.400  40.150  1.00  0.00           O
ATOM   4901  OE2 GLU B  14      40.280  63.680  38.360  1.00  0.00           O
ATOM   4902  C   GLU B  14      44.600  66.090  40.040  1.00  0.00           C
ATOM   4903  O   GLU B  14      45.490  65.980  39.170  1.00  0.00           O
ATOM   4904  N   GLY B  15      44.180  67.270  40.520  1.00  0.00           N
ATOM   4905  HN  GLY B  15      43.560  67.350  41.290  1.00  0.00           H
ATOM   4906  CA  GLY B  15      44.620  68.530  39.910  1.00  0.00           C
ATOM   4907  HA1 GLY B  15      43.950  69.250  40.350  1.00  0.00           H
ATOM   4908  HA2 GLY B  15      44.740  68.460  38.840  1.00  0.00           H
ATOM   4909  C   GLY B  15      46.070  68.780  40.380  1.00  0.00           C
ATOM   4910  O   GLY B  15      46.780  69.540  39.740  1.00  0.00           O
ATOM   4911  N   CYS B  16      46.500  68.010  41.420  1.00  0.00           N
ATOM   4912  HN  CYS B  16      45.970  67.320  41.890  1.00  0.00           H
ATOM   4913  CA  CYS B  16      47.760  68.250  42.080  1.00  0.00           C
ATOM   4914  HA  CYS B  16      48.110  69.270  42.060  1.00  0.00           H
ATOM   4915  CB  CYS B  16      47.830  67.610  43.510  1.00  0.00           C
ATOM   4916  HB1 CYS B  16      48.800  67.780  44.020  1.00  0.00           H
ATOM   4917  HB2 CYS B  16      47.780  66.500  43.500  1.00  0.00           H
ATOM   4918  SG  CYS B  16      46.490  68.270  44.680  1.00  0.00           S
ATOM   4919  HG1 CYS B  16      45.390  67.870  44.060  1.00  0.00           H
ATOM   4920  C   CYS B  16      48.930  67.520  41.350  1.00  0.00           C
ATOM   4921  O   CYS B  16      50.090  67.650  41.680  1.00  0.00           O
ATOM   4922  N   MET B  17      48.610  66.770  40.240  1.00  0.00           N
ATOM   4923  HN  MET B  17      47.660  66.740  39.950  1.00  0.00           H
ATOM   4924  CA  MET B  17      49.650  66.250  39.480  1.00  0.00           C
ATOM   4925  HA  MET B  17      50.300  65.780  40.200  1.00  0.00           H
ATOM   4926  CB  MET B  17      49.140  65.180  38.490  1.00  0.00           C
ATOM   4927  HB1 MET B  17      49.980  65.030  37.770  1.00  0.00           H
ATOM   4928  HB2 MET B  17      48.200  65.590  38.060  1.00  0.00           H
ATOM   4929  CG  MET B  17      48.780  63.750  39.070  1.00  0.00           C
ATOM   4930  HG1 MET B  17      49.730  63.210  39.250  1.00  0.00           H
ATOM   4931  HG2 MET B  17      48.330  63.310  38.160  1.00  0.00           H
ATOM   4932  SD  MET B  17      47.520  63.600  40.390  1.00  0.00           S
ATOM   4933  CE  MET B  17      48.740  62.990  41.550  1.00  0.00           C
ATOM   4934  HE1 MET B  17      48.380  63.050  42.600  1.00  0.00           H
ATOM   4935  HE2 MET B  17      49.630  63.660  41.520  1.00  0.00           H
ATOM   4936  HE3 MET B  17      48.990  61.950  41.250  1.00  0.00           H
ATOM   4937  C   MET B  17      50.420  67.330  38.680  1.00  0.00           C
ATOM   4938  O   MET B  17      49.930  68.240  38.010  1.00  0.00           O
ATOM   4939  N   VAL B  18      51.750  67.120  38.570  1.00  0.00           N
ATOM   4940  HN  VAL B  18      52.120  66.450  39.200  1.00  0.00           H
ATOM   4941  CA  VAL B  18      52.690  67.920  37.850  1.00  0.00           C
ATOM   4942  HA  VAL B  18      52.350  68.410  36.950  1.00  0.00           H
ATOM   4943  CB  VAL B  18      53.360  69.000  38.610  1.00  0.00           C
ATOM   4944  HB  VAL B  18      54.220  69.390  38.020  1.00  0.00           H
ATOM   4945  CG1 VAL B  18      52.390  70.140  38.930  1.00  0.00           C
ATOM   4946 1HG1 VAL B  18      52.900  70.990  39.430  1.00  0.00           H
ATOM   4947 2HG1 VAL B  18      51.570  69.810  39.610  1.00  0.00           H
ATOM   4948 3HG1 VAL B  18      51.880  70.530  38.020  1.00  0.00           H
ATOM   4949  CG2 VAL B  18      53.960  68.570  39.990  1.00  0.00           C
ATOM   4950 1HG2 VAL B  18      54.700  67.760  39.830  1.00  0.00           H
ATOM   4951 2HG2 VAL B  18      53.130  68.320  40.680  1.00  0.00           H
ATOM   4952 3HG2 VAL B  18      54.480  69.430  40.460  1.00  0.00           H
ATOM   4953  C   VAL B  18      53.820  66.980  37.400  1.00  0.00           C
ATOM   4954  O   VAL B  18      53.990  65.830  37.880  1.00  0.00           O
ATOM   4955  N   GLN B  19      54.620  67.380  36.430  1.00  0.00           N
ATOM   4956  HN  GLN B  19      54.580  68.330  36.120  1.00  0.00           H
ATOM   4957  CA  GLN B  19      55.590  66.610  35.690  1.00  0.00           C
ATOM   4958  HA  GLN B  19      55.700  65.620  36.090  1.00  0.00           H
ATOM   4959  CB  GLN B  19      55.190  66.580  34.160  1.00  0.00           C
ATOM   4960  HB1 GLN B  19      54.970  67.640  33.900  1.00  0.00           H
ATOM   4961  HB2 GLN B  19      54.200  66.090  34.090  1.00  0.00           H
ATOM   4962  CG  GLN B  19      56.250  65.980  33.250  1.00  0.00           C
ATOM   4963  HG1 GLN B  19      56.390  64.910  33.520  1.00  0.00           H
ATOM   4964  HG2 GLN B  19      57.250  66.470  33.300  1.00  0.00           H
ATOM   4965  CD  GLN B  19      55.910  66.150  31.770  1.00  0.00           C
ATOM   4966  OE1 GLN B  19      56.760  66.680  31.060  1.00  0.00           O
ATOM   4967  NE2 GLN B  19      54.710  65.840  31.350  1.00  0.00           N
ATOM   4968 1HE2 GLN B  19      54.430  66.120  30.430  1.00  0.00           H
ATOM   4969 2HE2 GLN B  19      53.980  65.450  31.910  1.00  0.00           H
ATOM   4970  C   GLN B  19      56.950  67.380  35.910  1.00  0.00           C
ATOM   4971  O   GLN B  19      57.060  68.610  35.670  1.00  0.00           O
ATOM   4972  N   VAL B  20      58.010  66.710  36.440  1.00  0.00           N
ATOM   4973  HN  VAL B  20      57.810  65.730  36.490  1.00  0.00           H
ATOM   4974  CA  VAL B  20      59.360  67.230  36.670  1.00  0.00           C
ATOM   4975  HA  VAL B  20      59.360  68.190  36.200  1.00  0.00           H
ATOM   4976  CB  VAL B  20      59.860  67.080  38.090  1.00  0.00           C
ATOM   4977  HB  VAL B  20      60.260  66.060  38.230  1.00  0.00           H
ATOM   4978  CG1 VAL B  20      60.960  68.190  38.350  1.00  0.00           C
ATOM   4979 1HG1 VAL B  20      61.690  67.890  39.130  1.00  0.00           H
ATOM   4980 2HG1 VAL B  20      60.410  69.130  38.580  1.00  0.00           H
ATOM   4981 3HG1 VAL B  20      61.670  68.250  37.500  1.00  0.00           H
ATOM   4982  CG2 VAL B  20      58.660  67.270  38.920  1.00  0.00           C
ATOM   4983 1HG2 VAL B  20      57.900  66.460  38.850  1.00  0.00           H
ATOM   4984 2HG2 VAL B  20      57.980  68.120  38.670  1.00  0.00           H
ATOM   4985 3HG2 VAL B  20      58.850  67.530  39.980  1.00  0.00           H
ATOM   4986  C   VAL B  20      60.300  66.500  35.840  1.00  0.00           C
ATOM   4987  O   VAL B  20      60.310  65.290  35.680  1.00  0.00           O
ATOM   4988  N   THR B  21      61.240  67.230  35.190  1.00  0.00           N
ATOM   4989  HN  THR B  21      61.120  68.220  35.090  1.00  0.00           H
ATOM   4990  CA  THR B  21      62.360  66.650  34.420  1.00  0.00           C
ATOM   4991  HA  THR B  21      62.710  65.790  34.980  1.00  0.00           H
ATOM   4992  CB  THR B  21      62.040  66.370  32.950  1.00  0.00           C
ATOM   4993  HB  THR B  21      61.150  65.710  32.930  1.00  0.00           H
ATOM   4994  OG1 THR B  21      63.200  65.710  32.310  1.00  0.00           O
ATOM   4995  HG1 THR B  21      63.620  65.170  32.980  1.00  0.00           H
ATOM   4996  CG2 THR B  21      61.730  67.640  32.120  1.00  0.00           C
ATOM   4997 1HG2 THR B  21      62.570  68.360  32.050  1.00  0.00           H
ATOM   4998 2HG2 THR B  21      60.900  68.230  32.560  1.00  0.00           H
ATOM   4999 3HG2 THR B  21      61.470  67.330  31.080  1.00  0.00           H
ATOM   5000  C   THR B  21      63.460  67.650  34.570  1.00  0.00           C
ATOM   5001  O   THR B  21      63.250  68.840  34.930  1.00  0.00           O
ATOM   5002  N   CYS B  22      64.680  67.230  34.330  1.00  0.00           N
ATOM   5003  HN  CYS B  22      64.780  66.350  33.870  1.00  0.00           H
ATOM   5004  CA  CYS B  22      65.870  68.000  34.670  1.00  0.00           C
ATOM   5005  HA  CYS B  22      65.900  69.050  34.430  1.00  0.00           H
ATOM   5006  CB  CYS B  22      66.130  67.930  36.210  1.00  0.00           C
ATOM   5007  HB1 CYS B  22      66.270  66.840  36.400  1.00  0.00           H
ATOM   5008  HB2 CYS B  22      65.160  68.160  36.690  1.00  0.00           H
ATOM   5009  SG  CYS B  22      67.540  68.830  36.910  1.00  0.00           S
ATOM   5010  HG1 CYS B  22      67.250  69.960  36.300  1.00  0.00           H
ATOM   5011  C   CYS B  22      67.130  67.370  33.980  1.00  0.00           C
ATOM   5012  O   CYS B  22      68.010  68.030  33.390  1.00  0.00           O
ATOM   5013  N   GLY B  23      67.230  66.010  34.000  1.00  0.00           N
ATOM   5014  HN  GLY B  23      66.560  65.500  34.530  1.00  0.00           H
ATOM   5015  CA  GLY B  23      68.170  65.350  33.090  1.00  0.00           C
ATOM   5016  HA1 GLY B  23      68.430  64.390  33.520  1.00  0.00           H
ATOM   5017  HA2 GLY B  23      69.100  65.880  32.920  1.00  0.00           H
ATOM   5018  C   GLY B  23      67.420  65.040  31.850  1.00  0.00           C
ATOM   5019  O   GLY B  23      66.760  65.980  31.290  1.00  0.00           O
ATOM   5020  N   THR B  24      67.500  63.820  31.260  1.00  0.00           N
ATOM   5021  HN  THR B  24      68.140  63.090  31.500  1.00  0.00           H
ATOM   5022  CA  THR B  24      66.540  63.370  30.260  1.00  0.00           C
ATOM   5023  HA  THR B  24      66.200  64.130  29.570  1.00  0.00           H
ATOM   5024  CB  THR B  24      67.130  62.420  29.210  1.00  0.00           C
ATOM   5025  HB  THR B  24      66.300  62.130  28.540  1.00  0.00           H
ATOM   5026  OG1 THR B  24      67.720  61.290  29.850  1.00  0.00           O
ATOM   5027  HG1 THR B  24      67.910  60.660  29.150  1.00  0.00           H
ATOM   5028  CG2 THR B  24      68.220  63.120  28.450  1.00  0.00           C
ATOM   5029 1HG2 THR B  24      68.640  62.450  27.680  1.00  0.00           H
ATOM   5030 2HG2 THR B  24      69.030  63.350  29.180  1.00  0.00           H
ATOM   5031 3HG2 THR B  24      67.880  64.060  27.970  1.00  0.00           H
ATOM   5032  C   THR B  24      65.300  62.690  31.010  1.00  0.00           C
ATOM   5033  O   THR B  24      64.170  62.700  30.520  1.00  0.00           O
ATOM   5034  N   THR B  25      65.500  62.360  32.340  1.00  0.00           N
ATOM   5035  HN  THR B  25      66.420  62.350  32.710  1.00  0.00           H
ATOM   5036  CA  THR B  25      64.520  61.790  33.250  1.00  0.00           C
ATOM   5037  HA  THR B  25      64.170  60.890  32.760  1.00  0.00           H
ATOM   5038  CB  THR B  25      65.040  61.250  34.550  1.00  0.00           C
ATOM   5039  HB  THR B  25      65.670  61.920  35.170  1.00  0.00           H
ATOM   5040  OG1 THR B  25      65.970  60.180  34.340  1.00  0.00           O
ATOM   5041  HG1 THR B  25      66.780  60.650  34.120  1.00  0.00           H
ATOM   5042  CG2 THR B  25      63.940  60.620  35.450  1.00  0.00           C
ATOM   5043 1HG2 THR B  25      64.430  60.150  36.340  1.00  0.00           H
ATOM   5044 2HG2 THR B  25      63.510  59.770  34.880  1.00  0.00           H
ATOM   5045 3HG2 THR B  25      63.170  61.380  35.720  1.00  0.00           H
ATOM   5046  C   THR B  25      63.270  62.550  33.500  1.00  0.00           C
ATOM   5047  O   THR B  25      63.240  63.570  34.140  1.00  0.00           O
ATOM   5048  N   THR B  26      62.140  62.100  32.980  1.00  0.00           N
ATOM   5049  HN  THR B  26      62.070  61.210  32.530  1.00  0.00           H
ATOM   5050  CA  THR B  26      60.810  62.720  33.080  1.00  0.00           C
ATOM   5051  HA  THR B  26      61.030  63.670  33.530  1.00  0.00           H
ATOM   5052  CB  THR B  26      60.100  62.860  31.690  1.00  0.00           C
ATOM   5053  HB  THR B  26      59.620  61.930  31.320  1.00  0.00           H
ATOM   5054  OG1 THR B  26      61.020  63.370  30.680  1.00  0.00           O
ATOM   5055  HG1 THR B  26      61.640  62.630  30.660  1.00  0.00           H
ATOM   5056  CG2 THR B  26      58.950  63.780  31.900  1.00  0.00           C
ATOM   5057 1HG2 THR B  26      58.250  63.810  31.040  1.00  0.00           H
ATOM   5058 2HG2 THR B  26      59.100  64.810  32.270  1.00  0.00           H
ATOM   5059 3HG2 THR B  26      58.320  63.310  32.690  1.00  0.00           H
ATOM   5060  C   THR B  26      60.050  61.890  34.070  1.00  0.00           C
[truncated: 349,113 more chars]
