# Supplementary material for: Structural and functional characterization of NEMO cleavage by SARS-CoV-2 3CLpro
Source: Nat Commun. 2022 Sep 8;13:5285. doi: 10.1038/s41467-022-32922-9 (PMC9453703; doi:10.1038/s41467-022-32922-9)
Supplement: Supplementary file 4 — Supplementary Data 1 [file 41467_2022_32922_MOESM4_ESM.zip › supp_files/MDML_snapshots/SARS2/sars2_simE_41600.pdb]

REMARK    GENERATED BY TRJCONV
TITLE     Title t= 41600.00000 step= 10400000
REMARK    THIS IS A SIMULATION BOX
CRYST1  101.571  101.571  101.571  90.00  90.00  90.00 P 1           1
MODEL        1
ATOM      1  N   SER A   1      54.220  47.330  36.030  1.00  0.00           N
ATOM      2  HT1 SER A   1      53.750  48.150  35.600  1.00  0.00           H
ATOM      3  HT2 SER A   1      55.240  47.450  35.840  1.00  0.00           H
ATOM      4  HT3 SER A   1      54.220  47.500  37.050  1.00  0.00           H
ATOM      5  CA  SER A   1      53.560  46.160  35.480  1.00  0.00           C
ATOM      6  HA  SER A   1      53.200  46.300  34.470  1.00  0.00           H
ATOM      7  CB  SER A   1      54.440  44.930  35.590  1.00  0.00           C
ATOM      8  HB1 SER A   1      53.990  43.930  35.450  1.00  0.00           H
ATOM      9  HB2 SER A   1      54.900  44.980  36.600  1.00  0.00           H
ATOM     10  OG  SER A   1      55.550  44.940  34.680  1.00  0.00           O
ATOM     11  HG1 SER A   1      56.220  45.390  35.200  1.00  0.00           H
ATOM     12  C   SER A   1      52.260  46.030  36.270  1.00  0.00           C
ATOM     13  O   SER A   1      51.650  47.030  36.600  1.00  0.00           O
ATOM     14  N   GLY A   2      51.790  44.790  36.570  1.00  0.00           N
ATOM     15  HN  GLY A   2      52.210  43.900  36.410  1.00  0.00           H
ATOM     16  CA  GLY A   2      50.570  44.640  37.330  1.00  0.00           C
ATOM     17  HA1 GLY A   2      50.670  45.370  38.120  1.00  0.00           H
ATOM     18  HA2 GLY A   2      50.550  43.610  37.670  1.00  0.00           H
ATOM     19  C   GLY A   2      49.250  44.890  36.620  1.00  0.00           C
ATOM     20  O   GLY A   2      49.170  45.690  35.660  1.00  0.00           O
ATOM     21  N   PHE A   3      48.170  44.280  37.220  1.00  0.00           N
ATOM     22  HN  PHE A   3      48.250  43.630  37.980  1.00  0.00           H
ATOM     23  CA  PHE A   3      46.840  44.570  36.720  1.00  0.00           C
ATOM     24  HA  PHE A   3      46.900  45.580  36.340  1.00  0.00           H
ATOM     25  CB  PHE A   3      46.580  43.410  35.690  1.00  0.00           C
ATOM     26  HB1 PHE A   3      46.450  42.430  36.200  1.00  0.00           H
ATOM     27  HB2 PHE A   3      47.330  43.400  34.870  1.00  0.00           H
ATOM     28  CG  PHE A   3      45.290  43.670  34.900  1.00  0.00           C
ATOM     29  CD1 PHE A   3      45.420  44.620  33.810  1.00  0.00           C
ATOM     30  HD1 PHE A   3      46.350  45.130  33.610  1.00  0.00           H
ATOM     31  CE1 PHE A   3      44.280  44.810  33.010  1.00  0.00           C
ATOM     32  HE1 PHE A   3      44.280  45.390  32.100  1.00  0.00           H
ATOM     33  CZ  PHE A   3      43.160  44.000  33.100  1.00  0.00           C
ATOM     34  HZ  PHE A   3      42.290  44.130  32.480  1.00  0.00           H
ATOM     35  CD2 PHE A   3      44.060  43.000  35.150  1.00  0.00           C
ATOM     36  HD2 PHE A   3      43.960  42.300  35.970  1.00  0.00           H
ATOM     37  CE2 PHE A   3      42.960  43.140  34.210  1.00  0.00           C
ATOM     38  HE2 PHE A   3      42.100  42.500  34.310  1.00  0.00           H
ATOM     39  C   PHE A   3      45.870  44.710  37.950  1.00  0.00           C
ATOM     40  O   PHE A   3      45.790  43.790  38.810  1.00  0.00           O
ATOM     41  N   ARG A   4      45.020  45.790  37.970  1.00  0.00           N
ATOM     42  HN  ARG A   4      45.110  46.390  37.180  1.00  0.00           H
ATOM     43  CA  ARG A   4      44.110  46.140  39.070  1.00  0.00           C
ATOM     44  HA  ARG A   4      43.860  45.210  39.570  1.00  0.00           H
ATOM     45  CB  ARG A   4      44.650  47.250  40.000  1.00  0.00           C
ATOM     46  HB1 ARG A   4      43.960  47.590  40.800  1.00  0.00           H
ATOM     47  HB2 ARG A   4      44.930  48.120  39.360  1.00  0.00           H
ATOM     48  CG  ARG A   4      45.990  46.810  40.690  1.00  0.00           C
ATOM     49  HG1 ARG A   4      46.440  47.660  41.240  1.00  0.00           H
ATOM     50  HG2 ARG A   4      46.770  46.610  39.920  1.00  0.00           H
ATOM     51  CD  ARG A   4      45.830  45.570  41.630  1.00  0.00           C
ATOM     52  HD1 ARG A   4      46.890  45.390  41.940  1.00  0.00           H
ATOM     53  HD2 ARG A   4      45.330  44.700  41.150  1.00  0.00           H
ATOM     54  NE  ARG A   4      44.910  45.970  42.760  1.00  0.00           N
ATOM     55  HE  ARG A   4      44.180  46.640  42.660  1.00  0.00           H
ATOM     56  CZ  ARG A   4      44.850  45.380  43.940  1.00  0.00           C
ATOM     57  NH1 ARG A   4      45.480  44.220  44.010  1.00  0.00           N
ATOM     58 1HH1 ARG A   4      45.580  43.720  43.140  1.00  0.00           H
ATOM     59 2HH1 ARG A   4      45.500  43.560  44.760  1.00  0.00           H
ATOM     60  NH2 ARG A   4      44.130  45.790  44.950  1.00  0.00           N
ATOM     61 1HH2 ARG A   4      44.100  45.200  45.760  1.00  0.00           H
ATOM     62 2HH2 ARG A   4      43.690  46.690  45.040  1.00  0.00           H
ATOM     63  C   ARG A   4      42.710  46.640  38.570  1.00  0.00           C
ATOM     64  O   ARG A   4      42.530  47.100  37.440  1.00  0.00           O
ATOM     65  N   LYS A   5      41.610  46.570  39.420  1.00  0.00           N
ATOM     66  HN  LYS A   5      41.730  46.180  40.330  1.00  0.00           H
ATOM     67  CA  LYS A   5      40.350  47.210  39.130  1.00  0.00           C
ATOM     68  HA  LYS A   5      40.230  47.340  38.070  1.00  0.00           H
ATOM     69  CB  LYS A   5      39.170  46.390  39.800  1.00  0.00           C
ATOM     70  HB1 LYS A   5      38.290  47.070  39.820  1.00  0.00           H
ATOM     71  HB2 LYS A   5      39.550  46.110  40.800  1.00  0.00           H
ATOM     72  CG  LYS A   5      38.870  45.130  39.000  1.00  0.00           C
ATOM     73  HG1 LYS A   5      39.870  44.760  38.700  1.00  0.00           H
ATOM     74  HG2 LYS A   5      38.340  45.340  38.050  1.00  0.00           H
ATOM     75  CD  LYS A   5      38.130  44.130  39.790  1.00  0.00           C
ATOM     76  HD1 LYS A   5      37.410  44.530  40.540  1.00  0.00           H
ATOM     77  HD2 LYS A   5      38.800  43.370  40.240  1.00  0.00           H
ATOM     78  CE  LYS A   5      37.290  43.270  38.800  1.00  0.00           C
ATOM     79  HE1 LYS A   5      38.020  42.620  38.260  1.00  0.00           H
ATOM     80  HE2 LYS A   5      36.710  43.910  38.100  1.00  0.00           H
ATOM     81  NZ  LYS A   5      36.400  42.380  39.590  1.00  0.00           N
ATOM     82  HZ1 LYS A   5      36.210  41.540  39.020  1.00  0.00           H
ATOM     83  HZ2 LYS A   5      35.530  42.920  39.800  1.00  0.00           H
ATOM     84  HZ3 LYS A   5      36.810  42.190  40.520  1.00  0.00           H
ATOM     85  C   LYS A   5      40.350  48.640  39.680  1.00  0.00           C
ATOM     86  O   LYS A   5      39.770  48.920  40.690  1.00  0.00           O
ATOM     87  N   MET A   6      40.890  49.590  38.880  1.00  0.00           N
ATOM     88  HN  MET A   6      41.100  49.340  37.930  1.00  0.00           H
ATOM     89  CA  MET A   6      41.040  50.920  39.230  1.00  0.00           C
ATOM     90  HA  MET A   6      41.140  51.100  40.290  1.00  0.00           H
ATOM     91  CB  MET A   6      42.370  51.540  38.740  1.00  0.00           C
ATOM     92  HB1 MET A   6      43.160  50.800  39.010  1.00  0.00           H
ATOM     93  HB2 MET A   6      42.650  52.370  39.430  1.00  0.00           H
ATOM     94  CG  MET A   6      42.510  52.070  37.280  1.00  0.00           C
ATOM     95  HG1 MET A   6      41.590  52.660  37.110  1.00  0.00           H
ATOM     96  HG2 MET A   6      42.610  51.130  36.690  1.00  0.00           H
ATOM     97  SD  MET A   6      43.950  53.140  36.890  1.00  0.00           S
ATOM     98  CE  MET A   6      45.270  51.930  36.890  1.00  0.00           C
ATOM     99  HE1 MET A   6      45.190  51.220  37.730  1.00  0.00           H
ATOM    100  HE2 MET A   6      46.260  52.420  36.840  1.00  0.00           H
ATOM    101  HE3 MET A   6      45.290  51.360  35.930  1.00  0.00           H
ATOM    102  C   MET A   6      39.850  51.810  38.820  1.00  0.00           C
ATOM    103  O   MET A   6      39.360  51.710  37.730  1.00  0.00           O
ATOM    104  N   ALA A   7      39.370  52.700  39.650  1.00  0.00           N
ATOM    105  HN  ALA A   7      39.820  52.790  40.530  1.00  0.00           H
ATOM    106  CA  ALA A   7      38.270  53.620  39.510  1.00  0.00           C
ATOM    107  HA  ALA A   7      37.450  53.150  38.990  1.00  0.00           H
ATOM    108  CB  ALA A   7      37.840  53.880  40.940  1.00  0.00           C
ATOM    109  HB1 ALA A   7      36.920  54.490  41.010  1.00  0.00           H
ATOM    110  HB2 ALA A   7      38.620  54.280  41.620  1.00  0.00           H
ATOM    111  HB3 ALA A   7      37.460  52.950  41.430  1.00  0.00           H
ATOM    112  C   ALA A   7      38.620  54.870  38.700  1.00  0.00           C
ATOM    113  O   ALA A   7      39.820  55.250  38.690  1.00  0.00           O
ATOM    114  N   PHE A   8      37.660  55.560  38.090  1.00  0.00           N
ATOM    115  HN  PHE A   8      36.690  55.360  37.960  1.00  0.00           H
ATOM    116  CA  PHE A   8      38.030  56.850  37.580  1.00  0.00           C
ATOM    117  HA  PHE A   8      38.950  56.770  37.020  1.00  0.00           H
ATOM    118  CB  PHE A   8      36.920  57.430  36.610  1.00  0.00           C
ATOM    119  HB1 PHE A   8      37.150  58.440  36.200  1.00  0.00           H
ATOM    120  HB2 PHE A   8      35.990  57.470  37.210  1.00  0.00           H
ATOM    121  CG  PHE A   8      36.680  56.660  35.330  1.00  0.00           C
ATOM    122  CD1 PHE A   8      35.560  55.840  35.400  1.00  0.00           C
ATOM    123  HD1 PHE A   8      34.860  55.910  36.220  1.00  0.00           H
ATOM    124  CE1 PHE A   8      35.340  54.880  34.360  1.00  0.00           C
ATOM    125  HE1 PHE A   8      34.520  54.190  34.490  1.00  0.00           H
ATOM    126  CZ  PHE A   8      36.130  54.930  33.230  1.00  0.00           C
ATOM    127  HZ  PHE A   8      35.900  54.290  32.400  1.00  0.00           H
ATOM    128  CD2 PHE A   8      37.550  56.600  34.230  1.00  0.00           C
ATOM    129  HD2 PHE A   8      38.450  57.190  34.220  1.00  0.00           H
ATOM    130  CE2 PHE A   8      37.290  55.780  33.150  1.00  0.00           C
ATOM    131  HE2 PHE A   8      37.900  55.860  32.260  1.00  0.00           H
ATOM    132  C   PHE A   8      38.270  57.920  38.670  1.00  0.00           C
ATOM    133  O   PHE A   8      37.470  57.960  39.610  1.00  0.00           O
ATOM    134  N   PRO A   9      39.240  58.790  38.630  1.00  0.00           N
ATOM    135  CD  PRO A   9      40.130  58.930  37.480  1.00  0.00           C
ATOM    136  HD1 PRO A   9      39.620  59.480  36.660  1.00  0.00           H
ATOM    137  HD2 PRO A   9      40.430  57.950  37.060  1.00  0.00           H
ATOM    138  CA  PRO A   9      39.310  60.010  39.560  1.00  0.00           C
ATOM    139  HA  PRO A   9      39.590  59.570  40.510  1.00  0.00           H
ATOM    140  CB  PRO A   9      40.500  60.780  38.790  1.00  0.00           C
ATOM    141  HB1 PRO A   9      41.100  61.330  39.540  1.00  0.00           H
ATOM    142  HB2 PRO A   9      40.130  61.490  38.020  1.00  0.00           H
ATOM    143  CG  PRO A   9      41.280  59.790  37.980  1.00  0.00           C
ATOM    144  HG1 PRO A   9      41.910  60.290  37.210  1.00  0.00           H
ATOM    145  HG2 PRO A   9      41.970  59.260  38.660  1.00  0.00           H
ATOM    146  C   PRO A   9      38.000  60.710  39.840  1.00  0.00           C
ATOM    147  O   PRO A   9      37.260  61.180  38.930  1.00  0.00           O
ATOM    148  N   SER A  10      37.690  60.870  41.120  1.00  0.00           N
ATOM    149  HN  SER A  10      38.250  60.370  41.780  1.00  0.00           H
ATOM    150  CA  SER A  10      36.390  61.410  41.560  1.00  0.00           C
ATOM    151  HA  SER A  10      35.590  61.110  40.900  1.00  0.00           H
ATOM    152  CB  SER A  10      35.830  60.880  42.990  1.00  0.00           C
ATOM    153  HB1 SER A  10      35.600  59.830  42.700  1.00  0.00           H
ATOM    154  HB2 SER A  10      34.900  61.430  43.230  1.00  0.00           H
ATOM    155  OG  SER A  10      36.850  60.940  44.000  1.00  0.00           O
ATOM    156  HG1 SER A  10      37.000  61.830  44.310  1.00  0.00           H
ATOM    157  C   SER A  10      36.340  62.920  41.650  1.00  0.00           C
ATOM    158  O   SER A  10      35.260  63.470  41.690  1.00  0.00           O
ATOM    159  N   GLY A  11      37.410  63.650  41.600  1.00  0.00           N
ATOM    160  HN  GLY A  11      38.290  63.210  41.450  1.00  0.00           H
ATOM    161  CA  GLY A  11      37.530  65.040  41.930  1.00  0.00           C
ATOM    162  HA1 GLY A  11      38.590  65.260  41.840  1.00  0.00           H
ATOM    163  HA2 GLY A  11      37.240  65.230  42.960  1.00  0.00           H
ATOM    164  C   GLY A  11      36.630  66.010  41.190  1.00  0.00           C
ATOM    165  O   GLY A  11      36.000  66.880  41.740  1.00  0.00           O
ATOM    166  N   LYS A  12      36.450  65.900  39.820  1.00  0.00           N
ATOM    167  HN  LYS A  12      37.020  65.280  39.290  1.00  0.00           H
ATOM    168  CA  LYS A  12      35.520  66.620  39.110  1.00  0.00           C
ATOM    169  HA  LYS A  12      35.720  67.670  39.290  1.00  0.00           H
ATOM    170  CB  LYS A  12      35.920  66.500  37.530  1.00  0.00           C
ATOM    171  HB1 LYS A  12      35.400  67.290  36.940  1.00  0.00           H
ATOM    172  HB2 LYS A  12      35.630  65.520  37.090  1.00  0.00           H
ATOM    173  CG  LYS A  12      37.380  66.850  37.240  1.00  0.00           C
ATOM    174  HG1 LYS A  12      37.910  65.910  37.510  1.00  0.00           H
ATOM    175  HG2 LYS A  12      37.630  67.750  37.830  1.00  0.00           H
ATOM    176  CD  LYS A  12      37.830  67.110  35.770  1.00  0.00           C
ATOM    177  HD1 LYS A  12      37.120  67.860  35.370  1.00  0.00           H
ATOM    178  HD2 LYS A  12      37.590  66.300  35.050  1.00  0.00           H
ATOM    179  CE  LYS A  12      39.330  67.620  35.770  1.00  0.00           C
ATOM    180  HE1 LYS A  12      39.450  68.420  36.520  1.00  0.00           H
ATOM    181  HE2 LYS A  12      39.660  68.150  34.850  1.00  0.00           H
ATOM    182  NZ  LYS A  12      40.350  66.570  36.010  1.00  0.00           N
ATOM    183  HZ1 LYS A  12      40.550  66.500  37.030  1.00  0.00           H
ATOM    184  HZ2 LYS A  12      41.200  66.620  35.420  1.00  0.00           H
ATOM    185  HZ3 LYS A  12      39.960  65.620  35.820  1.00  0.00           H
ATOM    186  C   LYS A  12      34.110  66.290  39.310  1.00  0.00           C
ATOM    187  O   LYS A  12      33.220  67.050  38.900  1.00  0.00           O
ATOM    188  N   VAL A  13      33.740  65.170  39.990  1.00  0.00           N
ATOM    189  HN  VAL A  13      34.440  64.620  40.430  1.00  0.00           H
ATOM    190  CA  VAL A  13      32.350  65.000  40.450  1.00  0.00           C
ATOM    191  HA  VAL A  13      31.720  65.550  39.780  1.00  0.00           H
ATOM    192  CB  VAL A  13      31.840  63.590  40.540  1.00  0.00           C
ATOM    193  HB  VAL A  13      32.680  63.070  41.040  1.00  0.00           H
ATOM    194  CG1 VAL A  13      30.520  63.470  41.340  1.00  0.00           C
ATOM    195 1HG1 VAL A  13      29.720  64.170  41.000  1.00  0.00           H
ATOM    196 2HG1 VAL A  13      30.790  63.640  42.400  1.00  0.00           H
ATOM    197 3HG1 VAL A  13      30.130  62.440  41.220  1.00  0.00           H
ATOM    198  CG2 VAL A  13      31.760  62.900  39.140  1.00  0.00           C
ATOM    199 1HG2 VAL A  13      31.180  63.590  38.480  1.00  0.00           H
ATOM    200 2HG2 VAL A  13      31.340  61.880  39.310  1.00  0.00           H
ATOM    201 3HG2 VAL A  13      32.780  62.670  38.760  1.00  0.00           H
ATOM    202  C   VAL A  13      32.180  65.650  41.910  1.00  0.00           C
ATOM    203  O   VAL A  13      31.150  66.250  42.250  1.00  0.00           O
ATOM    204  N   GLU A  14      33.230  65.670  42.680  1.00  0.00           N
ATOM    205  HN  GLU A  14      34.130  65.570  42.270  1.00  0.00           H
ATOM    206  CA  GLU A  14      33.210  65.760  44.140  1.00  0.00           C
ATOM    207  HA  GLU A  14      32.760  64.910  44.640  1.00  0.00           H
ATOM    208  CB  GLU A  14      34.640  65.730  44.760  1.00  0.00           C
ATOM    209  HB1 GLU A  14      34.760  66.390  45.650  1.00  0.00           H
ATOM    210  HB2 GLU A  14      35.340  66.180  44.020  1.00  0.00           H
ATOM    211  CG  GLU A  14      35.090  64.250  45.160  1.00  0.00           C
ATOM    212  HG1 GLU A  14      35.180  63.590  44.260  1.00  0.00           H
ATOM    213  HG2 GLU A  14      34.400  63.790  45.900  1.00  0.00           H
ATOM    214  CD  GLU A  14      36.430  64.060  45.850  1.00  0.00           C
ATOM    215  OE1 GLU A  14      37.150  63.150  45.450  1.00  0.00           O
ATOM    216  OE2 GLU A  14      36.750  64.750  46.790  1.00  0.00           O
ATOM    217  C   GLU A  14      32.490  66.940  44.700  1.00  0.00           C
ATOM    218  O   GLU A  14      31.850  66.980  45.690  1.00  0.00           O
ATOM    219  N   GLY A  15      32.580  68.120  44.010  1.00  0.00           N
ATOM    220  HN  GLY A  15      33.130  68.070  43.180  1.00  0.00           H
ATOM    221  CA  GLY A  15      31.950  69.340  44.490  1.00  0.00           C
ATOM    222  HA1 GLY A  15      32.650  70.150  44.320  1.00  0.00           H
ATOM    223  HA2 GLY A  15      31.750  69.280  45.550  1.00  0.00           H
ATOM    224  C   GLY A  15      30.570  69.580  43.820  1.00  0.00           C
ATOM    225  O   GLY A  15      29.840  70.510  44.220  1.00  0.00           O
ATOM    226  N   CYS A  16      30.180  68.710  42.850  1.00  0.00           N
ATOM    227  HN  CYS A  16      30.720  67.910  42.570  1.00  0.00           H
ATOM    228  CA  CYS A  16      28.810  68.760  42.320  1.00  0.00           C
ATOM    229  HA  CYS A  16      28.540  69.800  42.240  1.00  0.00           H
ATOM    230  CB  CYS A  16      28.860  68.160  40.890  1.00  0.00           C
ATOM    231  HB1 CYS A  16      27.810  68.130  40.540  1.00  0.00           H
ATOM    232  HB2 CYS A  16      29.110  67.090  40.990  1.00  0.00           H
ATOM    233  SG  CYS A  16      29.870  69.130  39.690  1.00  0.00           S
ATOM    234  HG1 CYS A  16      30.980  69.020  40.400  1.00  0.00           H
ATOM    235  C   CYS A  16      27.770  68.070  43.140  1.00  0.00           C
ATOM    236  O   CYS A  16      26.590  68.210  42.960  1.00  0.00           O
ATOM    237  N   MET A  17      28.270  67.290  44.110  1.00  0.00           N
ATOM    238  HN  MET A  17      29.240  67.080  44.190  1.00  0.00           H
ATOM    239  CA  MET A  17      27.500  66.670  45.120  1.00  0.00           C
ATOM    240  HA  MET A  17      26.610  66.320  44.620  1.00  0.00           H
ATOM    241  CB  MET A  17      28.220  65.460  45.790  1.00  0.00           C
ATOM    242  HB1 MET A  17      27.610  64.910  46.550  1.00  0.00           H
ATOM    243  HB2 MET A  17      29.020  65.850  46.450  1.00  0.00           H
ATOM    244  CG  MET A  17      28.670  64.400  44.730  1.00  0.00           C
ATOM    245  HG1 MET A  17      29.200  63.640  45.340  1.00  0.00           H
ATOM    246  HG2 MET A  17      29.280  64.930  43.960  1.00  0.00           H
ATOM    247  SD  MET A  17      27.340  63.620  43.900  1.00  0.00           S
ATOM    248  CE  MET A  17      26.410  62.670  45.150  1.00  0.00           C
ATOM    249  HE1 MET A  17      26.720  61.610  45.290  1.00  0.00           H
ATOM    250  HE2 MET A  17      25.330  62.520  44.960  1.00  0.00           H
ATOM    251  HE3 MET A  17      26.480  63.190  46.130  1.00  0.00           H
ATOM    252  C   MET A  17      26.970  67.600  46.280  1.00  0.00           C
ATOM    253  O   MET A  17      27.720  68.100  47.160  1.00  0.00           O
ATOM    254  N   VAL A  18      25.590  67.750  46.360  1.00  0.00           N
ATOM    255  HN  VAL A  18      24.990  67.400  45.650  1.00  0.00           H
ATOM    256  CA  VAL A  18      24.870  68.600  47.350  1.00  0.00           C
ATOM    257  HA  VAL A  18      25.440  68.940  48.200  1.00  0.00           H
ATOM    258  CB  VAL A  18      24.100  69.770  46.830  1.00  0.00           C
ATOM    259  HB  VAL A  18      23.510  70.300  47.610  1.00  0.00           H
ATOM    260  CG1 VAL A  18      25.070  70.720  46.120  1.00  0.00           C
ATOM    261 1HG1 VAL A  18      25.800  71.030  46.900  1.00  0.00           H
ATOM    262 2HG1 VAL A  18      24.710  71.640  45.610  1.00  0.00           H
ATOM    263 3HG1 VAL A  18      25.650  70.110  45.400  1.00  0.00           H
ATOM    264  CG2 VAL A  18      22.950  69.230  45.940  1.00  0.00           C
ATOM    265 1HG2 VAL A  18      22.530  70.030  45.300  1.00  0.00           H
ATOM    266 2HG2 VAL A  18      22.020  68.910  46.470  1.00  0.00           H
ATOM    267 3HG2 VAL A  18      23.420  68.490  45.270  1.00  0.00           H
ATOM    268  C   VAL A  18      23.950  67.680  48.160  1.00  0.00           C
ATOM    269  O   VAL A  18      23.860  66.520  47.870  1.00  0.00           O
ATOM    270  N   GLN A  19      23.400  68.200  49.210  1.00  0.00           N
ATOM    271  HN  GLN A  19      23.700  69.080  49.580  1.00  0.00           H
ATOM    272  CA  GLN A  19      22.410  67.530  50.130  1.00  0.00           C
ATOM    273  HA  GLN A  19      22.490  66.450  50.020  1.00  0.00           H
ATOM    274  CB  GLN A  19      22.800  67.690  51.620  1.00  0.00           C
ATOM    275  HB1 GLN A  19      22.890  68.770  51.880  1.00  0.00           H
ATOM    276  HB2 GLN A  19      23.880  67.430  51.650  1.00  0.00           H
ATOM    277  CG  GLN A  19      21.890  66.830  52.540  1.00  0.00           C
ATOM    278  HG1 GLN A  19      21.900  65.750  52.270  1.00  0.00           H
ATOM    279  HG2 GLN A  19      20.850  67.210  52.530  1.00  0.00           H
ATOM    280  CD  GLN A  19      22.320  67.030  54.020  1.00  0.00           C
ATOM    281  OE1 GLN A  19      22.770  68.110  54.410  1.00  0.00           O
ATOM    282  NE2 GLN A  19      22.140  66.010  54.850  1.00  0.00           N
ATOM    283 1HE2 GLN A  19      22.650  65.960  55.700  1.00  0.00           H
ATOM    284 2HE2 GLN A  19      21.550  65.240  54.590  1.00  0.00           H
ATOM    285  C   GLN A  19      21.070  68.050  49.810  1.00  0.00           C
ATOM    286  O   GLN A  19      20.850  69.180  49.400  1.00  0.00           O
ATOM    287  N   VAL A  20      20.010  67.210  49.890  1.00  0.00           N
ATOM    288  HN  VAL A  20      20.130  66.250  50.130  1.00  0.00           H
ATOM    289  CA  VAL A  20      18.740  67.630  49.680  1.00  0.00           C
ATOM    290  HA  VAL A  20      18.750  68.680  49.940  1.00  0.00           H
ATOM    291  CB  VAL A  20      18.100  67.330  48.300  1.00  0.00           C
ATOM    292  HB  VAL A  20      18.040  66.230  48.160  1.00  0.00           H
ATOM    293  CG1 VAL A  20      16.620  67.890  48.210  1.00  0.00           C
ATOM    294 1HG1 VAL A  20      16.270  67.770  47.160  1.00  0.00           H
ATOM    295 2HG1 VAL A  20      16.670  68.930  48.590  1.00  0.00           H
ATOM    296 3HG1 VAL A  20      15.900  67.270  48.800  1.00  0.00           H
ATOM    297  CG2 VAL A  20      18.950  67.740  47.110  1.00  0.00           C
ATOM    298 1HG2 VAL A  20      18.880  68.800  46.800  1.00  0.00           H
ATOM    299 2HG2 VAL A  20      18.820  67.070  46.230  1.00  0.00           H
ATOM    300 3HG2 VAL A  20      20.020  67.580  47.350  1.00  0.00           H
ATOM    301  C   VAL A  20      17.900  66.990  50.820  1.00  0.00           C
ATOM    302  O   VAL A  20      17.970  65.800  51.020  1.00  0.00           O
ATOM    303  N   THR A  21      17.170  67.890  51.520  1.00  0.00           N
ATOM    304  HN  THR A  21      17.280  68.870  51.430  1.00  0.00           H
ATOM    305  CA  THR A  21      16.320  67.510  52.620  1.00  0.00           C
ATOM    306  HA  THR A  21      16.290  66.430  52.680  1.00  0.00           H
ATOM    307  CB  THR A  21      16.730  68.270  53.900  1.00  0.00           C
ATOM    308  HB  THR A  21      16.480  69.350  53.980  1.00  0.00           H
ATOM    309  OG1 THR A  21      18.080  68.000  54.200  1.00  0.00           O
ATOM    310  HG1 THR A  21      18.280  68.490  55.010  1.00  0.00           H
ATOM    311  CG2 THR A  21      15.920  67.530  55.060  1.00  0.00           C
ATOM    312 1HG2 THR A  21      16.100  66.440  54.990  1.00  0.00           H
ATOM    313 2HG2 THR A  21      14.830  67.740  55.150  1.00  0.00           H
ATOM    314 3HG2 THR A  21      16.360  67.900  56.010  1.00  0.00           H
ATOM    315  C   THR A  21      14.900  67.950  52.360  1.00  0.00           C
ATOM    316  O   THR A  21      14.710  69.140  52.090  1.00  0.00           O
ATOM    317  N   CYS A  22      13.890  67.080  52.550  1.00  0.00           N
ATOM    318  HN  CYS A  22      14.120  66.180  52.920  1.00  0.00           H
ATOM    319  CA  CYS A  22      12.530  67.420  52.370  1.00  0.00           C
ATOM    320  HA  CYS A  22      12.480  68.480  52.580  1.00  0.00           H
ATOM    321  CB  CYS A  22      12.190  67.310  50.860  1.00  0.00           C
ATOM    322  HB1 CYS A  22      12.250  66.240  50.550  1.00  0.00           H
ATOM    323  HB2 CYS A  22      12.970  67.850  50.280  1.00  0.00           H
ATOM    324  SG  CYS A  22      10.570  68.030  50.300  1.00  0.00           S
ATOM    325  HG1 CYS A  22      10.870  69.300  50.530  1.00  0.00           H
ATOM    326  C   CYS A  22      11.710  66.570  53.290  1.00  0.00           C
ATOM    327  O   CYS A  22      11.860  65.350  53.310  1.00  0.00           O
ATOM    328  N   GLY A  23      10.800  67.180  54.100  1.00  0.00           N
ATOM    329  HN  GLY A  23      10.580  68.150  54.010  1.00  0.00           H
ATOM    330  CA  GLY A  23      10.090  66.550  55.250  1.00  0.00           C
ATOM    331  HA1 GLY A  23       9.580  65.670  54.900  1.00  0.00           H
ATOM    332  HA2 GLY A  23       9.330  67.240  55.580  1.00  0.00           H
ATOM    333  C   GLY A  23      11.130  66.170  56.230  1.00  0.00           C
ATOM    334  O   GLY A  23      12.230  66.790  56.290  1.00  0.00           O
ATOM    335  N   THR A  24      10.960  65.000  56.890  1.00  0.00           N
ATOM    336  HN  THR A  24      10.140  64.480  56.690  1.00  0.00           H
ATOM    337  CA  THR A  24      11.850  64.290  57.810  1.00  0.00           C
ATOM    338  HA  THR A  24      12.430  64.960  58.420  1.00  0.00           H
ATOM    339  CB  THR A  24      11.000  63.630  58.970  1.00  0.00           C
ATOM    340  HB  THR A  24      10.330  64.360  59.460  1.00  0.00           H
ATOM    341  OG1 THR A  24      11.770  62.930  59.960  1.00  0.00           O
ATOM    342  HG1 THR A  24      12.120  63.630  60.510  1.00  0.00           H
ATOM    343  CG2 THR A  24      10.100  62.520  58.390  1.00  0.00           C
ATOM    344 1HG2 THR A  24      10.700  61.660  58.030  1.00  0.00           H
ATOM    345 2HG2 THR A  24       9.570  62.910  57.490  1.00  0.00           H
ATOM    346 3HG2 THR A  24       9.330  62.240  59.130  1.00  0.00           H
ATOM    347  C   THR A  24      12.790  63.350  57.190  1.00  0.00           C
ATOM    348  O   THR A  24      13.360  62.440  57.840  1.00  0.00           O
ATOM    349  N   THR A  25      13.040  63.540  55.880  1.00  0.00           N
ATOM    350  HN  THR A  25      12.750  64.410  55.500  1.00  0.00           H
ATOM    351  CA  THR A  25      13.890  62.770  54.980  1.00  0.00           C
ATOM    352  HA  THR A  25      14.500  62.090  55.550  1.00  0.00           H
ATOM    353  CB  THR A  25      13.120  62.020  53.890  1.00  0.00           C
ATOM    354  HB  THR A  25      13.600  61.910  52.900  1.00  0.00           H
ATOM    355  OG1 THR A  25      11.820  62.560  53.730  1.00  0.00           O
ATOM    356  HG1 THR A  25      12.030  63.480  53.550  1.00  0.00           H
ATOM    357  CG2 THR A  25      12.810  60.630  54.420  1.00  0.00           C
ATOM    358 1HG2 THR A  25      12.380  60.770  55.430  1.00  0.00           H
ATOM    359 2HG2 THR A  25      13.760  60.040  54.450  1.00  0.00           H
ATOM    360 3HG2 THR A  25      12.080  60.090  53.770  1.00  0.00           H
ATOM    361  C   THR A  25      14.920  63.600  54.320  1.00  0.00           C
ATOM    362  O   THR A  25      14.600  64.690  53.920  1.00  0.00           O
ATOM    363  N   THR A  26      16.220  63.130  54.170  1.00  0.00           N
ATOM    364  HN  THR A  26      16.370  62.220  54.560  1.00  0.00           H
ATOM    365  CA  THR A  26      17.290  63.810  53.530  1.00  0.00           C
ATOM    366  HA  THR A  26      16.840  64.440  52.770  1.00  0.00           H
ATOM    367  CB  THR A  26      18.280  64.500  54.530  1.00  0.00           C
ATOM    368  HB  THR A  26      17.590  65.070  55.190  1.00  0.00           H
ATOM    369  OG1 THR A  26      19.160  65.450  53.880  1.00  0.00           O
ATOM    370  HG1 THR A  26      18.740  66.300  54.030  1.00  0.00           H
ATOM    371  CG2 THR A  26      19.040  63.460  55.470  1.00  0.00           C
ATOM    372 1HG2 THR A  26      19.740  64.120  56.030  1.00  0.00           H
ATOM    373 2HG2 THR A  26      19.720  62.770  54.920  1.00  0.00           H
ATOM    374 3HG2 THR A  26      18.240  62.980  56.060  1.00  0.00           H
ATOM    375  C   THR A  26      18.120  62.820  52.830  1.00  0.00           C
ATOM    376  O   THR A  26      18.070  61.630  53.160  1.00  0.00           O
ATOM    377  N   LEU A  27      18.830  63.270  51.800  1.00  0.00           N
ATOM    378  HN  LEU A  27      18.930  64.260  51.680  1.00  0.00           H
ATOM    379  CA  LEU A  27      19.430  62.430  50.800  1.00  0.00           C
ATOM    380  HA  LEU A  27      20.120  61.740  51.280  1.00  0.00           H
ATOM    381  CB  LEU A  27      18.400  61.490  50.080  1.00  0.00           C
ATOM    382  HB1 LEU A  27      18.240  60.620  50.750  1.00  0.00           H
ATOM    383  HB2 LEU A  27      18.900  61.040  49.190  1.00  0.00           H
ATOM    384  CG  LEU A  27      17.140  62.170  49.620  1.00  0.00           C
ATOM    385  HG  LEU A  27      16.560  62.390  50.540  1.00  0.00           H
ATOM    386  CD1 LEU A  27      17.410  63.420  48.730  1.00  0.00           C
ATOM    387 1HD1 LEU A  27      18.220  63.290  47.980  1.00  0.00           H
ATOM    388 2HD1 LEU A  27      17.690  64.240  49.420  1.00  0.00           H
ATOM    389 3HD1 LEU A  27      16.450  63.770  48.280  1.00  0.00           H
ATOM    390  CD2 LEU A  27      16.340  61.140  48.840  1.00  0.00           C
ATOM    391 1HD2 LEU A  27      15.420  61.480  48.320  1.00  0.00           H
ATOM    392 2HD2 LEU A  27      16.060  60.250  49.430  1.00  0.00           H
ATOM    393 3HD2 LEU A  27      16.960  60.890  47.950  1.00  0.00           H
ATOM    394  C   LEU A  27      20.360  63.250  49.960  1.00  0.00           C
ATOM    395  O   LEU A  27      20.550  64.440  50.250  1.00  0.00           O
ATOM    396  N   ASN A  28      21.050  62.660  48.970  1.00  0.00           N
ATOM    397  HN  ASN A  28      20.730  61.790  48.600  1.00  0.00           H
ATOM    398  CA  ASN A  28      22.150  63.260  48.310  1.00  0.00           C
ATOM    399  HA  ASN A  28      22.630  64.040  48.880  1.00  0.00           H
ATOM    400  CB  ASN A  28      23.230  62.200  47.920  1.00  0.00           C
ATOM    401  HB1 ASN A  28      24.090  62.770  47.500  1.00  0.00           H
ATOM    402  HB2 ASN A  28      22.800  61.480  47.190  1.00  0.00           H
ATOM    403  CG  ASN A  28      23.810  61.380  49.070  1.00  0.00           C
ATOM    404  OD1 ASN A  28      24.850  61.700  49.660  1.00  0.00           O
ATOM    405  ND2 ASN A  28      23.150  60.280  49.430  1.00  0.00           N
ATOM    406 1HD2 ASN A  28      23.610  59.620  50.030  1.00  0.00           H
ATOM    407 2HD2 ASN A  28      22.310  60.090  48.920  1.00  0.00           H
ATOM    408  C   ASN A  28      21.600  63.820  46.970  1.00  0.00           C
ATOM    409  O   ASN A  28      20.660  63.260  46.450  1.00  0.00           O
ATOM    410  N   GLY A  29      22.230  64.930  46.340  1.00  0.00           N
ATOM    411  HN  GLY A  29      23.030  65.350  46.740  1.00  0.00           H
ATOM    412  CA  GLY A  29      21.780  65.480  45.060  1.00  0.00           C
ATOM    413  HA1 GLY A  29      21.140  66.350  45.150  1.00  0.00           H
ATOM    414  HA2 GLY A  29      21.320  64.670  44.520  1.00  0.00           H
ATOM    415  C   GLY A  29      22.940  65.900  44.170  1.00  0.00           C
ATOM    416  O   GLY A  29      24.010  66.210  44.670  1.00  0.00           O
ATOM    417  N   LEU A  30      22.660  66.030  42.830  1.00  0.00           N
ATOM    418  HN  LEU A  30      21.710  65.960  42.530  1.00  0.00           H
ATOM    419  CA  LEU A  30      23.740  66.310  41.970  1.00  0.00           C
ATOM    420  HA  LEU A  30      24.650  66.570  42.480  1.00  0.00           H
ATOM    421  CB  LEU A  30      23.910  65.240  40.910  1.00  0.00           C
ATOM    422  HB1 LEU A  30      22.990  64.950  40.350  1.00  0.00           H
ATOM    423  HB2 LEU A  30      24.090  64.350  41.540  1.00  0.00           H
ATOM    424  CG  LEU A  30      25.040  65.430  39.880  1.00  0.00           C
ATOM    425  HG  LEU A  30      24.950  66.460  39.450  1.00  0.00           H
ATOM    426  CD1 LEU A  30      26.460  65.470  40.410  1.00  0.00           C
ATOM    427 1HD1 LEU A  30      27.130  65.610  39.540  1.00  0.00           H
ATOM    428 2HD1 LEU A  30      26.760  64.530  40.930  1.00  0.00           H
ATOM    429 3HD1 LEU A  30      26.510  66.260  41.180  1.00  0.00           H
ATOM    430  CD2 LEU A  30      24.880  64.380  38.790  1.00  0.00           C
ATOM    431 1HD2 LEU A  30      25.120  63.390  39.240  1.00  0.00           H
ATOM    432 2HD2 LEU A  30      25.440  64.640  37.870  1.00  0.00           H
ATOM    433 3HD2 LEU A  30      23.800  64.350  38.520  1.00  0.00           H
ATOM    434  C   LEU A  30      23.500  67.660  41.290  1.00  0.00           C
ATOM    435  O   LEU A  30      22.460  67.890  40.660  1.00  0.00           O
ATOM    436  N   TRP A  31      24.410  68.630  41.420  1.00  0.00           N
ATOM    437  HN  TRP A  31      25.280  68.460  41.870  1.00  0.00           H
ATOM    438  CA  TRP A  31      24.280  70.010  41.080  1.00  0.00           C
ATOM    439  HA  TRP A  31      23.220  70.190  41.030  1.00  0.00           H
ATOM    440  CB  TRP A  31      24.870  70.820  42.250  1.00  0.00           C
ATOM    441  HB1 TRP A  31      25.960  70.620  42.350  1.00  0.00           H
ATOM    442  HB2 TRP A  31      24.460  70.350  43.160  1.00  0.00           H
ATOM    443  CG  TRP A  31      24.710  72.370  42.300  1.00  0.00           C
ATOM    444  CD1 TRP A  31      23.840  73.240  41.640  1.00  0.00           C
ATOM    445  HD1 TRP A  31      23.080  72.870  40.970  1.00  0.00           H
ATOM    446  NE1 TRP A  31      24.140  74.510  42.010  1.00  0.00           N
ATOM    447  HE1 TRP A  31      23.890  75.360  41.600  1.00  0.00           H
ATOM    448  CE2 TRP A  31      25.180  74.580  42.880  1.00  0.00           C
ATOM    449  CD2 TRP A  31      25.580  73.250  43.030  1.00  0.00           C
ATOM    450  CE3 TRP A  31      26.590  73.000  43.960  1.00  0.00           C
ATOM    451  HE3 TRP A  31      26.850  71.990  44.260  1.00  0.00           H
ATOM    452  CZ3 TRP A  31      27.230  74.090  44.630  1.00  0.00           C
ATOM    453  HZ3 TRP A  31      27.990  73.840  45.360  1.00  0.00           H
ATOM    454  CZ2 TRP A  31      25.810  75.640  43.510  1.00  0.00           C
ATOM    455  HZ2 TRP A  31      25.430  76.650  43.490  1.00  0.00           H
ATOM    456  CH2 TRP A  31      26.830  75.340  44.370  1.00  0.00           C
ATOM    457  HH2 TRP A  31      27.260  76.110  45.000  1.00  0.00           H
ATOM    458  C   TRP A  31      25.100  70.350  39.840  1.00  0.00           C
ATOM    459  O   TRP A  31      26.310  70.360  39.880  1.00  0.00           O
ATOM    460  N   LEU A  32      24.560  70.720  38.650  1.00  0.00           N
ATOM    461  HN  LEU A  32      23.560  70.770  38.600  1.00  0.00           H
ATOM    462  CA  LEU A  32      25.320  71.060  37.460  1.00  0.00           C
ATOM    463  HA  LEU A  32      26.340  71.320  37.670  1.00  0.00           H
ATOM    464  CB  LEU A  32      25.090  69.920  36.360  1.00  0.00           C
ATOM    465  HB1 LEU A  32      25.480  70.250  35.380  1.00  0.00           H
ATOM    466  HB2 LEU A  32      24.010  69.670  36.250  1.00  0.00           H
ATOM    467  CG  LEU A  32      25.770  68.590  36.600  1.00  0.00           C
ATOM    468  HG  LEU A  32      25.460  68.350  37.640  1.00  0.00           H
ATOM    469  CD1 LEU A  32      25.290  67.410  35.820  1.00  0.00           C
ATOM    470 1HD1 LEU A  32      25.560  67.390  34.740  1.00  0.00           H
ATOM    471 2HD1 LEU A  32      24.180  67.370  35.930  1.00  0.00           H
ATOM    472 3HD1 LEU A  32      25.630  66.440  36.240  1.00  0.00           H
ATOM    473  CD2 LEU A  32      27.310  68.830  36.550  1.00  0.00           C
ATOM    474 1HD2 LEU A  32      27.640  69.720  37.120  1.00  0.00           H
ATOM    475 2HD2 LEU A  32      27.730  68.870  35.520  1.00  0.00           H
ATOM    476 3HD2 LEU A  32      27.750  68.010  37.150  1.00  0.00           H
ATOM    477  C   LEU A  32      24.720  72.380  37.010  1.00  0.00           C
ATOM    478  O   LEU A  32      23.590  72.470  36.490  1.00  0.00           O
ATOM    479  N   ASP A  33      25.640  73.370  37.090  1.00  0.00           N
ATOM    480  HN  ASP A  33      26.590  73.270  37.350  1.00  0.00           H
ATOM    481  CA  ASP A  33      25.280  74.830  36.890  1.00  0.00           C
ATOM    482  HA  ASP A  33      26.110  75.400  37.290  1.00  0.00           H
ATOM    483  CB  ASP A  33      25.040  75.240  35.430  1.00  0.00           C
ATOM    484  HB1 ASP A  33      24.510  76.200  35.230  1.00  0.00           H
ATOM    485  HB2 ASP A  33      24.310  74.500  35.050  1.00  0.00           H
ATOM    486  CG  ASP A  33      26.260  75.230  34.530  1.00  0.00           C
ATOM    487  OD1 ASP A  33      27.380  75.430  35.040  1.00  0.00           O
ATOM    488  OD2 ASP A  33      26.110  74.940  33.340  1.00  0.00           O
ATOM    489  C   ASP A  33      24.210  75.240  37.820  1.00  0.00           C
ATOM    490  O   ASP A  33      24.410  75.100  39.010  1.00  0.00           O
ATOM    491  N   ASP A  34      23.140  75.790  37.320  1.00  0.00           N
ATOM    492  HN  ASP A  34      23.090  76.040  36.350  1.00  0.00           H
ATOM    493  CA  ASP A  34      21.950  76.150  38.060  1.00  0.00           C
ATOM    494  HA  ASP A  34      22.330  76.380  39.040  1.00  0.00           H
ATOM    495  CB  ASP A  34      21.360  77.530  37.500  1.00  0.00           C
ATOM    496  HB1 ASP A  34      22.180  78.240  37.270  1.00  0.00           H
ATOM    497  HB2 ASP A  34      20.850  78.080  38.310  1.00  0.00           H
ATOM    498  CG  ASP A  34      20.490  77.530  36.280  1.00  0.00           C
ATOM    499  OD1 ASP A  34      20.120  78.650  35.860  1.00  0.00           O
ATOM    500  OD2 ASP A  34      20.150  76.430  35.770  1.00  0.00           O
ATOM    501  C   ASP A  34      20.850  75.120  38.320  1.00  0.00           C
ATOM    502  O   ASP A  34      19.760  75.440  38.810  1.00  0.00           O
ATOM    503  N   VAL A  35      21.110  73.870  37.960  1.00  0.00           N
ATOM    504  HN  VAL A  35      21.930  73.660  37.450  1.00  0.00           H
ATOM    505  CA  VAL A  35      20.180  72.750  38.140  1.00  0.00           C
ATOM    506  HA  VAL A  35      19.210  73.060  38.490  1.00  0.00           H
ATOM    507  CB  VAL A  35      19.910  72.060  36.810  1.00  0.00           C
ATOM    508  HB  VAL A  35      20.890  71.920  36.320  1.00  0.00           H
ATOM    509  CG1 VAL A  35      19.070  70.760  37.000  1.00  0.00           C
ATOM    510 1HG1 VAL A  35      18.600  70.600  36.010  1.00  0.00           H
ATOM    511 2HG1 VAL A  35      18.210  70.940  37.680  1.00  0.00           H
ATOM    512 3HG1 VAL A  35      19.700  69.900  37.300  1.00  0.00           H
ATOM    513  CG2 VAL A  35      19.180  73.090  35.920  1.00  0.00           C
ATOM    514 1HG2 VAL A  35      19.110  72.700  34.880  1.00  0.00           H
ATOM    515 2HG2 VAL A  35      19.800  74.000  35.830  1.00  0.00           H
ATOM    516 3HG2 VAL A  35      18.190  73.450  36.290  1.00  0.00           H
ATOM    517  C   VAL A  35      20.770  71.720  39.220  1.00  0.00           C
ATOM    518  O   VAL A  35      21.930  71.200  39.110  1.00  0.00           O
ATOM    519  N   VAL A  36      19.940  71.470  40.260  1.00  0.00           N
ATOM    520  HN  VAL A  36      19.100  72.000  40.280  1.00  0.00           H
ATOM    521  CA  VAL A  36      20.110  70.350  41.200  1.00  0.00           C
ATOM    522  HA  VAL A  36      21.140  70.030  41.220  1.00  0.00           H
ATOM    523  CB  VAL A  36      19.790  70.670  42.670  1.00  0.00           C
ATOM    524  HB  VAL A  36      18.870  71.290  42.620  1.00  0.00           H
ATOM    525  CG1 VAL A  36      19.500  69.540  43.700  1.00  0.00           C
ATOM    526 1HG1 VAL A  36      18.760  68.790  43.350  1.00  0.00           H
ATOM    527 2HG1 VAL A  36      19.110  70.030  44.620  1.00  0.00           H
ATOM    528 3HG1 VAL A  36      20.430  68.980  43.920  1.00  0.00           H
ATOM    529  CG2 VAL A  36      20.970  71.570  43.270  1.00  0.00           C
ATOM    530 1HG2 VAL A  36      21.180  72.450  42.630  1.00  0.00           H
ATOM    531 2HG2 VAL A  36      21.850  70.910  43.460  1.00  0.00           H
ATOM    532 3HG2 VAL A  36      20.620  71.860  44.280  1.00  0.00           H
ATOM    533  C   VAL A  36      19.170  69.190  40.760  1.00  0.00           C
ATOM    534  O   VAL A  36      17.910  69.350  40.790  1.00  0.00           O
ATOM    535  N   TYR A  37      19.830  68.020  40.560  1.00  0.00           N
ATOM    536  HN  TYR A  37      20.820  68.050  40.610  1.00  0.00           H
ATOM    537  CA  TYR A  37      19.250  66.700  40.270  1.00  0.00           C
ATOM    538  HA  TYR A  37      18.290  66.910  39.830  1.00  0.00           H
ATOM    539  CB  TYR A  37      20.140  65.930  39.320  1.00  0.00           C
ATOM    540  HB1 TYR A  37      19.890  64.850  39.400  1.00  0.00           H
ATOM    541  HB2 TYR A  37      21.170  66.050  39.710  1.00  0.00           H
ATOM    542  CG  TYR A  37      20.060  66.450  37.890  1.00  0.00           C
ATOM    543  CD1 TYR A  37      21.070  67.230  37.360  1.00  0.00           C
ATOM    544  HD1 TYR A  37      21.910  67.470  38.000  1.00  0.00           H
ATOM    545  CE1 TYR A  37      20.930  67.770  36.080  1.00  0.00           C
ATOM    546  HE1 TYR A  37      21.680  68.440  35.700  1.00  0.00           H
ATOM    547  CZ  TYR A  37      19.770  67.430  35.240  1.00  0.00           C
ATOM    548  OH  TYR A  37      19.630  67.830  33.890  1.00  0.00           O
ATOM    549  HH  TYR A  37      20.420  68.310  33.630  1.00  0.00           H
ATOM    550  CD2 TYR A  37      19.040  66.050  37.110  1.00  0.00           C
ATOM    551  HD2 TYR A  37      18.340  65.360  37.550  1.00  0.00           H
ATOM    552  CE2 TYR A  37      18.860  66.530  35.830  1.00  0.00           C
ATOM    553  HE2 TYR A  37      18.000  66.130  35.310  1.00  0.00           H
ATOM    554  C   TYR A  37      19.030  65.830  41.520  1.00  0.00           C
ATOM    555  O   TYR A  37      19.870  65.300  42.180  1.00  0.00           O
ATOM    556  N   CYS A  38      17.740  65.790  41.930  1.00  0.00           N
ATOM    557  HN  CYS A  38      16.990  66.190  41.410  1.00  0.00           H
ATOM    558  CA  CYS A  38      17.380  64.960  43.070  1.00  0.00           C
ATOM    559  HA  CYS A  38      18.240  64.800  43.720  1.00  0.00           H
ATOM    560  CB  CYS A  38      16.420  65.880  43.920  1.00  0.00           C
ATOM    561  HB1 CYS A  38      15.490  65.960  43.320  1.00  0.00           H
ATOM    562  HB2 CYS A  38      16.910  66.880  43.900  1.00  0.00           H
ATOM    563  SG  CYS A  38      16.030  65.470  45.730  1.00  0.00           S
ATOM    564  HG1 CYS A  38      14.890  64.840  45.530  1.00  0.00           H
ATOM    565  C   CYS A  38      16.670  63.670  42.670  1.00  0.00           C
ATOM    566  O   CYS A  38      15.830  63.620  41.710  1.00  0.00           O
ATOM    567  N   PRO A  39      16.960  62.640  43.430  1.00  0.00           N
ATOM    568  CD  PRO A  39      18.200  62.490  44.280  1.00  0.00           C
ATOM    569  HD1 PRO A  39      18.190  63.180  45.160  1.00  0.00           H
ATOM    570  HD2 PRO A  39      19.110  62.610  43.650  1.00  0.00           H
ATOM    571  CA  PRO A  39      16.000  61.590  43.700  1.00  0.00           C
ATOM    572  HA  PRO A  39      15.980  61.040  42.770  1.00  0.00           H
ATOM    573  CB  PRO A  39      16.640  60.740  44.840  1.00  0.00           C
ATOM    574  HB1 PRO A  39      16.440  59.650  44.770  1.00  0.00           H
ATOM    575  HB2 PRO A  39      16.240  61.020  45.830  1.00  0.00           H
ATOM    576  CG  PRO A  39      18.110  61.020  44.790  1.00  0.00           C
ATOM    577  HG1 PRO A  39      18.480  60.840  45.820  1.00  0.00           H
ATOM    578  HG2 PRO A  39      18.750  60.380  44.150  1.00  0.00           H
ATOM    579  C   PRO A  39      14.540  61.950  43.970  1.00  0.00           C
ATOM    580  O   PRO A  39      14.260  62.900  44.710  1.00  0.00           O
ATOM    581  N   ARG A  40      13.570  61.210  43.230  1.00  0.00           N
ATOM    582  HN  ARG A  40      13.670  60.330  42.790  1.00  0.00           H
ATOM    583  CA  ARG A  40      12.160  61.650  43.260  1.00  0.00           C
ATOM    584  HA  ARG A  40      12.140  62.680  42.950  1.00  0.00           H
ATOM    585  CB  ARG A  40      11.300  61.050  42.140  1.00  0.00           C
ATOM    586  HB1 ARG A  40      11.650  61.410  41.150  1.00  0.00           H
ATOM    587  HB2 ARG A  40      10.240  61.350  42.150  1.00  0.00           H
ATOM    588  CG  ARG A  40      11.180  59.500  42.100  1.00  0.00           C
ATOM    589  HG1 ARG A  40      11.050  59.090  43.120  1.00  0.00           H
ATOM    590  HG2 ARG A  40      12.150  59.130  41.710  1.00  0.00           H
ATOM    591  CD  ARG A  40      10.060  59.030  41.120  1.00  0.00           C
ATOM    592  HD1 ARG A  40      10.330  59.470  40.140  1.00  0.00           H
ATOM    593  HD2 ARG A  40       9.020  59.270  41.440  1.00  0.00           H
ATOM    594  NE  ARG A  40      10.160  57.540  40.990  1.00  0.00           N
ATOM    595  HE  ARG A  40      10.520  56.980  41.750  1.00  0.00           H
ATOM    596  CZ  ARG A  40       9.340  56.790  40.290  1.00  0.00           C
ATOM    597  NH1 ARG A  40       8.590  57.350  39.320  1.00  0.00           N
ATOM    598 1HH1 ARG A  40       8.610  58.330  39.160  1.00  0.00           H
ATOM    599 2HH1 ARG A  40       8.300  56.830  38.520  1.00  0.00           H
ATOM    600  NH2 ARG A  40       9.330  55.520  40.480  1.00  0.00           N
ATOM    601 1HH2 ARG A  40       9.990  55.120  41.110  1.00  0.00           H
ATOM    602 2HH2 ARG A  40       8.550  54.990  40.140  1.00  0.00           H
ATOM    603  C   ARG A  40      11.460  61.480  44.640  1.00  0.00           C
ATOM    604  O   ARG A  40      10.670  62.280  45.100  1.00  0.00           O
ATOM    605  N   HSP A  41      11.760  60.370  45.410  1.00  0.00           N
ATOM    606  HN  HSP A  41      12.410  59.730  45.020  1.00  0.00           H
ATOM    607  CA  HSP A  41      11.100  59.950  46.610  1.00  0.00           C
ATOM    608  HA  HSP A  41      10.040  59.920  46.410  1.00  0.00           H
ATOM    609  CB  HSP A  41      11.540  58.480  46.940  1.00  0.00           C
ATOM    610  HB1 HSP A  41      12.610  58.500  47.210  1.00  0.00           H
ATOM    611  HB2 HSP A  41      11.430  57.850  46.030  1.00  0.00           H
ATOM    612  CD2 HSP A  41      11.040  57.900  49.380  1.00  0.00           C
ATOM    613  HD2 HSP A  41      11.910  58.270  49.900  1.00  0.00           H
ATOM    614  CG  HSP A  41      10.710  57.900  48.090  1.00  0.00           C
ATOM    615  NE2 HSP A  41      10.080  57.350  50.160  1.00  0.00           N
ATOM    616  HE2 HSP A  41      10.160  57.190  51.140  1.00  0.00           H
ATOM    617  ND1 HSP A  41       9.520  57.260  48.100  1.00  0.00           N
ATOM    618  HD1 HSP A  41       8.970  57.090  47.280  1.00  0.00           H
ATOM    619  CE1 HSP A  41       9.130  56.920  49.330  1.00  0.00           C
ATOM    620  HE1 HSP A  41       8.290  56.310  49.590  1.00  0.00           H
ATOM    621  C   HSP A  41      11.310  60.920  47.800  1.00  0.00           C
ATOM    622  O   HSP A  41      10.710  60.620  48.880  1.00  0.00           O
ATOM    623  N   VAL A  42      12.040  62.040  47.620  1.00  0.00           N
ATOM    624  HN  VAL A  42      12.430  62.260  46.730  1.00  0.00           H
ATOM    625  CA  VAL A  42      12.240  62.920  48.810  1.00  0.00           C
ATOM    626  HA  VAL A  42      12.340  62.360  49.730  1.00  0.00           H
ATOM    627  CB  VAL A  42      13.470  63.760  48.730  1.00  0.00           C
ATOM    628  HB  VAL A  42      14.250  63.210  48.160  1.00  0.00           H
ATOM    629  CG1 VAL A  42      13.130  65.130  48.060  1.00  0.00           C
ATOM    630 1HG1 VAL A  42      14.080  65.710  48.090  1.00  0.00           H
ATOM    631 2HG1 VAL A  42      12.590  65.800  48.750  1.00  0.00           H
ATOM    632 3HG1 VAL A  42      12.590  64.990  47.100  1.00  0.00           H
ATOM    633  CG2 VAL A  42      14.020  64.090  50.150  1.00  0.00           C
ATOM    634 1HG2 VAL A  42      13.190  64.520  50.770  1.00  0.00           H
ATOM    635 2HG2 VAL A  42      14.880  64.790  50.030  1.00  0.00           H
ATOM    636 3HG2 VAL A  42      14.410  63.210  50.700  1.00  0.00           H
ATOM    637  C   VAL A  42      11.010  63.660  49.140  1.00  0.00           C
ATOM    638  O   VAL A  42      10.870  63.980  50.320  1.00  0.00           O
ATOM    639  N   ILE A  43      10.090  63.970  48.150  1.00  0.00           N
ATOM    640  HN  ILE A  43      10.280  63.840  47.190  1.00  0.00           H
ATOM    641  CA  ILE A  43       8.790  64.480  48.470  1.00  0.00           C
ATOM    642  HA  ILE A  43       8.990  65.270  49.180  1.00  0.00           H
ATOM    643  CB  ILE A  43       8.030  64.970  47.290  1.00  0.00           C
ATOM    644  HB  ILE A  43       7.050  65.390  47.590  1.00  0.00           H
ATOM    645  CG2 ILE A  43       8.890  66.060  46.680  1.00  0.00           C
ATOM    646 1HG2 ILE A  43       9.350  66.710  47.460  1.00  0.00           H
ATOM    647 2HG2 ILE A  43       8.240  66.690  46.030  1.00  0.00           H
ATOM    648 3HG2 ILE A  43       9.680  65.650  46.020  1.00  0.00           H
ATOM    649  CG1 ILE A  43       7.690  63.850  46.280  1.00  0.00           C
ATOM    650 1HG1 ILE A  43       6.940  63.160  46.720  1.00  0.00           H
ATOM    651 2HG1 ILE A  43       8.590  63.250  46.020  1.00  0.00           H
ATOM    652  CD  ILE A  43       7.040  64.430  45.090  1.00  0.00           C
ATOM    653  HD1 ILE A  43       6.640  65.440  45.320  1.00  0.00           H
ATOM    654  HD2 ILE A  43       6.290  63.770  44.620  1.00  0.00           H
ATOM    655  HD3 ILE A  43       7.810  64.560  44.300  1.00  0.00           H
ATOM    656  C   ILE A  43       7.800  63.530  49.220  1.00  0.00           C
ATOM    657  O   ILE A  43       6.920  63.850  49.970  1.00  0.00           O
ATOM    658  N   CYS A  44       7.790  62.210  48.990  1.00  0.00           N
ATOM    659  HN  CYS A  44       8.470  61.930  48.320  1.00  0.00           H
ATOM    660  CA  CYS A  44       7.010  61.170  49.540  1.00  0.00           C
ATOM    661  HA  CYS A  44       5.990  61.330  49.200  1.00  0.00           H
ATOM    662  CB  CYS A  44       7.310  59.790  48.940  1.00  0.00           C
ATOM    663  HB1 CYS A  44       6.560  59.010  49.210  1.00  0.00           H
ATOM    664  HB2 CYS A  44       8.330  59.560  49.310  1.00  0.00           H
ATOM    665  SG  CYS A  44       7.400  59.870  47.200  1.00  0.00           S
ATOM    666  HG1 CYS A  44       6.130  59.510  47.080  1.00  0.00           H
ATOM    667  C   CYS A  44       6.940  61.170  50.960  1.00  0.00           C
ATOM    668  O   CYS A  44       7.940  61.640  51.650  1.00  0.00           O
ATOM    669  N   THR A  45       5.830  60.620  51.540  1.00  0.00           N
ATOM    670  HN  THR A  45       5.190  60.100  50.990  1.00  0.00           H
ATOM    671  CA  THR A  45       5.600  60.520  53.090  1.00  0.00           C
ATOM    672  HA  THR A  45       6.090  61.360  53.560  1.00  0.00           H
ATOM    673  CB  THR A  45       4.160  60.600  53.610  1.00  0.00           C
ATOM    674  HB  THR A  45       3.600  59.810  53.060  1.00  0.00           H
ATOM    675  OG1 THR A  45       3.730  61.890  53.280  1.00  0.00           O
ATOM    676  HG1 THR A  45       3.460  61.900  52.360  1.00  0.00           H
ATOM    677  CG2 THR A  45       4.020  60.340  55.150  1.00  0.00           C
ATOM    678 1HG2 THR A  45       2.970  60.280  55.490  1.00  0.00           H
ATOM    679 2HG2 THR A  45       4.570  61.120  55.730  1.00  0.00           H
ATOM    680 3HG2 THR A  45       4.470  59.390  55.500  1.00  0.00           H
ATOM    681  C   THR A  45       6.130  59.140  53.500  1.00  0.00           C
ATOM    682  O   THR A  45       5.650  58.090  53.140  1.00  0.00           O
ATOM    683  N   SER A  46       7.250  59.090  54.260  1.00  0.00           N
ATOM    684  HN  SER A  46       7.560  59.920  54.710  1.00  0.00           H
ATOM    685  CA  SER A  46       8.200  57.960  54.400  1.00  0.00           C
ATOM    686  HA  SER A  46       8.470  57.600  53.410  1.00  0.00           H
ATOM    687  CB  SER A  46       9.560  58.370  55.050  1.00  0.00           C
ATOM    688  HB1 SER A  46       9.380  58.790  56.070  1.00  0.00           H
ATOM    689  HB2 SER A  46      10.020  59.160  54.430  1.00  0.00           H
ATOM    690  OG  SER A  46      10.480  57.290  55.270  1.00  0.00           O
ATOM    691  HG1 SER A  46      11.040  57.580  56.000  1.00  0.00           H
ATOM    692  C   SER A  46       7.590  56.790  55.020  1.00  0.00           C
ATOM    693  O   SER A  46       7.570  55.660  54.500  1.00  0.00           O
ATOM    694  N   GLU A  47       6.830  57.070  56.130  1.00  0.00           N
ATOM    695  HN  GLU A  47       6.740  57.990  56.490  1.00  0.00           H
ATOM    696  CA  GLU A  47       6.180  56.050  56.970  1.00  0.00           C
ATOM    697  HA  GLU A  47       6.840  55.200  57.090  1.00  0.00           H
ATOM    698  CB  GLU A  47       6.000  56.740  58.370  1.00  0.00           C
ATOM    699  HB1 GLU A  47       5.150  57.450  58.260  1.00  0.00           H
ATOM    700  HB2 GLU A  47       6.990  57.150  58.660  1.00  0.00           H
ATOM    701  CG  GLU A  47       5.490  55.930  59.550  1.00  0.00           C
ATOM    702  HG1 GLU A  47       4.740  55.160  59.250  1.00  0.00           H
ATOM    703  HG2 GLU A  47       4.930  56.510  60.310  1.00  0.00           H
ATOM    704  CD  GLU A  47       6.620  55.230  60.280  1.00  0.00           C
ATOM    705  OE1 GLU A  47       6.850  53.980  60.050  1.00  0.00           O
ATOM    706  OE2 GLU A  47       7.190  55.900  61.200  1.00  0.00           O
ATOM    707  C   GLU A  47       4.910  55.390  56.400  1.00  0.00           C
ATOM    708  O   GLU A  47       4.600  54.280  56.810  1.00  0.00           O
ATOM    709  N   ASP A  48       4.180  56.190  55.540  1.00  0.00           N
ATOM    710  HN  ASP A  48       4.450  57.130  55.360  1.00  0.00           H
ATOM    711  CA  ASP A  48       2.990  55.680  54.950  1.00  0.00           C
ATOM    712  HA  ASP A  48       2.320  55.390  55.750  1.00  0.00           H
ATOM    713  CB  ASP A  48       2.260  56.800  54.100  1.00  0.00           C
ATOM    714  HB1 ASP A  48       1.390  56.400  53.540  1.00  0.00           H
ATOM    715  HB2 ASP A  48       3.000  57.230  53.400  1.00  0.00           H
ATOM    716  CG  ASP A  48       1.650  57.820  55.040  1.00  0.00           C
ATOM    717  OD1 ASP A  48       0.900  58.650  54.520  1.00  0.00           O
ATOM    718  OD2 ASP A  48       1.870  57.800  56.260  1.00  0.00           O
ATOM    719  C   ASP A  48       3.110  54.440  53.990  1.00  0.00           C
ATOM    720  O   ASP A  48       4.110  54.190  53.280  1.00  0.00           O
ATOM    721  N   MET A  49       2.040  53.610  53.900  1.00  0.00           N
ATOM    722  HN  MET A  49       1.190  53.730  54.410  1.00  0.00           H
ATOM    723  CA  MET A  49       2.120  52.400  53.060  1.00  0.00           C
ATOM    724  HA  MET A  49       3.050  51.880  53.200  1.00  0.00           H
ATOM    725  CB  MET A  49       0.820  51.540  53.380  1.00  0.00           C
ATOM    726  HB1 MET A  49       0.750  50.600  52.790  1.00  0.00           H
ATOM    727  HB2 MET A  49      -0.010  52.220  53.080  1.00  0.00           H
ATOM    728  CG  MET A  49       0.540  51.180  54.830  1.00  0.00           C
ATOM    729  HG1 MET A  49      -0.430  50.630  54.800  1.00  0.00           H
ATOM    730  HG2 MET A  49       0.470  51.980  55.590  1.00  0.00           H
ATOM    731  SD  MET A  49       1.720  49.960  55.440  1.00  0.00           S
ATOM    732  CE  MET A  49       0.720  49.160  56.750  1.00  0.00           C
ATOM    733  HE1 MET A  49      -0.330  49.070  56.410  1.00  0.00           H
ATOM    734  HE2 MET A  49       0.700  49.710  57.720  1.00  0.00           H
ATOM    735  HE3 MET A  49       1.110  48.120  56.860  1.00  0.00           H
ATOM    736  C   MET A  49       1.980  52.810  51.550  1.00  0.00           C
ATOM    737  O   MET A  49       2.700  52.290  50.700  1.00  0.00           O
ATOM    738  N   LEU A  50       1.100  53.730  51.230  1.00  0.00           N
ATOM    739  HN  LEU A  50       0.700  54.170  52.030  1.00  0.00           H
ATOM    740  CA  LEU A  50       0.670  54.220  49.950  1.00  0.00           C
ATOM    741  HA  LEU A  50       1.450  53.970  49.240  1.00  0.00           H
ATOM    742  CB  LEU A  50      -0.650  53.530  49.400  1.00  0.00           C
ATOM    743  HB1 LEU A  50      -0.380  52.460  49.280  1.00  0.00           H
ATOM    744  HB2 LEU A  50      -0.800  54.010  48.410  1.00  0.00           H
ATOM    745  CG  LEU A  50      -1.910  53.440  50.170  1.00  0.00           C
ATOM    746  HG  LEU A  50      -1.770  52.880  51.120  1.00  0.00           H
ATOM    747  CD1 LEU A  50      -2.540  54.810  50.630  1.00  0.00           C
ATOM    748 1HD1 LEU A  50      -2.570  55.470  49.740  1.00  0.00           H
ATOM    749 2HD1 LEU A  50      -1.970  55.220  51.490  1.00  0.00           H
ATOM    750 3HD1 LEU A  50      -3.620  54.670  50.830  1.00  0.00           H
ATOM    751  CD2 LEU A  50      -2.890  52.570  49.360  1.00  0.00           C
ATOM    752 1HD2 LEU A  50      -2.950  52.880  48.290  1.00  0.00           H
ATOM    753 2HD2 LEU A  50      -3.860  52.490  49.900  1.00  0.00           H
ATOM    754 3HD2 LEU A  50      -2.490  51.530  49.400  1.00  0.00           H
ATOM    755  C   LEU A  50       0.580  55.710  49.890  1.00  0.00           C
ATOM    756  O   LEU A  50       0.410  56.350  50.900  1.00  0.00           O
ATOM    757  N   ASN A  51       0.750  56.370  48.690  1.00  0.00           N
ATOM    758  HN  ASN A  51       0.650  55.920  47.810  1.00  0.00           H
ATOM    759  CA  ASN A  51       0.860  57.810  48.600  1.00  0.00           C
ATOM    760  HA  ASN A  51       0.450  58.270  49.490  1.00  0.00           H
ATOM    761  CB  ASN A  51       2.350  58.280  48.300  1.00  0.00           C
ATOM    762  HB1 ASN A  51       2.340  59.340  47.970  1.00  0.00           H
ATOM    763  HB2 ASN A  51       2.820  57.700  47.480  1.00  0.00           H
ATOM    764  CG  ASN A  51       3.310  58.240  49.470  1.00  0.00           C
ATOM    765  OD1 ASN A  51       3.960  59.260  49.740  1.00  0.00           O
ATOM    766  ND2 ASN A  51       3.440  57.110  50.170  1.00  0.00           N
ATOM    767 1HD2 ASN A  51       4.120  57.210  50.900  1.00  0.00           H
ATOM    768 2HD2 ASN A  51       2.950  56.250  50.080  1.00  0.00           H
ATOM    769  C   ASN A  51       0.010  58.330  47.450  1.00  0.00           C
ATOM    770  O   ASN A  51      -0.250  57.530  46.460  1.00  0.00           O
ATOM    771  N   PRO A  52      -0.370  59.620  47.460  1.00  0.00           N
ATOM    772  CD  PRO A  52      -0.140  60.540  48.660  1.00  0.00           C
ATOM    773  HD1 PRO A  52       0.940  60.700  48.890  1.00  0.00           H
ATOM    774  HD2 PRO A  52      -0.560  60.270  49.650  1.00  0.00           H
ATOM    775  CA  PRO A  52      -0.670  60.430  46.260  1.00  0.00           C
ATOM    776  HA  PRO A  52      -1.550  59.930  45.890  1.00  0.00           H
ATOM    777  CB  PRO A  52      -0.650  61.880  46.780  1.00  0.00           C
ATOM    778  HB1 PRO A  52      -1.420  62.450  46.230  1.00  0.00           H
ATOM    779  HB2 PRO A  52       0.320  62.380  46.580  1.00  0.00           H
ATOM    780  CG  PRO A  52      -0.930  61.770  48.250  1.00  0.00           C
ATOM    781  HG1 PRO A  52      -0.650  62.700  48.790  1.00  0.00           H
ATOM    782  HG2 PRO A  52      -1.980  61.490  48.500  1.00  0.00           H
ATOM    783  C   PRO A  52       0.290  60.320  45.160  1.00  0.00           C
ATOM    784  O   PRO A  52       1.460  60.090  45.510  1.00  0.00           O
ATOM    785  N   ASN A  53      -0.140  60.490  43.850  1.00  0.00           N
ATOM    786  HN  ASN A  53      -1.060  60.870  43.750  1.00  0.00           H
ATOM    787  CA  ASN A  53       0.670  60.310  42.620  1.00  0.00           C
ATOM    788  HA  ASN A  53       1.090  59.320  42.640  1.00  0.00           H
ATOM    789  CB  ASN A  53      -0.300  60.560  41.370  1.00  0.00           C
ATOM    790  HB1 ASN A  53       0.230  60.410  40.410  1.00  0.00           H
ATOM    791  HB2 ASN A  53      -0.720  61.570  41.590  1.00  0.00           H
ATOM    792  CG  ASN A  53      -1.460  59.460  41.370  1.00  0.00           C
ATOM    793  OD1 ASN A  53      -1.510  58.610  42.240  1.00  0.00           O
ATOM    794  ND2 ASN A  53      -2.440  59.680  40.470  1.00  0.00           N
ATOM    795 1HD2 ASN A  53      -3.070  58.910  40.380  1.00  0.00           H
ATOM    796 2HD2 ASN A  53      -2.360  60.550  39.980  1.00  0.00           H
ATOM    797  C   ASN A  53       1.760  61.390  42.690  1.00  0.00           C
ATOM    798  O   ASN A  53       1.540  62.490  43.140  1.00  0.00           O
ATOM    799  N   TYR A  54       2.960  61.120  42.140  1.00  0.00           N
ATOM    800  HN  TYR A  54       3.030  60.220  41.720  1.00  0.00           H
ATOM    801  CA  TYR A  54       4.220  61.940  42.170  1.00  0.00           C
ATOM    802  HA  TYR A  54       4.470  62.130  43.200  1.00  0.00           H
ATOM    803  CB  TYR A  54       5.400  61.280  41.410  1.00  0.00           C
ATOM    804  HB1 TYR A  54       6.320  61.910  41.470  1.00  0.00           H
ATOM    805  HB2 TYR A  54       5.110  61.240  40.330  1.00  0.00           H
ATOM    806  CG  TYR A  54       5.810  59.870  41.880  1.00  0.00           C
ATOM    807  CD1 TYR A  54       6.290  59.650  43.160  1.00  0.00           C
ATOM    808  HD1 TYR A  54       6.300  60.390  43.950  1.00  0.00           H
ATOM    809  CE1 TYR A  54       6.740  58.390  43.610  1.00  0.00           C
ATOM    810  HE1 TYR A  54       7.200  58.090  44.540  1.00  0.00           H
ATOM    811  CZ  TYR A  54       6.880  57.350  42.650  1.00  0.00           C
ATOM    812  OH  TYR A  54       7.270  56.100  43.100  1.00  0.00           O
ATOM    813  HH  TYR A  54       7.830  56.200  43.870  1.00  0.00           H
ATOM    814  CD2 TYR A  54       5.810  58.780  41.020  1.00  0.00           C
ATOM    815  HD2 TYR A  54       5.460  58.950  40.010  1.00  0.00           H
ATOM    816  CE2 TYR A  54       6.450  57.540  41.310  1.00  0.00           C
ATOM    817  HE2 TYR A  54       6.520  56.730  40.600  1.00  0.00           H
ATOM    818  C   TYR A  54       4.090  63.330  41.570  1.00  0.00           C
ATOM    819  O   TYR A  54       4.510  64.340  42.120  1.00  0.00           O
ATOM    820  N   GLU A  55       3.460  63.390  40.370  1.00  0.00           N
ATOM    821  HN  GLU A  55       3.080  62.550  40.010  1.00  0.00           H
ATOM    822  CA  GLU A  55       3.130  64.640  39.670  1.00  0.00           C
ATOM    823  HA  GLU A  55       4.020  65.230  39.560  1.00  0.00           H
ATOM    824  CB  GLU A  55       2.470  64.290  38.290  1.00  0.00           C
ATOM    825  HB1 GLU A  55       2.170  65.280  37.880  1.00  0.00           H
ATOM    826  HB2 GLU A  55       1.550  63.700  38.500  1.00  0.00           H
ATOM    827  CG  GLU A  55       3.350  63.640  37.240  1.00  0.00           C
ATOM    828  HG1 GLU A  55       3.790  62.670  37.560  1.00  0.00           H
ATOM    829  HG2 GLU A  55       4.240  64.260  36.990  1.00  0.00           H
ATOM    830  CD  GLU A  55       2.530  63.330  35.970  1.00  0.00           C
ATOM    831  OE1 GLU A  55       1.250  63.310  35.960  1.00  0.00           O
ATOM    832  OE2 GLU A  55       3.150  63.150  34.900  1.00  0.00           O
ATOM    833  C   GLU A  55       2.180  65.590  40.370  1.00  0.00           C
ATOM    834  O   GLU A  55       2.400  66.770  40.570  1.00  0.00           O
ATOM    835  N   ASP A  56       1.010  65.050  40.910  1.00  0.00           N
ATOM    836  HN  ASP A  56       0.830  64.080  40.800  1.00  0.00           H
ATOM    837  CA  ASP A  56       0.120  65.890  41.820  1.00  0.00           C
ATOM    838  HA  ASP A  56      -0.230  66.770  41.290  1.00  0.00           H
ATOM    839  CB  ASP A  56      -1.150  65.020  42.290  1.00  0.00           C
ATOM    840  HB1 ASP A  56      -1.860  65.690  42.810  1.00  0.00           H
ATOM    841  HB2 ASP A  56      -0.910  64.210  43.010  1.00  0.00           H
ATOM    842  CG  ASP A  56      -1.970  64.490  41.110  1.00  0.00           C
ATOM    843  OD1 ASP A  56      -2.390  63.300  41.090  1.00  0.00           O
ATOM    844  OD2 ASP A  56      -2.330  65.210  40.140  1.00  0.00           O
ATOM    845  C   ASP A  56       0.830  66.380  43.070  1.00  0.00           C
ATOM    846  O   ASP A  56       0.790  67.560  43.410  1.00  0.00           O
ATOM    847  N   LEU A  57       1.510  65.460  43.740  1.00  0.00           N
ATOM    848  HN  LEU A  57       1.740  64.600  43.280  1.00  0.00           H
ATOM    849  CA  LEU A  57       2.340  65.750  44.930  1.00  0.00           C
ATOM    850  HA  LEU A  57       1.620  66.220  45.590  1.00  0.00           H
ATOM    851  CB  LEU A  57       2.960  64.430  45.350  1.00  0.00           C
ATOM    852  HB1 LEU A  57       3.550  64.040  44.490  1.00  0.00           H
ATOM    853  HB2 LEU A  57       2.100  63.720  45.410  1.00  0.00           H
ATOM    854  CG  LEU A  57       3.810  64.300  46.670  1.00  0.00           C
ATOM    855  HG  LEU A  57       4.790  64.810  46.580  1.00  0.00           H
ATOM    856  CD1 LEU A  57       3.100  65.070  47.790  1.00  0.00           C
ATOM    857 1HD1 LEU A  57       2.810  66.140  47.690  1.00  0.00           H
ATOM    858 2HD1 LEU A  57       3.650  64.880  48.730  1.00  0.00           H
ATOM    859 3HD1 LEU A  57       2.200  64.490  48.090  1.00  0.00           H
ATOM    860  CD2 LEU A  57       4.070  62.830  47.000  1.00  0.00           C
ATOM    861 1HD2 LEU A  57       4.690  62.410  46.180  1.00  0.00           H
ATOM    862 2HD2 LEU A  57       3.090  62.310  47.120  1.00  0.00           H
ATOM    863 3HD2 LEU A  57       4.630  62.760  47.950  1.00  0.00           H
ATOM    864  C   LEU A  57       3.510  66.770  44.720  1.00  0.00           C
ATOM    865  O   LEU A  57       3.900  67.520  45.550  1.00  0.00           O
ATOM    866  N   LEU A  58       4.130  66.780  43.470  1.00  0.00           N
ATOM    867  HN  LEU A  58       3.850  66.080  42.820  1.00  0.00           H
ATOM    868  CA  LEU A  58       5.260  67.640  43.060  1.00  0.00           C
ATOM    869  HA  LEU A  58       6.020  67.320  43.770  1.00  0.00           H
ATOM    870  CB  LEU A  58       5.600  67.360  41.550  1.00  0.00           C
ATOM    871  HB1 LEU A  58       4.680  67.470  40.930  1.00  0.00           H
ATOM    872  HB2 LEU A  58       6.020  66.360  41.310  1.00  0.00           H
ATOM    873  CG  LEU A  58       6.710  68.270  40.910  1.00  0.00           C
ATOM    874  HG  LEU A  58       6.410  69.330  41.030  1.00  0.00           H
ATOM    875  CD1 LEU A  58       8.060  67.960  41.450  1.00  0.00           C
ATOM    876 1HD1 LEU A  58       8.880  68.490  40.930  1.00  0.00           H
ATOM    877 2HD1 LEU A  58       8.220  66.860  41.350  1.00  0.00           H
ATOM    878 3HD1 LEU A  58       8.110  68.230  42.520  1.00  0.00           H
ATOM    879  CD2 LEU A  58       6.840  68.070  39.470  1.00  0.00           C
ATOM    880 1HD2 LEU A  58       6.810  66.980  39.270  1.00  0.00           H
ATOM    881 2HD2 LEU A  58       7.670  68.690  39.070  1.00  0.00           H
ATOM    882 3HD2 LEU A  58       5.900  68.360  38.950  1.00  0.00           H
ATOM    883  C   LEU A  58       4.910  69.110  43.190  1.00  0.00           C
ATOM    884  O   LEU A  58       5.630  69.990  43.700  1.00  0.00           O
ATOM    885  N   ILE A  59       3.760  69.600  42.660  1.00  0.00           N
ATOM    886  HN  ILE A  59       3.060  68.970  42.340  1.00  0.00           H
ATOM    887  CA  ILE A  59       3.370  70.960  42.670  1.00  0.00           C
ATOM    888  HA  ILE A  59       4.260  71.490  42.360  1.00  0.00           H
ATOM    889  CB  ILE A  59       2.310  71.140  41.560  1.00  0.00           C
ATOM    890  HB  ILE A  59       1.500  70.440  41.860  1.00  0.00           H
ATOM    891  CG2 ILE A  59       1.970  72.630  41.390  1.00  0.00           C
ATOM    892 1HG2 ILE A  59       1.400  72.710  40.440  1.00  0.00           H
ATOM    893 2HG2 ILE A  59       2.900  73.230  41.500  1.00  0.00           H
ATOM    894 3HG2 ILE A  59       1.320  72.950  42.230  1.00  0.00           H
ATOM    895  CG1 ILE A  59       2.730  70.560  40.210  1.00  0.00           C
ATOM    896 1HG1 ILE A  59       1.900  70.700  39.480  1.00  0.00           H
ATOM    897 2HG1 ILE A  59       2.920  69.470  40.310  1.00  0.00           H
ATOM    898  CD  ILE A  59       4.010  71.120  39.630  1.00  0.00           C
ATOM    899  HD1 ILE A  59       4.200  70.820  38.580  1.00  0.00           H
ATOM    900  HD2 ILE A  59       4.950  70.960  40.190  1.00  0.00           H
ATOM    901  HD3 ILE A  59       4.030  72.230  39.610  1.00  0.00           H
ATOM    902  C   ILE A  59       2.830  71.540  44.000  1.00  0.00           C
ATOM    903  O   ILE A  59       3.100  72.700  44.310  1.00  0.00           O
ATOM    904  N   ARG A  60       2.290  70.630  44.910  1.00  0.00           N
ATOM    905  HN  ARG A  60       2.090  69.690  44.650  1.00  0.00           H
ATOM    906  CA  ARG A  60       1.860  70.910  46.290  1.00  0.00           C
ATOM    907  HA  ARG A  60       1.250  71.810  46.300  1.00  0.00           H
ATOM    908  CB  ARG A  60       1.030  69.740  46.910  1.00  0.00           C
ATOM    909  HB1 ARG A  60       0.890  70.160  47.930  1.00  0.00           H
ATOM    910  HB2 ARG A  60       1.800  68.940  46.920  1.00  0.00           H
ATOM    911  CG  ARG A  60      -0.280  69.400  46.130  1.00  0.00           C
ATOM    912  HG1 ARG A  60      -0.130  69.410  45.030  1.00  0.00           H
ATOM    913  HG2 ARG A  60      -1.000  70.240  46.280  1.00  0.00           H
ATOM    914  CD  ARG A  60      -0.830  67.970  46.550  1.00  0.00           C
ATOM    915  HD1 ARG A  60      -0.980  67.970  47.650  1.00  0.00           H
ATOM    916  HD2 ARG A  60      -0.120  67.200  46.190  1.00  0.00           H
ATOM    917  NE  ARG A  60      -2.180  67.790  45.910  1.00  0.00           N
ATOM    918  HE  ARG A  60      -2.520  68.490  45.280  1.00  0.00           H
ATOM    919  CZ  ARG A  60      -2.780  66.580  45.740  1.00  0.00           C
ATOM    920  NH1 ARG A  60      -2.340  65.510  46.340  1.00  0.00           N
ATOM    921 1HH1 ARG A  60      -1.620  65.620  47.020  1.00  0.00           H
ATOM    922 2HH1 ARG A  60      -2.800  64.640  46.160  1.00  0.00           H
ATOM    923  NH2 ARG A  60      -3.840  66.330  44.990  1.00  0.00           N
ATOM    924 1HH2 ARG A  60      -4.210  66.870  44.230  1.00  0.00           H
ATOM    925 2HH2 ARG A  60      -4.260  65.430  45.020  1.00  0.00           H
ATOM    926  C   ARG A  60       3.090  71.270  47.180  1.00  0.00           C
ATOM    927  O   ARG A  60       3.000  72.080  48.070  1.00  0.00           O
ATOM    928  N   LYS A  61       4.260  70.650  46.870  1.00  0.00           N
ATOM    929  HN  LYS A  61       4.190  70.000  46.120  1.00  0.00           H
ATOM    930  CA  LYS A  61       5.470  70.970  47.580  1.00  0.00           C
ATOM    931  HA  LYS A  61       5.240  71.070  48.630  1.00  0.00           H
ATOM    932  CB  LYS A  61       6.560  69.820  47.440  1.00  0.00           C
ATOM    933  HB1 LYS A  61       7.590  70.130  47.690  1.00  0.00           H
ATOM    934  HB2 LYS A  61       6.640  69.520  46.370  1.00  0.00           H
ATOM    935  CG  LYS A  61       6.320  68.420  48.100  1.00  0.00           C
ATOM    936  HG1 LYS A  61       7.210  67.770  47.960  1.00  0.00           H
ATOM    937  HG2 LYS A  61       5.540  67.920  47.480  1.00  0.00           H
ATOM    938  CD  LYS A  61       5.880  68.580  49.570  1.00  0.00           C
ATOM    939  HD1 LYS A  61       4.930  69.170  49.480  1.00  0.00           H
ATOM    940  HD2 LYS A  61       6.670  69.110  50.130  1.00  0.00           H
ATOM    941  CE  LYS A  61       5.610  67.120  50.180  1.00  0.00           C
ATOM    942  HE1 LYS A  61       6.550  66.540  50.250  1.00  0.00           H
ATOM    943  HE2 LYS A  61       4.800  66.520  49.710  1.00  0.00           H
ATOM    944  NZ  LYS A  61       5.270  67.350  51.640  1.00  0.00           N
ATOM    945  HZ1 LYS A  61       6.140  67.670  52.110  1.00  0.00           H
ATOM    946  HZ2 LYS A  61       5.030  66.420  52.050  1.00  0.00           H
ATOM    947  HZ3 LYS A  61       4.450  67.980  51.770  1.00  0.00           H
ATOM    948  C   LYS A  61       6.090  72.300  47.170  1.00  0.00           C
ATOM    949  O   LYS A  61       6.530  72.490  46.040  1.00  0.00           O
ATOM    950  N   SER A  62       6.220  73.230  48.210  1.00  0.00           N
ATOM    951  HN  SER A  62       5.950  73.090  49.160  1.00  0.00           H
ATOM    952  CA  SER A  62       6.700  74.580  48.090  1.00  0.00           C
ATOM    953  HA  SER A  62       6.210  75.020  47.230  1.00  0.00           H
ATOM    954  CB  SER A  62       6.270  75.530  49.240  1.00  0.00           C
ATOM    955  HB1 SER A  62       5.170  75.530  49.360  1.00  0.00           H
ATOM    956  HB2 SER A  62       6.570  76.520  48.850  1.00  0.00           H
ATOM    957  OG  SER A  62       6.920  75.210  50.540  1.00  0.00           O
ATOM    958  HG1 SER A  62       6.610  74.370  50.870  1.00  0.00           H
ATOM    959  C   SER A  62       8.180  74.570  47.850  1.00  0.00           C
ATOM    960  O   SER A  62       8.820  73.610  48.230  1.00  0.00           O
ATOM    961  N   ASN A  63       8.790  75.630  47.300  1.00  0.00           N
ATOM    962  HN  ASN A  63       8.230  76.390  46.970  1.00  0.00           H
ATOM    963  CA  ASN A  63      10.240  75.880  47.200  1.00  0.00           C
ATOM    964  HA  ASN A  63      10.790  75.080  46.740  1.00  0.00           H
ATOM    965  CB  ASN A  63      10.550  77.150  46.300  1.00  0.00           C
ATOM    966  HB1 ASN A  63      11.620  77.450  46.320  1.00  0.00           H
ATOM    967  HB2 ASN A  63       9.990  78.050  46.620  1.00  0.00           H
ATOM    968  CG  ASN A  63      10.310  76.760  44.860  1.00  0.00           C
ATOM    969  OD1 ASN A  63      10.340  75.620  44.360  1.00  0.00           O
ATOM    970  ND2 ASN A  63       9.900  77.750  44.080  1.00  0.00           N
ATOM    971 1HD2 ASN A  63       9.440  77.600  43.200  1.00  0.00           H
ATOM    972 2HD2 ASN A  63       9.680  78.660  44.420  1.00  0.00           H
ATOM    973  C   ASN A  63      11.000  75.930  48.560  1.00  0.00           C
ATOM    974  O   ASN A  63      12.220  75.880  48.650  1.00  0.00           O
ATOM    975  N   HSP A  64      10.290  76.010  49.650  1.00  0.00           N
ATOM    976  HN  HSP A  64       9.310  76.150  49.540  1.00  0.00           H
ATOM    977  CA  HSP A  64      10.880  75.910  50.990  1.00  0.00           C
ATOM    978  HA  HSP A  64      11.920  75.620  50.930  1.00  0.00           H
ATOM    979  CB  HSP A  64      10.600  77.130  51.840  1.00  0.00           C
ATOM    980  HB1 HSP A  64      11.120  78.030  51.450  1.00  0.00           H
ATOM    981  HB2 HSP A  64      10.850  76.930  52.910  1.00  0.00           H
ATOM    982  CD2 HSP A  64       8.540  78.580  51.150  1.00  0.00           C
ATOM    983  HD2 HSP A  64       9.010  79.380  50.590  1.00  0.00           H
ATOM    984  CG  HSP A  64       9.180  77.510  51.770  1.00  0.00           C
ATOM    985  NE2 HSP A  64       7.230  78.590  51.490  1.00  0.00           N
ATOM    986  HE2 HSP A  64       6.520  79.190  51.130  1.00  0.00           H
ATOM    987  ND1 HSP A  64       8.220  76.880  52.580  1.00  0.00           N
ATOM    988  HD1 HSP A  64       8.330  76.030  53.090  1.00  0.00           H
ATOM    989  CE1 HSP A  64       7.060  77.550  52.310  1.00  0.00           C
ATOM    990  HE1 HSP A  64       6.080  77.270  52.650  1.00  0.00           H
ATOM    991  C   HSP A  64      10.450  74.720  51.790  1.00  0.00           C
ATOM    992  O   HSP A  64      10.860  74.570  52.950  1.00  0.00           O
ATOM    993  N   ASN A  65       9.690  73.710  51.200  1.00  0.00           N
ATOM    994  HN  ASN A  65       9.360  73.960  50.300  1.00  0.00           H
ATOM    995  CA  ASN A  65       9.770  72.320  51.750  1.00  0.00           C
ATOM    996  HA  ASN A  65       9.730  72.320  52.830  1.00  0.00           H
ATOM    997  CB  ASN A  65       8.660  71.460  51.170  1.00  0.00           C
ATOM    998  HB1 ASN A  65       8.780  70.390  51.460  1.00  0.00           H
ATOM    999  HB2 ASN A  65       8.700  71.430  50.060  1.00  0.00           H
ATOM   1000  CG  ASN A  65       7.240  71.930  51.650  1.00  0.00           C
ATOM   1001  OD1 ASN A  65       6.430  72.440  50.830  1.00  0.00           O
ATOM   1002  ND2 ASN A  65       6.900  71.820  52.940  1.00  0.00           N
ATOM   1003 1HD2 ASN A  65       5.980  72.140  53.140  1.00  0.00           H
ATOM   1004 2HD2 ASN A  65       7.590  71.590  53.640  1.00  0.00           H
ATOM   1005  C   ASN A  65      11.160  71.740  51.480  1.00  0.00           C
ATOM   1006  O   ASN A  65      11.850  71.050  52.260  1.00  0.00           O
ATOM   1007  N   PHE A  66      11.590  72.020  50.220  1.00  0.00           N
ATOM   1008  HN  PHE A  66      11.000  72.450  49.530  1.00  0.00           H
ATOM   1009  CA  PHE A  66      12.860  71.680  49.700  1.00  0.00           C
ATOM   1010  HA  PHE A  66      13.100  70.640  49.900  1.00  0.00           H
ATOM   1011  CB  PHE A  66      12.940  71.830  48.110  1.00  0.00           C
ATOM   1012  HB1 PHE A  66      13.900  71.510  47.650  1.00  0.00           H
ATOM   1013  HB2 PHE A  66      12.770  72.900  47.900  1.00  0.00           H
ATOM   1014  CG  PHE A  66      11.880  71.110  47.340  1.00  0.00           C
ATOM   1015  CD1 PHE A  66      12.040  69.700  47.260  1.00  0.00           C
ATOM   1016  HD1 PHE A  66      12.910  69.240  47.700  1.00  0.00           H
ATOM   1017  CE1 PHE A  66      11.130  68.910  46.480  1.00  0.00           C
ATOM   1018  HE1 PHE A  66      11.130  67.830  46.410  1.00  0.00           H
ATOM   1019  CZ  PHE A  66      10.050  69.640  45.910  1.00  0.00           C
ATOM   1020  HZ  PHE A  66       9.360  69.120  45.270  1.00  0.00           H
ATOM   1021  CD2 PHE A  66      10.920  71.820  46.620  1.00  0.00           C
ATOM   1022  HD2 PHE A  66      10.900  72.900  46.640  1.00  0.00           H
ATOM   1023  CE2 PHE A  66       9.960  71.000  45.930  1.00  0.00           C
ATOM   1024  HE2 PHE A  66       9.100  71.440  45.450  1.00  0.00           H
ATOM   1025  C   PHE A  66      13.970  72.530  50.310  1.00  0.00           C
ATOM   1026  O   PHE A  66      14.070  73.720  50.100  1.00  0.00           O
ATOM   1027  N   LEU A  67      14.830  71.860  51.010  1.00  0.00           N
ATOM   1028  HN  LEU A  67      14.700  70.890  51.210  1.00  0.00           H
ATOM   1029  CA  LEU A  67      16.000  72.550  51.620  1.00  0.00           C
ATOM   1030  HA  LEU A  67      16.050  73.520  51.160  1.00  0.00           H
ATOM   1031  CB  LEU A  67      16.060  72.690  53.150  1.00  0.00           C
ATOM   1032  HB1 LEU A  67      17.010  73.200  53.420  1.00  0.00           H
ATOM   1033  HB2 LEU A  67      16.120  71.670  53.600  1.00  0.00           H
ATOM   1034  CG  LEU A  67      14.960  73.490  53.860  1.00  0.00           C
ATOM   1035  HG  LEU A  67      14.000  73.050  53.520  1.00  0.00           H
ATOM   1036  CD1 LEU A  67      15.150  73.400  55.390  1.00  0.00           C
ATOM   1037 1HD1 LEU A  67      16.240  73.580  55.560  1.00  0.00           H
ATOM   1038 2HD1 LEU A  67      14.810  72.410  55.750  1.00  0.00           H
ATOM   1039 3HD1 LEU A  67      14.660  74.170  56.020  1.00  0.00           H
ATOM   1040  CD2 LEU A  67      14.990  74.930  53.350  1.00  0.00           C
ATOM   1041 1HD2 LEU A  67      15.690  75.620  53.860  1.00  0.00           H
ATOM   1042 2HD2 LEU A  67      14.010  75.440  53.480  1.00  0.00           H
ATOM   1043 3HD2 LEU A  67      15.160  75.040  52.260  1.00  0.00           H
ATOM   1044  C   LEU A  67      17.260  71.860  51.130  1.00  0.00           C
ATOM   1045  O   LEU A  67      17.270  70.620  51.110  1.00  0.00           O
ATOM   1046  N   VAL A  68      18.280  72.590  50.560  1.00  0.00           N
ATOM   1047  HN  VAL A  68      18.260  73.590  50.480  1.00  0.00           H
ATOM   1048  CA  VAL A  68      19.380  72.050  49.850  1.00  0.00           C
ATOM   1049  HA  VAL A  68      19.410  70.990  50.090  1.00  0.00           H
ATOM   1050  CB  VAL A  68      19.420  72.370  48.390  1.00  0.00           C
ATOM   1051  HB  VAL A  68      19.360  73.470  48.230  1.00  0.00           H
ATOM   1052  CG1 VAL A  68      20.710  71.810  47.600  1.00  0.00           C
ATOM   1053 1HG1 VAL A  68      21.640  72.230  48.050  1.00  0.00           H
ATOM   1054 2HG1 VAL A  68      20.630  71.920  46.500  1.00  0.00           H
ATOM   1055 3HG1 VAL A  68      20.850  70.730  47.840  1.00  0.00           H
ATOM   1056  CG2 VAL A  68      18.170  71.760  47.680  1.00  0.00           C
ATOM   1057 1HG2 VAL A  68      18.170  70.650  47.630  1.00  0.00           H
ATOM   1058 2HG2 VAL A  68      18.000  72.230  46.690  1.00  0.00           H
ATOM   1059 3HG2 VAL A  68      17.290  72.140  48.240  1.00  0.00           H
ATOM   1060  C   VAL A  68      20.580  72.620  50.530  1.00  0.00           C
ATOM   1061  O   VAL A  68      20.570  73.810  50.960  1.00  0.00           O
ATOM   1062  N   GLN A  69      21.630  71.840  50.670  1.00  0.00           N
ATOM   1063  HN  GLN A  69      21.570  71.010  50.130  1.00  0.00           H
ATOM   1064  CA  GLN A  69      22.850  72.270  51.400  1.00  0.00           C
ATOM   1065  HA  GLN A  69      22.800  73.300  51.730  1.00  0.00           H
ATOM   1066  CB  GLN A  69      23.130  71.680  52.830  1.00  0.00           C
ATOM   1067  HB1 GLN A  69      24.110  72.060  53.200  1.00  0.00           H
ATOM   1068  HB2 GLN A  69      23.370  70.600  52.720  1.00  0.00           H
ATOM   1069  CG  GLN A  69      22.130  71.970  53.930  1.00  0.00           C
ATOM   1070  HG1 GLN A  69      22.010  73.070  54.020  1.00  0.00           H
ATOM   1071  HG2 GLN A  69      22.530  71.630  54.900  1.00  0.00           H
ATOM   1072  CD  GLN A  69      20.750  71.260  53.680  1.00  0.00           C
ATOM   1073  OE1 GLN A  69      19.620  71.790  53.810  1.00  0.00           O
ATOM   1074  NE2 GLN A  69      20.730  70.000  53.310  1.00  0.00           N
ATOM   1075 1HE2 GLN A  69      21.500  69.360  53.340  1.00  0.00           H
ATOM   1076 2HE2 GLN A  69      19.870  69.560  53.050  1.00  0.00           H
ATOM   1077  C   GLN A  69      24.030  71.980  50.460  1.00  0.00           C
ATOM   1078  O   GLN A  69      24.310  70.830  50.120  1.00  0.00           O
ATOM   1079  N   ALA A  70      24.780  73.090  50.180  1.00  0.00           N
ATOM   1080  HN  ALA A  70      24.540  73.950  50.620  1.00  0.00           H
ATOM   1081  CA  ALA A  70      26.070  72.940  49.540  1.00  0.00           C
ATOM   1082  HA  ALA A  70      26.150  71.960  49.080  1.00  0.00           H
ATOM   1083  CB  ALA A  70      26.320  74.030  48.420  1.00  0.00           C
ATOM   1084  HB1 ALA A  70      26.050  75.060  48.740  1.00  0.00           H
ATOM   1085  HB2 ALA A  70      25.590  73.750  47.630  1.00  0.00           H
ATOM   1086  HB3 ALA A  70      27.360  73.920  48.050  1.00  0.00           H
ATOM   1087  C   ALA A  70      27.160  73.040  50.640  1.00  0.00           C
ATOM   1088  O   ALA A  70      27.470  74.120  51.180  1.00  0.00           O
ATOM   1089  N   GLY A  71      27.720  71.950  51.160  1.00  0.00           N
ATOM   1090  HN  GLY A  71      27.550  71.050  50.740  1.00  0.00           H
ATOM   1091  CA  GLY A  71      28.720  71.900  52.230  1.00  0.00           C
ATOM   1092  HA1 GLY A  71      29.590  72.470  51.940  1.00  0.00           H
ATOM   1093  HA2 GLY A  71      28.960  70.850  52.280  1.00  0.00           H
ATOM   1094  C   GLY A  71      28.200  72.310  53.560  1.00  0.00           C
ATOM   1095  O   GLY A  71      27.670  71.460  54.270  1.00  0.00           O
ATOM   1096  N   ASN A  72      28.540  73.630  53.900  1.00  0.00           N
ATOM   1097  HN  ASN A  72      29.020  74.180  53.220  1.00  0.00           H
ATOM   1098  CA  ASN A  72      28.310  74.190  55.190  1.00  0.00           C
ATOM   1099  HA  ASN A  72      27.880  73.390  55.780  1.00  0.00           H
ATOM   1100  CB  ASN A  72      29.640  74.730  55.740  1.00  0.00           C
ATOM   1101  HB1 ASN A  72      29.430  75.440  56.570  1.00  0.00           H
ATOM   1102  HB2 ASN A  72      30.160  75.280  54.940  1.00  0.00           H
ATOM   1103  CG  ASN A  72      30.560  73.560  56.360  1.00  0.00           C
ATOM   1104  OD1 ASN A  72      30.780  73.500  57.610  1.00  0.00           O
ATOM   1105  ND2 ASN A  72      31.140  72.740  55.480  1.00  0.00           N
ATOM   1106 1HD2 ASN A  72      31.360  73.300  54.680  1.00  0.00           H
ATOM   1107 2HD2 ASN A  72      31.810  72.110  55.860  1.00  0.00           H
ATOM   1108  C   ASN A  72      27.320  75.310  55.050  1.00  0.00           C
ATOM   1109  O   ASN A  72      27.170  76.070  55.980  1.00  0.00           O
ATOM   1110  N   VAL A  73      26.660  75.440  53.800  1.00  0.00           N
ATOM   1111  HN  VAL A  73      26.920  74.770  53.120  1.00  0.00           H
ATOM   1112  CA  VAL A  73      25.730  76.510  53.480  1.00  0.00           C
ATOM   1113  HA  VAL A  73      25.250  76.910  54.360  1.00  0.00           H
ATOM   1114  CB  VAL A  73      26.350  77.760  52.830  1.00  0.00           C
ATOM   1115  HB  VAL A  73      25.580  78.350  52.290  1.00  0.00           H
ATOM   1116  CG1 VAL A  73      27.100  78.620  53.920  1.00  0.00           C
ATOM   1117 1HG1 VAL A  73      26.440  78.720  54.810  1.00  0.00           H
ATOM   1118 2HG1 VAL A  73      27.400  79.630  53.560  1.00  0.00           H
ATOM   1119 3HG1 VAL A  73      28.070  78.170  54.200  1.00  0.00           H
ATOM   1120  CG2 VAL A  73      27.440  77.390  51.840  1.00  0.00           C
ATOM   1121 1HG2 VAL A  73      28.240  76.850  52.390  1.00  0.00           H
ATOM   1122 2HG2 VAL A  73      27.740  78.400  51.480  1.00  0.00           H
ATOM   1123 3HG2 VAL A  73      27.140  76.680  51.050  1.00  0.00           H
ATOM   1124  C   VAL A  73      24.640  75.960  52.770  1.00  0.00           C
ATOM   1125  O   VAL A  73      24.580  74.850  52.340  1.00  0.00           O
ATOM   1126  N   GLN A  74      23.530  76.780  52.580  1.00  0.00           N
ATOM   1127  HN  GLN A  74      23.620  77.730  52.890  1.00  0.00           H
ATOM   1128  CA  GLN A  74      22.250  76.400  51.860  1.00  0.00           C
ATOM   1129  HA  GLN A  74      22.070  75.340  51.910  1.00  0.00           H
ATOM   1130  CB  GLN A  74      21.040  77.140  52.530  1.00  0.00           C
ATOM   1131  HB1 GLN A  74      20.100  76.830  52.020  1.00  0.00           H
ATOM   1132  HB2 GLN A  74      21.240  78.210  52.320  1.00  0.00           H
ATOM   1133  CG  GLN A  74      20.770  76.950  54.000  1.00  0.00           C
ATOM   1134  HG1 GLN A  74      19.950  77.620  54.340  1.00  0.00           H
ATOM   1135  HG2 GLN A  74      21.690  77.240  54.550  1.00  0.00           H
ATOM   1136  CD  GLN A  74      20.420  75.510  54.410  1.00  0.00           C
ATOM   1137  OE1 GLN A  74      20.970  74.970  55.380  1.00  0.00           O
ATOM   1138  NE2 GLN A  74      19.480  74.890  53.660  1.00  0.00           N
ATOM   1139 1HE2 GLN A  74      19.340  73.910  53.760  1.00  0.00           H
ATOM   1140 2HE2 GLN A  74      18.870  75.490  53.140  1.00  0.00           H
ATOM   1141  C   GLN A  74      22.330  76.820  50.430  1.00  0.00           C
ATOM   1142  O   GLN A  74      23.090  77.690  50.020  1.00  0.00           O
ATOM   1143  N   LEU A  75      21.560  76.200  49.540  1.00  0.00           N
ATOM   1144  HN  LEU A  75      21.060  75.400  49.840  1.00  0.00           H
ATOM   1145  CA  LEU A  75      21.320  76.630  48.170  1.00  0.00           C
ATOM   1146  HA  LEU A  75      21.810  77.570  47.980  1.00  0.00           H
ATOM   1147  CB  LEU A  75      21.710  75.500  47.160  1.00  0.00           C
ATOM   1148  HB1 LEU A  75      21.340  75.860  46.170  1.00  0.00           H
ATOM   1149  HB2 LEU A  75      21.200  74.530  47.360  1.00  0.00           H
ATOM   1150  CG  LEU A  75      23.210  75.160  46.980  1.00  0.00           C
ATOM   1151  HG  LEU A  75      23.680  74.690  47.870  1.00  0.00           H
ATOM   1152  CD1 LEU A  75      23.280  74.150  45.800  1.00  0.00           C
ATOM   1153 1HD1 LEU A  75      23.140  74.650  44.810  1.00  0.00           H
ATOM   1154 2HD1 LEU A  75      22.740  73.180  45.860  1.00  0.00           H
ATOM   1155 3HD1 LEU A  75      24.340  73.850  45.810  1.00  0.00           H
ATOM   1156  CD2 LEU A  75      24.070  76.430  46.720  1.00  0.00           C
ATOM   1157 1HD2 LEU A  75      25.130  76.110  46.650  1.00  0.00           H
ATOM   1158 2HD2 LEU A  75      23.910  77.220  47.480  1.00  0.00           H
ATOM   1159 3HD2 LEU A  75      23.700  77.050  45.870  1.00  0.00           H
ATOM   1160  C   LEU A  75      19.900  76.950  48.040  1.00  0.00           C
ATOM   1161  O   LEU A  75      19.030  76.230  48.600  1.00  0.00           O
ATOM   1162  N   ARG A  76      19.550  78.100  47.430  1.00  0.00           N
ATOM   1163  HN  ARG A  76      20.230  78.720  47.050  1.00  0.00           H
ATOM   1164  CA  ARG A  76      18.180  78.640  47.460  1.00  0.00           C
ATOM   1165  HA  ARG A  76      17.660  78.280  48.330  1.00  0.00           H
ATOM   1166  CB  ARG A  76      18.120  80.240  47.550  1.00  0.00           C
ATOM   1167  HB1 ARG A  76      17.100  80.670  47.470  1.00  0.00           H
ATOM   1168  HB2 ARG A  76      18.610  80.690  46.660  1.00  0.00           H
ATOM   1169  CG  ARG A  76      18.790  80.770  48.840  1.00  0.00           C
ATOM   1170  HG1 ARG A  76      19.820  80.330  48.890  1.00  0.00           H
ATOM   1171  HG2 ARG A  76      18.200  80.430  49.710  1.00  0.00           H
ATOM   1172  CD  ARG A  76      18.800  82.320  48.900  1.00  0.00           C
ATOM   1173  HD1 ARG A  76      19.150  82.620  49.910  1.00  0.00           H
ATOM   1174  HD2 ARG A  76      17.800  82.760  48.710  1.00  0.00           H
ATOM   1175  NE  ARG A  76      19.730  82.900  47.820  1.00  0.00           N
ATOM   1176  HE  ARG A  76      19.470  82.750  46.870  1.00  0.00           H
ATOM   1177  CZ  ARG A  76      21.060  83.180  47.900  1.00  0.00           C
ATOM   1178  NH1 ARG A  76      21.680  83.150  49.040  1.00  0.00           N
ATOM   1179 1HH1 ARG A  76      21.210  82.670  49.780  1.00  0.00           H
ATOM   1180 2HH1 ARG A  76      22.680  83.240  49.000  1.00  0.00           H
ATOM   1181  NH2 ARG A  76      21.670  83.730  46.900  1.00  0.00           N
ATOM   1182 1HH2 ARG A  76      21.260  83.680  45.990  1.00  0.00           H
ATOM   1183 2HH2 ARG A  76      22.650  83.930  46.840  1.00  0.00           H
ATOM   1184  C   ARG A  76      17.510  78.190  46.160  1.00  0.00           C
ATOM   1185  O   ARG A  76      17.940  78.480  45.070  1.00  0.00           O
ATOM   1186  N   VAL A  77      16.410  77.500  46.280  1.00  0.00           N
ATOM   1187  HN  VAL A  77      16.010  77.390  47.180  1.00  0.00           H
ATOM   1188  CA  VAL A  77      15.560  76.910  45.260  1.00  0.00           C
ATOM   1189  HA  VAL A  77      16.120  76.730  44.360  1.00  0.00           H
ATOM   1190  CB  VAL A  77      14.920  75.680  45.800  1.00  0.00           C
ATOM   1191  HB  VAL A  77      14.350  76.030  46.700  1.00  0.00           H
ATOM   1192  CG1 VAL A  77      13.930  75.020  44.700  1.00  0.00           C
ATOM   1193 1HG1 VAL A  77      14.320  74.880  43.680  1.00  0.00           H
ATOM   1194 2HG1 VAL A  77      13.030  75.660  44.560  1.00  0.00           H
ATOM   1195 3HG1 VAL A  77      13.730  74.010  45.130  1.00  0.00           H
ATOM   1196  CG2 VAL A  77      15.990  74.700  46.360  1.00  0.00           C
ATOM   1197 1HG2 VAL A  77      16.610  75.180  47.150  1.00  0.00           H
ATOM   1198 2HG2 VAL A  77      16.570  74.270  45.520  1.00  0.00           H
ATOM   1199 3HG2 VAL A  77      15.470  73.810  46.800  1.00  0.00           H
ATOM   1200  C   VAL A  77      14.600  77.980  44.800  1.00  0.00           C
ATOM   1201  O   VAL A  77      13.830  78.540  45.560  1.00  0.00           O
ATOM   1202  N   ILE A  78      14.640  78.300  43.480  1.00  0.00           N
ATOM   1203  HN  ILE A  78      15.410  77.930  42.960  1.00  0.00           H
ATOM   1204  CA  ILE A  78      13.710  79.170  42.760  1.00  0.00           C
ATOM   1205  HA  ILE A  78      13.160  79.720  43.510  1.00  0.00           H
ATOM   1206  CB  ILE A  78      14.360  80.220  41.870  1.00  0.00           C
ATOM   1207  HB  ILE A  78      13.720  80.620  41.050  1.00  0.00           H
ATOM   1208  CG2 ILE A  78      14.820  81.410  42.730  1.00  0.00           C
ATOM   1209 1HG2 ILE A  78      15.130  82.160  41.970  1.00  0.00           H
ATOM   1210 2HG2 ILE A  78      15.630  81.150  43.450  1.00  0.00           H
ATOM   1211 3HG2 ILE A  78      13.970  81.830  43.300  1.00  0.00           H
ATOM   1212  CG1 ILE A  78      15.670  79.610  41.320  1.00  0.00           C
ATOM   1213 1HG1 ILE A  78      15.350  78.670  40.820  1.00  0.00           H
ATOM   1214 2HG1 ILE A  78      16.440  79.280  42.050  1.00  0.00           H
ATOM   1215  CD  ILE A  78      16.120  80.420  40.070  1.00  0.00           C
ATOM   1216  HD1 ILE A  78      16.790  79.850  39.380  1.00  0.00           H
ATOM   1217  HD2 ILE A  78      16.650  81.340  40.400  1.00  0.00           H
ATOM   1218  HD3 ILE A  78      15.230  80.790  39.530  1.00  0.00           H
ATOM   1219  C   ILE A  78      12.690  78.470  41.880  1.00  0.00           C
ATOM   1220  O   ILE A  78      11.760  79.090  41.350  1.00  0.00           O
ATOM   1221  N   GLY A  79      12.760  77.160  41.690  1.00  0.00           N
ATOM   1222  HN  GLY A  79      13.540  76.640  42.030  1.00  0.00           H
ATOM   1223  CA  GLY A  79      11.640  76.570  40.980  1.00  0.00           C
ATOM   1224  HA1 GLY A  79      11.650  76.950  39.970  1.00  0.00           H
ATOM   1225  HA2 GLY A  79      10.730  76.810  41.520  1.00  0.00           H
ATOM   1226  C   GLY A  79      11.880  75.080  40.950  1.00  0.00           C
ATOM   1227  O   GLY A  79      12.860  74.590  41.490  1.00  0.00           O
ATOM   1228  N   HSP A  80      11.030  74.240  40.320  1.00  0.00           N
ATOM   1229  HN  HSP A  80      10.270  74.670  39.850  1.00  0.00           H
ATOM   1230  CA  HSP A  80      11.020  72.800  40.350  1.00  0.00           C
ATOM   1231  HA  HSP A  80      12.050  72.500  40.210  1.00  0.00           H
ATOM   1232  CB  HSP A  80      10.650  72.100  41.710  1.00  0.00           C
ATOM   1233  HB1 HSP A  80      11.400  72.410  42.480  1.00  0.00           H
ATOM   1234  HB2 HSP A  80      10.880  71.010  41.660  1.00  0.00           H
ATOM   1235  CD2 HSP A  80       8.200  71.650  42.420  1.00  0.00           C
ATOM   1236  HD2 HSP A  80       8.000  70.690  41.970  1.00  0.00           H
ATOM   1237  CG  HSP A  80       9.280  72.440  42.340  1.00  0.00           C
ATOM   1238  NE2 HSP A  80       7.220  72.390  43.100  1.00  0.00           N
ATOM   1239  HE2 HSP A  80       6.310  72.050  43.360  1.00  0.00           H
ATOM   1240  ND1 HSP A  80       8.980  73.570  43.010  1.00  0.00           N
ATOM   1241  HD1 HSP A  80       9.600  74.330  43.240  1.00  0.00           H
ATOM   1242  CE1 HSP A  80       7.700  73.570  43.430  1.00  0.00           C
ATOM   1243  HE1 HSP A  80       7.370  74.280  44.160  1.00  0.00           H
ATOM   1244  C   HSP A  80      10.190  72.130  39.290  1.00  0.00           C
ATOM   1245  O   HSP A  80       9.200  72.730  38.810  1.00  0.00           O
ATOM   1246  N   SER A  81      10.610  70.920  38.830  1.00  0.00           N
ATOM   1247  HN  SER A  81      11.460  70.470  39.110  1.00  0.00           H
ATOM   1248  CA  SER A  81       9.920  70.200  37.730  1.00  0.00           C
ATOM   1249  HA  SER A  81       8.850  70.240  37.780  1.00  0.00           H
ATOM   1250  CB  SER A  81      10.400  70.770  36.440  1.00  0.00           C
ATOM   1251  HB1 SER A  81      11.490  70.600  36.330  1.00  0.00           H
ATOM   1252  HB2 SER A  81      10.260  71.870  36.330  1.00  0.00           H
ATOM   1253  OG  SER A  81       9.760  70.310  35.230  1.00  0.00           O
ATOM   1254  HG1 SER A  81       8.810  70.300  35.340  1.00  0.00           H
ATOM   1255  C   SER A  81      10.330  68.700  37.730  1.00  0.00           C
ATOM   1256  O   SER A  81      11.320  68.420  38.410  1.00  0.00           O
ATOM   1257  N   MET A  82       9.550  67.810  37.160  1.00  0.00           N
ATOM   1258  HN  MET A  82       8.790  68.170  36.630  1.00  0.00           H
ATOM   1259  CA  MET A  82       9.860  66.340  37.250  1.00  0.00           C
ATOM   1260  HA  MET A  82      10.820  66.250  37.740  1.00  0.00           H
ATOM   1261  CB  MET A  82       8.850  65.620  38.160  1.00  0.00           C
ATOM   1262  HB1 MET A  82       7.800  65.910  37.930  1.00  0.00           H
ATOM   1263  HB2 MET A  82       8.960  66.090  39.160  1.00  0.00           H
ATOM   1264  CG  MET A  82       8.950  64.120  38.200  1.00  0.00           C
ATOM   1265  HG1 MET A  82       9.200  63.730  37.190  1.00  0.00           H
ATOM   1266  HG2 MET A  82       7.960  63.670  38.430  1.00  0.00           H
ATOM   1267  SD  MET A  82      10.060  63.400  39.510  1.00  0.00           S
ATOM   1268  CE  MET A  82       9.060  63.740  40.980  1.00  0.00           C
ATOM   1269  HE1 MET A  82       9.660  64.110  41.840  1.00  0.00           H
ATOM   1270  HE2 MET A  82       8.550  62.770  41.140  1.00  0.00           H
ATOM   1271  HE3 MET A  82       8.300  64.500  40.680  1.00  0.00           H
ATOM   1272  C   MET A  82      10.080  65.650  35.880  1.00  0.00           C
ATOM   1273  O   MET A  82       9.140  65.490  35.120  1.00  0.00           O
ATOM   1274  N   GLN A  83      11.310  65.280  35.520  1.00  0.00           N
ATOM   1275  HN  GLN A  83      12.080  65.440  36.130  1.00  0.00           H
ATOM   1276  CA  GLN A  83      11.570  64.580  34.340  1.00  0.00           C
ATOM   1277  HA  GLN A  83      10.790  64.670  33.600  1.00  0.00           H
ATOM   1278  CB  GLN A  83      12.960  65.140  33.900  1.00  0.00           C
ATOM   1279  HB1 GLN A  83      13.560  64.560  33.170  1.00  0.00           H
ATOM   1280  HB2 GLN A  83      13.600  65.080  34.800  1.00  0.00           H
ATOM   1281  CG  GLN A  83      12.910  66.520  33.250  1.00  0.00           C
ATOM   1282  HG1 GLN A  83      13.860  66.890  32.810  1.00  0.00           H
ATOM   1283  HG2 GLN A  83      12.560  67.200  34.060  1.00  0.00           H
ATOM   1284  CD  GLN A  83      11.880  66.570  32.130  1.00  0.00           C
ATOM   1285  OE1 GLN A  83      10.910  67.370  32.120  1.00  0.00           O
ATOM   1286  NE2 GLN A  83      12.000  65.620  31.140  1.00  0.00           N
ATOM   1287 1HE2 GLN A  83      11.260  65.540  30.470  1.00  0.00           H
ATOM   1288 2HE2 GLN A  83      12.780  65.000  31.120  1.00  0.00           H
ATOM   1289  C   GLN A  83      11.620  63.130  34.480  1.00  0.00           C
ATOM   1290  O   GLN A  83      12.670  62.580  34.900  1.00  0.00           O
ATOM   1291  N   ASN A  84      10.540  62.350  34.130  1.00  0.00           N
ATOM   1292  HN  ASN A  84       9.730  62.730  33.690  1.00  0.00           H
ATOM   1293  CA  ASN A  84      10.480  60.910  34.350  1.00  0.00           C
ATOM   1294  HA  ASN A  84       9.480  60.610  34.060  1.00  0.00           H
ATOM   1295  CB  ASN A  84      11.390  60.090  33.370  1.00  0.00           C
ATOM   1296  HB1 ASN A  84      11.260  59.030  33.680  1.00  0.00           H
ATOM   1297  HB2 ASN A  84      12.430  60.440  33.540  1.00  0.00           H
ATOM   1298  CG  ASN A  84      11.010  60.360  31.900  1.00  0.00           C
ATOM   1299  OD1 ASN A  84      10.040  60.920  31.450  1.00  0.00           O
ATOM   1300  ND2 ASN A  84      12.050  60.050  31.170  1.00  0.00           N
ATOM   1301 1HD2 ASN A  84      12.900  59.710  31.570  1.00  0.00           H
ATOM   1302 2HD2 ASN A  84      11.820  59.830  30.220  1.00  0.00           H
ATOM   1303  C   ASN A  84      10.740  60.610  35.820  1.00  0.00           C
ATOM   1304  O   ASN A  84       9.960  61.050  36.610  1.00  0.00           O
ATOM   1305  N   CYS A  85      11.770  59.850  36.230  1.00  0.00           N
ATOM   1306  HN  CYS A  85      12.310  59.390  35.530  1.00  0.00           H
ATOM   1307  CA  CYS A  85      12.100  59.560  37.680  1.00  0.00           C
ATOM   1308  HA  CYS A  85      11.210  59.650  38.280  1.00  0.00           H
ATOM   1309  CB  CYS A  85      12.590  58.120  37.890  1.00  0.00           C
ATOM   1310  HB1 CYS A  85      12.810  57.980  38.970  1.00  0.00           H
ATOM   1311  HB2 CYS A  85      13.500  57.860  37.310  1.00  0.00           H
ATOM   1312  SG  CYS A  85      11.380  56.980  37.170  1.00  0.00           S
ATOM   1313  HG1 CYS A  85      11.560  57.390  35.920  1.00  0.00           H
ATOM   1314  C   CYS A  85      13.070  60.570  38.250  1.00  0.00           C
ATOM   1315  O   CYS A  85      13.440  60.330  39.430  1.00  0.00           O
ATOM   1316  N   VAL A  86      13.560  61.590  37.600  1.00  0.00           N
ATOM   1317  HN  VAL A  86      13.270  61.840  36.680  1.00  0.00           H
ATOM   1318  CA  VAL A  86      14.510  62.520  38.160  1.00  0.00           C
ATOM   1319  HA  VAL A  86      14.930  62.030  39.030  1.00  0.00           H
ATOM   1320  CB  VAL A  86      15.850  62.710  37.310  1.00  0.00           C
ATOM   1321  HB  VAL A  86      16.060  61.730  36.830  1.00  0.00           H
ATOM   1322  CG1 VAL A  86      15.820  63.800  36.180  1.00  0.00           C
ATOM   1323 1HG1 VAL A  86      16.760  63.680  35.610  1.00  0.00           H
ATOM   1324 2HG1 VAL A  86      15.680  64.870  36.450  1.00  0.00           H
ATOM   1325 3HG1 VAL A  86      14.950  63.550  35.540  1.00  0.00           H
ATOM   1326  CG2 VAL A  86      16.970  63.010  38.410  1.00  0.00           C
ATOM   1327 1HG2 VAL A  86      17.880  63.230  37.810  1.00  0.00           H
ATOM   1328 2HG2 VAL A  86      17.140  62.070  38.990  1.00  0.00           H
ATOM   1329 3HG2 VAL A  86      16.610  63.820  39.070  1.00  0.00           H
ATOM   1330  C   VAL A  86      13.910  63.870  38.500  1.00  0.00           C
ATOM   1331  O   VAL A  86      13.270  64.520  37.670  1.00  0.00           O
ATOM   1332  N   LEU A  87      13.930  64.260  39.770  1.00  0.00           N
ATOM   1333  HN  LEU A  87      14.470  63.910  40.530  1.00  0.00           H
ATOM   1334  CA  LEU A  87      13.370  65.520  40.170  1.00  0.00           C
ATOM   1335  HA  LEU A  87      12.510  65.730  39.550  1.00  0.00           H
ATOM   1336  CB  LEU A  87      13.010  65.420  41.670  1.00  0.00           C
ATOM   1337  HB1 LEU A  87      13.760  64.860  42.280  1.00  0.00           H
ATOM   1338  HB2 LEU A  87      12.060  64.840  41.650  1.00  0.00           H
ATOM   1339  CG  LEU A  87      12.470  66.660  42.480  1.00  0.00           C
ATOM   1340  HG  LEU A  87      13.190  67.500  42.360  1.00  0.00           H
ATOM   1341  CD1 LEU A  87      11.170  67.210  41.810  1.00  0.00           C
ATOM   1342 1HD1 LEU A  87      10.960  68.170  42.340  1.00  0.00           H
ATOM   1343 2HD1 LEU A  87      10.340  66.480  41.950  1.00  0.00           H
ATOM   1344 3HD1 LEU A  87      11.360  67.270  40.720  1.00  0.00           H
ATOM   1345  CD2 LEU A  87      12.300  66.450  44.000  1.00  0.00           C
ATOM   1346 1HD2 LEU A  87      11.850  67.360  44.440  1.00  0.00           H
ATOM   1347 2HD2 LEU A  87      13.260  66.410  44.560  1.00  0.00           H
ATOM   1348 3HD2 LEU A  87      11.710  65.550  44.280  1.00  0.00           H
ATOM   1349  C   LEU A  87      14.310  66.670  40.020  1.00  0.00           C
ATOM   1350  O   LEU A  87      15.320  66.820  40.670  1.00  0.00           O
ATOM   1351  N   LYS A  88      13.880  67.630  39.150  1.00  0.00           N
ATOM   1352  HN  LYS A  88      12.990  67.590  38.720  1.00  0.00           H
ATOM   1353  CA  LYS A  88      14.730  68.770  38.830  1.00  0.00           C
ATOM   1354  HA  LYS A  88      15.780  68.570  38.970  1.00  0.00           H
ATOM   1355  CB  LYS A  88      14.530  69.140  37.370  1.00  0.00           C
ATOM   1356  HB1 LYS A  88      15.180  70.030  37.280  1.00  0.00           H
ATOM   1357  HB2 LYS A  88      13.480  69.410  37.120  1.00  0.00           H
ATOM   1358  CG  LYS A  88      14.960  67.950  36.560  1.00  0.00           C
ATOM   1359  HG1 LYS A  88      14.130  67.220  36.510  1.00  0.00           H
ATOM   1360  HG2 LYS A  88      15.840  67.440  37.000  1.00  0.00           H
ATOM   1361  CD  LYS A  88      15.280  68.250  35.110  1.00  0.00           C
ATOM   1362  HD1 LYS A  88      14.340  68.530  34.580  1.00  0.00           H
ATOM   1363  HD2 LYS A  88      15.500  67.240  34.710  1.00  0.00           H
ATOM   1364  CE  LYS A  88      16.460  69.150  34.750  1.00  0.00           C
ATOM   1365  HE1 LYS A  88      17.310  68.900  35.420  1.00  0.00           H
ATOM   1366  HE2 LYS A  88      16.210  70.190  35.050  1.00  0.00           H
ATOM   1367  NZ  LYS A  88      16.590  69.240  33.280  1.00  0.00           N
ATOM   1368  HZ1 LYS A  88      15.790  69.750  32.860  1.00  0.00           H
ATOM   1369  HZ2 LYS A  88      16.570  68.240  32.980  1.00  0.00           H
ATOM   1370  HZ3 LYS A  88      17.470  69.750  33.070  1.00  0.00           H
ATOM   1371  C   LYS A  88      14.350  70.010  39.760  1.00  0.00           C
ATOM   1372  O   LYS A  88      13.220  70.520  39.850  1.00  0.00           O
ATOM   1373  N   LEU A  89      15.410  70.460  40.500  1.00  0.00           N
ATOM   1374  HN  LEU A  89      16.250  69.920  40.540  1.00  0.00           H
ATOM   1375  CA  LEU A  89      15.420  71.600  41.400  1.00  0.00           C
ATOM   1376  HA  LEU A  89      14.430  72.030  41.490  1.00  0.00           H
ATOM   1377  CB  LEU A  89      15.930  71.120  42.870  1.00  0.00           C
ATOM   1378  HB1 LEU A  89      16.000  72.010  43.530  1.00  0.00           H
ATOM   1379  HB2 LEU A  89      16.970  70.760  42.720  1.00  0.00           H
ATOM   1380  CG  LEU A  89      15.000  70.160  43.650  1.00  0.00           C
ATOM   1381  HG  LEU A  89      14.800  69.250  43.050  1.00  0.00           H
ATOM   1382  CD1 LEU A  89      15.700  69.680  44.990  1.00  0.00           C
ATOM   1383 1HD1 LEU A  89      16.000  70.610  45.540  1.00  0.00           H
ATOM   1384 2HD1 LEU A  89      16.530  69.000  44.710  1.00  0.00           H
ATOM   1385 3HD1 LEU A  89      14.960  69.170  45.640  1.00  0.00           H
ATOM   1386  CD2 LEU A  89      13.750  70.840  44.010  1.00  0.00           C
ATOM   1387 1HD2 LEU A  89      13.150  70.380  44.830  1.00  0.00           H
ATOM   1388 2HD2 LEU A  89      13.050  70.790  43.150  1.00  0.00           H
ATOM   1389 3HD2 LEU A  89      14.020  71.880  44.270  1.00  0.00           H
ATOM   1390  C   LEU A  89      16.190  72.710  40.670  1.00  0.00           C
ATOM   1391  O   LEU A  89      17.360  72.620  40.420  1.00  0.00           O
ATOM   1392  N   LYS A  90      15.580  73.860  40.370  1.00  0.00           N
ATOM   1393  HN  LYS A  90      14.600  74.000  40.470  1.00  0.00           H
ATOM   1394  CA  LYS A  90      16.360  75.080  39.900  1.00  0.00           C
ATOM   1395  HA  LYS A  90      17.210  74.640  39.400  1.00  0.00           H
ATOM   1396  CB  LYS A  90      15.470  75.880  39.020  1.00  0.00           C
ATOM   1397  HB1 LYS A  90      15.840  76.920  38.930  1.00  0.00           H
ATOM   1398  HB2 LYS A  90      14.430  75.910  39.400  1.00  0.00           H
ATOM   1399  CG  LYS A  90      15.380  75.370  37.520  1.00  0.00           C
ATOM   1400  HG1 LYS A  90      14.430  75.700  37.050  1.00  0.00           H
ATOM   1401  HG2 LYS A  90      15.390  74.270  37.680  1.00  0.00           H
ATOM   1402  CD  LYS A  90      16.660  75.640  36.750  1.00  0.00           C
ATOM   1403  HD1 LYS A  90      16.600  74.990  35.850  1.00  0.00           H
ATOM   1404  HD2 LYS A  90      17.590  75.440  37.330  1.00  0.00           H
ATOM   1405  CE  LYS A  90      16.730  77.000  36.020  1.00  0.00           C
ATOM   1406  HE1 LYS A  90      17.010  77.820  36.720  1.00  0.00           H
ATOM   1407  HE2 LYS A  90      15.750  77.190  35.530  1.00  0.00           H
ATOM   1408  NZ  LYS A  90      17.740  76.990  34.990  1.00  0.00           N
ATOM   1409  HZ1 LYS A  90      17.570  76.340  34.190  1.00  0.00           H
ATOM   1410  HZ2 LYS A  90      18.720  76.760  35.240  1.00  0.00           H
ATOM   1411  HZ3 LYS A  90      17.710  77.980  34.670  1.00  0.00           H
ATOM   1412  C   LYS A  90      16.740  75.800  41.140  1.00  0.00           C
ATOM   1413  O   LYS A  90      15.990  76.130  42.000  1.00  0.00           O
ATOM   1414  N   VAL A  91      18.020  76.200  41.250  1.00  0.00           N
ATOM   1415  HN  VAL A  91      18.700  76.070  40.530  1.00  0.00           H
ATOM   1416  CA  VAL A  91      18.620  77.050  42.250  1.00  0.00           C
ATOM   1417  HA  VAL A  91      17.760  77.320  42.830  1.00  0.00           H
ATOM   1418  CB  VAL A  91      19.710  76.470  43.200  1.00  0.00           C
ATOM   1419  HB  VAL A  91      20.150  77.290  43.810  1.00  0.00           H
ATOM   1420  CG1 VAL A  91      19.140  75.400  44.070  1.00  0.00           C
ATOM   1421 1HG1 VAL A  91      18.500  74.620  43.600  1.00  0.00           H
ATOM   1422 2HG1 VAL A  91      18.500  75.990  44.770  1.00  0.00           H
ATOM   1423 3HG1 VAL A  91      19.940  74.910  44.660  1.00  0.00           H
ATOM   1424  CG2 VAL A  91      20.950  75.930  42.400  1.00  0.00           C
ATOM   1425 1HG2 VAL A  91      20.630  75.080  41.750  1.00  0.00           H
ATOM   1426 2HG2 VAL A  91      21.700  75.460  43.070  1.00  0.00           H
ATOM   1427 3HG2 VAL A  91      21.420  76.770  41.850  1.00  0.00           H
ATOM   1428  C   VAL A  91      19.100  78.360  41.670  1.00  0.00           C
ATOM   1429  O   VAL A  91      19.250  78.520  40.480  1.00  0.00           O
ATOM   1430  N   ASP A  92      19.310  79.380  42.490  1.00  0.00           N
ATOM   1431  HN  ASP A  92      19.000  79.180  43.420  1.00  0.00           H
ATOM   1432  CA  ASP A  92      19.720  80.690  42.060  1.00  0.00           C
ATOM   1433  HA  ASP A  92      19.190  80.980  41.170  1.00  0.00           H
ATOM   1434  CB  ASP A  92      19.320  81.830  43.090  1.00  0.00           C
ATOM   1435  HB1 ASP A  92      18.240  81.940  43.340  1.00  0.00           H
ATOM   1436  HB2 ASP A  92      19.730  82.690  42.520  1.00  0.00           H
ATOM   1437  CG  ASP A  92      20.110  81.930  44.340  1.00  0.00           C
ATOM   1438  OD1 ASP A  92      20.860  81.030  44.800  1.00  0.00           O
ATOM   1439  OD2 ASP A  92      19.850  82.970  45.070  1.00  0.00           O
ATOM   1440  C   ASP A  92      21.180  80.740  41.640  1.00  0.00           C
ATOM   1441  O   ASP A  92      21.610  81.390  40.680  1.00  0.00           O
ATOM   1442  N   THR A  93      21.940  79.760  42.290  1.00  0.00           N
ATOM   1443  HN  THR A  93      21.530  79.100  42.910  1.00  0.00           H
ATOM   1444  CA  THR A  93      23.390  79.750  42.230  1.00  0.00           C
ATOM   1445  HA  THR A  93      23.750  80.740  42.000  1.00  0.00           H
ATOM   1446  CB  THR A  93      23.920  79.330  43.660  1.00  0.00           C
ATOM   1447  HB  THR A  93      23.400  78.390  43.960  1.00  0.00           H
ATOM   1448  OG1 THR A  93      23.500  80.290  44.630  1.00  0.00           O
ATOM   1449  HG1 THR A  93      22.550  80.290  44.550  1.00  0.00           H
ATOM   1450  CG2 THR A  93      25.460  79.320  43.790  1.00  0.00           C
ATOM   1451 1HG2 THR A  93      25.690  78.950  44.810  1.00  0.00           H
ATOM   1452 2HG2 THR A  93      25.900  80.340  43.830  1.00  0.00           H
ATOM   1453 3HG2 THR A  93      26.030  78.690  43.090  1.00  0.00           H
ATOM   1454  C   THR A  93      23.930  78.730  41.340  1.00  0.00           C
ATOM   1455  O   THR A  93      23.760  77.520  41.450  1.00  0.00           O
ATOM   1456  N   ALA A  94      24.590  79.190  40.270  1.00  0.00           N
ATOM   1457  HN  ALA A  94      24.690  80.180  40.170  1.00  0.00           H
ATOM   1458  CA  ALA A  94      25.280  78.320  39.360  1.00  0.00           C
ATOM   1459  HA  ALA A  94      24.620  77.500  39.130  1.00  0.00           H
ATOM   1460  CB  ALA A  94      25.680  79.140  38.100  1.00  0.00           C
ATOM   1461  HB1 ALA A  94      24.720  79.130  37.530  1.00  0.00           H
ATOM   1462  HB2 ALA A  94      26.490  78.710  37.480  1.00  0.00           H
ATOM   1463  HB3 ALA A  94      25.930  80.160  38.460  1.00  0.00           H
ATOM   1464  C   ALA A  94      26.530  77.800  40.010  1.00  0.00           C
ATOM   1465  O   ALA A  94      27.280  78.660  40.470  1.00  0.00           O
ATOM   1466  N   ASN A  95      26.740  76.450  40.030  1.00  0.00           N
ATOM   1467  HN  ASN A  95      26.060  75.870  39.580  1.00  0.00           H
ATOM   1468  CA  ASN A  95      27.930  75.750  40.570  1.00  0.00           C
ATOM   1469  HA  ASN A  95      27.970  75.930  41.640  1.00  0.00           H
ATOM   1470  CB  ASN A  95      27.730  74.220  40.370  1.00  0.00           C
ATOM   1471  HB1 ASN A  95      27.730  74.220  39.260  1.00  0.00           H
ATOM   1472  HB2 ASN A  95      26.800  73.840  40.840  1.00  0.00           H
ATOM   1473  CG  ASN A  95      28.830  73.300  40.800  1.00  0.00           C
ATOM   1474  OD1 ASN A  95      29.960  73.620  41.180  1.00  0.00           O
ATOM   1475  ND2 ASN A  95      28.570  71.960  40.620  1.00  0.00           N
ATOM   1476 1HD2 ASN A  95      27.730  71.740  40.140  1.00  0.00           H
ATOM   1477 2HD2 ASN A  95      29.250  71.230  40.600  1.00  0.00           H
ATOM   1478  C   ASN A  95      29.200  76.340  39.960  1.00  0.00           C
ATOM   1479  O   ASN A  95      29.390  76.210  38.750  1.00  0.00           O
ATOM   1480  N   PRO A  96      30.130  76.940  40.670  1.00  0.00           N
ATOM   1481  CD  PRO A  96      29.850  77.730  41.880  1.00  0.00           C
ATOM   1482  HD1 PRO A  96      29.410  77.140  42.710  1.00  0.00           H
ATOM   1483  HD2 PRO A  96      29.240  78.640  41.680  1.00  0.00           H
ATOM   1484  CA  PRO A  96      31.350  77.410  40.020  1.00  0.00           C
ATOM   1485  HA  PRO A  96      31.110  77.900  39.080  1.00  0.00           H
ATOM   1486  CB  PRO A  96      31.990  78.450  40.950  1.00  0.00           C
ATOM   1487  HB1 PRO A  96      31.610  79.450  40.650  1.00  0.00           H
ATOM   1488  HB2 PRO A  96      33.090  78.300  41.020  1.00  0.00           H
ATOM   1489  CG  PRO A  96      31.210  78.220  42.270  1.00  0.00           C
ATOM   1490  HG1 PRO A  96      31.660  77.320  42.750  1.00  0.00           H
ATOM   1491  HG2 PRO A  96      31.290  79.060  43.000  1.00  0.00           H
ATOM   1492  C   PRO A  96      32.440  76.310  39.710  1.00  0.00           C
ATOM   1493  O   PRO A  96      33.580  76.510  39.220  1.00  0.00           O
ATOM   1494  N   LYS A  97      32.080  75.040  39.990  1.00  0.00           N
ATOM   1495  HN  LYS A  97      31.210  74.970  40.460  1.00  0.00           H
ATOM   1496  CA  LYS A  97      32.900  73.890  39.760  1.00  0.00           C
ATOM   1497  HA  LYS A  97      33.900  74.230  39.510  1.00  0.00           H
ATOM   1498  CB  LYS A  97      33.100  73.110  41.070  1.00  0.00           C
ATOM   1499  HB1 LYS A  97      33.860  72.310  40.890  1.00  0.00           H
ATOM   1500  HB2 LYS A  97      32.090  72.660  41.240  1.00  0.00           H
ATOM   1501  CG  LYS A  97      33.620  73.930  42.320  1.00  0.00           C
ATOM   1502  HG1 LYS A  97      33.740  73.260  43.200  1.00  0.00           H
ATOM   1503  HG2 LYS A  97      32.810  74.660  42.500  1.00  0.00           H
ATOM   1504  CD  LYS A  97      34.930  74.670  41.970  1.00  0.00           C
ATOM   1505  HD1 LYS A  97      34.880  75.250  41.030  1.00  0.00           H
ATOM   1506  HD2 LYS A  97      35.790  73.970  41.860  1.00  0.00           H
ATOM   1507  CE  LYS A  97      35.140  75.760  42.980  1.00  0.00           C
ATOM   1508  HE1 LYS A  97      35.380  75.220  43.920  1.00  0.00           H
ATOM   1509  HE2 LYS A  97      34.230  76.390  43.060  1.00  0.00           H
ATOM   1510  NZ  LYS A  97      36.260  76.630  42.660  1.00  0.00           N
ATOM   1511  HZ1 LYS A  97      36.510  77.170  43.520  1.00  0.00           H
ATOM   1512  HZ2 LYS A  97      36.130  77.300  41.870  1.00  0.00           H
ATOM   1513  HZ3 LYS A  97      37.120  76.070  42.520  1.00  0.00           H
ATOM   1514  C   LYS A  97      32.390  72.960  38.640  1.00  0.00           C
ATOM   1515  O   LYS A  97      32.710  71.820  38.590  1.00  0.00           O
ATOM   1516  N   THR A  98      31.510  73.420  37.750  1.00  0.00           N
ATOM   1517  HN  THR A  98      31.090  74.320  37.860  1.00  0.00           H
ATOM   1518  CA  THR A  98      30.980  72.590  36.620  1.00  0.00           C
ATOM   1519  HA  THR A  98      30.530  71.790  37.190  1.00  0.00           H
ATOM   1520  CB  THR A  98      29.820  73.160  35.780  1.00  0.00           C
ATOM   1521  HB  THR A  98      30.170  73.680  34.870  1.00  0.00           H
ATOM   1522  OG1 THR A  98      29.000  74.050  36.530  1.00  0.00           O
ATOM   1523  HG1 THR A  98      28.370  74.380  35.880  1.00  0.00           H
ATOM   1524  CG2 THR A  98      28.960  72.000  35.340  1.00  0.00           C
ATOM   1525 1HG2 THR A  98      28.080  72.470  34.860  1.00  0.00           H
ATOM   1526 2HG2 THR A  98      28.640  71.480  36.270  1.00  0.00           H
ATOM   1527 3HG2 THR A  98      29.500  71.320  34.640  1.00  0.00           H
ATOM   1528  C   THR A  98      31.970  72.050  35.550  1.00  0.00           C
ATOM   1529  O   THR A  98      32.630  72.910  34.940  1.00  0.00           O
ATOM   1530  N   PRO A  99      32.250  70.750  35.230  1.00  0.00           N
ATOM   1531  CD  PRO A  99      31.500  69.630  35.920  1.00  0.00           C
ATOM   1532  HD1 PRO A  99      30.430  69.650  35.650  1.00  0.00           H
ATOM   1533  HD2 PRO A  99      31.560  69.690  37.030  1.00  0.00           H
ATOM   1534  CA  PRO A  99      33.250  70.240  34.260  1.00  0.00           C
ATOM   1535  HA  PRO A  99      34.160  70.820  34.280  1.00  0.00           H
ATOM   1536  CB  PRO A  99      33.510  68.820  34.770  1.00  0.00           C
ATOM   1537  HB1 PRO A  99      34.380  68.990  35.440  1.00  0.00           H
ATOM   1538  HB2 PRO A  99      33.820  68.100  33.980  1.00  0.00           H
ATOM   1539  CG  PRO A  99      32.210  68.290  35.420  1.00  0.00           C
ATOM   1540  HG1 PRO A  99      31.460  67.900  34.700  1.00  0.00           H
ATOM   1541  HG2 PRO A  99      32.320  67.780  36.400  1.00  0.00           H
ATOM   1542  C   PRO A  99      32.650  70.280  32.910  1.00  0.00           C
ATOM   1543  O   PRO A  99      31.610  70.880  32.750  1.00  0.00           O
ATOM   1544  N   LYS A 100      33.250  69.590  31.910  1.00  0.00           N
ATOM   1545  HN  LYS A 100      34.220  69.400  32.020  1.00  0.00           H
ATOM   1546  CA  LYS A 100      32.510  69.100  30.830  1.00  0.00           C
ATOM   1547  HA  LYS A 100      31.690  69.790  30.730  1.00  0.00           H
ATOM   1548  CB  LYS A 100      33.330  69.150  29.560  1.00  0.00           C
ATOM   1549  HB1 LYS A 100      34.240  68.600  29.890  1.00  0.00           H
ATOM   1550  HB2 LYS A 100      33.540  70.230  29.410  1.00  0.00           H
ATOM   1551  CG  LYS A 100      32.750  68.390  28.350  1.00  0.00           C
ATOM   1552  HG1 LYS A 100      31.810  68.900  28.060  1.00  0.00           H
ATOM   1553  HG2 LYS A 100      32.540  67.340  28.650  1.00  0.00           H
ATOM   1554  CD  LYS A 100      33.760  68.450  27.220  1.00  0.00           C
ATOM   1555  HD1 LYS A 100      34.640  67.920  27.630  1.00  0.00           H
ATOM   1556  HD2 LYS A 100      34.120  69.500  27.090  1.00  0.00           H
ATOM   1557  CE  LYS A 100      33.300  67.830  25.900  1.00  0.00           C
ATOM   1558  HE1 LYS A 100      32.370  68.260  25.470  1.00  0.00           H
ATOM   1559  HE2 LYS A 100      33.220  66.730  26.020  1.00  0.00           H
ATOM   1560  NZ  LYS A 100      34.380  68.030  24.870  1.00  0.00           N
ATOM   1561  HZ1 LYS A 100      34.090  67.650  23.950  1.00  0.00           H
ATOM   1562  HZ2 LYS A 100      35.300  67.680  25.210  1.00  0.00           H
ATOM   1563  HZ3 LYS A 100      34.450  69.050  24.710  1.00  0.00           H
ATOM   1564  C   LYS A 100      32.000  67.740  31.170  1.00  0.00           C
ATOM   1565  O   LYS A 100      32.760  66.820  31.520  1.00  0.00           O
ATOM   1566  N   TYR A 101      30.740  67.570  31.130  1.00  0.00           N
ATOM   1567  HN  TYR A 101      30.140  68.310  30.850  1.00  0.00           H
ATOM   1568  CA  TYR A 101      30.040  66.350  31.420  1.00  0.00           C
ATOM   1569  HA  TYR A 101      30.730  65.550  31.660  1.00  0.00           H
ATOM   1570  CB  TYR A 101      29.160  66.610  32.700  1.00  0.00           C
ATOM   1571  HB1 TYR A 101      29.790  67.080  33.490  1.00  0.00           H
ATOM   1572  HB2 TYR A 101      28.770  65.630  33.020  1.00  0.00           H
ATOM   1573  CG  TYR A 101      27.960  67.570  32.370  1.00  0.00           C
ATOM   1574  CD1 TYR A 101      26.660  67.070  32.090  1.00  0.00           C
ATOM   1575  HD1 TYR A 101      26.380  66.050  31.880  1.00  0.00           H
ATOM   1576  CE1 TYR A 101      25.580  67.960  32.090  1.00  0.00           C
ATOM   1577  HE1 TYR A 101      24.550  67.650  32.020  1.00  0.00           H
ATOM   1578  CZ  TYR A 101      25.710  69.260  32.480  1.00  0.00           C
ATOM   1579  OH  TYR A 101      24.530  70.040  32.770  1.00  0.00           O
ATOM   1580  HH  TYR A 101      24.790  70.970  32.750  1.00  0.00           H
ATOM   1581  CD2 TYR A 101      28.060  68.950  32.580  1.00  0.00           C
ATOM   1582  HD2 TYR A 101      29.050  69.190  32.950  1.00  0.00           H
ATOM   1583  CE2 TYR A 101      26.980  69.780  32.740  1.00  0.00           C
ATOM   1584  HE2 TYR A 101      27.070  70.820  33.020  1.00  0.00           H
ATOM   1585  C   TYR A 101      29.210  65.920  30.230  1.00  0.00           C
ATOM   1586  O   TYR A 101      29.120  66.690  29.270  1.00  0.00           O
ATOM   1587  N   LYS A 102      28.520  64.800  30.290  1.00  0.00           N
ATOM   1588  HN  LYS A 102      28.640  64.280  31.130  1.00  0.00           H
ATOM   1589  CA  LYS A 102      27.300  64.490  29.490  1.00  0.00           C
ATOM   1590  HA  LYS A 102      26.690  65.380  29.480  1.00  0.00           H
ATOM   1591  CB  LYS A 102      27.620  64.000  28.060  1.00  0.00           C
ATOM   1592  HB1 LYS A 102      28.190  64.790  27.520  1.00  0.00           H
ATOM   1593  HB2 LYS A 102      26.670  63.890  27.500  1.00  0.00           H
ATOM   1594  CG  LYS A 102      28.610  62.820  27.890  1.00  0.00           C
ATOM   1595  HG1 LYS A 102      28.080  61.900  28.220  1.00  0.00           H
ATOM   1596  HG2 LYS A 102      29.380  62.770  28.700  1.00  0.00           H
ATOM   1597  CD  LYS A 102      29.180  62.700  26.510  1.00  0.00           C
ATOM   1598  HD1 LYS A 102      29.960  63.490  26.490  1.00  0.00           H
ATOM   1599  HD2 LYS A 102      28.410  63.000  25.770  1.00  0.00           H
ATOM   1600  CE  LYS A 102      29.790  61.300  26.240  1.00  0.00           C
ATOM   1601  HE1 LYS A 102      28.980  60.540  26.320  1.00  0.00           H
ATOM   1602  HE2 LYS A 102      30.450  61.140  27.120  1.00  0.00           H
ATOM   1603  NZ  LYS A 102      30.460  61.170  25.000  1.00  0.00           N
ATOM   1604  HZ1 LYS A 102      29.690  61.280  24.300  1.00  0.00           H
ATOM   1605  HZ2 LYS A 102      31.060  60.340  24.840  1.00  0.00           H
ATOM   1606  HZ3 LYS A 102      31.100  61.990  24.930  1.00  0.00           H
ATOM   1607  C   LYS A 102      26.380  63.490  30.210  1.00  0.00           C
ATOM   1608  O   LYS A 102      26.880  62.970  31.240  1.00  0.00           O
ATOM   1609  N   PHE A 103      25.130  63.180  29.740  1.00  0.00           N
ATOM   1610  HN  PHE A 103      24.720  63.730  29.020  1.00  0.00           H
ATOM   1611  CA  PHE A 103      24.290  62.150  30.340  1.00  0.00           C
ATOM   1612  HA  PHE A 103      24.730  61.640  31.190  1.00  0.00           H
ATOM   1613  CB  PHE A 103      22.880  62.620  30.870  1.00  0.00           C
ATOM   1614  HB1 PHE A 103      22.630  61.890  31.670  1.00  0.00           H
ATOM   1615  HB2 PHE A 103      22.110  62.770  30.080  1.00  0.00           H
ATOM   1616  CG  PHE A 103      23.040  63.930  31.580  1.00  0.00           C
ATOM   1617  CD1 PHE A 103      23.440  63.990  32.870  1.00  0.00           C
ATOM   1618  HD1 PHE A 103      23.780  63.110  33.390  1.00  0.00           H
ATOM   1619  CE1 PHE A 103      23.240  65.170  33.670  1.00  0.00           C
ATOM   1620  HE1 PHE A 103      23.510  65.110  34.710  1.00  0.00           H
ATOM   1621  CZ  PHE A 103      22.580  66.270  33.100  1.00  0.00           C
ATOM   1622  HZ  PHE A 103      22.530  67.240  33.560  1.00  0.00           H
ATOM   1623  CD2 PHE A 103      22.310  65.110  31.020  1.00  0.00           C
ATOM   1624  HD2 PHE A 103      21.920  65.060  30.020  1.00  0.00           H
ATOM   1625  CE2 PHE A 103      22.110  66.250  31.820  1.00  0.00           C
ATOM   1626  HE2 PHE A 103      21.660  67.130  31.370  1.00  0.00           H
ATOM   1627  C   PHE A 103      24.090  61.050  29.300  1.00  0.00           C
ATOM   1628  O   PHE A 103      23.560  61.320  28.210  1.00  0.00           O
ATOM   1629  N   VAL A 104      24.510  59.840  29.710  1.00  0.00           N
ATOM   1630  HN  VAL A 104      24.800  59.650  30.640  1.00  0.00           H
ATOM   1631  CA  VAL A 104      24.490  58.680  28.800  1.00  0.00           C
ATOM   1632  HA  VAL A 104      23.710  58.850  28.070  1.00  0.00           H
ATOM   1633  CB  VAL A 104      25.840  58.470  28.040  1.00  0.00           C
ATOM   1634  HB  VAL A 104      25.800  57.550  27.430  1.00  0.00           H
ATOM   1635  CG1 VAL A 104      26.010  59.650  27.000  1.00  0.00           C
ATOM   1636 1HG1 VAL A 104      25.200  59.560  26.240  1.00  0.00           H
ATOM   1637 2HG1 VAL A 104      26.990  59.440  26.530  1.00  0.00           H
ATOM   1638 3HG1 VAL A 104      26.060  60.700  27.370  1.00  0.00           H
ATOM   1639  CG2 VAL A 104      26.910  58.210  29.120  1.00  0.00           C
ATOM   1640 1HG2 VAL A 104      26.960  59.080  29.810  1.00  0.00           H
ATOM   1641 2HG2 VAL A 104      27.900  58.000  28.670  1.00  0.00           H
ATOM   1642 3HG2 VAL A 104      26.690  57.360  29.810  1.00  0.00           H
ATOM   1643  C   VAL A 104      24.050  57.450  29.450  1.00  0.00           C
ATOM   1644  O   VAL A 104      24.000  57.410  30.640  1.00  0.00           O
ATOM   1645  N   ARG A 105      23.610  56.410  28.640  1.00  0.00           N
ATOM   1646  HN  ARG A 105      23.880  56.510  27.690  1.00  0.00           H
ATOM   1647  CA  ARG A 105      23.030  55.240  29.220  1.00  0.00           C
ATOM   1648  HA  ARG A 105      22.950  55.420  30.280  1.00  0.00           H
ATOM   1649  CB  ARG A 105      21.660  54.860  28.500  1.00  0.00           C
ATOM   1650  HB1 ARG A 105      21.880  54.550  27.460  1.00  0.00           H
ATOM   1651  HB2 ARG A 105      21.150  55.830  28.300  1.00  0.00           H
ATOM   1652  CG  ARG A 105      20.770  53.840  29.160  1.00  0.00           C
ATOM   1653  HG1 ARG A 105      20.820  53.900  30.270  1.00  0.00           H
ATOM   1654  HG2 ARG A 105      21.110  52.840  28.800  1.00  0.00           H
ATOM   1655  CD  ARG A 105      19.320  54.190  28.770  1.00  0.00           C
ATOM   1656  HD1 ARG A 105      19.260  54.180  27.660  1.00  0.00           H
ATOM   1657  HD2 ARG A 105      18.840  55.110  29.160  1.00  0.00           H
ATOM   1658  NE  ARG A 105      18.530  53.040  29.320  1.00  0.00           N
ATOM   1659  HE  ARG A 105      18.680  52.210  28.790  1.00  0.00           H
ATOM   1660  CZ  ARG A 105      17.910  52.980  30.530  1.00  0.00           C
ATOM   1661  NH1 ARG A 105      17.960  53.930  31.480  1.00  0.00           N
ATOM   1662 1HH1 ARG A 105      18.580  54.720  31.400  1.00  0.00           H
ATOM   1663 2HH1 ARG A 105      17.680  53.810  32.430  1.00  0.00           H
ATOM   1664  NH2 ARG A 105      17.200  51.870  30.760  1.00  0.00           N
ATOM   1665 1HH2 ARG A 105      17.000  51.330  29.940  1.00  0.00           H
ATOM   1666 2HH2 ARG A 105      16.590  51.990  31.550  1.00  0.00           H
ATOM   1667  C   ARG A 105      23.920  54.050  29.030  1.00  0.00           C
ATOM   1668  O   ARG A 105      24.350  53.710  27.900  1.00  0.00           O
ATOM   1669  N   ILE A 106      24.220  53.350  30.120  1.00  0.00           N
ATOM   1670  HN  ILE A 106      23.860  53.590  31.020  1.00  0.00           H
ATOM   1671  CA  ILE A 106      25.170  52.250  30.000  1.00  0.00           C
ATOM   1672  HA  ILE A 106      25.950  52.570  29.330  1.00  0.00           H
ATOM   1673  CB  ILE A 106      25.790  51.750  31.390  1.00  0.00           C
ATOM   1674  HB  ILE A 106      26.150  50.700  31.380  1.00  0.00           H
ATOM   1675  CG2 ILE A 106      27.090  52.570  31.660  1.00  0.00           C
ATOM   1676 1HG2 ILE A 106      27.510  52.290  32.650  1.00  0.00           H
ATOM   1677 2HG2 ILE A 106      26.810  53.650  31.630  1.00  0.00           H
ATOM   1678 3HG2 ILE A 106      27.820  52.290  30.870  1.00  0.00           H
ATOM   1679  CG1 ILE A 106      24.760  51.920  32.540  1.00  0.00           C
ATOM   1680 1HG1 ILE A 106      23.940  51.200  32.380  1.00  0.00           H
ATOM   1681 2HG1 ILE A 106      24.430  52.990  32.590  1.00  0.00           H
ATOM   1682  CD  ILE A 106      25.060  51.540  33.990  1.00  0.00           C
ATOM   1683  HD1 ILE A 106      25.360  50.480  34.140  1.00  0.00           H
ATOM   1684  HD2 ILE A 106      24.150  51.710  34.610  1.00  0.00           H
ATOM   1685  HD3 ILE A 106      25.830  52.200  34.430  1.00  0.00           H
ATOM   1686  C   ILE A 106      24.570  50.960  29.330  1.00  0.00           C
ATOM   1687  O   ILE A 106      23.360  50.790  29.450  1.00  0.00           O
ATOM   1688  N   GLN A 107      25.390  50.150  28.590  1.00  0.00           N
ATOM   1689  HN  GLN A 107      26.340  50.400  28.400  1.00  0.00           H
ATOM   1690  CA  GLN A 107      24.920  48.900  28.070  1.00  0.00           C
ATOM   1691  HA  GLN A 107      23.840  48.960  28.040  1.00  0.00           H
ATOM   1692  CB  GLN A 107      25.540  48.660  26.650  1.00  0.00           C
ATOM   1693  HB1 GLN A 107      25.030  47.750  26.270  1.00  0.00           H
ATOM   1694  HB2 GLN A 107      26.640  48.560  26.610  1.00  0.00           H
ATOM   1695  CG  GLN A 107      25.180  49.800  25.700  1.00  0.00           C
ATOM   1696  HG1 GLN A 107      25.440  49.480  24.670  1.00  0.00           H
ATOM   1697  HG2 GLN A 107      25.740  50.720  25.980  1.00  0.00           H
ATOM   1698  CD  GLN A 107      23.680  50.070  25.710  1.00  0.00           C
ATOM   1699  OE1 GLN A 107      22.880  49.180  25.400  1.00  0.00           O
ATOM   1700  NE2 GLN A 107      23.280  51.300  26.040  1.00  0.00           N
ATOM   1701 1HE2 GLN A 107      22.300  51.370  26.260  1.00  0.00           H
ATOM   1702 2HE2 GLN A 107      23.920  52.030  26.280  1.00  0.00           H
ATOM   1703  C   GLN A 107      25.390  47.760  28.910  1.00  0.00           C
ATOM   1704  O   GLN A 107      26.510  47.780  29.470  1.00  0.00           O
ATOM   1705  N   PRO A 108      24.620  46.640  29.140  1.00  0.00           N
ATOM   1706  CD  PRO A 108      23.230  46.570  28.860  1.00  0.00           C
ATOM   1707  HD1 PRO A 108      23.050  46.440  27.770  1.00  0.00           H
ATOM   1708  HD2 PRO A 108      22.760  47.530  29.150  1.00  0.00           H
ATOM   1709  CA  PRO A 108      25.010  45.560  30.030  1.00  0.00           C
ATOM   1710  HA  PRO A 108      25.090  45.930  31.050  1.00  0.00           H
ATOM   1711  CB  PRO A 108      23.930  44.500  29.590  1.00  0.00           C
ATOM   1712  HB1 PRO A 108      23.790  43.600  30.210  1.00  0.00           H
ATOM   1713  HB2 PRO A 108      24.060  44.150  28.540  1.00  0.00           H
ATOM   1714  CG  PRO A 108      22.650  45.340  29.510  1.00  0.00           C
ATOM   1715  HG1 PRO A 108      21.810  44.850  28.970  1.00  0.00           H
ATOM   1716  HG2 PRO A 108      22.380  45.680  30.530  1.00  0.00           H
ATOM   1717  C   PRO A 108      26.310  44.930  29.870  1.00  0.00           C
ATOM   1718  O   PRO A 108      26.630  44.640  28.730  1.00  0.00           O
ATOM   1719  N   GLY A 109      27.080  44.630  30.930  1.00  0.00           N
ATOM   1720  HN  GLY A 109      26.830  44.870  31.860  1.00  0.00           H
ATOM   1721  CA  GLY A 109      28.490  44.190  30.680  1.00  0.00           C
ATOM   1722  HA1 GLY A 109      28.540  43.480  29.870  1.00  0.00           H
ATOM   1723  HA2 GLY A 109      28.790  43.760  31.620  1.00  0.00           H
ATOM   1724  C   GLY A 109      29.580  45.270  30.440  1.00  0.00           C
ATOM   1725  O   GLY A 109      30.740  45.020  30.200  1.00  0.00           O
ATOM   1726  N   GLN A 110      29.180  46.530  30.670  1.00  0.00           N
ATOM   1727  HN  GLN A 110      28.190  46.650  30.670  1.00  0.00           H
ATOM   1728  CA  GLN A 110      30.090  47.660  30.630  1.00  0.00           C
ATOM   1729  HA  GLN A 110      31.040  47.400  30.190  1.00  0.00           H
ATOM   1730  CB  GLN A 110      29.600  48.870  29.790  1.00  0.00           C
ATOM   1731  HB1 GLN A 110      30.460  49.570  29.780  1.00  0.00           H
ATOM   1732  HB2 GLN A 110      28.730  49.320  30.300  1.00  0.00           H
ATOM   1733  CG  GLN A 110      29.440  48.590  28.190  1.00  0.00           C
ATOM   1734  HG1 GLN A 110      29.330  49.510  27.590  1.00  0.00           H
ATOM   1735  HG2 GLN A 110      28.590  47.880  28.120  1.00  0.00           H
ATOM   1736  CD  GLN A 110      30.630  47.770  27.560  1.00  0.00           C
ATOM   1737  OE1 GLN A 110      30.400  46.690  27.010  1.00  0.00           O
ATOM   1738  NE2 GLN A 110      31.830  48.280  27.680  1.00  0.00           N
ATOM   1739 1HE2 GLN A 110      32.660  47.730  27.620  1.00  0.00           H
ATOM   1740 2HE2 GLN A 110      31.920  49.210  28.050  1.00  0.00           H
ATOM   1741  C   GLN A 110      30.450  48.040  32.150  1.00  0.00           C
ATOM   1742  O   GLN A 110      29.860  47.410  33.050  1.00  0.00           O
ATOM   1743  N   THR A 111      31.470  48.950  32.410  1.00  0.00           N
ATOM   1744  HN  THR A 111      31.820  49.500  31.660  1.00  0.00           H
ATOM   1745  CA  THR A 111      32.090  49.280  33.740  1.00  0.00           C
ATOM   1746  HA  THR A 111      31.450  48.850  34.490  1.00  0.00           H
ATOM   1747  CB  THR A 111      33.550  48.800  33.840  1.00  0.00           C
ATOM   1748  HB  THR A 111      34.030  49.050  34.810  1.00  0.00           H
ATOM   1749  OG1 THR A 111      34.390  49.270  32.770  1.00  0.00           O
ATOM   1750  HG1 THR A 111      35.220  48.830  32.980  1.00  0.00           H
ATOM   1751  CG2 THR A 111      33.590  47.320  33.860  1.00  0.00           C
ATOM   1752 1HG2 THR A 111      33.060  46.970  34.770  1.00  0.00           H
ATOM   1753 2HG2 THR A 111      34.660  47.010  33.820  1.00  0.00           H
ATOM   1754 3HG2 THR A 111      32.970  46.820  33.080  1.00  0.00           H
ATOM   1755  C   THR A 111      32.090  50.790  33.910  1.00  0.00           C
ATOM   1756  O   THR A 111      32.270  51.560  32.870  1.00  0.00           O
ATOM   1757  N   PHE A 112      31.920  51.180  35.180  1.00  0.00           N
ATOM   1758  HN  PHE A 112      31.720  50.580  35.950  1.00  0.00           H
ATOM   1759  CA  PHE A 112      31.770  52.510  35.600  1.00  0.00           C
ATOM   1760  HA  PHE A 112      32.510  53.130  35.110  1.00  0.00           H
ATOM   1761  CB  PHE A 112      30.350  53.070  35.240  1.00  0.00           C
ATOM   1762  HB1 PHE A 112      30.170  53.020  34.150  1.00  0.00           H
ATOM   1763  HB2 PHE A 112      30.220  54.150  35.470  1.00  0.00           H
ATOM   1764  CG  PHE A 112      29.180  52.400  35.970  1.00  0.00           C
ATOM   1765  CD1 PHE A 112      28.510  53.070  37.010  1.00  0.00           C
ATOM   1766  HD1 PHE A 112      28.810  54.090  37.210  1.00  0.00           H
ATOM   1767  CE1 PHE A 112      27.540  52.430  37.760  1.00  0.00           C
ATOM   1768  HE1 PHE A 112      27.090  53.000  38.560  1.00  0.00           H
ATOM   1769  CZ  PHE A 112      27.040  51.180  37.430  1.00  0.00           C
ATOM   1770  HZ  PHE A 112      26.210  50.710  37.940  1.00  0.00           H
ATOM   1771  CD2 PHE A 112      28.750  51.130  35.660  1.00  0.00           C
ATOM   1772  HD2 PHE A 112      29.300  50.590  34.900  1.00  0.00           H
ATOM   1773  CE2 PHE A 112      27.720  50.530  36.380  1.00  0.00           C
ATOM   1774  HE2 PHE A 112      27.310  49.570  36.080  1.00  0.00           H
ATOM   1775  C   PHE A 112      32.030  52.610  37.090  1.00  0.00           C
ATOM   1776  O   PHE A 112      31.940  51.580  37.810  1.00  0.00           O
ATOM   1777  N   SER A 113      32.360  53.800  37.600  1.00  0.00           N
ATOM   1778  HN  SER A 113      32.330  54.620  37.030  1.00  0.00           H
ATOM   1779  CA  SER A 113      32.610  54.000  38.970  1.00  0.00           C
ATOM   1780  HA  SER A 113      32.700  53.060  39.490  1.00  0.00           H
ATOM   1781  CB  SER A 113      33.790  54.930  39.240  1.00  0.00           C
ATOM   1782  HB1 SER A 113      34.020  55.070  40.310  1.00  0.00           H
ATOM   1783  HB2 SER A 113      33.530  55.940  38.860  1.00  0.00           H
ATOM   1784  OG  SER A 113      34.930  54.470  38.530  1.00  0.00           O
ATOM   1785  HG1 SER A 113      34.970  53.510  38.540  1.00  0.00           H
ATOM   1786  C   SER A 113      31.460  54.650  39.570  1.00  0.00           C
ATOM   1787  O   SER A 113      30.700  55.320  38.890  1.00  0.00           O
ATOM   1788  N   VAL A 114      31.250  54.460  40.870  1.00  0.00           N
ATOM   1789  HN  VAL A 114      32.000  53.990  41.320  1.00  0.00           H
ATOM   1790  CA  VAL A 114      30.140  55.100  41.590  1.00  0.00           C
ATOM   1791  HA  VAL A 114      29.600  55.840  41.030  1.00  0.00           H
ATOM   1792  CB  VAL A 114      29.260  54.040  42.280  1.00  0.00           C
ATOM   1793  HB  VAL A 114      29.900  53.480  43.010  1.00  0.00           H
ATOM   1794  CG1 VAL A 114      28.090  54.610  43.150  1.00  0.00           C
ATOM   1795 1HG1 VAL A 114      28.620  55.100  44.000  1.00  0.00           H
ATOM   1796 2HG1 VAL A 114      27.570  53.740  43.610  1.00  0.00           H
ATOM   1797 3HG1 VAL A 114      27.520  55.290  42.480  1.00  0.00           H
ATOM   1798  CG2 VAL A 114      28.600  53.160  41.330  1.00  0.00           C
ATOM   1799 1HG2 VAL A 114      27.890  52.420  41.740  1.00  0.00           H
ATOM   1800 2HG2 VAL A 114      29.220  52.410  40.800  1.00  0.00           H
ATOM   1801 3HG2 VAL A 114      27.970  53.660  40.570  1.00  0.00           H
ATOM   1802  C   VAL A 114      30.830  55.820  42.690  1.00  0.00           C
ATOM   1803  O   VAL A 114      31.730  55.280  43.320  1.00  0.00           O
ATOM   1804  N   LEU A 115      30.360  57.020  42.980  1.00  0.00           N
ATOM   1805  HN  LEU A 115      29.570  57.420  42.530  1.00  0.00           H
ATOM   1806  CA  LEU A 115      30.780  57.660  44.130  1.00  0.00           C
ATOM   1807  HA  LEU A 115      31.770  57.360  44.400  1.00  0.00           H
ATOM   1808  CB  LEU A 115      30.790  59.220  43.890  1.00  0.00           C
ATOM   1809  HB1 LEU A 115      29.730  59.560  43.950  1.00  0.00           H
ATOM   1810  HB2 LEU A 115      31.160  59.390  42.860  1.00  0.00           H
ATOM   1811  CG  LEU A 115      31.550  60.200  44.770  1.00  0.00           C
ATOM   1812  HG  LEU A 115      31.280  60.070  45.840  1.00  0.00           H
ATOM   1813  CD1 LEU A 115      33.020  59.710  44.610  1.00  0.00           C
ATOM   1814 1HD1 LEU A 115      33.450  59.930  43.610  1.00  0.00           H
ATOM   1815 2HD1 LEU A 115      33.070  58.630  44.860  1.00  0.00           H
ATOM   1816 3HD1 LEU A 115      33.600  60.230  45.410  1.00  0.00           H
ATOM   1817  CD2 LEU A 115      31.380  61.700  44.310  1.00  0.00           C
ATOM   1818 1HD2 LEU A 115      31.750  62.370  45.110  1.00  0.00           H
ATOM   1819 2HD2 LEU A 115      30.300  61.860  44.070  1.00  0.00           H
ATOM   1820 3HD2 LEU A 115      31.880  61.780  43.320  1.00  0.00           H
ATOM   1821  C   LEU A 115      29.780  57.360  45.340  1.00  0.00           C
ATOM   1822  O   LEU A 115      28.640  57.820  45.380  1.00  0.00           O
ATOM   1823  N   ALA A 116      30.310  56.610  46.330  1.00  0.00           N
ATOM   1824  HN  ALA A 116      31.250  56.290  46.430  1.00  0.00           H
ATOM   1825  CA  ALA A 116      29.570  56.230  47.560  1.00  0.00           C
ATOM   1826  HA  ALA A 116      28.620  55.780  47.290  1.00  0.00           H
ATOM   1827  CB  ALA A 116      30.410  55.190  48.280  1.00  0.00           C
ATOM   1828  HB1 ALA A 116      31.410  55.680  48.300  1.00  0.00           H
ATOM   1829  HB2 ALA A 116      30.510  54.220  47.750  1.00  0.00           H
ATOM   1830  HB3 ALA A 116      29.970  54.870  49.250  1.00  0.00           H
ATOM   1831  C   ALA A 116      29.450  57.570  48.360  1.00  0.00           C
ATOM   1832  O   ALA A 116      30.460  58.230  48.470  1.00  0.00           O
ATOM   1833  N   CYS A 117      28.250  57.910  48.820  1.00  0.00           N
ATOM   1834  HN  CYS A 117      27.490  57.310  48.580  1.00  0.00           H
ATOM   1835  CA  CYS A 117      27.960  59.280  49.250  1.00  0.00           C
ATOM   1836  HA  CYS A 117      28.820  59.680  49.760  1.00  0.00           H
ATOM   1837  CB  CYS A 117      27.480  60.200  48.120  1.00  0.00           C
ATOM   1838  HB1 CYS A 117      27.040  61.110  48.590  1.00  0.00           H
ATOM   1839  HB2 CYS A 117      26.690  59.710  47.510  1.00  0.00           H
ATOM   1840  SG  CYS A 117      28.730  60.670  46.950  1.00  0.00           S
ATOM   1841  HG1 CYS A 117      29.360  59.510  46.940  1.00  0.00           H
ATOM   1842  C   CYS A 117      26.840  59.180  50.300  1.00  0.00           C
ATOM   1843  O   CYS A 117      25.860  58.490  50.210  1.00  0.00           O
ATOM   1844  N   TYR A 118      27.050  60.010  51.370  1.00  0.00           N
ATOM   1845  HN  TYR A 118      27.770  60.710  51.380  1.00  0.00           H
ATOM   1846  CA  TYR A 118      26.190  59.950  52.540  1.00  0.00           C
ATOM   1847  HA  TYR A 118      25.220  59.570  52.250  1.00  0.00           H
ATOM   1848  CB  TYR A 118      26.620  59.030  53.730  1.00  0.00           C
ATOM   1849  HB1 TYR A 118      25.960  58.940  54.620  1.00  0.00           H
ATOM   1850  HB2 TYR A 118      27.610  59.260  54.160  1.00  0.00           H
ATOM   1851  CG  TYR A 118      26.800  57.650  53.090  1.00  0.00           C
ATOM   1852  CD1 TYR A 118      28.020  57.110  52.570  1.00  0.00           C
ATOM   1853  HD1 TYR A 118      28.960  57.650  52.590  1.00  0.00           H
ATOM   1854  CE1 TYR A 118      28.080  55.840  52.050  1.00  0.00           C
ATOM   1855  HE1 TYR A 118      28.990  55.520  51.560  1.00  0.00           H
ATOM   1856  CZ  TYR A 118      26.960  54.980  52.120  1.00  0.00           C
ATOM   1857  OH  TYR A 118      27.180  53.680  51.640  1.00  0.00           O
ATOM   1858  HH  TYR A 118      28.100  53.460  51.830  1.00  0.00           H
ATOM   1859  CD2 TYR A 118      25.660  56.790  53.020  1.00  0.00           C
ATOM   1860  HD2 TYR A 118      24.660  57.100  53.280  1.00  0.00           H
ATOM   1861  CE2 TYR A 118      25.770  55.470  52.640  1.00  0.00           C
ATOM   1862  HE2 TYR A 118      24.960  54.770  52.720  1.00  0.00           H
ATOM   1863  C   TYR A 118      26.020  61.370  53.020  1.00  0.00           C
ATOM   1864  O   TYR A 118      27.060  62.060  53.010  1.00  0.00           O
ATOM   1865  N   ASN A 119      24.760  61.840  53.140  1.00  0.00           N
ATOM   1866  HN  ASN A 119      24.010  61.180  53.210  1.00  0.00           H
ATOM   1867  CA  ASN A 119      24.390  63.180  53.520  1.00  0.00           C
ATOM   1868  HA  ASN A 119      23.320  63.090  53.450  1.00  0.00           H
ATOM   1869  CB  ASN A 119      24.750  63.610  54.990  1.00  0.00           C
ATOM   1870  HB1 ASN A 119      24.110  64.390  55.450  1.00  0.00           H
ATOM   1871  HB2 ASN A 119      25.830  63.860  54.940  1.00  0.00           H
ATOM   1872  CG  ASN A 119      24.470  62.400  55.940  1.00  0.00           C
ATOM   1873  OD1 ASN A 119      23.480  61.690  55.770  1.00  0.00           O
ATOM   1874  ND2 ASN A 119      25.370  62.060  56.910  1.00  0.00           N
ATOM   1875 1HD2 ASN A 119      26.230  62.550  57.050  1.00  0.00           H
ATOM   1876 2HD2 ASN A 119      25.310  61.260  57.510  1.00  0.00           H
ATOM   1877  C   ASN A 119      24.740  64.270  52.600  1.00  0.00           C
ATOM   1878  O   ASN A 119      24.810  65.440  52.980  1.00  0.00           O
ATOM   1879  N   GLY A 120      25.010  63.960  51.360  1.00  0.00           N
ATOM   1880  HN  GLY A 120      25.020  63.000  51.110  1.00  0.00           H
ATOM   1881  CA  GLY A 120      25.460  64.860  50.300  1.00  0.00           C
ATOM   1882  HA1 GLY A 120      25.150  65.890  50.390  1.00  0.00           H
ATOM   1883  HA2 GLY A 120      25.200  64.350  49.390  1.00  0.00           H
ATOM   1884  C   GLY A 120      26.980  64.910  50.210  1.00  0.00           C
ATOM   1885  O   GLY A 120      27.580  65.730  49.490  1.00  0.00           O
ATOM   1886  N   SER A 121      27.680  64.090  50.950  1.00  0.00           N
ATOM   1887  HN  SER A 121      27.180  63.470  51.550  1.00  0.00           H
ATOM   1888  CA  SER A 121      29.110  64.170  51.090  1.00  0.00           C
ATOM   1889  HA  SER A 121      29.460  64.990  50.480  1.00  0.00           H
ATOM   1890  CB  SER A 121      29.560  64.470  52.550  1.00  0.00           C
ATOM   1891  HB1 SER A 121      29.310  63.710  53.330  1.00  0.00           H
ATOM   1892  HB2 SER A 121      29.070  65.440  52.740  1.00  0.00           H
ATOM   1893  OG  SER A 121      31.040  64.470  52.640  1.00  0.00           O
ATOM   1894  HG1 SER A 121      31.350  65.090  53.300  1.00  0.00           H
ATOM   1895  C   SER A 121      29.790  62.940  50.470  1.00  0.00           C
ATOM   1896  O   SER A 121      29.540  61.760  50.780  1.00  0.00           O
ATOM   1897  N   PRO A 122      30.690  63.100  49.480  1.00  0.00           N
ATOM   1898  CD  PRO A 122      30.950  64.300  48.770  1.00  0.00           C
ATOM   1899  HD1 PRO A 122      31.460  65.010  49.450  1.00  0.00           H
ATOM   1900  HD2 PRO A 122      29.990  64.740  48.410  1.00  0.00           H
ATOM   1901  CA  PRO A 122      31.600  62.000  49.070  1.00  0.00           C
ATOM   1902  HA  PRO A 122      30.960  61.260  48.610  1.00  0.00           H
ATOM   1903  CB  PRO A 122      32.600  62.780  48.170  1.00  0.00           C
ATOM   1904  HB1 PRO A 122      32.960  62.240  47.260  1.00  0.00           H
ATOM   1905  HB2 PRO A 122      33.530  63.070  48.700  1.00  0.00           H
ATOM   1906  CG  PRO A 122      31.890  64.020  47.630  1.00  0.00           C
ATOM   1907  HG1 PRO A 122      32.530  64.870  47.300  1.00  0.00           H
ATOM   1908  HG2 PRO A 122      31.210  63.670  46.830  1.00  0.00           H
ATOM   1909  C   PRO A 122      32.290  61.210  50.130  1.00  0.00           C
ATOM   1910  O   PRO A 122      32.970  61.830  50.880  1.00  0.00           O
ATOM   1911  N   SER A 123      32.080  59.870  50.220  1.00  0.00           N
ATOM   1912  HN  SER A 123      31.320  59.480  49.730  1.00  0.00           H
ATOM   1913  CA  SER A 123      32.650  59.090  51.170  1.00  0.00           C
ATOM   1914  HA  SER A 123      33.280  59.660  51.840  1.00  0.00           H
ATOM   1915  CB  SER A 123      31.540  58.630  52.140  1.00  0.00           C
ATOM   1916  HB1 SER A 123      31.980  58.040  52.970  1.00  0.00           H
ATOM   1917  HB2 SER A 123      30.850  57.960  51.580  1.00  0.00           H
ATOM   1918  OG  SER A 123      30.790  59.800  52.760  1.00  0.00           O
ATOM   1919  HG1 SER A 123      30.370  60.280  52.050  1.00  0.00           H
ATOM   1920  C   SER A 123      33.500  57.930  50.670  1.00  0.00           C
ATOM   1921  O   SER A 123      34.240  57.290  51.420  1.00  0.00           O
ATOM   1922  N   GLY A 124      33.470  57.650  49.380  1.00  0.00           N
ATOM   1923  HN  GLY A 124      32.820  58.060  48.750  1.00  0.00           H
ATOM   1924  CA  GLY A 124      34.270  56.670  48.740  1.00  0.00           C
ATOM   1925  HA1 GLY A 124      33.950  55.760  49.230  1.00  0.00           H
ATOM   1926  HA2 GLY A 124      35.310  56.910  48.910  1.00  0.00           H
ATOM   1927  C   GLY A 124      34.090  56.460  47.310  1.00  0.00           C
ATOM   1928  O   GLY A 124      33.070  56.980  46.830  1.00  0.00           O
ATOM   1929  N   VAL A 125      35.040  55.880  46.610  1.00  0.00           N
ATOM   1930  HN  VAL A 125      35.880  55.630  47.080  1.00  0.00           H
ATOM   1931  CA  VAL A 125      34.930  55.540  45.230  1.00  0.00           C
ATOM   1932  HA  VAL A 125      33.890  55.570  44.940  1.00  0.00           H
ATOM   1933  CB  VAL A 125      35.660  56.580  44.390  1.00  0.00           C
ATOM   1934  HB  VAL A 125      35.330  57.570  44.780  1.00  0.00           H
ATOM   1935  CG1 VAL A 125      37.230  56.530  44.580  1.00  0.00           C
ATOM   1936 1HG1 VAL A 125      37.400  56.690  45.670  1.00  0.00           H
ATOM   1937 2HG1 VAL A 125      37.710  57.230  43.870  1.00  0.00           H
ATOM   1938 3HG1 VAL A 125      37.380  55.450  44.360  1.00  0.00           H
ATOM   1939  CG2 VAL A 125      35.150  56.510  42.890  1.00  0.00           C
ATOM   1940 1HG2 VAL A 125      34.060  56.300  42.870  1.00  0.00           H
ATOM   1941 2HG2 VAL A 125      35.750  55.700  42.400  1.00  0.00           H
ATOM   1942 3HG2 VAL A 125      35.400  57.470  42.400  1.00  0.00           H
ATOM   1943  C   VAL A 125      35.340  54.090  44.910  1.00  0.00           C
ATOM   1944  O   VAL A 125      36.240  53.590  45.560  1.00  0.00           O
ATOM   1945  N   TYR A 126      34.790  53.490  43.840  1.00  0.00           N
ATOM   1946  HN  TYR A 126      34.060  53.950  43.340  1.00  0.00           H
ATOM   1947  CA  TYR A 126      35.210  52.180  43.520  1.00  0.00           C
ATOM   1948  HA  TYR A 126      36.280  52.080  43.370  1.00  0.00           H
ATOM   1949  CB  TYR A 126      34.750  51.150  44.650  1.00  0.00           C
ATOM   1950  HB1 TYR A 126      35.230  51.440  45.610  1.00  0.00           H
ATOM   1951  HB2 TYR A 126      35.210  50.200  44.300  1.00  0.00           H
ATOM   1952  CG  TYR A 126      33.240  50.990  44.860  1.00  0.00           C
ATOM   1953  CD1 TYR A 126      32.600  49.770  44.700  1.00  0.00           C
ATOM   1954  HD1 TYR A 126      33.130  48.920  44.290  1.00  0.00           H
ATOM   1955  CE1 TYR A 126      31.270  49.610  45.110  1.00  0.00           C
ATOM   1956  HE1 TYR A 126      30.670  48.720  45.040  1.00  0.00           H
ATOM   1957  CZ  TYR A 126      30.560  50.720  45.560  1.00  0.00           C
ATOM   1958  OH  TYR A 126      29.160  50.500  45.870  1.00  0.00           O
ATOM   1959  HH  TYR A 126      28.770  51.360  45.980  1.00  0.00           H
ATOM   1960  CD2 TYR A 126      32.520  52.050  45.440  1.00  0.00           C
ATOM   1961  HD2 TYR A 126      32.940  53.020  45.640  1.00  0.00           H
ATOM   1962  CE2 TYR A 126      31.140  51.920  45.740  1.00  0.00           C
ATOM   1963  HE2 TYR A 126      30.590  52.800  46.030  1.00  0.00           H
ATOM   1964  C   TYR A 126      34.640  51.860  42.140  1.00  0.00           C
ATOM   1965  O   TYR A 126      33.670  52.490  41.650  1.00  0.00           O
ATOM   1966  N   GLN A 127      35.150  50.810  41.420  1.00  0.00           N
ATOM   1967  HN  GLN A 127      35.920  50.280  41.780  1.00  0.00           H
ATOM   1968  CA  GLN A 127      34.550  50.220  40.260  1.00  0.00           C
ATOM   1969  HA  GLN A 127      34.150  51.100  39.770  1.00  0.00           H
ATOM   1970  CB  GLN A 127      35.530  49.200  39.380  1.00  0.00           C
ATOM   1971  HB1 GLN A 127      34.920  48.590  38.690  1.00  0.00           H
ATOM   1972  HB2 GLN A 127      36.050  48.530  40.110  1.00  0.00           H
ATOM   1973  CG  GLN A 127      36.510  49.970  38.460  1.00  0.00           C
ATOM   1974  HG1 GLN A 127      37.070  49.200  37.890  1.00  0.00           H
ATOM   1975  HG2 GLN A 127      37.120  50.610  39.130  1.00  0.00           H
ATOM   1976  CD  GLN A 127      35.750  50.850  37.560  1.00  0.00           C
ATOM   1977  OE1 GLN A 127      35.340  51.960  37.910  1.00  0.00           O
ATOM   1978  NE2 GLN A 127      35.700  50.520  36.250  1.00  0.00           N
ATOM   1979 1HE2 GLN A 127      35.330  51.250  35.680  1.00  0.00           H
ATOM   1980 2HE2 GLN A 127      36.010  49.650  35.860  1.00  0.00           H
ATOM   1981  C   GLN A 127      33.240  49.470  40.510  1.00  0.00           C
ATOM   1982  O   GLN A 127      32.980  48.700  41.480  1.00  0.00           O
ATOM   1983  N   CYS A 128      32.280  49.510  39.540  1.00  0.00           N
ATOM   1984  HN  CYS A 128      32.470  50.150  38.800  1.00  0.00           H
ATOM   1985  CA  CYS A 128      31.210  48.590  39.330  1.00  0.00           C
ATOM   1986  HA  CYS A 128      31.400  47.690  39.910  1.00  0.00           H
ATOM   1987  CB  CYS A 128      29.840  49.180  39.800  1.00  0.00           C
ATOM   1988  HB1 CYS A 128      29.030  48.420  39.790  1.00  0.00           H
ATOM   1989  HB2 CYS A 128      29.520  50.040  39.170  1.00  0.00           H
ATOM   1990  SG  CYS A 128      29.850  49.580  41.480  1.00  0.00           S
ATOM   1991  HG1 CYS A 128      31.080  50.050  41.410  1.00  0.00           H
ATOM   1992  C   CYS A 128      31.140  48.160  37.880  1.00  0.00           C
ATOM   1993  O   CYS A 128      31.700  48.810  37.020  1.00  0.00           O
ATOM   1994  N   ALA A 129      30.450  47.040  37.640  1.00  0.00           N
ATOM   1995  HN  ALA A 129      30.090  46.550  38.430  1.00  0.00           H
ATOM   1996  CA  ALA A 129      29.860  46.750  36.360  1.00  0.00           C
ATOM   1997  HA  ALA A 129      29.970  47.640  35.760  1.00  0.00           H
ATOM   1998  CB  ALA A 129      30.590  45.590  35.690  1.00  0.00           C
ATOM   1999  HB1 ALA A 129      30.470  44.600  36.190  1.00  0.00           H
ATOM   2000  HB2 ALA A 129      31.680  45.800  35.760  1.00  0.00           H
ATOM   2001  HB3 ALA A 129      30.210  45.490  34.650  1.00  0.00           H
ATOM   2002  C   ALA A 129      28.360  46.450  36.540  1.00  0.00           C
ATOM   2003  O   ALA A 129      27.910  45.760  37.500  1.00  0.00           O
ATOM   2004  N   MET A 130      27.510  46.810  35.530  1.00  0.00           N
ATOM   2005  HN  MET A 130      27.760  47.170  34.630  1.00  0.00           H
ATOM   2006  CA  MET A 130      26.130  46.290  35.510  1.00  0.00           C
ATOM   2007  HA  MET A 130      25.740  46.120  36.500  1.00  0.00           H
ATOM   2008  CB  MET A 130      25.280  47.200  34.610  1.00  0.00           C
ATOM   2009  HB1 MET A 130      25.850  47.190  33.660  1.00  0.00           H
ATOM   2010  HB2 MET A 130      25.260  48.260  34.960  1.00  0.00           H
ATOM   2011  CG  MET A 130      23.760  46.900  34.520  1.00  0.00           C
ATOM   2012  HG1 MET A 130      23.580  46.690  35.600  1.00  0.00           H
ATOM   2013  HG2 MET A 130      23.580  45.960  33.970  1.00  0.00           H
ATOM   2014  SD  MET A 130      22.600  48.160  33.850  1.00  0.00           S
ATOM   2015  CE  MET A 130      22.940  48.090  32.120  1.00  0.00           C
ATOM   2016  HE1 MET A 130      22.110  48.590  31.580  1.00  0.00           H
ATOM   2017  HE2 MET A 130      23.040  47.000  31.920  1.00  0.00           H
ATOM   2018  HE3 MET A 130      23.910  48.550  31.800  1.00  0.00           H
ATOM   2019  C   MET A 130      26.000  44.900  34.810  1.00  0.00           C
ATOM   2020  O   MET A 130      26.430  44.790  33.630  1.00  0.00           O
ATOM   2021  N   ARG A 131      25.370  43.890  35.520  1.00  0.00           N
ATOM   2022  HN  ARG A 131      25.090  43.990  36.480  1.00  0.00           H
ATOM   2023  CA  ARG A 131      25.080  42.560  34.980  1.00  0.00           C
ATOM   2024  HA  ARG A 131      26.030  42.160  34.680  1.00  0.00           H
ATOM   2025  CB  ARG A 131      24.480  41.660  36.050  1.00  0.00           C
ATOM   2026  HB1 ARG A 131      24.070  40.690  35.710  1.00  0.00           H
ATOM   2027  HB2 ARG A 131      23.600  42.210  36.460  1.00  0.00           H
ATOM   2028  CG  ARG A 131      25.490  41.450  37.200  1.00  0.00           C
ATOM   2029  HG1 ARG A 131      25.190  40.560  37.800  1.00  0.00           H
ATOM   2030  HG2 ARG A 131      25.540  42.270  37.950  1.00  0.00           H
ATOM   2031  CD  ARG A 131      27.000  41.350  36.830  1.00  0.00           C
ATOM   2032  HD1 ARG A 131      27.430  41.050  37.810  1.00  0.00           H
ATOM   2033  HD2 ARG A 131      27.440  42.320  36.510  1.00  0.00           H
ATOM   2034  NE  ARG A 131      27.070  40.270  35.810  1.00  0.00           N
ATOM   2035  HE  ARG A 131      26.300  39.630  35.750  1.00  0.00           H
ATOM   2036  CZ  ARG A 131      28.100  40.070  35.040  1.00  0.00           C
ATOM   2037  NH1 ARG A 131      29.260  40.700  35.030  1.00  0.00           N
ATOM   2038 1HH1 ARG A 131      29.520  40.940  35.970  1.00  0.00           H
ATOM   2039 2HH1 ARG A 131      29.910  40.280  34.400  1.00  0.00           H
ATOM   2040  NH2 ARG A 131      28.050  39.080  34.230  1.00  0.00           N
ATOM   2041 1HH2 ARG A 131      27.210  38.540  34.180  1.00  0.00           H
ATOM   2042 2HH2 ARG A 131      28.850  38.610  33.880  1.00  0.00           H
ATOM   2043  C   ARG A 131      23.990  42.580  33.870  1.00  0.00           C
ATOM   2044  O   ARG A 131      23.150  43.510  33.850  1.00  0.00           O
ATOM   2045  N   PRO A 132      23.930  41.690  32.920  1.00  0.00           N
ATOM   2046  CD  PRO A 132      25.030  40.780  32.710  1.00  0.00           C
ATOM   2047  HD1 PRO A 132      25.180  40.230  33.670  1.00  0.00           H
ATOM   2048  HD2 PRO A 132      25.900  41.370  32.330  1.00  0.00           H
ATOM   2049  CA  PRO A 132      22.820  41.560  31.910  1.00  0.00           C
ATOM   2050  HA  PRO A 132      22.520  42.530  31.530  1.00  0.00           H
ATOM   2051  CB  PRO A 132      23.430  40.630  30.890  1.00  0.00           C
ATOM   2052  HB1 PRO A 132      24.040  41.160  30.130  1.00  0.00           H
ATOM   2053  HB2 PRO A 132      22.630  40.010  30.420  1.00  0.00           H
ATOM   2054  CG  PRO A 132      24.380  39.780  31.750  1.00  0.00           C
ATOM   2055  HG1 PRO A 132      23.730  39.040  32.260  1.00  0.00           H
ATOM   2056  HG2 PRO A 132      25.210  39.270  31.210  1.00  0.00           H
ATOM   2057  C   PRO A 132      21.450  41.050  32.410  1.00  0.00           C
ATOM   2058  O   PRO A 132      20.520  40.830  31.640  1.00  0.00           O
ATOM   2059  N   ASN A 133      21.190  40.880  33.760  1.00  0.00           N
ATOM   2060  HN  ASN A 133      21.910  40.810  34.460  1.00  0.00           H
ATOM   2061  CA  ASN A 133      19.860  40.930  34.310  1.00  0.00           C
ATOM   2062  HA  ASN A 133      19.170  40.870  33.490  1.00  0.00           H
ATOM   2063  CB  ASN A 133      19.690  39.880  35.430  1.00  0.00           C
ATOM   2064  HB1 ASN A 133      19.800  38.880  34.950  1.00  0.00           H
ATOM   2065  HB2 ASN A 133      18.650  40.010  35.790  1.00  0.00           H
ATOM   2066  CG  ASN A 133      20.780  39.920  36.490  1.00  0.00           C
ATOM   2067  OD1 ASN A 133      21.510  40.880  36.520  1.00  0.00           O
ATOM   2068  ND2 ASN A 133      20.860  38.920  37.340  1.00  0.00           N
ATOM   2069 1HD2 ASN A 133      20.260  38.120  37.360  1.00  0.00           H
ATOM   2070 2HD2 ASN A 133      21.570  39.050  38.040  1.00  0.00           H
ATOM   2071  C   ASN A 133      19.630  42.360  34.910  1.00  0.00           C
ATOM   2072  O   ASN A 133      18.680  42.440  35.720  1.00  0.00           O
ATOM   2073  N   PHE A 134      20.490  43.370  34.540  1.00  0.00           N
ATOM   2074  HN  PHE A 134      21.250  43.160  33.940  1.00  0.00           H
ATOM   2075  CA  PHE A 134      20.510  44.790  34.950  1.00  0.00           C
ATOM   2076  HA  PHE A 134      21.310  45.210  34.360  1.00  0.00           H
ATOM   2077  CB  PHE A 134      19.230  45.460  34.550  1.00  0.00           C
ATOM   2078  HB1 PHE A 134      19.260  46.550  34.730  1.00  0.00           H
ATOM   2079  HB2 PHE A 134      18.330  45.150  35.120  1.00  0.00           H
ATOM   2080  CG  PHE A 134      18.900  45.380  33.110  1.00  0.00           C
ATOM   2081  CD1 PHE A 134      17.900  44.520  32.620  1.00  0.00           C
ATOM   2082  HD1 PHE A 134      17.540  43.720  33.240  1.00  0.00           H
ATOM   2083  CE1 PHE A 134      17.640  44.460  31.200  1.00  0.00           C
ATOM   2084  HE1 PHE A 134      17.050  43.670  30.750  1.00  0.00           H
ATOM   2085  CZ  PHE A 134      18.250  45.440  30.390  1.00  0.00           C
ATOM   2086  HZ  PHE A 134      18.180  45.400  29.310  1.00  0.00           H
ATOM   2087  CD2 PHE A 134      19.510  46.270  32.240  1.00  0.00           C
ATOM   2088  HD2 PHE A 134      20.090  47.010  32.770  1.00  0.00           H
ATOM   2089  CE2 PHE A 134      19.200  46.360  30.950  1.00  0.00           C
ATOM   2090  HE2 PHE A 134      19.800  46.980  30.300  1.00  0.00           H
ATOM   2091  C   PHE A 134      20.830  45.070  36.440  1.00  0.00           C
ATOM   2092  O   PHE A 134      20.550  46.160  36.910  1.00  0.00           O
ATOM   2093  N   THR A 135      21.480  44.130  37.160  1.00  0.00           N
ATOM   2094  HN  THR A 135      21.670  43.250  36.750  1.00  0.00           H
ATOM   2095  CA  THR A 135      21.800  44.220  38.570  1.00  0.00           C
ATOM   2096  HA  THR A 135      21.180  44.970  39.040  1.00  0.00           H
ATOM   2097  CB  THR A 135      21.670  42.950  39.340  1.00  0.00           C
ATOM   2098  HB  THR A 135      22.070  43.240  40.330  1.00  0.00           H
ATOM   2099  OG1 THR A 135      22.270  41.780  38.890  1.00  0.00           O
ATOM   2100  HG1 THR A 135      21.910  41.530  38.040  1.00  0.00           H
ATOM   2101  CG2 THR A 135      20.200  42.530  39.430  1.00  0.00           C
ATOM   2102 1HG2 THR A 135      20.160  41.840  40.300  1.00  0.00           H
ATOM   2103 2HG2 THR A 135      19.880  42.010  38.500  1.00  0.00           H
ATOM   2104 3HG2 THR A 135      19.580  43.440  39.550  1.00  0.00           H
ATOM   2105  C   THR A 135      23.280  44.670  38.680  1.00  0.00           C
ATOM   2106  O   THR A 135      24.150  44.290  37.910  1.00  0.00           O
ATOM   2107  N   ILE A 136      23.590  45.490  39.730  1.00  0.00           N
ATOM   2108  HN  ILE A 136      22.860  45.690  40.380  1.00  0.00           H
ATOM   2109  CA  ILE A 136      24.870  46.140  39.900  1.00  0.00           C
ATOM   2110  HA  ILE A 136      25.620  45.770  39.210  1.00  0.00           H
ATOM   2111  CB  ILE A 136      24.870  47.660  39.930  1.00  0.00           C
ATOM   2112  HB  ILE A 136      24.370  48.130  40.810  1.00  0.00           H
ATOM   2113  CG2 ILE A 136      26.300  48.190  39.960  1.00  0.00           C
ATOM   2114 1HG2 ILE A 136      26.830  47.880  39.030  1.00  0.00           H
ATOM   2115 2HG2 ILE A 136      26.800  47.720  40.830  1.00  0.00           H
ATOM   2116 3HG2 ILE A 136      26.180  49.280  40.160  1.00  0.00           H
ATOM   2117  CG1 ILE A 136      24.120  48.350  38.720  1.00  0.00           C
ATOM   2118 1HG1 ILE A 136      24.420  47.820  37.790  1.00  0.00           H
ATOM   2119 2HG1 ILE A 136      24.450  49.410  38.680  1.00  0.00           H
ATOM   2120  CD  ILE A 136      22.570  48.330  38.770  1.00  0.00           C
ATOM   2121  HD1 ILE A 136      22.170  47.290  38.860  1.00  0.00           H
ATOM   2122  HD2 ILE A 136      22.140  48.760  37.840  1.00  0.00           H
ATOM   2123  HD3 ILE A 136      22.060  48.830  39.620  1.00  0.00           H
ATOM   2124  C   ILE A 136      25.240  45.730  41.350  1.00  0.00           C
ATOM   2125  O   ILE A 136      24.450  46.000  42.280  1.00  0.00           O
ATOM   2126  N   LYS A 137      26.290  45.000  41.480  1.00  0.00           N
ATOM   2127  HN  LYS A 137      26.800  44.860  40.630  1.00  0.00           H
ATOM   2128  CA  LYS A 137      26.850  44.550  42.720  1.00  0.00           C
ATOM   2129  HA  LYS A 137      26.120  44.490  43.510  1.00  0.00           H
ATOM   2130  CB  LYS A 137      27.330  43.040  42.600  1.00  0.00           C
ATOM   2131  HB1 LYS A 137      27.790  42.610  43.510  1.00  0.00           H
ATOM   2132  HB2 LYS A 137      28.110  43.020  41.810  1.00  0.00           H
ATOM   2133  CG  LYS A 137      26.240  42.050  42.260  1.00  0.00           C
ATOM   2134  HG1 LYS A 137      25.820  42.350  41.280  1.00  0.00           H
ATOM   2135  HG2 LYS A 137      25.470  42.030  43.070  1.00  0.00           H
ATOM   2136  CD  LYS A 137      26.740  40.610  42.050  1.00  0.00           C
ATOM   2137  HD1 LYS A 137      26.890  40.140  43.050  1.00  0.00           H
ATOM   2138  HD2 LYS A 137      27.630  40.710  41.390  1.00  0.00           H
ATOM   2139  CE  LYS A 137      25.690  39.640  41.490  1.00  0.00           C
ATOM   2140  HE1 LYS A 137      25.560  39.690  40.390  1.00  0.00           H
ATOM   2141  HE2 LYS A 137      24.710  39.750  42.010  1.00  0.00           H
ATOM   2142  NZ  LYS A 137      26.120  38.180  41.620  1.00  0.00           N
ATOM   2143  HZ1 LYS A 137      26.940  38.020  41.000  1.00  0.00           H
ATOM   2144  HZ2 LYS A 137      25.410  37.450  41.460  1.00  0.00           H
ATOM   2145  HZ3 LYS A 137      26.390  38.060  42.620  1.00  0.00           H
ATOM   2146  C   LYS A 137      27.970  45.460  43.100  1.00  0.00           C
ATOM   2147  O   LYS A 137      28.810  45.930  42.290  1.00  0.00           O
ATOM   2148  N   GLY A 138      27.910  45.820  44.420  1.00  0.00           N
ATOM   2149  HN  GLY A 138      27.160  45.540  45.020  1.00  0.00           H
ATOM   2150  CA  GLY A 138      28.740  46.810  45.000  1.00  0.00           C
ATOM   2151  HA1 GLY A 138      28.480  47.780  44.620  1.00  0.00           H
ATOM   2152  HA2 GLY A 138      29.740  46.490  44.730  1.00  0.00           H
ATOM   2153  C   GLY A 138      28.730  46.830  46.570  1.00  0.00           C
ATOM   2154  O   GLY A 138      28.600  45.760  47.210  1.00  0.00           O
ATOM   2155  N   SER A 139      28.960  47.980  47.270  1.00  0.00           N
ATOM   2156  HN  SER A 139      29.020  48.870  46.830  1.00  0.00           H
ATOM   2157  CA  SER A 139      28.960  48.000  48.690  1.00  0.00           C
ATOM   2158  HA  SER A 139      29.020  47.000  49.090  1.00  0.00           H
ATOM   2159  CB  SER A 139      30.180  48.840  49.160  1.00  0.00           C
ATOM   2160  HB1 SER A 139      30.100  49.910  48.870  1.00  0.00           H
ATOM   2161  HB2 SER A 139      31.080  48.490  48.600  1.00  0.00           H
ATOM   2162  OG  SER A 139      30.490  48.670  50.560  1.00  0.00           O
ATOM   2163  HG1 SER A 139      29.800  49.140  51.040  1.00  0.00           H
ATOM   2164  C   SER A 139      27.680  48.860  49.140  1.00  0.00           C
ATOM   2165  O   SER A 139      27.750  49.780  49.940  1.00  0.00           O
ATOM   2166  N   PHE A 140      26.510  48.630  48.480  1.00  0.00           N
ATOM   2167  HN  PHE A 140      26.370  47.990  47.730  1.00  0.00           H
ATOM   2168  CA  PHE A 140      25.280  49.410  48.620  1.00  0.00           C
ATOM   2169  HA  PHE A 140      25.560  50.450  48.530  1.00  0.00           H
ATOM   2170  CB  PHE A 140      24.290  49.030  47.550  1.00  0.00           C
ATOM   2171  HB1 PHE A 140      23.510  49.810  47.660  1.00  0.00           H
ATOM   2172  HB2 PHE A 140      23.850  48.010  47.600  1.00  0.00           H
ATOM   2173  CG  PHE A 140      24.840  49.340  46.170  1.00  0.00           C
ATOM   2174  CD1 PHE A 140      25.130  50.690  45.820  1.00  0.00           C
ATOM   2175  HD1 PHE A 140      25.010  51.550  46.460  1.00  0.00           H
ATOM   2176  CE1 PHE A 140      25.760  50.960  44.570  1.00  0.00           C
ATOM   2177  HE1 PHE A 140      25.900  51.990  44.300  1.00  0.00           H
ATOM   2178  CZ  PHE A 140      25.930  49.920  43.660  1.00  0.00           C
ATOM   2179  HZ  PHE A 140      26.460  50.080  42.740  1.00  0.00           H
ATOM   2180  CD2 PHE A 140      24.920  48.360  45.180  1.00  0.00           C
ATOM   2181  HD2 PHE A 140      24.670  47.340  45.450  1.00  0.00           H
ATOM   2182  CE2 PHE A 140      25.540  48.650  43.960  1.00  0.00           C
ATOM   2183  HE2 PHE A 140      25.560  47.890  43.190  1.00  0.00           H
ATOM   2184  C   PHE A 140      24.640  49.310  50.030  1.00  0.00           C
ATOM   2185  O   PHE A 140      24.730  48.340  50.770  1.00  0.00           O
ATOM   2186  N   LEU A 141      24.100  50.450  50.500  1.00  0.00           N
ATOM   2187  HN  LEU A 141      23.960  51.270  49.940  1.00  0.00           H
ATOM   2188  CA  LEU A 141      23.760  50.620  51.900  1.00  0.00           C
ATOM   2189  HA  LEU A 141      23.370  49.670  52.250  1.00  0.00           H
ATOM   2190  CB  LEU A 141      24.970  51.190  52.700  1.00  0.00           C
ATOM   2191  HB1 LEU A 141      25.150  52.270  52.500  1.00  0.00           H
ATOM   2192  HB2 LEU A 141      25.920  50.720  52.360  1.00  0.00           H
ATOM   2193  CG  LEU A 141      25.080  51.000  54.240  1.00  0.00           C
ATOM   2194  HG  LEU A 141      24.130  51.330  54.700  1.00  0.00           H
ATOM   2195  CD1 LEU A 141      25.490  49.620  54.640  1.00  0.00           C
ATOM   2196 1HD1 LEU A 141      25.570  49.360  55.710  1.00  0.00           H
ATOM   2197 2HD1 LEU A 141      26.510  49.330  54.280  1.00  0.00           H
ATOM   2198 3HD1 LEU A 141      24.860  48.840  54.160  1.00  0.00           H
ATOM   2199  CD2 LEU A 141      26.240  51.880  54.760  1.00  0.00           C
ATOM   2200 1HD2 LEU A 141      26.450  51.730  55.840  1.00  0.00           H
ATOM   2201 2HD2 LEU A 141      25.840  52.920  54.710  1.00  0.00           H
ATOM   2202 3HD2 LEU A 141      27.120  51.890  54.090  1.00  0.00           H
ATOM   2203  C   LEU A 141      22.590  51.610  52.120  1.00  0.00           C
ATOM   2204  O   LEU A 141      22.580  52.630  51.450  1.00  0.00           O
ATOM   2205  N   ASN A 142      21.630  51.370  53.010  1.00  0.00           N
ATOM   2206  HN  ASN A 142      21.730  50.510  53.500  1.00  0.00           H
ATOM   2207  CA  ASN A 142      20.610  52.310  53.360  1.00  0.00           C
ATOM   2208  HA  ASN A 142      20.000  52.470  52.480  1.00  0.00           H
ATOM   2209  CB  ASN A 142      19.880  51.690  54.600  1.00  0.00           C
ATOM   2210  HB1 ASN A 142      19.280  52.490  55.080  1.00  0.00           H
ATOM   2211  HB2 ASN A 142      20.610  51.250  55.300  1.00  0.00           H
ATOM   2212  CG  ASN A 142      18.900  50.630  54.080  1.00  0.00           C
ATOM   2213  OD1 ASN A 142      19.050  50.150  52.940  1.00  0.00           O
ATOM   2214  ND2 ASN A 142      17.920  50.180  54.850  1.00  0.00           N
ATOM   2215 1HD2 ASN A 142      17.390  49.540  54.300  1.00  0.00           H
ATOM   2216 2HD2 ASN A 142      17.470  50.700  55.580  1.00  0.00           H
ATOM   2217  C   ASN A 142      21.210  53.680  53.770  1.00  0.00           C
ATOM   2218  O   ASN A 142      21.900  53.800  54.750  1.00  0.00           O
ATOM   2219  N   GLY A 143      20.920  54.690  52.860  1.00  0.00           N
ATOM   2220  HN  GLY A 143      20.240  54.450  52.170  1.00  0.00           H
ATOM   2221  CA  GLY A 143      21.590  55.950  52.940  1.00  0.00           C
ATOM   2222  HA1 GLY A 143      22.480  55.910  53.540  1.00  0.00           H
ATOM   2223  HA2 GLY A 143      20.870  56.690  53.250  1.00  0.00           H
ATOM   2224  C   GLY A 143      22.080  56.380  51.620  1.00  0.00           C
ATOM   2225  O   GLY A 143      22.540  57.470  51.480  1.00  0.00           O
ATOM   2226  N   SER A 144      21.980  55.490  50.630  1.00  0.00           N
ATOM   2227  HN  SER A 144      21.740  54.570  50.930  1.00  0.00           H
ATOM   2228  CA  SER A 144      22.700  55.580  49.350  1.00  0.00           C
ATOM   2229  HA  SER A 144      23.600  56.180  49.480  1.00  0.00           H
ATOM   2230  CB  SER A 144      23.330  54.260  48.860  1.00  0.00           C
ATOM   2231  HB1 SER A 144      23.830  54.450  47.880  1.00  0.00           H
ATOM   2232  HB2 SER A 144      22.610  53.470  48.580  1.00  0.00           H
ATOM   2233  OG  SER A 144      24.380  53.760  49.680  1.00  0.00           O
ATOM   2234  HG1 SER A 144      23.820  53.520  50.420  1.00  0.00           H
ATOM   2235  C   SER A 144      21.890  56.120  48.250  1.00  0.00           C
ATOM   2236  O   SER A 144      22.190  56.130  47.040  1.00  0.00           O
ATOM   2237  N   CYM A 145      20.720  56.590  48.650  1.00  0.00           N
ATOM   2238  HN  CYM A 145      20.340  56.330  49.540  1.00  0.00           H
ATOM   2239  CA  CYM A 145      19.810  57.210  47.670  1.00  0.00           C
ATOM   2240  HA  CYM A 145      19.660  56.620  46.780  1.00  0.00           H
ATOM   2241  CB  CYM A 145      18.450  57.570  48.310  1.00  0.00           C
ATOM   2242  HB1 CYM A 145      17.790  58.130  47.610  1.00  0.00           H
ATOM   2243  HB2 CYM A 145      18.610  58.250  49.180  1.00  0.00           H
ATOM   2244  SG  CYM A 145      17.470  56.220  48.770  1.00  0.00           S
ATOM   2245  C   CYM A 145      20.520  58.490  47.090  1.00  0.00           C
ATOM   2246  O   CYM A 145      20.820  59.520  47.760  1.00  0.00           O
ATOM   2247  N   GLY A 146      20.700  58.470  45.720  1.00  0.00           N
ATOM   2248  HN  GLY A 146      20.300  57.740  45.170  1.00  0.00           H
ATOM   2249  CA  GLY A 146      21.380  59.550  45.020  1.00  0.00           C
ATOM   2250  HA1 GLY A 146      21.170  60.520  45.440  1.00  0.00           H
ATOM   2251  HA2 GLY A 146      21.040  59.550  43.990  1.00  0.00           H
ATOM   2252  C   GLY A 146      22.890  59.490  44.960  1.00  0.00           C
ATOM   2253  O   GLY A 146      23.580  60.460  44.810  1.00  0.00           O
ATOM   2254  N   SER A 147      23.450  58.360  45.160  1.00  0.00           N
ATOM   2255  HN  SER A 147      22.850  57.600  45.410  1.00  0.00           H
ATOM   2256  CA  SER A 147      24.830  58.210  44.910  1.00  0.00           C
ATOM   2257  HA  SER A 147      25.330  59.090  45.310  1.00  0.00           H
ATOM   2258  CB  SER A 147      25.470  57.090  45.720  1.00  0.00           C
ATOM   2259  HB1 SER A 147      25.370  57.460  46.770  1.00  0.00           H
ATOM   2260  HB2 SER A 147      26.510  56.750  45.550  1.00  0.00           H
ATOM   2261  OG  SER A 147      24.640  55.940  45.640  1.00  0.00           O
ATOM   2262  HG1 SER A 147      23.830  56.170  46.120  1.00  0.00           H
ATOM   2263  C   SER A 147      25.020  58.080  43.390  1.00  0.00           C
ATOM   2264  O   SER A 147      24.510  57.230  42.660  1.00  0.00           O
ATOM   2265  N   VAL A 148      25.900  58.990  42.790  1.00  0.00           N
ATOM   2266  HN  VAL A 148      26.470  59.570  43.380  1.00  0.00           H
ATOM   2267  CA  VAL A 148      26.070  59.090  41.320  1.00  0.00           C
ATOM   2268  HA  VAL A 148      25.160  58.690  40.890  1.00  0.00           H
ATOM   2269  CB  VAL A 148      26.290  60.510  40.690  1.00  0.00           C
ATOM   2270  HB  VAL A 148      25.630  61.210  41.260  1.00  0.00           H
ATOM   2271  CG1 VAL A 148      27.720  61.100  40.880  1.00  0.00           C
ATOM   2272 1HG1 VAL A 148      27.990  61.190  41.950  1.00  0.00           H
ATOM   2273 2HG1 VAL A 148      27.680  62.090  40.380  1.00  0.00           H
ATOM   2274 3HG1 VAL A 148      28.510  60.510  40.360  1.00  0.00           H
ATOM   2275  CG2 VAL A 148      25.750  60.590  39.280  1.00  0.00           C
ATOM   2276 1HG2 VAL A 148      24.680  60.300  39.160  1.00  0.00           H
ATOM   2277 2HG2 VAL A 148      26.400  60.070  38.540  1.00  0.00           H
ATOM   2278 3HG2 VAL A 148      25.930  61.620  38.910  1.00  0.00           H
ATOM   2279  C   VAL A 148      27.160  58.130  40.770  1.00  0.00           C
ATOM   2280  O   VAL A 148      28.340  58.180  41.130  1.00  0.00           O
ATOM   2281  N   GLY A 149      26.860  57.410  39.660  1.00  0.00           N
ATOM   2282  HN  GLY A 149      25.920  57.340  39.370  1.00  0.00           H
ATOM   2283  CA  GLY A 149      27.710  56.680  38.740  1.00  0.00           C
ATOM   2284  HA1 GLY A 149      27.050  55.940  38.310  1.00  0.00           H
ATOM   2285  HA2 GLY A 149      28.550  56.290  39.310  1.00  0.00           H
ATOM   2286  C   GLY A 149      28.220  57.450  37.610  1.00  0.00           C
ATOM   2287  O   GLY A 149      27.540  58.310  37.010  1.00  0.00           O
ATOM   2288  N   PHE A 150      29.520  57.180  37.340  1.00  0.00           N
ATOM   2289  HN  PHE A 150      30.060  56.610  37.950  1.00  0.00           H
ATOM   2290  CA  PHE A 150      30.230  57.920  36.330  1.00  0.00           C
ATOM   2291  HA  PHE A 150      29.420  58.130  35.650  1.00  0.00           H
ATOM   2292  CB  PHE A 150      30.800  59.280  36.820  1.00  0.00           C
ATOM   2293  HB1 PHE A 150      29.930  59.800  37.290  1.00  0.00           H
ATOM   2294  HB2 PHE A 150      31.120  59.860  35.930  1.00  0.00           H
ATOM   2295  CG  PHE A 150      31.850  59.130  37.890  1.00  0.00           C
ATOM   2296  CD1 PHE A 150      31.550  58.680  39.220  1.00  0.00           C
ATOM   2297  HD1 PHE A 150      30.500  58.640  39.470  1.00  0.00           H
ATOM   2298  CE1 PHE A 150      32.620  58.430  40.180  1.00  0.00           C
ATOM   2299  HE1 PHE A 150      32.450  57.980  41.150  1.00  0.00           H
ATOM   2300  CZ  PHE A 150      33.920  58.730  39.730  1.00  0.00           C
ATOM   2301  HZ  PHE A 150      34.760  58.420  40.320  1.00  0.00           H
ATOM   2302  CD2 PHE A 150      33.150  59.430  37.580  1.00  0.00           C
ATOM   2303  HD2 PHE A 150      33.260  59.800  36.570  1.00  0.00           H
ATOM   2304  CE2 PHE A 150      34.160  59.420  38.520  1.00  0.00           C
ATOM   2305  HE2 PHE A 150      35.160  59.750  38.270  1.00  0.00           H
ATOM   2306  C   PHE A 150      31.260  57.150  35.600  1.00  0.00           C
ATOM   2307  O   PHE A 150      31.710  56.120  35.990  1.00  0.00           O
ATOM   2308  N   ASN A 151      31.710  57.730  34.470  1.00  0.00           N
ATOM   2309  HN  ASN A 151      31.250  58.540  34.110  1.00  0.00           H
ATOM   2310  CA  ASN A 151      32.810  57.230  33.740  1.00  0.00           C
ATOM   2311  HA  ASN A 151      33.610  56.920  34.400  1.00  0.00           H
ATOM   2312  CB  ASN A 151      32.400  56.020  32.860  1.00  0.00           C
ATOM   2313  HB1 ASN A 151      32.030  55.170  33.470  1.00  0.00           H
ATOM   2314  HB2 ASN A 151      33.220  55.620  32.220  1.00  0.00           H
ATOM   2315  CG  ASN A 151      31.290  56.320  31.840  1.00  0.00           C
ATOM   2316  OD1 ASN A 151      30.120  56.190  32.180  1.00  0.00           O
ATOM   2317  ND2 ASN A 151      31.610  56.830  30.610  1.00  0.00           N
ATOM   2318 1HD2 ASN A 151      32.580  57.060  30.530  1.00  0.00           H
ATOM   2319 2HD2 ASN A 151      30.900  57.200  30.020  1.00  0.00           H
ATOM   2320  C   ASN A 151      33.520  58.330  33.010  1.00  0.00           C
ATOM   2321  O   ASN A 151      32.860  59.300  32.640  1.00  0.00           O
ATOM   2322  N   ILE A 152      34.840  58.290  32.740  1.00  0.00           N
ATOM   2323  HN  ILE A 152      35.380  57.490  32.990  1.00  0.00           H
ATOM   2324  CA  ILE A 152      35.550  59.390  32.160  1.00  0.00           C
ATOM   2325  HA  ILE A 152      34.850  60.160  31.890  1.00  0.00           H
ATOM   2326  CB  ILE A 152      36.410  60.100  33.120  1.00  0.00           C
ATOM   2327  HB  ILE A 152      37.330  59.480  33.230  1.00  0.00           H
ATOM   2328  CG2 ILE A 152      36.900  61.390  32.480  1.00  0.00           C
ATOM   2329 1HG2 ILE A 152      36.030  62.040  32.230  1.00  0.00           H
ATOM   2330 2HG2 ILE A 152      37.550  61.170  31.610  1.00  0.00           H
ATOM   2331 3HG2 ILE A 152      37.500  62.070  33.120  1.00  0.00           H
ATOM   2332  CG1 ILE A 152      35.760  60.370  34.550  1.00  0.00           C
ATOM   2333 1HG1 ILE A 152      35.490  59.420  35.040  1.00  0.00           H
ATOM   2334 2HG1 ILE A 152      34.820  60.940  34.400  1.00  0.00           H
ATOM   2335  CD  ILE A 152      36.660  61.220  35.530  1.00  0.00           C
ATOM   2336  HD1 ILE A 152      36.140  61.400  36.490  1.00  0.00           H
ATOM   2337  HD2 ILE A 152      36.790  62.230  35.090  1.00  0.00           H
ATOM   2338  HD3 ILE A 152      37.610  60.670  35.740  1.00  0.00           H
ATOM   2339  C   ILE A 152      36.200  58.940  30.840  1.00  0.00           C
ATOM   2340  O   ILE A 152      36.960  57.960  30.780  1.00  0.00           O
ATOM   2341  N   ASP A 153      36.160  59.720  29.780  1.00  0.00           N
ATOM   2342  HN  ASP A 153      35.580  60.520  29.650  1.00  0.00           H
ATOM   2343  CA  ASP A 153      37.030  59.550  28.710  1.00  0.00           C
ATOM   2344  HA  ASP A 153      38.010  59.290  29.070  1.00  0.00           H
ATOM   2345  CB  ASP A 153      36.580  58.540  27.620  1.00  0.00           C
ATOM   2346  HB1 ASP A 153      35.660  58.810  27.040  1.00  0.00           H
ATOM   2347  HB2 ASP A 153      36.220  57.660  28.190  1.00  0.00           H
ATOM   2348  CG  ASP A 153      37.640  58.020  26.650  1.00  0.00           C
ATOM   2349  OD1 ASP A 153      37.260  57.570  25.550  1.00  0.00           O
ATOM   2350  OD2 ASP A 153      38.890  58.140  26.970  1.00  0.00           O
ATOM   2351  C   ASP A 153      37.210  60.900  28.030  1.00  0.00           C
ATOM   2352  O   ASP A 153      36.440  61.770  28.270  1.00  0.00           O
ATOM   2353  N   TYR A 154      38.320  61.100  27.270  1.00  0.00           N
ATOM   2354  HN  TYR A 154      38.930  60.340  27.100  1.00  0.00           H
ATOM   2355  CA  TYR A 154      38.760  62.400  26.840  1.00  0.00           C
ATOM   2356  HA  TYR A 154      39.800  62.230  26.610  1.00  0.00           H
ATOM   2357  CB  TYR A 154      38.210  62.920  25.480  1.00  0.00           C
ATOM   2358  HB1 TYR A 154      38.360  64.000  25.270  1.00  0.00           H
ATOM   2359  HB2 TYR A 154      37.130  62.660  25.390  1.00  0.00           H
ATOM   2360  CG  TYR A 154      38.920  62.170  24.380  1.00  0.00           C
ATOM   2361  CD1 TYR A 154      38.490  60.910  23.850  1.00  0.00           C
ATOM   2362  HD1 TYR A 154      37.650  60.320  24.160  1.00  0.00           H
ATOM   2363  CE1 TYR A 154      39.000  60.370  22.630  1.00  0.00           C
ATOM   2364  HE1 TYR A 154      38.650  59.420  22.250  1.00  0.00           H
ATOM   2365  CZ  TYR A 154      39.950  61.090  21.950  1.00  0.00           C
ATOM   2366  OH  TYR A 154      40.430  60.680  20.690  1.00  0.00           O
ATOM   2367  HH  TYR A 154      40.050  59.850  20.410  1.00  0.00           H
ATOM   2368  CD2 TYR A 154      39.940  62.800  23.620  1.00  0.00           C
ATOM   2369  HD2 TYR A 154      40.280  63.780  23.930  1.00  0.00           H
ATOM   2370  CE2 TYR A 154      40.490  62.280  22.480  1.00  0.00           C
ATOM   2371  HE2 TYR A 154      41.240  62.840  21.940  1.00  0.00           H
ATOM   2372  C   TYR A 154      38.810  63.500  27.940  1.00  0.00           C
ATOM   2373  O   TYR A 154      39.600  63.490  28.830  1.00  0.00           O
ATOM   2374  N   ASP A 155      37.940  64.440  27.730  1.00  0.00           N
ATOM   2375  HN  ASP A 155      37.400  64.540  26.900  1.00  0.00           H
ATOM   2376  CA  ASP A 155      37.880  65.680  28.580  1.00  0.00           C
ATOM   2377  HA  ASP A 155      38.640  65.790  29.330  1.00  0.00           H
ATOM   2378  CB  ASP A 155      37.970  66.920  27.610  1.00  0.00           C
ATOM   2379  HB1 ASP A 155      38.920  66.920  27.050  1.00  0.00           H
ATOM   2380  HB2 ASP A 155      37.880  67.810  28.280  1.00  0.00           H
ATOM   2381  CG  ASP A 155      36.930  66.950  26.540  1.00  0.00           C
ATOM   2382  OD1 ASP A 155      36.260  65.920  26.130  1.00  0.00           O
ATOM   2383  OD2 ASP A 155      36.790  68.010  25.850  1.00  0.00           O
ATOM   2384  C   ASP A 155      36.510  65.710  29.370  1.00  0.00           C
ATOM   2385  O   ASP A 155      36.150  66.680  30.000  1.00  0.00           O
ATOM   2386  N   CYS A 156      35.800  64.500  29.310  1.00  0.00           N
ATOM   2387  HN  CYS A 156      36.160  63.600  29.110  1.00  0.00           H
ATOM   2388  CA  CYS A 156      34.370  64.550  29.620  1.00  0.00           C
ATOM   2389  HA  CYS A 156      34.010  65.550  29.820  1.00  0.00           H
ATOM   2390  CB  CYS A 156      33.720  64.190  28.300  1.00  0.00           C
ATOM   2391  HB1 CYS A 156      33.860  63.090  28.160  1.00  0.00           H
ATOM   2392  HB2 CYS A 156      34.180  64.810  27.510  1.00  0.00           H
ATOM   2393  SG  CYS A 156      31.940  64.410  28.220  1.00  0.00           S
ATOM   2394  HG1 CYS A 156      31.680  63.180  28.660  1.00  0.00           H
ATOM   2395  C   CYS A 156      33.840  63.590  30.680  1.00  0.00           C
ATOM   2396  O   CYS A 156      34.030  62.350  30.610  1.00  0.00           O
ATOM   2397  N   VAL A 157      33.020  64.000  31.660  1.00  0.00           N
ATOM   2398  HN  VAL A 157      32.680  64.940  31.620  1.00  0.00           H
ATOM   2399  CA  VAL A 157      32.480  63.180  32.750  1.00  0.00           C
ATOM   2400  HA  VAL A 157      33.010  62.260  32.890  1.00  0.00           H
ATOM   2401  CB  VAL A 157      32.560  64.070  33.990  1.00  0.00           C
ATOM   2402  HB  VAL A 157      31.960  64.990  33.840  1.00  0.00           H
ATOM   2403  CG1 VAL A 157      31.970  63.340  35.310  1.00  0.00           C
ATOM   2404 1HG1 VAL A 157      31.990  64.000  36.200  1.00  0.00           H
ATOM   2405 2HG1 VAL A 157      32.470  62.380  35.560  1.00  0.00           H
ATOM   2406 3HG1 VAL A 157      30.890  63.160  35.120  1.00  0.00           H
ATOM   2407  CG2 VAL A 157      34.060  64.390  34.170  1.00  0.00           C
ATOM   2408 1HG2 VAL A 157      34.600  64.910  33.340  1.00  0.00           H
ATOM   2409 2HG2 VAL A 157      34.650  63.480  34.400  1.00  0.00           H
ATOM   2410 3HG2 VAL A 157      34.230  65.070  35.030  1.00  0.00           H
ATOM   2411  C   VAL A 157      31.060  62.800  32.300  1.00  0.00           C
ATOM   2412  O   VAL A 157      30.110  63.530  32.340  1.00  0.00           O
ATOM   2413  N   SER A 158      30.980  61.520  31.820  1.00  0.00           N
ATOM   2414  HN  SER A 158      31.720  60.850  31.890  1.00  0.00           H
ATOM   2415  CA  SER A 158      29.630  60.980  31.550  1.00  0.00           C
ATOM   2416  HA  SER A 158      28.940  61.680  31.100  1.00  0.00           H
ATOM   2417  CB  SER A 158      29.610  59.640  30.710  1.00  0.00           C
ATOM   2418  HB1 SER A 158      28.530  59.450  30.510  1.00  0.00           H
ATOM   2419  HB2 SER A 158      30.080  58.930  31.430  1.00  0.00           H
ATOM   2420  OG  SER A 158      30.230  59.830  29.450  1.00  0.00           O
ATOM   2421  HG1 SER A 158      31.160  59.960  29.670  1.00  0.00           H
ATOM   2422  C   SER A 158      29.100  60.640  32.910  1.00  0.00           C
ATOM   2423  O   SER A 158      29.800  59.970  33.710  1.00  0.00           O
ATOM   2424  N   PHE A 159      27.870  61.070  33.250  1.00  0.00           N
ATOM   2425  HN  PHE A 159      27.380  61.690  32.650  1.00  0.00           H
ATOM   2426  CA  PHE A 159      27.110  60.530  34.320  1.00  0.00           C
ATOM   2427  HA  PHE A 159      27.840  60.050  34.950  1.00  0.00           H
ATOM   2428  CB  PHE A 159      26.260  61.550  35.040  1.00  0.00           C
ATOM   2429  HB1 PHE A 159      25.690  61.070  35.860  1.00  0.00           H
ATOM   2430  HB2 PHE A 159      25.560  62.090  34.360  1.00  0.00           H
ATOM   2431  CG  PHE A 159      27.210  62.530  35.680  1.00  0.00           C
ATOM   2432  CD1 PHE A 159      27.920  62.180  36.760  1.00  0.00           C
ATOM   2433  HD1 PHE A 159      27.870  61.110  36.950  1.00  0.00           H
ATOM   2434  CE1 PHE A 159      28.610  63.110  37.430  1.00  0.00           C
ATOM   2435  HE1 PHE A 159      29.120  62.780  38.320  1.00  0.00           H
ATOM   2436  CZ  PHE A 159      28.620  64.480  37.020  1.00  0.00           C
ATOM   2437  HZ  PHE A 159      29.220  65.190  37.570  1.00  0.00           H
ATOM   2438  CD2 PHE A 159      27.120  63.900  35.190  1.00  0.00           C
ATOM   2439  HD2 PHE A 159      26.640  64.170  34.260  1.00  0.00           H
ATOM   2440  CE2 PHE A 159      27.870  64.870  35.890  1.00  0.00           C
ATOM   2441  HE2 PHE A 159      27.840  65.860  35.470  1.00  0.00           H
ATOM   2442  C   PHE A 159      26.200  59.480  33.750  1.00  0.00           C
ATOM   2443  O   PHE A 159      25.740  59.610  32.620  1.00  0.00           O
ATOM   2444  N   CYS A 160      25.840  58.380  34.550  1.00  0.00           N
ATOM   2445  HN  CYS A 160      26.220  58.140  35.440  1.00  0.00           H
ATOM   2446  CA  CYS A 160      24.990  57.320  33.930  1.00  0.00           C
ATOM   2447  HA  CYS A 160      24.360  57.790  33.190  1.00  0.00           H
ATOM   2448  CB  CYS A 160      25.940  56.270  33.200  1.00  0.00           C
ATOM   2449  HB1 CYS A 160      26.410  56.800  32.350  1.00  0.00           H
ATOM   2450  HB2 CYS A 160      25.320  55.610  32.560  1.00  0.00           H
ATOM   2451  SG  CYS A 160      27.330  55.590  34.140  1.00  0.00           S
ATOM   2452  HG1 CYS A 160      27.910  55.080  33.060  1.00  0.00           H
ATOM   2453  C   CYS A 160      24.060  56.550  34.860  1.00  0.00           C
ATOM   2454  O   CYS A 160      23.180  55.790  34.420  1.00  0.00           O
ATOM   2455  N   TYR A 161      24.330  56.670  36.180  1.00  0.00           N
ATOM   2456  HN  TYR A 161      25.070  57.270  36.480  1.00  0.00           H
ATOM   2457  CA  TYR A 161      23.810  55.860  37.170  1.00  0.00           C
ATOM   2458  HA  TYR A 161      22.870  55.500  36.780  1.00  0.00           H
ATOM   2459  CB  TYR A 161      24.730  54.640  37.340  1.00  0.00           C
ATOM   2460  HB1 TYR A 161      25.790  54.960  37.270  1.00  0.00           H
ATOM   2461  HB2 TYR A 161      24.660  53.920  36.490  1.00  0.00           H
ATOM   2462  CG  TYR A 161      24.510  53.850  38.580  1.00  0.00           C
ATOM   2463  CD1 TYR A 161      23.840  52.630  38.500  1.00  0.00           C
ATOM   2464  HD1 TYR A 161      23.520  52.190  37.570  1.00  0.00           H
ATOM   2465  CE1 TYR A 161      23.530  51.900  39.730  1.00  0.00           C
ATOM   2466  HE1 TYR A 161      22.940  51.020  39.490  1.00  0.00           H
ATOM   2467  CZ  TYR A 161      23.780  52.400  40.950  1.00  0.00           C
ATOM   2468  OH  TYR A 161      23.170  51.780  42.080  1.00  0.00           O
ATOM   2469  HH  TYR A 161      22.790  50.940  41.800  1.00  0.00           H
ATOM   2470  CD2 TYR A 161      24.870  54.360  39.820  1.00  0.00           C
ATOM   2471  HD2 TYR A 161      25.450  55.260  39.980  1.00  0.00           H
ATOM   2472  CE2 TYR A 161      24.480  53.640  41.000  1.00  0.00           C
ATOM   2473  HE2 TYR A 161      24.680  54.140  41.940  1.00  0.00           H
ATOM   2474  C   TYR A 161      23.460  56.720  38.350  1.00  0.00           C
ATOM   2475  O   TYR A 161      24.210  57.630  38.730  1.00  0.00           O
ATOM   2476  N   MET A 162      22.340  56.530  38.990  1.00  0.00           N
ATOM   2477  HN  MET A 162      21.760  55.880  38.510  1.00  0.00           H
ATOM   2478  CA  MET A 162      21.950  57.010  40.280  1.00  0.00           C
ATOM   2479  HA  MET A 162      22.860  57.210  40.840  1.00  0.00           H
ATOM   2480  CB  MET A 162      21.080  58.230  40.350  1.00  0.00           C
ATOM   2481  HB1 MET A 162      20.810  58.470  41.400  1.00  0.00           H
ATOM   2482  HB2 MET A 162      20.200  58.120  39.680  1.00  0.00           H
ATOM   2483  CG  MET A 162      21.930  59.560  40.000  1.00  0.00           C
ATOM   2484  HG1 MET A 162      22.250  59.470  38.940  1.00  0.00           H
ATOM   2485  HG2 MET A 162      22.860  59.480  40.620  1.00  0.00           H
ATOM   2486  SD  MET A 162      21.080  61.160  40.310  1.00  0.00           S
ATOM   2487  CE  MET A 162      22.110  61.800  41.660  1.00  0.00           C
ATOM   2488  HE1 MET A 162      23.170  61.630  41.400  1.00  0.00           H
ATOM   2489  HE2 MET A 162      21.980  61.260  42.630  1.00  0.00           H
ATOM   2490  HE3 MET A 162      21.910  62.850  41.980  1.00  0.00           H
ATOM   2491  C   MET A 162      21.260  55.840  41.020  1.00  0.00           C
ATOM   2492  O   MET A 162      20.310  55.180  40.520  1.00  0.00           O
ATOM   2493  N   HSD A 163      21.820  55.570  42.190  1.00  0.00           N
ATOM   2494  HN  HSD A 163      22.660  56.070  42.360  1.00  0.00           H
ATOM   2495  CA  HSD A 163      21.330  54.600  43.190  1.00  0.00           C
ATOM   2496  HA  HSD A 163      21.060  53.670  42.710  1.00  0.00           H
ATOM   2497  CB  HSD A 163      22.220  54.250  44.300  1.00  0.00           C
ATOM   2498  HB1 HSD A 163      22.290  55.150  44.940  1.00  0.00           H
ATOM   2499  HB2 HSD A 163      23.260  54.050  43.960  1.00  0.00           H
ATOM   2500  ND1 HSD A 163      22.080  51.780  44.730  1.00  0.00           N
ATOM   2501  HD1 HSD A 163      22.450  51.550  43.840  1.00  0.00           H
ATOM   2502  CG  HSD A 163      21.720  53.070  45.110  1.00  0.00           C
ATOM   2503  CE1 HSD A 163      21.920  50.950  45.840  1.00  0.00           C
ATOM   2504  HE1 HSD A 163      22.070  49.870  45.730  1.00  0.00           H
ATOM   2505  NE2 HSD A 163      21.490  51.580  46.910  1.00  0.00           N
ATOM   2506  CD2 HSD A 163      21.390  52.940  46.450  1.00  0.00           C
ATOM   2507  HD2 HSD A 163      20.980  53.700  47.110  1.00  0.00           H
ATOM   2508  C   HSD A 163      20.090  54.940  43.970  1.00  0.00           C
ATOM   2509  O   HSD A 163      19.870  56.110  44.220  1.00  0.00           O
ATOM   2510  N   HSP A 164      19.170  53.980  44.240  1.00  0.00           N
ATOM   2511  HN  HSP A 164      19.290  53.000  44.060  1.00  0.00           H
ATOM   2512  CA  HSP A 164      17.950  54.150  45.140  1.00  0.00           C
ATOM   2513  HA  HSP A 164      17.990  55.110  45.630  1.00  0.00           H
ATOM   2514  CB  HSP A 164      16.770  54.080  44.150  1.00  0.00           C
ATOM   2515  HB1 HSP A 164      15.810  54.280  44.670  1.00  0.00           H
ATOM   2516  HB2 HSP A 164      16.700  53.160  43.540  1.00  0.00           H
ATOM   2517  CD2 HSP A 164      17.540  55.440  42.010  1.00  0.00           C
ATOM   2518  HD2 HSP A 164      17.950  54.690  41.340  1.00  0.00           H
ATOM   2519  CG  HSP A 164      16.940  55.310  43.240  1.00  0.00           C
ATOM   2520  NE2 HSP A 164      17.440  56.710  41.670  1.00  0.00           N
ATOM   2521  HE2 HSP A 164      17.710  57.100  40.790  1.00  0.00           H
ATOM   2522  ND1 HSP A 164      16.460  56.520  43.600  1.00  0.00           N
ATOM   2523  HD1 HSP A 164      16.140  56.860  44.490  1.00  0.00           H
ATOM   2524  CE1 HSP A 164      16.770  57.380  42.650  1.00  0.00           C
ATOM   2525  HE1 HSP A 164      16.330  58.360  42.570  1.00  0.00           H
ATOM   2526  C   HSP A 164      17.870  52.960  46.030  1.00  0.00           C
ATOM   2527  O   HSP A 164      18.240  51.880  45.570  1.00  0.00           O
ATOM   2528  N   MET A 165      17.250  53.100  47.270  1.00  0.00           N
ATOM   2529  HN  MET A 165      17.080  54.060  47.500  1.00  0.00           H
ATOM   2530  CA  MET A 165      16.670  52.130  48.240  1.00  0.00           C
ATOM   2531  HA  MET A 165      17.510  51.920  48.890  1.00  0.00           H
ATOM   2532  CB  MET A 165      15.620  52.980  49.120  1.00  0.00           C
ATOM   2533  HB1 MET A 165      15.000  53.540  48.390  1.00  0.00           H
ATOM   2534  HB2 MET A 165      16.250  53.840  49.450  1.00  0.00           H
ATOM   2535  CG  MET A 165      14.930  52.260  50.280  1.00  0.00           C
ATOM   2536  HG1 MET A 165      14.350  51.440  49.800  1.00  0.00           H
ATOM   2537  HG2 MET A 165      14.210  52.910  50.820  1.00  0.00           H
ATOM   2538  SD  MET A 165      16.240  51.710  51.410  1.00  0.00           S
ATOM   2539  CE  MET A 165      15.080  50.640  52.200  1.00  0.00           C
ATOM   2540  HE1 MET A 165      15.370  50.360  53.240  1.00  0.00           H
ATOM   2541  HE2 MET A 165      15.040  49.620  51.760  1.00  0.00           H
ATOM   2542  HE3 MET A 165      14.040  51.020  52.330  1.00  0.00           H
ATOM   2543  C   MET A 165      16.230  50.810  47.700  1.00  0.00           C
ATOM   2544  O   MET A 165      15.270  50.650  46.910  1.00  0.00           O
ATOM   2545  N   GLU A 166      16.860  49.670  48.090  1.00  0.00           N
ATOM   2546  HN  GLU A 166      17.580  49.540  48.770  1.00  0.00           H
ATOM   2547  CA  GLU A 166      16.430  48.440  47.530  1.00  0.00           C
ATOM   2548  HA  GLU A 166      16.490  48.580  46.460  1.00  0.00           H
ATOM   2549  CB  GLU A 166      17.440  47.310  47.940  1.00  0.00           C
ATOM   2550  HB1 GLU A 166      18.410  47.700  47.580  1.00  0.00           H
ATOM   2551  HB2 GLU A 166      17.220  46.430  47.300  1.00  0.00           H
ATOM   2552  CG  GLU A 166      17.410  46.880  49.380  1.00  0.00           C
ATOM   2553  HG1 GLU A 166      16.800  45.950  49.430  1.00  0.00           H
ATOM   2554  HG2 GLU A 166      16.850  47.700  49.890  1.00  0.00           H
ATOM   2555  CD  GLU A 166      18.720  46.610  49.990  1.00  0.00           C
ATOM   2556  OE1 GLU A 166      19.730  47.460  49.820  1.00  0.00           O
ATOM   2557  OE2 GLU A 166      18.890  45.570  50.680  1.00  0.00           O
ATOM   2558  C   GLU A 166      14.980  47.990  47.960  1.00  0.00           C
ATOM   2559  O   GLU A 166      14.400  48.270  48.980  1.00  0.00           O
ATOM   2560  N   LEU A 167      14.430  47.050  47.150  1.00  0.00           N
ATOM   2561  HN  LEU A 167      14.900  46.690  46.350  1.00  0.00           H
ATOM   2562  CA  LEU A 167      13.150  46.380  47.310  1.00  0.00           C
ATOM   2563  HA  LEU A 167      12.380  47.140  47.370  1.00  0.00           H
ATOM   2564  CB  LEU A 167      12.880  45.690  45.890  1.00  0.00           C
ATOM   2565  HB1 LEU A 167      11.920  45.120  45.910  1.00  0.00           H
ATOM   2566  HB2 LEU A 167      13.720  44.960  45.840  1.00  0.00           H
ATOM   2567  CG  LEU A 167      12.780  46.580  44.630  1.00  0.00           C
ATOM   2568  HG  LEU A 167      13.790  46.930  44.310  1.00  0.00           H
ATOM   2569  CD1 LEU A 167      12.190  45.820  43.480  1.00  0.00           C
ATOM   2570 1HD1 LEU A 167      12.240  46.410  42.540  1.00  0.00           H
ATOM   2571 2HD1 LEU A 167      11.160  45.560  43.810  1.00  0.00           H
ATOM   2572 3HD1 LEU A 167      12.740  44.880  43.250  1.00  0.00           H
ATOM   2573  CD2 LEU A 167      11.920  47.870  44.770  1.00  0.00           C
ATOM   2574 1HD2 LEU A 167      11.040  47.610  45.400  1.00  0.00           H
ATOM   2575 2HD2 LEU A 167      11.690  48.410  43.830  1.00  0.00           H
ATOM   2576 3HD2 LEU A 167      12.410  48.590  45.460  1.00  0.00           H
ATOM   2577  C   LEU A 167      13.150  45.410  48.530  1.00  0.00           C
ATOM   2578  O   LEU A 167      14.190  44.970  49.000  1.00  0.00           O
ATOM   2579  N   PRO A 168      11.980  44.920  49.020  1.00  0.00           N
ATOM   2580  CD  PRO A 168      10.680  45.510  48.770  1.00  0.00           C
ATOM   2581  HD1 PRO A 168      10.600  45.800  47.700  1.00  0.00           H
ATOM   2582  HD2 PRO A 168      10.530  46.290  49.540  1.00  0.00           H
ATOM   2583  CA  PRO A 168      11.940  43.910  50.040  1.00  0.00           C
ATOM   2584  HA  PRO A 168      12.560  44.160  50.880  1.00  0.00           H
ATOM   2585  CB  PRO A 168      10.440  43.690  50.420  1.00  0.00           C
ATOM   2586  HB1 PRO A 168      10.300  44.310  51.330  1.00  0.00           H
ATOM   2587  HB2 PRO A 168      10.050  42.670  50.580  1.00  0.00           H
ATOM   2588  CG  PRO A 168       9.720  44.430  49.260  1.00  0.00           C
ATOM   2589  HG1 PRO A 168       9.590  43.790  48.370  1.00  0.00           H
ATOM   2590  HG2 PRO A 168       8.660  44.710  49.430  1.00  0.00           H
ATOM   2591  C   PRO A 168      12.540  42.580  49.480  1.00  0.00           C
ATOM   2592  O   PRO A 168      12.870  41.710  50.280  1.00  0.00           O
ATOM   2593  N   THR A 169      12.640  42.330  48.140  1.00  0.00           N
ATOM   2594  HN  THR A 169      12.280  42.940  47.440  1.00  0.00           H
ATOM   2595  CA  THR A 169      13.420  41.300  47.530  1.00  0.00           C
ATOM   2596  HA  THR A 169      13.160  40.360  47.990  1.00  0.00           H
ATOM   2597  CB  THR A 169      13.170  41.250  45.950  1.00  0.00           C
ATOM   2598  HB  THR A 169      13.990  40.790  45.360  1.00  0.00           H
ATOM   2599  OG1 THR A 169      12.890  42.530  45.360  1.00  0.00           O
ATOM   2600  HG1 THR A 169      12.740  42.460  44.420  1.00  0.00           H
ATOM   2601  CG2 THR A 169      11.910  40.460  45.780  1.00  0.00           C
ATOM   2602 1HG2 THR A 169      11.000  41.060  45.990  1.00  0.00           H
ATOM   2603 2HG2 THR A 169      11.820  39.470  46.280  1.00  0.00           H
ATOM   2604 3HG2 THR A 169      11.780  40.180  44.710  1.00  0.00           H
ATOM   2605  C   THR A 169      14.920  41.420  47.690  1.00  0.00           C
ATOM   2606  O   THR A 169      15.590  40.440  47.930  1.00  0.00           O
ATOM   2607  N   GLY A 170      15.520  42.640  47.740  1.00  0.00           N
ATOM   2608  HN  GLY A 170      14.910  43.410  47.560  1.00  0.00           H
ATOM   2609  CA  GLY A 170      16.910  42.880  47.970  1.00  0.00           C
ATOM   2610  HA1 GLY A 170      17.500  41.980  47.950  1.00  0.00           H
ATOM   2611  HA2 GLY A 170      16.980  43.450  48.880  1.00  0.00           H
ATOM   2612  C   GLY A 170      17.480  43.610  46.860  1.00  0.00           C
ATOM   2613  O   GLY A 170      18.600  44.130  46.910  1.00  0.00           O
ATOM   2614  N   VAL A 171      16.730  43.640  45.760  1.00  0.00           N
ATOM   2615  HN  VAL A 171      15.870  43.120  45.730  1.00  0.00           H
ATOM   2616  CA  VAL A 171      17.240  44.260  44.540  1.00  0.00           C
ATOM   2617  HA  VAL A 171      18.300  44.060  44.570  1.00  0.00           H
ATOM   2618  CB  VAL A 171      16.830  43.600  43.250  1.00  0.00           C
ATOM   2619  HB  VAL A 171      17.290  42.580  43.220  1.00  0.00           H
ATOM   2620  CG1 VAL A 171      15.310  43.450  43.020  1.00  0.00           C
ATOM   2621 1HG1 VAL A 171      14.820  44.450  43.070  1.00  0.00           H
ATOM   2622 2HG1 VAL A 171      14.850  42.770  43.770  1.00  0.00           H
ATOM   2623 3HG1 VAL A 171      15.060  43.080  42.010  1.00  0.00           H
ATOM   2624  CG2 VAL A 171      17.750  44.190  42.090  1.00  0.00           C
ATOM   2625 1HG2 VAL A 171      18.860  44.130  42.150  1.00  0.00           H
ATOM   2626 2HG2 VAL A 171      17.460  45.260  41.990  1.00  0.00           H
ATOM   2627 3HG2 VAL A 171      17.410  43.710  41.150  1.00  0.00           H
ATOM   2628  C   VAL A 171      17.060  45.710  44.440  1.00  0.00           C
ATOM   2629  O   VAL A 171      16.000  46.240  44.680  1.00  0.00           O
ATOM   2630  N   HSD A 172      18.200  46.520  44.130  1.00  0.00           N
ATOM   2631  HN  HSD A 172      19.050  46.120  43.790  1.00  0.00           H
ATOM   2632  CA  HSD A 172      18.050  48.010  43.930  1.00  0.00           C
ATOM   2633  HA  HSD A 172      17.200  48.320  44.530  1.00  0.00           H
ATOM   2634  CB  HSD A 172      19.280  48.800  44.450  1.00  0.00           C
ATOM   2635  HB1 HSD A 172      19.490  48.460  45.490  1.00  0.00           H
ATOM   2636  HB2 HSD A 172      19.090  49.900  44.480  1.00  0.00           H
ATOM   2637  ND1 HSD A 172      21.630  47.970  43.860  1.00  0.00           N
ATOM   2638  HD1 HSD A 172      21.810  47.390  44.650  1.00  0.00           H
ATOM   2639  CG  HSD A 172      20.560  48.770  43.610  1.00  0.00           C
ATOM   2640  CE1 HSD A 172      22.540  48.220  42.830  1.00  0.00           C
ATOM   2641  HE1 HSD A 172      23.520  47.760  42.720  1.00  0.00           H
ATOM   2642  NE2 HSD A 172      22.140  49.190  42.080  1.00  0.00           N
ATOM   2643  CD2 HSD A 172      20.900  49.560  42.580  1.00  0.00           C
ATOM   2644  HD2 HSD A 172      20.370  50.400  42.160  1.00  0.00           H
ATOM   2645  C   HSD A 172      17.760  48.300  42.490  1.00  0.00           C
ATOM   2646  O   HSD A 172      18.240  47.780  41.500  1.00  0.00           O
ATOM   2647  N   ALA A 173      17.040  49.360  42.330  1.00  0.00           N
ATOM   2648  HN  ALA A 173      16.600  49.830  43.100  1.00  0.00           H
ATOM   2649  CA  ALA A 173      16.550  49.920  41.060  1.00  0.00           C
ATOM   2650  HA  ALA A 173      16.620  49.220  40.240  1.00  0.00           H
ATOM   2651  CB  ALA A 173      15.050  50.360  41.140  1.00  0.00           C
ATOM   2652  HB1 ALA A 173      14.780  51.220  41.790  1.00  0.00           H
ATOM   2653  HB2 ALA A 173      14.530  49.420  41.420  1.00  0.00           H
ATOM   2654  HB3 ALA A 173      14.720  50.660  40.120  1.00  0.00           H
ATOM   2655  C   ALA A 173      17.390  51.180  40.840  1.00  0.00           C
ATOM   2656  O   ALA A 173      17.180  52.140  41.500  1.00  0.00           O
ATOM   2657  N   GLY A 174      18.350  51.050  39.850  1.00  0.00           N
ATOM   2658  HN  GLY A 174      18.450  50.180  39.370  1.00  0.00           H
ATOM   2659  CA  GLY A 174      19.110  52.150  39.410  1.00  0.00           C
ATOM   2660  HA1 GLY A 174      20.090  51.810  39.120  1.00  0.00           H
ATOM   2661  HA2 GLY A 174      19.220  52.980  40.100  1.00  0.00           H
ATOM   2662  C   GLY A 174      18.460  52.870  38.240  1.00  0.00           C
ATOM   2663  O   GLY A 174      18.020  52.260  37.290  1.00  0.00           O
ATOM   2664  N   THR A 175      18.440  54.280  38.370  1.00  0.00           N
ATOM   2665  HN  THR A 175      18.730  54.680  39.230  1.00  0.00           H
ATOM   2666  CA  THR A 175      18.000  55.200  37.280  1.00  0.00           C
ATOM   2667  HA  THR A 175      17.410  54.560  36.640  1.00  0.00           H
ATOM   2668  CB  THR A 175      17.140  56.350  37.740  1.00  0.00           C
ATOM   2669  HB  THR A 175      16.920  57.000  36.870  1.00  0.00           H
ATOM   2670  OG1 THR A 175      17.750  57.090  38.790  1.00  0.00           O
ATOM   2671  HG1 THR A 175      18.210  57.810  38.360  1.00  0.00           H
ATOM   2672  CG2 THR A 175      15.880  55.790  38.490  1.00  0.00           C
ATOM   2673 1HG2 THR A 175      15.220  55.290  37.750  1.00  0.00           H
ATOM   2674 2HG2 THR A 175      15.300  56.630  38.900  1.00  0.00           H
ATOM   2675 3HG2 THR A 175      16.060  55.060  39.310  1.00  0.00           H
ATOM   2676  C   THR A 175      19.150  55.890  36.500  1.00  0.00           C
ATOM   2677  O   THR A 175      20.130  56.310  37.120  1.00  0.00           O
ATOM   2678  N   ASP A 176      18.970  56.180  35.200  1.00  0.00           N
ATOM   2679  HN  ASP A 176      18.120  55.940  34.740  1.00  0.00           H
ATOM   2680  CA  ASP A 176      20.000  57.010  34.520  1.00  0.00           C
ATOM   2681  HA  ASP A 176      20.940  56.680  34.940  1.00  0.00           H
ATOM   2682  CB  ASP A 176      20.070  56.590  33.000  1.00  0.00           C
ATOM   2683  HB1 ASP A 176      20.180  55.490  32.860  1.00  0.00           H
ATOM   2684  HB2 ASP A 176      20.980  57.000  32.500  1.00  0.00           H
ATOM   2685  CG  ASP A 176      18.960  57.010  32.140  1.00  0.00           C
ATOM   2686  OD1 ASP A 176      18.860  56.590  30.920  1.00  0.00           O
ATOM   2687  OD2 ASP A 176      18.030  57.790  32.520  1.00  0.00           O
ATOM   2688  C   ASP A 176      19.710  58.490  34.810  1.00  0.00           C
ATOM   2689  O   ASP A 176      18.810  58.810  35.560  1.00  0.00           O
ATOM   2690  N   LEU A 177      20.490  59.380  34.230  1.00  0.00           N
ATOM   2691  HN  LEU A 177      21.120  59.070  33.520  1.00  0.00           H
ATOM   2692  CA  LEU A 177      20.390  60.860  34.450  1.00  0.00           C
ATOM   2693  HA  LEU A 177      19.800  61.010  35.340  1.00  0.00           H
ATOM   2694  CB  LEU A 177      21.810  61.410  34.570  1.00  0.00           C
ATOM   2695  HB1 LEU A 177      21.810  62.520  34.440  1.00  0.00           H
ATOM   2696  HB2 LEU A 177      22.400  61.020  33.710  1.00  0.00           H
ATOM   2697  CG  LEU A 177      22.580  61.330  35.950  1.00  0.00           C
ATOM   2698  HG  LEU A 177      23.440  62.020  35.820  1.00  0.00           H
ATOM   2699  CD1 LEU A 177      21.840  61.860  37.180  1.00  0.00           C
ATOM   2700 1HD1 LEU A 177      21.400  62.850  36.930  1.00  0.00           H
ATOM   2701 2HD1 LEU A 177      22.540  61.930  38.040  1.00  0.00           H
ATOM   2702 3HD1 LEU A 177      20.920  61.300  37.450  1.00  0.00           H
ATOM   2703  CD2 LEU A 177      23.090  59.920  36.160  1.00  0.00           C
ATOM   2704 1HD2 LEU A 177      22.380  59.250  36.700  1.00  0.00           H
ATOM   2705 2HD2 LEU A 177      23.980  59.940  36.810  1.00  0.00           H
ATOM   2706 3HD2 LEU A 177      23.390  59.510  35.170  1.00  0.00           H
ATOM   2707  C   LEU A 177      19.560  61.630  33.380  1.00  0.00           C
ATOM   2708  O   LEU A 177      19.250  62.850  33.330  1.00  0.00           O
ATOM   2709  N   GLU A 178      18.870  60.810  32.500  1.00  0.00           N
ATOM   2710  HN  GLU A 178      19.030  59.830  32.550  1.00  0.00           H
ATOM   2711  CA  GLU A 178      17.590  61.150  31.900  1.00  0.00           C
ATOM   2712  HA  GLU A 178      17.450  62.210  31.720  1.00  0.00           H
ATOM   2713  CB  GLU A 178      17.680  60.430  30.500  1.00  0.00           C
ATOM   2714  HB1 GLU A 178      16.670  60.470  30.020  1.00  0.00           H
ATOM   2715  HB2 GLU A 178      17.940  59.350  30.540  1.00  0.00           H
ATOM   2716  CG  GLU A 178      18.770  61.170  29.630  1.00  0.00           C
ATOM   2717  HG1 GLU A 178      19.820  61.000  29.960  1.00  0.00           H
ATOM   2718  HG2 GLU A 178      18.480  62.240  29.700  1.00  0.00           H
ATOM   2719  CD  GLU A 178      18.780  60.610  28.250  1.00  0.00           C
ATOM   2720  OE1 GLU A 178      18.060  61.170  27.340  1.00  0.00           O
ATOM   2721  OE2 GLU A 178      19.360  59.480  28.060  1.00  0.00           O
ATOM   2722  C   GLU A 178      16.420  60.670  32.660  1.00  0.00           C
ATOM   2723  O   GLU A 178      15.250  60.920  32.340  1.00  0.00           O
ATOM   2724  N   GLY A 179      16.620  59.910  33.770  1.00  0.00           N
ATOM   2725  HN  GLY A 179      17.530  59.530  33.870  1.00  0.00           H
ATOM   2726  CA  GLY A 179      15.630  59.600  34.720  1.00  0.00           C
ATOM   2727  HA1 GLY A 179      14.930  60.410  34.890  1.00  0.00           H
ATOM   2728  HA2 GLY A 179      16.140  59.250  35.600  1.00  0.00           H
ATOM   2729  C   GLY A 179      14.910  58.360  34.350  1.00  0.00           C
ATOM   2730  O   GLY A 179      13.760  58.250  34.740  1.00  0.00           O
ATOM   2731  N   ASN A 180      15.490  57.480  33.520  1.00  0.00           N
ATOM   2732  HN  ASN A 180      16.400  57.650  33.150  1.00  0.00           H
ATOM   2733  CA  ASN A 180      14.920  56.200  33.190  1.00  0.00           C
ATOM   2734  HA  ASN A 180      13.880  56.160  33.460  1.00  0.00           H
ATOM   2735  CB  ASN A 180      15.110  55.970  31.640  1.00  0.00           C
ATOM   2736  HB1 ASN A 180      14.760  54.920  31.520  1.00  0.00           H
ATOM   2737  HB2 ASN A 180      16.200  56.090  31.450  1.00  0.00           H
ATOM   2738  CG  ASN A 180      14.320  57.060  30.930  1.00  0.00           C
ATOM   2739  OD1 ASN A 180      13.140  57.300  31.190  1.00  0.00           O
ATOM   2740  ND2 ASN A 180      14.980  57.820  30.010  1.00  0.00           N
ATOM   2741 1HD2 ASN A 180      14.490  58.490  29.460  1.00  0.00           H
ATOM   2742 2HD2 ASN A 180      15.980  57.800  30.040  1.00  0.00           H
ATOM   2743  C   ASN A 180      15.550  55.040  34.010  1.00  0.00           C
ATOM   2744  O   ASN A 180      16.760  54.870  34.180  1.00  0.00           O
ATOM   2745  N   PHE A 181      14.680  54.100  34.530  1.00  0.00           N
ATOM   2746  HN  PHE A 181      13.710  54.210  34.320  1.00  0.00           H
ATOM   2747  CA  PHE A 181      15.150  52.810  35.090  1.00  0.00           C
ATOM   2748  HA  PHE A 181      15.920  53.010  35.830  1.00  0.00           H
ATOM   2749  CB  PHE A 181      14.080  51.920  35.700  1.00  0.00           C
ATOM   2750  HB1 PHE A 181      14.410  50.910  36.020  1.00  0.00           H
ATOM   2751  HB2 PHE A 181      13.300  51.770  34.930  1.00  0.00           H
ATOM   2752  CG  PHE A 181      13.520  52.500  36.910  1.00  0.00           C
ATOM   2753  CD1 PHE A 181      14.370  52.700  38.020  1.00  0.00           C
ATOM   2754  HD1 PHE A 181      15.390  52.360  38.050  1.00  0.00           H
ATOM   2755  CE1 PHE A 181      13.820  53.330  39.140  1.00  0.00           C
ATOM   2756  HE1 PHE A 181      14.500  53.550  39.950  1.00  0.00           H
ATOM   2757  CZ  PHE A 181      12.510  53.890  39.120  1.00  0.00           C
ATOM   2758  HZ  PHE A 181      12.080  54.460  39.920  1.00  0.00           H
ATOM   2759  CD2 PHE A 181      12.220  53.000  36.870  1.00  0.00           C
ATOM   2760  HD2 PHE A 181      11.550  52.720  36.080  1.00  0.00           H
ATOM   2761  CE2 PHE A 181      11.700  53.680  37.980  1.00  0.00           C
ATOM   2762  HE2 PHE A 181      10.730  54.140  37.880  1.00  0.00           H
ATOM   2763  C   PHE A 181      15.840  51.940  34.130  1.00  0.00           C
ATOM   2764  O   PHE A 181      15.550  51.990  32.980  1.00  0.00           O
ATOM   2765  N   TYR A 182      16.890  51.220  34.650  1.00  0.00           N
ATOM   2766  HN  TYR A 182      17.110  51.390  35.610  1.00  0.00           H
ATOM   2767  CA  TYR A 182      17.620  50.150  33.950  1.00  0.00           C
ATOM   2768  HA  TYR A 182      17.560  50.250  32.880  1.00  0.00           H
ATOM   2769  CB  TYR A 182      19.140  50.080  34.460  1.00  0.00           C
ATOM   2770  HB1 TYR A 182      19.680  49.160  34.160  1.00  0.00           H
ATOM   2771  HB2 TYR A 182      19.170  50.130  35.570  1.00  0.00           H
ATOM   2772  CG  TYR A 182      20.000  51.220  34.100  1.00  0.00           C
ATOM   2773  CD1 TYR A 182      20.560  51.100  32.750  1.00  0.00           C
ATOM   2774  HD1 TYR A 182      20.250  50.300  32.090  1.00  0.00           H
ATOM   2775  CE1 TYR A 182      21.380  52.080  32.130  1.00  0.00           C
ATOM   2776  HE1 TYR A 182      21.610  51.920  31.090  1.00  0.00           H
ATOM   2777  CZ  TYR A 182      21.730  53.230  32.850  1.00  0.00           C
ATOM   2778  OH  TYR A 182      22.420  54.340  32.380  1.00  0.00           O
ATOM   2779  HH  TYR A 182      22.720  54.840  33.150  1.00  0.00           H
ATOM   2780  CD2 TYR A 182      20.400  52.430  34.710  1.00  0.00           C
ATOM   2781  HD2 TYR A 182      19.930  52.680  35.650  1.00  0.00           H
ATOM   2782  CE2 TYR A 182      21.230  53.370  34.140  1.00  0.00           C
ATOM   2783  HE2 TYR A 182      21.500  54.210  34.760  1.00  0.00           H
ATOM   2784  C   TYR A 182      17.020  48.880  34.390  1.00  0.00           C
ATOM   2785  O   TYR A 182      17.040  48.530  35.560  1.00  0.00           O
ATOM   2786  N   GLY A 183      16.440  48.080  33.430  1.00  0.00           N
ATOM   2787  HN  GLY A 183      16.510  48.300  32.460  1.00  0.00           H
ATOM   2788  CA  GLY A 183      15.670  46.840  33.710  1.00  0.00           C
ATOM   2789  HA1 GLY A 183      16.300  46.280  34.380  1.00  0.00           H
ATOM   2790  HA2 GLY A 183      15.470  46.430  32.730  1.00  0.00           H
ATOM   2791  C   GLY A 183      14.280  47.060  34.220  1.00  0.00           C
ATOM   2792  O   GLY A 183      13.820  48.250  34.270  1.00  0.00           O
ATOM   2793  N   PRO A 184      13.630  45.960  34.580  1.00  0.00           N
ATOM   2794  CD  PRO A 184      14.120  44.610  34.580  1.00  0.00           C
ATOM   2795  HD1 PRO A 184      15.030  44.470  35.210  1.00  0.00           H
ATOM   2796  HD2 PRO A 184      14.240  44.300  33.520  1.00  0.00           H
ATOM   2797  CA  PRO A 184      12.170  46.120  34.800  1.00  0.00           C
ATOM   2798  HA  PRO A 184      11.760  46.790  34.070  1.00  0.00           H
ATOM   2799  CB  PRO A 184      11.740  44.660  34.770  1.00  0.00           C
ATOM   2800  HB1 PRO A 184      11.560  44.300  33.730  1.00  0.00           H
ATOM   2801  HB2 PRO A 184      10.980  44.320  35.500  1.00  0.00           H
ATOM   2802  CG  PRO A 184      12.990  43.830  35.160  1.00  0.00           C
ATOM   2803  HG1 PRO A 184      13.170  43.780  36.250  1.00  0.00           H
ATOM   2804  HG2 PRO A 184      13.000  42.760  34.850  1.00  0.00           H
ATOM   2805  C   PRO A 184      11.920  46.550  36.240  1.00  0.00           C
ATOM   2806  O   PRO A 184      10.760  46.660  36.580  1.00  0.00           O
ATOM   2807  N   PHE A 185      12.980  46.960  37.010  1.00  0.00           N
ATOM   2808  HN  PHE A 185      13.930  46.950  36.720  1.00  0.00           H
ATOM   2809  CA  PHE A 185      12.750  47.360  38.400  1.00  0.00           C
ATOM   2810  HA  PHE A 185      12.160  46.590  38.880  1.00  0.00           H
ATOM   2811  CB  PHE A 185      14.110  47.370  39.200  1.00  0.00           C
ATOM   2812  HB1 PHE A 185      13.840  47.310  40.280  1.00  0.00           H
ATOM   2813  HB2 PHE A 185      14.700  48.290  38.990  1.00  0.00           H
ATOM   2814  CG  PHE A 185      14.940  46.240  38.830  1.00  0.00           C
ATOM   2815  CD1 PHE A 185      16.300  46.470  38.500  1.00  0.00           C
ATOM   2816  HD1 PHE A 185      16.640  47.500  38.470  1.00  0.00           H
ATOM   2817  CE1 PHE A 185      17.160  45.330  38.450  1.00  0.00           C
ATOM   2818  HE1 PHE A 185      18.210  45.520  38.320  1.00  0.00           H
ATOM   2819  CZ  PHE A 185      16.650  44.010  38.500  1.00  0.00           C
ATOM   2820  HZ  PHE A 185      17.300  43.240  38.110  1.00  0.00           H
ATOM   2821  CD2 PHE A 185      14.440  44.940  38.900  1.00  0.00           C
ATOM   2822  HD2 PHE A 185      13.420  44.760  39.190  1.00  0.00           H
ATOM   2823  CE2 PHE A 185      15.330  43.820  38.790  1.00  0.00           C
ATOM   2824  HE2 PHE A 185      14.880  42.860  38.980  1.00  0.00           H
ATOM   2825  C   PHE A 185      12.010  48.720  38.480  1.00  0.00           C
ATOM   2826  O   PHE A 185      12.050  49.620  37.620  1.00  0.00           O
ATOM   2827  N   VAL A 186      11.260  48.950  39.590  1.00  0.00           N
ATOM   2828  HN  VAL A 186      11.030  48.260  40.280  1.00  0.00           H
ATOM   2829  CA  VAL A 186      10.750  50.290  39.890  1.00  0.00           C
ATOM   2830  HA  VAL A 186      11.100  51.100  39.280  1.00  0.00           H
ATOM   2831  CB  VAL A 186       9.230  50.400  39.990  1.00  0.00           C
ATOM   2832  HB  VAL A 186       8.990  51.480  40.110  1.00  0.00           H
ATOM   2833  CG1 VAL A 186       8.660  49.840  38.640  1.00  0.00           C
ATOM   2834 1HG1 VAL A 186       8.670  48.730  38.670  1.00  0.00           H
ATOM   2835 2HG1 VAL A 186       9.230  50.120  37.730  1.00  0.00           H
ATOM   2836 3HG1 VAL A 186       7.620  50.220  38.560  1.00  0.00           H
ATOM   2837  CG2 VAL A 186       8.640  49.670  41.210  1.00  0.00           C
ATOM   2838 1HG2 VAL A 186       7.590  49.350  41.120  1.00  0.00           H
ATOM   2839 2HG2 VAL A 186       8.770  50.150  42.200  1.00  0.00           H
ATOM   2840 3HG2 VAL A 186       9.100  48.680  41.380  1.00  0.00           H
ATOM   2841  C   VAL A 186      11.330  50.690  41.270  1.00  0.00           C
ATOM   2842  O   VAL A 186      11.660  49.730  41.910  1.00  0.00           O
ATOM   2843  N   ASP A 187      11.480  51.930  41.780  1.00  0.00           N
ATOM   2844  HN  ASP A 187      11.230  52.810  41.360  1.00  0.00           H
ATOM   2845  CA  ASP A 187      12.010  52.090  43.110  1.00  0.00           C
ATOM   2846  HA  ASP A 187      12.640  51.240  43.340  1.00  0.00           H
ATOM   2847  CB  ASP A 187      12.970  53.340  43.170  1.00  0.00           C
ATOM   2848  HB1 ASP A 187      13.780  53.170  42.430  1.00  0.00           H
ATOM   2849  HB2 ASP A 187      13.410  53.420  44.190  1.00  0.00           H
ATOM   2850  CG  ASP A 187      12.280  54.690  42.910  1.00  0.00           C
ATOM   2851  OD1 ASP A 187      11.130  54.710  42.320  1.00  0.00           O
ATOM   2852  OD2 ASP A 187      12.870  55.740  43.250  1.00  0.00           O
ATOM   2853  C   ASP A 187      10.920  52.220  44.180  1.00  0.00           C
ATOM   2854  O   ASP A 187      11.270  52.500  45.360  1.00  0.00           O
ATOM   2855  N   ARG A 188       9.540  52.210  43.830  1.00  0.00           N
ATOM   2856  HN  ARG A 188       9.230  52.120  42.890  1.00  0.00           H
ATOM   2857  CA  ARG A 188       8.500  52.060  44.780  1.00  0.00           C
ATOM   2858  HA  ARG A 188       8.810  52.610  45.650  1.00  0.00           H
ATOM   2859  CB  ARG A 188       7.130  52.720  44.450  1.00  0.00           C
ATOM   2860  HB1 ARG A 188       7.340  53.810  44.470  1.00  0.00           H
ATOM   2861  HB2 ARG A 188       6.440  52.580  45.310  1.00  0.00           H
ATOM   2862  CG  ARG A 188       6.390  52.230  43.170  1.00  0.00           C
ATOM   2863  HG1 ARG A 188       7.000  52.190  42.240  1.00  0.00           H
ATOM   2864  HG2 ARG A 188       5.550  52.920  42.930  1.00  0.00           H
ATOM   2865  CD  ARG A 188       5.770  50.820  43.440  1.00  0.00           C
ATOM   2866  HD1 ARG A 188       5.450  50.800  44.510  1.00  0.00           H
ATOM   2867  HD2 ARG A 188       6.480  49.980  43.300  1.00  0.00           H
ATOM   2868  NE  ARG A 188       4.690  50.560  42.460  1.00  0.00           N
ATOM   2869  HE  ARG A 188       4.790  50.120  41.570  1.00  0.00           H
ATOM   2870  CZ  ARG A 188       3.470  50.910  42.760  1.00  0.00           C
ATOM   2871  NH1 ARG A 188       3.070  51.410  43.900  1.00  0.00           N
ATOM   2872 1HH1 ARG A 188       3.560  51.420  44.770  1.00  0.00           H
ATOM   2873 2HH1 ARG A 188       2.090  51.560  44.000  1.00  0.00           H
ATOM   2874  NH2 ARG A 188       2.480  50.570  41.960  1.00  0.00           N
ATOM   2875 1HH2 ARG A 188       2.700  50.180  41.070  1.00  0.00           H
ATOM   2876 2HH2 ARG A 188       1.620  50.610  42.470  1.00  0.00           H
ATOM   2877  C   ARG A 188       8.510  50.640  45.260  1.00  0.00           C
ATOM   2878  O   ARG A 188       8.940  49.690  44.580  1.00  0.00           O
ATOM   2879  N   GLN A 189       8.160  50.430  46.540  1.00  0.00           N
ATOM   2880  HN  GLN A 189       8.000  51.210  47.140  1.00  0.00           H
ATOM   2881  CA  GLN A 189       8.440  49.210  47.250  1.00  0.00           C
ATOM   2882  HA  GLN A 189       9.420  48.850  46.960  1.00  0.00           H
ATOM   2883  CB  GLN A 189       8.570  49.540  48.700  1.00  0.00           C
ATOM   2884  HB1 GLN A 189       8.530  48.610  49.300  1.00  0.00           H
ATOM   2885  HB2 GLN A 189       7.630  50.040  49.010  1.00  0.00           H
ATOM   2886  CG  GLN A 189       9.750  50.510  49.040  1.00  0.00           C
ATOM   2887  HG1 GLN A 189       9.810  50.610  50.150  1.00  0.00           H
ATOM   2888  HG2 GLN A 189       9.490  51.500  48.630  1.00  0.00           H
ATOM   2889  CD  GLN A 189      11.120  49.980  48.550  1.00  0.00           C
ATOM   2890  OE1 GLN A 189      11.450  48.840  48.830  1.00  0.00           O
ATOM   2891  NE2 GLN A 189      11.970  50.850  47.870  1.00  0.00           N
ATOM   2892 1HE2 GLN A 189      12.890  50.570  47.600  1.00  0.00           H
ATOM   2893 2HE2 GLN A 189      11.680  51.780  47.640  1.00  0.00           H
ATOM   2894  C   GLN A 189       7.410  48.110  46.830  1.00  0.00           C
ATOM   2895  O   GLN A 189       6.300  48.170  47.370  1.00  0.00           O
ATOM   2896  N   THR A 190       7.770  47.190  45.860  1.00  0.00           N
ATOM   2897  HN  THR A 190       8.640  47.330  45.390  1.00  0.00           H
ATOM   2898  CA  THR A 190       6.960  46.070  45.430  1.00  0.00           C
ATOM   2899  HA  THR A 190       6.250  45.630  46.110  1.00  0.00           H
ATOM   2900  CB  THR A 190       6.250  46.440  44.050  1.00  0.00           C
ATOM   2901  HB  THR A 190       5.670  47.390  44.140  1.00  0.00           H
ATOM   2902  OG1 THR A 190       5.240  45.480  43.610  1.00  0.00           O
ATOM   2903  HG1 THR A 190       4.760  45.970  42.930  1.00  0.00           H
ATOM   2904  CG2 THR A 190       7.120  46.640  42.860  1.00  0.00           C
ATOM   2905 1HG2 THR A 190       7.680  45.710  42.620  1.00  0.00           H
ATOM   2906 2HG2 THR A 190       7.860  47.460  42.990  1.00  0.00           H
ATOM   2907 3HG2 THR A 190       6.500  46.790  41.950  1.00  0.00           H
ATOM   2908  C   THR A 190       8.010  44.940  45.290  1.00  0.00           C
ATOM   2909  O   THR A 190       9.210  45.140  45.270  1.00  0.00           O
ATOM   2910  N   ALA A 191       7.520  43.690  45.370  1.00  0.00           N
ATOM   2911  HN  ALA A 191       6.560  43.430  45.460  1.00  0.00           H
ATOM   2912  CA  ALA A 191       8.410  42.520  45.470  1.00  0.00           C
ATOM   2913  HA  ALA A 191       9.330  42.770  45.960  1.00  0.00           H
ATOM   2914  CB  ALA A 191       7.760  41.530  46.480  1.00  0.00           C
ATOM   2915  HB1 ALA A 191       7.840  41.980  47.500  1.00  0.00           H
ATOM   2916  HB2 ALA A 191       8.330  40.580  46.490  1.00  0.00           H
ATOM   2917  HB3 ALA A 191       6.680  41.360  46.280  1.00  0.00           H
ATOM   2918  C   ALA A 191       8.580  41.940  44.150  1.00  0.00           C
ATOM   2919  O   ALA A 191       7.800  41.120  43.730  1.00  0.00           O
ATOM   2920  N   GLN A 192       9.540  42.430  43.370  1.00  0.00           N
ATOM   2921  HN  GLN A 192      10.110  43.140  43.770  1.00  0.00           H
ATOM   2922  CA  GLN A 192       9.940  41.960  42.040  1.00  0.00           C
ATOM   2923  HA  GLN A 192       9.560  40.950  41.940  1.00  0.00           H
ATOM   2924  CB  GLN A 192       9.520  42.920  40.900  1.00  0.00           C
ATOM   2925  HB1 GLN A 192       8.410  42.950  40.870  1.00  0.00           H
ATOM   2926  HB2 GLN A 192       9.810  42.450  39.940  1.00  0.00           H
ATOM   2927  CG  GLN A 192      10.180  44.330  40.880  1.00  0.00           C
ATOM   2928  HG1 GLN A 192      11.280  44.220  40.780  1.00  0.00           H
ATOM   2929  HG2 GLN A 192       9.950  44.780  41.870  1.00  0.00           H
ATOM   2930  CD  GLN A 192       9.780  45.310  39.810  1.00  0.00           C
ATOM   2931  OE1 GLN A 192       9.630  46.510  40.080  1.00  0.00           O
ATOM   2932  NE2 GLN A 192       9.700  44.950  38.510  1.00  0.00           N
ATOM   2933 1HE2 GLN A 192       9.680  45.750  37.910  1.00  0.00           H
ATOM   2934 2HE2 GLN A 192       9.860  44.020  38.180  1.00  0.00           H
ATOM   2935  C   GLN A 192      11.480  41.650  42.090  1.00  0.00           C
ATOM   2936  O   GLN A 192      12.260  42.460  42.630  1.00  0.00           O
ATOM   2937  N   ALA A 193      11.910  40.410  41.710  1.00  0.00           N
ATOM   2938  HN  ALA A 193      11.300  39.810  41.200  1.00  0.00           H
ATOM   2939  CA  ALA A 193      13.190  39.870  42.060  1.00  0.00           C
ATOM   2940  HA  ALA A 193      13.630  40.410  42.890  1.00  0.00           H
ATOM   2941  CB  ALA A 193      12.970  38.420  42.430  1.00  0.00           C
ATOM   2942  HB1 ALA A 193      12.250  38.220  43.250  1.00  0.00           H
ATOM   2943  HB2 ALA A 193      13.920  37.890  42.660  1.00  0.00           H
ATOM   2944  HB3 ALA A 193      12.470  37.990  41.540  1.00  0.00           H
ATOM   2945  C   ALA A 193      14.040  39.850  40.770  1.00  0.00           C
ATOM   2946  O   ALA A 193      13.580  39.890  39.620  1.00  0.00           O
ATOM   2947  N   ALA A 194      15.350  39.970  40.940  1.00  0.00           N
ATOM   2948  HN  ALA A 194      15.700  40.040  41.870  1.00  0.00           H
ATOM   2949  CA  ALA A 194      16.280  39.700  39.860  1.00  0.00           C
ATOM   2950  HA  ALA A 194      16.130  40.480  39.130  1.00  0.00           H
ATOM   2951  CB  ALA A 194      17.730  39.770  40.520  1.00  0.00           C
ATOM   2952  HB1 ALA A 194      17.880  39.050  41.350  1.00  0.00           H
ATOM   2953  HB2 ALA A 194      17.890  40.800  40.910  1.00  0.00           H
ATOM   2954  HB3 ALA A 194      18.480  39.590  39.720  1.00  0.00           H
ATOM   2955  C   ALA A 194      16.200  38.290  39.080  1.00  0.00           C
ATOM   2956  O   ALA A 194      16.070  37.160  39.610  1.00  0.00           O
ATOM   2957  N   GLY A 195      16.370  38.310  37.770  1.00  0.00           N
ATOM   2958  HN  GLY A 195      16.340  39.220  37.370  1.00  0.00           H
ATOM   2959  CA  GLY A 195      16.450  37.210  36.780  1.00  0.00           C
ATOM   2960  HA1 GLY A 195      16.240  37.610  35.800  1.00  0.00           H
ATOM   2961  HA2 GLY A 195      15.740  36.480  37.150  1.00  0.00           H
ATOM   2962  C   GLY A 195      17.820  36.630  36.810  1.00  0.00           C
ATOM   2963  O   GLY A 195      18.680  36.990  37.600  1.00  0.00           O
ATOM   2964  N   THR A 196      17.980  35.700  35.890  1.00  0.00           N
ATOM   2965  HN  THR A 196      17.200  35.370  35.370  1.00  0.00           H
ATOM   2966  CA  THR A 196      19.280  35.080  35.460  1.00  0.00           C
ATOM   2967  HA  THR A 196      19.710  34.580  36.310  1.00  0.00           H
ATOM   2968  CB  THR A 196      18.950  33.930  34.450  1.00  0.00           C
ATOM   2969  HB  THR A 196      18.130  33.340  34.930  1.00  0.00           H
ATOM   2970  OG1 THR A 196      20.070  33.080  34.250  1.00  0.00           O
ATOM   2971  HG1 THR A 196      19.990  32.520  35.020  1.00  0.00           H
ATOM   2972  CG2 THR A 196      18.540  34.420  33.090  1.00  0.00           C
ATOM   2973 1HG2 THR A 196      19.370  34.900  32.530  1.00  0.00           H
ATOM   2974 2HG2 THR A 196      17.760  35.210  33.130  1.00  0.00           H
ATOM   2975 3HG2 THR A 196      18.050  33.680  32.420  1.00  0.00           H
ATOM   2976  C   THR A 196      20.280  36.030  34.780  1.00  0.00           C
ATOM   2977  O   THR A 196      19.950  36.920  33.950  1.00  0.00           O
ATOM   2978  N   ASP A 197      21.570  35.870  35.060  1.00  0.00           N
ATOM   2979  HN  ASP A 197      21.500  35.250  35.840  1.00  0.00           H
ATOM   2980  CA  ASP A 197      22.660  36.710  34.650  1.00  0.00           C
ATOM   2981  HA  ASP A 197      22.260  37.660  34.310  1.00  0.00           H
ATOM   2982  CB  ASP A 197      23.610  37.020  35.860  1.00  0.00           C
ATOM   2983  HB1 ASP A 197      23.840  35.980  36.190  1.00  0.00           H
ATOM   2984  HB2 ASP A 197      23.010  37.520  36.650  1.00  0.00           H
ATOM   2985  CG  ASP A 197      25.010  37.680  35.800  1.00  0.00           C
ATOM   2986  OD1 ASP A 197      25.670  37.910  36.880  1.00  0.00           O
ATOM   2987  OD2 ASP A 197      25.450  38.120  34.720  1.00  0.00           O
ATOM   2988  C   ASP A 197      23.440  35.870  33.540  1.00  0.00           C
ATOM   2989  O   ASP A 197      23.180  34.680  33.360  1.00  0.00           O
ATOM   2990  N   THR A 198      24.420  36.410  32.740  1.00  0.00           N
ATOM   2991  HN  THR A 198      24.720  37.350  32.940  1.00  0.00           H
ATOM   2992  CA  THR A 198      25.150  35.680  31.750  1.00  0.00           C
ATOM   2993  HA  THR A 198      25.140  34.620  31.980  1.00  0.00           H
ATOM   2994  CB  THR A 198      24.740  36.070  30.350  1.00  0.00           C
ATOM   2995  HB  THR A 198      25.110  37.060  30.020  1.00  0.00           H
ATOM   2996  OG1 THR A 198      23.330  36.180  30.200  1.00  0.00           O
ATOM   2997  HG1 THR A 198      22.950  36.600  30.980  1.00  0.00           H
ATOM   2998  CG2 THR A 198      25.150  35.020  29.280  1.00  0.00           C
ATOM   2999 1HG2 THR A 198      24.800  34.000  29.550  1.00  0.00           H
ATOM   3000 2HG2 THR A 198      26.260  34.940  29.210  1.00  0.00           H
ATOM   3001 3HG2 THR A 198      24.780  35.330  28.280  1.00  0.00           H
ATOM   3002  C   THR A 198      26.560  36.120  31.910  1.00  0.00           C
ATOM   3003  O   THR A 198      26.760  37.310  32.160  1.00  0.00           O
ATOM   3004  N   THR A 199      27.550  35.210  31.910  1.00  0.00           N
ATOM   3005  HN  THR A 199      27.370  34.280  31.600  1.00  0.00           H
ATOM   3006  CA  THR A 199      29.010  35.620  32.070  1.00  0.00           C
ATOM   3007  HA  THR A 199      29.090  36.340  32.860  1.00  0.00           H
ATOM   3008  CB  THR A 199      29.860  34.390  32.510  1.00  0.00           C
ATOM   3009  HB  THR A 199      29.560  33.490  31.930  1.00  0.00           H
ATOM   3010  OG1 THR A 199      29.530  34.040  33.850  1.00  0.00           O
ATOM   3011  HG1 THR A 199      30.000  33.240  34.080  1.00  0.00           H
ATOM   3012  CG2 THR A 199      31.340  34.690  32.510  1.00  0.00           C
ATOM   3013 1HG2 THR A 199      31.960  33.820  32.820  1.00  0.00           H
ATOM   3014 2HG2 THR A 199      31.640  35.530  33.160  1.00  0.00           H
ATOM   3015 3HG2 THR A 199      31.690  34.950  31.490  1.00  0.00           H
ATOM   3016  C   THR A 199      29.520  36.080  30.750  1.00  0.00           C
ATOM   3017  O   THR A 199      29.350  35.390  29.730  1.00  0.00           O
ATOM   3018  N   ILE A 200      29.950  37.310  30.770  1.00  0.00           N
ATOM   3019  HN  ILE A 200      30.220  37.780  31.610  1.00  0.00           H
ATOM   3020  CA  ILE A 200      30.220  38.130  29.640  1.00  0.00           C
ATOM   3021  HA  ILE A 200      29.500  37.870  28.890  1.00  0.00           H
ATOM   3022  CB  ILE A 200      30.210  39.670  29.870  1.00  0.00           C
ATOM   3023  HB  ILE A 200      31.020  40.050  30.530  1.00  0.00           H
ATOM   3024  CG2 ILE A 200      30.420  40.390  28.540  1.00  0.00           C
ATOM   3025 1HG2 ILE A 200      29.670  40.050  27.790  1.00  0.00           H
ATOM   3026 2HG2 ILE A 200      31.450  40.180  28.180  1.00  0.00           H
ATOM   3027 3HG2 ILE A 200      30.480  41.490  28.660  1.00  0.00           H
ATOM   3028  CG1 ILE A 200      28.950  40.120  30.590  1.00  0.00           C
ATOM   3029 1HG1 ILE A 200      28.970  41.230  30.600  1.00  0.00           H
ATOM   3030 2HG1 ILE A 200      28.830  39.730  31.620  1.00  0.00           H
ATOM   3031  CD  ILE A 200      27.720  39.730  29.780  1.00  0.00           C
ATOM   3032  HD1 ILE A 200      26.780  39.950  30.320  1.00  0.00           H
ATOM   3033  HD2 ILE A 200      27.520  38.640  29.670  1.00  0.00           H
ATOM   3034  HD3 ILE A 200      27.680  40.230  28.800  1.00  0.00           H
ATOM   3035  C   ILE A 200      31.550  37.760  28.960  1.00  0.00           C
ATOM   3036  O   ILE A 200      32.660  38.170  29.390  1.00  0.00           O
ATOM   3037  N   THR A 201      31.450  36.940  27.870  1.00  0.00           N
ATOM   3038  HN  THR A 201      30.630  36.620  27.420  1.00  0.00           H
ATOM   3039  CA  THR A 201      32.520  36.280  27.170  1.00  0.00           C
ATOM   3040  HA  THR A 201      33.140  35.660  27.800  1.00  0.00           H
ATOM   3041  CB  THR A 201      32.010  35.460  25.930  1.00  0.00           C
ATOM   3042  HB  THR A 201      31.650  36.040  25.050  1.00  0.00           H
ATOM   3043  OG1 THR A 201      30.800  34.890  26.340  1.00  0.00           O
ATOM   3044  HG1 THR A 201      30.360  34.680  25.510  1.00  0.00           H
ATOM   3045  CG2 THR A 201      32.990  34.390  25.620  1.00  0.00           C
ATOM   3046 1HG2 THR A 201      33.580  34.020  26.490  1.00  0.00           H
ATOM   3047 2HG2 THR A 201      33.820  34.870  25.050  1.00  0.00           H
ATOM   3048 3HG2 THR A 201      32.620  33.590  24.950  1.00  0.00           H
ATOM   3049  C   THR A 201      33.550  37.210  26.560  1.00  0.00           C
ATOM   3050  O   THR A 201      34.720  36.980  26.790  1.00  0.00           O
ATOM   3051  N   VAL A 202      33.150  38.340  25.850  1.00  0.00           N
ATOM   3052  HN  VAL A 202      32.180  38.440  25.650  1.00  0.00           H
ATOM   3053  CA  VAL A 202      34.010  39.340  25.360  1.00  0.00           C
ATOM   3054  HA  VAL A 202      34.660  38.790  24.680  1.00  0.00           H
ATOM   3055  CB  VAL A 202      33.260  40.340  24.500  1.00  0.00           C
ATOM   3056  HB  VAL A 202      32.850  39.790  23.630  1.00  0.00           H
ATOM   3057  CG1 VAL A 202      32.140  40.960  25.300  1.00  0.00           C
ATOM   3058 1HG1 VAL A 202      31.600  41.640  24.610  1.00  0.00           H
ATOM   3059 2HG1 VAL A 202      32.340  41.640  26.160  1.00  0.00           H
ATOM   3060 3HG1 VAL A 202      31.440  40.160  25.610  1.00  0.00           H
ATOM   3061  CG2 VAL A 202      34.270  41.390  23.940  1.00  0.00           C
ATOM   3062 1HG2 VAL A 202      34.890  41.780  24.780  1.00  0.00           H
ATOM   3063 2HG2 VAL A 202      33.590  42.210  23.630  1.00  0.00           H
ATOM   3064 3HG2 VAL A 202      34.880  40.910  23.150  1.00  0.00           H
ATOM   3065  C   VAL A 202      34.900  39.920  26.440  1.00  0.00           C
ATOM   3066  O   VAL A 202      36.090  39.970  26.350  1.00  0.00           O
ATOM   3067  N   ASN A 203      34.370  40.130  27.610  1.00  0.00           N
ATOM   3068  HN  ASN A 203      33.430  40.010  27.890  1.00  0.00           H
ATOM   3069  CA  ASN A 203      35.110  40.560  28.820  1.00  0.00           C
ATOM   3070  HA  ASN A 203      35.710  41.440  28.640  1.00  0.00           H
ATOM   3071  CB  ASN A 203      34.040  40.890  29.910  1.00  0.00           C
ATOM   3072  HB1 ASN A 203      34.660  41.100  30.810  1.00  0.00           H
ATOM   3073  HB2 ASN A 203      33.260  40.120  30.110  1.00  0.00           H
ATOM   3074  CG  ASN A 203      33.380  42.190  29.550  1.00  0.00           C
ATOM   3075  OD1 ASN A 203      33.170  42.590  28.400  1.00  0.00           O
ATOM   3076  ND2 ASN A 203      32.820  42.870  30.600  1.00  0.00           N
ATOM   3077 1HD2 ASN A 203      32.320  43.680  30.300  1.00  0.00           H
ATOM   3078 2HD2 ASN A 203      32.990  42.530  31.520  1.00  0.00           H
ATOM   3079  C   ASN A 203      36.060  39.540  29.280  1.00  0.00           C
ATOM   3080  O   ASN A 203      37.200  39.880  29.640  1.00  0.00           O
ATOM   3081  N   VAL A 204      35.740  38.190  29.310  1.00  0.00           N
ATOM   3082  HN  VAL A 204      34.810  37.970  29.020  1.00  0.00           H
ATOM   3083  CA  VAL A 204      36.690  37.140  29.690  1.00  0.00           C
ATOM   3084  HA  VAL A 204      37.090  37.330  30.670  1.00  0.00           H
ATOM   3085  CB  VAL A 204      36.050  35.790  29.700  1.00  0.00           C
ATOM   3086  HB  VAL A 204      35.480  35.630  28.760  1.00  0.00           H
ATOM   3087  CG1 VAL A 204      37.140  34.690  29.930  1.00  0.00           C
ATOM   3088 1HG1 VAL A 204      37.890  34.780  29.120  1.00  0.00           H
ATOM   3089 2HG1 VAL A 204      36.710  33.680  30.100  1.00  0.00           H
ATOM   3090 3HG1 VAL A 204      37.740  34.870  30.850  1.00  0.00           H
ATOM   3091  CG2 VAL A 204      35.020  35.930  30.870  1.00  0.00           C
ATOM   3092 1HG2 VAL A 204      34.640  34.890  30.970  1.00  0.00           H
ATOM   3093 2HG2 VAL A 204      34.240  36.620  30.470  1.00  0.00           H
ATOM   3094 3HG2 VAL A 204      35.350  36.210  31.890  1.00  0.00           H
ATOM   3095  C   VAL A 204      37.880  37.130  28.760  1.00  0.00           C
ATOM   3096  O   VAL A 204      39.030  37.100  29.110  1.00  0.00           O
ATOM   3097  N   LEU A 205      37.640  37.270  27.470  1.00  0.00           N
ATOM   3098  HN  LEU A 205      36.690  37.280  27.150  1.00  0.00           H
ATOM   3099  CA  LEU A 205      38.740  37.160  26.580  1.00  0.00           C
ATOM   3100  HA  LEU A 205      39.310  36.250  26.720  1.00  0.00           H
ATOM   3101  CB  LEU A 205      38.340  37.120  25.110  1.00  0.00           C
ATOM   3102  HB1 LEU A 205      39.260  36.880  24.530  1.00  0.00           H
ATOM   3103  HB2 LEU A 205      37.860  38.040  24.710  1.00  0.00           H
ATOM   3104  CG  LEU A 205      37.300  36.000  24.760  1.00  0.00           C
ATOM   3105  HG  LEU A 205      36.530  36.060  25.560  1.00  0.00           H
ATOM   3106  CD1 LEU A 205      36.690  36.340  23.390  1.00  0.00           C
ATOM   3107 1HD1 LEU A 205      37.490  36.630  22.680  1.00  0.00           H
ATOM   3108 2HD1 LEU A 205      35.930  37.150  23.460  1.00  0.00           H
ATOM   3109 3HD1 LEU A 205      36.190  35.480  22.890  1.00  0.00           H
ATOM   3110  CD2 LEU A 205      37.990  34.630  24.650  1.00  0.00           C
ATOM   3111 1HD2 LEU A 205      38.690  34.430  25.490  1.00  0.00           H
ATOM   3112 2HD2 LEU A 205      38.610  34.620  23.730  1.00  0.00           H
ATOM   3113 3HD2 LEU A 205      37.260  33.790  24.640  1.00  0.00           H
ATOM   3114  C   LEU A 205      39.760  38.230  26.680  1.00  0.00           C
ATOM   3115  O   LEU A 205      40.970  38.110  26.650  1.00  0.00           O
ATOM   3116  N   ALA A 206      39.260  39.450  26.930  1.00  0.00           N
ATOM   3117  HN  ALA A 206      38.270  39.540  26.900  1.00  0.00           H
ATOM   3118  CA  ALA A 206      40.120  40.580  27.160  1.00  0.00           C
ATOM   3119  HA  ALA A 206      40.670  40.830  26.270  1.00  0.00           H
ATOM   3120  CB  ALA A 206      39.200  41.810  27.460  1.00  0.00           C
ATOM   3121  HB1 ALA A 206      39.680  42.780  27.200  1.00  0.00           H
ATOM   3122  HB2 ALA A 206      38.860  41.860  28.510  1.00  0.00           H
ATOM   3123  HB3 ALA A 206      38.220  41.810  26.930  1.00  0.00           H
ATOM   3124  C   ALA A 206      41.060  40.330  28.440  1.00  0.00           C
ATOM   3125  O   ALA A 206      42.250  40.560  28.470  1.00  0.00           O
ATOM   3126  N   TRP A 207      40.480  39.830  29.580  1.00  0.00           N
ATOM   3127  HN  TRP A 207      39.500  39.670  29.590  1.00  0.00           H
ATOM   3128  CA  TRP A 207      41.280  39.560  30.730  1.00  0.00           C
ATOM   3129  HA  TRP A 207      41.870  40.390  31.100  1.00  0.00           H
ATOM   3130  CB  TRP A 207      40.180  39.240  31.770  1.00  0.00           C
ATOM   3131  HB1 TRP A 207      39.400  38.620  31.290  1.00  0.00           H
ATOM   3132  HB2 TRP A 207      39.660  40.200  32.000  1.00  0.00           H
ATOM   3133  CG  TRP A 207      40.490  38.670  33.120  1.00  0.00           C
ATOM   3134  CD1 TRP A 207      41.040  39.330  34.170  1.00  0.00           C
ATOM   3135  HD1 TRP A 207      41.340  40.360  34.170  1.00  0.00           H
ATOM   3136  NE1 TRP A 207      41.210  38.380  35.230  1.00  0.00           N
ATOM   3137  HE1 TRP A 207      41.890  38.280  35.920  1.00  0.00           H
ATOM   3138  CE2 TRP A 207      40.800  37.130  34.740  1.00  0.00           C
ATOM   3139  CD2 TRP A 207      40.390  37.290  33.440  1.00  0.00           C
ATOM   3140  CE3 TRP A 207      40.020  36.210  32.670  1.00  0.00           C
ATOM   3141  HE3 TRP A 207      39.770  36.350  31.630  1.00  0.00           H
ATOM   3142  CZ3 TRP A 207      40.060  34.910  33.230  1.00  0.00           C
ATOM   3143  HZ3 TRP A 207      39.660  34.130  32.600  1.00  0.00           H
ATOM   3144  CZ2 TRP A 207      41.040  35.880  35.300  1.00  0.00           C
ATOM   3145  HZ2 TRP A 207      41.460  35.780  36.290  1.00  0.00           H
ATOM   3146  CH2 TRP A 207      40.590  34.780  34.590  1.00  0.00           C
ATOM   3147  HH2 TRP A 207      40.780  33.770  34.920  1.00  0.00           H
ATOM   3148  C   TRP A 207      42.200  38.360  30.680  1.00  0.00           C
ATOM   3149  O   TRP A 207      43.250  38.370  31.260  1.00  0.00           O
ATOM   3150  N   LEU A 208      41.840  37.360  29.890  1.00  0.00           N
ATOM   3151  HN  LEU A 208      40.930  37.310  29.480  1.00  0.00           H
ATOM   3152  CA  LEU A 208      42.770  36.320  29.390  1.00  0.00           C
ATOM   3153  HA  LEU A 208      43.350  35.990  30.240  1.00  0.00           H
ATOM   3154  CB  LEU A 208      42.120  35.080  28.750  1.00  0.00           C
ATOM   3155  HB1 LEU A 208      42.850  34.270  28.530  1.00  0.00           H
ATOM   3156  HB2 LEU A 208      41.510  35.460  27.910  1.00  0.00           H
ATOM   3157  CG  LEU A 208      41.200  34.220  29.610  1.00  0.00           C
ATOM   3158  HG  LEU A 208      40.410  34.890  30.040  1.00  0.00           H
ATOM   3159  CD1 LEU A 208      40.520  33.150  28.770  1.00  0.00           C
ATOM   3160 1HD1 LEU A 208      40.120  33.620  27.850  1.00  0.00           H
ATOM   3161 2HD1 LEU A 208      39.770  32.590  29.360  1.00  0.00           H
ATOM   3162 3HD1 LEU A 208      41.340  32.460  28.450  1.00  0.00           H
ATOM   3163  CD2 LEU A 208      41.850  33.540  30.770  1.00  0.00           C
ATOM   3164 1HD2 LEU A 208      42.170  34.310  31.510  1.00  0.00           H
ATOM   3165 2HD2 LEU A 208      42.660  32.900  30.370  1.00  0.00           H
ATOM   3166 3HD2 LEU A 208      41.160  32.830  31.280  1.00  0.00           H
ATOM   3167  C   LEU A 208      43.930  36.910  28.560  1.00  0.00           C
ATOM   3168  O   LEU A 208      45.100  36.640  28.740  1.00  0.00           O
ATOM   3169  N   TYR A 209      43.640  37.880  27.650  1.00  0.00           N
ATOM   3170  HN  TYR A 209      42.690  38.100  27.420  1.00  0.00           H
ATOM   3171  CA  TYR A 209      44.750  38.580  26.960  1.00  0.00           C
ATOM   3172  HA  TYR A 209      45.380  37.730  26.750  1.00  0.00           H
ATOM   3173  CB  TYR A 209      44.300  39.570  25.770  1.00  0.00           C
ATOM   3174  HB1 TYR A 209      45.230  40.050  25.410  1.00  0.00           H
ATOM   3175  HB2 TYR A 209      43.630  40.350  26.180  1.00  0.00           H
ATOM   3176  CG  TYR A 209      43.780  38.950  24.520  1.00  0.00           C
ATOM   3177  CD1 TYR A 209      44.600  38.140  23.680  1.00  0.00           C
ATOM   3178  HD1 TYR A 209      45.640  37.960  23.930  1.00  0.00           H
ATOM   3179  CE1 TYR A 209      44.070  37.470  22.590  1.00  0.00           C
ATOM   3180  HE1 TYR A 209      44.700  36.950  21.880  1.00  0.00           H
ATOM   3181  CZ  TYR A 209      42.730  37.700  22.260  1.00  0.00           C
ATOM   3182  OH  TYR A 209      42.060  36.870  21.310  1.00  0.00           O
ATOM   3183  HH  TYR A 209      42.720  36.260  20.950  1.00  0.00           H
ATOM   3184  CD2 TYR A 209      42.440  39.110  24.190  1.00  0.00           C
ATOM   3185  HD2 TYR A 209      41.720  39.530  24.870  1.00  0.00           H
ATOM   3186  CE2 TYR A 209      41.890  38.430  23.060  1.00  0.00           C
ATOM   3187  HE2 TYR A 209      40.840  38.430  22.780  1.00  0.00           H
ATOM   3188  C   TYR A 209      45.600  39.480  27.860  1.00  0.00           C
ATOM   3189  O   TYR A 209      46.820  39.600  27.650  1.00  0.00           O
ATOM   3190  N   ALA A 210      44.920  40.130  28.880  1.00  0.00           N
ATOM   3191  HN  ALA A 210      43.930  40.120  28.920  1.00  0.00           H
ATOM   3192  CA  ALA A 210      45.610  40.780  29.950  1.00  0.00           C
ATOM   3193  HA  ALA A 210      46.140  41.610  29.530  1.00  0.00           H
ATOM   3194  CB  ALA A 210      44.630  41.650  30.900  1.00  0.00           C
ATOM   3195  HB1 ALA A 210      44.550  41.210  31.910  1.00  0.00           H
ATOM   3196  HB2 ALA A 210      43.620  41.790  30.460  1.00  0.00           H
ATOM   3197  HB3 ALA A 210      45.100  42.630  31.130  1.00  0.00           H
ATOM   3198  C   ALA A 210      46.490  39.850  30.750  1.00  0.00           C
ATOM   3199  O   ALA A 210      47.660  40.120  30.960  1.00  0.00           O
ATOM   3200  N   ALA A 211      46.060  38.600  31.090  1.00  0.00           N
ATOM   3201  HN  ALA A 211      45.130  38.390  30.800  1.00  0.00           H
ATOM   3202  CA  ALA A 211      46.980  37.570  31.600  1.00  0.00           C
ATOM   3203  HA  ALA A 211      47.370  37.990  32.510  1.00  0.00           H
ATOM   3204  CB  ALA A 211      46.250  36.230  31.930  1.00  0.00           C
ATOM   3205  HB1 ALA A 211      45.230  36.520  32.270  1.00  0.00           H
ATOM   3206  HB2 ALA A 211      46.800  35.700  32.730  1.00  0.00           H
ATOM   3207  HB3 ALA A 211      46.290  35.640  30.980  1.00  0.00           H
ATOM   3208  C   ALA A 211      48.180  37.230  30.760  1.00  0.00           C
ATOM   3209  O   ALA A 211      49.260  37.050  31.230  1.00  0.00           O
ATOM   3210  N   VAL A 212      47.890  37.170  29.440  1.00  0.00           N
ATOM   3211  HN  VAL A 212      46.970  37.230  29.080  1.00  0.00           H
ATOM   3212  CA  VAL A 212      48.890  36.790  28.520  1.00  0.00           C
ATOM   3213  HA  VAL A 212      49.320  35.890  28.920  1.00  0.00           H
ATOM   3214  CB  VAL A 212      48.450  36.490  27.070  1.00  0.00           C
ATOM   3215  HB  VAL A 212      47.820  37.390  26.870  1.00  0.00           H
ATOM   3216  CG1 VAL A 212      49.590  36.360  26.000  1.00  0.00           C
ATOM   3217 1HG1 VAL A 212      49.910  37.370  25.660  1.00  0.00           H
ATOM   3218 2HG1 VAL A 212      49.060  35.800  25.210  1.00  0.00           H
ATOM   3219 3HG1 VAL A 212      50.410  35.770  26.460  1.00  0.00           H
ATOM   3220  CG2 VAL A 212      47.430  35.320  27.070  1.00  0.00           C
ATOM   3221 1HG2 VAL A 212      47.010  35.050  28.060  1.00  0.00           H
ATOM   3222 2HG2 VAL A 212      47.900  34.440  26.580  1.00  0.00           H
ATOM   3223 3HG2 VAL A 212      46.560  35.630  26.450  1.00  0.00           H
ATOM   3224  C   VAL A 212      50.000  37.820  28.470  1.00  0.00           C
ATOM   3225  O   VAL A 212      51.140  37.520  28.330  1.00  0.00           O
ATOM   3226  N   ILE A 213      49.600  39.130  28.540  1.00  0.00           N
ATOM   3227  HN  ILE A 213      48.640  39.400  28.450  1.00  0.00           H
ATOM   3228  CA  ILE A 213      50.380  40.330  28.660  1.00  0.00           C
ATOM   3229  HA  ILE A 213      51.030  40.330  27.790  1.00  0.00           H
ATOM   3230  CB  ILE A 213      49.610  41.590  28.520  1.00  0.00           C
ATOM   3231  HB  ILE A 213      48.710  41.650  29.170  1.00  0.00           H
ATOM   3232  CG2 ILE A 213      50.530  42.790  28.930  1.00  0.00           C
ATOM   3233 1HG2 ILE A 213      51.490  43.000  28.410  1.00  0.00           H
ATOM   3234 2HG2 ILE A 213      50.850  42.810  30.000  1.00  0.00           H
ATOM   3235 3HG2 ILE A 213      49.860  43.680  28.880  1.00  0.00           H
ATOM   3236  CG1 ILE A 213      49.210  41.710  27.030  1.00  0.00           C
ATOM   3237 1HG1 ILE A 213      48.470  42.530  26.940  1.00  0.00           H
ATOM   3238 2HG1 ILE A 213      48.600  40.830  26.720  1.00  0.00           H
ATOM   3239  CD  ILE A 213      50.280  41.860  25.940  1.00  0.00           C
ATOM   3240  HD1 ILE A 213      50.910  42.770  26.080  1.00  0.00           H
ATOM   3241  HD2 ILE A 213      49.860  42.040  24.930  1.00  0.00           H
ATOM   3242  HD3 ILE A 213      50.940  40.970  25.840  1.00  0.00           H
ATOM   3243  C   ILE A 213      51.300  40.350  29.910  1.00  0.00           C
ATOM   3244  O   ILE A 213      52.500  40.640  29.770  1.00  0.00           O
ATOM   3245  N   ASN A 214      50.770  39.890  31.080  1.00  0.00           N
ATOM   3246  HN  ASN A 214      49.890  39.410  31.070  1.00  0.00           H
ATOM   3247  CA  ASN A 214      51.360  39.830  32.370  1.00  0.00           C
ATOM   3248  HA  ASN A 214      52.090  40.590  32.610  1.00  0.00           H
ATOM   3249  CB  ASN A 214      50.260  39.770  33.450  1.00  0.00           C
ATOM   3250  HB1 ASN A 214      50.690  39.330  34.380  1.00  0.00           H
ATOM   3251  HB2 ASN A 214      49.390  39.140  33.170  1.00  0.00           H
ATOM   3252  CG  ASN A 214      49.810  41.150  33.920  1.00  0.00           C
ATOM   3253  OD1 ASN A 214      50.100  41.790  34.970  1.00  0.00           O
ATOM   3254  ND2 ASN A 214      48.990  41.760  33.000  1.00  0.00           N
ATOM   3255 1HD2 ASN A 214      48.820  42.730  33.190  1.00  0.00           H
ATOM   3256 2HD2 ASN A 214      48.980  41.290  32.120  1.00  0.00           H
ATOM   3257  C   ASN A 214      52.150  38.500  32.530  1.00  0.00           C
ATOM   3258  O   ASN A 214      53.120  38.500  33.300  1.00  0.00           O
ATOM   3259  N   GLY A 215      51.890  37.440  31.720  1.00  0.00           N
ATOM   3260  HN  GLY A 215      51.130  37.630  31.100  1.00  0.00           H
ATOM   3261  CA  GLY A 215      52.830  36.350  31.380  1.00  0.00           C
ATOM   3262  HA1 GLY A 215      53.650  36.380  32.080  1.00  0.00           H
ATOM   3263  HA2 GLY A 215      53.080  36.480  30.340  1.00  0.00           H
ATOM   3264  C   GLY A 215      52.320  34.880  31.650  1.00  0.00           C
ATOM   3265  O   GLY A 215      53.030  33.880  31.480  1.00  0.00           O
ATOM   3266  N   ASP A 216      50.940  34.780  31.900  1.00  0.00           N
ATOM   3267  HN  ASP A 216      50.300  35.540  31.920  1.00  0.00           H
ATOM   3268  CA  ASP A 216      50.250  33.490  32.180  1.00  0.00           C
ATOM   3269  HA  ASP A 216      50.930  32.740  32.560  1.00  0.00           H
ATOM   3270  CB  ASP A 216      49.060  33.660  33.190  1.00  0.00           C
ATOM   3271  HB1 ASP A 216      48.490  32.710  33.220  1.00  0.00           H
ATOM   3272  HB2 ASP A 216      48.300  34.450  32.990  1.00  0.00           H
ATOM   3273  CG  ASP A 216      49.440  33.650  34.650  1.00  0.00           C
ATOM   3274  OD1 ASP A 216      50.470  33.020  34.990  1.00  0.00           O
ATOM   3275  OD2 ASP A 216      48.670  34.090  35.530  1.00  0.00           O
ATOM   3276  C   ASP A 216      49.690  33.010  30.820  1.00  0.00           C
ATOM   3277  O   ASP A 216      49.080  33.750  30.060  1.00  0.00           O
ATOM   3278  N   ARG A 217      50.090  31.740  30.430  1.00  0.00           N
ATOM   3279  HN  ARG A 217      50.730  31.250  31.030  1.00  0.00           H
ATOM   3280  CA  ARG A 217      49.750  31.370  29.110  1.00  0.00           C
ATOM   3281  HA  ARG A 217      48.740  31.530  28.750  1.00  0.00           H
ATOM   3282  CB  ARG A 217      50.620  32.100  28.040  1.00  0.00           C
ATOM   3283  HB1 ARG A 217      50.320  33.160  27.930  1.00  0.00           H
ATOM   3284  HB2 ARG A 217      50.310  31.660  27.070  1.00  0.00           H
ATOM   3285  CG  ARG A 217      52.170  32.010  28.210  1.00  0.00           C
ATOM   3286  HG1 ARG A 217      52.470  31.060  28.710  1.00  0.00           H
ATOM   3287  HG2 ARG A 217      52.530  32.650  29.040  1.00  0.00           H
ATOM   3288  CD  ARG A 217      52.950  32.370  26.900  1.00  0.00           C
ATOM   3289  HD1 ARG A 217      53.990  32.620  27.180  1.00  0.00           H
ATOM   3290  HD2 ARG A 217      52.480  33.180  26.300  1.00  0.00           H
ATOM   3291  NE  ARG A 217      52.920  31.100  26.070  1.00  0.00           N
ATOM   3292  HE  ARG A 217      52.020  30.680  26.110  1.00  0.00           H
ATOM   3293  CZ  ARG A 217      53.750  30.920  25.070  1.00  0.00           C
ATOM   3294  NH1 ARG A 217      54.770  31.700  24.860  1.00  0.00           N
ATOM   3295 1HH1 ARG A 217      54.900  32.590  25.290  1.00  0.00           H
ATOM   3296 2HH1 ARG A 217      55.480  31.370  24.230  1.00  0.00           H
ATOM   3297  NH2 ARG A 217      53.610  29.770  24.430  1.00  0.00           N
ATOM   3298 1HH2 ARG A 217      53.090  29.050  24.880  1.00  0.00           H
ATOM   3299 2HH2 ARG A 217      54.310  29.510  23.770  1.00  0.00           H
ATOM   3300  C   ARG A 217      49.790  29.810  29.020  1.00  0.00           C
ATOM   3301  O   ARG A 217      49.700  29.290  27.930  1.00  0.00           O
ATOM   3302  N   TRP A 218      49.620  29.000  30.130  1.00  0.00           N
ATOM   3303  HN  TRP A 218      49.500  29.460  31.000  1.00  0.00           H
ATOM   3304  CA  TRP A 218      49.500  27.590  30.170  1.00  0.00           C
ATOM   3305  HA  TRP A 218      50.380  27.210  29.660  1.00  0.00           H
ATOM   3306  CB  TRP A 218      49.700  27.140  31.680  1.00  0.00           C
ATOM   3307  HB1 TRP A 218      50.790  27.070  31.840  1.00  0.00           H
ATOM   3308  HB2 TRP A 218      49.430  26.070  31.670  1.00  0.00           H
ATOM   3309  CG  TRP A 218      49.060  27.860  32.760  1.00  0.00           C
ATOM   3310  CD1 TRP A 218      49.680  28.490  33.790  1.00  0.00           C
ATOM   3311  HD1 TRP A 218      50.740  28.670  33.900  1.00  0.00           H
ATOM   3312  NE1 TRP A 218      48.710  28.840  34.700  1.00  0.00           N
ATOM   3313  HE1 TRP A 218      48.950  29.310  35.520  1.00  0.00           H
ATOM   3314  CE2 TRP A 218      47.510  28.250  34.320  1.00  0.00           C
ATOM   3315  CD2 TRP A 218      47.670  27.620  33.100  1.00  0.00           C
ATOM   3316  CE3 TRP A 218      46.530  26.950  32.500  1.00  0.00           C
ATOM   3317  HE3 TRP A 218      46.650  26.340  31.610  1.00  0.00           H
ATOM   3318  CZ3 TRP A 218      45.300  26.990  33.220  1.00  0.00           C
ATOM   3319  HZ3 TRP A 218      44.370  26.530  32.920  1.00  0.00           H
ATOM   3320  CZ2 TRP A 218      46.310  28.230  35.030  1.00  0.00           C
ATOM   3321  HZ2 TRP A 218      46.220  28.830  35.930  1.00  0.00           H
ATOM   3322  CH2 TRP A 218      45.220  27.570  34.510  1.00  0.00           C
ATOM   3323  HH2 TRP A 218      44.280  27.630  35.030  1.00  0.00           H
ATOM   3324  C   TRP A 218      48.320  27.050  29.500  1.00  0.00           C
ATOM   3325  O   TRP A 218      48.340  26.050  28.820  1.00  0.00           O
ATOM   3326  N   PHE A 219      47.260  27.880  29.530  1.00  0.00           N
ATOM   3327  HN  PHE A 219      47.230  28.720  30.060  1.00  0.00           H
ATOM   3328  CA  PHE A 219      45.930  27.640  28.960  1.00  0.00           C
ATOM   3329  HA  PHE A 219      45.530  26.650  29.060  1.00  0.00           H
ATOM   3330  CB  PHE A 219      44.860  28.480  29.650  1.00  0.00           C
ATOM   3331  HB1 PHE A 219      44.560  28.270  30.700  1.00  0.00           H
ATOM   3332  HB2 PHE A 219      43.880  28.270  29.170  1.00  0.00           H
ATOM   3333  CG  PHE A 219      45.280  29.880  29.740  1.00  0.00           C
ATOM   3334  CD1 PHE A 219      44.830  30.810  28.790  1.00  0.00           C
ATOM   3335  HD1 PHE A 219      44.200  30.520  27.960  1.00  0.00           H
ATOM   3336  CE1 PHE A 219      45.260  32.130  28.950  1.00  0.00           C
ATOM   3337  HE1 PHE A 219      44.820  32.880  28.300  1.00  0.00           H
ATOM   3338  CZ  PHE A 219      45.980  32.540  30.030  1.00  0.00           C
ATOM   3339  HZ  PHE A 219      46.040  33.610  30.110  1.00  0.00           H
ATOM   3340  CD2 PHE A 219      45.910  30.270  30.950  1.00  0.00           C
ATOM   3341  HD2 PHE A 219      46.210  29.500  31.640  1.00  0.00           H
ATOM   3342  CE2 PHE A 219      46.320  31.650  31.060  1.00  0.00           C
ATOM   3343  HE2 PHE A 219      46.800  32.070  31.930  1.00  0.00           H
ATOM   3344  C   PHE A 219      45.850  27.780  27.380  1.00  0.00           C
ATOM   3345  O   PHE A 219      44.890  27.350  26.770  1.00  0.00           O
ATOM   3346  N   LEU A 220      46.800  28.420  26.630  1.00  0.00           N
ATOM   3347  HN  LEU A 220      47.630  28.690  27.110  1.00  0.00           H
ATOM   3348  CA  LEU A 220      46.780  28.560  25.260  1.00  0.00           C
ATOM   3349  HA  LEU A 220      45.840  29.080  25.090  1.00  0.00           H
ATOM   3350  CB  LEU A 220      47.800  29.510  24.510  1.00  0.00           C
ATOM   3351  HB1 LEU A 220      47.740  29.640  23.410  1.00  0.00           H
ATOM   3352  HB2 LEU A 220      48.770  29.030  24.740  1.00  0.00           H
ATOM   3353  CG  LEU A 220      47.900  30.980  25.080  1.00  0.00           C
ATOM   3354  HG  LEU A 220      48.180  30.760  26.130  1.00  0.00           H
ATOM   3355  CD1 LEU A 220      49.140  31.740  24.470  1.00  0.00           C
ATOM   3356 1HD1 LEU A 220      48.860  32.260  23.540  1.00  0.00           H
ATOM   3357 2HD1 LEU A 220      49.980  31.010  24.440  1.00  0.00           H
ATOM   3358 3HD1 LEU A 220      49.520  32.460  25.230  1.00  0.00           H
ATOM   3359  CD2 LEU A 220      46.630  31.810  24.920  1.00  0.00           C
ATOM   3360 1HD2 LEU A 220      46.720  32.690  25.590  1.00  0.00           H
ATOM   3361 2HD2 LEU A 220      45.680  31.380  25.300  1.00  0.00           H
ATOM   3362 3HD2 LEU A 220      46.370  32.000  23.860  1.00  0.00           H
ATOM   3363  C   LEU A 220      46.750  27.200  24.610  1.00  0.00           C
ATOM   3364  O   LEU A 220      47.570  26.380  24.830  1.00  0.00           O
ATOM   3365  N   ASN A 221      45.690  26.920  23.730  1.00  0.00           N
ATOM   3366  HN  ASN A 221      44.900  27.530  23.700  1.00  0.00           H
ATOM   3367  CA  ASN A 221      45.500  25.670  23.100  1.00  0.00           C
ATOM   3368  HA  ASN A 221      46.130  24.870  23.450  1.00  0.00           H
ATOM   3369  CB  ASN A 221      43.940  25.250  23.490  1.00  0.00           C
ATOM   3370  HB1 ASN A 221      43.230  26.100  23.350  1.00  0.00           H
ATOM   3371  HB2 ASN A 221      43.930  25.090  24.580  1.00  0.00           H
ATOM   3372  CG  ASN A 221      43.420  23.970  22.970  1.00  0.00           C
ATOM   3373  OD1 ASN A 221      44.190  23.140  22.440  1.00  0.00           O
ATOM   3374  ND2 ASN A 221      42.070  23.760  23.000  1.00  0.00           N
ATOM   3375 1HD2 ASN A 221      41.840  22.850  22.650  1.00  0.00           H
ATOM   3376 2HD2 ASN A 221      41.470  24.490  23.350  1.00  0.00           H
ATOM   3377  C   ASN A 221      45.610  25.800  21.620  1.00  0.00           C
ATOM   3378  O   ASN A 221      45.120  26.770  21.070  1.00  0.00           O
ATOM   3379  N   ARG A 222      46.270  24.880  20.930  1.00  0.00           N
ATOM   3380  HN  ARG A 222      46.470  24.040  21.430  1.00  0.00           H
ATOM   3381  CA  ARG A 222      46.420  24.950  19.500  1.00  0.00           C
ATOM   3382  HA  ARG A 222      46.400  25.940  19.080  1.00  0.00           H
ATOM   3383  CB  ARG A 222      47.710  24.380  19.130  1.00  0.00           C
ATOM   3384  HB1 ARG A 222      47.970  24.210  18.060  1.00  0.00           H
ATOM   3385  HB2 ARG A 222      47.950  23.420  19.630  1.00  0.00           H
ATOM   3386  CG  ARG A 222      48.930  25.300  19.480  1.00  0.00           C
ATOM   3387  HG1 ARG A 222      49.080  25.230  20.580  1.00  0.00           H
ATOM   3388  HG2 ARG A 222      48.760  26.350  19.150  1.00  0.00           H
ATOM   3389  CD  ARG A 222      50.240  24.810  18.900  1.00  0.00           C
ATOM   3390  HD1 ARG A 222      50.500  25.050  17.840  1.00  0.00           H
ATOM   3391  HD2 ARG A 222      50.340  23.700  18.950  1.00  0.00           H
ATOM   3392  NE  ARG A 222      51.330  25.420  19.700  1.00  0.00           N
ATOM   3393  HE  ARG A 222      51.490  24.990  20.600  1.00  0.00           H
ATOM   3394  CZ  ARG A 222      51.820  26.670  19.670  1.00  0.00           C
ATOM   3395  NH1 ARG A 222      52.460  27.270  20.680  1.00  0.00           N
ATOM   3396 1HH1 ARG A 222      52.920  26.680  21.350  1.00  0.00           H
ATOM   3397 2HH1 ARG A 222      52.370  28.270  20.670  1.00  0.00           H
ATOM   3398  NH2 ARG A 222      51.520  27.370  18.610  1.00  0.00           N
ATOM   3399 1HH2 ARG A 222      51.100  26.970  17.800  1.00  0.00           H
ATOM   3400 2HH2 ARG A 222      51.600  28.370  18.600  1.00  0.00           H
ATOM   3401  C   ARG A 222      45.400  24.070  18.790  1.00  0.00           C
ATOM   3402  O   ARG A 222      45.310  24.130  17.540  1.00  0.00           O
ATOM   3403  N   PHE A 223      44.510  23.380  19.500  1.00  0.00           N
ATOM   3404  HN  PHE A 223      44.490  23.380  20.490  1.00  0.00           H
ATOM   3405  CA  PHE A 223      43.480  22.660  18.850  1.00  0.00           C
ATOM   3406  HA  PHE A 223      43.970  22.150  18.030  1.00  0.00           H
ATOM   3407  CB  PHE A 223      43.000  21.390  19.700  1.00  0.00           C
ATOM   3408  HB1 PHE A 223      42.570  21.740  20.660  1.00  0.00           H
ATOM   3409  HB2 PHE A 223      43.830  20.710  19.990  1.00  0.00           H
ATOM   3410  CG  PHE A 223      42.020  20.610  18.900  1.00  0.00           C
ATOM   3411  CD1 PHE A 223      40.690  20.620  19.270  1.00  0.00           C
ATOM   3412  HD1 PHE A 223      40.360  21.280  20.050  1.00  0.00           H
ATOM   3413  CE1 PHE A 223      39.760  19.840  18.590  1.00  0.00           C
ATOM   3414  HE1 PHE A 223      38.740  19.950  18.920  1.00  0.00           H
ATOM   3415  CZ  PHE A 223      40.150  19.070  17.440  1.00  0.00           C
ATOM   3416  HZ  PHE A 223      39.350  18.550  16.920  1.00  0.00           H
ATOM   3417  CD2 PHE A 223      42.450  19.700  17.900  1.00  0.00           C
ATOM   3418  HD2 PHE A 223      43.500  19.710  17.620  1.00  0.00           H
ATOM   3419  CE2 PHE A 223      41.540  18.920  17.230  1.00  0.00           C
ATOM   3420  HE2 PHE A 223      41.990  18.360  16.430  1.00  0.00           H
ATOM   3421  C   PHE A 223      42.370  23.620  18.450  1.00  0.00           C
ATOM   3422  O   PHE A 223      42.050  24.480  19.200  1.00  0.00           O
ATOM   3423  N   THR A 224      41.700  23.500  17.240  1.00  0.00           N
ATOM   3424  HN  THR A 224      42.040  22.810  16.600  1.00  0.00           H
ATOM   3425  CA  THR A 224      40.770  24.580  16.780  1.00  0.00           C
ATOM   3426  HA  THR A 224      41.010  25.420  17.410  1.00  0.00           H
ATOM   3427  CB  THR A 224      41.250  25.130  15.430  1.00  0.00           C
ATOM   3428  HB  THR A 224      42.330  25.370  15.540  1.00  0.00           H
ATOM   3429  OG1 THR A 224      40.580  26.300  15.060  1.00  0.00           O
ATOM   3430  HG1 THR A 224      41.160  26.890  15.550  1.00  0.00           H
ATOM   3431  CG2 THR A 224      40.970  24.080  14.450  1.00  0.00           C
ATOM   3432 1HG2 THR A 224      39.880  23.900  14.360  1.00  0.00           H
ATOM   3433 2HG2 THR A 224      41.470  23.100  14.610  1.00  0.00           H
ATOM   3434 3HG2 THR A 224      41.370  24.410  13.470  1.00  0.00           H
ATOM   3435  C   THR A 224      39.260  24.350  16.980  1.00  0.00           C
ATOM   3436  O   THR A 224      38.870  23.300  17.410  1.00  0.00           O
ATOM   3437  N   THR A 225      38.530  25.350  16.720  1.00  0.00           N
ATOM   3438  HN  THR A 225      38.780  26.120  16.130  1.00  0.00           H
ATOM   3439  CA  THR A 225      37.090  25.250  16.870  1.00  0.00           C
ATOM   3440  HA  THR A 225      36.660  24.340  16.470  1.00  0.00           H
ATOM   3441  CB  THR A 225      36.590  25.600  18.280  1.00  0.00           C
ATOM   3442  HB  THR A 225      37.310  25.130  18.990  1.00  0.00           H
ATOM   3443  OG1 THR A 225      35.330  25.000  18.500  1.00  0.00           O
ATOM   3444  HG1 THR A 225      35.390  24.070  18.290  1.00  0.00           H
ATOM   3445  CG2 THR A 225      36.580  27.130  18.540  1.00  0.00           C
ATOM   3446 1HG2 THR A 225      36.190  27.400  19.550  1.00  0.00           H
ATOM   3447 2HG2 THR A 225      35.760  27.520  17.910  1.00  0.00           H
ATOM   3448 3HG2 THR A 225      37.610  27.500  18.360  1.00  0.00           H
ATOM   3449  C   THR A 225      36.510  26.210  15.830  1.00  0.00           C
ATOM   3450  O   THR A 225      37.270  26.940  15.190  1.00  0.00           O
ATOM   3451  N   THR A 226      35.190  26.190  15.610  1.00  0.00           N
ATOM   3452  HN  THR A 226      34.650  25.600  16.200  1.00  0.00           H
ATOM   3453  CA  THR A 226      34.440  27.190  14.860  1.00  0.00           C
ATOM   3454  HA  THR A 226      35.160  27.930  14.540  1.00  0.00           H
ATOM   3455  CB  THR A 226      33.500  26.630  13.660  1.00  0.00           C
ATOM   3456  HB  THR A 226      33.260  27.580  13.140  1.00  0.00           H
ATOM   3457  OG1 THR A 226      32.390  25.930  14.140  1.00  0.00           O
ATOM   3458  HG1 THR A 226      32.690  25.130  14.580  1.00  0.00           H
ATOM   3459  CG2 THR A 226      34.220  25.680  12.710  1.00  0.00           C
ATOM   3460 1HG2 THR A 226      35.060  26.120  12.120  1.00  0.00           H
ATOM   3461 2HG2 THR A 226      33.500  25.360  11.930  1.00  0.00           H
ATOM   3462 3HG2 THR A 226      34.480  24.680  13.110  1.00  0.00           H
ATOM   3463  C   THR A 226      33.590  28.030  15.760  1.00  0.00           C
ATOM   3464  O   THR A 226      33.290  27.650  16.870  1.00  0.00           O
ATOM   3465  N   LEU A 227      33.090  29.190  15.330  1.00  0.00           N
ATOM   3466  HN  LEU A 227      33.360  29.620  14.470  1.00  0.00           H
ATOM   3467  CA  LEU A 227      32.230  30.150  16.090  1.00  0.00           C
ATOM   3468  HA  LEU A 227      32.750  30.510  16.970  1.00  0.00           H
ATOM   3469  CB  LEU A 227      32.090  31.380  15.330  1.00  0.00           C
ATOM   3470  HB1 LEU A 227      31.330  31.170  14.540  1.00  0.00           H
ATOM   3471  HB2 LEU A 227      33.060  31.570  14.830  1.00  0.00           H
ATOM   3472  CG  LEU A 227      31.520  32.630  16.010  1.00  0.00           C
ATOM   3473  HG  LEU A 227      30.730  32.350  16.740  1.00  0.00           H
ATOM   3474  CD1 LEU A 227      32.640  33.410  16.920  1.00  0.00           C
ATOM   3475 1HD1 LEU A 227      32.870  32.900  17.880  1.00  0.00           H
ATOM   3476 2HD1 LEU A 227      32.140  34.390  17.030  1.00  0.00           H
ATOM   3477 3HD1 LEU A 227      33.610  33.390  16.390  1.00  0.00           H
ATOM   3478  CD2 LEU A 227      31.000  33.550  14.970  1.00  0.00           C
ATOM   3479 1HD2 LEU A 227      30.130  33.140  14.410  1.00  0.00           H
ATOM   3480 2HD2 LEU A 227      31.690  33.990  14.220  1.00  0.00           H
ATOM   3481 3HD2 LEU A 227      30.570  34.430  15.510  1.00  0.00           H
ATOM   3482  C   LEU A 227      30.880  29.600  16.640  1.00  0.00           C
ATOM   3483  O   LEU A 227      30.560  29.740  17.830  1.00  0.00           O
ATOM   3484  N   ASN A 228      30.090  28.910  15.890  1.00  0.00           N
ATOM   3485  HN  ASN A 228      30.330  28.780  14.930  1.00  0.00           H
ATOM   3486  CA  ASN A 228      28.990  28.100  16.210  1.00  0.00           C
ATOM   3487  HA  ASN A 228      28.340  28.740  16.780  1.00  0.00           H
ATOM   3488  CB  ASN A 228      28.270  27.410  14.970  1.00  0.00           C
ATOM   3489  HB1 ASN A 228      27.580  26.670  15.440  1.00  0.00           H
ATOM   3490  HB2 ASN A 228      28.980  26.860  14.320  1.00  0.00           H
ATOM   3491  CG  ASN A 228      27.440  28.310  14.150  1.00  0.00           C
ATOM   3492  OD1 ASN A 228      26.400  28.820  14.570  1.00  0.00           O
ATOM   3493  ND2 ASN A 228      27.870  28.620  12.930  1.00  0.00           N
ATOM   3494 1HD2 ASN A 228      28.660  28.170  12.520  1.00  0.00           H
ATOM   3495 2HD2 ASN A 228      27.410  29.300  12.360  1.00  0.00           H
ATOM   3496  C   ASN A 228      29.300  27.000  17.170  1.00  0.00           C
ATOM   3497  O   ASN A 228      28.640  26.840  18.230  1.00  0.00           O
ATOM   3498  N   ASP A 229      30.350  26.160  16.870  1.00  0.00           N
ATOM   3499  HN  ASP A 229      30.830  26.100  16.000  1.00  0.00           H
ATOM   3500  CA  ASP A 229      30.850  25.190  17.790  1.00  0.00           C
ATOM   3501  HA  ASP A 229      30.050  24.500  18.010  1.00  0.00           H
ATOM   3502  CB  ASP A 229      31.960  24.410  17.180  1.00  0.00           C
ATOM   3503  HB1 ASP A 229      32.560  23.740  17.830  1.00  0.00           H
ATOM   3504  HB2 ASP A 229      32.710  25.180  16.910  1.00  0.00           H
ATOM   3505  CG  ASP A 229      31.590  23.480  16.090  1.00  0.00           C
ATOM   3506  OD1 ASP A 229      32.520  23.260  15.230  1.00  0.00           O
ATOM   3507  OD2 ASP A 229      30.460  23.050  16.040  1.00  0.00           O
ATOM   3508  C   ASP A 229      31.120  25.810  19.120  1.00  0.00           C
ATOM   3509  O   ASP A 229      30.670  25.400  20.230  1.00  0.00           O
ATOM   3510  N   PHE A 230      31.810  26.960  19.080  1.00  0.00           N
ATOM   3511  HN  PHE A 230      32.010  27.250  18.150  1.00  0.00           H
ATOM   3512  CA  PHE A 230      32.170  27.710  20.270  1.00  0.00           C
ATOM   3513  HA  PHE A 230      32.610  27.020  20.970  1.00  0.00           H
ATOM   3514  CB  PHE A 230      33.160  28.820  19.870  1.00  0.00           C
ATOM   3515  HB1 PHE A 230      32.790  29.400  19.000  1.00  0.00           H
ATOM   3516  HB2 PHE A 230      34.060  28.250  19.550  1.00  0.00           H
ATOM   3517  CG  PHE A 230      33.540  29.650  21.100  1.00  0.00           C
ATOM   3518  CD1 PHE A 230      34.280  29.090  22.120  1.00  0.00           C
ATOM   3519  HD1 PHE A 230      34.610  28.070  21.990  1.00  0.00           H
ATOM   3520  CE1 PHE A 230      34.510  29.750  23.330  1.00  0.00           C
ATOM   3521  HE1 PHE A 230      35.020  29.230  24.130  1.00  0.00           H
ATOM   3522  CZ  PHE A 230      34.090  31.100  23.510  1.00  0.00           C
ATOM   3523  HZ  PHE A 230      34.380  31.620  24.410  1.00  0.00           H
ATOM   3524  CD2 PHE A 230      33.130  31.000  21.240  1.00  0.00           C
ATOM   3525  HD2 PHE A 230      32.670  31.520  20.410  1.00  0.00           H
ATOM   3526  CE2 PHE A 230      33.410  31.660  22.420  1.00  0.00           C
ATOM   3527  HE2 PHE A 230      33.280  32.740  22.440  1.00  0.00           H
ATOM   3528  C   PHE A 230      30.970  28.160  21.110  1.00  0.00           C
ATOM   3529  O   PHE A 230      30.760  27.810  22.240  1.00  0.00           O
ATOM   3530  N   ASN A 231      30.010  28.810  20.440  1.00  0.00           N
ATOM   3531  HN  ASN A 231      30.030  28.820  19.440  1.00  0.00           H
ATOM   3532  CA  ASN A 231      28.800  29.340  20.950  1.00  0.00           C
ATOM   3533  HA  ASN A 231      29.120  30.000  21.740  1.00  0.00           H
ATOM   3534  CB  ASN A 231      28.120  30.260  19.910  1.00  0.00           C
ATOM   3535  HB1 ASN A 231      27.160  30.610  20.330  1.00  0.00           H
ATOM   3536  HB2 ASN A 231      27.910  29.660  19.000  1.00  0.00           H
ATOM   3537  CG  ASN A 231      28.980  31.550  19.620  1.00  0.00           C
ATOM   3538  OD1 ASN A 231      29.790  31.960  20.400  1.00  0.00           O
ATOM   3539  ND2 ASN A 231      28.730  32.240  18.490  1.00  0.00           N
ATOM   3540 1HD2 ASN A 231      27.930  31.980  17.930  1.00  0.00           H
ATOM   3541 2HD2 ASN A 231      29.130  33.150  18.420  1.00  0.00           H
ATOM   3542  C   ASN A 231      27.840  28.400  21.590  1.00  0.00           C
ATOM   3543  O   ASN A 231      27.210  28.660  22.570  1.00  0.00           O
ATOM   3544  N   LEU A 232      27.740  27.100  21.020  1.00  0.00           N
ATOM   3545  HN  LEU A 232      28.240  26.820  20.200  1.00  0.00           H
ATOM   3546  CA  LEU A 232      27.160  26.000  21.670  1.00  0.00           C
ATOM   3547  HA  LEU A 232      26.090  26.090  21.800  1.00  0.00           H
ATOM   3548  CB  LEU A 232      27.380  24.630  20.870  1.00  0.00           C
ATOM   3549  HB1 LEU A 232      27.410  23.690  21.460  1.00  0.00           H
ATOM   3550  HB2 LEU A 232      28.370  24.640  20.380  1.00  0.00           H
ATOM   3551  CG  LEU A 232      26.380  24.560  19.700  1.00  0.00           C
ATOM   3552  HG  LEU A 232      26.400  25.460  19.040  1.00  0.00           H
ATOM   3553  CD1 LEU A 232      26.800  23.350  18.810  1.00  0.00           C
ATOM   3554 1HD1 LEU A 232      27.830  23.540  18.440  1.00  0.00           H
ATOM   3555 2HD1 LEU A 232      26.160  23.150  17.920  1.00  0.00           H
ATOM   3556 3HD1 LEU A 232      26.860  22.500  19.520  1.00  0.00           H
ATOM   3557  CD2 LEU A 232      24.950  24.150  20.250  1.00  0.00           C
ATOM   3558 1HD2 LEU A 232      24.320  23.820  19.400  1.00  0.00           H
ATOM   3559 2HD2 LEU A 232      24.460  25.040  20.700  1.00  0.00           H
ATOM   3560 3HD2 LEU A 232      25.020  23.220  20.840  1.00  0.00           H
ATOM   3561  C   LEU A 232      27.670  25.730  23.090  1.00  0.00           C
ATOM   3562  O   LEU A 232      26.890  25.660  24.070  1.00  0.00           O
ATOM   3563  N   VAL A 233      29.010  25.640  23.310  1.00  0.00           N
ATOM   3564  HN  VAL A 233      29.630  25.720  22.530  1.00  0.00           H
ATOM   3565  CA  VAL A 233      29.650  25.430  24.550  1.00  0.00           C
ATOM   3566  HA  VAL A 233      29.050  24.690  25.050  1.00  0.00           H
ATOM   3567  CB  VAL A 233      31.220  25.010  24.430  1.00  0.00           C
ATOM   3568  HB  VAL A 233      31.840  25.710  23.830  1.00  0.00           H
ATOM   3569  CG1 VAL A 233      31.760  24.670  25.790  1.00  0.00           C
ATOM   3570 1HG1 VAL A 233      31.760  25.560  26.460  1.00  0.00           H
ATOM   3571 2HG1 VAL A 233      32.730  24.160  25.630  1.00  0.00           H
ATOM   3572 3HG1 VAL A 233      31.110  23.900  26.260  1.00  0.00           H
ATOM   3573  CG2 VAL A 233      31.270  23.730  23.570  1.00  0.00           C
ATOM   3574 1HG2 VAL A 233      31.090  23.830  22.480  1.00  0.00           H
ATOM   3575 2HG2 VAL A 233      30.680  22.920  24.050  1.00  0.00           H
ATOM   3576 3HG2 VAL A 233      32.340  23.450  23.550  1.00  0.00           H
ATOM   3577  C   VAL A 233      29.420  26.720  25.380  1.00  0.00           C
ATOM   3578  O   VAL A 233      29.130  26.650  26.560  1.00  0.00           O
ATOM   3579  N   ALA A 234      29.500  27.970  24.820  1.00  0.00           N
ATOM   3580  HN  ALA A 234      29.640  28.050  23.840  1.00  0.00           H
ATOM   3581  CA  ALA A 234      29.330  29.250  25.600  1.00  0.00           C
ATOM   3582  HA  ALA A 234      30.040  29.210  26.420  1.00  0.00           H
ATOM   3583  CB  ALA A 234      29.670  30.430  24.750  1.00  0.00           C
ATOM   3584  HB1 ALA A 234      28.970  30.500  23.890  1.00  0.00           H
ATOM   3585  HB2 ALA A 234      30.710  30.430  24.360  1.00  0.00           H
ATOM   3586  HB3 ALA A 234      29.410  31.340  25.330  1.00  0.00           H
ATOM   3587  C   ALA A 234      27.940  29.250  26.230  1.00  0.00           C
ATOM   3588  O   ALA A 234      27.710  29.400  27.420  1.00  0.00           O
ATOM   3589  N   MET A 235      26.860  28.880  25.450  1.00  0.00           N
ATOM   3590  HN  MET A 235      27.030  28.770  24.470  1.00  0.00           H
ATOM   3591  CA  MET A 235      25.580  28.690  26.090  1.00  0.00           C
ATOM   3592  HA  MET A 235      25.470  29.660  26.570  1.00  0.00           H
ATOM   3593  CB  MET A 235      24.470  28.500  25.020  1.00  0.00           C
ATOM   3594  HB1 MET A 235      23.560  28.150  25.540  1.00  0.00           H
ATOM   3595  HB2 MET A 235      24.770  27.690  24.330  1.00  0.00           H
ATOM   3596  CG  MET A 235      24.260  29.810  24.190  1.00  0.00           C
ATOM   3597  HG1 MET A 235      25.200  30.040  23.650  1.00  0.00           H
ATOM   3598  HG2 MET A 235      24.050  30.660  24.880  1.00  0.00           H
ATOM   3599  SD  MET A 235      22.860  29.690  22.970  1.00  0.00           S
ATOM   3600  CE  MET A 235      23.520  28.530  21.760  1.00  0.00           C
ATOM   3601  HE1 MET A 235      23.380  27.480  22.100  1.00  0.00           H
ATOM   3602  HE2 MET A 235      24.590  28.740  21.540  1.00  0.00           H
ATOM   3603  HE3 MET A 235      23.040  28.640  20.760  1.00  0.00           H
ATOM   3604  C   MET A 235      25.410  27.510  27.080  1.00  0.00           C
ATOM   3605  O   MET A 235      24.640  27.740  28.020  1.00  0.00           O
ATOM   3606  N   LYS A 236      26.140  26.380  27.020  1.00  0.00           N
ATOM   3607  HN  LYS A 236      26.920  26.320  26.400  1.00  0.00           H
ATOM   3608  CA  LYS A 236      26.160  25.300  28.000  1.00  0.00           C
ATOM   3609  HA  LYS A 236      25.160  24.960  28.220  1.00  0.00           H
ATOM   3610  CB  LYS A 236      26.970  24.110  27.380  1.00  0.00           C
ATOM   3611  HB1 LYS A 236      27.950  24.510  27.050  1.00  0.00           H
ATOM   3612  HB2 LYS A 236      26.410  23.770  26.480  1.00  0.00           H
ATOM   3613  CG  LYS A 236      27.310  22.930  28.410  1.00  0.00           C
ATOM   3614  HG1 LYS A 236      26.370  22.360  28.620  1.00  0.00           H
ATOM   3615  HG2 LYS A 236      27.520  23.340  29.420  1.00  0.00           H
ATOM   3616  CD  LYS A 236      28.400  22.050  27.820  1.00  0.00           C
ATOM   3617  HD1 LYS A 236      29.320  22.650  27.640  1.00  0.00           H
ATOM   3618  HD2 LYS A 236      28.060  21.660  26.840  1.00  0.00           H
ATOM   3619  CE  LYS A 236      28.730  20.860  28.610  1.00  0.00           C
ATOM   3620  HE1 LYS A 236      29.090  21.270  29.580  1.00  0.00           H
ATOM   3621  HE2 LYS A 236      29.550  20.290  28.130  1.00  0.00           H
ATOM   3622  NZ  LYS A 236      27.750  19.820  28.800  1.00  0.00           N
ATOM   3623  HZ1 LYS A 236      27.350  19.640  27.850  1.00  0.00           H
ATOM   3624  HZ2 LYS A 236      26.940  20.140  29.360  1.00  0.00           H
ATOM   3625  HZ3 LYS A 236      28.240  18.980  29.160  1.00  0.00           H
ATOM   3626  C   LYS A 236      26.640  25.670  29.440  1.00  0.00           C
ATOM   3627  O   LYS A 236      26.060  25.320  30.420  1.00  0.00           O
ATOM   3628  N   TYR A 237      27.690  26.570  29.510  1.00  0.00           N
ATOM   3629  HN  TYR A 237      28.080  27.020  28.720  1.00  0.00           H
ATOM   3630  CA  TYR A 237      28.230  27.010  30.880  1.00  0.00           C
ATOM   3631  HA  TYR A 237      27.910  26.290  31.620  1.00  0.00           H
ATOM   3632  CB  TYR A 237      29.850  27.030  30.850  1.00  0.00           C
ATOM   3633  HB1 TYR A 237      30.210  27.510  31.780  1.00  0.00           H
ATOM   3634  HB2 TYR A 237      30.160  27.610  29.950  1.00  0.00           H
ATOM   3635  CG  TYR A 237      30.230  25.650  30.750  1.00  0.00           C
ATOM   3636  CD1 TYR A 237      30.700  25.200  29.560  1.00  0.00           C
ATOM   3637  HD1 TYR A 237      30.830  25.890  28.740  1.00  0.00           H
ATOM   3638  CE1 TYR A 237      31.160  23.880  29.500  1.00  0.00           C
ATOM   3639  HE1 TYR A 237      31.620  23.580  28.570  1.00  0.00           H
ATOM   3640  CZ  TYR A 237      31.100  22.950  30.590  1.00  0.00           C
ATOM   3641  OH  TYR A 237      31.610  21.670  30.440  1.00  0.00           O
ATOM   3642  HH  TYR A 237      31.940  21.590  29.540  1.00  0.00           H
ATOM   3643  CD2 TYR A 237      30.250  24.750  31.900  1.00  0.00           C
ATOM   3644  HD2 TYR A 237      30.020  25.200  32.850  1.00  0.00           H
ATOM   3645  CE2 TYR A 237      30.710  23.400  31.810  1.00  0.00           C
ATOM   3646  HE2 TYR A 237      30.730  22.840  32.730  1.00  0.00           H
ATOM   3647  C   TYR A 237      27.670  28.340  31.320  1.00  0.00           C
ATOM   3648  O   TYR A 237      28.050  28.880  32.380  1.00  0.00           O
ATOM   3649  N   ASN A 238      26.650  28.860  30.470  1.00  0.00           N
ATOM   3650  HN  ASN A 238      26.380  28.320  29.680  1.00  0.00           H
ATOM   3651  CA  ASN A 238      25.840  30.110  30.690  1.00  0.00           C
ATOM   3652  HA  ASN A 238      25.010  30.040  30.000  1.00  0.00           H
ATOM   3653  CB  ASN A 238      25.290  30.160  32.070  1.00  0.00           C
ATOM   3654  HB1 ASN A 238      24.810  31.150  32.250  1.00  0.00           H
ATOM   3655  HB2 ASN A 238      26.120  30.290  32.800  1.00  0.00           H
ATOM   3656  CG  ASN A 238      24.350  29.130  32.500  1.00  0.00           C
ATOM   3657  OD1 ASN A 238      23.870  28.270  31.700  1.00  0.00           O
ATOM   3658  ND2 ASN A 238      23.950  29.090  33.740  1.00  0.00           N
ATOM   3659 1HD2 ASN A 238      23.100  28.570  33.800  1.00  0.00           H
ATOM   3660 2HD2 ASN A 238      24.220  29.680  34.510  1.00  0.00           H
ATOM   3661  C   ASN A 238      26.600  31.390  30.340  1.00  0.00           C
ATOM   3662  O   ASN A 238      26.460  32.470  31.030  1.00  0.00           O
ATOM   3663  N   TYR A 239      27.440  31.330  29.320  1.00  0.00           N
ATOM   3664  HN  TYR A 239      27.560  30.460  28.850  1.00  0.00           H
ATOM   3665  CA  TYR A 239      28.230  32.380  28.790  1.00  0.00           C
ATOM   3666  HA  TYR A 239      28.220  33.240  29.450  1.00  0.00           H
ATOM   3667  CB  TYR A 239      29.630  31.950  28.510  1.00  0.00           C
ATOM   3668  HB1 TYR A 239      30.180  32.520  27.730  1.00  0.00           H
ATOM   3669  HB2 TYR A 239      29.500  30.900  28.180  1.00  0.00           H
ATOM   3670  CG  TYR A 239      30.540  31.850  29.680  1.00  0.00           C
ATOM   3671  CD1 TYR A 239      30.340  30.870  30.580  1.00  0.00           C
ATOM   3672  HD1 TYR A 239      29.550  30.140  30.470  1.00  0.00           H
ATOM   3673  CE1 TYR A 239      31.210  30.770  31.740  1.00  0.00           C
ATOM   3674  HE1 TYR A 239      30.970  30.080  32.520  1.00  0.00           H
ATOM   3675  CZ  TYR A 239      32.390  31.540  31.780  1.00  0.00           C
ATOM   3676  OH  TYR A 239      33.390  31.450  32.720  1.00  0.00           O
ATOM   3677  HH  TYR A 239      33.240  30.600  33.130  1.00  0.00           H
ATOM   3678  CD2 TYR A 239      31.790  32.520  29.660  1.00  0.00           C
ATOM   3679  HD2 TYR A 239      32.020  33.250  28.890  1.00  0.00           H
ATOM   3680  CE2 TYR A 239      32.690  32.360  30.720  1.00  0.00           C
ATOM   3681  HE2 TYR A 239      33.660  32.830  30.630  1.00  0.00           H
ATOM   3682  C   TYR A 239      27.580  32.900  27.510  1.00  0.00           C
ATOM   3683  O   TYR A 239      26.850  32.220  26.820  1.00  0.00           O
ATOM   3684  N   GLU A 240      27.930  34.130  27.060  1.00  0.00           N
ATOM   3685  HN  GLU A 240      28.680  34.610  27.500  1.00  0.00           H
ATOM   3686  CA  GLU A 240      27.470  34.750  25.840  1.00  0.00           C
ATOM   3687  HA  GLU A 240      26.390  34.710  25.940  1.00  0.00           H
ATOM   3688  CB  GLU A 240      27.840  36.340  25.800  1.00  0.00           C
ATOM   3689  HB1 GLU A 240      27.590  36.810  24.830  1.00  0.00           H
ATOM   3690  HB2 GLU A 240      28.940  36.350  25.980  1.00  0.00           H
ATOM   3691  CG  GLU A 240      27.070  37.070  26.970  1.00  0.00           C
ATOM   3692  HG1 GLU A 240      27.490  38.090  26.930  1.00  0.00           H
ATOM   3693  HG2 GLU A 240      27.260  36.670  27.990  1.00  0.00           H
ATOM   3694  CD  GLU A 240      25.590  37.330  26.710  1.00  0.00           C
ATOM   3695  OE1 GLU A 240      24.940  36.530  25.960  1.00  0.00           O
ATOM   3696  OE2 GLU A 240      25.050  38.370  27.150  1.00  0.00           O
ATOM   3697  C   GLU A 240      28.040  34.180  24.590  1.00  0.00           C
ATOM   3698  O   GLU A 240      29.230  34.040  24.430  1.00  0.00           O
ATOM   3699  N   PRO A 241      27.230  33.630  23.650  1.00  0.00           N
ATOM   3700  CD  PRO A 241      25.810  33.480  23.760  1.00  0.00           C
ATOM   3701  HD1 PRO A 241      25.250  34.430  23.910  1.00  0.00           H
ATOM   3702  HD2 PRO A 241      25.500  32.870  24.630  1.00  0.00           H
ATOM   3703  CA  PRO A 241      27.630  33.730  22.250  1.00  0.00           C
ATOM   3704  HA  PRO A 241      28.380  32.950  22.300  1.00  0.00           H
ATOM   3705  CB  PRO A 241      26.380  33.440  21.430  1.00  0.00           C
ATOM   3706  HB1 PRO A 241      26.450  32.840  20.500  1.00  0.00           H
ATOM   3707  HB2 PRO A 241      25.840  34.390  21.250  1.00  0.00           H
ATOM   3708  CG  PRO A 241      25.420  32.870  22.440  1.00  0.00           C
ATOM   3709  HG1 PRO A 241      24.360  33.180  22.320  1.00  0.00           H
ATOM   3710  HG2 PRO A 241      25.500  31.760  22.390  1.00  0.00           H
ATOM   3711  C   PRO A 241      28.450  34.990  21.860  1.00  0.00           C
ATOM   3712  O   PRO A 241      27.870  36.050  22.050  1.00  0.00           O
ATOM   3713  N   LEU A 242      29.680  34.850  21.310  1.00  0.00           N
ATOM   3714  HN  LEU A 242      30.150  33.980  21.220  1.00  0.00           H
ATOM   3715  CA  LEU A 242      30.410  36.020  20.830  1.00  0.00           C
ATOM   3716  HA  LEU A 242      30.120  36.880  21.420  1.00  0.00           H
ATOM   3717  CB  LEU A 242      31.920  35.690  21.030  1.00  0.00           C
ATOM   3718  HB1 LEU A 242      32.170  34.700  20.600  1.00  0.00           H
ATOM   3719  HB2 LEU A 242      32.120  35.630  22.120  1.00  0.00           H
ATOM   3720  CG  LEU A 242      32.920  36.800  20.520  1.00  0.00           C
ATOM   3721  HG  LEU A 242      32.660  36.880  19.440  1.00  0.00           H
ATOM   3722  CD1 LEU A 242      32.790  38.220  21.140  1.00  0.00           C
ATOM   3723 1HD1 LEU A 242      31.740  38.590  21.040  1.00  0.00           H
ATOM   3724 2HD1 LEU A 242      33.510  38.920  20.670  1.00  0.00           H
ATOM   3725 3HD1 LEU A 242      33.080  38.190  22.210  1.00  0.00           H
ATOM   3726  CD2 LEU A 242      34.370  36.360  20.530  1.00  0.00           C
ATOM   3727 1HD2 LEU A 242      34.780  36.510  21.550  1.00  0.00           H
ATOM   3728 2HD2 LEU A 242      35.030  37.030  19.940  1.00  0.00           H
ATOM   3729 3HD2 LEU A 242      34.530  35.320  20.160  1.00  0.00           H
ATOM   3730  C   LEU A 242      30.000  36.520  19.440  1.00  0.00           C
ATOM   3731  O   LEU A 242      29.770  35.740  18.520  1.00  0.00           O
ATOM   3732  N   THR A 243      29.770  37.870  19.310  1.00  0.00           N
ATOM   3733  HN  THR A 243      29.880  38.500  20.080  1.00  0.00           H
ATOM   3734  CA  THR A 243      29.430  38.520  18.050  1.00  0.00           C
ATOM   3735  HA  THR A 243      29.110  37.770  17.350  1.00  0.00           H
ATOM   3736  CB  THR A 243      28.100  39.340  18.220  1.00  0.00           C
ATOM   3737  HB  THR A 243      27.840  39.750  17.220  1.00  0.00           H
ATOM   3738  OG1 THR A 243      28.160  40.390  19.180  1.00  0.00           O
ATOM   3739  HG1 THR A 243      28.590  41.120  18.730  1.00  0.00           H
ATOM   3740  CG2 THR A 243      27.050  38.370  18.640  1.00  0.00           C
ATOM   3741 1HG2 THR A 243      27.360  37.300  18.590  1.00  0.00           H
ATOM   3742 2HG2 THR A 243      26.140  38.530  18.020  1.00  0.00           H
ATOM   3743 3HG2 THR A 243      26.780  38.460  19.710  1.00  0.00           H
ATOM   3744  C   THR A 243      30.520  39.370  17.420  1.00  0.00           C
ATOM   3745  O   THR A 243      31.380  39.840  18.150  1.00  0.00           O
ATOM   3746  N   GLN A 244      30.610  39.560  16.110  1.00  0.00           N
ATOM   3747  HN  GLN A 244      29.850  39.260  15.540  1.00  0.00           H
ATOM   3748  CA  GLN A 244      31.710  40.320  15.430  1.00  0.00           C
ATOM   3749  HA  GLN A 244      32.550  39.740  15.770  1.00  0.00           H
ATOM   3750  CB  GLN A 244      31.470  40.240  13.840  1.00  0.00           C
ATOM   3751  HB1 GLN A 244      32.170  40.890  13.260  1.00  0.00           H
ATOM   3752  HB2 GLN A 244      30.460  40.690  13.710  1.00  0.00           H
ATOM   3753  CG  GLN A 244      31.420  38.810  13.260  1.00  0.00           C
ATOM   3754  HG1 GLN A 244      31.430  38.710  12.150  1.00  0.00           H
ATOM   3755  HG2 GLN A 244      30.460  38.400  13.660  1.00  0.00           H
ATOM   3756  CD  GLN A 244      32.550  37.830  13.790  1.00  0.00           C
ATOM   3757  OE1 GLN A 244      33.700  38.240  13.740  1.00  0.00           O
ATOM   3758  NE2 GLN A 244      32.130  36.630  14.290  1.00  0.00           N
ATOM   3759 1HE2 GLN A 244      32.880  36.030  14.580  1.00  0.00           H
ATOM   3760 2HE2 GLN A 244      31.300  36.250  13.900  1.00  0.00           H
ATOM   3761  C   GLN A 244      32.010  41.750  15.800  1.00  0.00           C
ATOM   3762  O   GLN A 244      33.190  42.220  15.820  1.00  0.00           O
ATOM   3763  N   ASP A 245      30.920  42.520  16.190  1.00  0.00           N
ATOM   3764  HN  ASP A 245      30.120  41.950  16.340  1.00  0.00           H
ATOM   3765  CA  ASP A 245      31.040  43.840  16.700  1.00  0.00           C
ATOM   3766  HA  ASP A 245      31.550  44.430  15.960  1.00  0.00           H
ATOM   3767  CB  ASP A 245      29.670  44.510  17.130  1.00  0.00           C
ATOM   3768  HB1 ASP A 245      29.070  44.660  16.210  1.00  0.00           H
ATOM   3769  HB2 ASP A 245      29.690  45.500  17.630  1.00  0.00           H
ATOM   3770  CG  ASP A 245      28.770  43.580  17.950  1.00  0.00           C
ATOM   3771  OD1 ASP A 245      28.770  42.410  17.750  1.00  0.00           O
ATOM   3772  OD2 ASP A 245      27.880  44.080  18.630  1.00  0.00           O
ATOM   3773  C   ASP A 245      31.940  43.920  18.010  1.00  0.00           C
ATOM   3774  O   ASP A 245      32.910  44.660  18.070  1.00  0.00           O
ATOM   3775  N   HSD A 246      31.750  42.890  18.870  1.00  0.00           N
ATOM   3776  HN  HSD A 246      30.910  42.370  18.720  1.00  0.00           H
ATOM   3777  CA  HSD A 246      32.600  42.540  19.970  1.00  0.00           C
ATOM   3778  HA  HSD A 246      32.720  43.460  20.540  1.00  0.00           H
ATOM   3779  CB  HSD A 246      31.930  41.670  21.010  1.00  0.00           C
ATOM   3780  HB1 HSD A 246      32.600  41.410  21.860  1.00  0.00           H
ATOM   3781  HB2 HSD A 246      31.560  40.750  20.510  1.00  0.00           H
ATOM   3782  ND1 HSD A 246      29.730  41.790  22.060  1.00  0.00           N
ATOM   3783  HD1 HSD A 246      29.420  40.910  21.700  1.00  0.00           H
ATOM   3784  CG  HSD A 246      30.900  42.390  21.780  1.00  0.00           C
ATOM   3785  CE1 HSD A 246      29.070  42.520  22.920  1.00  0.00           C
ATOM   3786  HE1 HSD A 246      28.080  42.250  23.270  1.00  0.00           H
ATOM   3787  NE2 HSD A 246      29.730  43.620  23.210  1.00  0.00           N
ATOM   3788  CD2 HSD A 246      30.840  43.570  22.510  1.00  0.00           C
ATOM   3789  HD2 HSD A 246      31.480  44.440  22.450  1.00  0.00           H
ATOM   3790  C   HSD A 246      34.000  42.050  19.570  1.00  0.00           C
ATOM   3791  O   HSD A 246      34.970  42.300  20.270  1.00  0.00           O
ATOM   3792  N   VAL A 247      34.200  41.340  18.460  1.00  0.00           N
ATOM   3793  HN  VAL A 247      33.400  41.040  17.940  1.00  0.00           H
ATOM   3794  CA  VAL A 247      35.490  40.840  17.880  1.00  0.00           C
ATOM   3795  HA  VAL A 247      35.970  40.220  18.620  1.00  0.00           H
ATOM   3796  CB  VAL A 247      35.280  39.810  16.770  1.00  0.00           C
ATOM   3797  HB  VAL A 247      34.720  40.360  15.980  1.00  0.00           H
ATOM   3798  CG1 VAL A 247      36.640  39.330  16.150  1.00  0.00           C
ATOM   3799 1HG1 VAL A 247      37.260  40.130  15.680  1.00  0.00           H
ATOM   3800 2HG1 VAL A 247      36.410  38.590  15.350  1.00  0.00           H
ATOM   3801 3HG1 VAL A 247      37.230  38.720  16.860  1.00  0.00           H
ATOM   3802  CG2 VAL A 247      34.360  38.610  17.140  1.00  0.00           C
ATOM   3803 1HG2 VAL A 247      33.380  38.870  17.580  1.00  0.00           H
ATOM   3804 2HG2 VAL A 247      34.810  37.930  17.890  1.00  0.00           H
ATOM   3805 3HG2 VAL A 247      34.370  37.920  16.270  1.00  0.00           H
ATOM   3806  C   VAL A 247      36.510  41.900  17.450  1.00  0.00           C
ATOM   3807  O   VAL A 247      37.660  41.840  17.800  1.00  0.00           O
ATOM   3808  N   ASP A 248      36.040  42.860  16.700  1.00  0.00           N
ATOM   3809  HN  ASP A 248      35.090  42.760  16.430  1.00  0.00           H
ATOM   3810  CA  ASP A 248      36.580  44.160  16.290  1.00  0.00           C
ATOM   3811  HA  ASP A 248      37.280  43.970  15.480  1.00  0.00           H
ATOM   3812  CB  ASP A 248      35.440  45.130  15.870  1.00  0.00           C
ATOM   3813  HB1 ASP A 248      34.910  45.530  16.760  1.00  0.00           H
ATOM   3814  HB2 ASP A 248      34.840  44.620  15.080  1.00  0.00           H
ATOM   3815  CG  ASP A 248      35.800  46.430  15.170  1.00  0.00           C
ATOM   3816  OD1 ASP A 248      35.040  47.410  15.300  1.00  0.00           O
ATOM   3817  OD2 ASP A 248      36.740  46.410  14.320  1.00  0.00           O
ATOM   3818  C   ASP A 248      37.480  44.840  17.360  1.00  0.00           C
ATOM   3819  O   ASP A 248      38.660  45.220  17.240  1.00  0.00           O
ATOM   3820  N   ILE A 249      36.930  45.000  18.590  1.00  0.00           N
ATOM   3821  HN  ILE A 249      36.110  44.470  18.820  1.00  0.00           H
ATOM   3822  CA  ILE A 249      37.540  45.600  19.740  1.00  0.00           C
ATOM   3823  HA  ILE A 249      38.110  46.360  19.230  1.00  0.00           H
ATOM   3824  CB  ILE A 249      36.430  46.210  20.670  1.00  0.00           C
ATOM   3825  HB  ILE A 249      36.920  46.510  21.630  1.00  0.00           H
ATOM   3826  CG2 ILE A 249      35.970  47.500  19.990  1.00  0.00           C
ATOM   3827 1HG2 ILE A 249      35.310  48.140  20.620  1.00  0.00           H
ATOM   3828 2HG2 ILE A 249      35.300  47.070  19.210  1.00  0.00           H
ATOM   3829 3HG2 ILE A 249      36.800  48.120  19.610  1.00  0.00           H
ATOM   3830  CG1 ILE A 249      35.190  45.280  21.110  1.00  0.00           C
ATOM   3831 1HG1 ILE A 249      35.490  44.260  21.430  1.00  0.00           H
ATOM   3832 2HG1 ILE A 249      34.530  45.180  20.220  1.00  0.00           H
ATOM   3833  CD  ILE A 249      34.280  45.840  22.170  1.00  0.00           C
ATOM   3834  HD1 ILE A 249      34.850  46.070  23.100  1.00  0.00           H
ATOM   3835  HD2 ILE A 249      33.500  45.110  22.460  1.00  0.00           H
ATOM   3836  HD3 ILE A 249      33.840  46.810  21.880  1.00  0.00           H
ATOM   3837  C   ILE A 249      38.500  44.690  20.520  1.00  0.00           C
ATOM   3838  O   ILE A 249      39.290  45.200  21.290  1.00  0.00           O
ATOM   3839  N   LEU A 250      38.470  43.340  20.260  1.00  0.00           N
ATOM   3840  HN  LEU A 250      37.720  42.850  19.820  1.00  0.00           H
ATOM   3841  CA  LEU A 250      39.460  42.330  20.760  1.00  0.00           C
ATOM   3842  HA  LEU A 250      39.850  42.660  21.710  1.00  0.00           H
ATOM   3843  CB  LEU A 250      38.800  41.010  20.940  1.00  0.00           C
ATOM   3844  HB1 LEU A 250      39.640  40.310  21.110  1.00  0.00           H
ATOM   3845  HB2 LEU A 250      38.200  40.790  20.040  1.00  0.00           H
ATOM   3846  CG  LEU A 250      37.820  40.950  22.100  1.00  0.00           C
ATOM   3847  HG  LEU A 250      37.140  41.800  21.880  1.00  0.00           H
ATOM   3848  CD1 LEU A 250      37.050  39.610  22.320  1.00  0.00           C
ATOM   3849 1HD1 LEU A 250      36.800  39.530  23.400  1.00  0.00           H
ATOM   3850 2HD1 LEU A 250      37.680  38.710  22.150  1.00  0.00           H
ATOM   3851 3HD1 LEU A 250      36.150  39.640  21.670  1.00  0.00           H
ATOM   3852  CD2 LEU A 250      38.530  41.140  23.390  1.00  0.00           C
ATOM   3853 1HD2 LEU A 250      37.810  41.060  24.230  1.00  0.00           H
ATOM   3854 2HD2 LEU A 250      38.950  42.160  23.510  1.00  0.00           H
ATOM   3855 3HD2 LEU A 250      39.360  40.410  23.500  1.00  0.00           H
ATOM   3856  C   LEU A 250      40.570  42.160  19.790  1.00  0.00           C
ATOM   3857  O   LEU A 250      41.650  41.670  20.140  1.00  0.00           O
ATOM   3858  N   GLY A 251      40.460  42.710  18.520  1.00  0.00           N
ATOM   3859  HN  GLY A 251      39.550  42.990  18.220  1.00  0.00           H
ATOM   3860  CA  GLY A 251      41.560  42.920  17.670  1.00  0.00           C
ATOM   3861  HA1 GLY A 251      41.130  43.550  16.900  1.00  0.00           H
ATOM   3862  HA2 GLY A 251      41.830  41.960  17.250  1.00  0.00           H
ATOM   3863  C   GLY A 251      42.870  43.540  18.100  1.00  0.00           C
ATOM   3864  O   GLY A 251      43.910  43.040  17.600  1.00  0.00           O
ATOM   3865  N   PRO A 252      42.890  44.640  18.860  1.00  0.00           N
ATOM   3866  CD  PRO A 252      41.870  45.670  18.750  1.00  0.00           C
ATOM   3867  HD1 PRO A 252      41.240  45.720  19.670  1.00  0.00           H
ATOM   3868  HD2 PRO A 252      41.260  45.510  17.840  1.00  0.00           H
ATOM   3869  CA  PRO A 252      44.130  45.220  19.310  1.00  0.00           C
ATOM   3870  HA  PRO A 252      44.850  45.320  18.500  1.00  0.00           H
ATOM   3871  CB  PRO A 252      43.720  46.530  19.850  1.00  0.00           C
ATOM   3872  HB1 PRO A 252      44.550  47.240  20.000  1.00  0.00           H
ATOM   3873  HB2 PRO A 252      43.220  46.520  20.840  1.00  0.00           H
ATOM   3874  CG  PRO A 252      42.730  46.940  18.800  1.00  0.00           C
ATOM   3875  HG1 PRO A 252      42.190  47.840  19.160  1.00  0.00           H
ATOM   3876  HG2 PRO A 252      43.150  47.130  17.790  1.00  0.00           H
ATOM   3877  C   PRO A 252      44.800  44.330  20.340  1.00  0.00           C
ATOM   3878  O   PRO A 252      46.000  44.020  20.120  1.00  0.00           O
ATOM   3879  N   LEU A 253      44.060  43.850  21.370  1.00  0.00           N
ATOM   3880  HN  LEU A 253      43.110  44.130  21.520  1.00  0.00           H
ATOM   3881  CA  LEU A 253      44.590  42.860  22.280  1.00  0.00           C
ATOM   3882  HA  LEU A 253      45.460  43.290  22.760  1.00  0.00           H
ATOM   3883  CB  LEU A 253      43.460  42.560  23.250  1.00  0.00           C
ATOM   3884  HB1 LEU A 253      43.860  41.800  23.950  1.00  0.00           H
ATOM   3885  HB2 LEU A 253      42.670  42.110  22.610  1.00  0.00           H
ATOM   3886  CG  LEU A 253      42.880  43.680  24.250  1.00  0.00           C
ATOM   3887  HG  LEU A 253      42.500  44.520  23.640  1.00  0.00           H
ATOM   3888  CD1 LEU A 253      41.800  43.130  25.170  1.00  0.00           C
ATOM   3889 1HD1 LEU A 253      41.070  42.540  24.570  1.00  0.00           H
ATOM   3890 2HD1 LEU A 253      41.250  43.840  25.810  1.00  0.00           H
ATOM   3891 3HD1 LEU A 253      42.230  42.430  25.920  1.00  0.00           H
ATOM   3892  CD2 LEU A 253      43.940  44.200  25.210  1.00  0.00           C
ATOM   3893 1HD2 LEU A 253      43.600  45.080  25.800  1.00  0.00           H
ATOM   3894 2HD2 LEU A 253      44.900  44.490  24.730  1.00  0.00           H
ATOM   3895 3HD2 LEU A 253      44.220  43.390  25.920  1.00  0.00           H
ATOM   3896  C   LEU A 253      45.180  41.640  21.590  1.00  0.00           C
ATOM   3897  O   LEU A 253      46.290  41.230  21.780  1.00  0.00           O
ATOM   3898  N   SER A 254      44.420  41.080  20.650  1.00  0.00           N
ATOM   3899  HN  SER A 254      43.620  41.590  20.340  1.00  0.00           H
ATOM   3900  CA  SER A 254      44.850  39.950  19.780  1.00  0.00           C
ATOM   3901  HA  SER A 254      45.110  39.040  20.300  1.00  0.00           H
ATOM   3902  CB  SER A 254      43.650  39.560  18.790  1.00  0.00           C
ATOM   3903  HB1 SER A 254      43.340  40.480  18.250  1.00  0.00           H
ATOM   3904  HB2 SER A 254      42.790  39.360  19.460  1.00  0.00           H
ATOM   3905  OG  SER A 254      43.920  38.520  17.890  1.00  0.00           O
ATOM   3906  HG1 SER A 254      44.410  37.820  18.330  1.00  0.00           H
ATOM   3907  C   SER A 254      46.080  40.180  19.010  1.00  0.00           C
ATOM   3908  O   SER A 254      46.990  39.330  18.960  1.00  0.00           O
ATOM   3909  N   ALA A 255      46.250  41.420  18.440  1.00  0.00           N
ATOM   3910  HN  ALA A 255      45.600  42.120  18.710  1.00  0.00           H
ATOM   3911  CA  ALA A 255      47.480  41.930  17.720  1.00  0.00           C
ATOM   3912  HA  ALA A 255      47.770  41.210  16.970  1.00  0.00           H
ATOM   3913  CB  ALA A 255      47.080  43.270  17.160  1.00  0.00           C
ATOM   3914  HB1 ALA A 255      46.450  43.940  17.780  1.00  0.00           H
ATOM   3915  HB2 ALA A 255      46.530  43.270  16.200  1.00  0.00           H
ATOM   3916  HB3 ALA A 255      47.970  43.930  17.080  1.00  0.00           H
ATOM   3917  C   ALA A 255      48.560  42.070  18.770  1.00  0.00           C
ATOM   3918  O   ALA A 255      49.650  41.520  18.590  1.00  0.00           O
ATOM   3919  N   GLN A 256      48.380  42.680  19.990  1.00  0.00           N
ATOM   3920  HN  GLN A 256      47.520  43.090  20.280  1.00  0.00           H
ATOM   3921  CA  GLN A 256      49.440  42.950  20.960  1.00  0.00           C
ATOM   3922  HA  GLN A 256      50.140  43.590  20.450  1.00  0.00           H
ATOM   3923  CB  GLN A 256      48.950  43.890  22.160  1.00  0.00           C
ATOM   3924  HB1 GLN A 256      49.830  44.000  22.830  1.00  0.00           H
ATOM   3925  HB2 GLN A 256      48.190  43.400  22.810  1.00  0.00           H
ATOM   3926  CG  GLN A 256      48.660  45.330  21.640  1.00  0.00           C
ATOM   3927  HG1 GLN A 256      47.850  45.370  20.870  1.00  0.00           H
ATOM   3928  HG2 GLN A 256      49.580  45.680  21.120  1.00  0.00           H
ATOM   3929  CD  GLN A 256      48.020  46.310  22.710  1.00  0.00           C
ATOM   3930  OE1 GLN A 256      46.920  46.850  22.450  1.00  0.00           O
ATOM   3931  NE2 GLN A 256      48.530  46.450  23.920  1.00  0.00           N
ATOM   3932 1HE2 GLN A 256      48.080  47.200  24.410  1.00  0.00           H
ATOM   3933 2HE2 GLN A 256      49.420  46.070  24.210  1.00  0.00           H
ATOM   3934  C   GLN A 256      50.070  41.710  21.430  1.00  0.00           C
ATOM   3935  O   GLN A 256      51.270  41.620  21.420  1.00  0.00           O
ATOM   3936  N   THR A 257      49.320  40.730  21.820  1.00  0.00           N
ATOM   3937  HN  THR A 257      48.340  40.910  21.840  1.00  0.00           H
ATOM   3938  CA  THR A 257      49.830  39.420  22.240  1.00  0.00           C
ATOM   3939  HA  THR A 257      50.600  39.490  22.990  1.00  0.00           H
ATOM   3940  CB  THR A 257      48.770  38.610  22.910  1.00  0.00           C
ATOM   3941  HB  THR A 257      49.190  37.640  23.250  1.00  0.00           H
ATOM   3942  OG1 THR A 257      47.620  38.460  22.130  1.00  0.00           O
ATOM   3943  HG1 THR A 257      47.340  39.380  22.110  1.00  0.00           H
ATOM   3944  CG2 THR A 257      48.310  39.250  24.230  1.00  0.00           C
ATOM   3945 1HG2 THR A 257      47.890  38.520  24.970  1.00  0.00           H
ATOM   3946 2HG2 THR A 257      47.520  39.990  23.960  1.00  0.00           H
ATOM   3947 3HG2 THR A 257      49.170  39.810  24.650  1.00  0.00           H
ATOM   3948  C   THR A 257      50.360  38.570  21.120  1.00  0.00           C
ATOM   3949  O   THR A 257      51.290  37.760  21.350  1.00  0.00           O
ATOM   3950  N   GLY A 258      49.820  38.680  19.900  1.00  0.00           N
ATOM   3951  HN  GLY A 258      49.130  39.380  19.780  1.00  0.00           H
ATOM   3952  CA  GLY A 258      50.180  37.890  18.740  1.00  0.00           C
ATOM   3953  HA1 GLY A 258      51.210  37.560  18.790  1.00  0.00           H
ATOM   3954  HA2 GLY A 258      49.950  38.420  17.830  1.00  0.00           H
ATOM   3955  C   GLY A 258      49.360  36.670  18.720  1.00  0.00           C
ATOM   3956  O   GLY A 258      49.650  35.790  17.960  1.00  0.00           O
ATOM   3957  N   ILE A 259      48.260  36.620  19.440  1.00  0.00           N
ATOM   3958  HN  ILE A 259      48.150  37.370  20.090  1.00  0.00           H
ATOM   3959  CA  ILE A 259      47.430  35.410  19.560  1.00  0.00           C
ATOM   3960  HA  ILE A 259      47.910  34.590  19.040  1.00  0.00           H
ATOM   3961  CB  ILE A 259      47.310  35.010  21.050  1.00  0.00           C
ATOM   3962  HB  ILE A 259      46.940  35.910  21.590  1.00  0.00           H
ATOM   3963  CG2 ILE A 259      46.250  33.870  21.250  1.00  0.00           C
ATOM   3964 1HG2 ILE A 259      45.220  34.290  21.340  1.00  0.00           H
ATOM   3965 2HG2 ILE A 259      46.580  33.220  22.080  1.00  0.00           H
ATOM   3966 3HG2 ILE A 259      46.490  33.230  20.380  1.00  0.00           H
ATOM   3967  CG1 ILE A 259      48.670  34.690  21.770  1.00  0.00           C
ATOM   3968 1HG1 ILE A 259      48.340  34.450  22.810  1.00  0.00           H
ATOM   3969 2HG1 ILE A 259      49.440  35.480  21.720  1.00  0.00           H
ATOM   3970  CD  ILE A 259      49.340  33.380  21.240  1.00  0.00           C
ATOM   3971  HD1 ILE A 259      49.850  33.470  20.260  1.00  0.00           H
ATOM   3972  HD2 ILE A 259      48.560  32.600  21.140  1.00  0.00           H
ATOM   3973  HD3 ILE A 259      50.080  32.910  21.920  1.00  0.00           H
ATOM   3974  C   ILE A 259      46.070  35.710  18.950  1.00  0.00           C
ATOM   3975  O   ILE A 259      45.430  36.740  19.270  1.00  0.00           O
ATOM   3976  N   ALA A 260      45.570  34.880  18.040  1.00  0.00           N
ATOM   3977  HN  ALA A 260      46.080  34.040  17.870  1.00  0.00           H
ATOM   3978  CA  ALA A 260      44.240  35.080  17.430  1.00  0.00           C
ATOM   3979  HA  ALA A 260      44.330  36.050  16.940  1.00  0.00           H
ATOM   3980  CB  ALA A 260      44.040  34.170  16.260  1.00  0.00           C
ATOM   3981  HB1 ALA A 260      44.950  33.940  15.680  1.00  0.00           H
ATOM   3982  HB2 ALA A 260      43.240  34.560  15.600  1.00  0.00           H
ATOM   3983  HB3 ALA A 260      43.790  33.140  16.610  1.00  0.00           H
ATOM   3984  C   ALA A 260      42.980  34.990  18.330  1.00  0.00           C
ATOM   3985  O   ALA A 260      42.970  34.340  19.410  1.00  0.00           O
ATOM   3986  N   VAL A 261      41.930  35.690  17.940  1.00  0.00           N
ATOM   3987  HN  VAL A 261      42.000  36.220  17.100  1.00  0.00           H
ATOM   3988  CA  VAL A 261      40.660  35.500  18.620  1.00  0.00           C
ATOM   3989  HA  VAL A 261      40.850  35.690  19.670  1.00  0.00           H
ATOM   3990  CB  VAL A 261      39.560  36.480  18.130  1.00  0.00           C
ATOM   3991  HB  VAL A 261      39.200  36.230  17.110  1.00  0.00           H
ATOM   3992  CG1 VAL A 261      38.310  36.350  18.960  1.00  0.00           C
ATOM   3993 1HG1 VAL A 261      38.780  36.510  19.960  1.00  0.00           H
ATOM   3994 2HG1 VAL A 261      37.680  35.460  18.750  1.00  0.00           H
ATOM   3995 3HG1 VAL A 261      37.720  37.230  18.630  1.00  0.00           H
ATOM   3996  CG2 VAL A 261      40.120  37.880  18.120  1.00  0.00           C
ATOM   3997 1HG2 VAL A 261      40.900  38.070  17.360  1.00  0.00           H
ATOM   3998 2HG2 VAL A 261      40.540  38.030  19.140  1.00  0.00           H
ATOM   3999 3HG2 VAL A 261      39.330  38.630  17.880  1.00  0.00           H
ATOM   4000  C   VAL A 261      40.150  34.060  18.690  1.00  0.00           C
ATOM   4001  O   VAL A 261      39.570  33.610  19.720  1.00  0.00           O
ATOM   4002  N   LEU A 262      40.110  33.370  17.470  1.00  0.00           N
ATOM   4003  HN  LEU A 262      40.330  33.780  16.580  1.00  0.00           H
ATOM   4004  CA  LEU A 262      39.600  31.920  17.360  1.00  0.00           C
ATOM   4005  HA  LEU A 262      38.590  32.030  17.720  1.00  0.00           H
ATOM   4006  CB  LEU A 262      39.580  31.580  15.870  1.00  0.00           C
ATOM   4007  HB1 LEU A 262      40.630  31.360  15.610  1.00  0.00           H
ATOM   4008  HB2 LEU A 262      39.330  32.520  15.330  1.00  0.00           H
ATOM   4009  CG  LEU A 262      38.610  30.480  15.500  1.00  0.00           C
ATOM   4010  HG  LEU A 262      38.830  29.550  16.080  1.00  0.00           H
ATOM   4011  CD1 LEU A 262      37.180  30.910  15.610  1.00  0.00           C
ATOM   4012 1HD1 LEU A 262      37.040  31.850  15.040  1.00  0.00           H
ATOM   4013 2HD1 LEU A 262      36.840  30.980  16.660  1.00  0.00           H
ATOM   4014 3HD1 LEU A 262      36.540  30.100  15.190  1.00  0.00           H
ATOM   4015  CD2 LEU A 262      38.970  30.120  14.070  1.00  0.00           C
ATOM   4016 1HD2 LEU A 262      38.630  30.930  13.390  1.00  0.00           H
ATOM   4017 2HD2 LEU A 262      38.430  29.200  13.750  1.00  0.00           H
ATOM   4018 3HD2 LEU A 262      40.050  29.900  13.950  1.00  0.00           H
ATOM   4019  C   LEU A 262      40.370  30.950  18.240  1.00  0.00           C
ATOM   4020  O   LEU A 262      39.770  30.200  19.020  1.00  0.00           O
ATOM   4021  N   ASP A 263      41.700  31.030  18.200  1.00  0.00           N
ATOM   4022  HN  ASP A 263      42.070  31.680  17.540  1.00  0.00           H
ATOM   4023  CA  ASP A 263      42.640  30.360  19.020  1.00  0.00           C
ATOM   4024  HA  ASP A 263      42.570  29.280  19.130  1.00  0.00           H
ATOM   4025  CB  ASP A 263      44.060  30.930  18.660  1.00  0.00           C
ATOM   4026  HB1 ASP A 263      44.740  30.690  19.510  1.00  0.00           H
ATOM   4027  HB2 ASP A 263      44.040  32.030  18.500  1.00  0.00           H
ATOM   4028  CG  ASP A 263      44.570  30.370  17.370  1.00  0.00           C
ATOM   4029  OD1 ASP A 263      43.820  30.220  16.360  1.00  0.00           O
ATOM   4030  OD2 ASP A 263      45.830  30.170  17.300  1.00  0.00           O
ATOM   4031  C   ASP A 263      42.420  30.640  20.500  1.00  0.00           C
ATOM   4032  O   ASP A 263      42.480  29.730  21.310  1.00  0.00           O
ATOM   4033  N   MET A 264      42.140  31.900  20.840  1.00  0.00           N
ATOM   4034  HN  MET A 264      42.090  32.630  20.170  1.00  0.00           H
ATOM   4035  CA  MET A 264      41.710  32.250  22.210  1.00  0.00           C
ATOM   4036  HA  MET A 264      42.530  31.950  22.860  1.00  0.00           H
ATOM   4037  CB  MET A 264      41.600  33.760  22.530  1.00  0.00           C
ATOM   4038  HB1 MET A 264      40.710  34.080  21.950  1.00  0.00           H
ATOM   4039  HB2 MET A 264      42.520  34.280  22.180  1.00  0.00           H
ATOM   4040  CG  MET A 264      41.330  34.110  24.000  1.00  0.00           C
ATOM   4041  HG1 MET A 264      40.340  33.750  24.360  1.00  0.00           H
ATOM   4042  HG2 MET A 264      41.180  35.210  23.940  1.00  0.00           H
ATOM   4043  SD  MET A 264      42.580  33.830  25.290  1.00  0.00           S
ATOM   4044  CE  MET A 264      43.560  35.200  24.780  1.00  0.00           C
ATOM   4045  HE1 MET A 264      43.250  36.200  25.150  1.00  0.00           H
ATOM   4046  HE2 MET A 264      44.040  35.150  23.770  1.00  0.00           H
ATOM   4047  HE3 MET A 264      44.400  35.160  25.510  1.00  0.00           H
ATOM   4048  C   MET A 264      40.370  31.670  22.660  1.00  0.00           C
ATOM   4049  O   MET A 264      40.280  31.140  23.760  1.00  0.00           O
ATOM   4050  N   CYS A 265      39.350  31.640  21.720  1.00  0.00           N
ATOM   4051  HN  CYS A 265      39.390  32.180  20.880  1.00  0.00           H
ATOM   4052  CA  CYS A 265      38.130  30.910  22.000  1.00  0.00           C
ATOM   4053  HA  CYS A 265      37.720  31.320  22.910  1.00  0.00           H
ATOM   4054  CB  CYS A 265      37.080  31.110  20.930  1.00  0.00           C
ATOM   4055  HB1 CYS A 265      36.090  30.660  21.180  1.00  0.00           H
ATOM   4056  HB2 CYS A 265      37.300  30.610  19.960  1.00  0.00           H
ATOM   4057  SG  CYS A 265      36.690  32.930  20.510  1.00  0.00           S
ATOM   4058  HG1 CYS A 265      37.710  33.340  19.790  1.00  0.00           H
ATOM   4059  C   CYS A 265      38.250  29.420  22.250  1.00  0.00           C
ATOM   4060  O   CYS A 265      37.590  28.870  23.080  1.00  0.00           O
ATOM   4061  N   ALA A 266      39.070  28.760  21.430  1.00  0.00           N
ATOM   4062  HN  ALA A 266      39.610  29.250  20.750  1.00  0.00           H
ATOM   4063  CA  ALA A 266      39.400  27.380  21.640  1.00  0.00           C
ATOM   4064  HA  ALA A 266      38.560  26.710  21.640  1.00  0.00           H
ATOM   4065  CB  ALA A 266      40.350  26.830  20.510  1.00  0.00           C
ATOM   4066  HB1 ALA A 266      39.820  26.990  19.540  1.00  0.00           H
ATOM   4067  HB2 ALA A 266      40.460  25.730  20.660  1.00  0.00           H
ATOM   4068  HB3 ALA A 266      41.290  27.390  20.620  1.00  0.00           H
ATOM   4069  C   ALA A 266      40.180  27.090  22.930  1.00  0.00           C
ATOM   4070  O   ALA A 266      39.960  26.000  23.520  1.00  0.00           O
ATOM   4071  N   SER A 267      41.020  28.030  23.400  1.00  0.00           N
ATOM   4072  HN  SER A 267      41.130  28.850  22.840  1.00  0.00           H
ATOM   4073  CA  SER A 267      41.690  27.950  24.750  1.00  0.00           C
ATOM   4074  HA  SER A 267      42.180  26.980  24.750  1.00  0.00           H
ATOM   4075  CB  SER A 267      42.740  29.100  24.930  1.00  0.00           C
ATOM   4076  HB1 SER A 267      43.200  28.870  25.920  1.00  0.00           H
ATOM   4077  HB2 SER A 267      42.300  30.100  25.080  1.00  0.00           H
ATOM   4078  OG  SER A 267      43.670  29.060  23.870  1.00  0.00           O
ATOM   4079  HG1 SER A 267      43.310  29.620  23.180  1.00  0.00           H
ATOM   4080  C   SER A 267      40.580  27.990  25.850  1.00  0.00           C
ATOM   4081  O   SER A 267      40.500  27.190  26.750  1.00  0.00           O
ATOM   4082  N   LEU A 268      39.670  28.990  25.670  1.00  0.00           N
ATOM   4083  HN  LEU A 268      39.650  29.680  24.960  1.00  0.00           H
ATOM   4084  CA  LEU A 268      38.590  29.200  26.600  1.00  0.00           C
ATOM   4085  HA  LEU A 268      39.040  29.250  27.590  1.00  0.00           H
ATOM   4086  CB  LEU A 268      37.860  30.570  26.320  1.00  0.00           C
ATOM   4087  HB1 LEU A 268      37.440  30.600  25.290  1.00  0.00           H
ATOM   4088  HB2 LEU A 268      38.560  31.430  26.430  1.00  0.00           H
ATOM   4089  CG  LEU A 268      36.620  30.830  27.190  1.00  0.00           C
ATOM   4090  HG  LEU A 268      35.870  30.060  26.910  1.00  0.00           H
ATOM   4091  CD1 LEU A 268      36.910  30.850  28.680  1.00  0.00           C
ATOM   4092 1HD1 LEU A 268      36.040  31.210  29.270  1.00  0.00           H
ATOM   4093 2HD1 LEU A 268      37.710  31.600  28.860  1.00  0.00           H
ATOM   4094 3HD1 LEU A 268      37.360  29.870  28.940  1.00  0.00           H
ATOM   4095  CD2 LEU A 268      35.910  32.170  26.830  1.00  0.00           C
ATOM   4096 1HD2 LEU A 268      34.920  32.410  27.260  1.00  0.00           H
ATOM   4097 2HD2 LEU A 268      35.820  32.230  25.720  1.00  0.00           H
ATOM   4098 3HD2 LEU A 268      36.540  32.990  27.250  1.00  0.00           H
ATOM   4099  C   LEU A 268      37.610  28.040  26.610  1.00  0.00           C
ATOM   4100  O   LEU A 268      37.200  27.590  27.670  1.00  0.00           O
ATOM   4101  N   LYS A 269      37.120  27.440  25.420  1.00  0.00           N
ATOM   4102  HN  LYS A 269      37.460  27.840  24.570  1.00  0.00           H
ATOM   4103  CA  LYS A 269      36.320  26.280  25.420  1.00  0.00           C
ATOM   4104  HA  LYS A 269      35.390  26.380  25.960  1.00  0.00           H
ATOM   4105  CB  LYS A 269      36.000  26.120  23.930  1.00  0.00           C
ATOM   4106  HB1 LYS A 269      36.950  26.180  23.360  1.00  0.00           H
ATOM   4107  HB2 LYS A 269      35.360  26.920  23.500  1.00  0.00           H
ATOM   4108  CG  LYS A 269      35.390  24.730  23.690  1.00  0.00           C
ATOM   4109  HG1 LYS A 269      34.430  24.750  24.250  1.00  0.00           H
ATOM   4110  HG2 LYS A 269      36.070  23.970  24.130  1.00  0.00           H
ATOM   4111  CD  LYS A 269      35.180  24.440  22.190  1.00  0.00           C
ATOM   4112  HD1 LYS A 269      36.130  24.730  21.710  1.00  0.00           H
ATOM   4113  HD2 LYS A 269      34.320  25.050  21.820  1.00  0.00           H
ATOM   4114  CE  LYS A 269      34.810  22.970  21.950  1.00  0.00           C
ATOM   4115  HE1 LYS A 269      34.170  22.670  21.100  1.00  0.00           H
ATOM   4116  HE2 LYS A 269      34.160  22.650  22.790  1.00  0.00           H
ATOM   4117  NZ  LYS A 269      36.070  22.150  22.000  1.00  0.00           N
ATOM   4118  HZ1 LYS A 269      36.580  22.340  22.880  1.00  0.00           H
ATOM   4119  HZ2 LYS A 269      36.660  22.450  21.190  1.00  0.00           H
ATOM   4120  HZ3 LYS A 269      35.820  21.150  21.870  1.00  0.00           H
ATOM   4121  C   LYS A 269      37.060  25.070  26.110  1.00  0.00           C
ATOM   4122  O   LYS A 269      36.460  24.190  26.720  1.00  0.00           O
ATOM   4123  N   GLU A 270      38.390  24.870  26.080  1.00  0.00           N
ATOM   4124  HN  GLU A 270      38.910  25.520  25.530  1.00  0.00           H
ATOM   4125  CA  GLU A 270      39.100  23.880  26.870  1.00  0.00           C
ATOM   4126  HA  GLU A 270      38.540  22.960  26.800  1.00  0.00           H
ATOM   4127  CB  GLU A 270      40.450  23.500  26.150  1.00  0.00           C
ATOM   4128  HB1 GLU A 270      41.020  24.430  25.950  1.00  0.00           H
ATOM   4129  HB2 GLU A 270      40.080  23.130  25.170  1.00  0.00           H
ATOM   4130  CG  GLU A 270      41.210  22.380  26.810  1.00  0.00           C
ATOM   4131  HG1 GLU A 270      40.840  21.350  26.600  1.00  0.00           H
ATOM   4132  HG2 GLU A 270      41.150  22.550  27.910  1.00  0.00           H
ATOM   4133  CD  GLU A 270      42.710  22.550  26.540  1.00  0.00           C
ATOM   4134  OE1 GLU A 270      43.330  21.650  25.970  1.00  0.00           O
ATOM   4135  OE2 GLU A 270      43.270  23.530  27.000  1.00  0.00           O
ATOM   4136  C   GLU A 270      39.030  24.160  28.390  1.00  0.00           C
ATOM   4137  O   GLU A 270      38.770  23.310  29.270  1.00  0.00           O
ATOM   4138  N   LEU A 271      39.170  25.490  28.850  1.00  0.00           N
ATOM   4139  HN  LEU A 271      39.380  26.230  28.220  1.00  0.00           H
ATOM   4140  CA  LEU A 271      39.060  25.870  30.290  1.00  0.00           C
ATOM   4141  HA  LEU A 271      39.770  25.290  30.850  1.00  0.00           H
ATOM   4142  CB  LEU A 271      39.150  27.370  30.500  1.00  0.00           C
ATOM   4143  HB1 LEU A 271      38.850  27.570  31.550  1.00  0.00           H
ATOM   4144  HB2 LEU A 271      38.370  27.820  29.860  1.00  0.00           H
ATOM   4145  CG  LEU A 271      40.520  28.020  30.200  1.00  0.00           C
ATOM   4146  HG  LEU A 271      40.930  27.530  29.290  1.00  0.00           H
ATOM   4147  CD1 LEU A 271      40.550  29.540  29.950  1.00  0.00           C
ATOM   4148 1HD1 LEU A 271      41.450  29.940  29.430  1.00  0.00           H
ATOM   4149 2HD1 LEU A 271      40.400  30.060  30.920  1.00  0.00           H
ATOM   4150 3HD1 LEU A 271      39.590  29.770  29.430  1.00  0.00           H
ATOM   4151  CD2 LEU A 271      41.480  27.810  31.370  1.00  0.00           C
ATOM   4152 1HD2 LEU A 271      42.520  28.120  31.110  1.00  0.00           H
ATOM   4153 2HD2 LEU A 271      41.630  26.710  31.450  1.00  0.00           H
ATOM   4154 3HD2 LEU A 271      41.080  28.280  32.290  1.00  0.00           H
ATOM   4155  C   LEU A 271      37.770  25.520  30.850  1.00  0.00           C
ATOM   4156  O   LEU A 271      37.650  25.060  32.010  1.00  0.00           O
ATOM   4157  N   LEU A 272      36.730  25.710  30.010  1.00  0.00           N
ATOM   4158  HN  LEU A 272      36.810  26.210  29.150  1.00  0.00           H
ATOM   4159  CA  LEU A 272      35.390  25.270  30.320  1.00  0.00           C
ATOM   4160  HA  LEU A 272      35.220  25.670  31.310  1.00  0.00           H
ATOM   4161  CB  LEU A 272      34.430  25.960  29.420  1.00  0.00           C
ATOM   4162  HB1 LEU A 272      33.380  25.610  29.490  1.00  0.00           H
ATOM   4163  HB2 LEU A 272      34.770  25.730  28.390  1.00  0.00           H
ATOM   4164  CG  LEU A 272      34.340  27.550  29.450  1.00  0.00           C
ATOM   4165  HG  LEU A 272      35.410  27.870  29.400  1.00  0.00           H
ATOM   4166  CD1 LEU A 272      33.620  28.120  28.280  1.00  0.00           C
ATOM   4167 1HD1 LEU A 272      34.090  29.100  28.040  1.00  0.00           H
ATOM   4168 2HD1 LEU A 272      32.530  28.310  28.350  1.00  0.00           H
ATOM   4169 3HD1 LEU A 272      33.740  27.470  27.380  1.00  0.00           H
ATOM   4170  CD2 LEU A 272      33.930  28.120  30.770  1.00  0.00           C
ATOM   4171 1HD2 LEU A 272      34.060  29.220  30.680  1.00  0.00           H
ATOM   4172 2HD2 LEU A 272      34.480  27.730  31.650  1.00  0.00           H
ATOM   4173 3HD2 LEU A 272      32.840  27.930  30.900  1.00  0.00           H
ATOM   4174  C   LEU A 272      35.150  23.760  30.350  1.00  0.00           C
ATOM   4175  O   LEU A 272      34.580  23.230  31.320  1.00  0.00           O
ATOM   4176  N   GLN A 273      35.720  23.010  29.430  1.00  0.00           N
ATOM   4177  HN  GLN A 273      36.160  23.430  28.640  1.00  0.00           H
ATOM   4178  CA  GLN A 273      35.690  21.530  29.370  1.00  0.00           C
ATOM   4179  HA  GLN A 273      34.670  21.280  29.600  1.00  0.00           H
ATOM   4180  CB  GLN A 273      36.080  20.970  28.000  1.00  0.00           C
ATOM   4181  HB1 GLN A 273      36.300  19.880  28.070  1.00  0.00           H
ATOM   4182  HB2 GLN A 273      36.990  21.460  27.590  1.00  0.00           H
ATOM   4183  CG  GLN A 273      34.890  21.290  26.960  1.00  0.00           C
ATOM   4184  HG1 GLN A 273      35.250  20.930  25.980  1.00  0.00           H
ATOM   4185  HG2 GLN A 273      34.680  22.380  26.900  1.00  0.00           H
ATOM   4186  CD  GLN A 273      33.620  20.520  27.240  1.00  0.00           C
ATOM   4187  OE1 GLN A 273      32.590  21.050  27.750  1.00  0.00           O
ATOM   4188  NE2 GLN A 273      33.610  19.210  27.010  1.00  0.00           N
ATOM   4189 1HE2 GLN A 273      32.920  18.710  27.530  1.00  0.00           H
ATOM   4190 2HE2 GLN A 273      34.450  18.710  26.770  1.00  0.00           H
ATOM   4191  C   GLN A 273      36.460  20.830  30.460  1.00  0.00           C
ATOM   4192  O   GLN A 273      36.040  19.750  30.970  1.00  0.00           O
ATOM   4193  N   ASN A 274      37.520  21.430  30.900  1.00  0.00           N
ATOM   4194  HN  ASN A 274      37.860  22.260  30.480  1.00  0.00           H
ATOM   4195  CA  ASN A 274      38.500  20.790  31.860  1.00  0.00           C
ATOM   4196  HA  ASN A 274      38.150  19.780  32.020  1.00  0.00           H
ATOM   4197  CB  ASN A 274      39.880  20.690  31.320  1.00  0.00           C
ATOM   4198  HB1 ASN A 274      40.600  20.180  31.990  1.00  0.00           H
ATOM   4199  HB2 ASN A 274      40.230  21.720  31.120  1.00  0.00           H
ATOM   4200  CG  ASN A 274      39.900  19.930  29.960  1.00  0.00           C
ATOM   4201  OD1 ASN A 274      38.990  19.230  29.510  1.00  0.00           O
ATOM   4202  ND2 ASN A 274      40.990  20.160  29.190  1.00  0.00           N
ATOM   4203 1HD2 ASN A 274      41.050  19.530  28.410  1.00  0.00           H
ATOM   4204 2HD2 ASN A 274      41.760  20.680  29.560  1.00  0.00           H
ATOM   4205  C   ASN A 274      38.550  21.570  33.240  1.00  0.00           C
ATOM   4206  O   ASN A 274      38.600  20.960  34.320  1.00  0.00           O
ATOM   4207  N   GLY A 275      38.560  22.940  33.280  1.00  0.00           N
ATOM   4208  HN  GLY A 275      38.500  23.560  32.500  1.00  0.00           H
ATOM   4209  CA  GLY A 275      38.720  23.690  34.530  1.00  0.00           C
ATOM   4210  HA1 GLY A 275      38.440  23.090  35.380  1.00  0.00           H
ATOM   4211  HA2 GLY A 275      38.080  24.560  34.490  1.00  0.00           H
ATOM   4212  C   GLY A 275      40.150  24.130  34.650  1.00  0.00           C
ATOM   4213  O   GLY A 275      41.060  23.670  33.990  1.00  0.00           O
ATOM   4214  N   MET A 276      40.430  25.060  35.550  1.00  0.00           N
ATOM   4215  HN  MET A 276      39.750  25.530  36.110  1.00  0.00           H
ATOM   4216  CA  MET A 276      41.750  25.480  35.870  1.00  0.00           C
ATOM   4217  HA  MET A 276      42.320  25.670  34.980  1.00  0.00           H
ATOM   4218  CB  MET A 276      41.520  26.890  36.650  1.00  0.00           C
ATOM   4219  HB1 MET A 276      42.520  27.280  36.920  1.00  0.00           H
ATOM   4220  HB2 MET A 276      40.870  26.710  37.530  1.00  0.00           H
ATOM   4221  CG  MET A 276      40.840  27.920  35.780  1.00  0.00           C
ATOM   4222  HG1 MET A 276      39.960  27.420  35.310  1.00  0.00           H
ATOM   4223  HG2 MET A 276      41.400  28.140  34.850  1.00  0.00           H
ATOM   4224  SD  MET A 276      40.330  29.440  36.710  1.00  0.00           S
ATOM   4225  CE  MET A 276      42.010  30.080  36.990  1.00  0.00           C
ATOM   4226  HE1 MET A 276      41.970  31.130  37.360  1.00  0.00           H
ATOM   4227  HE2 MET A 276      42.570  29.940  36.050  1.00  0.00           H
ATOM   4228  HE3 MET A 276      42.610  29.560  37.770  1.00  0.00           H
ATOM   4229  C   MET A 276      42.640  24.450  36.630  1.00  0.00           C
ATOM   4230  O   MET A 276      43.780  24.170  36.280  1.00  0.00           O
ATOM   4231  N   ASN A 277      42.060  23.820  37.650  1.00  0.00           N
ATOM   4232  HN  ASN A 277      41.210  24.270  37.940  1.00  0.00           H
ATOM   4233  CA  ASN A 277      42.500  22.530  38.320  1.00  0.00           C
ATOM   4234  HA  ASN A 277      41.740  22.230  39.020  1.00  0.00           H
ATOM   4235  CB  ASN A 277      42.640  21.440  37.250  1.00  0.00           C
ATOM   4236  HB1 ASN A 277      42.800  20.450  37.730  1.00  0.00           H
ATOM   4237  HB2 ASN A 277      43.490  21.630  36.550  1.00  0.00           H
ATOM   4238  CG  ASN A 277      41.210  21.360  36.640  1.00  0.00           C
ATOM   4239  OD1 ASN A 277      40.140  21.600  37.210  1.00  0.00           O
ATOM   4240  ND2 ASN A 277      41.180  20.860  35.360  1.00  0.00           N
ATOM   4241 1HD2 ASN A 277      40.280  20.720  34.930  1.00  0.00           H
ATOM   4242 2HD2 ASN A 277      42.000  20.870  34.790  1.00  0.00           H
ATOM   4243  C   ASN A 277      43.710  22.700  39.320  1.00  0.00           C
ATOM   4244  O   ASN A 277      44.690  21.880  39.350  1.00  0.00           O
ATOM   4245  N   GLY A 278      43.780  23.820  40.070  1.00  0.00           N
ATOM   4246  HN  GLY A 278      43.000  24.440  40.090  1.00  0.00           H
ATOM   4247  CA  GLY A 278      44.830  24.010  40.990  1.00  0.00           C
ATOM   4248  HA1 GLY A 278      45.410  23.130  41.210  1.00  0.00           H
ATOM   4249  HA2 GLY A 278      44.360  24.450  41.860  1.00  0.00           H
ATOM   4250  C   GLY A 278      45.740  25.190  40.500  1.00  0.00           C
ATOM   4251  O   GLY A 278      46.880  25.300  41.090  1.00  0.00           O
ATOM   4252  N   ARG A 279      45.390  26.010  39.560  1.00  0.00           N
ATOM   4253  HN  ARG A 279      44.470  25.940  39.180  1.00  0.00           H
ATOM   4254  CA  ARG A 279      46.240  27.150  39.160  1.00  0.00           C
ATOM   4255  HA  ARG A 279      46.820  27.480  40.010  1.00  0.00           H
ATOM   4256  CB  ARG A 279      47.270  26.930  38.080  1.00  0.00           C
ATOM   4257  HB1 ARG A 279      47.790  27.860  37.780  1.00  0.00           H
ATOM   4258  HB2 ARG A 279      46.730  26.620  37.160  1.00  0.00           H
ATOM   4259  CG  ARG A 279      48.360  25.900  38.370  1.00  0.00           C
ATOM   4260  HG1 ARG A 279      47.860  24.920  38.550  1.00  0.00           H
ATOM   4261  HG2 ARG A 279      48.890  26.300  39.250  1.00  0.00           H
ATOM   4262  CD  ARG A 279      49.380  25.690  37.230  1.00  0.00           C
ATOM   4263  HD1 ARG A 279      50.300  25.200  37.610  1.00  0.00           H
ATOM   4264  HD2 ARG A 279      49.670  26.720  36.930  1.00  0.00           H
ATOM   4265  NE  ARG A 279      48.590  25.020  36.130  1.00  0.00           N
ATOM   4266  HE  ARG A 279      47.730  24.620  36.440  1.00  0.00           H
ATOM   4267  CZ  ARG A 279      49.040  24.750  34.930  1.00  0.00           C
ATOM   4268  NH1 ARG A 279      48.300  24.080  34.080  1.00  0.00           N
ATOM   4269 1HH1 ARG A 279      47.430  23.700  34.410  1.00  0.00           H
ATOM   4270 2HH1 ARG A 279      48.600  23.850  33.150  1.00  0.00           H
ATOM   4271  NH2 ARG A 279      50.260  24.980  34.580  1.00  0.00           N
ATOM   4272 1HH2 ARG A 279      50.880  25.260  35.320  1.00  0.00           H
ATOM   4273 2HH2 ARG A 279      50.550  24.910  33.630  1.00  0.00           H
ATOM   4274  C   ARG A 279      45.450  28.370  38.860  1.00  0.00           C
ATOM   4275  O   ARG A 279      44.310  28.220  38.390  1.00  0.00           O
ATOM   4276  N   THR A 280      45.950  29.610  39.070  1.00  0.00           N
ATOM   4277  HN  THR A 280      46.920  29.580  39.310  1.00  0.00           H
ATOM   4278  CA  THR A 280      45.300  30.830  38.860  1.00  0.00           C
ATOM   4279  HA  THR A 280      44.240  30.690  38.970  1.00  0.00           H
ATOM   4280  CB  THR A 280      45.640  31.910  39.930  1.00  0.00           C
ATOM   4281  HB  THR A 280      45.200  32.900  39.690  1.00  0.00           H
ATOM   4282  OG1 THR A 280      47.080  32.000  40.160  1.00  0.00           O
ATOM   4283  HG1 THR A 280      47.570  32.080  39.340  1.00  0.00           H
ATOM   4284  CG2 THR A 280      44.970  31.500  41.290  1.00  0.00           C
ATOM   4285 1HG2 THR A 280      45.160  30.450  41.590  1.00  0.00           H
ATOM   4286 2HG2 THR A 280      43.870  31.620  41.170  1.00  0.00           H
ATOM   4287 3HG2 THR A 280      45.200  32.200  42.120  1.00  0.00           H
ATOM   4288  C   THR A 280      45.680  31.470  37.530  1.00  0.00           C
ATOM   4289  O   THR A 280      46.820  31.380  37.150  1.00  0.00           O
ATOM   4290  N   ILE A 281      44.790  32.300  36.980  1.00  0.00           N
ATOM   4291  HN  ILE A 281      43.870  32.170  37.340  1.00  0.00           H
ATOM   4292  CA  ILE A 281      45.020  33.190  35.900  1.00  0.00           C
ATOM   4293  HA  ILE A 281      46.060  33.080  35.610  1.00  0.00           H
ATOM   4294  CB  ILE A 281      44.120  32.900  34.720  1.00  0.00           C
ATOM   4295  HB  ILE A 281      43.070  32.760  35.040  1.00  0.00           H
ATOM   4296  CG2 ILE A 281      44.180  34.110  33.680  1.00  0.00           C
ATOM   4297 1HG2 ILE A 281      45.230  34.180  33.350  1.00  0.00           H
ATOM   4298 2HG2 ILE A 281      43.910  35.080  34.150  1.00  0.00           H
ATOM   4299 3HG2 ILE A 281      43.650  33.800  32.750  1.00  0.00           H
ATOM   4300  CG1 ILE A 281      44.450  31.460  34.080  1.00  0.00           C
ATOM   4301 1HG1 ILE A 281      44.430  30.780  34.960  1.00  0.00           H
ATOM   4302 2HG1 ILE A 281      45.490  31.610  33.730  1.00  0.00           H
ATOM   4303  CD  ILE A 281      43.460  31.000  33.020  1.00  0.00           C
ATOM   4304  HD1 ILE A 281      43.350  31.650  32.130  1.00  0.00           H
ATOM   4305  HD2 ILE A 281      42.440  31.040  33.470  1.00  0.00           H
ATOM   4306  HD3 ILE A 281      43.680  29.950  32.740  1.00  0.00           H
ATOM   4307  C   ILE A 281      44.860  34.590  36.400  1.00  0.00           C
ATOM   4308  O   ILE A 281      43.820  34.880  37.000  1.00  0.00           O
ATOM   4309  N   LEU A 282      45.900  35.420  36.290  1.00  0.00           N
ATOM   4310  HN  LEU A 282      46.610  35.100  35.670  1.00  0.00           H
ATOM   4311  CA  LEU A 282      45.980  36.780  36.820  1.00  0.00           C
ATOM   4312  HA  LEU A 282      47.030  37.030  36.730  1.00  0.00           H
ATOM   4313  CB  LEU A 282      45.230  37.760  35.940  1.00  0.00           C
ATOM   4314  HB1 LEU A 282      44.120  37.790  36.080  1.00  0.00           H
ATOM   4315  HB2 LEU A 282      45.280  37.290  34.940  1.00  0.00           H
ATOM   4316  CG  LEU A 282      45.780  39.210  35.940  1.00  0.00           C
ATOM   4317  HG  LEU A 282      45.660  39.580  36.980  1.00  0.00           H
ATOM   4318  CD1 LEU A 282      47.330  39.190  35.660  1.00  0.00           C
ATOM   4319 1HD1 LEU A 282      47.710  40.220  35.570  1.00  0.00           H
ATOM   4320 2HD1 LEU A 282      47.530  38.550  34.770  1.00  0.00           H
ATOM   4321 3HD1 LEU A 282      47.810  38.810  36.590  1.00  0.00           H
ATOM   4322  CD2 LEU A 282      45.050  39.890  34.750  1.00  0.00           C
ATOM   4323 1HD2 LEU A 282      45.270  39.260  33.860  1.00  0.00           H
ATOM   4324 2HD2 LEU A 282      45.490  40.880  34.520  1.00  0.00           H
ATOM   4325 3HD2 LEU A 282      43.950  39.940  34.900  1.00  0.00           H
ATOM   4326  C   LEU A 282      45.520  36.960  38.310  1.00  0.00           C
ATOM   4327  O   LEU A 282      45.010  38.000  38.680  1.00  0.00           O
ATOM   4328  N   GLY A 283      45.870  36.070  39.180  1.00  0.00           N
ATOM   4329  HN  GLY A 283      46.420  35.290  38.870  1.00  0.00           H
ATOM   4330  CA  GLY A 283      45.400  36.060  40.520  1.00  0.00           C
ATOM   4331  HA1 GLY A 283      45.610  37.050  40.900  1.00  0.00           H
ATOM   4332  HA2 GLY A 283      45.820  35.200  41.030  1.00  0.00           H
ATOM   4333  C   GLY A 283      43.960  35.810  40.750  1.00  0.00           C
ATOM   4334  O   GLY A 283      43.480  36.290  41.800  1.00  0.00           O
ATOM   4335  N   SER A 284      43.190  35.190  39.890  1.00  0.00           N
ATOM   4336  HN  SER A 284      43.360  34.990  38.930  1.00  0.00           H
ATOM   4337  CA  SER A 284      41.810  34.850  40.180  1.00  0.00           C
ATOM   4338  HA  SER A 284      41.560  35.210  41.160  1.00  0.00           H
ATOM   4339  CB  SER A 284      40.880  35.600  39.210  1.00  0.00           C
ATOM   4340  HB1 SER A 284      41.100  35.330  38.160  1.00  0.00           H
ATOM   4341  HB2 SER A 284      41.130  36.680  39.240  1.00  0.00           H
ATOM   4342  OG  SER A 284      39.470  35.350  39.340  1.00  0.00           O
ATOM   4343  HG1 SER A 284      39.080  35.150  38.480  1.00  0.00           H
ATOM   4344  C   SER A 284      41.660  33.280  40.000  1.00  0.00           C
ATOM   4345  O   SER A 284      42.370  32.640  39.220  1.00  0.00           O
ATOM   4346  N   ALA A 285      40.770  32.750  40.800  1.00  0.00           N
ATOM   4347  HN  ALA A 285      40.150  33.330  41.330  1.00  0.00           H
ATOM   4348  CA  ALA A 285      40.520  31.310  40.710  1.00  0.00           C
ATOM   4349  HA  ALA A 285      41.240  30.890  40.030  1.00  0.00           H
ATOM   4350  CB  ALA A 285      40.530  30.660  42.130  1.00  0.00           C
ATOM   4351  HB1 ALA A 285      40.100  29.640  42.160  1.00  0.00           H
ATOM   4352  HB2 ALA A 285      39.910  31.340  42.760  1.00  0.00           H
ATOM   4353  HB3 ALA A 285      41.590  30.760  42.460  1.00  0.00           H
ATOM   4354  C   ALA A 285      39.260  31.100  39.940  1.00  0.00           C
ATOM   4355  O   ALA A 285      39.050  29.970  39.570  1.00  0.00           O
ATOM   4356  N   LEU A 286      38.500  32.170  39.610  1.00  0.00           N
ATOM   4357  HN  LEU A 286      38.890  33.020  39.950  1.00  0.00           H
ATOM   4358  CA  LEU A 286      37.420  32.170  38.590  1.00  0.00           C
ATOM   4359  HA  LEU A 286      37.330  31.110  38.380  1.00  0.00           H
ATOM   4360  CB  LEU A 286      36.060  32.570  39.170  1.00  0.00           C
ATOM   4361  HB1 LEU A 286      35.880  31.860  40.000  1.00  0.00           H
ATOM   4362  HB2 LEU A 286      35.240  32.350  38.460  1.00  0.00           H
ATOM   4363  CG  LEU A 286      36.090  33.980  39.760  1.00  0.00           C
ATOM   4364  HG  LEU A 286      37.040  34.140  40.320  1.00  0.00           H
ATOM   4365  CD1 LEU A 286      36.010  35.110  38.700  1.00  0.00           C
ATOM   4366 1HD1 LEU A 286      37.050  35.170  38.320  1.00  0.00           H
ATOM   4367 2HD1 LEU A 286      35.830  36.100  39.170  1.00  0.00           H
ATOM   4368 3HD1 LEU A 286      35.230  34.950  37.930  1.00  0.00           H
ATOM   4369  CD2 LEU A 286      34.880  34.280  40.660  1.00  0.00           C
ATOM   4370 1HD2 LEU A 286      33.930  34.290  40.070  1.00  0.00           H
ATOM   4371 2HD2 LEU A 286      35.080  35.280  41.080  1.00  0.00           H
ATOM   4372 3HD2 LEU A 286      34.820  33.660  41.590  1.00  0.00           H
ATOM   4373  C   LEU A 286      37.830  32.840  37.300  1.00  0.00           C
ATOM   4374  O   LEU A 286      38.780  33.610  37.240  1.00  0.00           O
ATOM   4375  N   LEU A 287      37.190  32.530  36.240  1.00  0.00           N
ATOM   4376  HN  LEU A 287      36.480  31.830  36.340  1.00  0.00           H
ATOM   4377  CA  LEU A 287      37.220  33.150  34.930  1.00  0.00           C
ATOM   4378  HA  LEU A 287      38.240  33.310  34.610  1.00  0.00           H
ATOM   4379  CB  LEU A 287      36.610  32.270  33.780  1.00  0.00           C
ATOM   4380  HB1 LEU A 287      36.540  32.910  32.880  1.00  0.00           H
ATOM   4381  HB2 LEU A 287      35.580  32.040  34.130  1.00  0.00           H
ATOM   4382  CG  LEU A 287      37.370  30.970  33.550  1.00  0.00           C
ATOM   4383  HG  LEU A 287      37.250  30.370  34.480  1.00  0.00           H
ATOM   4384  CD1 LEU A 287      36.790  30.290  32.320  1.00  0.00           C
ATOM   4385 1HD1 LEU A 287      35.720  30.050  32.460  1.00  0.00           H
ATOM   4386 2HD1 LEU A 287      37.350  29.360  32.070  1.00  0.00           H
ATOM   4387 3HD1 LEU A 287      36.880  31.160  31.630  1.00  0.00           H
ATOM   4388  CD2 LEU A 287      38.900  31.160  33.320  1.00  0.00           C
ATOM   4389 1HD2 LEU A 287      39.320  31.780  34.140  1.00  0.00           H
ATOM   4390 2HD2 LEU A 287      39.330  31.480  32.350  1.00  0.00           H
ATOM   4391 3HD2 LEU A 287      39.330  30.150  33.500  1.00  0.00           H
ATOM   4392  C   LEU A 287      36.480  34.510  35.000  1.00  0.00           C
ATOM   4393  O   LEU A 287      35.300  34.660  34.730  1.00  0.00           O
ATOM   4394  N   GLU A 288      37.140  35.580  35.420  1.00  0.00           N
ATOM   4395  HN  GLU A 288      38.110  35.470  35.610  1.00  0.00           H
ATOM   4396  CA  GLU A 288      36.590  36.930  35.540  1.00  0.00           C
ATOM   4397  HA  GLU A 288      35.700  36.760  36.120  1.00  0.00           H
ATOM   4398  CB  GLU A 288      37.600  37.840  36.280  1.00  0.00           C
ATOM   4399  HB1 GLU A 288      38.590  37.600  35.850  1.00  0.00           H
ATOM   4400  HB2 GLU A 288      37.710  37.420  37.300  1.00  0.00           H
ATOM   4401  CG  GLU A 288      37.240  39.320  36.340  1.00  0.00           C
ATOM   4402  HG1 GLU A 288      37.060  39.960  35.450  1.00  0.00           H
ATOM   4403  HG2 GLU A 288      38.070  39.870  36.840  1.00  0.00           H
ATOM   4404  CD  GLU A 288      36.060  39.590  37.260  1.00  0.00           C
ATOM   4405  OE1 GLU A 288      36.270  40.110  38.370  1.00  0.00           O
ATOM   4406  OE2 GLU A 288      34.910  39.090  36.910  1.00  0.00           O
ATOM   4407  C   GLU A 288      36.050  37.600  34.240  1.00  0.00           C
ATOM   4408  O   GLU A 288      36.700  37.610  33.200  1.00  0.00           O
ATOM   4409  N   ASP A 289      34.850  38.180  34.360  1.00  0.00           N
ATOM   4410  HN  ASP A 289      34.460  38.190  35.280  1.00  0.00           H
ATOM   4411  CA  ASP A 289      34.160  38.960  33.300  1.00  0.00           C
ATOM   4412  HA  ASP A 289      34.810  39.040  32.440  1.00  0.00           H
ATOM   4413  CB  ASP A 289      32.890  38.260  32.740  1.00  0.00           C
ATOM   4414  HB1 ASP A 289      33.110  37.200  32.510  1.00  0.00           H
ATOM   4415  HB2 ASP A 289      32.410  38.790  31.890  1.00  0.00           H
ATOM   4416  CG  ASP A 289      31.750  38.330  33.810  1.00  0.00           C
ATOM   4417  OD1 ASP A 289      32.010  38.600  35.010  1.00  0.00           O
ATOM   4418  OD2 ASP A 289      30.540  38.170  33.480  1.00  0.00           O
ATOM   4419  C   ASP A 289      33.920  40.410  33.740  1.00  0.00           C
ATOM   4420  O   ASP A 289      33.290  41.170  32.980  1.00  0.00           O
ATOM   4421  N   GLU A 290      34.410  40.910  34.940  1.00  0.00           N
ATOM   4422  HN  GLU A 290      34.990  40.350  35.520  1.00  0.00           H
ATOM   4423  CA  GLU A 290      34.110  42.340  35.240  1.00  0.00           C
ATOM   4424  HA  GLU A 290      33.110  42.540  34.890  1.00  0.00           H
ATOM   4425  CB  GLU A 290      34.070  42.470  36.760  1.00  0.00           C
ATOM   4426  HB1 GLU A 290      35.120  42.510  37.120  1.00  0.00           H
ATOM   4427  HB2 GLU A 290      33.560  41.550  37.100  1.00  0.00           H
ATOM   4428  CG  GLU A 290      33.270  43.630  37.350  1.00  0.00           C
ATOM   4429  HG1 GLU A 290      32.220  43.540  36.980  1.00  0.00           H
ATOM   4430  HG2 GLU A 290      33.640  44.650  37.100  1.00  0.00           H
ATOM   4431  CD  GLU A 290      33.070  43.600  38.920  1.00  0.00           C
ATOM   4432  OE1 GLU A 290      31.900  43.520  39.320  1.00  0.00           O
ATOM   4433  OE2 GLU A 290      34.100  43.740  39.650  1.00  0.00           O
ATOM   4434  C   GLU A 290      35.060  43.320  34.600  1.00  0.00           C
ATOM   4435  O   GLU A 290      34.940  44.460  34.960  1.00  0.00           O
ATOM   4436  N   PHE A 291      36.070  42.930  33.780  1.00  0.00           N
ATOM   4437  HN  PHE A 291      36.140  41.950  33.610  1.00  0.00           H
ATOM   4438  CA  PHE A 291      36.940  43.880  33.140  1.00  0.00           C
ATOM   4439  HA  PHE A 291      36.820  44.820  33.650  1.00  0.00           H
ATOM   4440  CB  PHE A 291      38.530  43.600  32.970  1.00  0.00           C
ATOM   4441  HB1 PHE A 291      39.080  44.430  32.480  1.00  0.00           H
ATOM   4442  HB2 PHE A 291      38.640  42.620  32.460  1.00  0.00           H
ATOM   4443  CG  PHE A 291      39.090  43.450  34.330  1.00  0.00           C
ATOM   4444  CD1 PHE A 291      39.810  44.430  34.980  1.00  0.00           C
ATOM   4445  HD1 PHE A 291      39.890  45.340  34.390  1.00  0.00           H
ATOM   4446  CE1 PHE A 291      40.470  44.170  36.130  1.00  0.00           C
ATOM   4447  HE1 PHE A 291      40.990  44.950  36.650  1.00  0.00           H
ATOM   4448  CZ  PHE A 291      40.500  42.930  36.610  1.00  0.00           C
ATOM   4449  HZ  PHE A 291      41.250  42.760  37.370  1.00  0.00           H
ATOM   4450  CD2 PHE A 291      39.090  42.100  34.830  1.00  0.00           C
ATOM   4451  HD2 PHE A 291      38.620  41.300  34.290  1.00  0.00           H
ATOM   4452  CE2 PHE A 291      39.840  41.840  35.960  1.00  0.00           C
ATOM   4453  HE2 PHE A 291      39.880  40.860  36.420  1.00  0.00           H
ATOM   4454  C   PHE A 291      36.360  44.080  31.730  1.00  0.00           C
ATOM   4455  O   PHE A 291      35.720  43.180  31.170  1.00  0.00           O
ATOM   4456  N   THR A 292      36.410  45.340  31.110  1.00  0.00           N
ATOM   4457  HN  THR A 292      36.830  46.140  31.530  1.00  0.00           H
ATOM   4458  CA  THR A 292      36.160  45.670  29.680  1.00  0.00           C
ATOM   4459  HA  THR A 292      35.510  44.850  29.430  1.00  0.00           H
ATOM   4460  CB  THR A 292      35.350  46.940  29.400  1.00  0.00           C
ATOM   4461  HB  THR A 292      35.400  47.240  28.330  1.00  0.00           H
ATOM   4462  OG1 THR A 292      35.930  48.020  30.110  1.00  0.00           O
ATOM   4463  HG1 THR A 292      35.970  47.880  31.060  1.00  0.00           H
ATOM   4464  CG2 THR A 292      33.900  46.840  29.840  1.00  0.00           C
ATOM   4465 1HG2 THR A 292      33.370  46.140  29.160  1.00  0.00           H
ATOM   4466 2HG2 THR A 292      33.420  47.810  29.620  1.00  0.00           H
ATOM   4467 3HG2 THR A 292      33.740  46.580  30.910  1.00  0.00           H
ATOM   4468  C   THR A 292      37.390  45.770  28.950  1.00  0.00           C
ATOM   4469  O   THR A 292      38.470  45.990  29.510  1.00  0.00           O
ATOM   4470  N   PRO A 293      37.410  45.510  27.600  1.00  0.00           N
ATOM   4471  CD  PRO A 293      36.490  44.580  26.880  1.00  0.00           C
ATOM   4472  HD1 PRO A 293      35.450  44.970  26.890  1.00  0.00           H
ATOM   4473  HD2 PRO A 293      36.450  43.650  27.500  1.00  0.00           H
ATOM   4474  CA  PRO A 293      38.530  45.890  26.750  1.00  0.00           C
ATOM   4475  HA  PRO A 293      39.330  45.250  27.090  1.00  0.00           H
ATOM   4476  CB  PRO A 293      37.940  45.710  25.350  1.00  0.00           C
ATOM   4477  HB1 PRO A 293      38.650  45.570  24.510  1.00  0.00           H
ATOM   4478  HB2 PRO A 293      37.300  46.600  25.140  1.00  0.00           H
ATOM   4479  CG  PRO A 293      37.040  44.480  25.470  1.00  0.00           C
ATOM   4480  HG1 PRO A 293      36.190  44.430  24.760  1.00  0.00           H
ATOM   4481  HG2 PRO A 293      37.740  43.620  25.390  1.00  0.00           H
ATOM   4482  C   PRO A 293      39.200  47.220  26.940  1.00  0.00           C
ATOM   4483  O   PRO A 293      40.450  47.270  26.750  1.00  0.00           O
ATOM   4484  N   PHE A 294      38.480  48.350  27.200  1.00  0.00           N
ATOM   4485  HN  PHE A 294      37.490  48.220  27.250  1.00  0.00           H
ATOM   4486  CA  PHE A 294      38.960  49.720  27.590  1.00  0.00           C
ATOM   4487  HA  PHE A 294      39.590  50.120  26.810  1.00  0.00           H
ATOM   4488  CB  PHE A 294      37.680  50.500  27.800  1.00  0.00           C
ATOM   4489  HB1 PHE A 294      36.960  49.980  28.470  1.00  0.00           H
ATOM   4490  HB2 PHE A 294      37.090  50.610  26.860  1.00  0.00           H
ATOM   4491  CG  PHE A 294      37.870  51.910  28.370  1.00  0.00           C
ATOM   4492  CD1 PHE A 294      38.040  53.070  27.520  1.00  0.00           C
ATOM   4493  HD1 PHE A 294      38.030  52.940  26.450  1.00  0.00           H
ATOM   4494  CE1 PHE A 294      38.170  54.380  28.030  1.00  0.00           C
ATOM   4495  HE1 PHE A 294      38.350  55.220  27.380  1.00  0.00           H
ATOM   4496  CZ  PHE A 294      38.300  54.570  29.460  1.00  0.00           C
ATOM   4497  HZ  PHE A 294      38.580  55.510  29.910  1.00  0.00           H
ATOM   4498  CD2 PHE A 294      37.710  52.210  29.750  1.00  0.00           C
ATOM   4499  HD2 PHE A 294      37.560  51.390  30.440  1.00  0.00           H
ATOM   4500  CE2 PHE A 294      37.990  53.500  30.290  1.00  0.00           C
ATOM   4501  HE2 PHE A 294      38.010  53.630  31.360  1.00  0.00           H
ATOM   4502  C   PHE A 294      39.830  49.690  28.860  1.00  0.00           C
ATOM   4503  O   PHE A 294      40.870  50.310  29.040  1.00  0.00           O
ATOM   4504  N   ASP A 295      39.360  48.940  29.900  1.00  0.00           N
ATOM   4505  HN  ASP A 295      38.400  48.660  29.990  1.00  0.00           H
ATOM   4506  CA  ASP A 295      40.080  48.750  31.190  1.00  0.00           C
ATOM   4507  HA  ASP A 295      40.200  49.750  31.600  1.00  0.00           H
ATOM   4508  CB  ASP A 295      39.360  47.890  32.170  1.00  0.00           C
ATOM   4509  HB1 ASP A 295      39.840  47.620  33.130  1.00  0.00           H
ATOM   4510  HB2 ASP A 295      39.110  46.940  31.650  1.00  0.00           H
ATOM   4511  CG  ASP A 295      37.970  48.630  32.510  1.00  0.00           C
ATOM   4512  OD1 ASP A 295      36.900  47.970  32.670  1.00  0.00           O
ATOM   4513  OD2 ASP A 295      38.000  49.930  32.710  1.00  0.00           O
ATOM   4514  C   ASP A 295      41.440  48.120  30.960  1.00  0.00           C
ATOM   4515  O   ASP A 295      42.460  48.550  31.520  1.00  0.00           O
ATOM   4516  N   VAL A 296      41.560  47.110  30.020  1.00  0.00           N
ATOM   4517  HN  VAL A 296      40.740  46.820  29.530  1.00  0.00           H
ATOM   4518  CA  VAL A 296      42.840  46.480  29.630  1.00  0.00           C
ATOM   4519  HA  VAL A 296      43.440  46.140  30.460  1.00  0.00           H
ATOM   4520  CB  VAL A 296      42.600  45.190  28.820  1.00  0.00           C
ATOM   4521  HB  VAL A 296      42.370  45.410  27.760  1.00  0.00           H
ATOM   4522  CG1 VAL A 296      43.960  44.390  28.790  1.00  0.00           C
ATOM   4523 1HG1 VAL A 296      44.240  44.230  29.850  1.00  0.00           H
ATOM   4524 2HG1 VAL A 296      44.810  44.750  28.170  1.00  0.00           H
ATOM   4525 3HG1 VAL A 296      43.670  43.390  28.400  1.00  0.00           H
ATOM   4526  CG2 VAL A 296      41.570  44.310  29.520  1.00  0.00           C
ATOM   4527 1HG2 VAL A 296      41.970  43.850  30.440  1.00  0.00           H
ATOM   4528 2HG2 VAL A 296      41.290  43.470  28.850  1.00  0.00           H
ATOM   4529 3HG2 VAL A 296      40.630  44.830  29.800  1.00  0.00           H
ATOM   4530  C   VAL A 296      43.720  47.410  28.800  1.00  0.00           C
ATOM   4531  O   VAL A 296      44.940  47.590  29.110  1.00  0.00           O
ATOM   4532  N   VAL A 297      43.070  48.100  27.830  1.00  0.00           N
ATOM   4533  HN  VAL A 297      42.110  47.970  27.590  1.00  0.00           H
ATOM   4534  CA  VAL A 297      43.850  48.990  26.970  1.00  0.00           C
ATOM   4535  HA  VAL A 297      44.550  48.410  26.390  1.00  0.00           H
ATOM   4536  CB  VAL A 297      42.840  49.490  25.950  1.00  0.00           C
ATOM   4537  HB  VAL A 297      41.830  49.720  26.370  1.00  0.00           H
ATOM   4538  CG1 VAL A 297      43.370  50.770  25.260  1.00  0.00           C
ATOM   4539 1HG1 VAL A 297      42.570  50.880  24.490  1.00  0.00           H
ATOM   4540 2HG1 VAL A 297      44.380  50.700  24.800  1.00  0.00           H
ATOM   4541 3HG1 VAL A 297      43.280  51.690  25.870  1.00  0.00           H
ATOM   4542  CG2 VAL A 297      42.590  48.370  24.870  1.00  0.00           C
ATOM   4543 1HG2 VAL A 297      42.590  47.360  25.310  1.00  0.00           H
ATOM   4544 2HG2 VAL A 297      43.300  48.310  24.010  1.00  0.00           H
ATOM   4545 3HG2 VAL A 297      41.570  48.490  24.450  1.00  0.00           H
ATOM   4546  C   VAL A 297      44.580  50.140  27.730  1.00  0.00           C
ATOM   4547  O   VAL A 297      45.710  50.440  27.410  1.00  0.00           O
ATOM   4548  N   ARG A 298      43.970  50.760  28.750  1.00  0.00           N
ATOM   4549  HN  ARG A 298      43.070  50.520  29.100  1.00  0.00           H
ATOM   4550  CA  ARG A 298      44.550  51.850  29.530  1.00  0.00           C
ATOM   4551  HA  ARG A 298      45.130  52.400  28.810  1.00  0.00           H
ATOM   4552  CB  ARG A 298      43.460  52.700  30.160  1.00  0.00           C
ATOM   4553  HB1 ARG A 298      42.850  52.980  29.270  1.00  0.00           H
ATOM   4554  HB2 ARG A 298      43.940  53.590  30.600  1.00  0.00           H
ATOM   4555  CG  ARG A 298      42.530  52.070  31.250  1.00  0.00           C
ATOM   4556  HG1 ARG A 298      42.940  52.140  32.280  1.00  0.00           H
ATOM   4557  HG2 ARG A 298      42.540  50.970  31.090  1.00  0.00           H
ATOM   4558  CD  ARG A 298      41.030  52.610  31.220  1.00  0.00           C
ATOM   4559  HD1 ARG A 298      40.240  52.090  31.810  1.00  0.00           H
ATOM   4560  HD2 ARG A 298      40.760  52.660  30.140  1.00  0.00           H
ATOM   4561  NE  ARG A 298      41.150  54.000  31.760  1.00  0.00           N
ATOM   4562  HE  ARG A 298      41.180  54.710  31.060  1.00  0.00           H
ATOM   4563  CZ  ARG A 298      41.650  54.350  32.930  1.00  0.00           C
ATOM   4564  NH1 ARG A 298      41.770  53.630  34.060  1.00  0.00           N
ATOM   4565 1HH1 ARG A 298      41.100  52.890  34.120  1.00  0.00           H
ATOM   4566 2HH1 ARG A 298      41.770  54.170  34.900  1.00  0.00           H
ATOM   4567  NH2 ARG A 298      42.170  55.550  33.040  1.00  0.00           N
ATOM   4568 1HH2 ARG A 298      42.150  56.100  32.210  1.00  0.00           H
ATOM   4569 2HH2 ARG A 298      42.880  55.550  33.740  1.00  0.00           H
ATOM   4570  C   ARG A 298      45.610  51.190  30.560  1.00  0.00           C
ATOM   4571  O   ARG A 298      46.650  51.830  30.820  1.00  0.00           O
ATOM   4572  N   GLN A 299      45.420  49.980  31.080  1.00  0.00           N
ATOM   4573  HN  GLN A 299      44.520  49.570  30.980  1.00  0.00           H
ATOM   4574  CA  GLN A 299      46.370  49.330  31.910  1.00  0.00           C
ATOM   4575  HA  GLN A 299      46.780  50.080  32.570  1.00  0.00           H
ATOM   4576  CB  GLN A 299      45.830  48.260  32.940  1.00  0.00           C
ATOM   4577  HB1 GLN A 299      46.580  47.580  33.400  1.00  0.00           H
ATOM   4578  HB2 GLN A 299      45.160  47.590  32.360  1.00  0.00           H
ATOM   4579  CG  GLN A 299      45.130  49.000  34.110  1.00  0.00           C
ATOM   4580  HG1 GLN A 299      44.270  49.610  33.770  1.00  0.00           H
ATOM   4581  HG2 GLN A 299      45.900  49.630  34.590  1.00  0.00           H
ATOM   4582  CD  GLN A 299      44.830  47.940  35.220  1.00  0.00           C
ATOM   4583  OE1 GLN A 299      45.440  47.930  36.290  1.00  0.00           O
ATOM   4584  NE2 GLN A 299      43.790  47.190  34.910  1.00  0.00           N
ATOM   4585 1HE2 GLN A 299      43.170  46.960  35.660  1.00  0.00           H
ATOM   4586 2HE2 GLN A 299      43.420  47.150  33.980  1.00  0.00           H
ATOM   4587  C   GLN A 299      47.520  48.630  31.120  1.00  0.00           C
ATOM   4588  O   GLN A 299      48.510  48.210  31.760  1.00  0.00           O
ATOM   4589  N   CYS A 300      47.540  48.410  29.770  1.00  0.00           N
ATOM   4590  HN  CYS A 300      46.640  48.250  29.360  1.00  0.00           H
ATOM   4591  CA  CYS A 300      48.650  47.840  28.990  1.00  0.00           C
ATOM   4592  HA  CYS A 300      49.480  47.500  29.590  1.00  0.00           H
ATOM   4593  CB  CYS A 300      48.090  46.560  28.180  1.00  0.00           C
ATOM   4594  HB1 CYS A 300      48.830  46.190  27.440  1.00  0.00           H
ATOM   4595  HB2 CYS A 300      47.230  46.920  27.580  1.00  0.00           H
ATOM   4596  SG  CYS A 300      47.550  45.260  29.320  1.00  0.00           S
ATOM   4597  HG1 CYS A 300      46.330  45.720  29.120  1.00  0.00           H
ATOM   4598  C   CYS A 300      49.120  48.830  27.960  1.00  0.00           C
ATOM   4599  O   CYS A 300      49.600  48.450  26.890  1.00  0.00           O
ATOM   4600  N   SER A 301      48.960  50.170  28.240  1.00  0.00           N
ATOM   4601  HN  SER A 301      48.820  50.580  29.140  1.00  0.00           H
ATOM   4602  CA  SER A 301      49.210  51.190  27.280  1.00  0.00           C
ATOM   4603  HA  SER A 301      48.490  50.970  26.520  1.00  0.00           H
ATOM   4604  CB  SER A 301      48.840  52.620  27.830  1.00  0.00           C
ATOM   4605  HB1 SER A 301      49.680  52.980  28.450  1.00  0.00           H
ATOM   4606  HB2 SER A 301      47.820  52.460  28.260  1.00  0.00           H
ATOM   4607  OG  SER A 301      48.670  53.390  26.650  1.00  0.00           O
ATOM   4608  HG1 SER A 301      47.890  53.050  26.220  1.00  0.00           H
ATOM   4609  C   SER A 301      50.550  51.310  26.690  1.00  0.00           C
ATOM   4610  O   SER A 301      51.600  51.700  27.270  1.00  0.00           O
ATOM   4611  N   GLY A 302      50.750  50.980  25.360  1.00  0.00           N
ATOM   4612  HN  GLY A 302      49.940  50.760  24.820  1.00  0.00           H
ATOM   4613  CA  GLY A 302      52.020  50.760  24.680  1.00  0.00           C
ATOM   4614  HA1 GLY A 302      52.690  51.600  24.770  1.00  0.00           H
ATOM   4615  HA2 GLY A 302      51.730  50.600  23.650  1.00  0.00           H
ATOM   4616  C   GLY A 302      52.840  49.580  25.160  1.00  0.00           C
ATOM   4617  O   GLY A 302      54.070  49.660  25.210  1.00  0.00           O
ATOM   4618  N   VAL A 303      52.160  48.420  25.510  1.00  0.00           N
ATOM   4619  HN  VAL A 303      51.200  48.520  25.740  1.00  0.00           H
ATOM   4620  CA  VAL A 303      52.760  47.230  26.060  1.00  0.00           C
ATOM   4621  HA  VAL A 303      53.830  47.400  26.050  1.00  0.00           H
ATOM   4622  CB  VAL A 303      52.270  46.820  27.490  1.00  0.00           C
ATOM   4623  HB  VAL A 303      51.230  46.470  27.350  1.00  0.00           H
ATOM   4624  CG1 VAL A 303      53.200  45.750  27.900  1.00  0.00           C
ATOM   4625 1HG1 VAL A 303      54.200  46.200  28.050  1.00  0.00           H
ATOM   4626 2HG1 VAL A 303      53.080  44.860  27.240  1.00  0.00           H
ATOM   4627 3HG1 VAL A 303      52.970  45.320  28.900  1.00  0.00           H
ATOM   4628  CG2 VAL A 303      52.340  47.990  28.500  1.00  0.00           C
ATOM   4629 1HG2 VAL A 303      51.940  47.600  29.460  1.00  0.00           H
ATOM   4630 2HG2 VAL A 303      51.730  48.910  28.330  1.00  0.00           H
ATOM   4631 3HG2 VAL A 303      53.410  48.260  28.580  1.00  0.00           H
ATOM   4632  C   VAL A 303      52.290  46.230  25.010  1.00  0.00           C
ATOM   4633  O   VAL A 303      51.080  46.040  24.760  1.00  0.00           O
ATOM   4634  N   THR A 304      53.260  45.610  24.290  1.00  0.00           N
ATOM   4635  HN  THR A 304      54.230  45.710  24.460  1.00  0.00           H
ATOM   4636  CA  THR A 304      52.910  44.790  23.110  1.00  0.00           C
ATOM   4637  HA  THR A 304      52.160  44.130  23.520  1.00  0.00           H
ATOM   4638  CB  THR A 304      52.460  45.640  21.840  1.00  0.00           C
ATOM   4639  HB  THR A 304      51.610  46.320  22.090  1.00  0.00           H
ATOM   4640  OG1 THR A 304      52.110  44.900  20.670  1.00  0.00           O
ATOM   4641  HG1 THR A 304      51.510  45.440  20.140  1.00  0.00           H
ATOM   4642  CG2 THR A 304      53.640  46.470  21.310  1.00  0.00           C
ATOM   4643 1HG2 THR A 304      53.220  47.120  20.510  1.00  0.00           H
ATOM   4644 2HG2 THR A 304      54.500  45.840  21.010  1.00  0.00           H
ATOM   4645 3HG2 THR A 304      53.880  47.210  22.110  1.00  0.00           H
ATOM   4646  C   THR A 304      54.080  43.950  22.820  1.00  0.00           C
ATOM   4647  O   THR A 304      55.200  44.160  23.310  1.00  0.00           O
ATOM   4648  N   PHE A 305      53.830  42.850  22.010  1.00  0.00           N
ATOM   4649  HN  PHE A 305      52.900  42.650  21.730  1.00  0.00           H
ATOM   4650  CA  PHE A 305      54.940  41.970  21.620  1.00  0.00           C
ATOM   4651  HA  PHE A 305      55.850  42.220  22.150  1.00  0.00           H
ATOM   4652  CB  PHE A 305      54.630  40.430  21.920  1.00  0.00           C
ATOM   4653  HB1 PHE A 305      55.410  39.650  21.780  1.00  0.00           H
ATOM   4654  HB2 PHE A 305      53.800  40.160  21.240  1.00  0.00           H
ATOM   4655  CG  PHE A 305      54.180  40.140  23.380  1.00  0.00           C
ATOM   4656  CD1 PHE A 305      53.230  39.110  23.740  1.00  0.00           C
ATOM   4657  HD1 PHE A 305      52.790  38.460  22.990  1.00  0.00           H
ATOM   4658  CE1 PHE A 305      52.960  38.840  25.090  1.00  0.00           C
ATOM   4659  HE1 PHE A 305      52.310  37.990  25.250  1.00  0.00           H
ATOM   4660  CZ  PHE A 305      53.580  39.550  26.130  1.00  0.00           C
ATOM   4661  HZ  PHE A 305      53.360  39.250  27.150  1.00  0.00           H
ATOM   4662  CD2 PHE A 305      54.710  40.870  24.470  1.00  0.00           C
ATOM   4663  HD2 PHE A 305      55.280  41.770  24.280  1.00  0.00           H
ATOM   4664  CE2 PHE A 305      54.510  40.570  25.850  1.00  0.00           C
ATOM   4665  HE2 PHE A 305      55.070  41.170  26.550  1.00  0.00           H
ATOM   4666  C   PHE A 305      55.240  42.210  20.100  1.00  0.00           C
ATOM   4667  O   PHE A 305      56.160  41.570  19.560  1.00  0.00           O
ATOM   4668  N   GLN A 306      54.530  43.130  19.560  1.00  0.00           N
ATOM   4669  HN  GLN A 306      53.760  43.640  19.950  1.00  0.00           H
ATOM   4670  CA  GLN A 306      54.730  43.430  18.140  1.00  0.00           C
ATOM   4671  HA  GLN A 306      54.690  42.510  17.580  1.00  0.00           H
ATOM   4672  CB  GLN A 306      53.520  44.260  17.620  1.00  0.00           C
ATOM   4673  HB1 GLN A 306      53.660  44.680  16.600  1.00  0.00           H
ATOM   4674  HB2 GLN A 306      53.250  45.110  18.290  1.00  0.00           H
ATOM   4675  CG  GLN A 306      52.240  43.450  17.730  1.00  0.00           C
ATOM   4676  HG1 GLN A 306      51.310  43.960  17.400  1.00  0.00           H
ATOM   4677  HG2 GLN A 306      51.890  43.160  18.750  1.00  0.00           H
ATOM   4678  CD  GLN A 306      52.190  42.180  16.810  1.00  0.00           C
ATOM   4679  OE1 GLN A 306      52.130  42.470  15.610  1.00  0.00           O
ATOM   4680  NE2 GLN A 306      52.330  40.930  17.330  1.00  0.00           N
ATOM   4681 1HE2 GLN A 306      52.120  40.130  16.770  1.00  0.00           H
ATOM   4682 2HE2 GLN A 306      52.210  40.860  18.320  1.00  0.00           H
ATOM   4683  C   GLN A 306      56.010  44.300  17.830  1.00  0.00           C
ATOM   4684  OT1 GLN A 306      56.860  43.850  17.040  1.00  0.00           O
ATOM   4685  OT2 GLN A 306      56.190  45.370  18.460  1.00  0.00           O
ATOM   4686  N   SER B   1      24.540  45.030  51.780  1.00  0.00           N
ATOM   4687  HT1 SER B   1      24.590  44.350  52.560  1.00  0.00           H
ATOM   4688  HT2 SER B   1      23.980  44.640  50.990  1.00  0.00           H
ATOM   4689  HT3 SER B   1      24.000  45.840  52.150  1.00  0.00           H
ATOM   4690  CA  SER B   1      25.780  45.380  51.210  1.00  0.00           C
ATOM   4691  HA  SER B   1      25.630  45.930  50.290  1.00  0.00           H
ATOM   4692  CB  SER B   1      26.680  46.280  52.090  1.00  0.00           C
ATOM   4693  HB1 SER B   1      27.190  45.720  52.910  1.00  0.00           H
ATOM   4694  HB2 SER B   1      26.060  47.100  52.500  1.00  0.00           H
ATOM   4695  OG  SER B   1      27.740  46.840  51.330  1.00  0.00           O
ATOM   4696  HG1 SER B   1      28.250  47.340  51.960  1.00  0.00           H
ATOM   4697  C   SER B   1      26.600  44.200  50.690  1.00  0.00           C
ATOM   4698  O   SER B   1      26.420  43.150  51.260  1.00  0.00           O
ATOM   4699  N   GLY B   2      27.350  44.300  49.570  1.00  0.00           N
ATOM   4700  HN  GLY B   2      27.350  45.190  49.120  1.00  0.00           H
ATOM   4701  CA  GLY B   2      28.270  43.240  48.930  1.00  0.00           C
ATOM   4702  HA1 GLY B   2      28.260  43.280  47.860  1.00  0.00           H
ATOM   4703  HA2 GLY B   2      28.170  42.240  49.330  1.00  0.00           H
ATOM   4704  C   GLY B   2      29.710  43.550  49.090  1.00  0.00           C
ATOM   4705  O   GLY B   2      30.560  42.920  48.400  1.00  0.00           O
ATOM   4706  N   PHE B   3      29.990  44.490  49.950  1.00  0.00           N
ATOM   4707  HN  PHE B   3      29.230  44.810  50.520  1.00  0.00           H
ATOM   4708  CA  PHE B   3      31.360  44.860  50.390  1.00  0.00           C
ATOM   4709  HA  PHE B   3      31.280  45.930  50.460  1.00  0.00           H
ATOM   4710  CB  PHE B   3      31.810  44.280  51.760  1.00  0.00           C
ATOM   4711  HB1 PHE B   3      32.860  44.500  52.030  1.00  0.00           H
ATOM   4712  HB2 PHE B   3      31.840  43.170  51.690  1.00  0.00           H
ATOM   4713  CG  PHE B   3      30.930  44.650  52.910  1.00  0.00           C
ATOM   4714  CD1 PHE B   3      30.090  43.700  53.480  1.00  0.00           C
ATOM   4715  HD1 PHE B   3      30.040  42.740  52.980  1.00  0.00           H
ATOM   4716  CE1 PHE B   3      29.220  44.070  54.480  1.00  0.00           C
ATOM   4717  HE1 PHE B   3      28.480  43.400  54.880  1.00  0.00           H
ATOM   4718  CZ  PHE B   3      29.310  45.280  55.130  1.00  0.00           C
ATOM   4719  HZ  PHE B   3      28.730  45.440  56.030  1.00  0.00           H
ATOM   4720  CD2 PHE B   3      31.070  45.860  53.600  1.00  0.00           C
ATOM   4721  HD2 PHE B   3      31.870  46.540  53.340  1.00  0.00           H
ATOM   4722  CE2 PHE B   3      30.260  46.210  54.720  1.00  0.00           C
ATOM   4723  HE2 PHE B   3      30.320  47.140  55.260  1.00  0.00           H
ATOM   4724  C   PHE B   3      32.510  44.720  49.440  1.00  0.00           C
ATOM   4725  O   PHE B   3      33.240  43.780  49.460  1.00  0.00           O
ATOM   4726  N   ARG B   4      32.680  45.730  48.500  1.00  0.00           N
ATOM   4727  HN  ARG B   4      32.120  46.550  48.430  1.00  0.00           H
ATOM   4728  CA  ARG B   4      33.670  45.630  47.480  1.00  0.00           C
ATOM   4729  HA  ARG B   4      34.070  44.630  47.400  1.00  0.00           H
ATOM   4730  CB  ARG B   4      33.040  46.050  46.140  1.00  0.00           C
ATOM   4731  HB1 ARG B   4      33.790  46.260  45.350  1.00  0.00           H
ATOM   4732  HB2 ARG B   4      32.540  47.040  46.210  1.00  0.00           H
ATOM   4733  CG  ARG B   4      31.940  45.010  45.640  1.00  0.00           C
ATOM   4734  HG1 ARG B   4      31.470  45.460  44.740  1.00  0.00           H
ATOM   4735  HG2 ARG B   4      31.190  44.980  46.460  1.00  0.00           H
ATOM   4736  CD  ARG B   4      32.480  43.580  45.490  1.00  0.00           C
ATOM   4737  HD1 ARG B   4      32.460  43.050  46.470  1.00  0.00           H
ATOM   4738  HD2 ARG B   4      33.530  43.740  45.170  1.00  0.00           H
ATOM   4739  NE  ARG B   4      31.820  42.870  44.430  1.00  0.00           N
ATOM   4740  HE  ARG B   4      32.020  43.070  43.470  1.00  0.00           H
ATOM   4741  CZ  ARG B   4      30.770  42.070  44.670  1.00  0.00           C
ATOM   4742  NH1 ARG B   4      30.340  41.680  45.880  1.00  0.00           N
ATOM   4743 1HH1 ARG B   4      30.630  42.080  46.750  1.00  0.00           H
ATOM   4744 2HH1 ARG B   4      29.670  40.940  45.860  1.00  0.00           H
ATOM   4745  NH2 ARG B   4      30.380  41.240  43.670  1.00  0.00           N
ATOM   4746 1HH2 ARG B   4      30.810  41.330  42.770  1.00  0.00           H
ATOM   4747 2HH2 ARG B   4      29.970  40.360  43.880  1.00  0.00           H
ATOM   4748  C   ARG B   4      34.930  46.390  47.900  1.00  0.00           C
ATOM   4749  O   ARG B   4      34.960  46.910  49.040  1.00  0.00           O
ATOM   4750  N   LYS B   5      36.000  46.440  47.060  1.00  0.00           N
ATOM   4751  HN  LYS B   5      36.060  45.840  46.260  1.00  0.00           H
ATOM   4752  CA  LYS B   5      37.180  47.260  47.490  1.00  0.00           C
ATOM   4753  HA  LYS B   5      37.300  47.060  48.550  1.00  0.00           H
ATOM   4754  CB  LYS B   5      38.560  46.760  46.990  1.00  0.00           C
ATOM   4755  HB1 LYS B   5      39.420  47.310  47.430  1.00  0.00           H
ATOM   4756  HB2 LYS B   5      38.450  46.990  45.910  1.00  0.00           H
ATOM   4757  CG  LYS B   5      38.890  45.340  47.180  1.00  0.00           C
ATOM   4758  HG1 LYS B   5      38.010  44.750  46.880  1.00  0.00           H
ATOM   4759  HG2 LYS B   5      39.140  45.190  48.250  1.00  0.00           H
ATOM   4760  CD  LYS B   5      40.160  44.850  46.440  1.00  0.00           C
ATOM   4761  HD1 LYS B   5      41.100  45.290  46.860  1.00  0.00           H
ATOM   4762  HD2 LYS B   5      40.070  45.030  45.350  1.00  0.00           H
ATOM   4763  CE  LYS B   5      40.450  43.370  46.660  1.00  0.00           C
ATOM   4764  HE1 LYS B   5      39.650  42.910  46.040  1.00  0.00           H
ATOM   4765  HE2 LYS B   5      40.220  43.050  47.700  1.00  0.00           H
ATOM   4766  NZ  LYS B   5      41.710  42.870  46.190  1.00  0.00           N
ATOM   4767  HZ1 LYS B   5      41.890  42.900  45.160  1.00  0.00           H
ATOM   4768  HZ2 LYS B   5      41.670  41.890  46.510  1.00  0.00           H
ATOM   4769  HZ3 LYS B   5      42.550  43.320  46.610  1.00  0.00           H
ATOM   4770  C   LYS B   5      36.930  48.730  47.240  1.00  0.00           C
ATOM   4771  O   LYS B   5      36.910  49.200  46.070  1.00  0.00           O
ATOM   4772  N   MET B   6      36.800  49.500  48.380  1.00  0.00           N
ATOM   4773  HN  MET B   6      36.930  49.020  49.240  1.00  0.00           H
ATOM   4774  CA  MET B   6      36.450  50.900  48.380  1.00  0.00           C
ATOM   4775  HA  MET B   6      36.010  51.090  47.410  1.00  0.00           H
ATOM   4776  CB  MET B   6      35.520  51.110  49.530  1.00  0.00           C
ATOM   4777  HB1 MET B   6      36.120  50.910  50.450  1.00  0.00           H
ATOM   4778  HB2 MET B   6      34.610  50.490  49.370  1.00  0.00           H
ATOM   4779  CG  MET B   6      35.030  52.600  49.600  1.00  0.00           C
ATOM   4780  HG1 MET B   6      35.820  53.380  49.610  1.00  0.00           H
ATOM   4781  HG2 MET B   6      34.670  52.650  50.650  1.00  0.00           H
ATOM   4782  SD  MET B   6      33.660  53.050  48.490  1.00  0.00           S
ATOM   4783  CE  MET B   6      32.360  51.930  49.070  1.00  0.00           C
ATOM   4784  HE1 MET B   6      31.340  52.060  48.670  1.00  0.00           H
ATOM   4785  HE2 MET B   6      32.210  52.120  50.150  1.00  0.00           H
ATOM   4786  HE3 MET B   6      32.720  50.920  48.790  1.00  0.00           H
ATOM   4787  C   MET B   6      37.710  51.760  48.480  1.00  0.00           C
ATOM   4788  O   MET B   6      38.470  51.470  49.350  1.00  0.00           O
ATOM   4789  N   ALA B   7      37.880  52.780  47.600  1.00  0.00           N
ATOM   4790  HN  ALA B   7      37.160  53.130  47.010  1.00  0.00           H
ATOM   4791  CA  ALA B   7      39.010  53.700  47.670  1.00  0.00           C
ATOM   4792  HA  ALA B   7      39.750  53.340  48.370  1.00  0.00           H
ATOM   4793  CB  ALA B   7      39.700  53.870  46.280  1.00  0.00           C
ATOM   4794  HB1 ALA B   7      40.700  54.300  46.480  1.00  0.00           H
ATOM   4795  HB2 ALA B   7      39.030  54.420  45.570  1.00  0.00           H
ATOM   4796  HB3 ALA B   7      39.830  52.820  45.910  1.00  0.00           H
ATOM   4797  C   ALA B   7      38.560  55.030  48.220  1.00  0.00           C
ATOM   4798  O   ALA B   7      37.410  55.430  48.010  1.00  0.00           O
ATOM   4799  N   PHE B   8      39.540  55.740  48.940  1.00  0.00           N
ATOM   4800  HN  PHE B   8      40.460  55.370  49.020  1.00  0.00           H
ATOM   4801  CA  PHE B   8      39.330  57.040  49.470  1.00  0.00           C
ATOM   4802  HA  PHE B   8      38.400  56.890  49.990  1.00  0.00           H
ATOM   4803  CB  PHE B   8      40.390  57.520  50.460  1.00  0.00           C
ATOM   4804  HB1 PHE B   8      40.240  58.560  50.830  1.00  0.00           H
ATOM   4805  HB2 PHE B   8      41.410  57.520  50.020  1.00  0.00           H
ATOM   4806  CG  PHE B   8      40.530  56.550  51.640  1.00  0.00           C
ATOM   4807  CD1 PHE B   8      39.870  56.710  52.880  1.00  0.00           C
ATOM   4808  HD1 PHE B   8      39.190  57.530  53.000  1.00  0.00           H
ATOM   4809  CE1 PHE B   8      40.180  55.950  54.040  1.00  0.00           C
ATOM   4810  HE1 PHE B   8      39.570  56.020  54.920  1.00  0.00           H
ATOM   4811  CZ  PHE B   8      41.130  54.880  53.880  1.00  0.00           C
ATOM   4812  HZ  PHE B   8      41.270  54.200  54.710  1.00  0.00           H
ATOM   4813  CD2 PHE B   8      41.550  55.570  51.610  1.00  0.00           C
ATOM   4814  HD2 PHE B   8      42.070  55.490  50.660  1.00  0.00           H
ATOM   4815  CE2 PHE B   8      41.930  54.850  52.760  1.00  0.00           C
ATOM   4816  HE2 PHE B   8      42.790  54.210  52.630  1.00  0.00           H
ATOM   4817  C   PHE B   8      39.120  58.050  48.360  1.00  0.00           C
ATOM   4818  O   PHE B   8      39.780  58.020  47.290  1.00  0.00           O
ATOM   4819  N   PRO B   9      38.230  59.020  48.490  1.00  0.00           N
ATOM   4820  CD  PRO B   9      37.260  59.110  49.610  1.00  0.00           C
ATOM   4821  HD1 PRO B   9      37.780  59.510  50.500  1.00  0.00           H
ATOM   4822  HD2 PRO B   9      36.780  58.140  49.860  1.00  0.00           H
ATOM   4823  CA  PRO B   9      38.000  60.050  47.510  1.00  0.00           C
ATOM   4824  HA  PRO B   9      37.510  59.560  46.680  1.00  0.00           H
ATOM   4825  CB  PRO B   9      36.970  60.940  48.080  1.00  0.00           C
ATOM   4826  HB1 PRO B   9      36.270  61.260  47.280  1.00  0.00           H
ATOM   4827  HB2 PRO B   9      37.350  61.740  48.740  1.00  0.00           H
ATOM   4828  CG  PRO B   9      36.210  60.030  49.030  1.00  0.00           C
ATOM   4829  HG1 PRO B   9      35.750  60.650  49.830  1.00  0.00           H
ATOM   4830  HG2 PRO B   9      35.490  59.440  48.420  1.00  0.00           H
ATOM   4831  C   PRO B   9      39.210  60.800  46.920  1.00  0.00           C
ATOM   4832  O   PRO B   9      39.950  61.380  47.720  1.00  0.00           O
ATOM   4833  N   SER B  10      39.500  60.760  45.600  1.00  0.00           N
ATOM   4834  HN  SER B  10      38.960  60.270  44.920  1.00  0.00           H
ATOM   4835  CA  SER B  10      40.790  61.270  45.190  1.00  0.00           C
ATOM   4836  HA  SER B  10      41.470  61.010  45.980  1.00  0.00           H
ATOM   4837  CB  SER B  10      41.360  60.520  43.950  1.00  0.00           C
ATOM   4838  HB1 SER B  10      41.430  59.460  44.260  1.00  0.00           H
ATOM   4839  HB2 SER B  10      42.360  60.920  43.690  1.00  0.00           H
ATOM   4840  OG  SER B  10      40.520  60.630  42.850  1.00  0.00           O
ATOM   4841  HG1 SER B  10      40.760  61.460  42.430  1.00  0.00           H
ATOM   4842  C   SER B  10      40.860  62.770  44.880  1.00  0.00           C
ATOM   4843  O   SER B  10      41.960  63.290  44.690  1.00  0.00           O
ATOM   4844  N   GLY B  11      39.740  63.500  44.870  1.00  0.00           N
ATOM   4845  HN  GLY B  11      38.820  63.210  45.120  1.00  0.00           H
ATOM   4846  CA  GLY B  11      39.820  64.930  44.420  1.00  0.00           C
ATOM   4847  HA1 GLY B  11      38.780  65.220  44.410  1.00  0.00           H
ATOM   4848  HA2 GLY B  11      40.140  65.020  43.400  1.00  0.00           H
ATOM   4849  C   GLY B  11      40.700  65.900  45.180  1.00  0.00           C
ATOM   4850  O   GLY B  11      41.310  66.770  44.540  1.00  0.00           O
ATOM   4851  N   LYS B  12      40.860  65.720  46.510  1.00  0.00           N
ATOM   4852  HN  LYS B  12      40.180  65.180  46.980  1.00  0.00           H
ATOM   4853  CA  LYS B  12      41.830  66.430  47.310  1.00  0.00           C
ATOM   4854  HA  LYS B  12      41.700  67.490  47.210  1.00  0.00           H
ATOM   4855  CB  LYS B  12      41.490  66.000  48.710  1.00  0.00           C
ATOM   4856  HB1 LYS B  12      42.340  66.330  49.340  1.00  0.00           H
ATOM   4857  HB2 LYS B  12      41.480  64.900  48.860  1.00  0.00           H
ATOM   4858  CG  LYS B  12      40.250  66.740  49.320  1.00  0.00           C
ATOM   4859  HG1 LYS B  12      39.330  66.480  48.760  1.00  0.00           H
ATOM   4860  HG2 LYS B  12      40.410  67.830  49.200  1.00  0.00           H
ATOM   4861  CD  LYS B  12      40.210  66.510  50.840  1.00  0.00           C
ATOM   4862  HD1 LYS B  12      39.440  67.180  51.280  1.00  0.00           H
ATOM   4863  HD2 LYS B  12      41.160  66.820  51.320  1.00  0.00           H
ATOM   4864  CE  LYS B  12      39.850  65.050  51.270  1.00  0.00           C
ATOM   4865  HE1 LYS B  12      39.600  64.930  52.340  1.00  0.00           H
ATOM   4866  HE2 LYS B  12      40.760  64.470  51.000  1.00  0.00           H
ATOM   4867  NZ  LYS B  12      38.680  64.470  50.600  1.00  0.00           N
ATOM   4868  HZ1 LYS B  12      38.820  64.410  49.570  1.00  0.00           H
ATOM   4869  HZ2 LYS B  12      37.890  65.120  50.710  1.00  0.00           H
ATOM   4870  HZ3 LYS B  12      38.290  63.550  50.900  1.00  0.00           H
ATOM   4871  C   LYS B  12      43.330  66.190  46.980  1.00  0.00           C
ATOM   4872  O   LYS B  12      44.270  67.020  47.030  1.00  0.00           O
ATOM   4873  N   VAL B  13      43.690  64.950  46.490  1.00  0.00           N
ATOM   4874  HN  VAL B  13      42.960  64.260  46.480  1.00  0.00           H
ATOM   4875  CA  VAL B  13      45.070  64.660  46.080  1.00  0.00           C
ATOM   4876  HA  VAL B  13      45.740  65.230  46.710  1.00  0.00           H
ATOM   4877  CB  VAL B  13      45.360  63.090  46.160  1.00  0.00           C
ATOM   4878  HB  VAL B  13      44.670  62.480  45.540  1.00  0.00           H
ATOM   4879  CG1 VAL B  13      46.790  62.850  45.670  1.00  0.00           C
ATOM   4880 1HG1 VAL B  13      46.870  62.800  44.560  1.00  0.00           H
ATOM   4881 2HG1 VAL B  13      47.210  61.910  46.070  1.00  0.00           H
ATOM   4882 3HG1 VAL B  13      47.380  63.690  46.110  1.00  0.00           H
ATOM   4883  CG2 VAL B  13      45.150  62.920  47.700  1.00  0.00           C
ATOM   4884 1HG2 VAL B  13      44.050  62.960  47.890  1.00  0.00           H
ATOM   4885 2HG2 VAL B  13      45.520  63.710  48.380  1.00  0.00           H
ATOM   4886 3HG2 VAL B  13      45.570  61.910  47.900  1.00  0.00           H
ATOM   4887  C   VAL B  13      45.210  65.110  44.590  1.00  0.00           C
ATOM   4888  O   VAL B  13      46.350  65.510  44.250  1.00  0.00           O
ATOM   4889  N   GLU B  14      44.200  65.140  43.730  1.00  0.00           N
ATOM   4890  HN  GLU B  14      43.340  64.760  44.080  1.00  0.00           H
ATOM   4891  CA  GLU B  14      44.170  65.560  42.410  1.00  0.00           C
ATOM   4892  HA  GLU B  14      44.810  64.960  41.780  1.00  0.00           H
ATOM   4893  CB  GLU B  14      42.780  65.370  41.720  1.00  0.00           C
ATOM   4894  HB1 GLU B  14      42.830  65.840  40.720  1.00  0.00           H
ATOM   4895  HB2 GLU B  14      41.980  65.940  42.240  1.00  0.00           H
ATOM   4896  CG  GLU B  14      42.500  63.890  41.410  1.00  0.00           C
ATOM   4897  HG1 GLU B  14      42.580  63.270  42.330  1.00  0.00           H
ATOM   4898  HG2 GLU B  14      43.220  63.520  40.650  1.00  0.00           H
ATOM   4899  CD  GLU B  14      41.110  63.680  40.880  1.00  0.00           C
ATOM   4900  OE1 GLU B  14      40.350  63.000  41.620  1.00  0.00           O
ATOM   4901  OE2 GLU B  14      40.830  64.120  39.760  1.00  0.00           O
ATOM   4902  C   GLU B  14      44.680  67.030  42.250  1.00  0.00           C
ATOM   4903  O   GLU B  14      45.490  67.320  41.370  1.00  0.00           O
ATOM   4904  N   GLY B  15      44.290  68.050  43.010  1.00  0.00           N
ATOM   4905  HN  GLY B  15      43.570  67.880  43.680  1.00  0.00           H
ATOM   4906  CA  GLY B  15      44.890  69.370  43.050  1.00  0.00           C
ATOM   4907  HA1 GLY B  15      44.250  70.040  43.600  1.00  0.00           H
ATOM   4908  HA2 GLY B  15      44.940  69.700  42.020  1.00  0.00           H
ATOM   4909  C   GLY B  15      46.300  69.520  43.700  1.00  0.00           C
ATOM   4910  O   GLY B  15      46.840  70.620  43.890  1.00  0.00           O
ATOM   4911  N   CYS B  16      46.900  68.410  44.060  1.00  0.00           N
ATOM   4912  HN  CYS B  16      46.460  67.540  43.860  1.00  0.00           H
ATOM   4913  CA  CYS B  16      48.190  68.410  44.760  1.00  0.00           C
ATOM   4914  HA  CYS B  16      48.460  69.410  45.070  1.00  0.00           H
ATOM   4915  CB  CYS B  16      48.210  67.640  46.120  1.00  0.00           C
ATOM   4916  HB1 CYS B  16      49.160  67.870  46.640  1.00  0.00           H
ATOM   4917  HB2 CYS B  16      47.920  66.580  46.000  1.00  0.00           H
ATOM   4918  SG  CYS B  16      46.990  68.530  47.280  1.00  0.00           S
ATOM   4919  HG1 CYS B  16      45.890  67.850  46.980  1.00  0.00           H
ATOM   4920  C   CYS B  16      49.400  67.880  43.970  1.00  0.00           C
ATOM   4921  O   CYS B  16      50.530  67.920  44.530  1.00  0.00           O
ATOM   4922  N   MET B  17      49.150  67.420  42.760  1.00  0.00           N
ATOM   4923  HN  MET B  17      48.320  67.670  42.260  1.00  0.00           H
ATOM   4924  CA  MET B  17      50.110  66.630  41.970  1.00  0.00           C
ATOM   4925  HA  MET B  17      50.910  66.260  42.600  1.00  0.00           H
ATOM   4926  CB  MET B  17      49.480  65.280  41.360  1.00  0.00           C
ATOM   4927  HB1 MET B  17      50.140  64.740  40.660  1.00  0.00           H
ATOM   4928  HB2 MET B  17      48.520  65.420  40.810  1.00  0.00           H
ATOM   4929  CG  MET B  17      49.230  64.240  42.480  1.00  0.00           C
ATOM   4930  HG1 MET B  17      48.620  63.350  42.210  1.00  0.00           H
ATOM   4931  HG2 MET B  17      48.550  64.750  43.190  1.00  0.00           H
ATOM   4932  SD  MET B  17      50.710  63.580  43.410  1.00  0.00           S
ATOM   4933  CE  MET B  17      51.700  62.930  42.000  1.00  0.00           C
ATOM   4934  HE1 MET B  17      51.740  63.730  41.230  1.00  0.00           H
ATOM   4935  HE2 MET B  17      51.370  61.940  41.600  1.00  0.00           H
ATOM   4936  HE3 MET B  17      52.720  62.840  42.440  1.00  0.00           H
ATOM   4937  C   MET B  17      50.690  67.420  40.770  1.00  0.00           C
ATOM   4938  O   MET B  17      49.950  68.110  40.050  1.00  0.00           O
ATOM   4939  N   VAL B  18      52.040  67.420  40.700  1.00  0.00           N
ATOM   4940  HN  VAL B  18      52.550  66.860  41.350  1.00  0.00           H
ATOM   4941  CA  VAL B  18      52.930  68.150  39.840  1.00  0.00           C
ATOM   4942  HA  VAL B  18      52.310  68.570  39.070  1.00  0.00           H
ATOM   4943  CB  VAL B  18      53.680  69.300  40.480  1.00  0.00           C
ATOM   4944  HB  VAL B  18      54.330  69.920  39.840  1.00  0.00           H
ATOM   4945  CG1 VAL B  18      52.630  70.180  41.170  1.00  0.00           C
ATOM   4946 1HG1 VAL B  18      51.950  69.730  41.920  1.00  0.00           H
ATOM   4947 2HG1 VAL B  18      51.840  70.420  40.420  1.00  0.00           H
ATOM   4948 3HG1 VAL B  18      52.980  71.100  41.670  1.00  0.00           H
ATOM   4949  CG2 VAL B  18      54.700  68.680  41.560  1.00  0.00           C
ATOM   4950 1HG2 VAL B  18      54.140  68.190  42.390  1.00  0.00           H
ATOM   4951 2HG2 VAL B  18      55.110  69.590  42.030  1.00  0.00           H
ATOM   4952 3HG2 VAL B  18      55.480  68.010  41.150  1.00  0.00           H
ATOM   4953  C   VAL B  18      53.870  67.290  39.120  1.00  0.00           C
ATOM   4954  O   VAL B  18      53.960  66.120  39.410  1.00  0.00           O
ATOM   4955  N   GLN B  19      54.370  67.840  38.040  1.00  0.00           N
ATOM   4956  HN  GLN B  19      54.050  68.760  37.840  1.00  0.00           H
ATOM   4957  CA  GLN B  19      55.300  67.220  37.200  1.00  0.00           C
ATOM   4958  HA  GLN B  19      55.230  66.140  37.270  1.00  0.00           H
ATOM   4959  CB  GLN B  19      55.000  67.680  35.730  1.00  0.00           C
ATOM   4960  HB1 GLN B  19      54.880  68.780  35.770  1.00  0.00           H
ATOM   4961  HB2 GLN B  19      54.000  67.240  35.520  1.00  0.00           H
ATOM   4962  CG  GLN B  19      56.090  67.250  34.620  1.00  0.00           C
ATOM   4963  HG1 GLN B  19      56.310  66.160  34.540  1.00  0.00           H
ATOM   4964  HG2 GLN B  19      57.060  67.760  34.790  1.00  0.00           H
ATOM   4965  CD  GLN B  19      55.730  67.650  33.140  1.00  0.00           C
ATOM   4966  OE1 GLN B  19      56.100  68.760  32.770  1.00  0.00           O
ATOM   4967  NE2 GLN B  19      54.920  66.910  32.370  1.00  0.00           N
ATOM   4968 1HE2 GLN B  19      54.780  67.310  31.470  1.00  0.00           H
ATOM   4969 2HE2 GLN B  19      54.710  65.940  32.500  1.00  0.00           H
ATOM   4970  C   GLN B  19      56.710  67.700  37.510  1.00  0.00           C
ATOM   4971  O   GLN B  19      56.750  68.910  37.700  1.00  0.00           O
ATOM   4972  N   VAL B  20      57.730  66.840  37.650  1.00  0.00           N
ATOM   4973  HN  VAL B  20      57.630  65.870  37.460  1.00  0.00           H
ATOM   4974  CA  VAL B  20      59.050  67.310  38.040  1.00  0.00           C
ATOM   4975  HA  VAL B  20      59.170  68.390  38.000  1.00  0.00           H
ATOM   4976  CB  VAL B  20      59.410  66.840  39.490  1.00  0.00           C
ATOM   4977  HB  VAL B  20      59.460  65.730  39.470  1.00  0.00           H
ATOM   4978  CG1 VAL B  20      60.790  67.340  39.990  1.00  0.00           C
ATOM   4979 1HG1 VAL B  20      61.580  67.230  39.210  1.00  0.00           H
ATOM   4980 2HG1 VAL B  20      61.230  66.700  40.780  1.00  0.00           H
ATOM   4981 3HG1 VAL B  20      60.810  68.410  40.270  1.00  0.00           H
ATOM   4982  CG2 VAL B  20      58.300  67.320  40.440  1.00  0.00           C
ATOM   4983 1HG2 VAL B  20      58.130  68.410  40.340  1.00  0.00           H
ATOM   4984 2HG2 VAL B  20      58.720  67.240  41.470  1.00  0.00           H
ATOM   4985 3HG2 VAL B  20      57.400  66.680  40.310  1.00  0.00           H
ATOM   4986  C   VAL B  20      60.060  66.860  37.000  1.00  0.00           C
ATOM   4987  O   VAL B  20      59.990  65.820  36.340  1.00  0.00           O
ATOM   4988  N   THR B  21      61.090  67.690  36.750  1.00  0.00           N
ATOM   4989  HN  THR B  21      61.180  68.530  37.270  1.00  0.00           H
ATOM   4990  CA  THR B  21      62.200  67.450  35.800  1.00  0.00           C
ATOM   4991  HA  THR B  21      62.530  66.480  36.150  1.00  0.00           H
ATOM   4992  CB  THR B  21      61.640  67.460  34.360  1.00  0.00           C
ATOM   4993  HB  THR B  21      60.790  66.750  34.260  1.00  0.00           H
ATOM   4994  OG1 THR B  21      62.670  67.030  33.450  1.00  0.00           O
ATOM   4995  HG1 THR B  21      62.710  66.100  33.700  1.00  0.00           H
ATOM   4996  CG2 THR B  21      61.250  68.840  33.960  1.00  0.00           C
ATOM   4997 1HG2 THR B  21      61.000  68.790  32.880  1.00  0.00           H
ATOM   4998 2HG2 THR B  21      62.030  69.630  33.950  1.00  0.00           H
ATOM   4999 3HG2 THR B  21      60.330  69.250  34.420  1.00  0.00           H
ATOM   5000  C   THR B  21      63.400  68.400  36.030  1.00  0.00           C
ATOM   5001  O   THR B  21      63.380  69.420  36.710  1.00  0.00           O
ATOM   5002  N   CYS B  22      64.570  68.040  35.570  1.00  0.00           N
ATOM   5003  HN  CYS B  22      64.670  67.190  35.060  1.00  0.00           H
ATOM   5004  CA  CYS B  22      65.800  68.800  35.660  1.00  0.00           C
ATOM   5005  HA  CYS B  22      65.670  69.840  35.410  1.00  0.00           H
ATOM   5006  CB  CYS B  22      66.320  68.650  37.130  1.00  0.00           C
ATOM   5007  HB1 CYS B  22      66.300  67.590  37.470  1.00  0.00           H
ATOM   5008  HB2 CYS B  22      65.600  69.280  37.690  1.00  0.00           H
ATOM   5009  SG  CYS B  22      67.960  69.380  37.490  1.00  0.00           S
ATOM   5010  HG1 CYS B  22      67.570  70.550  36.990  1.00  0.00           H
ATOM   5011  C   CYS B  22      66.830  68.360  34.650  1.00  0.00           C
ATOM   5012  O   CYS B  22      67.150  69.110  33.740  1.00  0.00           O
ATOM   5013  N   GLY B  23      67.160  67.020  34.670  1.00  0.00           N
ATOM   5014  HN  GLY B  23      66.840  66.420  35.400  1.00  0.00           H
ATOM   5015  CA  GLY B  23      67.690  66.090  33.590  1.00  0.00           C
ATOM   5016  HA1 GLY B  23      67.910  65.140  34.040  1.00  0.00           H
ATOM   5017  HA2 GLY B  23      68.480  66.520  32.980  1.00  0.00           H
ATOM   5018  C   GLY B  23      66.630  65.760  32.590  1.00  0.00           C
ATOM   5019  O   GLY B  23      65.700  66.560  32.390  1.00  0.00           O
ATOM   5020  N   THR B  24      66.770  64.720  31.780  1.00  0.00           N
ATOM   5021  HN  THR B  24      67.500  64.040  31.850  1.00  0.00           H
ATOM   5022  CA  THR B  24      65.880  64.430  30.710  1.00  0.00           C
ATOM   5023  HA  THR B  24      65.690  65.350  30.180  1.00  0.00           H
ATOM   5024  CB  THR B  24      66.610  63.490  29.660  1.00  0.00           C
ATOM   5025  HB  THR B  24      65.940  62.950  28.970  1.00  0.00           H
ATOM   5026  OG1 THR B  24      67.380  62.540  30.340  1.00  0.00           O
ATOM   5027  HG1 THR B  24      67.790  61.950  29.710  1.00  0.00           H
ATOM   5028  CG2 THR B  24      67.600  64.280  28.900  1.00  0.00           C
ATOM   5029 1HG2 THR B  24      68.370  64.800  29.510  1.00  0.00           H
ATOM   5030 2HG2 THR B  24      66.980  65.080  28.420  1.00  0.00           H
ATOM   5031 3HG2 THR B  24      68.050  63.730  28.040  1.00  0.00           H
ATOM   5032  C   THR B  24      64.600  63.650  31.150  1.00  0.00           C
ATOM   5033  O   THR B  24      63.630  63.620  30.440  1.00  0.00           O
ATOM   5034  N   THR B  25      64.700  63.050  32.320  1.00  0.00           N
ATOM   5035  HN  THR B  25      65.590  63.080  32.790  1.00  0.00           H
ATOM   5036  CA  THR B  25      63.590  62.370  32.990  1.00  0.00           C
ATOM   5037  HA  THR B  25      63.240  61.660  32.250  1.00  0.00           H
ATOM   5038  CB  THR B  25      63.960  61.400  34.110  1.00  0.00           C
ATOM   5039  HB  THR B  25      64.670  60.630  33.730  1.00  0.00           H
ATOM   5040  OG1 THR B  25      62.870  60.660  34.620  1.00  0.00           O
ATOM   5041  HG1 THR B  25      62.480  60.270  33.830  1.00  0.00           H
ATOM   5042  CG2 THR B  25      64.580  62.090  35.290  1.00  0.00           C
ATOM   5043 1HG2 THR B  25      63.890  62.740  35.880  1.00  0.00           H
ATOM   5044 2HG2 THR B  25      65.470  62.700  35.020  1.00  0.00           H
ATOM   5045 3HG2 THR B  25      64.910  61.340  36.040  1.00  0.00           H
ATOM   5046  C   THR B  25      62.380  63.310  33.230  1.00  0.00           C
ATOM   5047  O   THR B  25      62.510  64.440  33.610  1.00  0.00           O
ATOM   5048  N   THR B  26      61.120  62.800  33.010  1.00  0.00           N
ATOM   5049  HN  THR B  26      61.050  61.840  32.770  1.00  0.00           H
ATOM   5050  CA  THR B  26      59.880  63.460  33.450  1.00  0.00           C
ATOM   5051  HA  THR B  26      60.090  64.350  34.030  1.00  0.00           H
ATOM   5052  CB  THR B  26      58.980  63.970  32.260  1.00  0.00           C
ATOM   5053  HB  THR B  26      59.740  64.600  31.740  1.00  0.00           H
ATOM   5054  OG1 THR B  26      57.780  64.610  32.760  1.00  0.00           O
ATOM   5055  HG1 THR B  26      57.470  65.190  32.070  1.00  0.00           H
ATOM   5056  CG2 THR B  26      58.630  62.860  31.340  1.00  0.00           C
ATOM   5057 1HG2 THR B  26      59.410  62.130  31.030  1.00  0.00           H
ATOM   5058 2HG2 THR B  26      58.190  63.280  30.410  1.00  0.00           H
ATOM   5059 3HG2 THR B  26      57.800  62.170  31.580  1.00  0.00           H
ATOM   5060  C   THR B  26      59.100  62.490  34.340  1.00  0.00           C
[truncated: 349,113 more chars]
