# Supplementary material for: Structural and functional characterization of NEMO cleavage by SARS-CoV-2 3CLpro
Source: Nat Commun. 2022 Sep 8;13:5285. doi: 10.1038/s41467-022-32922-9 (PMC9453703; doi:10.1038/s41467-022-32922-9)
Supplement: Supplementary file 4 — Supplementary Data 1 [file 41467_2022_32922_MOESM4_ESM.zip › supp_files/MDML_snapshots/SARS2/sars2_simC_218000.pdb]

REMARK    GENERATED BY TRJCONV
TITLE     Title t= 218000.00000 step= 54500000
REMARK    THIS IS A SIMULATION BOX
CRYST1  101.571  101.571  101.571  90.00  90.00  90.00 P 1           1
MODEL        1
ATOM      1  N   SER A   1      55.100  46.470  35.480  1.00  0.00           N
ATOM      2  HT1 SER A   1      54.840  47.230  34.810  1.00  0.00           H
ATOM      3  HT2 SER A   1      56.110  46.290  35.310  1.00  0.00           H
ATOM      4  HT3 SER A   1      55.050  46.930  36.410  1.00  0.00           H
ATOM      5  CA  SER A   1      54.210  45.300  35.190  1.00  0.00           C
ATOM      6  HA  SER A   1      53.790  45.510  34.220  1.00  0.00           H
ATOM      7  CB  SER A   1      55.050  44.010  35.120  1.00  0.00           C
ATOM      8  HB1 SER A   1      55.750  44.200  34.280  1.00  0.00           H
ATOM      9  HB2 SER A   1      54.520  43.150  34.670  1.00  0.00           H
ATOM     10  OG  SER A   1      55.900  43.810  36.220  1.00  0.00           O
ATOM     11  HG1 SER A   1      56.300  42.940  36.150  1.00  0.00           H
ATOM     12  C   SER A   1      53.070  45.160  36.070  1.00  0.00           C
ATOM     13  O   SER A   1      52.550  46.190  36.560  1.00  0.00           O
ATOM     14  N   GLY A   2      52.660  43.970  36.470  1.00  0.00           N
ATOM     15  HN  GLY A   2      53.120  43.160  36.140  1.00  0.00           H
ATOM     16  CA  GLY A   2      51.510  43.750  37.370  1.00  0.00           C
ATOM     17  HA1 GLY A   2      51.530  44.440  38.200  1.00  0.00           H
ATOM     18  HA2 GLY A   2      51.580  42.710  37.650  1.00  0.00           H
ATOM     19  C   GLY A   2      50.260  43.840  36.680  1.00  0.00           C
ATOM     20  O   GLY A   2      50.160  44.340  35.590  1.00  0.00           O
ATOM     21  N   PHE A   3      49.200  43.470  37.450  1.00  0.00           N
ATOM     22  HN  PHE A   3      49.520  43.090  38.310  1.00  0.00           H
ATOM     23  CA  PHE A   3      47.830  43.540  37.000  1.00  0.00           C
ATOM     24  HA  PHE A   3      47.810  44.430  36.390  1.00  0.00           H
ATOM     25  CB  PHE A   3      47.570  42.260  36.120  1.00  0.00           C
ATOM     26  HB1 PHE A   3      47.770  41.280  36.620  1.00  0.00           H
ATOM     27  HB2 PHE A   3      48.280  42.340  35.270  1.00  0.00           H
ATOM     28  CG  PHE A   3      46.190  42.280  35.490  1.00  0.00           C
ATOM     29  CD1 PHE A   3      45.820  43.060  34.380  1.00  0.00           C
ATOM     30  HD1 PHE A   3      46.500  43.740  33.890  1.00  0.00           H
ATOM     31  CE1 PHE A   3      44.660  42.770  33.680  1.00  0.00           C
ATOM     32  HE1 PHE A   3      44.330  43.380  32.850  1.00  0.00           H
ATOM     33  CZ  PHE A   3      43.700  41.850  34.140  1.00  0.00           C
ATOM     34  HZ  PHE A   3      42.730  41.670  33.700  1.00  0.00           H
ATOM     35  CD2 PHE A   3      45.210  41.290  35.950  1.00  0.00           C
ATOM     36  HD2 PHE A   3      45.480  40.670  36.790  1.00  0.00           H
ATOM     37  CE2 PHE A   3      44.010  41.050  35.210  1.00  0.00           C
ATOM     38  HE2 PHE A   3      43.400  40.230  35.560  1.00  0.00           H
ATOM     39  C   PHE A   3      46.840  43.670  38.220  1.00  0.00           C
ATOM     40  O   PHE A   3      46.750  42.940  39.200  1.00  0.00           O
ATOM     41  N   ARG A   4      45.930  44.670  38.190  1.00  0.00           N
ATOM     42  HN  ARG A   4      45.850  45.250  37.380  1.00  0.00           H
ATOM     43  CA  ARG A   4      45.010  45.010  39.310  1.00  0.00           C
ATOM     44  HA  ARG A   4      44.840  44.110  39.890  1.00  0.00           H
ATOM     45  CB  ARG A   4      45.550  46.180  40.190  1.00  0.00           C
ATOM     46  HB1 ARG A   4      44.830  46.490  40.980  1.00  0.00           H
ATOM     47  HB2 ARG A   4      45.690  47.070  39.550  1.00  0.00           H
ATOM     48  CG  ARG A   4      46.860  45.850  40.990  1.00  0.00           C
ATOM     49  HG1 ARG A   4      47.470  46.720  41.310  1.00  0.00           H
ATOM     50  HG2 ARG A   4      47.470  45.570  40.100  1.00  0.00           H
ATOM     51  CD  ARG A   4      47.030  44.630  41.860  1.00  0.00           C
ATOM     52  HD1 ARG A   4      48.120  44.420  41.980  1.00  0.00           H
ATOM     53  HD2 ARG A   4      46.480  43.790  41.390  1.00  0.00           H
ATOM     54  NE  ARG A   4      46.390  45.060  43.160  1.00  0.00           N
ATOM     55  HE  ARG A   4      45.600  45.650  43.260  1.00  0.00           H
ATOM     56  CZ  ARG A   4      46.410  44.150  44.090  1.00  0.00           C
ATOM     57  NH1 ARG A   4      46.740  42.900  43.890  1.00  0.00           N
ATOM     58 1HH1 ARG A   4      47.260  42.580  43.100  1.00  0.00           H
ATOM     59 2HH1 ARG A   4      46.600  42.270  44.650  1.00  0.00           H
ATOM     60  NH2 ARG A   4      45.800  44.480  45.200  1.00  0.00           N
ATOM     61 1HH2 ARG A   4      45.770  43.870  45.990  1.00  0.00           H
ATOM     62 2HH2 ARG A   4      45.540  45.440  45.280  1.00  0.00           H
ATOM     63  C   ARG A   4      43.680  45.440  38.770  1.00  0.00           C
ATOM     64  O   ARG A   4      43.530  45.810  37.600  1.00  0.00           O
ATOM     65  N   LYS A   5      42.670  45.490  39.640  1.00  0.00           N
ATOM     66  HN  LYS A   5      42.760  45.210  40.590  1.00  0.00           H
ATOM     67  CA  LYS A   5      41.400  46.050  39.260  1.00  0.00           C
ATOM     68  HA  LYS A   5      41.200  45.780  38.230  1.00  0.00           H
ATOM     69  CB  LYS A   5      40.190  45.440  40.080  1.00  0.00           C
ATOM     70  HB1 LYS A   5      39.340  46.160  40.160  1.00  0.00           H
ATOM     71  HB2 LYS A   5      40.520  45.210  41.110  1.00  0.00           H
ATOM     72  CG  LYS A   5      39.720  44.050  39.460  1.00  0.00           C
ATOM     73  HG1 LYS A   5      40.600  43.360  39.450  1.00  0.00           H
ATOM     74  HG2 LYS A   5      39.470  44.070  38.380  1.00  0.00           H
ATOM     75  CD  LYS A   5      38.650  43.370  40.400  1.00  0.00           C
ATOM     76  HD1 LYS A   5      37.630  43.760  40.190  1.00  0.00           H
ATOM     77  HD2 LYS A   5      38.870  43.560  41.470  1.00  0.00           H
ATOM     78  CE  LYS A   5      38.800  41.810  40.330  1.00  0.00           C
ATOM     79  HE1 LYS A   5      39.800  41.550  40.740  1.00  0.00           H
ATOM     80  HE2 LYS A   5      38.670  41.500  39.270  1.00  0.00           H
ATOM     81  NZ  LYS A   5      37.820  41.170  41.150  1.00  0.00           N
ATOM     82  HZ1 LYS A   5      37.840  41.600  42.100  1.00  0.00           H
ATOM     83  HZ2 LYS A   5      38.040  40.160  41.200  1.00  0.00           H
ATOM     84  HZ3 LYS A   5      36.870  41.160  40.740  1.00  0.00           H
ATOM     85  C   LYS A   5      41.510  47.570  39.440  1.00  0.00           C
ATOM     86  O   LYS A   5      41.390  47.980  40.620  1.00  0.00           O
ATOM     87  N   MET A   6      41.750  48.440  38.370  1.00  0.00           N
ATOM     88  HN  MET A   6      41.600  48.090  37.450  1.00  0.00           H
ATOM     89  CA  MET A   6      42.130  49.760  38.590  1.00  0.00           C
ATOM     90  HA  MET A   6      42.130  49.990  39.650  1.00  0.00           H
ATOM     91  CB  MET A   6      43.580  50.140  37.940  1.00  0.00           C
ATOM     92  HB1 MET A   6      44.220  49.640  38.700  1.00  0.00           H
ATOM     93  HB2 MET A   6      43.750  51.240  37.940  1.00  0.00           H
ATOM     94  CG  MET A   6      43.870  49.490  36.570  1.00  0.00           C
ATOM     95  HG1 MET A   6      43.000  49.440  35.880  1.00  0.00           H
ATOM     96  HG2 MET A   6      44.320  48.510  36.830  1.00  0.00           H
ATOM     97  SD  MET A   6      44.940  50.530  35.560  1.00  0.00           S
ATOM     98  CE  MET A   6      46.430  50.440  36.630  1.00  0.00           C
ATOM     99  HE1 MET A   6      46.350  51.060  37.560  1.00  0.00           H
ATOM    100  HE2 MET A   6      47.320  50.660  36.020  1.00  0.00           H
ATOM    101  HE3 MET A   6      46.630  49.410  37.010  1.00  0.00           H
ATOM    102  C   MET A   6      41.050  50.690  38.030  1.00  0.00           C
ATOM    103  O   MET A   6      40.670  50.580  36.840  1.00  0.00           O
ATOM    104  N   ALA A   7      40.610  51.660  38.860  1.00  0.00           N
ATOM    105  HN  ALA A   7      40.850  51.630  39.820  1.00  0.00           H
ATOM    106  CA  ALA A   7      39.540  52.560  38.550  1.00  0.00           C
ATOM    107  HA  ALA A   7      38.900  51.970  37.900  1.00  0.00           H
ATOM    108  CB  ALA A   7      38.710  52.870  39.820  1.00  0.00           C
ATOM    109  HB1 ALA A   7      37.790  53.360  39.430  1.00  0.00           H
ATOM    110  HB2 ALA A   7      39.140  53.640  40.500  1.00  0.00           H
ATOM    111  HB3 ALA A   7      38.360  51.990  40.400  1.00  0.00           H
ATOM    112  C   ALA A   7      40.020  53.780  37.930  1.00  0.00           C
ATOM    113  O   ALA A   7      41.180  54.150  38.070  1.00  0.00           O
ATOM    114  N   PHE A   8      39.170  54.530  37.160  1.00  0.00           N
ATOM    115  HN  PHE A   8      38.220  54.260  37.040  1.00  0.00           H
ATOM    116  CA  PHE A   8      39.590  55.840  36.680  1.00  0.00           C
ATOM    117  HA  PHE A   8      40.530  55.780  36.160  1.00  0.00           H
ATOM    118  CB  PHE A   8      38.770  56.370  35.490  1.00  0.00           C
ATOM    119  HB1 PHE A   8      39.030  57.430  35.310  1.00  0.00           H
ATOM    120  HB2 PHE A   8      37.720  56.500  35.850  1.00  0.00           H
ATOM    121  CG  PHE A   8      38.930  55.750  34.160  1.00  0.00           C
ATOM    122  CD1 PHE A   8      38.110  54.690  33.660  1.00  0.00           C
ATOM    123  HD1 PHE A   8      37.390  54.230  34.320  1.00  0.00           H
ATOM    124  CE1 PHE A   8      38.230  54.320  32.270  1.00  0.00           C
ATOM    125  HE1 PHE A   8      37.510  53.610  31.890  1.00  0.00           H
ATOM    126  CZ  PHE A   8      39.240  54.870  31.470  1.00  0.00           C
ATOM    127  HZ  PHE A   8      39.450  54.470  30.490  1.00  0.00           H
ATOM    128  CD2 PHE A   8      40.000  56.250  33.360  1.00  0.00           C
ATOM    129  HD2 PHE A   8      40.510  57.140  33.690  1.00  0.00           H
ATOM    130  CE2 PHE A   8      40.130  55.740  32.070  1.00  0.00           C
ATOM    131  HE2 PHE A   8      40.870  56.170  31.410  1.00  0.00           H
ATOM    132  C   PHE A   8      39.850  56.800  37.850  1.00  0.00           C
ATOM    133  O   PHE A   8      39.230  56.770  38.910  1.00  0.00           O
ATOM    134  N   PRO A   9      40.810  57.760  37.740  1.00  0.00           N
ATOM    135  CD  PRO A   9      41.850  57.830  36.700  1.00  0.00           C
ATOM    136  HD1 PRO A   9      41.500  58.490  35.880  1.00  0.00           H
ATOM    137  HD2 PRO A   9      42.080  56.880  36.180  1.00  0.00           H
ATOM    138  CA  PRO A   9      40.900  58.830  38.690  1.00  0.00           C
ATOM    139  HA  PRO A   9      41.120  58.330  39.630  1.00  0.00           H
ATOM    140  CB  PRO A   9      42.180  59.550  38.210  1.00  0.00           C
ATOM    141  HB1 PRO A   9      42.710  60.060  39.040  1.00  0.00           H
ATOM    142  HB2 PRO A   9      41.910  60.390  37.540  1.00  0.00           H
ATOM    143  CG  PRO A   9      43.050  58.550  37.330  1.00  0.00           C
ATOM    144  HG1 PRO A   9      43.770  59.020  36.640  1.00  0.00           H
ATOM    145  HG2 PRO A   9      43.510  57.820  38.030  1.00  0.00           H
ATOM    146  C   PRO A   9      39.720  59.750  38.800  1.00  0.00           C
ATOM    147  O   PRO A   9      39.170  60.230  37.780  1.00  0.00           O
ATOM    148  N   SER A  10      39.190  59.850  40.050  1.00  0.00           N
ATOM    149  HN  SER A  10      39.680  59.360  40.770  1.00  0.00           H
ATOM    150  CA  SER A  10      37.870  60.190  40.350  1.00  0.00           C
ATOM    151  HA  SER A  10      37.240  60.110  39.470  1.00  0.00           H
ATOM    152  CB  SER A  10      37.250  59.340  41.480  1.00  0.00           C
ATOM    153  HB1 SER A  10      36.980  58.290  41.210  1.00  0.00           H
ATOM    154  HB2 SER A  10      36.260  59.760  41.760  1.00  0.00           H
ATOM    155  OG  SER A  10      38.140  59.230  42.580  1.00  0.00           O
ATOM    156  HG1 SER A  10      38.260  60.100  42.970  1.00  0.00           H
ATOM    157  C   SER A  10      37.600  61.660  40.710  1.00  0.00           C
ATOM    158  O   SER A  10      36.490  62.180  40.880  1.00  0.00           O
ATOM    159  N   GLY A  11      38.690  62.380  40.690  1.00  0.00           N
ATOM    160  HN  GLY A  11      39.560  61.900  40.590  1.00  0.00           H
ATOM    161  CA  GLY A  11      38.760  63.860  41.070  1.00  0.00           C
ATOM    162  HA1 GLY A  11      39.690  64.270  40.720  1.00  0.00           H
ATOM    163  HA2 GLY A  11      38.710  63.880  42.150  1.00  0.00           H
ATOM    164  C   GLY A  11      37.710  64.770  40.670  1.00  0.00           C
ATOM    165  O   GLY A  11      37.140  65.480  41.470  1.00  0.00           O
ATOM    166  N   LYS A  12      37.470  64.790  39.330  1.00  0.00           N
ATOM    167  HN  LYS A  12      38.070  64.220  38.790  1.00  0.00           H
ATOM    168  CA  LYS A  12      36.550  65.690  38.680  1.00  0.00           C
ATOM    169  HA  LYS A  12      36.790  66.720  38.880  1.00  0.00           H
ATOM    170  CB  LYS A  12      36.630  65.610  37.140  1.00  0.00           C
ATOM    171  HB1 LYS A  12      35.740  66.120  36.710  1.00  0.00           H
ATOM    172  HB2 LYS A  12      36.450  64.530  36.940  1.00  0.00           H
ATOM    173  CG  LYS A  12      38.000  66.180  36.610  1.00  0.00           C
ATOM    174  HG1 LYS A  12      38.100  66.150  35.500  1.00  0.00           H
ATOM    175  HG2 LYS A  12      38.810  65.480  36.930  1.00  0.00           H
ATOM    176  CD  LYS A  12      38.260  67.680  37.050  1.00  0.00           C
ATOM    177  HD1 LYS A  12      39.230  67.890  36.550  1.00  0.00           H
ATOM    178  HD2 LYS A  12      38.410  67.760  38.140  1.00  0.00           H
ATOM    179  CE  LYS A  12      37.220  68.680  36.630  1.00  0.00           C
ATOM    180  HE1 LYS A  12      36.200  68.590  37.050  1.00  0.00           H
ATOM    181  HE2 LYS A  12      37.120  68.490  35.540  1.00  0.00           H
ATOM    182  NZ  LYS A  12      37.690  70.060  36.900  1.00  0.00           N
ATOM    183  HZ1 LYS A  12      37.210  70.890  36.500  1.00  0.00           H
ATOM    184  HZ2 LYS A  12      38.700  70.190  36.690  1.00  0.00           H
ATOM    185  HZ3 LYS A  12      37.690  70.280  37.910  1.00  0.00           H
ATOM    186  C   LYS A  12      35.160  65.420  39.180  1.00  0.00           C
ATOM    187  O   LYS A  12      34.380  66.340  39.470  1.00  0.00           O
ATOM    188  N   VAL A  13      34.780  64.060  39.270  1.00  0.00           N
ATOM    189  HN  VAL A  13      35.450  63.360  39.040  1.00  0.00           H
ATOM    190  CA  VAL A  13      33.510  63.650  39.750  1.00  0.00           C
ATOM    191  HA  VAL A  13      32.750  64.210  39.230  1.00  0.00           H
ATOM    192  CB  VAL A  13      33.390  62.170  39.580  1.00  0.00           C
ATOM    193  HB  VAL A  13      33.970  61.630  40.350  1.00  0.00           H
ATOM    194  CG1 VAL A  13      31.930  61.820  39.700  1.00  0.00           C
ATOM    195 1HG1 VAL A  13      31.620  61.970  40.760  1.00  0.00           H
ATOM    196 2HG1 VAL A  13      31.850  60.720  39.510  1.00  0.00           H
ATOM    197 3HG1 VAL A  13      31.180  62.340  39.060  1.00  0.00           H
ATOM    198  CG2 VAL A  13      34.050  61.680  38.270  1.00  0.00           C
ATOM    199 1HG2 VAL A  13      33.530  62.300  37.500  1.00  0.00           H
ATOM    200 2HG2 VAL A  13      33.960  60.620  37.960  1.00  0.00           H
ATOM    201 3HG2 VAL A  13      35.140  61.870  38.210  1.00  0.00           H
ATOM    202  C   VAL A  13      33.400  63.980  41.260  1.00  0.00           C
ATOM    203  O   VAL A  13      32.340  64.330  41.780  1.00  0.00           O
ATOM    204  N   GLU A  14      34.510  63.880  42.050  1.00  0.00           N
ATOM    205  HN  GLU A  14      35.380  63.850  41.550  1.00  0.00           H
ATOM    206  CA  GLU A  14      34.460  64.180  43.460  1.00  0.00           C
ATOM    207  HA  GLU A  14      33.780  63.410  43.810  1.00  0.00           H
ATOM    208  CB  GLU A  14      35.760  63.780  44.260  1.00  0.00           C
ATOM    209  HB1 GLU A  14      36.530  63.630  43.480  1.00  0.00           H
ATOM    210  HB2 GLU A  14      35.710  62.760  44.680  1.00  0.00           H
ATOM    211  CG  GLU A  14      36.320  64.720  45.410  1.00  0.00           C
ATOM    212  HG1 GLU A  14      35.800  64.680  46.390  1.00  0.00           H
ATOM    213  HG2 GLU A  14      36.440  65.790  45.120  1.00  0.00           H
ATOM    214  CD  GLU A  14      37.750  64.320  45.790  1.00  0.00           C
ATOM    215  OE1 GLU A  14      38.020  63.110  46.010  1.00  0.00           O
ATOM    216  OE2 GLU A  14      38.610  65.210  45.870  1.00  0.00           O
ATOM    217  C   GLU A  14      34.010  65.610  43.860  1.00  0.00           C
ATOM    218  O   GLU A  14      33.080  65.750  44.700  1.00  0.00           O
ATOM    219  N   GLY A  15      34.470  66.630  43.140  1.00  0.00           N
ATOM    220  HN  GLY A  15      35.200  66.410  42.490  1.00  0.00           H
ATOM    221  CA  GLY A  15      33.900  67.970  43.120  1.00  0.00           C
ATOM    222  HA1 GLY A  15      34.590  68.540  42.510  1.00  0.00           H
ATOM    223  HA2 GLY A  15      33.980  68.360  44.120  1.00  0.00           H
ATOM    224  C   GLY A  15      32.510  68.280  42.590  1.00  0.00           C
ATOM    225  O   GLY A  15      31.990  69.360  42.770  1.00  0.00           O
ATOM    226  N   CYS A  16      31.870  67.310  41.920  1.00  0.00           N
ATOM    227  HN  CYS A  16      32.150  66.360  41.940  1.00  0.00           H
ATOM    228  CA  CYS A  16      30.460  67.370  41.410  1.00  0.00           C
ATOM    229  HA  CYS A  16      30.170  68.410  41.370  1.00  0.00           H
ATOM    230  CB  CYS A  16      30.490  66.530  40.090  1.00  0.00           C
ATOM    231  HB1 CYS A  16      29.480  66.460  39.640  1.00  0.00           H
ATOM    232  HB2 CYS A  16      30.840  65.480  40.190  1.00  0.00           H
ATOM    233  SG  CYS A  16      31.540  67.250  38.840  1.00  0.00           S
ATOM    234  HG1 CYS A  16      32.610  66.680  39.370  1.00  0.00           H
ATOM    235  C   CYS A  16      29.440  66.570  42.280  1.00  0.00           C
ATOM    236  O   CYS A  16      28.300  66.440  42.010  1.00  0.00           O
ATOM    237  N   MET A  17      29.970  65.790  43.300  1.00  0.00           N
ATOM    238  HN  MET A  17      30.960  65.760  43.460  1.00  0.00           H
ATOM    239  CA  MET A  17      29.170  64.930  44.170  1.00  0.00           C
ATOM    240  HA  MET A  17      28.340  64.640  43.530  1.00  0.00           H
ATOM    241  CB  MET A  17      29.940  63.650  44.640  1.00  0.00           C
ATOM    242  HB1 MET A  17      29.400  63.220  45.510  1.00  0.00           H
ATOM    243  HB2 MET A  17      30.900  64.080  44.990  1.00  0.00           H
ATOM    244  CG  MET A  17      30.250  62.660  43.480  1.00  0.00           C
ATOM    245  HG1 MET A  17      31.310  62.320  43.470  1.00  0.00           H
ATOM    246  HG2 MET A  17      30.280  63.250  42.540  1.00  0.00           H
ATOM    247  SD  MET A  17      29.120  61.240  43.490  1.00  0.00           S
ATOM    248  CE  MET A  17      27.470  61.860  43.940  1.00  0.00           C
ATOM    249  HE1 MET A  17      27.330  62.770  43.320  1.00  0.00           H
ATOM    250  HE2 MET A  17      27.530  62.240  44.990  1.00  0.00           H
ATOM    251  HE3 MET A  17      26.690  61.080  43.820  1.00  0.00           H
ATOM    252  C   MET A  17      28.530  65.870  45.180  1.00  0.00           C
ATOM    253  O   MET A  17      29.250  66.650  45.780  1.00  0.00           O
ATOM    254  N   VAL A  18      27.170  65.830  45.340  1.00  0.00           N
ATOM    255  HN  VAL A  18      26.570  65.230  44.820  1.00  0.00           H
ATOM    256  CA  VAL A  18      26.430  66.620  46.370  1.00  0.00           C
ATOM    257  HA  VAL A  18      27.210  67.040  46.990  1.00  0.00           H
ATOM    258  CB  VAL A  18      25.580  67.810  45.840  1.00  0.00           C
ATOM    259  HB  VAL A  18      25.030  68.350  46.650  1.00  0.00           H
ATOM    260  CG1 VAL A  18      26.560  68.890  45.170  1.00  0.00           C
ATOM    261 1HG1 VAL A  18      25.830  69.700  44.950  1.00  0.00           H
ATOM    262 2HG1 VAL A  18      26.980  68.450  44.250  1.00  0.00           H
ATOM    263 3HG1 VAL A  18      27.340  69.190  45.910  1.00  0.00           H
ATOM    264  CG2 VAL A  18      24.500  67.380  44.830  1.00  0.00           C
ATOM    265 1HG2 VAL A  18      24.030  68.290  44.390  1.00  0.00           H
ATOM    266 2HG2 VAL A  18      23.760  66.600  45.100  1.00  0.00           H
ATOM    267 3HG2 VAL A  18      25.010  66.890  43.970  1.00  0.00           H
ATOM    268  C   VAL A  18      25.560  65.680  47.300  1.00  0.00           C
ATOM    269  O   VAL A  18      25.440  64.510  47.020  1.00  0.00           O
ATOM    270  N   GLN A  19      24.990  66.260  48.400  1.00  0.00           N
ATOM    271  HN  GLN A  19      24.960  67.250  48.530  1.00  0.00           H
ATOM    272  CA  GLN A  19      24.050  65.570  49.290  1.00  0.00           C
ATOM    273  HA  GLN A  19      24.080  64.510  49.060  1.00  0.00           H
ATOM    274  CB  GLN A  19      24.280  65.850  50.780  1.00  0.00           C
ATOM    275  HB1 GLN A  19      25.330  65.610  51.050  1.00  0.00           H
ATOM    276  HB2 GLN A  19      23.680  65.060  51.270  1.00  0.00           H
ATOM    277  CG  GLN A  19      23.830  67.180  51.520  1.00  0.00           C
ATOM    278  HG1 GLN A  19      22.750  67.340  51.730  1.00  0.00           H
ATOM    279  HG2 GLN A  19      24.090  68.000  50.810  1.00  0.00           H
ATOM    280  CD  GLN A  19      24.710  67.430  52.810  1.00  0.00           C
ATOM    281  OE1 GLN A  19      25.860  67.850  52.640  1.00  0.00           O
ATOM    282  NE2 GLN A  19      24.190  66.960  53.960  1.00  0.00           N
ATOM    283 1HE2 GLN A  19      24.790  67.030  54.760  1.00  0.00           H
ATOM    284 2HE2 GLN A  19      23.230  66.710  53.970  1.00  0.00           H
ATOM    285  C   GLN A  19      22.670  66.150  49.030  1.00  0.00           C
ATOM    286  O   GLN A  19      22.450  67.360  48.950  1.00  0.00           O
ATOM    287  N   VAL A  20      21.640  65.300  48.870  1.00  0.00           N
ATOM    288  HN  VAL A  20      21.800  64.330  48.960  1.00  0.00           H
ATOM    289  CA  VAL A  20      20.230  65.770  48.510  1.00  0.00           C
ATOM    290  HA  VAL A  20      20.160  66.820  48.750  1.00  0.00           H
ATOM    291  CB  VAL A  20      19.840  65.620  47.040  1.00  0.00           C
ATOM    292  HB  VAL A  20      19.710  64.580  46.660  1.00  0.00           H
ATOM    293  CG1 VAL A  20      18.450  66.270  46.720  1.00  0.00           C
ATOM    294 1HG1 VAL A  20      18.240  66.610  45.680  1.00  0.00           H
ATOM    295 2HG1 VAL A  20      18.400  67.090  47.460  1.00  0.00           H
ATOM    296 3HG1 VAL A  20      17.700  65.490  46.990  1.00  0.00           H
ATOM    297  CG2 VAL A  20      20.950  66.310  46.140  1.00  0.00           C
ATOM    298 1HG2 VAL A  20      20.700  66.640  45.100  1.00  0.00           H
ATOM    299 2HG2 VAL A  20      21.800  65.610  46.010  1.00  0.00           H
ATOM    300 3HG2 VAL A  20      21.350  67.180  46.700  1.00  0.00           H
ATOM    301  C   VAL A  20      19.180  65.230  49.400  1.00  0.00           C
ATOM    302  O   VAL A  20      19.010  64.020  49.440  1.00  0.00           O
ATOM    303  N   THR A  21      18.440  66.050  50.120  1.00  0.00           N
ATOM    304  HN  THR A  21      18.560  67.030  50.090  1.00  0.00           H
ATOM    305  CA  THR A  21      17.230  65.650  50.850  1.00  0.00           C
ATOM    306  HA  THR A  21      16.950  64.670  50.480  1.00  0.00           H
ATOM    307  CB  THR A  21      17.370  65.470  52.360  1.00  0.00           C
ATOM    308  HB  THR A  21      18.300  64.940  52.650  1.00  0.00           H
ATOM    309  OG1 THR A  21      16.210  64.690  52.770  1.00  0.00           O
ATOM    310  HG1 THR A  21      16.450  63.790  52.560  1.00  0.00           H
ATOM    311  CG2 THR A  21      17.320  66.820  53.120  1.00  0.00           C
ATOM    312 1HG2 THR A  21      16.360  67.340  52.930  1.00  0.00           H
ATOM    313 2HG2 THR A  21      18.160  67.500  52.870  1.00  0.00           H
ATOM    314 3HG2 THR A  21      17.300  66.740  54.230  1.00  0.00           H
ATOM    315  C   THR A  21      16.200  66.650  50.490  1.00  0.00           C
ATOM    316  O   THR A  21      16.420  67.820  50.190  1.00  0.00           O
ATOM    317  N   CYS A  22      14.940  66.200  50.400  1.00  0.00           N
ATOM    318  HN  CYS A  22      14.770  65.230  50.560  1.00  0.00           H
ATOM    319  CA  CYS A  22      13.830  67.080  50.130  1.00  0.00           C
ATOM    320  HA  CYS A  22      13.970  68.080  49.740  1.00  0.00           H
ATOM    321  CB  CYS A  22      12.900  66.270  49.220  1.00  0.00           C
ATOM    322  HB1 CYS A  22      12.620  65.310  49.700  1.00  0.00           H
ATOM    323  HB2 CYS A  22      13.550  66.180  48.320  1.00  0.00           H
ATOM    324  SG  CYS A  22      11.390  67.240  48.720  1.00  0.00           S
ATOM    325  HG1 CYS A  22      12.000  68.050  47.870  1.00  0.00           H
ATOM    326  C   CYS A  22      13.190  67.130  51.510  1.00  0.00           C
ATOM    327  O   CYS A  22      12.180  67.850  51.740  1.00  0.00           O
ATOM    328  N   GLY A  23      13.750  66.490  52.550  1.00  0.00           N
ATOM    329  HN  GLY A  23      14.710  66.240  52.500  1.00  0.00           H
ATOM    330  CA  GLY A  23      13.100  66.190  53.800  1.00  0.00           C
ATOM    331  HA1 GLY A  23      12.130  66.670  53.840  1.00  0.00           H
ATOM    332  HA2 GLY A  23      13.750  66.290  54.660  1.00  0.00           H
ATOM    333  C   GLY A  23      12.720  64.740  53.680  1.00  0.00           C
ATOM    334  O   GLY A  23      11.980  64.370  52.760  1.00  0.00           O
ATOM    335  N   THR A  24      13.370  63.920  54.490  1.00  0.00           N
ATOM    336  HN  THR A  24      14.030  64.380  55.080  1.00  0.00           H
ATOM    337  CA  THR A  24      13.190  62.500  54.540  1.00  0.00           C
ATOM    338  HA  THR A  24      13.550  62.180  55.510  1.00  0.00           H
ATOM    339  CB  THR A  24      11.750  61.960  54.400  1.00  0.00           C
ATOM    340  HB  THR A  24      11.280  62.170  53.420  1.00  0.00           H
ATOM    341  OG1 THR A  24      10.970  62.690  55.300  1.00  0.00           O
ATOM    342  HG1 THR A  24      10.550  63.400  54.810  1.00  0.00           H
ATOM    343  CG2 THR A  24      11.440  60.450  54.650  1.00  0.00           C
ATOM    344 1HG2 THR A  24      11.870  59.880  53.790  1.00  0.00           H
ATOM    345 2HG2 THR A  24      10.340  60.320  54.580  1.00  0.00           H
ATOM    346 3HG2 THR A  24      11.770  60.070  55.650  1.00  0.00           H
ATOM    347  C   THR A  24      14.090  61.750  53.620  1.00  0.00           C
ATOM    348  O   THR A  24      13.780  61.610  52.390  1.00  0.00           O
ATOM    349  N   THR A  25      15.300  61.220  54.170  1.00  0.00           N
ATOM    350  HN  THR A  25      15.570  61.570  55.070  1.00  0.00           H
ATOM    351  CA  THR A  25      16.350  60.410  53.360  1.00  0.00           C
ATOM    352  HA  THR A  25      16.770  59.790  54.140  1.00  0.00           H
ATOM    353  CB  THR A  25      15.850  59.330  52.420  1.00  0.00           C
ATOM    354  HB  THR A  25      15.580  59.730  51.420  1.00  0.00           H
ATOM    355  OG1 THR A  25      14.890  58.470  53.040  1.00  0.00           O
ATOM    356  HG1 THR A  25      14.020  58.750  52.710  1.00  0.00           H
ATOM    357  CG2 THR A  25      16.980  58.370  51.980  1.00  0.00           C
ATOM    358 1HG2 THR A  25      16.580  57.830  51.090  1.00  0.00           H
ATOM    359 2HG2 THR A  25      17.170  57.770  52.890  1.00  0.00           H
ATOM    360 3HG2 THR A  25      17.870  58.960  51.690  1.00  0.00           H
ATOM    361  C   THR A  25      17.370  61.240  52.790  1.00  0.00           C
ATOM    362  O   THR A  25      17.110  62.200  52.030  1.00  0.00           O
ATOM    363  N   THR A  26      18.690  61.020  53.210  1.00  0.00           N
ATOM    364  HN  THR A  26      18.800  60.330  53.910  1.00  0.00           H
ATOM    365  CA  THR A  26      19.840  61.880  52.680  1.00  0.00           C
ATOM    366  HA  THR A  26      19.410  62.750  52.200  1.00  0.00           H
ATOM    367  CB  THR A  26      20.870  62.240  53.660  1.00  0.00           C
ATOM    368  HB  THR A  26      21.180  61.340  54.230  1.00  0.00           H
ATOM    369  OG1 THR A  26      20.430  63.070  54.700  1.00  0.00           O
ATOM    370  HG1 THR A  26      20.070  62.510  55.390  1.00  0.00           H
ATOM    371  CG2 THR A  26      22.060  62.950  53.020  1.00  0.00           C
ATOM    372 1HG2 THR A  26      22.790  63.330  53.760  1.00  0.00           H
ATOM    373 2HG2 THR A  26      21.640  63.830  52.490  1.00  0.00           H
ATOM    374 3HG2 THR A  26      22.650  62.400  52.260  1.00  0.00           H
ATOM    375  C   THR A  26      20.430  61.100  51.520  1.00  0.00           C
ATOM    376  O   THR A  26      20.840  59.910  51.680  1.00  0.00           O
ATOM    377  N   LEU A  27      20.320  61.570  50.300  1.00  0.00           N
ATOM    378  HN  LEU A  27      19.950  62.450  50.000  1.00  0.00           H
ATOM    379  CA  LEU A  27      20.670  60.770  49.060  1.00  0.00           C
ATOM    380  HA  LEU A  27      20.980  59.750  49.270  1.00  0.00           H
ATOM    381  CB  LEU A  27      19.630  60.730  47.890  1.00  0.00           C
ATOM    382  HB1 LEU A  27      20.180  60.170  47.110  1.00  0.00           H
ATOM    383  HB2 LEU A  27      19.430  61.770  47.570  1.00  0.00           H
ATOM    384  CG  LEU A  27      18.360  59.960  48.050  1.00  0.00           C
ATOM    385  HG  LEU A  27      18.650  58.950  48.400  1.00  0.00           H
ATOM    386  CD1 LEU A  27      17.530  60.520  49.220  1.00  0.00           C
ATOM    387 1HD1 LEU A  27      17.460  61.630  49.210  1.00  0.00           H
ATOM    388 2HD1 LEU A  27      18.100  60.230  50.130  1.00  0.00           H
ATOM    389 3HD1 LEU A  27      16.610  59.910  49.300  1.00  0.00           H
ATOM    390  CD2 LEU A  27      17.510  60.100  46.780  1.00  0.00           C
ATOM    391 1HD2 LEU A  27      16.580  59.540  47.000  1.00  0.00           H
ATOM    392 2HD2 LEU A  27      18.150  59.740  45.940  1.00  0.00           H
ATOM    393 3HD2 LEU A  27      17.350  61.200  46.760  1.00  0.00           H
ATOM    394  C   LEU A  27      21.860  61.530  48.560  1.00  0.00           C
ATOM    395  O   LEU A  27      22.180  62.600  49.080  1.00  0.00           O
ATOM    396  N   ASN A  28      22.480  61.050  47.460  1.00  0.00           N
ATOM    397  HN  ASN A  28      22.210  60.180  47.040  1.00  0.00           H
ATOM    398  CA  ASN A  28      23.450  61.750  46.720  1.00  0.00           C
ATOM    399  HA  ASN A  28      23.670  62.650  47.280  1.00  0.00           H
ATOM    400  CB  ASN A  28      24.750  60.880  46.530  1.00  0.00           C
ATOM    401  HB1 ASN A  28      25.600  61.410  46.060  1.00  0.00           H
ATOM    402  HB2 ASN A  28      24.350  60.050  45.910  1.00  0.00           H
ATOM    403  CG  ASN A  28      25.210  60.330  47.890  1.00  0.00           C
ATOM    404  OD1 ASN A  28      25.990  60.900  48.690  1.00  0.00           O
ATOM    405  ND2 ASN A  28      24.910  59.090  48.160  1.00  0.00           N
ATOM    406 1HD2 ASN A  28      25.330  58.750  49.000  1.00  0.00           H
ATOM    407 2HD2 ASN A  28      24.180  58.710  47.580  1.00  0.00           H
ATOM    408  C   ASN A  28      22.940  62.260  45.330  1.00  0.00           C
ATOM    409  O   ASN A  28      22.260  61.550  44.590  1.00  0.00           O
ATOM    410  N   GLY A  29      23.480  63.430  44.960  1.00  0.00           N
ATOM    411  HN  GLY A  29      24.180  63.950  45.450  1.00  0.00           H
ATOM    412  CA  GLY A  29      23.250  63.970  43.550  1.00  0.00           C
ATOM    413  HA1 GLY A  29      22.790  64.940  43.660  1.00  0.00           H
ATOM    414  HA2 GLY A  29      22.710  63.190  43.020  1.00  0.00           H
ATOM    415  C   GLY A  29      24.520  64.280  42.950  1.00  0.00           C
ATOM    416  O   GLY A  29      25.510  64.520  43.630  1.00  0.00           O
ATOM    417  N   LEU A  30      24.450  64.300  41.640  1.00  0.00           N
ATOM    418  HN  LEU A  30      23.640  64.080  41.100  1.00  0.00           H
ATOM    419  CA  LEU A  30      25.600  64.530  40.800  1.00  0.00           C
ATOM    420  HA  LEU A  30      26.490  64.720  41.390  1.00  0.00           H
ATOM    421  CB  LEU A  30      25.730  63.270  39.990  1.00  0.00           C
ATOM    422  HB1 LEU A  30      24.690  63.040  39.680  1.00  0.00           H
ATOM    423  HB2 LEU A  30      26.000  62.470  40.720  1.00  0.00           H
ATOM    424  CG  LEU A  30      26.770  63.160  38.920  1.00  0.00           C
ATOM    425  HG  LEU A  30      26.700  62.090  38.620  1.00  0.00           H
ATOM    426  CD1 LEU A  30      26.480  63.820  37.600  1.00  0.00           C
ATOM    427 1HD1 LEU A  30      26.510  64.920  37.750  1.00  0.00           H
ATOM    428 2HD1 LEU A  30      25.420  63.570  37.390  1.00  0.00           H
ATOM    429 3HD1 LEU A  30      27.080  63.560  36.700  1.00  0.00           H
ATOM    430  CD2 LEU A  30      28.170  63.440  39.510  1.00  0.00           C
ATOM    431 1HD2 LEU A  30      28.960  63.330  38.740  1.00  0.00           H
ATOM    432 2HD2 LEU A  30      28.330  62.610  40.230  1.00  0.00           H
ATOM    433 3HD2 LEU A  30      28.340  64.430  39.980  1.00  0.00           H
ATOM    434  C   LEU A  30      25.250  65.830  40.040  1.00  0.00           C
ATOM    435  O   LEU A  30      24.190  65.990  39.440  1.00  0.00           O
ATOM    436  N   TRP A  31      26.160  66.810  40.180  1.00  0.00           N
ATOM    437  HN  TRP A  31      26.960  66.670  40.750  1.00  0.00           H
ATOM    438  CA  TRP A  31      25.890  68.200  39.820  1.00  0.00           C
ATOM    439  HA  TRP A  31      24.840  68.250  39.580  1.00  0.00           H
ATOM    440  CB  TRP A  31      26.130  69.140  41.030  1.00  0.00           C
ATOM    441  HB1 TRP A  31      27.140  68.890  41.430  1.00  0.00           H
ATOM    442  HB2 TRP A  31      25.380  68.900  41.800  1.00  0.00           H
ATOM    443  CG  TRP A  31      26.090  70.640  40.830  1.00  0.00           C
ATOM    444  CD1 TRP A  31      25.200  71.430  40.110  1.00  0.00           C
ATOM    445  HD1 TRP A  31      24.550  71.120  39.300  1.00  0.00           H
ATOM    446  NE1 TRP A  31      25.530  72.770  40.410  1.00  0.00           N
ATOM    447  HE1 TRP A  31      25.070  73.600  40.180  1.00  0.00           H
ATOM    448  CE2 TRP A  31      26.450  72.830  41.420  1.00  0.00           C
ATOM    449  CD2 TRP A  31      26.850  71.510  41.700  1.00  0.00           C
ATOM    450  CE3 TRP A  31      27.780  71.210  42.750  1.00  0.00           C
ATOM    451  HE3 TRP A  31      28.080  70.200  43.000  1.00  0.00           H
ATOM    452  CZ3 TRP A  31      28.390  72.360  43.350  1.00  0.00           C
ATOM    453  HZ3 TRP A  31      29.310  72.240  43.910  1.00  0.00           H
ATOM    454  CZ2 TRP A  31      27.010  73.910  42.030  1.00  0.00           C
ATOM    455  HZ2 TRP A  31      26.670  74.900  41.750  1.00  0.00           H
ATOM    456  CH2 TRP A  31      28.000  73.660  42.940  1.00  0.00           C
ATOM    457  HH2 TRP A  31      28.510  74.520  43.350  1.00  0.00           H
ATOM    458  C   TRP A  31      26.690  68.560  38.630  1.00  0.00           C
ATOM    459  O   TRP A  31      27.910  68.580  38.670  1.00  0.00           O
ATOM    460  N   LEU A  32      25.970  68.770  37.510  1.00  0.00           N
ATOM    461  HN  LEU A  32      25.000  68.560  37.540  1.00  0.00           H
ATOM    462  CA  LEU A  32      26.640  69.160  36.240  1.00  0.00           C
ATOM    463  HA  LEU A  32      27.650  69.390  36.570  1.00  0.00           H
ATOM    464  CB  LEU A  32      26.690  68.130  35.050  1.00  0.00           C
ATOM    465  HB1 LEU A  32      27.110  68.580  34.130  1.00  0.00           H
ATOM    466  HB2 LEU A  32      25.600  67.960  34.940  1.00  0.00           H
ATOM    467  CG  LEU A  32      27.370  66.860  35.360  1.00  0.00           C
ATOM    468  HG  LEU A  32      27.020  66.410  36.320  1.00  0.00           H
ATOM    469  CD1 LEU A  32      27.070  65.690  34.360  1.00  0.00           C
ATOM    470 1HD1 LEU A  32      25.990  65.470  34.250  1.00  0.00           H
ATOM    471 2HD1 LEU A  32      27.590  64.770  34.710  1.00  0.00           H
ATOM    472 3HD1 LEU A  32      27.440  65.960  33.350  1.00  0.00           H
ATOM    473  CD2 LEU A  32      28.900  67.120  35.410  1.00  0.00           C
ATOM    474 1HD2 LEU A  32      29.090  67.980  36.090  1.00  0.00           H
ATOM    475 2HD2 LEU A  32      29.330  67.350  34.410  1.00  0.00           H
ATOM    476 3HD2 LEU A  32      29.480  66.230  35.730  1.00  0.00           H
ATOM    477  C   LEU A  32      26.120  70.520  35.750  1.00  0.00           C
ATOM    478  O   LEU A  32      24.990  70.760  35.380  1.00  0.00           O
ATOM    479  N   ASP A  33      27.130  71.500  35.740  1.00  0.00           N
ATOM    480  HN  ASP A  33      28.060  71.250  35.980  1.00  0.00           H
ATOM    481  CA  ASP A  33      26.850  72.850  35.370  1.00  0.00           C
ATOM    482  HA  ASP A  33      27.800  73.350  35.340  1.00  0.00           H
ATOM    483  CB  ASP A  33      26.260  72.900  33.880  1.00  0.00           C
ATOM    484  HB1 ASP A  33      25.200  72.570  33.800  1.00  0.00           H
ATOM    485  HB2 ASP A  33      26.830  72.150  33.290  1.00  0.00           H
ATOM    486  CG  ASP A  33      26.370  74.250  33.250  1.00  0.00           C
ATOM    487  OD1 ASP A  33      25.610  74.560  32.260  1.00  0.00           O
ATOM    488  OD2 ASP A  33      27.310  74.990  33.620  1.00  0.00           O
ATOM    489  C   ASP A  33      25.930  73.530  36.330  1.00  0.00           C
ATOM    490  O   ASP A  33      26.390  73.840  37.480  1.00  0.00           O
ATOM    491  N   ASP A  34      24.650  73.820  36.000  1.00  0.00           N
ATOM    492  HN  ASP A  34      24.340  73.760  35.050  1.00  0.00           H
ATOM    493  CA  ASP A  34      23.560  74.220  36.920  1.00  0.00           C
ATOM    494  HA  ASP A  34      23.940  74.480  37.900  1.00  0.00           H
ATOM    495  CB  ASP A  34      22.970  75.570  36.530  1.00  0.00           C
ATOM    496  HB1 ASP A  34      23.810  76.270  36.400  1.00  0.00           H
ATOM    497  HB2 ASP A  34      22.130  75.840  37.200  1.00  0.00           H
ATOM    498  CG  ASP A  34      22.340  75.580  35.100  1.00  0.00           C
ATOM    499  OD1 ASP A  34      22.510  74.620  34.260  1.00  0.00           O
ATOM    500  OD2 ASP A  34      21.670  76.580  34.830  1.00  0.00           O
ATOM    501  C   ASP A  34      22.450  73.240  37.090  1.00  0.00           C
ATOM    502  O   ASP A  34      21.410  73.510  37.710  1.00  0.00           O
ATOM    503  N   VAL A  35      22.550  72.000  36.540  1.00  0.00           N
ATOM    504  HN  VAL A  35      23.340  71.790  35.970  1.00  0.00           H
ATOM    505  CA  VAL A  35      21.610  70.870  36.810  1.00  0.00           C
ATOM    506  HA  VAL A  35      20.780  71.330  37.330  1.00  0.00           H
ATOM    507  CB  VAL A  35      21.090  70.250  35.550  1.00  0.00           C
ATOM    508  HB  VAL A  35      21.850  69.560  35.130  1.00  0.00           H
ATOM    509  CG1 VAL A  35      19.850  69.430  35.930  1.00  0.00           C
ATOM    510 1HG1 VAL A  35      20.050  68.360  36.170  1.00  0.00           H
ATOM    511 2HG1 VAL A  35      19.210  69.510  35.030  1.00  0.00           H
ATOM    512 3HG1 VAL A  35      19.280  69.900  36.760  1.00  0.00           H
ATOM    513  CG2 VAL A  35      20.720  71.310  34.470  1.00  0.00           C
ATOM    514 1HG2 VAL A  35      21.520  71.920  34.010  1.00  0.00           H
ATOM    515 2HG2 VAL A  35      19.960  72.030  34.840  1.00  0.00           H
ATOM    516 3HG2 VAL A  35      20.320  70.710  33.630  1.00  0.00           H
ATOM    517  C   VAL A  35      22.120  69.760  37.750  1.00  0.00           C
ATOM    518  O   VAL A  35      23.150  69.120  37.540  1.00  0.00           O
ATOM    519  N   VAL A  36      21.460  69.570  38.870  1.00  0.00           N
ATOM    520  HN  VAL A  36      20.690  70.150  39.100  1.00  0.00           H
ATOM    521  CA  VAL A  36      21.730  68.430  39.740  1.00  0.00           C
ATOM    522  HA  VAL A  36      22.770  68.170  39.670  1.00  0.00           H
ATOM    523  CB  VAL A  36      21.640  68.900  41.240  1.00  0.00           C
ATOM    524  HB  VAL A  36      20.550  69.050  41.390  1.00  0.00           H
ATOM    525  CG1 VAL A  36      22.050  67.860  42.220  1.00  0.00           C
ATOM    526 1HG1 VAL A  36      22.080  68.370  43.200  1.00  0.00           H
ATOM    527 2HG1 VAL A  36      23.080  67.510  42.000  1.00  0.00           H
ATOM    528 3HG1 VAL A  36      21.400  66.970  42.390  1.00  0.00           H
ATOM    529  CG2 VAL A  36      22.350  70.220  41.560  1.00  0.00           C
ATOM    530 1HG2 VAL A  36      23.360  70.350  41.100  1.00  0.00           H
ATOM    531 2HG2 VAL A  36      22.370  70.420  42.650  1.00  0.00           H
ATOM    532 3HG2 VAL A  36      21.780  71.010  41.040  1.00  0.00           H
ATOM    533  C   VAL A  36      20.940  67.170  39.530  1.00  0.00           C
ATOM    534  O   VAL A  36      19.700  67.130  39.720  1.00  0.00           O
ATOM    535  N   TYR A  37      21.650  66.050  39.290  1.00  0.00           N
ATOM    536  HN  TYR A  37      22.610  66.190  39.060  1.00  0.00           H
ATOM    537  CA  TYR A  37      20.990  64.750  38.920  1.00  0.00           C
ATOM    538  HA  TYR A  37      20.030  65.070  38.530  1.00  0.00           H
ATOM    539  CB  TYR A  37      21.680  64.160  37.670  1.00  0.00           C
ATOM    540  HB1 TYR A  37      21.070  63.260  37.440  1.00  0.00           H
ATOM    541  HB2 TYR A  37      22.750  63.840  37.750  1.00  0.00           H
ATOM    542  CG  TYR A  37      21.710  65.080  36.510  1.00  0.00           C
ATOM    543  CD1 TYR A  37      20.580  65.180  35.700  1.00  0.00           C
ATOM    544  HD1 TYR A  37      19.720  64.600  35.980  1.00  0.00           H
ATOM    545  CE1 TYR A  37      20.650  65.880  34.410  1.00  0.00           C
ATOM    546  HE1 TYR A  37      19.790  65.890  33.760  1.00  0.00           H
ATOM    547  CZ  TYR A  37      21.830  66.610  34.170  1.00  0.00           C
ATOM    548  OH  TYR A  37      21.840  67.280  32.900  1.00  0.00           O
ATOM    549  HH  TYR A  37      22.550  67.920  32.820  1.00  0.00           H
ATOM    550  CD2 TYR A  37      22.850  65.760  36.170  1.00  0.00           C
ATOM    551  HD2 TYR A  37      23.740  65.600  36.760  1.00  0.00           H
ATOM    552  CE2 TYR A  37      22.880  66.650  35.040  1.00  0.00           C
ATOM    553  HE2 TYR A  37      23.800  67.140  34.770  1.00  0.00           H
ATOM    554  C   TYR A  37      20.900  63.820  40.100  1.00  0.00           C
ATOM    555  O   TYR A  37      21.870  63.460  40.730  1.00  0.00           O
ATOM    556  N   CYS A  38      19.680  63.320  40.250  1.00  0.00           N
ATOM    557  HN  CYS A  38      18.880  63.510  39.690  1.00  0.00           H
ATOM    558  CA  CYS A  38      19.250  62.710  41.540  1.00  0.00           C
ATOM    559  HA  CYS A  38      20.110  62.430  42.130  1.00  0.00           H
ATOM    560  CB  CYS A  38      18.340  63.810  42.270  1.00  0.00           C
ATOM    561  HB1 CYS A  38      17.440  63.900  41.620  1.00  0.00           H
ATOM    562  HB2 CYS A  38      18.890  64.770  42.160  1.00  0.00           H
ATOM    563  SG  CYS A  38      17.820  63.360  43.960  1.00  0.00           S
ATOM    564  HG1 CYS A  38      17.010  62.390  43.550  1.00  0.00           H
ATOM    565  C   CYS A  38      18.520  61.390  41.200  1.00  0.00           C
ATOM    566  O   CYS A  38      17.760  61.420  40.260  1.00  0.00           O
ATOM    567  N   PRO A  39      18.650  60.250  41.900  1.00  0.00           N
ATOM    568  CD  PRO A  39      19.630  60.070  42.980  1.00  0.00           C
ATOM    569  HD1 PRO A  39      19.350  60.730  43.830  1.00  0.00           H
ATOM    570  HD2 PRO A  39      20.700  60.250  42.760  1.00  0.00           H
ATOM    571  CA  PRO A  39      17.560  59.240  41.980  1.00  0.00           C
ATOM    572  HA  PRO A  39      17.580  58.740  41.020  1.00  0.00           H
ATOM    573  CB  PRO A  39      17.970  58.330  43.210  1.00  0.00           C
ATOM    574  HB1 PRO A  39      17.710  57.290  42.920  1.00  0.00           H
ATOM    575  HB2 PRO A  39      17.740  58.760  44.210  1.00  0.00           H
ATOM    576  CG  PRO A  39      19.510  58.610  43.330  1.00  0.00           C
ATOM    577  HG1 PRO A  39      19.980  58.320  44.290  1.00  0.00           H
ATOM    578  HG2 PRO A  39      19.890  57.930  42.530  1.00  0.00           H
ATOM    579  C   PRO A  39      16.150  59.850  42.170  1.00  0.00           C
ATOM    580  O   PRO A  39      16.080  60.910  42.830  1.00  0.00           O
ATOM    581  N   ARG A  40      15.020  59.340  41.560  1.00  0.00           N
ATOM    582  HN  ARG A  40      15.150  58.470  41.090  1.00  0.00           H
ATOM    583  CA  ARG A  40      13.640  59.800  41.750  1.00  0.00           C
ATOM    584  HA  ARG A  40      13.700  60.870  41.850  1.00  0.00           H
ATOM    585  CB  ARG A  40      12.620  59.330  40.580  1.00  0.00           C
ATOM    586  HB1 ARG A  40      13.070  59.710  39.640  1.00  0.00           H
ATOM    587  HB2 ARG A  40      11.670  59.880  40.710  1.00  0.00           H
ATOM    588  CG  ARG A  40      12.450  57.790  40.430  1.00  0.00           C
ATOM    589  HG1 ARG A  40      12.360  57.450  41.480  1.00  0.00           H
ATOM    590  HG2 ARG A  40      13.360  57.320  40.000  1.00  0.00           H
ATOM    591  CD  ARG A  40      11.100  57.410  39.710  1.00  0.00           C
ATOM    592  HD1 ARG A  40      11.180  57.820  38.680  1.00  0.00           H
ATOM    593  HD2 ARG A  40      10.240  57.640  40.380  1.00  0.00           H
ATOM    594  NE  ARG A  40      11.120  55.970  39.640  1.00  0.00           N
ATOM    595  HE  ARG A  40      11.780  55.500  40.220  1.00  0.00           H
ATOM    596  CZ  ARG A  40      10.240  55.240  38.890  1.00  0.00           C
ATOM    597  NH1 ARG A  40       9.400  55.820  38.070  1.00  0.00           N
ATOM    598 1HH1 ARG A  40       9.440  56.780  37.790  1.00  0.00           H
ATOM    599 2HH1 ARG A  40       8.680  55.220  37.710  1.00  0.00           H
ATOM    600  NH2 ARG A  40      10.300  53.960  38.900  1.00  0.00           N
ATOM    601 1HH2 ARG A  40      10.890  53.500  39.560  1.00  0.00           H
ATOM    602 2HH2 ARG A  40       9.810  53.430  38.220  1.00  0.00           H
ATOM    603  C   ARG A  40      13.010  59.360  43.130  1.00  0.00           C
ATOM    604  O   ARG A  40      12.000  59.950  43.500  1.00  0.00           O
ATOM    605  N   HSP A  41      13.690  58.520  43.910  1.00  0.00           N
ATOM    606  HN  HSP A  41      14.560  58.160  43.570  1.00  0.00           H
ATOM    607  CA  HSP A  41      13.080  58.040  45.160  1.00  0.00           C
ATOM    608  HA  HSP A  41      12.020  57.900  45.040  1.00  0.00           H
ATOM    609  CB  HSP A  41      13.750  56.710  45.690  1.00  0.00           C
ATOM    610  HB1 HSP A  41      14.800  56.980  45.930  1.00  0.00           H
ATOM    611  HB2 HSP A  41      13.660  56.070  44.790  1.00  0.00           H
ATOM    612  CD2 HSP A  41      13.450  55.930  48.240  1.00  0.00           C
ATOM    613  HD2 HSP A  41      14.260  56.490  48.700  1.00  0.00           H
ATOM    614  CG  HSP A  41      13.170  55.970  46.980  1.00  0.00           C
ATOM    615  NE2 HSP A  41      12.530  55.170  48.870  1.00  0.00           N
ATOM    616  HE2 HSP A  41      12.560  54.950  49.840  1.00  0.00           H
ATOM    617  ND1 HSP A  41      11.890  55.270  46.820  1.00  0.00           N
ATOM    618  HD1 HSP A  41      11.350  55.270  45.980  1.00  0.00           H
ATOM    619  CE1 HSP A  41      11.560  54.840  48.080  1.00  0.00           C
ATOM    620  HE1 HSP A  41      10.610  54.490  48.410  1.00  0.00           H
ATOM    621  C   HSP A  41      13.080  59.080  46.310  1.00  0.00           C
ATOM    622  O   HSP A  41      12.610  58.770  47.450  1.00  0.00           O
ATOM    623  N   VAL A  42      13.580  60.270  46.040  1.00  0.00           N
ATOM    624  HN  VAL A  42      13.930  60.570  45.160  1.00  0.00           H
ATOM    625  CA  VAL A  42      13.800  61.280  47.030  1.00  0.00           C
ATOM    626  HA  VAL A  42      14.310  60.900  47.900  1.00  0.00           H
ATOM    627  CB  VAL A  42      14.680  62.290  46.380  1.00  0.00           C
ATOM    628  HB  VAL A  42      15.510  61.690  45.970  1.00  0.00           H
ATOM    629  CG1 VAL A  42      14.020  63.050  45.220  1.00  0.00           C
ATOM    630 1HG1 VAL A  42      14.750  63.760  44.790  1.00  0.00           H
ATOM    631 2HG1 VAL A  42      13.220  63.730  45.580  1.00  0.00           H
ATOM    632 3HG1 VAL A  42      13.550  62.380  44.470  1.00  0.00           H
ATOM    633  CG2 VAL A  42      15.250  63.250  47.440  1.00  0.00           C
ATOM    634 1HG2 VAL A  42      14.440  63.840  47.920  1.00  0.00           H
ATOM    635 2HG2 VAL A  42      16.050  63.910  47.050  1.00  0.00           H
ATOM    636 3HG2 VAL A  42      15.710  62.580  48.190  1.00  0.00           H
ATOM    637  C   VAL A  42      12.490  61.900  47.550  1.00  0.00           C
ATOM    638  O   VAL A  42      12.410  62.460  48.600  1.00  0.00           O
ATOM    639  N   ILE A  43      11.520  61.800  46.710  1.00  0.00           N
ATOM    640  HN  ILE A  43      11.710  61.430  45.810  1.00  0.00           H
ATOM    641  CA  ILE A  43      10.160  62.040  47.080  1.00  0.00           C
ATOM    642  HA  ILE A  43       9.950  62.240  48.120  1.00  0.00           H
ATOM    643  CB  ILE A  43       9.630  63.180  46.190  1.00  0.00           C
ATOM    644  HB  ILE A  43       8.570  63.410  46.440  1.00  0.00           H
ATOM    645  CG2 ILE A  43      10.480  64.450  46.610  1.00  0.00           C
ATOM    646 1HG2 ILE A  43      10.890  64.470  47.640  1.00  0.00           H
ATOM    647 2HG2 ILE A  43      10.070  65.440  46.330  1.00  0.00           H
ATOM    648 3HG2 ILE A  43      11.350  64.460  45.910  1.00  0.00           H
ATOM    649  CG1 ILE A  43       9.700  62.990  44.670  1.00  0.00           C
ATOM    650 1HG1 ILE A  43       9.270  61.980  44.510  1.00  0.00           H
ATOM    651 2HG1 ILE A  43      10.700  62.960  44.190  1.00  0.00           H
ATOM    652  CD  ILE A  43       8.840  64.000  43.880  1.00  0.00           C
ATOM    653  HD1 ILE A  43       9.280  65.020  43.940  1.00  0.00           H
ATOM    654  HD2 ILE A  43       7.810  64.220  44.250  1.00  0.00           H
ATOM    655  HD3 ILE A  43       8.810  63.720  42.810  1.00  0.00           H
ATOM    656  C   ILE A  43       9.440  60.770  46.790  1.00  0.00           C
ATOM    657  O   ILE A  43       9.900  60.010  45.910  1.00  0.00           O
ATOM    658  N   CYS A  44       8.300  60.440  47.380  1.00  0.00           N
ATOM    659  HN  CYS A  44       7.900  60.970  48.130  1.00  0.00           H
ATOM    660  CA  CYS A  44       7.640  59.130  47.430  1.00  0.00           C
ATOM    661  HA  CYS A  44       6.670  59.210  47.890  1.00  0.00           H
ATOM    662  CB  CYS A  44       7.350  58.490  46.070  1.00  0.00           C
ATOM    663  HB1 CYS A  44       6.850  57.510  46.200  1.00  0.00           H
ATOM    664  HB2 CYS A  44       8.370  58.330  45.670  1.00  0.00           H
ATOM    665  SG  CYS A  44       6.190  59.490  44.880  1.00  0.00           S
ATOM    666  HG1 CYS A  44       7.050  60.390  44.420  1.00  0.00           H
ATOM    667  C   CYS A  44       8.510  58.200  48.270  1.00  0.00           C
ATOM    668  O   CYS A  44       8.940  57.150  47.800  1.00  0.00           O
ATOM    669  N   THR A  45       8.790  58.540  49.500  1.00  0.00           N
ATOM    670  HN  THR A  45       8.620  59.500  49.700  1.00  0.00           H
ATOM    671  CA  THR A  45       9.660  57.850  50.510  1.00  0.00           C
ATOM    672  HA  THR A  45       9.830  56.820  50.230  1.00  0.00           H
ATOM    673  CB  THR A  45      11.120  58.450  50.740  1.00  0.00           C
ATOM    674  HB  THR A  45      11.700  58.140  49.850  1.00  0.00           H
ATOM    675  OG1 THR A  45      11.810  57.960  51.870  1.00  0.00           O
ATOM    676  HG1 THR A  45      12.130  57.050  51.840  1.00  0.00           H
ATOM    677  CG2 THR A  45      11.200  60.000  50.810  1.00  0.00           C
ATOM    678 1HG2 THR A  45      10.900  60.420  49.820  1.00  0.00           H
ATOM    679 2HG2 THR A  45      12.240  60.210  51.110  1.00  0.00           H
ATOM    680 3HG2 THR A  45      10.510  60.420  51.580  1.00  0.00           H
ATOM    681  C   THR A  45       8.910  57.720  51.820  1.00  0.00           C
ATOM    682  O   THR A  45       7.970  58.470  52.030  1.00  0.00           O
ATOM    683  N   SER A  46       9.160  56.750  52.680  1.00  0.00           N
ATOM    684  HN  SER A  46       9.980  56.170  52.690  1.00  0.00           H
ATOM    685  CA  SER A  46       8.460  56.670  53.950  1.00  0.00           C
ATOM    686  HA  SER A  46       8.940  55.780  54.330  1.00  0.00           H
ATOM    687  CB  SER A  46       8.740  57.890  54.870  1.00  0.00           C
ATOM    688  HB1 SER A  46       8.350  58.850  54.480  1.00  0.00           H
ATOM    689  HB2 SER A  46       9.850  57.980  54.860  1.00  0.00           H
ATOM    690  OG  SER A  46       8.230  57.720  56.180  1.00  0.00           O
ATOM    691  HG1 SER A  46       8.690  56.960  56.550  1.00  0.00           H
ATOM    692  C   SER A  46       6.890  56.350  53.860  1.00  0.00           C
ATOM    693  O   SER A  46       6.480  55.340  53.320  1.00  0.00           O
ATOM    694  N   GLU A  47       6.000  57.330  54.350  1.00  0.00           N
ATOM    695  HN  GLU A  47       6.420  58.060  54.890  1.00  0.00           H
ATOM    696  CA  GLU A  47       4.600  57.330  54.170  1.00  0.00           C
ATOM    697  HA  GLU A  47       4.220  56.480  54.720  1.00  0.00           H
ATOM    698  CB  GLU A  47       4.010  58.550  54.910  1.00  0.00           C
ATOM    699  HB1 GLU A  47       2.900  58.660  54.850  1.00  0.00           H
ATOM    700  HB2 GLU A  47       4.400  59.400  54.310  1.00  0.00           H
ATOM    701  CG  GLU A  47       4.510  58.570  56.480  1.00  0.00           C
ATOM    702  HG1 GLU A  47       5.610  58.390  56.510  1.00  0.00           H
ATOM    703  HG2 GLU A  47       4.030  57.710  56.990  1.00  0.00           H
ATOM    704  CD  GLU A  47       4.320  59.820  57.330  1.00  0.00           C
ATOM    705  OE1 GLU A  47       5.370  60.420  57.490  1.00  0.00           O
ATOM    706  OE2 GLU A  47       3.170  60.170  57.640  1.00  0.00           O
ATOM    707  C   GLU A  47       4.070  57.220  52.730  1.00  0.00           C
ATOM    708  O   GLU A  47       3.010  56.670  52.430  1.00  0.00           O
ATOM    709  N   ASP A  48       4.830  57.840  51.760  1.00  0.00           N
ATOM    710  HN  ASP A  48       5.630  58.370  52.010  1.00  0.00           H
ATOM    711  CA  ASP A  48       4.540  57.990  50.280  1.00  0.00           C
ATOM    712  HA  ASP A  48       3.490  57.780  50.160  1.00  0.00           H
ATOM    713  CB  ASP A  48       4.980  59.390  49.860  1.00  0.00           C
ATOM    714  HB1 ASP A  48       4.850  59.490  48.760  1.00  0.00           H
ATOM    715  HB2 ASP A  48       6.050  59.490  50.140  1.00  0.00           H
ATOM    716  CG  ASP A  48       4.130  60.510  50.500  1.00  0.00           C
ATOM    717  OD1 ASP A  48       2.870  60.410  50.420  1.00  0.00           O
ATOM    718  OD2 ASP A  48       4.640  61.480  51.010  1.00  0.00           O
ATOM    719  C   ASP A  48       5.330  56.870  49.560  1.00  0.00           C
ATOM    720  O   ASP A  48       5.540  57.030  48.380  1.00  0.00           O
ATOM    721  N   MET A  49       5.780  55.810  50.200  1.00  0.00           N
ATOM    722  HN  MET A  49       5.370  55.610  51.090  1.00  0.00           H
ATOM    723  CA  MET A  49       6.700  54.780  49.630  1.00  0.00           C
ATOM    724  HA  MET A  49       7.440  55.360  49.100  1.00  0.00           H
ATOM    725  CB  MET A  49       7.460  53.820  50.700  1.00  0.00           C
ATOM    726  HB1 MET A  49       8.100  54.520  51.280  1.00  0.00           H
ATOM    727  HB2 MET A  49       8.210  53.310  50.050  1.00  0.00           H
ATOM    728  CG  MET A  49       6.630  52.860  51.510  1.00  0.00           C
ATOM    729  HG1 MET A  49       5.710  53.450  51.720  1.00  0.00           H
ATOM    730  HG2 MET A  49       7.140  52.710  52.490  1.00  0.00           H
ATOM    731  SD  MET A  49       6.440  51.210  50.730  1.00  0.00           S
ATOM    732  CE  MET A  49       5.350  50.630  52.120  1.00  0.00           C
ATOM    733  HE1 MET A  49       5.840  51.000  53.040  1.00  0.00           H
ATOM    734  HE2 MET A  49       5.270  49.520  52.200  1.00  0.00           H
ATOM    735  HE3 MET A  49       4.310  51.020  52.100  1.00  0.00           H
ATOM    736  C   MET A  49       6.130  54.000  48.380  1.00  0.00           C
ATOM    737  O   MET A  49       6.770  53.460  47.470  1.00  0.00           O
ATOM    738  N   LEU A  50       4.850  53.720  48.570  1.00  0.00           N
ATOM    739  HN  LEU A  50       4.470  53.990  49.450  1.00  0.00           H
ATOM    740  CA  LEU A  50       4.140  52.960  47.510  1.00  0.00           C
ATOM    741  HA  LEU A  50       4.690  52.140  47.070  1.00  0.00           H
ATOM    742  CB  LEU A  50       2.810  52.390  48.100  1.00  0.00           C
ATOM    743  HB1 LEU A  50       2.340  51.760  47.310  1.00  0.00           H
ATOM    744  HB2 LEU A  50       2.130  53.230  48.340  1.00  0.00           H
ATOM    745  CG  LEU A  50       2.930  51.400  49.250  1.00  0.00           C
ATOM    746  HG  LEU A  50       3.510  51.840  50.080  1.00  0.00           H
ATOM    747  CD1 LEU A  50       1.600  51.140  49.760  1.00  0.00           C
ATOM    748 1HD1 LEU A  50       1.070  50.440  49.090  1.00  0.00           H
ATOM    749 2HD1 LEU A  50       0.990  52.000  50.110  1.00  0.00           H
ATOM    750 3HD1 LEU A  50       1.700  50.570  50.710  1.00  0.00           H
ATOM    751  CD2 LEU A  50       3.640  50.030  48.940  1.00  0.00           C
ATOM    752 1HD2 LEU A  50       4.690  50.120  48.590  1.00  0.00           H
ATOM    753 2HD2 LEU A  50       2.980  49.560  48.180  1.00  0.00           H
ATOM    754 3HD2 LEU A  50       3.560  49.240  49.720  1.00  0.00           H
ATOM    755  C   LEU A  50       3.710  53.880  46.390  1.00  0.00           C
ATOM    756  O   LEU A  50       3.360  53.510  45.280  1.00  0.00           O
ATOM    757  N   ASN A  51       3.660  55.150  46.670  1.00  0.00           N
ATOM    758  HN  ASN A  51       4.090  55.430  47.530  1.00  0.00           H
ATOM    759  CA  ASN A  51       3.160  56.260  45.900  1.00  0.00           C
ATOM    760  HA  ASN A  51       2.090  56.120  45.930  1.00  0.00           H
ATOM    761  CB  ASN A  51       3.380  57.560  46.680  1.00  0.00           C
ATOM    762  HB1 ASN A  51       4.390  57.990  46.500  1.00  0.00           H
ATOM    763  HB2 ASN A  51       3.150  57.350  47.750  1.00  0.00           H
ATOM    764  CG  ASN A  51       2.370  58.690  46.330  1.00  0.00           C
ATOM    765  OD1 ASN A  51       1.460  58.610  45.470  1.00  0.00           O
ATOM    766  ND2 ASN A  51       2.510  59.780  47.070  1.00  0.00           N
ATOM    767 1HD2 ASN A  51       2.300  60.690  46.710  1.00  0.00           H
ATOM    768 2HD2 ASN A  51       2.850  59.660  48.000  1.00  0.00           H
ATOM    769  C   ASN A  51       3.670  56.330  44.420  1.00  0.00           C
ATOM    770  O   ASN A  51       4.920  56.180  44.210  1.00  0.00           O
ATOM    771  N   PRO A  52       2.860  56.340  43.390  1.00  0.00           N
ATOM    772  CD  PRO A  52       1.390  55.910  43.460  1.00  0.00           C
ATOM    773  HD1 PRO A  52       0.760  56.660  43.980  1.00  0.00           H
ATOM    774  HD2 PRO A  52       1.320  54.960  44.030  1.00  0.00           H
ATOM    775  CA  PRO A  52       3.380  56.220  42.050  1.00  0.00           C
ATOM    776  HA  PRO A  52       4.300  55.660  42.040  1.00  0.00           H
ATOM    777  CB  PRO A  52       2.330  55.430  41.300  1.00  0.00           C
ATOM    778  HB1 PRO A  52       2.480  54.330  41.260  1.00  0.00           H
ATOM    779  HB2 PRO A  52       2.220  55.740  40.240  1.00  0.00           H
ATOM    780  CG  PRO A  52       1.000  55.750  42.040  1.00  0.00           C
ATOM    781  HG1 PRO A  52       0.580  56.670  41.590  1.00  0.00           H
ATOM    782  HG2 PRO A  52       0.350  54.870  41.870  1.00  0.00           H
ATOM    783  C   PRO A  52       3.500  57.590  41.350  1.00  0.00           C
ATOM    784  O   PRO A  52       3.720  57.740  40.140  1.00  0.00           O
ATOM    785  N   ASN A  53       3.270  58.670  42.100  1.00  0.00           N
ATOM    786  HN  ASN A  53       3.100  58.590  43.080  1.00  0.00           H
ATOM    787  CA  ASN A  53       2.880  59.920  41.380  1.00  0.00           C
ATOM    788  HA  ASN A  53       2.790  59.820  40.310  1.00  0.00           H
ATOM    789  CB  ASN A  53       1.520  60.570  41.850  1.00  0.00           C
ATOM    790  HB1 ASN A  53       1.280  61.330  41.080  1.00  0.00           H
ATOM    791  HB2 ASN A  53       1.570  61.080  42.840  1.00  0.00           H
ATOM    792  CG  ASN A  53       0.300  59.560  41.870  1.00  0.00           C
ATOM    793  OD1 ASN A  53      -0.060  59.080  40.820  1.00  0.00           O
ATOM    794  ND2 ASN A  53      -0.180  59.270  43.040  1.00  0.00           N
ATOM    795 1HD2 ASN A  53      -0.960  58.650  43.050  1.00  0.00           H
ATOM    796 2HD2 ASN A  53       0.340  59.580  43.840  1.00  0.00           H
ATOM    797  C   ASN A  53       4.010  60.950  41.630  1.00  0.00           C
ATOM    798  O   ASN A  53       3.900  62.050  42.150  1.00  0.00           O
ATOM    799  N   TYR A  54       5.220  60.560  41.200  1.00  0.00           N
ATOM    800  HN  TYR A  54       5.320  59.680  40.740  1.00  0.00           H
ATOM    801  CA  TYR A  54       6.470  61.360  41.310  1.00  0.00           C
ATOM    802  HA  TYR A  54       6.660  61.600  42.350  1.00  0.00           H
ATOM    803  CB  TYR A  54       7.740  60.670  40.700  1.00  0.00           C
ATOM    804  HB1 TYR A  54       8.660  61.210  41.020  1.00  0.00           H
ATOM    805  HB2 TYR A  54       7.690  60.720  39.600  1.00  0.00           H
ATOM    806  CG  TYR A  54       7.910  59.280  41.190  1.00  0.00           C
ATOM    807  CD1 TYR A  54       8.740  59.130  42.360  1.00  0.00           C
ATOM    808  HD1 TYR A  54       9.210  59.980  42.820  1.00  0.00           H
ATOM    809  CE1 TYR A  54       9.000  57.810  42.800  1.00  0.00           C
ATOM    810  HE1 TYR A  54       9.560  57.580  43.690  1.00  0.00           H
ATOM    811  CZ  TYR A  54       8.380  56.740  42.150  1.00  0.00           C
ATOM    812  OH  TYR A  54       8.720  55.480  42.620  1.00  0.00           O
ATOM    813  HH  TYR A  54       9.470  55.550  43.220  1.00  0.00           H
ATOM    814  CD2 TYR A  54       7.300  58.170  40.540  1.00  0.00           C
ATOM    815  HD2 TYR A  54       6.760  58.250  39.610  1.00  0.00           H
ATOM    816  CE2 TYR A  54       7.490  56.930  41.050  1.00  0.00           C
ATOM    817  HE2 TYR A  54       6.970  56.110  40.570  1.00  0.00           H
ATOM    818  C   TYR A  54       6.330  62.790  40.790  1.00  0.00           C
ATOM    819  O   TYR A  54       6.490  63.690  41.580  1.00  0.00           O
ATOM    820  N   GLU A  55       5.920  63.000  39.500  1.00  0.00           N
ATOM    821  HN  GLU A  55       5.590  62.120  39.170  1.00  0.00           H
ATOM    822  CA  GLU A  55       5.770  64.220  38.830  1.00  0.00           C
ATOM    823  HA  GLU A  55       6.740  64.660  38.680  1.00  0.00           H
ATOM    824  CB  GLU A  55       5.300  63.880  37.420  1.00  0.00           C
ATOM    825  HB1 GLU A  55       4.900  64.810  36.950  1.00  0.00           H
ATOM    826  HB2 GLU A  55       4.530  63.080  37.370  1.00  0.00           H
ATOM    827  CG  GLU A  55       6.510  63.340  36.660  1.00  0.00           C
ATOM    828  HG1 GLU A  55       7.010  62.550  37.270  1.00  0.00           H
ATOM    829  HG2 GLU A  55       7.250  64.160  36.630  1.00  0.00           H
ATOM    830  CD  GLU A  55       6.120  62.810  35.310  1.00  0.00           C
ATOM    831  OE1 GLU A  55       5.470  63.510  34.500  1.00  0.00           O
ATOM    832  OE2 GLU A  55       6.540  61.690  34.940  1.00  0.00           O
ATOM    833  C   GLU A  55       4.790  65.100  39.450  1.00  0.00           C
ATOM    834  O   GLU A  55       5.020  66.290  39.620  1.00  0.00           O
ATOM    835  N   ASP A  56       3.650  64.560  39.890  1.00  0.00           N
ATOM    836  HN  ASP A  56       3.480  63.570  39.820  1.00  0.00           H
ATOM    837  CA  ASP A  56       2.680  65.310  40.620  1.00  0.00           C
ATOM    838  HA  ASP A  56       2.450  66.230  40.110  1.00  0.00           H
ATOM    839  CB  ASP A  56       1.410  64.420  40.890  1.00  0.00           C
ATOM    840  HB1 ASP A  56       0.660  65.000  41.470  1.00  0.00           H
ATOM    841  HB2 ASP A  56       1.610  63.520  41.510  1.00  0.00           H
ATOM    842  CG  ASP A  56       0.690  63.960  39.560  1.00  0.00           C
ATOM    843  OD1 ASP A  56      -0.090  62.980  39.670  1.00  0.00           O
ATOM    844  OD2 ASP A  56       1.050  64.520  38.480  1.00  0.00           O
ATOM    845  C   ASP A  56       3.040  65.790  41.970  1.00  0.00           C
ATOM    846  O   ASP A  56       2.900  67.000  42.300  1.00  0.00           O
ATOM    847  N   LEU A  57       3.640  64.980  42.780  1.00  0.00           N
ATOM    848  HN  LEU A  57       3.710  64.020  42.530  1.00  0.00           H
ATOM    849  CA  LEU A  57       4.300  65.280  44.070  1.00  0.00           C
ATOM    850  HA  LEU A  57       3.540  65.730  44.700  1.00  0.00           H
ATOM    851  CB  LEU A  57       4.930  63.960  44.800  1.00  0.00           C
ATOM    852  HB1 LEU A  57       5.630  63.470  44.100  1.00  0.00           H
ATOM    853  HB2 LEU A  57       4.080  63.260  44.960  1.00  0.00           H
ATOM    854  CG  LEU A  57       5.520  64.130  46.170  1.00  0.00           C
ATOM    855  HG  LEU A  57       6.510  64.620  46.070  1.00  0.00           H
ATOM    856  CD1 LEU A  57       4.650  64.880  47.190  1.00  0.00           C
ATOM    857 1HD1 LEU A  57       5.100  64.850  48.210  1.00  0.00           H
ATOM    858 2HD1 LEU A  57       3.650  64.420  47.340  1.00  0.00           H
ATOM    859 3HD1 LEU A  57       4.530  65.940  46.880  1.00  0.00           H
ATOM    860  CD2 LEU A  57       5.930  62.750  46.740  1.00  0.00           C
ATOM    861 1HD2 LEU A  57       5.170  62.000  46.440  1.00  0.00           H
ATOM    862 2HD2 LEU A  57       6.030  62.830  47.840  1.00  0.00           H
ATOM    863 3HD2 LEU A  57       6.890  62.430  46.280  1.00  0.00           H
ATOM    864  C   LEU A  57       5.380  66.360  43.920  1.00  0.00           C
ATOM    865  O   LEU A  57       5.650  67.240  44.760  1.00  0.00           O
ATOM    866  N   LEU A  58       6.170  66.270  42.790  1.00  0.00           N
ATOM    867  HN  LEU A  58       6.160  65.510  42.160  1.00  0.00           H
ATOM    868  CA  LEU A  58       7.330  67.130  42.480  1.00  0.00           C
ATOM    869  HA  LEU A  58       7.980  67.180  43.340  1.00  0.00           H
ATOM    870  CB  LEU A  58       8.240  66.640  41.320  1.00  0.00           C
ATOM    871  HB1 LEU A  58       7.660  66.610  40.370  1.00  0.00           H
ATOM    872  HB2 LEU A  58       8.480  65.560  41.420  1.00  0.00           H
ATOM    873  CG  LEU A  58       9.510  67.500  41.050  1.00  0.00           C
ATOM    874  HG  LEU A  58       9.270  68.570  40.900  1.00  0.00           H
ATOM    875  CD1 LEU A  58      10.460  67.400  42.280  1.00  0.00           C
ATOM    876 1HD1 LEU A  58      10.380  66.400  42.750  1.00  0.00           H
ATOM    877 2HD1 LEU A  58      10.120  68.070  43.090  1.00  0.00           H
ATOM    878 3HD1 LEU A  58      11.530  67.600  42.040  1.00  0.00           H
ATOM    879  CD2 LEU A  58      10.320  67.000  39.810  1.00  0.00           C
ATOM    880 1HD2 LEU A  58      10.660  65.990  40.110  1.00  0.00           H
ATOM    881 2HD2 LEU A  58      11.200  67.650  39.640  1.00  0.00           H
ATOM    882 3HD2 LEU A  58       9.850  66.880  38.810  1.00  0.00           H
ATOM    883  C   LEU A  58       6.990  68.600  42.420  1.00  0.00           C
ATOM    884  O   LEU A  58       7.690  69.530  42.810  1.00  0.00           O
ATOM    885  N   ILE A  59       5.780  68.920  41.910  1.00  0.00           N
ATOM    886  HN  ILE A  59       5.150  68.190  41.690  1.00  0.00           H
ATOM    887  CA  ILE A  59       5.420  70.300  41.750  1.00  0.00           C
ATOM    888  HA  ILE A  59       6.330  70.860  41.610  1.00  0.00           H
ATOM    889  CB  ILE A  59       4.580  70.390  40.500  1.00  0.00           C
ATOM    890  HB  ILE A  59       5.230  70.000  39.690  1.00  0.00           H
ATOM    891  CG2 ILE A  59       3.250  69.620  40.430  1.00  0.00           C
ATOM    892 1HG2 ILE A  59       2.910  69.350  41.450  1.00  0.00           H
ATOM    893 2HG2 ILE A  59       3.220  68.710  39.790  1.00  0.00           H
ATOM    894 3HG2 ILE A  59       2.420  70.290  40.110  1.00  0.00           H
ATOM    895  CG1 ILE A  59       4.310  71.860  39.960  1.00  0.00           C
ATOM    896 1HG1 ILE A  59       3.780  72.390  40.780  1.00  0.00           H
ATOM    897 2HG1 ILE A  59       3.700  71.760  39.040  1.00  0.00           H
ATOM    898  CD  ILE A  59       5.580  72.540  39.730  1.00  0.00           C
ATOM    899  HD1 ILE A  59       5.510  73.420  39.050  1.00  0.00           H
ATOM    900  HD2 ILE A  59       6.290  71.880  39.200  1.00  0.00           H
ATOM    901  HD3 ILE A  59       6.090  72.850  40.670  1.00  0.00           H
ATOM    902  C   ILE A  59       4.630  70.790  42.990  1.00  0.00           C
ATOM    903  O   ILE A  59       4.300  71.950  43.220  1.00  0.00           O
ATOM    904  N   ARG A  60       4.310  69.880  43.870  1.00  0.00           N
ATOM    905  HN  ARG A  60       4.390  68.930  43.570  1.00  0.00           H
ATOM    906  CA  ARG A  60       3.670  70.030  45.210  1.00  0.00           C
ATOM    907  HA  ARG A  60       2.990  70.860  45.220  1.00  0.00           H
ATOM    908  CB  ARG A  60       2.860  68.840  45.710  1.00  0.00           C
ATOM    909  HB1 ARG A  60       2.430  69.080  46.710  1.00  0.00           H
ATOM    910  HB2 ARG A  60       3.510  67.940  45.820  1.00  0.00           H
ATOM    911  CG  ARG A  60       1.580  68.530  44.920  1.00  0.00           C
ATOM    912  HG1 ARG A  60       1.760  68.410  43.830  1.00  0.00           H
ATOM    913  HG2 ARG A  60       0.800  69.270  45.200  1.00  0.00           H
ATOM    914  CD  ARG A  60       0.990  67.210  45.390  1.00  0.00           C
ATOM    915  HD1 ARG A  60       0.760  67.120  46.470  1.00  0.00           H
ATOM    916  HD2 ARG A  60       1.710  66.380  45.220  1.00  0.00           H
ATOM    917  NE  ARG A  60      -0.270  66.970  44.600  1.00  0.00           N
ATOM    918  HE  ARG A  60      -0.180  67.090  43.610  1.00  0.00           H
ATOM    919  CZ  ARG A  60      -1.230  66.070  44.770  1.00  0.00           C
ATOM    920  NH1 ARG A  60      -1.360  65.410  45.870  1.00  0.00           N
ATOM    921 1HH1 ARG A  60      -0.830  65.670  46.680  1.00  0.00           H
ATOM    922 2HH1 ARG A  60      -2.240  64.950  46.000  1.00  0.00           H
ATOM    923  NH2 ARG A  60      -2.090  65.680  43.870  1.00  0.00           N
ATOM    924 1HH2 ARG A  60      -2.090  66.010  42.930  1.00  0.00           H
ATOM    925 2HH2 ARG A  60      -2.440  64.740  43.970  1.00  0.00           H
ATOM    926  C   ARG A  60       4.730  70.430  46.240  1.00  0.00           C
ATOM    927  O   ARG A  60       4.460  71.310  47.020  1.00  0.00           O
ATOM    928  N   LYS A  61       5.950  69.940  46.250  1.00  0.00           N
ATOM    929  HN  LYS A  61       6.280  69.180  45.690  1.00  0.00           H
ATOM    930  CA  LYS A  61       7.010  70.330  47.110  1.00  0.00           C
ATOM    931  HA  LYS A  61       6.610  70.540  48.090  1.00  0.00           H
ATOM    932  CB  LYS A  61       8.180  69.320  47.380  1.00  0.00           C
ATOM    933  HB1 LYS A  61       8.920  69.730  48.100  1.00  0.00           H
ATOM    934  HB2 LYS A  61       8.610  69.150  46.370  1.00  0.00           H
ATOM    935  CG  LYS A  61       7.820  67.910  47.720  1.00  0.00           C
ATOM    936  HG1 LYS A  61       8.700  67.240  47.740  1.00  0.00           H
ATOM    937  HG2 LYS A  61       7.220  67.450  46.900  1.00  0.00           H
ATOM    938  CD  LYS A  61       7.170  67.790  49.180  1.00  0.00           C
ATOM    939  HD1 LYS A  61       6.220  68.380  49.200  1.00  0.00           H
ATOM    940  HD2 LYS A  61       7.880  68.390  49.800  1.00  0.00           H
ATOM    941  CE  LYS A  61       6.980  66.380  49.760  1.00  0.00           C
ATOM    942  HE1 LYS A  61       8.010  66.230  50.140  1.00  0.00           H
ATOM    943  HE2 LYS A  61       6.740  65.710  48.910  1.00  0.00           H
ATOM    944  NZ  LYS A  61       6.000  66.370  50.860  1.00  0.00           N
ATOM    945  HZ1 LYS A  61       6.400  66.820  51.710  1.00  0.00           H
ATOM    946  HZ2 LYS A  61       5.960  65.380  51.170  1.00  0.00           H
ATOM    947  HZ3 LYS A  61       5.080  66.800  50.650  1.00  0.00           H
ATOM    948  C   LYS A  61       7.540  71.650  46.600  1.00  0.00           C
ATOM    949  O   LYS A  61       7.940  71.820  45.450  1.00  0.00           O
ATOM    950  N   SER A  62       7.670  72.590  47.500  1.00  0.00           N
ATOM    951  HN  SER A  62       7.520  72.320  48.450  1.00  0.00           H
ATOM    952  CA  SER A  62       8.350  73.870  47.330  1.00  0.00           C
ATOM    953  HA  SER A  62       7.860  74.230  46.430  1.00  0.00           H
ATOM    954  CB  SER A  62       7.950  74.930  48.440  1.00  0.00           C
ATOM    955  HB1 SER A  62       8.070  74.520  49.470  1.00  0.00           H
ATOM    956  HB2 SER A  62       6.870  75.180  48.470  1.00  0.00           H
ATOM    957  OG  SER A  62       8.830  76.090  48.390  1.00  0.00           O
ATOM    958  HG1 SER A  62       8.590  76.580  47.610  1.00  0.00           H
ATOM    959  C   SER A  62       9.850  73.700  47.120  1.00  0.00           C
ATOM    960  O   SER A  62      10.510  72.770  47.590  1.00  0.00           O
ATOM    961  N   ASN A  63      10.450  74.720  46.470  1.00  0.00           N
ATOM    962  HN  ASN A  63      10.020  75.480  46.000  1.00  0.00           H
ATOM    963  CA  ASN A  63      11.930  74.780  46.400  1.00  0.00           C
ATOM    964  HA  ASN A  63      12.190  73.850  45.920  1.00  0.00           H
ATOM    965  CB  ASN A  63      12.350  76.050  45.620  1.00  0.00           C
ATOM    966  HB1 ASN A  63      13.440  76.210  45.620  1.00  0.00           H
ATOM    967  HB2 ASN A  63      11.900  76.940  46.130  1.00  0.00           H
ATOM    968  CG  ASN A  63      11.810  75.970  44.200  1.00  0.00           C
ATOM    969  OD1 ASN A  63      11.390  74.950  43.670  1.00  0.00           O
ATOM    970  ND2 ASN A  63      11.710  77.170  43.560  1.00  0.00           N
ATOM    971 1HD2 ASN A  63      12.280  77.950  43.820  1.00  0.00           H
ATOM    972 2HD2 ASN A  63      11.060  77.330  42.820  1.00  0.00           H
ATOM    973  C   ASN A  63      12.720  74.660  47.750  1.00  0.00           C
ATOM    974  O   ASN A  63      13.840  74.130  47.820  1.00  0.00           O
ATOM    975  N   HSP A  64      12.220  75.380  48.830  1.00  0.00           N
ATOM    976  HN  HSP A  64      11.300  75.720  48.670  1.00  0.00           H
ATOM    977  CA  HSP A  64      12.800  75.410  50.180  1.00  0.00           C
ATOM    978  HA  HSP A  64      13.870  75.460  50.030  1.00  0.00           H
ATOM    979  CB  HSP A  64      12.260  76.570  51.030  1.00  0.00           C
ATOM    980  HB1 HSP A  64      12.510  77.390  50.320  1.00  0.00           H
ATOM    981  HB2 HSP A  64      12.620  76.670  52.080  1.00  0.00           H
ATOM    982  CD2 HSP A  64       9.950  77.580  50.810  1.00  0.00           C
ATOM    983  HD2 HSP A  64      10.200  78.540  50.390  1.00  0.00           H
ATOM    984  CG  HSP A  64      10.740  76.600  51.160  1.00  0.00           C
ATOM    985  NE2 HSP A  64       8.720  77.300  51.280  1.00  0.00           N
ATOM    986  HE2 HSP A  64       7.930  77.910  51.210  1.00  0.00           H
ATOM    987  ND1 HSP A  64      10.000  75.670  51.900  1.00  0.00           N
ATOM    988  HD1 HSP A  64      10.370  75.030  52.570  1.00  0.00           H
ATOM    989  CE1 HSP A  64       8.720  76.160  51.940  1.00  0.00           C
ATOM    990  HE1 HSP A  64       7.840  75.660  52.290  1.00  0.00           H
ATOM    991  C   HSP A  64      12.710  74.090  50.960  1.00  0.00           C
ATOM    992  O   HSP A  64      13.310  73.870  52.010  1.00  0.00           O
ATOM    993  N   ASN A  65      11.830  73.170  50.520  1.00  0.00           N
ATOM    994  HN  ASN A  65      11.200  73.360  49.770  1.00  0.00           H
ATOM    995  CA  ASN A  65      11.890  71.800  50.980  1.00  0.00           C
ATOM    996  HA  ASN A  65      11.910  71.870  52.050  1.00  0.00           H
ATOM    997  CB  ASN A  65      10.740  70.820  50.380  1.00  0.00           C
ATOM    998  HB1 ASN A  65      10.690  69.730  50.580  1.00  0.00           H
ATOM    999  HB2 ASN A  65      10.690  70.930  49.270  1.00  0.00           H
ATOM   1000  CG  ASN A  65       9.380  71.340  50.920  1.00  0.00           C
ATOM   1001  OD1 ASN A  65       8.480  71.660  50.140  1.00  0.00           O
ATOM   1002  ND2 ASN A  65       9.260  71.470  52.260  1.00  0.00           N
ATOM   1003 1HD2 ASN A  65       9.990  71.110  52.840  1.00  0.00           H
ATOM   1004 2HD2 ASN A  65       8.370  71.770  52.590  1.00  0.00           H
ATOM   1005  C   ASN A  65      13.150  71.150  50.660  1.00  0.00           C
ATOM   1006  O   ASN A  65      13.800  70.470  51.490  1.00  0.00           O
ATOM   1007  N   PHE A  66      13.640  71.350  49.430  1.00  0.00           N
ATOM   1008  HN  PHE A  66      13.250  71.980  48.770  1.00  0.00           H
ATOM   1009  CA  PHE A  66      14.930  70.750  49.040  1.00  0.00           C
ATOM   1010  HA  PHE A  66      14.870  69.760  49.480  1.00  0.00           H
ATOM   1011  CB  PHE A  66      15.280  70.580  47.550  1.00  0.00           C
ATOM   1012  HB1 PHE A  66      16.360  70.350  47.460  1.00  0.00           H
ATOM   1013  HB2 PHE A  66      14.990  71.570  47.130  1.00  0.00           H
ATOM   1014  CG  PHE A  66      14.410  69.480  46.850  1.00  0.00           C
ATOM   1015  CD1 PHE A  66      13.170  69.710  46.250  1.00  0.00           C
ATOM   1016  HD1 PHE A  66      12.730  70.690  46.330  1.00  0.00           H
ATOM   1017  CE1 PHE A  66      12.600  68.800  45.400  1.00  0.00           C
ATOM   1018  HE1 PHE A  66      11.640  69.010  44.960  1.00  0.00           H
ATOM   1019  CZ  PHE A  66      13.100  67.470  45.310  1.00  0.00           C
ATOM   1020  HZ  PHE A  66      12.540  66.740  44.750  1.00  0.00           H
ATOM   1021  CD2 PHE A  66      14.970  68.200  46.660  1.00  0.00           C
ATOM   1022  HD2 PHE A  66      15.980  68.070  47.010  1.00  0.00           H
ATOM   1023  CE2 PHE A  66      14.370  67.140  45.900  1.00  0.00           C
ATOM   1024  HE2 PHE A  66      14.870  66.260  45.520  1.00  0.00           H
ATOM   1025  C   PHE A  66      16.080  71.470  49.690  1.00  0.00           C
ATOM   1026  O   PHE A  66      16.120  72.680  49.970  1.00  0.00           O
ATOM   1027  N   LEU A  67      17.060  70.560  50.020  1.00  0.00           N
ATOM   1028  HN  LEU A  67      16.810  69.600  49.930  1.00  0.00           H
ATOM   1029  CA  LEU A  67      18.380  70.980  50.560  1.00  0.00           C
ATOM   1030  HA  LEU A  67      18.490  72.060  50.560  1.00  0.00           H
ATOM   1031  CB  LEU A  67      18.530  70.490  52.050  1.00  0.00           C
ATOM   1032  HB1 LEU A  67      18.290  69.400  52.150  1.00  0.00           H
ATOM   1033  HB2 LEU A  67      17.630  70.970  52.490  1.00  0.00           H
ATOM   1034  CG  LEU A  67      19.730  70.990  52.820  1.00  0.00           C
ATOM   1035  HG  LEU A  67      19.490  70.890  53.900  1.00  0.00           H
ATOM   1036  CD1 LEU A  67      21.080  70.180  52.720  1.00  0.00           C
ATOM   1037 1HD1 LEU A  67      21.520  70.460  51.740  1.00  0.00           H
ATOM   1038 2HD1 LEU A  67      20.910  69.080  52.690  1.00  0.00           H
ATOM   1039 3HD1 LEU A  67      21.740  70.460  53.560  1.00  0.00           H
ATOM   1040  CD2 LEU A  67      20.130  72.490  52.530  1.00  0.00           C
ATOM   1041 1HD2 LEU A  67      19.170  73.040  52.590  1.00  0.00           H
ATOM   1042 2HD2 LEU A  67      20.710  72.510  51.580  1.00  0.00           H
ATOM   1043 3HD2 LEU A  67      20.880  72.720  53.310  1.00  0.00           H
ATOM   1044  C   LEU A  67      19.350  70.330  49.680  1.00  0.00           C
ATOM   1045  O   LEU A  67      19.420  69.100  49.530  1.00  0.00           O
ATOM   1046  N   VAL A  68      20.320  71.100  49.220  1.00  0.00           N
ATOM   1047  HN  VAL A  68      20.230  72.080  49.350  1.00  0.00           H
ATOM   1048  CA  VAL A  68      21.330  70.600  48.370  1.00  0.00           C
ATOM   1049  HA  VAL A  68      21.370  69.520  48.460  1.00  0.00           H
ATOM   1050  CB  VAL A  68      21.010  71.070  47.020  1.00  0.00           C
ATOM   1051  HB  VAL A  68      20.860  72.170  47.050  1.00  0.00           H
ATOM   1052  CG1 VAL A  68      22.190  70.760  46.080  1.00  0.00           C
ATOM   1053 1HG1 VAL A  68      22.290  69.660  46.010  1.00  0.00           H
ATOM   1054 2HG1 VAL A  68      23.100  71.300  46.400  1.00  0.00           H
ATOM   1055 3HG1 VAL A  68      21.930  71.310  45.140  1.00  0.00           H
ATOM   1056  CG2 VAL A  68      19.740  70.360  46.510  1.00  0.00           C
ATOM   1057 1HG2 VAL A  68      19.920  69.270  46.440  1.00  0.00           H
ATOM   1058 2HG2 VAL A  68      19.330  70.710  45.540  1.00  0.00           H
ATOM   1059 3HG2 VAL A  68      18.840  70.390  47.160  1.00  0.00           H
ATOM   1060  C   VAL A  68      22.590  71.220  48.840  1.00  0.00           C
ATOM   1061  O   VAL A  68      22.680  72.450  49.100  1.00  0.00           O
ATOM   1062  N   GLN A  69      23.640  70.520  48.990  1.00  0.00           N
ATOM   1063  HN  GLN A  69      23.540  69.570  48.710  1.00  0.00           H
ATOM   1064  CA  GLN A  69      24.820  71.000  49.570  1.00  0.00           C
ATOM   1065  HA  GLN A  69      24.880  72.050  49.320  1.00  0.00           H
ATOM   1066  CB  GLN A  69      24.640  71.000  51.110  1.00  0.00           C
ATOM   1067  HB1 GLN A  69      24.260  70.010  51.430  1.00  0.00           H
ATOM   1068  HB2 GLN A  69      23.900  71.770  51.410  1.00  0.00           H
ATOM   1069  CG  GLN A  69      26.050  71.020  51.840  1.00  0.00           C
ATOM   1070  HG1 GLN A  69      26.480  71.950  51.410  1.00  0.00           H
ATOM   1071  HG2 GLN A  69      26.640  70.080  51.730  1.00  0.00           H
ATOM   1072  CD  GLN A  69      25.770  71.350  53.310  1.00  0.00           C
ATOM   1073  OE1 GLN A  69      25.090  72.340  53.680  1.00  0.00           O
ATOM   1074  NE2 GLN A  69      26.280  70.510  54.270  1.00  0.00           N
ATOM   1075 1HE2 GLN A  69      26.740  69.660  54.040  1.00  0.00           H
ATOM   1076 2HE2 GLN A  69      26.130  70.800  55.220  1.00  0.00           H
ATOM   1077  C   GLN A  69      26.040  70.320  48.970  1.00  0.00           C
ATOM   1078  O   GLN A  69      26.000  69.110  48.670  1.00  0.00           O
ATOM   1079  N   ALA A  70      27.030  71.160  48.670  1.00  0.00           N
ATOM   1080  HN  ALA A  70      26.950  72.100  49.010  1.00  0.00           H
ATOM   1081  CA  ALA A  70      28.290  70.860  48.120  1.00  0.00           C
ATOM   1082  HA  ALA A  70      28.410  69.810  47.900  1.00  0.00           H
ATOM   1083  CB  ALA A  70      28.540  71.780  46.900  1.00  0.00           C
ATOM   1084  HB1 ALA A  70      29.550  71.640  46.450  1.00  0.00           H
ATOM   1085  HB2 ALA A  70      28.570  72.850  47.210  1.00  0.00           H
ATOM   1086  HB3 ALA A  70      27.750  71.760  46.130  1.00  0.00           H
ATOM   1087  C   ALA A  70      29.270  71.150  49.240  1.00  0.00           C
ATOM   1088  O   ALA A  70      29.480  72.310  49.560  1.00  0.00           O
ATOM   1089  N   GLY A  71      29.950  70.140  49.890  1.00  0.00           N
ATOM   1090  HN  GLY A  71      29.880  69.210  49.540  1.00  0.00           H
ATOM   1091  CA  GLY A  71      31.000  70.470  50.940  1.00  0.00           C
ATOM   1092  HA1 GLY A  71      31.620  71.280  50.590  1.00  0.00           H
ATOM   1093  HA2 GLY A  71      31.570  69.570  51.140  1.00  0.00           H
ATOM   1094  C   GLY A  71      30.280  70.870  52.260  1.00  0.00           C
ATOM   1095  O   GLY A  71      29.700  69.970  52.890  1.00  0.00           O
ATOM   1096  N   ASN A  72      30.350  72.120  52.680  1.00  0.00           N
ATOM   1097  HN  ASN A  72      30.830  72.840  52.190  1.00  0.00           H
ATOM   1098  CA  ASN A  72      29.880  72.530  53.930  1.00  0.00           C
ATOM   1099  HA  ASN A  72      29.500  71.720  54.530  1.00  0.00           H
ATOM   1100  CB  ASN A  72      30.970  73.310  54.720  1.00  0.00           C
ATOM   1101  HB1 ASN A  72      30.660  73.810  55.660  1.00  0.00           H
ATOM   1102  HB2 ASN A  72      31.290  74.070  53.980  1.00  0.00           H
ATOM   1103  CG  ASN A  72      32.160  72.420  55.060  1.00  0.00           C
ATOM   1104  OD1 ASN A  72      32.040  71.190  55.300  1.00  0.00           O
ATOM   1105  ND2 ASN A  72      33.380  73.010  55.070  1.00  0.00           N
ATOM   1106 1HD2 ASN A  72      33.410  74.010  54.960  1.00  0.00           H
ATOM   1107 2HD2 ASN A  72      34.090  72.360  55.350  1.00  0.00           H
ATOM   1108  C   ASN A  72      28.740  73.520  53.820  1.00  0.00           C
ATOM   1109  O   ASN A  72      28.140  73.890  54.830  1.00  0.00           O
ATOM   1110  N   VAL A  73      28.420  73.980  52.550  1.00  0.00           N
ATOM   1111  HN  VAL A  73      28.890  73.640  51.740  1.00  0.00           H
ATOM   1112  CA  VAL A  73      27.510  75.030  52.220  1.00  0.00           C
ATOM   1113  HA  VAL A  73      27.010  75.200  53.160  1.00  0.00           H
ATOM   1114  CB  VAL A  73      28.240  76.280  51.780  1.00  0.00           C
ATOM   1115  HB  VAL A  73      27.470  77.060  51.560  1.00  0.00           H
ATOM   1116  CG1 VAL A  73      29.080  76.850  52.910  1.00  0.00           C
ATOM   1117 1HG1 VAL A  73      28.430  76.790  53.800  1.00  0.00           H
ATOM   1118 2HG1 VAL A  73      29.420  77.890  52.690  1.00  0.00           H
ATOM   1119 3HG1 VAL A  73      29.880  76.090  53.050  1.00  0.00           H
ATOM   1120  CG2 VAL A  73      29.030  76.290  50.500  1.00  0.00           C
ATOM   1121 1HG2 VAL A  73      29.970  75.700  50.560  1.00  0.00           H
ATOM   1122 2HG2 VAL A  73      29.270  77.240  49.970  1.00  0.00           H
ATOM   1123 3HG2 VAL A  73      28.350  75.730  49.820  1.00  0.00           H
ATOM   1124  C   VAL A  73      26.360  74.630  51.280  1.00  0.00           C
ATOM   1125  O   VAL A  73      26.550  73.840  50.290  1.00  0.00           O
ATOM   1126  N   GLN A  74      25.150  75.080  51.600  1.00  0.00           N
ATOM   1127  HN  GLN A  74      25.080  75.620  52.440  1.00  0.00           H
ATOM   1128  CA  GLN A  74      23.900  74.930  50.810  1.00  0.00           C
ATOM   1129  HA  GLN A  74      23.950  73.880  50.550  1.00  0.00           H
ATOM   1130  CB  GLN A  74      22.560  74.930  51.710  1.00  0.00           C
ATOM   1131  HB1 GLN A  74      22.400  74.050  52.370  1.00  0.00           H
ATOM   1132  HB2 GLN A  74      21.690  74.910  51.020  1.00  0.00           H
ATOM   1133  CG  GLN A  74      22.370  76.030  52.740  1.00  0.00           C
ATOM   1134  HG1 GLN A  74      23.100  75.970  53.570  1.00  0.00           H
ATOM   1135  HG2 GLN A  74      21.350  75.860  53.160  1.00  0.00           H
ATOM   1136  CD  GLN A  74      22.430  77.510  52.160  1.00  0.00           C
ATOM   1137  OE1 GLN A  74      23.250  78.310  52.650  1.00  0.00           O
ATOM   1138  NE2 GLN A  74      21.470  77.760  51.260  1.00  0.00           N
ATOM   1139 1HE2 GLN A  74      21.470  78.720  50.970  1.00  0.00           H
ATOM   1140 2HE2 GLN A  74      20.790  77.070  51.010  1.00  0.00           H
ATOM   1141  C   GLN A  74      23.670  75.760  49.550  1.00  0.00           C
ATOM   1142  O   GLN A  74      24.200  76.870  49.380  1.00  0.00           O
ATOM   1143  N   LEU A  75      22.900  75.270  48.480  1.00  0.00           N
ATOM   1144  HN  LEU A  75      22.670  74.300  48.550  1.00  0.00           H
ATOM   1145  CA  LEU A  75      22.630  75.900  47.210  1.00  0.00           C
ATOM   1146  HA  LEU A  75      23.240  76.790  47.310  1.00  0.00           H
ATOM   1147  CB  LEU A  75      23.020  75.050  45.960  1.00  0.00           C
ATOM   1148  HB1 LEU A  75      22.980  75.700  45.060  1.00  0.00           H
ATOM   1149  HB2 LEU A  75      22.290  74.230  45.780  1.00  0.00           H
ATOM   1150  CG  LEU A  75      24.450  74.380  46.010  1.00  0.00           C
ATOM   1151  HG  LEU A  75      24.430  73.690  46.880  1.00  0.00           H
ATOM   1152  CD1 LEU A  75      24.730  73.450  44.770  1.00  0.00           C
ATOM   1153 1HD1 LEU A  75      25.600  72.810  45.040  1.00  0.00           H
ATOM   1154 2HD1 LEU A  75      25.000  74.050  43.880  1.00  0.00           H
ATOM   1155 3HD1 LEU A  75      23.930  72.730  44.500  1.00  0.00           H
ATOM   1156  CD2 LEU A  75      25.620  75.420  46.130  1.00  0.00           C
ATOM   1157 1HD2 LEU A  75      26.520  74.930  45.700  1.00  0.00           H
ATOM   1158 2HD2 LEU A  75      25.670  75.850  47.160  1.00  0.00           H
ATOM   1159 3HD2 LEU A  75      25.350  76.260  45.460  1.00  0.00           H
ATOM   1160  C   LEU A  75      21.170  76.390  47.060  1.00  0.00           C
ATOM   1161  O   LEU A  75      20.230  75.720  47.520  1.00  0.00           O
ATOM   1162  N   ARG A  76      20.880  77.500  46.390  1.00  0.00           N
ATOM   1163  HN  ARG A  76      21.630  78.060  46.030  1.00  0.00           H
ATOM   1164  CA  ARG A  76      19.460  77.770  46.240  1.00  0.00           C
ATOM   1165  HA  ARG A  76      18.930  77.610  47.170  1.00  0.00           H
ATOM   1166  CB  ARG A  76      19.210  79.330  46.060  1.00  0.00           C
ATOM   1167  HB1 ARG A  76      18.150  79.650  46.180  1.00  0.00           H
ATOM   1168  HB2 ARG A  76      19.550  79.650  45.050  1.00  0.00           H
ATOM   1169  CG  ARG A  76      20.010  80.240  47.000  1.00  0.00           C
ATOM   1170  HG1 ARG A  76      19.760  81.300  46.800  1.00  0.00           H
ATOM   1171  HG2 ARG A  76      21.100  80.120  46.790  1.00  0.00           H
ATOM   1172  CD  ARG A  76      19.710  79.950  48.540  1.00  0.00           C
ATOM   1173  HD1 ARG A  76      20.110  78.940  48.780  1.00  0.00           H
ATOM   1174  HD2 ARG A  76      18.600  79.920  48.600  1.00  0.00           H
ATOM   1175  NE  ARG A  76      20.310  81.050  49.450  1.00  0.00           N
ATOM   1176  HE  ARG A  76      21.090  81.640  49.210  1.00  0.00           H
ATOM   1177  CZ  ARG A  76      20.040  81.190  50.770  1.00  0.00           C
ATOM   1178  NH1 ARG A  76      19.010  80.560  51.310  1.00  0.00           N
ATOM   1179 1HH1 ARG A  76      18.620  79.800  50.790  1.00  0.00           H
ATOM   1180 2HH1 ARG A  76      18.790  80.690  52.280  1.00  0.00           H
ATOM   1181  NH2 ARG A  76      20.710  81.850  51.600  1.00  0.00           N
ATOM   1182 1HH2 ARG A  76      21.500  82.370  51.270  1.00  0.00           H
ATOM   1183 2HH2 ARG A  76      20.460  81.720  52.560  1.00  0.00           H
ATOM   1184  C   ARG A  76      18.840  77.070  45.030  1.00  0.00           C
ATOM   1185  O   ARG A  76      19.240  77.340  43.950  1.00  0.00           O
ATOM   1186  N   VAL A  77      17.770  76.210  45.230  1.00  0.00           N
ATOM   1187  HN  VAL A  77      17.310  76.200  46.120  1.00  0.00           H
ATOM   1188  CA  VAL A  77      17.160  75.430  44.200  1.00  0.00           C
ATOM   1189  HA  VAL A  77      17.890  75.130  43.470  1.00  0.00           H
ATOM   1190  CB  VAL A  77      16.510  74.170  44.770  1.00  0.00           C
ATOM   1191  HB  VAL A  77      15.830  74.480  45.590  1.00  0.00           H
ATOM   1192  CG1 VAL A  77      15.770  73.410  43.630  1.00  0.00           C
ATOM   1193 1HG1 VAL A  77      16.470  73.190  42.790  1.00  0.00           H
ATOM   1194 2HG1 VAL A  77      14.900  73.940  43.190  1.00  0.00           H
ATOM   1195 3HG1 VAL A  77      15.410  72.450  44.050  1.00  0.00           H
ATOM   1196  CG2 VAL A  77      17.630  73.320  45.360  1.00  0.00           C
ATOM   1197 1HG2 VAL A  77      17.230  72.340  45.720  1.00  0.00           H
ATOM   1198 2HG2 VAL A  77      18.030  73.920  46.200  1.00  0.00           H
ATOM   1199 3HG2 VAL A  77      18.350  73.020  44.570  1.00  0.00           H
ATOM   1200  C   VAL A  77      16.040  76.350  43.620  1.00  0.00           C
ATOM   1201  O   VAL A  77      15.230  76.870  44.420  1.00  0.00           O
ATOM   1202  N   ILE A  78      16.130  76.760  42.330  1.00  0.00           N
ATOM   1203  HN  ILE A  78      16.760  76.290  41.710  1.00  0.00           H
ATOM   1204  CA  ILE A  78      15.130  77.630  41.760  1.00  0.00           C
ATOM   1205  HA  ILE A  78      14.350  77.830  42.470  1.00  0.00           H
ATOM   1206  CB  ILE A  78      15.870  78.890  41.200  1.00  0.00           C
ATOM   1207  HB  ILE A  78      15.120  79.490  40.630  1.00  0.00           H
ATOM   1208  CG2 ILE A  78      16.490  79.770  42.310  1.00  0.00           C
ATOM   1209 1HG2 ILE A  78      16.780  80.660  41.730  1.00  0.00           H
ATOM   1210 2HG2 ILE A  78      17.280  79.350  42.980  1.00  0.00           H
ATOM   1211 3HG2 ILE A  78      15.720  79.900  43.100  1.00  0.00           H
ATOM   1212  CG1 ILE A  78      16.940  78.630  40.100  1.00  0.00           C
ATOM   1213 1HG1 ILE A  78      16.380  78.050  39.330  1.00  0.00           H
ATOM   1214 2HG1 ILE A  78      17.670  77.930  40.560  1.00  0.00           H
ATOM   1215  CD  ILE A  78      17.730  79.780  39.460  1.00  0.00           C
ATOM   1216  HD1 ILE A  78      16.890  80.400  39.070  1.00  0.00           H
ATOM   1217  HD2 ILE A  78      18.420  79.370  38.700  1.00  0.00           H
ATOM   1218  HD3 ILE A  78      18.390  80.270  40.210  1.00  0.00           H
ATOM   1219  C   ILE A  78      14.380  76.870  40.660  1.00  0.00           C
ATOM   1220  O   ILE A  78      13.610  77.520  39.950  1.00  0.00           O
ATOM   1221  N   GLY A  79      14.520  75.580  40.440  1.00  0.00           N
ATOM   1222  HN  GLY A  79      15.160  75.100  41.030  1.00  0.00           H
ATOM   1223  CA  GLY A  79      13.770  74.940  39.430  1.00  0.00           C
ATOM   1224  HA1 GLY A  79      14.100  75.230  38.440  1.00  0.00           H
ATOM   1225  HA2 GLY A  79      12.700  75.050  39.560  1.00  0.00           H
ATOM   1226  C   GLY A  79      14.000  73.440  39.470  1.00  0.00           C
ATOM   1227  O   GLY A  79      14.920  72.970  40.140  1.00  0.00           O
ATOM   1228  N   HSP A  80      13.050  72.640  38.920  1.00  0.00           N
ATOM   1229  HN  HSP A  80      12.510  72.980  38.160  1.00  0.00           H
ATOM   1230  CA  HSP A  80      12.970  71.290  39.160  1.00  0.00           C
ATOM   1231  HA  HSP A  80      13.950  70.860  39.280  1.00  0.00           H
ATOM   1232  CB  HSP A  80      12.110  70.890  40.490  1.00  0.00           C
ATOM   1233  HB1 HSP A  80      12.720  71.250  41.340  1.00  0.00           H
ATOM   1234  HB2 HSP A  80      12.040  69.790  40.560  1.00  0.00           H
ATOM   1235  CD2 HSP A  80      10.490  72.600  41.460  1.00  0.00           C
ATOM   1236  HD2 HSP A  80      11.030  72.840  42.370  1.00  0.00           H
ATOM   1237  CG  HSP A  80      10.830  71.650  40.610  1.00  0.00           C
ATOM   1238  NE2 HSP A  80       9.220  73.050  41.170  1.00  0.00           N
ATOM   1239  HE2 HSP A  80       8.490  73.550  41.630  1.00  0.00           H
ATOM   1240  ND1 HSP A  80       9.810  71.570  39.720  1.00  0.00           N
ATOM   1241  HD1 HSP A  80       9.780  71.080  38.850  1.00  0.00           H
ATOM   1242  CE1 HSP A  80       8.860  72.460  40.050  1.00  0.00           C
ATOM   1243  HE1 HSP A  80       7.910  72.590  39.580  1.00  0.00           H
ATOM   1244  C   HSP A  80      12.320  70.670  37.960  1.00  0.00           C
ATOM   1245  O   HSP A  80      11.650  71.400  37.220  1.00  0.00           O
ATOM   1246  N   SER A  81      12.540  69.370  37.690  1.00  0.00           N
ATOM   1247  HN  SER A  81      13.360  69.020  38.130  1.00  0.00           H
ATOM   1248  CA  SER A  81      11.930  68.590  36.630  1.00  0.00           C
ATOM   1249  HA  SER A  81      10.850  68.640  36.680  1.00  0.00           H
ATOM   1250  CB  SER A  81      12.330  69.120  35.170  1.00  0.00           C
ATOM   1251  HB1 SER A  81      13.420  68.870  35.140  1.00  0.00           H
ATOM   1252  HB2 SER A  81      12.160  70.190  34.940  1.00  0.00           H
ATOM   1253  OG  SER A  81      11.720  68.330  34.040  1.00  0.00           O
ATOM   1254  HG1 SER A  81      10.970  68.830  33.710  1.00  0.00           H
ATOM   1255  C   SER A  81      12.160  67.120  36.910  1.00  0.00           C
ATOM   1256  O   SER A  81      12.900  66.730  37.860  1.00  0.00           O
ATOM   1257  N   MET A  82      11.650  66.230  36.020  1.00  0.00           N
ATOM   1258  HN  MET A  82      11.000  66.620  35.360  1.00  0.00           H
ATOM   1259  CA  MET A  82      11.930  64.830  35.920  1.00  0.00           C
ATOM   1260  HA  MET A  82      12.910  64.650  36.340  1.00  0.00           H
ATOM   1261  CB  MET A  82      10.860  63.940  36.520  1.00  0.00           C
ATOM   1262  HB1 MET A  82      11.010  62.910  36.150  1.00  0.00           H
ATOM   1263  HB2 MET A  82       9.930  64.380  36.080  1.00  0.00           H
ATOM   1264  CG  MET A  82      10.920  63.810  38.010  1.00  0.00           C
ATOM   1265  HG1 MET A  82      10.670  64.870  38.240  1.00  0.00           H
ATOM   1266  HG2 MET A  82      11.990  63.690  38.300  1.00  0.00           H
ATOM   1267  SD  MET A  82       9.900  62.710  38.960  1.00  0.00           S
ATOM   1268  CE  MET A  82      10.770  61.260  38.170  1.00  0.00           C
ATOM   1269  HE1 MET A  82      10.450  60.280  38.580  1.00  0.00           H
ATOM   1270  HE2 MET A  82      11.880  61.220  38.270  1.00  0.00           H
ATOM   1271  HE3 MET A  82      10.500  61.140  37.100  1.00  0.00           H
ATOM   1272  C   MET A  82      12.120  64.500  34.460  1.00  0.00           C
ATOM   1273  O   MET A  82      11.440  65.100  33.660  1.00  0.00           O
ATOM   1274  N   GLN A  83      13.020  63.580  34.030  1.00  0.00           N
ATOM   1275  HN  GLN A  83      13.660  63.240  34.720  1.00  0.00           H
ATOM   1276  CA  GLN A  83      13.050  63.050  32.710  1.00  0.00           C
ATOM   1277  HA  GLN A  83      12.210  63.320  32.090  1.00  0.00           H
ATOM   1278  CB  GLN A  83      14.390  63.420  31.970  1.00  0.00           C
ATOM   1279  HB1 GLN A  83      15.350  63.210  32.490  1.00  0.00           H
ATOM   1280  HB2 GLN A  83      14.390  64.530  31.870  1.00  0.00           H
ATOM   1281  CG  GLN A  83      14.650  62.750  30.620  1.00  0.00           C
ATOM   1282  HG1 GLN A  83      14.830  61.660  30.770  1.00  0.00           H
ATOM   1283  HG2 GLN A  83      15.530  63.220  30.130  1.00  0.00           H
ATOM   1284  CD  GLN A  83      13.490  62.990  29.630  1.00  0.00           C
ATOM   1285  OE1 GLN A  83      13.180  64.100  29.220  1.00  0.00           O
ATOM   1286  NE2 GLN A  83      12.840  61.930  29.170  1.00  0.00           N
ATOM   1287 1HE2 GLN A  83      12.020  62.030  28.590  1.00  0.00           H
ATOM   1288 2HE2 GLN A  83      13.190  61.040  29.430  1.00  0.00           H
ATOM   1289  C   GLN A  83      13.010  61.490  33.000  1.00  0.00           C
ATOM   1290  O   GLN A  83      14.040  60.960  33.230  1.00  0.00           O
ATOM   1291  N   ASN A  84      11.830  60.850  32.980  1.00  0.00           N
ATOM   1292  HN  ASN A  84      11.020  61.350  32.680  1.00  0.00           H
ATOM   1293  CA  ASN A  84      11.460  59.490  33.240  1.00  0.00           C
ATOM   1294  HA  ASN A  84      10.380  59.530  33.200  1.00  0.00           H
ATOM   1295  CB  ASN A  84      11.900  58.600  32.080  1.00  0.00           C
ATOM   1296  HB1 ASN A  84      11.770  57.500  32.190  1.00  0.00           H
ATOM   1297  HB2 ASN A  84      12.970  58.840  31.890  1.00  0.00           H
ATOM   1298  CG  ASN A  84      11.210  58.950  30.760  1.00  0.00           C
ATOM   1299  OD1 ASN A  84      10.510  59.960  30.600  1.00  0.00           O
ATOM   1300  ND2 ASN A  84      11.360  58.000  29.820  1.00  0.00           N
ATOM   1301 1HD2 ASN A  84      11.710  57.080  29.980  1.00  0.00           H
ATOM   1302 2HD2 ASN A  84      11.040  58.250  28.900  1.00  0.00           H
ATOM   1303  C   ASN A  84      11.850  59.040  34.740  1.00  0.00           C
ATOM   1304  O   ASN A  84      11.080  59.270  35.680  1.00  0.00           O
ATOM   1305  N   CYS A  85      12.990  58.460  34.950  1.00  0.00           N
ATOM   1306  HN  CYS A  85      13.580  58.260  34.170  1.00  0.00           H
ATOM   1307  CA  CYS A  85      13.320  57.890  36.250  1.00  0.00           C
ATOM   1308  HA  CYS A  85      12.600  58.280  36.950  1.00  0.00           H
ATOM   1309  CB  CYS A  85      13.340  56.370  36.330  1.00  0.00           C
ATOM   1310  HB1 CYS A  85      13.600  56.010  37.350  1.00  0.00           H
ATOM   1311  HB2 CYS A  85      14.070  55.940  35.620  1.00  0.00           H
ATOM   1312  SG  CYS A  85      11.730  55.550  35.860  1.00  0.00           S
ATOM   1313  HG1 CYS A  85      11.290  55.710  37.100  1.00  0.00           H
ATOM   1314  C   CYS A  85      14.580  58.510  36.920  1.00  0.00           C
ATOM   1315  O   CYS A  85      15.080  57.920  37.890  1.00  0.00           O
ATOM   1316  N   VAL A  86      14.970  59.640  36.350  1.00  0.00           N
ATOM   1317  HN  VAL A  86      14.500  60.040  35.570  1.00  0.00           H
ATOM   1318  CA  VAL A  86      15.790  60.530  37.020  1.00  0.00           C
ATOM   1319  HA  VAL A  86      15.930  60.160  38.030  1.00  0.00           H
ATOM   1320  CB  VAL A  86      17.170  60.710  36.270  1.00  0.00           C
ATOM   1321  HB  VAL A  86      16.930  60.660  35.190  1.00  0.00           H
ATOM   1322  CG1 VAL A  86      18.040  62.000  36.640  1.00  0.00           C
ATOM   1323 1HG1 VAL A  86      17.640  62.930  36.190  1.00  0.00           H
ATOM   1324 2HG1 VAL A  86      19.000  61.820  36.120  1.00  0.00           H
ATOM   1325 3HG1 VAL A  86      18.240  62.290  37.700  1.00  0.00           H
ATOM   1326  CG2 VAL A  86      18.030  59.480  36.530  1.00  0.00           C
ATOM   1327 1HG2 VAL A  86      18.190  59.240  37.600  1.00  0.00           H
ATOM   1328 2HG2 VAL A  86      19.060  59.590  36.120  1.00  0.00           H
ATOM   1329 3HG2 VAL A  86      17.590  58.600  36.000  1.00  0.00           H
ATOM   1330  C   VAL A  86      15.100  61.870  37.290  1.00  0.00           C
ATOM   1331  O   VAL A  86      14.310  62.470  36.580  1.00  0.00           O
ATOM   1332  N   LEU A  87      15.360  62.410  38.570  1.00  0.00           N
ATOM   1333  HN  LEU A  87      16.080  62.020  39.140  1.00  0.00           H
ATOM   1334  CA  LEU A  87      14.780  63.650  39.070  1.00  0.00           C
ATOM   1335  HA  LEU A  87      14.050  63.950  38.330  1.00  0.00           H
ATOM   1336  CB  LEU A  87      14.170  63.410  40.500  1.00  0.00           C
ATOM   1337  HB1 LEU A  87      14.870  62.870  41.180  1.00  0.00           H
ATOM   1338  HB2 LEU A  87      13.290  62.730  40.400  1.00  0.00           H
ATOM   1339  CG  LEU A  87      13.550  64.600  41.250  1.00  0.00           C
ATOM   1340  HG  LEU A  87      13.150  65.310  40.490  1.00  0.00           H
ATOM   1341  CD1 LEU A  87      12.340  64.240  42.080  1.00  0.00           C
ATOM   1342 1HD1 LEU A  87      11.520  63.920  41.400  1.00  0.00           H
ATOM   1343 2HD1 LEU A  87      12.240  65.110  42.760  1.00  0.00           H
ATOM   1344 3HD1 LEU A  87      12.470  63.360  42.740  1.00  0.00           H
ATOM   1345  CD2 LEU A  87      14.590  65.350  42.110  1.00  0.00           C
ATOM   1346 1HD2 LEU A  87      14.150  66.210  42.660  1.00  0.00           H
ATOM   1347 2HD2 LEU A  87      15.340  65.610  41.340  1.00  0.00           H
ATOM   1348 3HD2 LEU A  87      15.090  64.600  42.770  1.00  0.00           H
ATOM   1349  C   LEU A  87      15.890  64.690  38.950  1.00  0.00           C
ATOM   1350  O   LEU A  87      17.040  64.390  39.200  1.00  0.00           O
ATOM   1351  N   LYS A  88      15.540  65.890  38.400  1.00  0.00           N
ATOM   1352  HN  LYS A  88      14.570  66.110  38.410  1.00  0.00           H
ATOM   1353  CA  LYS A  88      16.450  66.920  37.950  1.00  0.00           C
ATOM   1354  HA  LYS A  88      17.410  66.540  38.270  1.00  0.00           H
ATOM   1355  CB  LYS A  88      16.350  67.210  36.450  1.00  0.00           C
ATOM   1356  HB1 LYS A  88      16.930  68.110  36.190  1.00  0.00           H
ATOM   1357  HB2 LYS A  88      15.330  67.490  36.120  1.00  0.00           H
ATOM   1358  CG  LYS A  88      16.860  65.980  35.640  1.00  0.00           C
ATOM   1359  HG1 LYS A  88      16.310  65.030  35.810  1.00  0.00           H
ATOM   1360  HG2 LYS A  88      17.950  65.790  35.790  1.00  0.00           H
ATOM   1361  CD  LYS A  88      16.550  66.160  34.060  1.00  0.00           C
ATOM   1362  HD1 LYS A  88      15.450  66.180  33.930  1.00  0.00           H
ATOM   1363  HD2 LYS A  88      17.030  65.230  33.670  1.00  0.00           H
ATOM   1364  CE  LYS A  88      17.140  67.430  33.520  1.00  0.00           C
ATOM   1365  HE1 LYS A  88      18.230  67.270  33.660  1.00  0.00           H
ATOM   1366  HE2 LYS A  88      16.690  68.340  33.970  1.00  0.00           H
ATOM   1367  NZ  LYS A  88      16.790  67.460  32.030  1.00  0.00           N
ATOM   1368  HZ1 LYS A  88      15.770  67.490  31.830  1.00  0.00           H
ATOM   1369  HZ2 LYS A  88      17.140  66.590  31.580  1.00  0.00           H
ATOM   1370  HZ3 LYS A  88      17.290  68.320  31.740  1.00  0.00           H
ATOM   1371  C   LYS A  88      16.290  68.180  38.750  1.00  0.00           C
ATOM   1372  O   LYS A  88      15.180  68.680  38.780  1.00  0.00           O
ATOM   1373  N   LEU A  89      17.340  68.780  39.410  1.00  0.00           N
ATOM   1374  HN  LEU A  89      18.190  68.280  39.500  1.00  0.00           H
ATOM   1375  CA  LEU A  89      17.180  70.050  40.010  1.00  0.00           C
ATOM   1376  HA  LEU A  89      16.160  70.400  39.870  1.00  0.00           H
ATOM   1377  CB  LEU A  89      17.440  70.160  41.590  1.00  0.00           C
ATOM   1378  HB1 LEU A  89      17.500  71.230  41.900  1.00  0.00           H
ATOM   1379  HB2 LEU A  89      18.440  69.710  41.770  1.00  0.00           H
ATOM   1380  CG  LEU A  89      16.530  69.270  42.380  1.00  0.00           C
ATOM   1381  HG  LEU A  89      16.270  68.430  41.690  1.00  0.00           H
ATOM   1382  CD1 LEU A  89      17.140  68.570  43.580  1.00  0.00           C
ATOM   1383 1HD1 LEU A  89      16.460  67.760  43.920  1.00  0.00           H
ATOM   1384 2HD1 LEU A  89      17.310  69.300  44.390  1.00  0.00           H
ATOM   1385 3HD1 LEU A  89      18.120  68.080  43.380  1.00  0.00           H
ATOM   1386  CD2 LEU A  89      15.180  69.940  42.600  1.00  0.00           C
ATOM   1387 1HD2 LEU A  89      14.440  69.200  42.970  1.00  0.00           H
ATOM   1388 2HD2 LEU A  89      14.880  70.470  41.670  1.00  0.00           H
ATOM   1389 3HD2 LEU A  89      15.310  70.670  43.420  1.00  0.00           H
ATOM   1390  C   LEU A  89      18.010  71.100  39.330  1.00  0.00           C
ATOM   1391  O   LEU A  89      19.050  70.810  38.790  1.00  0.00           O
ATOM   1392  N   LYS A  90      17.550  72.330  39.360  1.00  0.00           N
ATOM   1393  HN  LYS A  90      16.660  72.590  39.720  1.00  0.00           H
ATOM   1394  CA  LYS A  90      18.280  73.440  38.820  1.00  0.00           C
ATOM   1395  HA  LYS A  90      19.300  73.150  38.640  1.00  0.00           H
ATOM   1396  CB  LYS A  90      17.730  73.950  37.440  1.00  0.00           C
ATOM   1397  HB1 LYS A  90      16.670  73.710  37.230  1.00  0.00           H
ATOM   1398  HB2 LYS A  90      18.180  73.310  36.650  1.00  0.00           H
ATOM   1399  CG  LYS A  90      18.020  75.360  37.130  1.00  0.00           C
ATOM   1400  HG1 LYS A  90      19.040  75.630  37.460  1.00  0.00           H
ATOM   1401  HG2 LYS A  90      17.330  76.030  37.690  1.00  0.00           H
ATOM   1402  CD  LYS A  90      17.990  75.640  35.590  1.00  0.00           C
ATOM   1403  HD1 LYS A  90      18.250  76.720  35.560  1.00  0.00           H
ATOM   1404  HD2 LYS A  90      16.910  75.500  35.360  1.00  0.00           H
ATOM   1405  CE  LYS A  90      18.840  74.760  34.680  1.00  0.00           C
ATOM   1406  HE1 LYS A  90      18.190  73.930  34.340  1.00  0.00           H
ATOM   1407  HE2 LYS A  90      19.670  74.320  35.280  1.00  0.00           H
ATOM   1408  NZ  LYS A  90      19.350  75.530  33.640  1.00  0.00           N
ATOM   1409  HZ1 LYS A  90      20.250  75.910  34.000  1.00  0.00           H
ATOM   1410  HZ2 LYS A  90      18.830  76.390  33.360  1.00  0.00           H
ATOM   1411  HZ3 LYS A  90      19.560  74.870  32.870  1.00  0.00           H
ATOM   1412  C   LYS A  90      18.400  74.510  39.850  1.00  0.00           C
ATOM   1413  O   LYS A  90      17.500  75.230  40.220  1.00  0.00           O
ATOM   1414  N   VAL A  91      19.610  74.720  40.180  1.00  0.00           N
ATOM   1415  HN  VAL A  91      20.370  74.260  39.730  1.00  0.00           H
ATOM   1416  CA  VAL A  91      20.140  75.620  41.160  1.00  0.00           C
ATOM   1417  HA  VAL A  91      19.430  75.880  41.920  1.00  0.00           H
ATOM   1418  CB  VAL A  91      21.260  74.970  41.980  1.00  0.00           C
ATOM   1419  HB  VAL A  91      21.790  75.690  42.640  1.00  0.00           H
ATOM   1420  CG1 VAL A  91      20.780  73.730  42.790  1.00  0.00           C
ATOM   1421 1HG1 VAL A  91      21.650  73.110  43.100  1.00  0.00           H
ATOM   1422 2HG1 VAL A  91      20.050  73.080  42.250  1.00  0.00           H
ATOM   1423 3HG1 VAL A  91      20.420  74.150  43.750  1.00  0.00           H
ATOM   1424  CG2 VAL A  91      22.330  74.400  41.010  1.00  0.00           C
ATOM   1425 1HG2 VAL A  91      21.920  73.510  40.480  1.00  0.00           H
ATOM   1426 2HG2 VAL A  91      23.200  73.970  41.540  1.00  0.00           H
ATOM   1427 3HG2 VAL A  91      22.690  75.130  40.250  1.00  0.00           H
ATOM   1428  C   VAL A  91      20.420  77.000  40.540  1.00  0.00           C
ATOM   1429  O   VAL A  91      20.420  77.140  39.340  1.00  0.00           O
ATOM   1430  N   ASP A  92      20.690  78.050  41.360  1.00  0.00           N
ATOM   1431  HN  ASP A  92      20.640  77.940  42.350  1.00  0.00           H
ATOM   1432  CA  ASP A  92      20.960  79.390  40.820  1.00  0.00           C
ATOM   1433  HA  ASP A  92      20.320  79.560  39.960  1.00  0.00           H
ATOM   1434  CB  ASP A  92      20.590  80.460  41.930  1.00  0.00           C
ATOM   1435  HB1 ASP A  92      19.670  80.130  42.470  1.00  0.00           H
ATOM   1436  HB2 ASP A  92      20.360  81.430  41.430  1.00  0.00           H
ATOM   1437  CG  ASP A  92      21.580  80.600  43.040  1.00  0.00           C
ATOM   1438  OD1 ASP A  92      22.330  79.630  43.370  1.00  0.00           O
ATOM   1439  OD2 ASP A  92      21.660  81.780  43.600  1.00  0.00           O
ATOM   1440  C   ASP A  92      22.430  79.460  40.400  1.00  0.00           C
ATOM   1441  O   ASP A  92      22.770  80.420  39.810  1.00  0.00           O
ATOM   1442  N   THR A  93      23.270  78.430  40.710  1.00  0.00           N
ATOM   1443  HN  THR A  93      22.800  77.570  40.880  1.00  0.00           H
ATOM   1444  CA  THR A  93      24.730  78.480  40.660  1.00  0.00           C
ATOM   1445  HA  THR A  93      25.060  79.440  40.280  1.00  0.00           H
ATOM   1446  CB  THR A  93      25.220  78.340  42.100  1.00  0.00           C
ATOM   1447  HB  THR A  93      24.800  77.390  42.520  1.00  0.00           H
ATOM   1448  OG1 THR A  93      24.820  79.480  42.910  1.00  0.00           O
ATOM   1449  HG1 THR A  93      23.870  79.400  42.990  1.00  0.00           H
ATOM   1450  CG2 THR A  93      26.780  78.260  42.130  1.00  0.00           C
ATOM   1451 1HG2 THR A  93      27.200  77.240  41.970  1.00  0.00           H
ATOM   1452 2HG2 THR A  93      27.010  78.670  43.140  1.00  0.00           H
ATOM   1453 3HG2 THR A  93      27.210  78.900  41.340  1.00  0.00           H
ATOM   1454  C   THR A  93      25.330  77.390  39.770  1.00  0.00           C
ATOM   1455  O   THR A  93      25.090  76.190  40.050  1.00  0.00           O
ATOM   1456  N   ALA A  94      26.040  77.750  38.670  1.00  0.00           N
ATOM   1457  HN  ALA A  94      26.000  78.710  38.380  1.00  0.00           H
ATOM   1458  CA  ALA A  94      26.770  76.840  37.860  1.00  0.00           C
ATOM   1459  HA  ALA A  94      26.110  75.990  37.840  1.00  0.00           H
ATOM   1460  CB  ALA A  94      27.100  77.450  36.450  1.00  0.00           C
ATOM   1461  HB1 ALA A  94      26.210  77.990  36.060  1.00  0.00           H
ATOM   1462  HB2 ALA A  94      27.180  76.570  35.780  1.00  0.00           H
ATOM   1463  HB3 ALA A  94      28.080  77.970  36.380  1.00  0.00           H
ATOM   1464  C   ALA A  94      28.000  76.450  38.620  1.00  0.00           C
ATOM   1465  O   ALA A  94      28.790  77.320  39.110  1.00  0.00           O
ATOM   1466  N   ASN A  95      28.320  75.150  38.700  1.00  0.00           N
ATOM   1467  HN  ASN A  95      27.690  74.530  38.230  1.00  0.00           H
ATOM   1468  CA  ASN A  95      29.560  74.560  39.420  1.00  0.00           C
ATOM   1469  HA  ASN A  95      29.690  74.990  40.410  1.00  0.00           H
ATOM   1470  CB  ASN A  95      29.500  73.010  39.530  1.00  0.00           C
ATOM   1471  HB1 ASN A  95      29.600  72.620  38.490  1.00  0.00           H
ATOM   1472  HB2 ASN A  95      28.460  72.740  39.810  1.00  0.00           H
ATOM   1473  CG  ASN A  95      30.440  72.360  40.550  1.00  0.00           C
ATOM   1474  OD1 ASN A  95      31.470  72.870  41.020  1.00  0.00           O
ATOM   1475  ND2 ASN A  95      30.210  71.040  40.820  1.00  0.00           N
ATOM   1476 1HD2 ASN A  95      29.390  70.630  40.430  1.00  0.00           H
ATOM   1477 2HD2 ASN A  95      30.930  70.740  41.450  1.00  0.00           H
ATOM   1478  C   ASN A  95      30.830  74.930  38.660  1.00  0.00           C
ATOM   1479  O   ASN A  95      30.960  74.480  37.480  1.00  0.00           O
ATOM   1480  N   PRO A  96      31.890  75.520  39.240  1.00  0.00           N
ATOM   1481  CD  PRO A  96      31.710  76.350  40.400  1.00  0.00           C
ATOM   1482  HD1 PRO A  96      31.730  75.640  41.260  1.00  0.00           H
ATOM   1483  HD2 PRO A  96      30.710  76.830  40.370  1.00  0.00           H
ATOM   1484  CA  PRO A  96      33.170  75.850  38.610  1.00  0.00           C
ATOM   1485  HA  PRO A  96      32.970  76.320  37.660  1.00  0.00           H
ATOM   1486  CB  PRO A  96      34.020  76.650  39.650  1.00  0.00           C
ATOM   1487  HB1 PRO A  96      34.730  77.340  39.150  1.00  0.00           H
ATOM   1488  HB2 PRO A  96      34.660  76.030  40.320  1.00  0.00           H
ATOM   1489  CG  PRO A  96      32.910  77.260  40.520  1.00  0.00           C
ATOM   1490  HG1 PRO A  96      33.140  77.470  41.580  1.00  0.00           H
ATOM   1491  HG2 PRO A  96      32.560  78.220  40.060  1.00  0.00           H
ATOM   1492  C   PRO A  96      33.940  74.600  38.240  1.00  0.00           C
ATOM   1493  O   PRO A  96      34.880  74.640  37.460  1.00  0.00           O
ATOM   1494  N   LYS A  97      33.620  73.410  38.790  1.00  0.00           N
ATOM   1495  HN  LYS A  97      32.840  73.250  39.400  1.00  0.00           H
ATOM   1496  CA  LYS A  97      34.330  72.200  38.660  1.00  0.00           C
ATOM   1497  HA  LYS A  97      35.360  72.440  38.430  1.00  0.00           H
ATOM   1498  CB  LYS A  97      34.410  71.430  39.920  1.00  0.00           C
ATOM   1499  HB1 LYS A  97      34.960  70.470  39.830  1.00  0.00           H
ATOM   1500  HB2 LYS A  97      33.400  71.150  40.310  1.00  0.00           H
ATOM   1501  CG  LYS A  97      35.080  72.210  41.130  1.00  0.00           C
ATOM   1502  HG1 LYS A  97      34.600  73.170  41.420  1.00  0.00           H
ATOM   1503  HG2 LYS A  97      36.060  72.400  40.650  1.00  0.00           H
ATOM   1504  CD  LYS A  97      35.290  71.380  42.390  1.00  0.00           C
ATOM   1505  HD1 LYS A  97      35.850  70.470  42.070  1.00  0.00           H
ATOM   1506  HD2 LYS A  97      34.320  71.040  42.810  1.00  0.00           H
ATOM   1507  CE  LYS A  97      36.100  72.100  43.530  1.00  0.00           C
ATOM   1508  HE1 LYS A  97      36.980  72.620  43.090  1.00  0.00           H
ATOM   1509  HE2 LYS A  97      36.440  71.440  44.360  1.00  0.00           H
ATOM   1510  NZ  LYS A  97      35.330  73.210  44.120  1.00  0.00           N
ATOM   1511  HZ1 LYS A  97      34.350  72.860  44.200  1.00  0.00           H
ATOM   1512  HZ2 LYS A  97      35.300  74.040  43.500  1.00  0.00           H
ATOM   1513  HZ3 LYS A  97      35.550  73.560  45.080  1.00  0.00           H
ATOM   1514  C   LYS A  97      33.880  71.270  37.530  1.00  0.00           C
ATOM   1515  O   LYS A  97      34.460  70.220  37.330  1.00  0.00           O
ATOM   1516  N   THR A  98      32.800  71.560  36.710  1.00  0.00           N
ATOM   1517  HN  THR A  98      32.520  72.510  36.840  1.00  0.00           H
ATOM   1518  CA  THR A  98      32.200  70.630  35.780  1.00  0.00           C
ATOM   1519  HA  THR A  98      31.740  69.780  36.240  1.00  0.00           H
ATOM   1520  CB  THR A  98      31.020  71.280  34.990  1.00  0.00           C
ATOM   1521  HB  THR A  98      31.460  72.050  34.320  1.00  0.00           H
ATOM   1522  OG1 THR A  98      30.050  71.790  35.940  1.00  0.00           O
ATOM   1523  HG1 THR A  98      30.400  72.560  36.400  1.00  0.00           H
ATOM   1524  CG2 THR A  98      30.350  70.250  34.090  1.00  0.00           C
ATOM   1525 1HG2 THR A  98      31.070  70.000  33.270  1.00  0.00           H
ATOM   1526 2HG2 THR A  98      29.430  70.670  33.640  1.00  0.00           H
ATOM   1527 3HG2 THR A  98      30.090  69.430  34.780  1.00  0.00           H
ATOM   1528  C   THR A  98      33.190  70.160  34.780  1.00  0.00           C
ATOM   1529  O   THR A  98      33.600  71.020  34.010  1.00  0.00           O
ATOM   1530  N   PRO A  99      33.650  68.940  34.690  1.00  0.00           N
ATOM   1531  CD  PRO A  99      33.260  67.800  35.500  1.00  0.00           C
ATOM   1532  HD1 PRO A  99      32.160  67.780  35.680  1.00  0.00           H
ATOM   1533  HD2 PRO A  99      33.830  67.680  36.450  1.00  0.00           H
ATOM   1534  CA  PRO A  99      34.600  68.550  33.600  1.00  0.00           C
ATOM   1535  HA  PRO A  99      35.470  69.200  33.610  1.00  0.00           H
ATOM   1536  CB  PRO A  99      34.870  67.140  34.010  1.00  0.00           C
ATOM   1537  HB1 PRO A  99      35.660  67.230  34.790  1.00  0.00           H
ATOM   1538  HB2 PRO A  99      35.340  66.560  33.180  1.00  0.00           H
ATOM   1539  CG  PRO A  99      33.590  66.630  34.610  1.00  0.00           C
ATOM   1540  HG1 PRO A  99      32.880  66.370  33.800  1.00  0.00           H
ATOM   1541  HG2 PRO A  99      33.650  65.780  35.330  1.00  0.00           H
ATOM   1542  C   PRO A  99      33.970  68.640  32.220  1.00  0.00           C
ATOM   1543  O   PRO A  99      32.750  68.740  32.220  1.00  0.00           O
ATOM   1544  N   LYS A 100      34.710  68.540  31.110  1.00  0.00           N
ATOM   1545  HN  LYS A 100      35.710  68.560  31.170  1.00  0.00           H
ATOM   1546  CA  LYS A 100      34.210  68.100  29.830  1.00  0.00           C
ATOM   1547  HA  LYS A 100      33.410  68.730  29.480  1.00  0.00           H
ATOM   1548  CB  LYS A 100      35.350  68.070  28.750  1.00  0.00           C
ATOM   1549  HB1 LYS A 100      36.010  67.200  28.960  1.00  0.00           H
ATOM   1550  HB2 LYS A 100      35.940  69.000  28.630  1.00  0.00           H
ATOM   1551  CG  LYS A 100      34.770  67.930  27.260  1.00  0.00           C
ATOM   1552  HG1 LYS A 100      34.200  68.840  26.940  1.00  0.00           H
ATOM   1553  HG2 LYS A 100      34.010  67.120  27.210  1.00  0.00           H
ATOM   1554  CD  LYS A 100      35.870  67.550  26.240  1.00  0.00           C
ATOM   1555  HD1 LYS A 100      36.270  66.530  26.380  1.00  0.00           H
ATOM   1556  HD2 LYS A 100      36.810  68.090  26.480  1.00  0.00           H
ATOM   1557  CE  LYS A 100      35.500  67.840  24.740  1.00  0.00           C
ATOM   1558  HE1 LYS A 100      36.330  67.510  24.090  1.00  0.00           H
ATOM   1559  HE2 LYS A 100      35.140  68.870  24.530  1.00  0.00           H
ATOM   1560  NZ  LYS A 100      34.400  67.070  24.210  1.00  0.00           N
ATOM   1561  HZ1 LYS A 100      34.560  66.040  24.160  1.00  0.00           H
ATOM   1562  HZ2 LYS A 100      34.220  67.420  23.250  1.00  0.00           H
ATOM   1563  HZ3 LYS A 100      33.560  67.280  24.770  1.00  0.00           H
ATOM   1564  C   LYS A 100      33.550  66.730  29.970  1.00  0.00           C
ATOM   1565  O   LYS A 100      34.140  65.910  30.630  1.00  0.00           O
ATOM   1566  N   TYR A 101      32.260  66.470  29.480  1.00  0.00           N
ATOM   1567  HN  TYR A 101      31.730  67.130  28.950  1.00  0.00           H
ATOM   1568  CA  TYR A 101      31.470  65.260  29.810  1.00  0.00           C
ATOM   1569  HA  TYR A 101      32.200  64.490  29.990  1.00  0.00           H
ATOM   1570  CB  TYR A 101      30.720  65.290  31.120  1.00  0.00           C
ATOM   1571  HB1 TYR A 101      31.340  65.560  32.000  1.00  0.00           H
ATOM   1572  HB2 TYR A 101      30.300  64.260  31.240  1.00  0.00           H
ATOM   1573  CG  TYR A 101      29.490  66.190  31.030  1.00  0.00           C
ATOM   1574  CD1 TYR A 101      28.220  65.610  30.740  1.00  0.00           C
ATOM   1575  HD1 TYR A 101      28.060  64.570  30.500  1.00  0.00           H
ATOM   1576  CE1 TYR A 101      27.030  66.400  30.670  1.00  0.00           C
ATOM   1577  HE1 TYR A 101      26.050  66.040  30.400  1.00  0.00           H
ATOM   1578  CZ  TYR A 101      27.130  67.780  30.960  1.00  0.00           C
ATOM   1579  OH  TYR A 101      26.110  68.740  30.770  1.00  0.00           O
ATOM   1580  HH  TYR A 101      25.410  68.380  30.220  1.00  0.00           H
ATOM   1581  CD2 TYR A 101      29.560  67.570  31.360  1.00  0.00           C
ATOM   1582  HD2 TYR A 101      30.470  68.090  31.640  1.00  0.00           H
ATOM   1583  CE2 TYR A 101      28.390  68.320  31.300  1.00  0.00           C
ATOM   1584  HE2 TYR A 101      28.560  69.390  31.400  1.00  0.00           H
ATOM   1585  C   TYR A 101      30.640  64.800  28.650  1.00  0.00           C
ATOM   1586  O   TYR A 101      30.190  65.530  27.760  1.00  0.00           O
ATOM   1587  N   LYS A 102      30.380  63.570  28.660  1.00  0.00           N
ATOM   1588  HN  LYS A 102      30.900  62.970  29.260  1.00  0.00           H
ATOM   1589  CA  LYS A 102      29.270  62.950  27.920  1.00  0.00           C
ATOM   1590  HA  LYS A 102      28.610  63.760  27.640  1.00  0.00           H
ATOM   1591  CB  LYS A 102      29.590  62.250  26.590  1.00  0.00           C
ATOM   1592  HB1 LYS A 102      29.600  63.020  25.790  1.00  0.00           H
ATOM   1593  HB2 LYS A 102      28.830  61.460  26.390  1.00  0.00           H
ATOM   1594  CG  LYS A 102      30.980  61.530  26.680  1.00  0.00           C
ATOM   1595  HG1 LYS A 102      30.970  60.860  27.560  1.00  0.00           H
ATOM   1596  HG2 LYS A 102      31.720  62.340  26.830  1.00  0.00           H
ATOM   1597  CD  LYS A 102      31.330  60.730  25.450  1.00  0.00           C
ATOM   1598  HD1 LYS A 102      31.100  61.320  24.530  1.00  0.00           H
ATOM   1599  HD2 LYS A 102      30.720  59.810  25.550  1.00  0.00           H
ATOM   1600  CE  LYS A 102      32.800  60.320  25.430  1.00  0.00           C
ATOM   1601  HE1 LYS A 102      32.940  59.450  26.100  1.00  0.00           H
ATOM   1602  HE2 LYS A 102      33.380  61.210  25.760  1.00  0.00           H
ATOM   1603  NZ  LYS A 102      33.200  59.980  24.080  1.00  0.00           N
ATOM   1604  HZ1 LYS A 102      32.550  59.250  23.720  1.00  0.00           H
ATOM   1605  HZ2 LYS A 102      34.190  59.650  24.100  1.00  0.00           H
ATOM   1606  HZ3 LYS A 102      33.150  60.870  23.540  1.00  0.00           H
ATOM   1607  C   LYS A 102      28.420  62.060  28.820  1.00  0.00           C
ATOM   1608  O   LYS A 102      28.930  61.390  29.680  1.00  0.00           O
ATOM   1609  N   PHE A 103      27.020  62.000  28.680  1.00  0.00           N
ATOM   1610  HN  PHE A 103      26.480  62.520  28.030  1.00  0.00           H
ATOM   1611  CA  PHE A 103      26.330  60.820  29.190  1.00  0.00           C
ATOM   1612  HA  PHE A 103      26.660  60.510  30.160  1.00  0.00           H
ATOM   1613  CB  PHE A 103      24.800  61.120  29.370  1.00  0.00           C
ATOM   1614  HB1 PHE A 103      24.360  60.150  29.690  1.00  0.00           H
ATOM   1615  HB2 PHE A 103      24.410  61.310  28.350  1.00  0.00           H
ATOM   1616  CG  PHE A 103      24.570  62.260  30.360  1.00  0.00           C
ATOM   1617  CD1 PHE A 103      25.260  62.340  31.580  1.00  0.00           C
ATOM   1618  HD1 PHE A 103      25.930  61.550  31.870  1.00  0.00           H
ATOM   1619  CE1 PHE A 103      25.150  63.390  32.470  1.00  0.00           C
ATOM   1620  HE1 PHE A 103      25.730  63.350  33.380  1.00  0.00           H
ATOM   1621  CZ  PHE A 103      24.160  64.380  32.180  1.00  0.00           C
ATOM   1622  HZ  PHE A 103      24.020  65.250  32.810  1.00  0.00           H
ATOM   1623  CD2 PHE A 103      23.690  63.320  30.050  1.00  0.00           C
ATOM   1624  HD2 PHE A 103      23.150  63.320  29.110  1.00  0.00           H
ATOM   1625  CE2 PHE A 103      23.440  64.310  30.970  1.00  0.00           C
ATOM   1626  HE2 PHE A 103      22.690  65.090  30.830  1.00  0.00           H
ATOM   1627  C   PHE A 103      26.510  59.550  28.320  1.00  0.00           C
ATOM   1628  O   PHE A 103      26.360  59.540  27.070  1.00  0.00           O
ATOM   1629  N   VAL A 104      26.750  58.360  28.910  1.00  0.00           N
ATOM   1630  HN  VAL A 104      26.780  58.290  29.910  1.00  0.00           H
ATOM   1631  CA  VAL A 104      27.070  57.190  28.190  1.00  0.00           C
ATOM   1632  HA  VAL A 104      26.790  57.300  27.150  1.00  0.00           H
ATOM   1633  CB  VAL A 104      28.570  56.920  28.170  1.00  0.00           C
ATOM   1634  HB  VAL A 104      28.880  56.960  29.240  1.00  0.00           H
ATOM   1635  CG1 VAL A 104      28.850  55.550  27.530  1.00  0.00           C
ATOM   1636 1HG1 VAL A 104      28.350  54.740  28.110  1.00  0.00           H
ATOM   1637 2HG1 VAL A 104      29.910  55.240  27.470  1.00  0.00           H
ATOM   1638 3HG1 VAL A 104      28.420  55.570  26.500  1.00  0.00           H
ATOM   1639  CG2 VAL A 104      29.240  58.050  27.380  1.00  0.00           C
ATOM   1640 1HG2 VAL A 104      30.320  57.830  27.220  1.00  0.00           H
ATOM   1641 2HG2 VAL A 104      29.250  59.000  27.960  1.00  0.00           H
ATOM   1642 3HG2 VAL A 104      28.850  58.230  26.360  1.00  0.00           H
ATOM   1643  C   VAL A 104      26.340  55.940  28.790  1.00  0.00           C
ATOM   1644  O   VAL A 104      26.570  55.520  29.950  1.00  0.00           O
ATOM   1645  N   ARG A 105      25.430  55.290  27.990  1.00  0.00           N
ATOM   1646  HN  ARG A 105      25.440  55.430  27.000  1.00  0.00           H
ATOM   1647  CA  ARG A 105      24.540  54.210  28.370  1.00  0.00           C
ATOM   1648  HA  ARG A 105      24.120  54.500  29.320  1.00  0.00           H
ATOM   1649  CB  ARG A 105      23.290  54.020  27.400  1.00  0.00           C
ATOM   1650  HB1 ARG A 105      23.760  53.940  26.400  1.00  0.00           H
ATOM   1651  HB2 ARG A 105      22.730  54.950  27.160  1.00  0.00           H
ATOM   1652  CG  ARG A 105      22.260  52.890  27.720  1.00  0.00           C
ATOM   1653  HG1 ARG A 105      22.820  51.930  27.650  1.00  0.00           H
ATOM   1654  HG2 ARG A 105      21.580  52.860  26.850  1.00  0.00           H
ATOM   1655  CD  ARG A 105      21.430  53.150  28.950  1.00  0.00           C
ATOM   1656  HD1 ARG A 105      20.850  54.080  28.740  1.00  0.00           H
ATOM   1657  HD2 ARG A 105      22.130  53.300  29.800  1.00  0.00           H
ATOM   1658  NE  ARG A 105      20.420  52.020  29.190  1.00  0.00           N
ATOM   1659  HE  ARG A 105      20.310  51.390  28.420  1.00  0.00           H
ATOM   1660  CZ  ARG A 105      19.640  52.000  30.240  1.00  0.00           C
ATOM   1661  NH1 ARG A 105      19.580  53.040  31.060  1.00  0.00           N
ATOM   1662 1HH1 ARG A 105      19.920  53.890  30.650  1.00  0.00           H
ATOM   1663 2HH1 ARG A 105      18.910  53.110  31.810  1.00  0.00           H
ATOM   1664  NH2 ARG A 105      18.930  50.910  30.520  1.00  0.00           N
ATOM   1665 1HH2 ARG A 105      18.910  50.210  29.800  1.00  0.00           H
ATOM   1666 2HH2 ARG A 105      18.240  50.950  31.240  1.00  0.00           H
ATOM   1667  C   ARG A 105      25.390  52.880  28.360  1.00  0.00           C
ATOM   1668  O   ARG A 105      25.970  52.510  27.320  1.00  0.00           O
ATOM   1669  N   ILE A 106      25.620  52.270  29.530  1.00  0.00           N
ATOM   1670  HN  ILE A 106      25.410  52.770  30.370  1.00  0.00           H
ATOM   1671  CA  ILE A 106      26.470  51.130  29.540  1.00  0.00           C
ATOM   1672  HA  ILE A 106      27.350  51.440  28.990  1.00  0.00           H
ATOM   1673  CB  ILE A 106      27.070  50.690  30.900  1.00  0.00           C
ATOM   1674  HB  ILE A 106      27.330  49.610  30.890  1.00  0.00           H
ATOM   1675  CG2 ILE A 106      28.320  51.580  31.170  1.00  0.00           C
ATOM   1676 1HG2 ILE A 106      28.520  51.450  32.260  1.00  0.00           H
ATOM   1677 2HG2 ILE A 106      28.070  52.630  30.920  1.00  0.00           H
ATOM   1678 3HG2 ILE A 106      29.150  51.240  30.510  1.00  0.00           H
ATOM   1679  CG1 ILE A 106      26.040  50.670  32.160  1.00  0.00           C
ATOM   1680 1HG1 ILE A 106      25.240  50.030  31.730  1.00  0.00           H
ATOM   1681 2HG1 ILE A 106      25.880  51.750  32.340  1.00  0.00           H
ATOM   1682  CD  ILE A 106      26.550  50.120  33.510  1.00  0.00           C
ATOM   1683  HD1 ILE A 106      27.270  50.710  34.110  1.00  0.00           H
ATOM   1684  HD2 ILE A 106      27.050  49.130  33.470  1.00  0.00           H
ATOM   1685  HD3 ILE A 106      25.710  49.890  34.200  1.00  0.00           H
ATOM   1686  C   ILE A 106      25.770  49.900  28.880  1.00  0.00           C
ATOM   1687  O   ILE A 106      24.550  49.760  28.660  1.00  0.00           O
ATOM   1688  N   GLN A 107      26.660  48.960  28.400  1.00  0.00           N
ATOM   1689  HN  GLN A 107      27.630  49.170  28.440  1.00  0.00           H
ATOM   1690  CA  GLN A 107      26.300  47.770  27.670  1.00  0.00           C
ATOM   1691  HA  GLN A 107      25.230  47.630  27.640  1.00  0.00           H
ATOM   1692  CB  GLN A 107      26.840  47.590  26.240  1.00  0.00           C
ATOM   1693  HB1 GLN A 107      26.810  46.550  25.840  1.00  0.00           H
ATOM   1694  HB2 GLN A 107      27.900  47.900  26.340  1.00  0.00           H
ATOM   1695  CG  GLN A 107      26.430  48.670  25.160  1.00  0.00           C
ATOM   1696  HG1 GLN A 107      26.840  48.590  24.130  1.00  0.00           H
ATOM   1697  HG2 GLN A 107      26.610  49.670  25.600  1.00  0.00           H
ATOM   1698  CD  GLN A 107      24.880  48.570  24.970  1.00  0.00           C
ATOM   1699  OE1 GLN A 107      24.170  49.490  25.480  1.00  0.00           O
ATOM   1700  NE2 GLN A 107      24.500  47.540  24.280  1.00  0.00           N
ATOM   1701 1HE2 GLN A 107      23.540  47.310  24.430  1.00  0.00           H
ATOM   1702 2HE2 GLN A 107      25.210  46.950  23.900  1.00  0.00           H
ATOM   1703  C   GLN A 107      26.850  46.670  28.500  1.00  0.00           C
ATOM   1704  O   GLN A 107      27.880  46.780  29.180  1.00  0.00           O
ATOM   1705  N   PRO A 108      26.220  45.510  28.520  1.00  0.00           N
ATOM   1706  CD  PRO A 108      24.860  45.290  28.110  1.00  0.00           C
ATOM   1707  HD1 PRO A 108      24.740  45.430  27.020  1.00  0.00           H
ATOM   1708  HD2 PRO A 108      24.260  46.040  28.670  1.00  0.00           H
ATOM   1709  CA  PRO A 108      26.860  44.230  28.940  1.00  0.00           C
ATOM   1710  HA  PRO A 108      26.910  44.190  30.020  1.00  0.00           H
ATOM   1711  CB  PRO A 108      25.980  43.240  28.260  1.00  0.00           C
ATOM   1712  HB1 PRO A 108      26.050  42.240  28.750  1.00  0.00           H
ATOM   1713  HB2 PRO A 108      26.180  43.230  27.170  1.00  0.00           H
ATOM   1714  CG  PRO A 108      24.590  43.820  28.460  1.00  0.00           C
ATOM   1715  HG1 PRO A 108      23.840  43.330  27.810  1.00  0.00           H
ATOM   1716  HG2 PRO A 108      24.210  43.770  29.510  1.00  0.00           H
ATOM   1717  C   PRO A 108      28.330  44.000  28.630  1.00  0.00           C
ATOM   1718  O   PRO A 108      28.780  44.440  27.560  1.00  0.00           O
ATOM   1719  N   GLY A 109      29.090  43.380  29.500  1.00  0.00           N
ATOM   1720  HN  GLY A 109      28.710  42.990  30.330  1.00  0.00           H
ATOM   1721  CA  GLY A 109      30.490  43.000  29.220  1.00  0.00           C
ATOM   1722  HA1 GLY A 109      30.560  42.920  28.150  1.00  0.00           H
ATOM   1723  HA2 GLY A 109      30.740  42.170  29.860  1.00  0.00           H
ATOM   1724  C   GLY A 109      31.570  44.040  29.550  1.00  0.00           C
ATOM   1725  O   GLY A 109      32.770  43.830  29.740  1.00  0.00           O
ATOM   1726  N   GLN A 110      31.060  45.300  29.400  1.00  0.00           N
ATOM   1727  HN  GLN A 110      30.100  45.360  29.160  1.00  0.00           H
ATOM   1728  CA  GLN A 110      31.750  46.540  29.710  1.00  0.00           C
ATOM   1729  HA  GLN A 110      32.680  46.540  29.150  1.00  0.00           H
ATOM   1730  CB  GLN A 110      30.930  47.770  29.190  1.00  0.00           C
ATOM   1731  HB1 GLN A 110      31.240  48.740  29.630  1.00  0.00           H
ATOM   1732  HB2 GLN A 110      29.930  47.620  29.640  1.00  0.00           H
ATOM   1733  CG  GLN A 110      30.880  47.890  27.710  1.00  0.00           C
ATOM   1734  HG1 GLN A 110      30.200  47.090  27.340  1.00  0.00           H
ATOM   1735  HG2 GLN A 110      31.860  47.660  27.250  1.00  0.00           H
ATOM   1736  CD  GLN A 110      30.250  49.200  27.190  1.00  0.00           C
ATOM   1737  OE1 GLN A 110      29.710  50.000  27.940  1.00  0.00           O
ATOM   1738  NE2 GLN A 110      30.390  49.340  25.860  1.00  0.00           N
ATOM   1739 1HE2 GLN A 110      29.760  49.980  25.410  1.00  0.00           H
ATOM   1740 2HE2 GLN A 110      31.150  48.850  25.440  1.00  0.00           H
ATOM   1741  C   GLN A 110      32.150  46.770  31.140  1.00  0.00           C
ATOM   1742  O   GLN A 110      31.390  46.410  32.010  1.00  0.00           O
ATOM   1743  N   THR A 111      33.310  47.350  31.440  1.00  0.00           N
ATOM   1744  HN  THR A 111      33.970  47.530  30.720  1.00  0.00           H
ATOM   1745  CA  THR A 111      33.840  47.620  32.820  1.00  0.00           C
ATOM   1746  HA  THR A 111      33.350  47.060  33.600  1.00  0.00           H
ATOM   1747  CB  THR A 111      35.240  47.160  33.120  1.00  0.00           C
ATOM   1748  HB  THR A 111      35.650  47.690  34.000  1.00  0.00           H
ATOM   1749  OG1 THR A 111      36.060  47.440  31.990  1.00  0.00           O
ATOM   1750  HG1 THR A 111      36.980  47.300  32.210  1.00  0.00           H
ATOM   1751  CG2 THR A 111      35.260  45.680  33.340  1.00  0.00           C
ATOM   1752 1HG2 THR A 111      34.620  45.120  32.620  1.00  0.00           H
ATOM   1753 2HG2 THR A 111      34.910  45.430  34.360  1.00  0.00           H
ATOM   1754 3HG2 THR A 111      36.240  45.180  33.180  1.00  0.00           H
ATOM   1755  C   THR A 111      33.730  49.200  33.050  1.00  0.00           C
ATOM   1756  O   THR A 111      34.240  49.990  32.220  1.00  0.00           O
ATOM   1757  N   PHE A 112      33.250  49.660  34.190  1.00  0.00           N
ATOM   1758  HN  PHE A 112      32.880  48.930  34.760  1.00  0.00           H
ATOM   1759  CA  PHE A 112      33.120  51.040  34.540  1.00  0.00           C
ATOM   1760  HA  PHE A 112      33.790  51.650  33.950  1.00  0.00           H
ATOM   1761  CB  PHE A 112      31.770  51.580  34.160  1.00  0.00           C
ATOM   1762  HB1 PHE A 112      31.690  51.450  33.060  1.00  0.00           H
ATOM   1763  HB2 PHE A 112      31.700  52.670  34.340  1.00  0.00           H
ATOM   1764  CG  PHE A 112      30.610  50.930  34.960  1.00  0.00           C
ATOM   1765  CD1 PHE A 112      30.180  49.650  34.780  1.00  0.00           C
ATOM   1766  HD1 PHE A 112      30.650  49.030  34.020  1.00  0.00           H
ATOM   1767  CE1 PHE A 112      29.090  49.180  35.450  1.00  0.00           C
ATOM   1768  HE1 PHE A 112      28.550  48.290  35.170  1.00  0.00           H
ATOM   1769  CZ  PHE A 112      28.470  49.950  36.470  1.00  0.00           C
ATOM   1770  HZ  PHE A 112      27.550  49.700  36.980  1.00  0.00           H
ATOM   1771  CD2 PHE A 112      30.070  51.710  36.010  1.00  0.00           C
ATOM   1772  HD2 PHE A 112      30.510  52.640  36.340  1.00  0.00           H
ATOM   1773  CE2 PHE A 112      28.980  51.230  36.730  1.00  0.00           C
ATOM   1774  HE2 PHE A 112      28.660  51.690  37.660  1.00  0.00           H
ATOM   1775  C   PHE A 112      33.540  51.240  36.000  1.00  0.00           C
ATOM   1776  O   PHE A 112      33.350  50.370  36.830  1.00  0.00           O
ATOM   1777  N   SER A 113      34.140  52.460  36.250  1.00  0.00           N
ATOM   1778  HN  SER A 113      34.350  53.090  35.510  1.00  0.00           H
ATOM   1779  CA  SER A 113      34.450  52.750  37.590  1.00  0.00           C
ATOM   1780  HA  SER A 113      34.980  51.870  37.910  1.00  0.00           H
ATOM   1781  CB  SER A 113      35.550  53.820  37.780  1.00  0.00           C
ATOM   1782  HB1 SER A 113      35.810  53.970  38.850  1.00  0.00           H
ATOM   1783  HB2 SER A 113      35.170  54.790  37.400  1.00  0.00           H
ATOM   1784  OG  SER A 113      36.630  53.470  36.960  1.00  0.00           O
ATOM   1785  HG1 SER A 113      36.510  52.580  36.610  1.00  0.00           H
ATOM   1786  C   SER A 113      33.220  53.110  38.450  1.00  0.00           C
ATOM   1787  O   SER A 113      32.580  54.080  38.010  1.00  0.00           O
ATOM   1788  N   VAL A 114      32.890  52.480  39.630  1.00  0.00           N
ATOM   1789  HN  VAL A 114      33.460  51.730  39.960  1.00  0.00           H
ATOM   1790  CA  VAL A 114      31.920  53.040  40.490  1.00  0.00           C
ATOM   1791  HA  VAL A 114      31.290  53.760  40.000  1.00  0.00           H
ATOM   1792  CB  VAL A 114      31.010  52.070  41.070  1.00  0.00           C
ATOM   1793  HB  VAL A 114      31.620  51.280  41.560  1.00  0.00           H
ATOM   1794  CG1 VAL A 114      30.160  52.610  42.250  1.00  0.00           C
ATOM   1795 1HG1 VAL A 114      29.430  51.840  42.580  1.00  0.00           H
ATOM   1796 2HG1 VAL A 114      29.510  53.400  41.810  1.00  0.00           H
ATOM   1797 3HG1 VAL A 114      30.730  53.020  43.110  1.00  0.00           H
ATOM   1798  CG2 VAL A 114      30.110  51.380  40.000  1.00  0.00           C
ATOM   1799 1HG2 VAL A 114      30.760  50.790  39.320  1.00  0.00           H
ATOM   1800 2HG2 VAL A 114      29.690  52.190  39.360  1.00  0.00           H
ATOM   1801 3HG2 VAL A 114      29.350  50.660  40.380  1.00  0.00           H
ATOM   1802  C   VAL A 114      32.610  53.900  41.570  1.00  0.00           C
ATOM   1803  O   VAL A 114      33.530  53.420  42.250  1.00  0.00           O
ATOM   1804  N   LEU A 115      32.170  55.110  41.790  1.00  0.00           N
ATOM   1805  HN  LEU A 115      31.450  55.340  41.140  1.00  0.00           H
ATOM   1806  CA  LEU A 115      32.460  55.910  42.900  1.00  0.00           C
ATOM   1807  HA  LEU A 115      33.430  55.550  43.190  1.00  0.00           H
ATOM   1808  CB  LEU A 115      32.550  57.420  42.540  1.00  0.00           C
ATOM   1809  HB1 LEU A 115      31.620  57.770  42.030  1.00  0.00           H
ATOM   1810  HB2 LEU A 115      33.340  57.450  41.760  1.00  0.00           H
ATOM   1811  CG  LEU A 115      32.910  58.410  43.630  1.00  0.00           C
ATOM   1812  HG  LEU A 115      32.360  58.200  44.570  1.00  0.00           H
ATOM   1813  CD1 LEU A 115      34.440  58.300  43.850  1.00  0.00           C
ATOM   1814 1HD1 LEU A 115      34.510  57.290  44.310  1.00  0.00           H
ATOM   1815 2HD1 LEU A 115      34.830  59.060  44.550  1.00  0.00           H
ATOM   1816 3HD1 LEU A 115      35.060  58.270  42.930  1.00  0.00           H
ATOM   1817  CD2 LEU A 115      32.610  59.840  43.140  1.00  0.00           C
ATOM   1818 1HD2 LEU A 115      33.290  60.040  42.290  1.00  0.00           H
ATOM   1819 2HD2 LEU A 115      32.660  60.590  43.970  1.00  0.00           H
ATOM   1820 3HD2 LEU A 115      31.560  59.830  42.780  1.00  0.00           H
ATOM   1821  C   LEU A 115      31.400  55.690  43.930  1.00  0.00           C
ATOM   1822  O   LEU A 115      30.290  56.130  43.810  1.00  0.00           O
ATOM   1823  N   ALA A 116      31.810  55.030  45.040  1.00  0.00           N
ATOM   1824  HN  ALA A 116      32.700  54.590  45.140  1.00  0.00           H
ATOM   1825  CA  ALA A 116      30.820  54.980  46.100  1.00  0.00           C
ATOM   1826  HA  ALA A 116      29.800  54.790  45.830  1.00  0.00           H
ATOM   1827  CB  ALA A 116      31.070  53.860  47.090  1.00  0.00           C
ATOM   1828  HB1 ALA A 116      30.240  53.850  47.830  1.00  0.00           H
ATOM   1829  HB2 ALA A 116      31.980  54.040  47.700  1.00  0.00           H
ATOM   1830  HB3 ALA A 116      31.110  52.890  46.540  1.00  0.00           H
ATOM   1831  C   ALA A 116      30.670  56.250  46.890  1.00  0.00           C
ATOM   1832  O   ALA A 116      31.670  56.910  47.090  1.00  0.00           O
ATOM   1833  N   CYS A 117      29.380  56.600  47.300  1.00  0.00           N
ATOM   1834  HN  CYS A 117      28.610  56.070  46.960  1.00  0.00           H
ATOM   1835  CA  CYS A 117      29.110  57.900  47.770  1.00  0.00           C
ATOM   1836  HA  CYS A 117      30.010  58.190  48.280  1.00  0.00           H
ATOM   1837  CB  CYS A 117      28.850  58.890  46.610  1.00  0.00           C
ATOM   1838  HB1 CYS A 117      27.860  58.780  46.120  1.00  0.00           H
ATOM   1839  HB2 CYS A 117      29.480  58.600  45.740  1.00  0.00           H
ATOM   1840  SG  CYS A 117      28.950  60.570  47.270  1.00  0.00           S
ATOM   1841  HG1 CYS A 117      27.770  60.450  47.870  1.00  0.00           H
ATOM   1842  C   CYS A 117      28.040  57.760  48.960  1.00  0.00           C
ATOM   1843  O   CYS A 117      27.120  56.950  48.880  1.00  0.00           O
ATOM   1844  N   TYR A 118      28.200  58.520  50.080  1.00  0.00           N
ATOM   1845  HN  TYR A 118      29.060  59.030  50.140  1.00  0.00           H
ATOM   1846  CA  TYR A 118      27.210  58.580  51.140  1.00  0.00           C
ATOM   1847  HA  TYR A 118      26.240  58.220  50.850  1.00  0.00           H
ATOM   1848  CB  TYR A 118      27.800  57.710  52.260  1.00  0.00           C
ATOM   1849  HB1 TYR A 118      28.840  58.050  52.490  1.00  0.00           H
ATOM   1850  HB2 TYR A 118      27.930  56.740  51.750  1.00  0.00           H
ATOM   1851  CG  TYR A 118      27.020  57.260  53.460  1.00  0.00           C
ATOM   1852  CD1 TYR A 118      27.800  56.860  54.650  1.00  0.00           C
ATOM   1853  HD1 TYR A 118      28.870  57.010  54.630  1.00  0.00           H
ATOM   1854  CE1 TYR A 118      27.150  56.290  55.730  1.00  0.00           C
ATOM   1855  HE1 TYR A 118      27.800  56.040  56.560  1.00  0.00           H
ATOM   1856  CZ  TYR A 118      25.780  56.220  55.690  1.00  0.00           C
ATOM   1857  OH  TYR A 118      25.140  55.490  56.780  1.00  0.00           O
ATOM   1858  HH  TYR A 118      24.200  55.560  56.630  1.00  0.00           H
ATOM   1859  CD2 TYR A 118      25.650  57.090  53.510  1.00  0.00           C
ATOM   1860  HD2 TYR A 118      25.080  57.320  52.620  1.00  0.00           H
ATOM   1861  CE2 TYR A 118      24.980  56.570  54.630  1.00  0.00           C
ATOM   1862  HE2 TYR A 118      23.910  56.410  54.650  1.00  0.00           H
ATOM   1863  C   TYR A 118      27.170  60.090  51.620  1.00  0.00           C
ATOM   1864  O   TYR A 118      28.260  60.610  51.930  1.00  0.00           O
ATOM   1865  N   ASN A 119      26.000  60.710  51.710  1.00  0.00           N
ATOM   1866  HN  ASN A 119      25.140  60.300  51.410  1.00  0.00           H
ATOM   1867  CA  ASN A 119      25.840  61.980  52.390  1.00  0.00           C
ATOM   1868  HA  ASN A 119      24.780  62.160  52.330  1.00  0.00           H
ATOM   1869  CB  ASN A 119      26.150  62.020  53.950  1.00  0.00           C
ATOM   1870  HB1 ASN A 119      26.160  63.080  54.290  1.00  0.00           H
ATOM   1871  HB2 ASN A 119      27.180  61.620  54.050  1.00  0.00           H
ATOM   1872  CG  ASN A 119      25.260  61.170  54.810  1.00  0.00           C
ATOM   1873  OD1 ASN A 119      24.760  60.070  54.530  1.00  0.00           O
ATOM   1874  ND2 ASN A 119      25.140  61.670  56.060  1.00  0.00           N
ATOM   1875 1HD2 ASN A 119      25.430  62.610  56.260  1.00  0.00           H
ATOM   1876 2HD2 ASN A 119      24.630  61.120  56.710  1.00  0.00           H
ATOM   1877  C   ASN A 119      26.560  63.090  51.650  1.00  0.00           C
ATOM   1878  O   ASN A 119      27.030  64.050  52.230  1.00  0.00           O
ATOM   1879  N   GLY A 120      26.860  63.000  50.320  1.00  0.00           N
ATOM   1880  HN  GLY A 120      26.580  62.150  49.880  1.00  0.00           H
ATOM   1881  CA  GLY A 120      27.710  63.910  49.580  1.00  0.00           C
ATOM   1882  HA1 GLY A 120      27.540  64.920  49.940  1.00  0.00           H
ATOM   1883  HA2 GLY A 120      27.680  63.810  48.510  1.00  0.00           H
ATOM   1884  C   GLY A 120      29.180  63.660  49.900  1.00  0.00           C
ATOM   1885  O   GLY A 120      29.910  64.640  49.890  1.00  0.00           O
ATOM   1886  N   SER A 121      29.630  62.400  50.060  1.00  0.00           N
ATOM   1887  HN  SER A 121      28.920  61.750  50.340  1.00  0.00           H
ATOM   1888  CA  SER A 121      31.040  62.110  50.270  1.00  0.00           C
ATOM   1889  HA  SER A 121      31.550  63.000  49.930  1.00  0.00           H
ATOM   1890  CB  SER A 121      31.450  62.150  51.730  1.00  0.00           C
ATOM   1891  HB1 SER A 121      30.820  61.360  52.180  1.00  0.00           H
ATOM   1892  HB2 SER A 121      31.060  63.100  52.160  1.00  0.00           H
ATOM   1893  OG  SER A 121      32.870  62.080  51.890  1.00  0.00           O
ATOM   1894  HG1 SER A 121      33.120  62.990  51.690  1.00  0.00           H
ATOM   1895  C   SER A 121      31.430  60.890  49.510  1.00  0.00           C
ATOM   1896  O   SER A 121      30.810  59.810  49.740  1.00  0.00           O
ATOM   1897  N   PRO A 122      32.430  60.940  48.570  1.00  0.00           N
ATOM   1898  CD  PRO A 122      33.050  62.160  48.040  1.00  0.00           C
ATOM   1899  HD1 PRO A 122      33.730  62.610  48.780  1.00  0.00           H
ATOM   1900  HD2 PRO A 122      32.240  62.850  47.710  1.00  0.00           H
ATOM   1901  CA  PRO A 122      33.140  59.800  48.080  1.00  0.00           C
ATOM   1902  HA  PRO A 122      32.550  59.310  47.320  1.00  0.00           H
ATOM   1903  CB  PRO A 122      34.390  60.390  47.430  1.00  0.00           C
ATOM   1904  HB1 PRO A 122      34.800  59.690  46.670  1.00  0.00           H
ATOM   1905  HB2 PRO A 122      35.150  60.580  48.220  1.00  0.00           H
ATOM   1906  CG  PRO A 122      33.930  61.720  46.910  1.00  0.00           C
ATOM   1907  HG1 PRO A 122      34.730  62.450  46.660  1.00  0.00           H
ATOM   1908  HG2 PRO A 122      33.330  61.470  46.010  1.00  0.00           H
ATOM   1909  C   PRO A 122      33.560  58.800  49.120  1.00  0.00           C
ATOM   1910  O   PRO A 122      34.290  59.130  50.060  1.00  0.00           O
ATOM   1911  N   SER A 123      33.190  57.540  49.020  1.00  0.00           N
ATOM   1912  HN  SER A 123      32.630  57.220  48.250  1.00  0.00           H
ATOM   1913  CA  SER A 123      33.470  56.560  50.030  1.00  0.00           C
ATOM   1914  HA  SER A 123      33.970  56.930  50.910  1.00  0.00           H
ATOM   1915  CB  SER A 123      32.090  55.960  50.570  1.00  0.00           C
ATOM   1916  HB1 SER A 123      32.200  55.120  51.290  1.00  0.00           H
ATOM   1917  HB2 SER A 123      31.400  55.550  49.800  1.00  0.00           H
ATOM   1918  OG  SER A 123      31.360  57.010  51.120  1.00  0.00           O
ATOM   1919  HG1 SER A 123      31.400  57.860  50.670  1.00  0.00           H
ATOM   1920  C   SER A 123      34.430  55.500  49.500  1.00  0.00           C
ATOM   1921  O   SER A 123      34.480  54.400  50.080  1.00  0.00           O
ATOM   1922  N   GLY A 124      35.000  55.710  48.330  1.00  0.00           N
ATOM   1923  HN  GLY A 124      34.850  56.540  47.810  1.00  0.00           H
ATOM   1924  CA  GLY A 124      35.930  54.790  47.780  1.00  0.00           C
ATOM   1925  HA1 GLY A 124      35.860  53.840  48.280  1.00  0.00           H
ATOM   1926  HA2 GLY A 124      36.970  55.110  47.760  1.00  0.00           H
ATOM   1927  C   GLY A 124      35.530  54.500  46.340  1.00  0.00           C
ATOM   1928  O   GLY A 124      34.470  54.790  45.810  1.00  0.00           O
ATOM   1929  N   VAL A 125      36.500  53.970  45.530  1.00  0.00           N
ATOM   1930  HN  VAL A 125      37.390  53.730  45.910  1.00  0.00           H
ATOM   1931  CA  VAL A 125      36.350  53.840  44.080  1.00  0.00           C
ATOM   1932  HA  VAL A 125      35.300  53.910  43.840  1.00  0.00           H
ATOM   1933  CB  VAL A 125      37.190  54.890  43.420  1.00  0.00           C
ATOM   1934  HB  VAL A 125      37.140  55.900  43.890  1.00  0.00           H
ATOM   1935  CG1 VAL A 125      38.700  54.640  43.380  1.00  0.00           C
ATOM   1936 1HG1 VAL A 125      38.930  53.750  42.750  1.00  0.00           H
ATOM   1937 2HG1 VAL A 125      39.070  54.570  44.430  1.00  0.00           H
ATOM   1938 3HG1 VAL A 125      39.230  55.490  42.900  1.00  0.00           H
ATOM   1939  CG2 VAL A 125      36.680  55.030  41.960  1.00  0.00           C
ATOM   1940 1HG2 VAL A 125      36.760  54.100  41.370  1.00  0.00           H
ATOM   1941 2HG2 VAL A 125      37.150  55.860  41.390  1.00  0.00           H
ATOM   1942 3HG2 VAL A 125      35.620  55.330  41.930  1.00  0.00           H
ATOM   1943  C   VAL A 125      36.760  52.420  43.740  1.00  0.00           C
ATOM   1944  O   VAL A 125      37.740  51.960  44.220  1.00  0.00           O
ATOM   1945  N   TYR A 126      35.970  51.780  42.850  1.00  0.00           N
ATOM   1946  HN  TYR A 126      35.180  52.220  42.430  1.00  0.00           H
ATOM   1947  CA  TYR A 126      36.250  50.420  42.450  1.00  0.00           C
ATOM   1948  HA  TYR A 126      37.320  50.280  42.350  1.00  0.00           H
ATOM   1949  CB  TYR A 126      35.700  49.500  43.600  1.00  0.00           C
ATOM   1950  HB1 TYR A 126      36.250  49.580  44.560  1.00  0.00           H
ATOM   1951  HB2 TYR A 126      35.880  48.480  43.200  1.00  0.00           H
ATOM   1952  CG  TYR A 126      34.220  49.560  43.960  1.00  0.00           C
ATOM   1953  CD1 TYR A 126      33.230  48.820  43.240  1.00  0.00           C
ATOM   1954  HD1 TYR A 126      33.470  48.250  42.360  1.00  0.00           H
ATOM   1955  CE1 TYR A 126      31.870  48.940  43.610  1.00  0.00           C
ATOM   1956  HE1 TYR A 126      31.080  48.440  43.070  1.00  0.00           H
ATOM   1957  CZ  TYR A 126      31.530  49.740  44.650  1.00  0.00           C
ATOM   1958  OH  TYR A 126      30.170  49.960  44.960  1.00  0.00           O
ATOM   1959  HH  TYR A 126      30.070  50.210  45.890  1.00  0.00           H
ATOM   1960  CD2 TYR A 126      33.820  50.330  45.010  1.00  0.00           C
ATOM   1961  HD2 TYR A 126      34.570  50.880  45.550  1.00  0.00           H
ATOM   1962  CE2 TYR A 126      32.470  50.510  45.320  1.00  0.00           C
ATOM   1963  HE2 TYR A 126      32.090  51.090  46.150  1.00  0.00           H
ATOM   1964  C   TYR A 126      35.640  50.160  41.110  1.00  0.00           C
ATOM   1965  O   TYR A 126      34.820  50.940  40.570  1.00  0.00           O
ATOM   1966  N   GLN A 127      36.010  48.990  40.460  1.00  0.00           N
ATOM   1967  HN  GLN A 127      36.790  48.470  40.770  1.00  0.00           H
ATOM   1968  CA  GLN A 127      35.640  48.510  39.100  1.00  0.00           C
ATOM   1969  HA  GLN A 127      35.300  49.310  38.460  1.00  0.00           H
ATOM   1970  CB  GLN A 127      36.900  47.960  38.390  1.00  0.00           C
ATOM   1971  HB1 GLN A 127      36.680  47.260  37.560  1.00  0.00           H
ATOM   1972  HB2 GLN A 127      37.450  47.370  39.160  1.00  0.00           H
ATOM   1973  CG  GLN A 127      37.820  49.060  37.920  1.00  0.00           C
ATOM   1974  HG1 GLN A 127      38.880  48.730  37.830  1.00  0.00           H
ATOM   1975  HG2 GLN A 127      37.700  49.920  38.610  1.00  0.00           H
ATOM   1976  CD  GLN A 127      37.410  49.780  36.610  1.00  0.00           C
ATOM   1977  OE1 GLN A 127      37.210  50.960  36.660  1.00  0.00           O
ATOM   1978  NE2 GLN A 127      37.390  49.030  35.520  1.00  0.00           N
ATOM   1979 1HE2 GLN A 127      37.030  49.520  34.720  1.00  0.00           H
ATOM   1980 2HE2 GLN A 127      37.670  48.080  35.660  1.00  0.00           H
ATOM   1981  C   GLN A 127      34.550  47.590  39.140  1.00  0.00           C
ATOM   1982  O   GLN A 127      34.520  46.690  40.000  1.00  0.00           O
ATOM   1983  N   CYS A 128      33.520  47.860  38.270  1.00  0.00           N
ATOM   1984  HN  CYS A 128      33.580  48.690  37.720  1.00  0.00           H
ATOM   1985  CA  CYS A 128      32.340  46.940  38.100  1.00  0.00           C
ATOM   1986  HA  CYS A 128      32.450  46.030  38.690  1.00  0.00           H
ATOM   1987  CB  CYS A 128      30.930  47.440  38.530  1.00  0.00           C
ATOM   1988  HB1 CYS A 128      30.110  46.750  38.220  1.00  0.00           H
ATOM   1989  HB2 CYS A 128      30.790  48.360  37.930  1.00  0.00           H
ATOM   1990  SG  CYS A 128      30.610  47.830  40.170  1.00  0.00           S
ATOM   1991  HG1 CYS A 128      30.390  46.560  40.510  1.00  0.00           H
ATOM   1992  C   CYS A 128      32.220  46.520  36.670  1.00  0.00           C
ATOM   1993  O   CYS A 128      32.380  47.320  35.810  1.00  0.00           O
ATOM   1994  N   ALA A 129      31.970  45.220  36.410  1.00  0.00           N
ATOM   1995  HN  ALA A 129      32.000  44.530  37.120  1.00  0.00           H
ATOM   1996  CA  ALA A 129      31.600  44.720  35.080  1.00  0.00           C
ATOM   1997  HA  ALA A 129      31.920  45.420  34.320  1.00  0.00           H
ATOM   1998  CB  ALA A 129      32.340  43.390  34.820  1.00  0.00           C
ATOM   1999  HB1 ALA A 129      32.040  42.980  33.830  1.00  0.00           H
ATOM   2000  HB2 ALA A 129      32.080  42.640  35.590  1.00  0.00           H
ATOM   2001  HB3 ALA A 129      33.410  43.710  34.800  1.00  0.00           H
ATOM   2002  C   ALA A 129      30.090  44.630  34.950  1.00  0.00           C
ATOM   2003  O   ALA A 129      29.420  44.290  35.940  1.00  0.00           O
ATOM   2004  N   MET A 130      29.470  45.020  33.840  1.00  0.00           N
ATOM   2005  HN  MET A 130      30.040  45.540  33.210  1.00  0.00           H
ATOM   2006  CA  MET A 130      28.010  44.870  33.560  1.00  0.00           C
ATOM   2007  HA  MET A 130      27.480  45.030  34.490  1.00  0.00           H
ATOM   2008  CB  MET A 130      27.490  45.870  32.600  1.00  0.00           C
ATOM   2009  HB1 MET A 130      27.820  45.710  31.550  1.00  0.00           H
ATOM   2010  HB2 MET A 130      27.890  46.870  32.870  1.00  0.00           H
ATOM   2011  CG  MET A 130      25.910  46.040  32.650  1.00  0.00           C
ATOM   2012  HG1 MET A 130      25.720  46.540  33.620  1.00  0.00           H
ATOM   2013  HG2 MET A 130      25.480  45.010  32.740  1.00  0.00           H
ATOM   2014  SD  MET A 130      25.030  46.970  31.210  1.00  0.00           S
ATOM   2015  CE  MET A 130      23.470  47.070  32.210  1.00  0.00           C
ATOM   2016  HE1 MET A 130      23.410  47.920  32.920  1.00  0.00           H
ATOM   2017  HE2 MET A 130      23.300  46.140  32.800  1.00  0.00           H
ATOM   2018  HE3 MET A 130      22.540  47.180  31.610  1.00  0.00           H
ATOM   2019  C   MET A 130      27.740  43.460  33.110  1.00  0.00           C
ATOM   2020  O   MET A 130      28.410  42.960  32.260  1.00  0.00           O
ATOM   2021  N   ARG A 131      26.660  42.770  33.750  1.00  0.00           N
ATOM   2022  HN  ARG A 131      26.100  43.270  34.420  1.00  0.00           H
ATOM   2023  CA  ARG A 131      26.400  41.350  33.650  1.00  0.00           C
ATOM   2024  HA  ARG A 131      27.360  40.860  33.540  1.00  0.00           H
ATOM   2025  CB  ARG A 131      25.530  40.840  34.790  1.00  0.00           C
ATOM   2026  HB1 ARG A 131      25.270  39.760  34.720  1.00  0.00           H
ATOM   2027  HB2 ARG A 131      24.540  41.350  34.770  1.00  0.00           H
ATOM   2028  CG  ARG A 131      26.220  40.980  36.190  1.00  0.00           C
ATOM   2029  HG1 ARG A 131      25.690  40.280  36.870  1.00  0.00           H
ATOM   2030  HG2 ARG A 131      26.190  42.000  36.640  1.00  0.00           H
ATOM   2031  CD  ARG A 131      27.740  40.800  36.270  1.00  0.00           C
ATOM   2032  HD1 ARG A 131      28.110  40.970  37.310  1.00  0.00           H
ATOM   2033  HD2 ARG A 131      28.340  41.470  35.620  1.00  0.00           H
ATOM   2034  NE  ARG A 131      28.000  39.410  35.870  1.00  0.00           N
ATOM   2035  HE  ARG A 131      27.180  38.870  35.670  1.00  0.00           H
ATOM   2036  CZ  ARG A 131      29.170  38.880  35.650  1.00  0.00           C
ATOM   2037  NH1 ARG A 131      30.300  39.570  35.790  1.00  0.00           N
ATOM   2038 1HH1 ARG A 131      30.160  40.530  36.020  1.00  0.00           H
ATOM   2039 2HH1 ARG A 131      31.170  39.080  35.710  1.00  0.00           H
ATOM   2040  NH2 ARG A 131      29.210  37.620  35.330  1.00  0.00           N
ATOM   2041 1HH2 ARG A 131      28.380  37.120  35.080  1.00  0.00           H
ATOM   2042 2HH2 ARG A 131      30.140  37.260  35.290  1.00  0.00           H
ATOM   2043  C   ARG A 131      25.610  41.140  32.370  1.00  0.00           C
ATOM   2044  O   ARG A 131      25.110  42.140  31.900  1.00  0.00           O
ATOM   2045  N   PRO A 132      25.470  39.940  31.810  1.00  0.00           N
ATOM   2046  CD  PRO A 132      26.350  38.780  32.080  1.00  0.00           C
ATOM   2047  HD1 PRO A 132      25.830  37.980  32.650  1.00  0.00           H
ATOM   2048  HD2 PRO A 132      27.360  38.950  32.510  1.00  0.00           H
ATOM   2049  CA  PRO A 132      24.730  39.840  30.620  1.00  0.00           C
ATOM   2050  HA  PRO A 132      25.120  40.590  29.950  1.00  0.00           H
ATOM   2051  CB  PRO A 132      25.090  38.470  30.020  1.00  0.00           C
ATOM   2052  HB1 PRO A 132      25.100  38.520  28.910  1.00  0.00           H
ATOM   2053  HB2 PRO A 132      24.370  37.690  30.330  1.00  0.00           H
ATOM   2054  CG  PRO A 132      26.460  38.180  30.610  1.00  0.00           C
ATOM   2055  HG1 PRO A 132      26.620  37.080  30.590  1.00  0.00           H
ATOM   2056  HG2 PRO A 132      27.340  38.710  30.210  1.00  0.00           H
ATOM   2057  C   PRO A 132      23.210  39.980  30.770  1.00  0.00           C
ATOM   2058  O   PRO A 132      22.460  40.220  29.770  1.00  0.00           O
ATOM   2059  N   ASN A 133      22.770  40.040  32.080  1.00  0.00           N
ATOM   2060  HN  ASN A 133      23.410  39.790  32.800  1.00  0.00           H
ATOM   2061  CA  ASN A 133      21.380  40.010  32.370  1.00  0.00           C
ATOM   2062  HA  ASN A 133      20.780  39.680  31.540  1.00  0.00           H
ATOM   2063  CB  ASN A 133      21.030  38.950  33.500  1.00  0.00           C
ATOM   2064  HB1 ASN A 133      21.490  37.980  33.190  1.00  0.00           H
ATOM   2065  HB2 ASN A 133      19.930  38.820  33.590  1.00  0.00           H
ATOM   2066  CG  ASN A 133      21.640  39.240  34.880  1.00  0.00           C
ATOM   2067  OD1 ASN A 133      22.520  40.090  34.990  1.00  0.00           O
ATOM   2068  ND2 ASN A 133      21.180  38.630  36.000  1.00  0.00           N
ATOM   2069 1HD2 ASN A 133      20.370  38.040  35.960  1.00  0.00           H
ATOM   2070 2HD2 ASN A 133      21.720  38.660  36.840  1.00  0.00           H
ATOM   2071  C   ASN A 133      20.940  41.420  32.590  1.00  0.00           C
ATOM   2072  O   ASN A 133      19.770  41.660  32.840  1.00  0.00           O
ATOM   2073  N   PHE A 134      21.900  42.390  32.480  1.00  0.00           N
ATOM   2074  HN  PHE A 134      22.780  41.920  32.400  1.00  0.00           H
ATOM   2075  CA  PHE A 134      21.830  43.810  32.720  1.00  0.00           C
ATOM   2076  HA  PHE A 134      22.800  44.120  32.360  1.00  0.00           H
ATOM   2077  CB  PHE A 134      20.680  44.600  31.970  1.00  0.00           C
ATOM   2078  HB1 PHE A 134      20.710  45.690  32.170  1.00  0.00           H
ATOM   2079  HB2 PHE A 134      19.650  44.290  32.280  1.00  0.00           H
ATOM   2080  CG  PHE A 134      20.650  44.340  30.480  1.00  0.00           C
ATOM   2081  CD1 PHE A 134      19.830  43.370  29.880  1.00  0.00           C
ATOM   2082  HD1 PHE A 134      19.110  42.930  30.550  1.00  0.00           H
ATOM   2083  CE1 PHE A 134      19.870  43.180  28.510  1.00  0.00           C
ATOM   2084  HE1 PHE A 134      19.240  42.380  28.150  1.00  0.00           H
ATOM   2085  CZ  PHE A 134      20.530  44.090  27.720  1.00  0.00           C
ATOM   2086  HZ  PHE A 134      20.430  44.070  26.640  1.00  0.00           H
ATOM   2087  CD2 PHE A 134      21.400  45.150  29.670  1.00  0.00           C
ATOM   2088  HD2 PHE A 134      22.020  45.960  30.030  1.00  0.00           H
ATOM   2089  CE2 PHE A 134      21.300  45.100  28.250  1.00  0.00           C
ATOM   2090  HE2 PHE A 134      21.930  45.730  27.650  1.00  0.00           H
ATOM   2091  C   PHE A 134      21.970  44.250  34.140  1.00  0.00           C
ATOM   2092  O   PHE A 134      21.550  45.370  34.530  1.00  0.00           O
ATOM   2093  N   THR A 135      22.400  43.250  35.030  1.00  0.00           N
ATOM   2094  HN  THR A 135      22.480  42.340  34.640  1.00  0.00           H
ATOM   2095  CA  THR A 135      22.690  43.590  36.400  1.00  0.00           C
ATOM   2096  HA  THR A 135      21.930  44.310  36.670  1.00  0.00           H
ATOM   2097  CB  THR A 135      22.480  42.500  37.510  1.00  0.00           C
ATOM   2098  HB  THR A 135      22.730  42.860  38.530  1.00  0.00           H
ATOM   2099  OG1 THR A 135      23.260  41.310  37.280  1.00  0.00           O
ATOM   2100  HG1 THR A 135      23.120  40.990  36.390  1.00  0.00           H
ATOM   2101  CG2 THR A 135      21.020  42.170  37.620  1.00  0.00           C
ATOM   2102 1HG2 THR A 135      20.750  41.500  38.470  1.00  0.00           H
ATOM   2103 2HG2 THR A 135      20.660  41.680  36.690  1.00  0.00           H
ATOM   2104 3HG2 THR A 135      20.400  43.080  37.740  1.00  0.00           H
ATOM   2105  C   THR A 135      24.070  44.180  36.510  1.00  0.00           C
ATOM   2106  O   THR A 135      24.870  44.150  35.570  1.00  0.00           O
ATOM   2107  N   ILE A 136      24.380  44.860  37.590  1.00  0.00           N
ATOM   2108  HN  ILE A 136      23.710  44.920  38.340  1.00  0.00           H
ATOM   2109  CA  ILE A 136      25.590  45.540  37.930  1.00  0.00           C
ATOM   2110  HA  ILE A 136      26.370  45.350  37.200  1.00  0.00           H
ATOM   2111  CB  ILE A 136      25.420  47.080  38.010  1.00  0.00           C
ATOM   2112  HB  ILE A 136      24.510  47.210  38.630  1.00  0.00           H
ATOM   2113  CG2 ILE A 136      26.640  47.700  38.690  1.00  0.00           C
ATOM   2114 1HG2 ILE A 136      26.410  48.770  38.890  1.00  0.00           H
ATOM   2115 2HG2 ILE A 136      27.500  47.730  37.980  1.00  0.00           H
ATOM   2116 3HG2 ILE A 136      26.830  47.140  39.630  1.00  0.00           H
ATOM   2117  CG1 ILE A 136      25.090  47.800  36.640  1.00  0.00           C
ATOM   2118 1HG1 ILE A 136      25.940  47.710  35.930  1.00  0.00           H
ATOM   2119 2HG1 ILE A 136      25.090  48.890  36.830  1.00  0.00           H
ATOM   2120  CD  ILE A 136      23.740  47.410  36.030  1.00  0.00           C
ATOM   2121  HD1 ILE A 136      23.750  46.790  35.110  1.00  0.00           H
ATOM   2122  HD2 ILE A 136      23.170  48.280  35.650  1.00  0.00           H
ATOM   2123  HD3 ILE A 136      23.000  47.050  36.780  1.00  0.00           H
ATOM   2124  C   ILE A 136      25.960  44.880  39.260  1.00  0.00           C
ATOM   2125  O   ILE A 136      25.180  44.860  40.260  1.00  0.00           O
ATOM   2126  N   LYS A 137      27.160  44.340  39.390  1.00  0.00           N
ATOM   2127  HN  LYS A 137      27.700  44.250  38.550  1.00  0.00           H
ATOM   2128  CA  LYS A 137      27.590  43.790  40.660  1.00  0.00           C
ATOM   2129  HA  LYS A 137      26.780  43.710  41.370  1.00  0.00           H
ATOM   2130  CB  LYS A 137      28.140  42.430  40.320  1.00  0.00           C
ATOM   2131  HB1 LYS A 137      28.830  42.060  41.110  1.00  0.00           H
ATOM   2132  HB2 LYS A 137      28.850  42.610  39.480  1.00  0.00           H
ATOM   2133  CG  LYS A 137      27.200  41.320  39.960  1.00  0.00           C
ATOM   2134  HG1 LYS A 137      26.750  41.430  38.950  1.00  0.00           H
ATOM   2135  HG2 LYS A 137      26.460  41.320  40.790  1.00  0.00           H
ATOM   2136  CD  LYS A 137      27.940  39.990  40.110  1.00  0.00           C
ATOM   2137  HD1 LYS A 137      28.050  39.760  41.190  1.00  0.00           H
ATOM   2138  HD2 LYS A 137      28.980  40.100  39.730  1.00  0.00           H
ATOM   2139  CE  LYS A 137      27.250  38.780  39.510  1.00  0.00           C
ATOM   2140  HE1 LYS A 137      26.910  38.910  38.460  1.00  0.00           H
ATOM   2141  HE2 LYS A 137      26.250  38.580  39.930  1.00  0.00           H
ATOM   2142  NZ  LYS A 137      28.000  37.490  39.490  1.00  0.00           N
ATOM   2143  HZ1 LYS A 137      28.360  37.280  40.450  1.00  0.00           H
ATOM   2144  HZ2 LYS A 137      28.880  37.470  38.940  1.00  0.00           H
ATOM   2145  HZ3 LYS A 137      27.540  36.600  39.220  1.00  0.00           H
ATOM   2146  C   LYS A 137      28.560  44.700  41.470  1.00  0.00           C
ATOM   2147  O   LYS A 137      29.790  44.700  41.270  1.00  0.00           O
ATOM   2148  N   GLY A 138      28.050  45.420  42.460  1.00  0.00           N
ATOM   2149  HN  GLY A 138      27.090  45.230  42.660  1.00  0.00           H
ATOM   2150  CA  GLY A 138      28.770  46.350  43.270  1.00  0.00           C
ATOM   2151  HA1 GLY A 138      28.150  47.220  43.390  1.00  0.00           H
ATOM   2152  HA2 GLY A 138      29.680  46.720  42.830  1.00  0.00           H
ATOM   2153  C   GLY A 138      29.070  45.870  44.700  1.00  0.00           C
ATOM   2154  O   GLY A 138      28.940  44.670  45.000  1.00  0.00           O
ATOM   2155  N   SER A 139      29.310  46.760  45.630  1.00  0.00           N
ATOM   2156  HN  SER A 139      29.330  47.740  45.450  1.00  0.00           H
ATOM   2157  CA  SER A 139      29.270  46.360  47.090  1.00  0.00           C
ATOM   2158  HA  SER A 139      28.660  45.480  47.250  1.00  0.00           H
ATOM   2159  CB  SER A 139      30.690  46.060  47.640  1.00  0.00           C
ATOM   2160  HB1 SER A 139      30.650  45.960  48.740  1.00  0.00           H
ATOM   2161  HB2 SER A 139      31.470  46.850  47.540  1.00  0.00           H
ATOM   2162  OG  SER A 139      31.200  44.850  47.210  1.00  0.00           O
ATOM   2163  HG1 SER A 139      31.500  44.880  46.300  1.00  0.00           H
ATOM   2164  C   SER A 139      28.610  47.420  47.910  1.00  0.00           C
ATOM   2165  O   SER A 139      29.180  47.970  48.900  1.00  0.00           O
ATOM   2166  N   PHE A 140      27.360  47.760  47.470  1.00  0.00           N
ATOM   2167  HN  PHE A 140      26.910  47.070  46.910  1.00  0.00           H
ATOM   2168  CA  PHE A 140      26.800  49.020  47.830  1.00  0.00           C
ATOM   2169  HA  PHE A 140      27.560  49.790  47.730  1.00  0.00           H
ATOM   2170  CB  PHE A 140      25.540  49.480  46.960  1.00  0.00           C
ATOM   2171  HB1 PHE A 140      25.120  50.420  47.380  1.00  0.00           H
ATOM   2172  HB2 PHE A 140      24.740  48.730  46.800  1.00  0.00           H
ATOM   2173  CG  PHE A 140      25.980  49.800  45.600  1.00  0.00           C
ATOM   2174  CD1 PHE A 140      26.750  50.990  45.410  1.00  0.00           C
ATOM   2175  HD1 PHE A 140      27.040  51.600  46.250  1.00  0.00           H
ATOM   2176  CE1 PHE A 140      27.150  51.470  44.150  1.00  0.00           C
ATOM   2177  HE1 PHE A 140      27.840  52.300  44.070  1.00  0.00           H
ATOM   2178  CZ  PHE A 140      26.970  50.600  43.060  1.00  0.00           C
ATOM   2179  HZ  PHE A 140      27.370  50.930  42.120  1.00  0.00           H
ATOM   2180  CD2 PHE A 140      25.690  49.040  44.410  1.00  0.00           C
ATOM   2181  HD2 PHE A 140      25.060  48.170  44.530  1.00  0.00           H
ATOM   2182  CE2 PHE A 140      26.130  49.480  43.210  1.00  0.00           C
ATOM   2183  HE2 PHE A 140      25.880  48.840  42.380  1.00  0.00           H
ATOM   2184  C   PHE A 140      26.260  49.010  49.240  1.00  0.00           C
ATOM   2185  O   PHE A 140      25.580  48.030  49.620  1.00  0.00           O
ATOM   2186  N   LEU A 141      26.590  50.020  50.050  1.00  0.00           N
ATOM   2187  HN  LEU A 141      27.130  50.740  49.620  1.00  0.00           H
ATOM   2188  CA  LEU A 141      26.220  50.320  51.380  1.00  0.00           C
ATOM   2189  HA  LEU A 141      26.460  49.490  52.030  1.00  0.00           H
ATOM   2190  CB  LEU A 141      26.960  51.580  51.900  1.00  0.00           C
ATOM   2191  HB1 LEU A 141      26.680  52.420  51.220  1.00  0.00           H
ATOM   2192  HB2 LEU A 141      28.030  51.440  51.630  1.00  0.00           H
ATOM   2193  CG  LEU A 141      26.790  51.990  53.390  1.00  0.00           C
ATOM   2194  HG  LEU A 141      25.730  52.270  53.550  1.00  0.00           H
ATOM   2195  CD1 LEU A 141      27.120  50.860  54.410  1.00  0.00           C
ATOM   2196 1HD1 LEU A 141      27.220  51.220  55.450  1.00  0.00           H
ATOM   2197 2HD1 LEU A 141      28.090  50.350  54.190  1.00  0.00           H
ATOM   2198 3HD1 LEU A 141      26.380  50.030  54.330  1.00  0.00           H
ATOM   2199  CD2 LEU A 141      27.540  53.270  53.680  1.00  0.00           C
ATOM   2200 1HD2 LEU A 141      27.220  54.220  53.210  1.00  0.00           H
ATOM   2201 2HD2 LEU A 141      28.610  53.070  53.430  1.00  0.00           H
ATOM   2202 3HD2 LEU A 141      27.550  53.510  54.760  1.00  0.00           H
ATOM   2203  C   LEU A 141      24.740  50.690  51.390  1.00  0.00           C
ATOM   2204  O   LEU A 141      24.230  51.250  50.450  1.00  0.00           O
ATOM   2205  N   ASN A 142      23.940  50.480  52.420  1.00  0.00           N
ATOM   2206  HN  ASN A 142      24.330  50.170  53.280  1.00  0.00           H
ATOM   2207  CA  ASN A 142      22.570  50.910  52.470  1.00  0.00           C
ATOM   2208  HA  ASN A 142      22.140  50.830  51.490  1.00  0.00           H
ATOM   2209  CB  ASN A 142      21.640  50.100  53.520  1.00  0.00           C
ATOM   2210  HB1 ASN A 142      20.660  50.630  53.490  1.00  0.00           H
ATOM   2211  HB2 ASN A 142      21.900  50.030  54.600  1.00  0.00           H
ATOM   2212  CG  ASN A 142      21.320  48.750  52.950  1.00  0.00           C
ATOM   2213  OD1 ASN A 142      20.130  48.580  52.580  1.00  0.00           O
ATOM   2214  ND2 ASN A 142      22.390  47.850  52.920  1.00  0.00           N
ATOM   2215 1HD2 ASN A 142      22.240  46.910  52.620  1.00  0.00           H
ATOM   2216 2HD2 ASN A 142      23.220  48.140  53.400  1.00  0.00           H
ATOM   2217  C   ASN A 142      22.620  52.360  52.910  1.00  0.00           C
ATOM   2218  O   ASN A 142      23.150  52.690  53.980  1.00  0.00           O
ATOM   2219  N   GLY A 143      22.220  53.330  52.020  1.00  0.00           N
ATOM   2220  HN  GLY A 143      21.660  53.100  51.230  1.00  0.00           H
ATOM   2221  CA  GLY A 143      22.220  54.780  52.250  1.00  0.00           C
ATOM   2222  HA1 GLY A 143      22.750  55.000  53.160  1.00  0.00           H
ATOM   2223  HA2 GLY A 143      21.180  55.070  52.320  1.00  0.00           H
ATOM   2224  C   GLY A 143      22.960  55.450  51.160  1.00  0.00           C
ATOM   2225  O   GLY A 143      23.150  56.690  51.250  1.00  0.00           O
ATOM   2226  N   SER A 144      23.430  54.670  50.150  1.00  0.00           N
ATOM   2227  HN  SER A 144      23.200  53.700  50.090  1.00  0.00           H
ATOM   2228  CA  SER A 144      24.420  55.070  49.160  1.00  0.00           C
ATOM   2229  HA  SER A 144      24.880  55.980  49.540  1.00  0.00           H
ATOM   2230  CB  SER A 144      25.590  54.030  49.030  1.00  0.00           C
ATOM   2231  HB1 SER A 144      25.990  53.920  50.060  1.00  0.00           H
ATOM   2232  HB2 SER A 144      26.340  54.550  48.390  1.00  0.00           H
ATOM   2233  OG  SER A 144      25.260  52.770  48.470  1.00  0.00           O
ATOM   2234  HG1 SER A 144      24.690  52.270  49.060  1.00  0.00           H
ATOM   2235  C   SER A 144      23.850  55.400  47.780  1.00  0.00           C
ATOM   2236  O   SER A 144      24.490  55.320  46.730  1.00  0.00           O
ATOM   2237  N   CYM A 145      22.540  55.690  47.780  1.00  0.00           N
ATOM   2238  HN  CYM A 145      22.110  55.750  48.680  1.00  0.00           H
ATOM   2239  CA  CYM A 145      21.600  56.080  46.690  1.00  0.00           C
ATOM   2240  HA  CYM A 145      21.640  55.220  46.030  1.00  0.00           H
ATOM   2241  CB  CYM A 145      20.250  56.270  47.350  1.00  0.00           C
ATOM   2242  HB1 CYM A 145      19.490  56.660  46.640  1.00  0.00           H
ATOM   2243  HB2 CYM A 145      20.300  57.110  48.080  1.00  0.00           H
ATOM   2244  SG  CYM A 145      19.550  54.700  48.010  1.00  0.00           S
ATOM   2245  C   CYM A 145      22.080  57.340  45.960  1.00  0.00           C
ATOM   2246  O   CYM A 145      22.100  58.460  46.540  1.00  0.00           O
ATOM   2247  N   GLY A 146      22.450  57.200  44.670  1.00  0.00           N
ATOM   2248  HN  GLY A 146      22.350  56.300  44.250  1.00  0.00           H
ATOM   2249  CA  GLY A 146      23.120  58.210  43.800  1.00  0.00           C
ATOM   2250  HA1 GLY A 146      23.130  59.100  44.410  1.00  0.00           H
ATOM   2251  HA2 GLY A 146      22.620  58.230  42.840  1.00  0.00           H
ATOM   2252  C   GLY A 146      24.620  57.950  43.600  1.00  0.00           C
ATOM   2253  O   GLY A 146      25.220  58.870  43.110  1.00  0.00           O
ATOM   2254  N   SER A 147      25.100  56.730  43.980  1.00  0.00           N
ATOM   2255  HN  SER A 147      24.560  56.180  44.630  1.00  0.00           H
ATOM   2256  CA  SER A 147      26.400  56.290  43.720  1.00  0.00           C
ATOM   2257  HA  SER A 147      27.100  57.000  44.140  1.00  0.00           H
ATOM   2258  CB  SER A 147      26.870  54.980  44.410  1.00  0.00           C
ATOM   2259  HB1 SER A 147      27.850  54.690  43.960  1.00  0.00           H
ATOM   2260  HB2 SER A 147      26.350  54.010  44.240  1.00  0.00           H
ATOM   2261  OG  SER A 147      27.110  55.190  45.800  1.00  0.00           O
ATOM   2262  HG1 SER A 147      26.250  55.300  46.210  1.00  0.00           H
ATOM   2263  C   SER A 147      26.750  56.140  42.280  1.00  0.00           C
ATOM   2264  O   SER A 147      26.000  55.530  41.520  1.00  0.00           O
ATOM   2265  N   VAL A 148      27.960  56.670  41.880  1.00  0.00           N
ATOM   2266  HN  VAL A 148      28.600  56.970  42.580  1.00  0.00           H
ATOM   2267  CA  VAL A 148      28.100  57.100  40.500  1.00  0.00           C
ATOM   2268  HA  VAL A 148      27.150  56.930  40.000  1.00  0.00           H
ATOM   2269  CB  VAL A 148      28.560  58.600  40.440  1.00  0.00           C
ATOM   2270  HB  VAL A 148      29.540  58.860  40.890  1.00  0.00           H
ATOM   2271  CG1 VAL A 148      28.810  59.090  38.980  1.00  0.00           C
ATOM   2272 1HG1 VAL A 148      27.850  59.210  38.440  1.00  0.00           H
ATOM   2273 2HG1 VAL A 148      29.520  58.440  38.440  1.00  0.00           H
ATOM   2274 3HG1 VAL A 148      29.340  60.070  39.080  1.00  0.00           H
ATOM   2275  CG2 VAL A 148      27.550  59.540  41.080  1.00  0.00           C
ATOM   2276 1HG2 VAL A 148      26.570  59.120  40.800  1.00  0.00           H
ATOM   2277 2HG2 VAL A 148      27.630  60.590  40.710  1.00  0.00           H
ATOM   2278 3HG2 VAL A 148      27.590  59.660  42.190  1.00  0.00           H
ATOM   2279  C   VAL A 148      29.090  56.290  39.690  1.00  0.00           C
ATOM   2280  O   VAL A 148      30.320  56.170  40.030  1.00  0.00           O
ATOM   2281  N   GLY A 149      28.620  55.650  38.610  1.00  0.00           N
ATOM   2282  HN  GLY A 149      27.710  55.790  38.230  1.00  0.00           H
ATOM   2283  CA  GLY A 149      29.530  54.950  37.690  1.00  0.00           C
ATOM   2284  HA1 GLY A 149      28.970  54.050  37.510  1.00  0.00           H
ATOM   2285  HA2 GLY A 149      30.430  54.770  38.270  1.00  0.00           H
ATOM   2286  C   GLY A 149      29.930  55.750  36.550  1.00  0.00           C
ATOM   2287  O   GLY A 149      29.120  56.470  35.950  1.00  0.00           O
ATOM   2288  N   PHE A 150      31.250  55.660  36.190  1.00  0.00           N
ATOM   2289  HN  PHE A 150      31.900  55.110  36.710  1.00  0.00           H
ATOM   2290  CA  PHE A 150      31.870  56.590  35.220  1.00  0.00           C
ATOM   2291  HA  PHE A 150      31.100  56.890  34.520  1.00  0.00           H
ATOM   2292  CB  PHE A 150      32.450  57.860  35.860  1.00  0.00           C
ATOM   2293  HB1 PHE A 150      31.630  58.390  36.400  1.00  0.00           H
ATOM   2294  HB2 PHE A 150      32.830  58.520  35.060  1.00  0.00           H
ATOM   2295  CG  PHE A 150      33.570  57.640  36.860  1.00  0.00           C
ATOM   2296  CD1 PHE A 150      33.440  57.130  38.130  1.00  0.00           C
ATOM   2297  HD1 PHE A 150      32.490  56.900  38.580  1.00  0.00           H
ATOM   2298  CE1 PHE A 150      34.590  57.050  39.040  1.00  0.00           C
ATOM   2299  HE1 PHE A 150      34.340  56.690  40.030  1.00  0.00           H
ATOM   2300  CZ  PHE A 150      35.830  57.420  38.630  1.00  0.00           C
ATOM   2301  HZ  PHE A 150      36.720  57.360  39.230  1.00  0.00           H
ATOM   2302  CD2 PHE A 150      34.890  58.020  36.480  1.00  0.00           C
ATOM   2303  HD2 PHE A 150      35.000  58.410  35.470  1.00  0.00           H
ATOM   2304  CE2 PHE A 150      35.940  57.960  37.400  1.00  0.00           C
ATOM   2305  HE2 PHE A 150      36.890  58.270  36.990  1.00  0.00           H
ATOM   2306  C   PHE A 150      33.020  55.910  34.420  1.00  0.00           C
ATOM   2307  O   PHE A 150      33.560  54.850  34.810  1.00  0.00           O
ATOM   2308  N   ASN A 151      33.500  56.540  33.320  1.00  0.00           N
ATOM   2309  HN  ASN A 151      33.050  57.370  33.000  1.00  0.00           H
ATOM   2310  CA  ASN A 151      34.780  56.160  32.710  1.00  0.00           C
ATOM   2311  HA  ASN A 151      35.530  55.900  33.450  1.00  0.00           H
ATOM   2312  CB  ASN A 151      34.780  55.090  31.520  1.00  0.00           C
ATOM   2313  HB1 ASN A 151      35.760  55.120  30.990  1.00  0.00           H
ATOM   2314  HB2 ASN A 151      33.960  55.420  30.840  1.00  0.00           H
ATOM   2315  CG  ASN A 151      34.790  53.660  31.990  1.00  0.00           C
ATOM   2316  OD1 ASN A 151      35.490  53.240  32.930  1.00  0.00           O
ATOM   2317  ND2 ASN A 151      33.940  52.830  31.310  1.00  0.00           N
ATOM   2318 1HD2 ASN A 151      33.940  51.900  31.670  1.00  0.00           H
ATOM   2319 2HD2 ASN A 151      33.650  52.960  30.360  1.00  0.00           H
ATOM   2320  C   ASN A 151      35.230  57.320  31.990  1.00  0.00           C
ATOM   2321  O   ASN A 151      34.480  58.300  31.820  1.00  0.00           O
ATOM   2322  N   ILE A 152      36.530  57.430  31.660  1.00  0.00           N
ATOM   2323  HN  ILE A 152      37.130  56.700  31.970  1.00  0.00           H
ATOM   2324  CA  ILE A 152      37.140  58.620  31.040  1.00  0.00           C
ATOM   2325  HA  ILE A 152      36.370  59.360  30.860  1.00  0.00           H
ATOM   2326  CB  ILE A 152      38.280  59.210  31.830  1.00  0.00           C
ATOM   2327  HB  ILE A 152      39.220  58.620  31.860  1.00  0.00           H
ATOM   2328  CG2 ILE A 152      38.520  60.540  31.270  1.00  0.00           C
ATOM   2329 1HG2 ILE A 152      37.690  61.290  31.340  1.00  0.00           H
ATOM   2330 2HG2 ILE A 152      38.930  60.440  30.240  1.00  0.00           H
ATOM   2331 3HG2 ILE A 152      39.290  61.010  31.910  1.00  0.00           H
ATOM   2332  CG1 ILE A 152      37.740  59.510  33.300  1.00  0.00           C
ATOM   2333 1HG1 ILE A 152      37.470  58.510  33.710  1.00  0.00           H
ATOM   2334 2HG1 ILE A 152      36.760  60.030  33.220  1.00  0.00           H
ATOM   2335  CD  ILE A 152      38.660  60.170  34.280  1.00  0.00           C
ATOM   2336  HD1 ILE A 152      39.700  59.940  33.970  1.00  0.00           H
ATOM   2337  HD2 ILE A 152      38.410  59.860  35.320  1.00  0.00           H
ATOM   2338  HD3 ILE A 152      38.640  61.280  34.190  1.00  0.00           H
ATOM   2339  C   ILE A 152      37.500  58.220  29.580  1.00  0.00           C
ATOM   2340  O   ILE A 152      38.340  57.360  29.450  1.00  0.00           O
ATOM   2341  N   ASP A 153      36.970  59.020  28.620  1.00  0.00           N
ATOM   2342  HN  ASP A 153      36.430  59.810  28.910  1.00  0.00           H
ATOM   2343  CA  ASP A 153      37.470  58.910  27.230  1.00  0.00           C
ATOM   2344  HA  ASP A 153      38.030  57.990  27.170  1.00  0.00           H
ATOM   2345  CB  ASP A 153      36.170  58.850  26.360  1.00  0.00           C
ATOM   2346  HB1 ASP A 153      35.590  59.780  26.510  1.00  0.00           H
ATOM   2347  HB2 ASP A 153      35.610  58.030  26.860  1.00  0.00           H
ATOM   2348  CG  ASP A 153      36.430  58.520  24.900  1.00  0.00           C
ATOM   2349  OD1 ASP A 153      37.360  57.710  24.590  1.00  0.00           O
ATOM   2350  OD2 ASP A 153      35.690  59.060  23.990  1.00  0.00           O
ATOM   2351  C   ASP A 153      38.360  60.040  26.780  1.00  0.00           C
ATOM   2352  O   ASP A 153      37.900  61.090  26.320  1.00  0.00           O
ATOM   2353  N   TYR A 154      39.670  59.870  26.930  1.00  0.00           N
ATOM   2354  HN  TYR A 154      39.900  58.960  27.260  1.00  0.00           H
ATOM   2355  CA  TYR A 154      40.770  60.890  26.700  1.00  0.00           C
ATOM   2356  HA  TYR A 154      41.690  60.370  26.910  1.00  0.00           H
ATOM   2357  CB  TYR A 154      40.940  61.520  25.320  1.00  0.00           C
ATOM   2358  HB1 TYR A 154      41.810  62.220  25.300  1.00  0.00           H
ATOM   2359  HB2 TYR A 154      40.080  62.160  25.030  1.00  0.00           H
ATOM   2360  CG  TYR A 154      41.150  60.400  24.280  1.00  0.00           C
ATOM   2361  CD1 TYR A 154      42.450  59.950  24.080  1.00  0.00           C
ATOM   2362  HD1 TYR A 154      43.240  60.120  24.790  1.00  0.00           H
ATOM   2363  CE1 TYR A 154      42.720  58.970  23.100  1.00  0.00           C
ATOM   2364  HE1 TYR A 154      43.760  58.690  22.940  1.00  0.00           H
ATOM   2365  CZ  TYR A 154      41.660  58.330  22.470  1.00  0.00           C
ATOM   2366  OH  TYR A 154      41.890  57.280  21.560  1.00  0.00           O
ATOM   2367  HH  TYR A 154      41.090  56.760  21.480  1.00  0.00           H
ATOM   2368  CD2 TYR A 154      40.120  59.680  23.700  1.00  0.00           C
ATOM   2369  HD2 TYR A 154      39.140  60.120  23.830  1.00  0.00           H
ATOM   2370  CE2 TYR A 154      40.350  58.630  22.780  1.00  0.00           C
ATOM   2371  HE2 TYR A 154      39.540  58.050  22.370  1.00  0.00           H
ATOM   2372  C   TYR A 154      40.670  62.080  27.720  1.00  0.00           C
ATOM   2373  O   TYR A 154      41.170  61.990  28.840  1.00  0.00           O
ATOM   2374  N   ASP A 155      40.060  63.200  27.350  1.00  0.00           N
ATOM   2375  HN  ASP A 155      39.670  63.160  26.430  1.00  0.00           H
ATOM   2376  CA  ASP A 155      39.850  64.300  28.210  1.00  0.00           C
ATOM   2377  HA  ASP A 155      40.270  64.260  29.200  1.00  0.00           H
ATOM   2378  CB  ASP A 155      40.470  65.640  27.610  1.00  0.00           C
ATOM   2379  HB1 ASP A 155      40.250  66.460  28.320  1.00  0.00           H
ATOM   2380  HB2 ASP A 155      39.890  65.970  26.720  1.00  0.00           H
ATOM   2381  CG  ASP A 155      41.930  65.620  27.200  1.00  0.00           C
ATOM   2382  OD1 ASP A 155      42.270  66.390  26.240  1.00  0.00           O
ATOM   2383  OD2 ASP A 155      42.740  64.980  27.910  1.00  0.00           O
ATOM   2384  C   ASP A 155      38.410  64.670  28.590  1.00  0.00           C
ATOM   2385  O   ASP A 155      38.170  65.640  29.290  1.00  0.00           O
ATOM   2386  N   CYS A 156      37.470  63.730  28.260  1.00  0.00           N
ATOM   2387  HN  CYS A 156      37.860  63.050  27.640  1.00  0.00           H
ATOM   2388  CA  CYS A 156      35.980  63.860  28.350  1.00  0.00           C
ATOM   2389  HA  CYS A 156      35.790  64.760  28.930  1.00  0.00           H
ATOM   2390  CB  CYS A 156      35.360  63.770  26.930  1.00  0.00           C
ATOM   2391  HB1 CYS A 156      35.420  62.730  26.540  1.00  0.00           H
ATOM   2392  HB2 CYS A 156      36.010  64.320  26.220  1.00  0.00           H
ATOM   2393  SG  CYS A 156      33.560  64.300  26.730  1.00  0.00           S
ATOM   2394  HG1 CYS A 156      33.180  63.120  27.170  1.00  0.00           H
ATOM   2395  C   CYS A 156      35.400  62.740  29.230  1.00  0.00           C
ATOM   2396  O   CYS A 156      35.580  61.580  28.880  1.00  0.00           O
ATOM   2397  N   VAL A 157      34.630  63.090  30.380  1.00  0.00           N
ATOM   2398  HN  VAL A 157      34.490  64.050  30.610  1.00  0.00           H
ATOM   2399  CA  VAL A 157      34.040  62.030  31.230  1.00  0.00           C
ATOM   2400  HA  VAL A 157      34.760  61.230  31.360  1.00  0.00           H
ATOM   2401  CB  VAL A 157      33.890  62.560  32.600  1.00  0.00           C
ATOM   2402  HB  VAL A 157      33.030  63.260  32.680  1.00  0.00           H
ATOM   2403  CG1 VAL A 157      33.520  61.360  33.580  1.00  0.00           C
ATOM   2404 1HG1 VAL A 157      32.500  60.990  33.350  1.00  0.00           H
ATOM   2405 2HG1 VAL A 157      33.360  61.760  34.600  1.00  0.00           H
ATOM   2406 3HG1 VAL A 157      34.290  60.550  33.560  1.00  0.00           H
ATOM   2407  CG2 VAL A 157      35.210  63.210  33.070  1.00  0.00           C
ATOM   2408 1HG2 VAL A 157      36.050  62.500  33.190  1.00  0.00           H
ATOM   2409 2HG2 VAL A 157      35.140  63.590  34.110  1.00  0.00           H
ATOM   2410 3HG2 VAL A 157      35.540  64.080  32.450  1.00  0.00           H
ATOM   2411  C   VAL A 157      32.750  61.460  30.780  1.00  0.00           C
ATOM   2412  O   VAL A 157      31.690  62.040  30.630  1.00  0.00           O
ATOM   2413  N   SER A 158      32.760  60.150  30.740  1.00  0.00           N
ATOM   2414  HN  SER A 158      33.600  59.670  30.990  1.00  0.00           H
ATOM   2415  CA  SER A 158      31.570  59.410  30.440  1.00  0.00           C
ATOM   2416  HA  SER A 158      31.000  60.050  29.780  1.00  0.00           H
ATOM   2417  CB  SER A 158      31.920  58.080  29.730  1.00  0.00           C
ATOM   2418  HB1 SER A 158      31.120  57.310  29.700  1.00  0.00           H
ATOM   2419  HB2 SER A 158      32.740  57.530  30.240  1.00  0.00           H
ATOM   2420  OG  SER A 158      32.550  58.280  28.420  1.00  0.00           O
ATOM   2421  HG1 SER A 158      32.800  57.430  28.070  1.00  0.00           H
ATOM   2422  C   SER A 158      30.820  59.030  31.660  1.00  0.00           C
ATOM   2423  O   SER A 158      31.320  58.280  32.480  1.00  0.00           O
ATOM   2424  N   PHE A 159      29.620  59.600  31.810  1.00  0.00           N
ATOM   2425  HN  PHE A 159      29.350  60.240  31.090  1.00  0.00           H
ATOM   2426  CA  PHE A 159      28.800  59.410  33.010  1.00  0.00           C
ATOM   2427  HA  PHE A 159      29.490  58.990  33.730  1.00  0.00           H
ATOM   2428  CB  PHE A 159      28.230  60.670  33.650  1.00  0.00           C
ATOM   2429  HB1 PHE A 159      27.480  60.440  34.430  1.00  0.00           H
ATOM   2430  HB2 PHE A 159      27.790  61.320  32.860  1.00  0.00           H
ATOM   2431  CG  PHE A 159      29.310  61.530  34.360  1.00  0.00           C
ATOM   2432  CD1 PHE A 159      29.680  62.810  34.000  1.00  0.00           C
ATOM   2433  HD1 PHE A 159      29.190  63.320  33.180  1.00  0.00           H
ATOM   2434  CE1 PHE A 159      30.620  63.520  34.850  1.00  0.00           C
ATOM   2435  HE1 PHE A 159      31.120  64.430  34.580  1.00  0.00           H
ATOM   2436  CZ  PHE A 159      31.080  62.990  36.060  1.00  0.00           C
ATOM   2437  HZ  PHE A 159      32.020  63.420  36.380  1.00  0.00           H
ATOM   2438  CD2 PHE A 159      29.790  60.960  35.570  1.00  0.00           C
ATOM   2439  HD2 PHE A 159      29.400  59.990  35.860  1.00  0.00           H
ATOM   2440  CE2 PHE A 159      30.680  61.670  36.430  1.00  0.00           C
ATOM   2441  HE2 PHE A 159      30.940  61.140  37.340  1.00  0.00           H
ATOM   2442  C   PHE A 159      27.740  58.390  32.750  1.00  0.00           C
ATOM   2443  O   PHE A 159      26.920  58.510  31.850  1.00  0.00           O
ATOM   2444  N   CYS A 160      27.740  57.230  33.500  1.00  0.00           N
ATOM   2445  HN  CYS A 160      28.370  57.110  34.260  1.00  0.00           H
ATOM   2446  CA  CYS A 160      26.960  56.120  33.120  1.00  0.00           C
ATOM   2447  HA  CYS A 160      26.470  56.250  32.170  1.00  0.00           H
ATOM   2448  CB  CYS A 160      27.980  54.940  32.900  1.00  0.00           C
ATOM   2449  HB1 CYS A 160      27.460  53.990  32.660  1.00  0.00           H
ATOM   2450  HB2 CYS A 160      28.560  54.670  33.800  1.00  0.00           H
ATOM   2451  SG  CYS A 160      29.250  55.300  31.670  1.00  0.00           S
ATOM   2452  HG1 CYS A 160      28.390  55.140  30.670  1.00  0.00           H
ATOM   2453  C   CYS A 160      25.900  55.600  34.050  1.00  0.00           C
ATOM   2454  O   CYS A 160      24.990  54.890  33.600  1.00  0.00           O
ATOM   2455  N   TYR A 161      25.850  55.960  35.290  1.00  0.00           N
ATOM   2456  HN  TYR A 161      26.550  56.590  35.610  1.00  0.00           H
ATOM   2457  CA  TYR A 161      25.100  55.170  36.300  1.00  0.00           C
ATOM   2458  HA  TYR A 161      24.090  55.050  35.950  1.00  0.00           H
ATOM   2459  CB  TYR A 161      25.830  53.810  36.390  1.00  0.00           C
ATOM   2460  HB1 TYR A 161      26.850  54.050  36.760  1.00  0.00           H
ATOM   2461  HB2 TYR A 161      25.800  53.350  35.380  1.00  0.00           H
ATOM   2462  CG  TYR A 161      25.290  52.890  37.410  1.00  0.00           C
ATOM   2463  CD1 TYR A 161      24.030  52.360  37.220  1.00  0.00           C
ATOM   2464  HD1 TYR A 161      23.530  52.680  36.320  1.00  0.00           H
ATOM   2465  CE1 TYR A 161      23.480  51.420  38.090  1.00  0.00           C
ATOM   2466  HE1 TYR A 161      22.600  50.950  37.680  1.00  0.00           H
ATOM   2467  CZ  TYR A 161      24.220  50.980  39.200  1.00  0.00           C
ATOM   2468  OH  TYR A 161      23.720  49.950  40.030  1.00  0.00           O
ATOM   2469  HH  TYR A 161      23.020  49.540  39.520  1.00  0.00           H
ATOM   2470  CD2 TYR A 161      25.990  52.520  38.570  1.00  0.00           C
ATOM   2471  HD2 TYR A 161      26.960  52.880  38.880  1.00  0.00           H
ATOM   2472  CE2 TYR A 161      25.420  51.610  39.500  1.00  0.00           C
ATOM   2473  HE2 TYR A 161      25.910  51.240  40.380  1.00  0.00           H
ATOM   2474  C   TYR A 161      24.880  55.720  37.700  1.00  0.00           C
ATOM   2475  O   TYR A 161      25.900  56.050  38.320  1.00  0.00           O
ATOM   2476  N   MET A 162      23.690  55.880  38.180  1.00  0.00           N
ATOM   2477  HN  MET A 162      22.880  55.710  37.620  1.00  0.00           H
ATOM   2478  CA  MET A 162      23.440  56.190  39.590  1.00  0.00           C
ATOM   2479  HA  MET A 162      24.340  56.270  40.170  1.00  0.00           H
ATOM   2480  CB  MET A 162      22.510  57.380  39.800  1.00  0.00           C
ATOM   2481  HB1 MET A 162      22.330  57.390  40.900  1.00  0.00           H
ATOM   2482  HB2 MET A 162      21.550  57.220  39.260  1.00  0.00           H
ATOM   2483  CG  MET A 162      23.150  58.730  39.350  1.00  0.00           C
ATOM   2484  HG1 MET A 162      23.180  58.630  38.250  1.00  0.00           H
ATOM   2485  HG2 MET A 162      24.130  58.810  39.860  1.00  0.00           H
ATOM   2486  SD  MET A 162      22.170  60.150  39.920  1.00  0.00           S
ATOM   2487  CE  MET A 162      20.880  60.050  38.750  1.00  0.00           C
ATOM   2488  HE1 MET A 162      20.220  60.950  38.720  1.00  0.00           H
ATOM   2489  HE2 MET A 162      20.150  59.270  39.060  1.00  0.00           H
ATOM   2490  HE3 MET A 162      21.180  59.770  37.720  1.00  0.00           H
ATOM   2491  C   MET A 162      22.710  54.990  40.170  1.00  0.00           C
ATOM   2492  O   MET A 162      21.500  54.790  39.950  1.00  0.00           O
ATOM   2493  N   HSD A 163      23.370  54.320  41.160  1.00  0.00           N
ATOM   2494  HN  HSD A 163      24.290  54.600  41.430  1.00  0.00           H
ATOM   2495  CA  HSD A 163      22.820  53.300  42.010  1.00  0.00           C
ATOM   2496  HA  HSD A 163      22.260  52.590  41.420  1.00  0.00           H
ATOM   2497  CB  HSD A 163      23.860  52.380  42.720  1.00  0.00           C
ATOM   2498  HB1 HSD A 163      24.860  52.840  42.890  1.00  0.00           H
ATOM   2499  HB2 HSD A 163      24.090  51.460  42.150  1.00  0.00           H
ATOM   2500  ND1 HSD A 163      23.790  52.650  45.330  1.00  0.00           N
ATOM   2501  HD1 HSD A 163      24.340  53.480  45.440  1.00  0.00           H
ATOM   2502  CG  HSD A 163      23.410  51.950  44.180  1.00  0.00           C
ATOM   2503  CE1 HSD A 163      23.120  52.090  46.350  1.00  0.00           C
ATOM   2504  HE1 HSD A 163      23.180  52.460  47.370  1.00  0.00           H
ATOM   2505  NE2 HSD A 163      22.250  51.160  45.940  1.00  0.00           N
ATOM   2506  CD2 HSD A 163      22.420  51.050  44.580  1.00  0.00           C
ATOM   2507  HD2 HSD A 163      21.780  50.370  44.030  1.00  0.00           H
ATOM   2508  C   HSD A 163      21.670  53.700  42.930  1.00  0.00           C
ATOM   2509  O   HSD A 163      21.700  54.810  43.440  1.00  0.00           O
ATOM   2510  N   HSP A 164      20.600  52.880  43.100  1.00  0.00           N
ATOM   2511  HN  HSP A 164      20.550  52.050  42.560  1.00  0.00           H
ATOM   2512  CA  HSP A 164      19.550  53.110  43.980  1.00  0.00           C
ATOM   2513  HA  HSP A 164      19.920  53.570  44.880  1.00  0.00           H
ATOM   2514  CB  HSP A 164      18.420  54.080  43.520  1.00  0.00           C
ATOM   2515  HB1 HSP A 164      18.200  53.710  42.500  1.00  0.00           H
ATOM   2516  HB2 HSP A 164      18.870  55.080  43.360  1.00  0.00           H
ATOM   2517  CD2 HSP A 164      15.950  53.690  44.080  1.00  0.00           C
ATOM   2518  HD2 HSP A 164      15.420  53.360  43.200  1.00  0.00           H
ATOM   2519  CG  HSP A 164      17.160  54.150  44.380  1.00  0.00           C
ATOM   2520  NE2 HSP A 164      15.240  53.610  45.230  1.00  0.00           N
ATOM   2521  HE2 HSP A 164      14.360  53.150  45.340  1.00  0.00           H
ATOM   2522  ND1 HSP A 164      17.220  54.310  45.710  1.00  0.00           N
ATOM   2523  HD1 HSP A 164      18.070  54.440  46.230  1.00  0.00           H
ATOM   2524  CE1 HSP A 164      16.010  54.000  46.180  1.00  0.00           C
ATOM   2525  HE1 HSP A 164      15.820  53.890  47.230  1.00  0.00           H
ATOM   2526  C   HSP A 164      18.870  51.830  44.420  1.00  0.00           C
ATOM   2527  O   HSP A 164      17.990  51.380  43.760  1.00  0.00           O
ATOM   2528  N   MET A 165      19.170  51.280  45.620  1.00  0.00           N
ATOM   2529  HN  MET A 165      20.070  51.570  45.950  1.00  0.00           H
ATOM   2530  CA  MET A 165      18.310  50.240  46.300  1.00  0.00           C
ATOM   2531  HA  MET A 165      18.680  50.280  47.310  1.00  0.00           H
ATOM   2532  CB  MET A 165      16.810  50.570  46.460  1.00  0.00           C
ATOM   2533  HB1 MET A 165      16.280  50.880  45.530  1.00  0.00           H
ATOM   2534  HB2 MET A 165      16.970  51.510  47.010  1.00  0.00           H
ATOM   2535  CG  MET A 165      15.930  49.640  47.250  1.00  0.00           C
ATOM   2536  HG1 MET A 165      16.080  48.640  46.790  1.00  0.00           H
ATOM   2537  HG2 MET A 165      14.850  49.880  47.100  1.00  0.00           H
ATOM   2538  SD  MET A 165      16.270  49.630  49.010  1.00  0.00           S
ATOM   2539  CE  MET A 165      15.140  48.400  49.550  1.00  0.00           C
ATOM   2540  HE1 MET A 165      14.180  48.590  49.020  1.00  0.00           H
ATOM   2541  HE2 MET A 165      14.980  48.390  50.650  1.00  0.00           H
ATOM   2542  HE3 MET A 165      15.430  47.400  49.160  1.00  0.00           H
ATOM   2543  C   MET A 165      18.410  48.790  45.930  1.00  0.00           C
ATOM   2544  O   MET A 165      18.040  48.350  44.820  1.00  0.00           O
ATOM   2545  N   GLU A 166      18.890  48.000  46.890  1.00  0.00           N
ATOM   2546  HN  GLU A 166      18.970  48.380  47.810  1.00  0.00           H
ATOM   2547  CA  GLU A 166      18.880  46.580  46.690  1.00  0.00           C
ATOM   2548  HA  GLU A 166      19.200  46.310  45.700  1.00  0.00           H
ATOM   2549  CB  GLU A 166      19.860  45.910  47.670  1.00  0.00           C
ATOM   2550  HB1 GLU A 166      19.620  46.230  48.700  1.00  0.00           H
ATOM   2551  HB2 GLU A 166      20.850  46.350  47.410  1.00  0.00           H
ATOM   2552  CG  GLU A 166      19.910  44.300  47.540  1.00  0.00           C
ATOM   2553  HG1 GLU A 166      19.870  43.910  46.500  1.00  0.00           H
ATOM   2554  HG2 GLU A 166      19.060  43.920  48.150  1.00  0.00           H
ATOM   2555  CD  GLU A 166      21.160  43.720  48.210  1.00  0.00           C
ATOM   2556  OE1 GLU A 166      21.270  43.890  49.460  1.00  0.00           O
ATOM   2557  OE2 GLU A 166      21.910  42.960  47.540  1.00  0.00           O
ATOM   2558  C   GLU A 166      17.480  45.940  46.820  1.00  0.00           C
ATOM   2559  O   GLU A 166      16.790  46.080  47.880  1.00  0.00           O
ATOM   2560  N   LEU A 167      17.000  45.240  45.740  1.00  0.00           N
ATOM   2561  HN  LEU A 167      17.700  45.130  45.030  1.00  0.00           H
ATOM   2562  CA  LEU A 167      15.740  44.560  45.660  1.00  0.00           C
ATOM   2563  HA  LEU A 167      15.020  45.250  46.070  1.00  0.00           H
ATOM   2564  CB  LEU A 167      15.280  44.390  44.200  1.00  0.00           C
ATOM   2565  HB1 LEU A 167      14.280  43.900  44.170  1.00  0.00           H
ATOM   2566  HB2 LEU A 167      16.020  43.820  43.600  1.00  0.00           H
ATOM   2567  CG  LEU A 167      15.140  45.750  43.440  1.00  0.00           C
ATOM   2568  HG  LEU A 167      16.100  46.290  43.540  1.00  0.00           H
ATOM   2569  CD1 LEU A 167      15.000  45.290  41.930  1.00  0.00           C
ATOM   2570 1HD1 LEU A 167      14.230  44.510  41.720  1.00  0.00           H
ATOM   2571 2HD1 LEU A 167      16.000  45.000  41.540  1.00  0.00           H
ATOM   2572 3HD1 LEU A 167      14.620  46.120  41.290  1.00  0.00           H
ATOM   2573  CD2 LEU A 167      13.900  46.580  43.850  1.00  0.00           C
ATOM   2574 1HD2 LEU A 167      14.090  47.090  44.820  1.00  0.00           H
ATOM   2575 2HD2 LEU A 167      13.010  45.920  43.870  1.00  0.00           H
ATOM   2576 3HD2 LEU A 167      13.710  47.350  43.080  1.00  0.00           H
ATOM   2577  C   LEU A 167      15.550  43.320  46.580  1.00  0.00           C
ATOM   2578  O   LEU A 167      16.490  42.740  47.160  1.00  0.00           O
ATOM   2579  N   PRO A 168      14.330  42.790  46.940  1.00  0.00           N
ATOM   2580  CD  PRO A 168      13.020  43.430  46.660  1.00  0.00           C
ATOM   2581  HD1 PRO A 168      12.390  43.020  45.840  1.00  0.00           H
ATOM   2582  HD2 PRO A 168      13.050  44.530  46.540  1.00  0.00           H
ATOM   2583  CA  PRO A 168      14.260  41.710  47.930  1.00  0.00           C
ATOM   2584  HA  PRO A 168      15.000  41.960  48.670  1.00  0.00           H
ATOM   2585  CB  PRO A 168      12.770  41.690  48.430  1.00  0.00           C
ATOM   2586  HB1 PRO A 168      12.730  41.620  49.530  1.00  0.00           H
ATOM   2587  HB2 PRO A 168      12.150  40.930  47.900  1.00  0.00           H
ATOM   2588  CG  PRO A 168      12.110  42.970  47.850  1.00  0.00           C
ATOM   2589  HG1 PRO A 168      11.010  42.810  47.720  1.00  0.00           H
ATOM   2590  HG2 PRO A 168      12.100  43.730  48.660  1.00  0.00           H
ATOM   2591  C   PRO A 168      14.680  40.350  47.410  1.00  0.00           C
ATOM   2592  O   PRO A 168      14.830  39.380  48.160  1.00  0.00           O
ATOM   2593  N   THR A 169      14.910  40.290  46.030  1.00  0.00           N
ATOM   2594  HN  THR A 169      14.560  41.070  45.520  1.00  0.00           H
ATOM   2595  CA  THR A 169      15.470  39.210  45.300  1.00  0.00           C
ATOM   2596  HA  THR A 169      15.220  38.260  45.760  1.00  0.00           H
ATOM   2597  CB  THR A 169      14.990  39.110  43.830  1.00  0.00           C
ATOM   2598  HB  THR A 169      15.260  38.120  43.400  1.00  0.00           H
ATOM   2599  OG1 THR A 169      15.480  40.170  43.000  1.00  0.00           O
ATOM   2600  HG1 THR A 169      14.930  40.130  42.210  1.00  0.00           H
ATOM   2601  CG2 THR A 169      13.510  39.220  43.900  1.00  0.00           C
ATOM   2602 1HG2 THR A 169      13.090  39.040  42.880  1.00  0.00           H
ATOM   2603 2HG2 THR A 169      13.220  40.260  44.120  1.00  0.00           H
ATOM   2604 3HG2 THR A 169      13.000  38.590  44.660  1.00  0.00           H
ATOM   2605  C   THR A 169      16.950  39.250  45.240  1.00  0.00           C
ATOM   2606  O   THR A 169      17.640  38.250  45.000  1.00  0.00           O
ATOM   2607  N   GLY A 170      17.640  40.340  45.590  1.00  0.00           N
ATOM   2608  HN  GLY A 170      17.130  41.170  45.810  1.00  0.00           H
ATOM   2609  CA  GLY A 170      19.180  40.380  45.650  1.00  0.00           C
ATOM   2610  HA1 GLY A 170      19.670  39.450  45.880  1.00  0.00           H
ATOM   2611  HA2 GLY A 170      19.300  40.980  46.550  1.00  0.00           H
ATOM   2612  C   GLY A 170      19.870  41.170  44.510  1.00  0.00           C
ATOM   2613  O   GLY A 170      21.040  40.920  44.230  1.00  0.00           O
ATOM   2614  N   VAL A 171      19.060  42.070  43.850  1.00  0.00           N
ATOM   2615  HN  VAL A 171      18.110  41.800  44.000  1.00  0.00           H
ATOM   2616  CA  VAL A 171      19.480  42.830  42.670  1.00  0.00           C
ATOM   2617  HA  VAL A 171      20.410  42.440  42.280  1.00  0.00           H
ATOM   2618  CB  VAL A 171      18.580  42.600  41.490  1.00  0.00           C
ATOM   2619  HB  VAL A 171      17.590  43.030  41.740  1.00  0.00           H
ATOM   2620  CG1 VAL A 171      19.140  43.350  40.260  1.00  0.00           C
ATOM   2621 1HG1 VAL A 171      20.240  43.230  40.130  1.00  0.00           H
ATOM   2622 2HG1 VAL A 171      19.030  44.450  40.330  1.00  0.00           H
ATOM   2623 3HG1 VAL A 171      18.650  42.850  39.400  1.00  0.00           H
ATOM   2624  CG2 VAL A 171      18.350  41.090  41.170  1.00  0.00           C
ATOM   2625 1HG2 VAL A 171      17.740  40.510  41.890  1.00  0.00           H
ATOM   2626 2HG2 VAL A 171      19.330  40.570  41.130  1.00  0.00           H
ATOM   2627 3HG2 VAL A 171      17.790  40.850  40.240  1.00  0.00           H
ATOM   2628  C   VAL A 171      19.520  44.390  43.020  1.00  0.00           C
ATOM   2629  O   VAL A 171      18.490  44.930  43.420  1.00  0.00           O
ATOM   2630  N   HSD A 172      20.710  45.090  42.810  1.00  0.00           N
ATOM   2631  HN  HSD A 172      21.530  44.560  42.670  1.00  0.00           H
ATOM   2632  CA  HSD A 172      20.730  46.530  43.080  1.00  0.00           C
ATOM   2633  HA  HSD A 172      20.160  46.780  43.960  1.00  0.00           H
ATOM   2634  CB  HSD A 172      22.220  46.960  43.450  1.00  0.00           C
ATOM   2635  HB1 HSD A 172      22.260  48.060  43.340  1.00  0.00           H
ATOM   2636  HB2 HSD A 172      22.950  46.420  42.810  1.00  0.00           H
ATOM   2637  ND1 HSD A 172      22.890  45.310  45.140  1.00  0.00           N
ATOM   2638  HD1 HSD A 172      22.860  44.490  44.580  1.00  0.00           H
ATOM   2639  CG  HSD A 172      22.640  46.580  44.790  1.00  0.00           C
ATOM   2640  CE1 HSD A 172      23.310  45.290  46.430  1.00  0.00           C
ATOM   2641  HE1 HSD A 172      23.560  44.360  46.940  1.00  0.00           H
ATOM   2642  NE2 HSD A 172      23.340  46.480  46.960  1.00  0.00           N
ATOM   2643  CD2 HSD A 172      22.970  47.320  45.920  1.00  0.00           C
ATOM   2644  HD2 HSD A 172      22.800  48.370  46.100  1.00  0.00           H
ATOM   2645  C   HSD A 172      20.320  47.410  41.840  1.00  0.00           C
ATOM   2646  O   HSD A 172      20.870  47.460  40.810  1.00  0.00           O
ATOM   2647  N   ALA A 173      19.120  48.010  41.970  1.00  0.00           N
ATOM   2648  HN  ALA A 173      18.480  47.860  42.720  1.00  0.00           H
ATOM   2649  CA  ALA A 173      18.530  48.920  40.930  1.00  0.00           C
ATOM   2650  HA  ALA A 173      18.580  48.390  39.990  1.00  0.00           H
ATOM   2651  CB  ALA A 173      17.090  49.220  41.230  1.00  0.00           C
ATOM   2652  HB1 ALA A 173      17.050  49.830  42.150  1.00  0.00           H
ATOM   2653  HB2 ALA A 173      16.370  48.380  41.120  1.00  0.00           H
ATOM   2654  HB3 ALA A 173      16.710  49.870  40.410  1.00  0.00           H
ATOM   2655  C   ALA A 173      19.220  50.260  40.740  1.00  0.00           C
ATOM   2656  O   ALA A 173      19.770  50.830  41.660  1.00  0.00           O
ATOM   2657  N   GLY A 174      19.180  50.720  39.520  1.00  0.00           N
ATOM   2658  HN  GLY A 174      18.940  50.190  38.710  1.00  0.00           H
ATOM   2659  CA  GLY A 174      19.840  51.990  39.150  1.00  0.00           C
ATOM   2660  HA1 GLY A 174      20.910  51.900  39.240  1.00  0.00           H
ATOM   2661  HA2 GLY A 174      19.390  52.740  39.790  1.00  0.00           H
ATOM   2662  C   GLY A 174      19.580  52.290  37.770  1.00  0.00           C
ATOM   2663  O   GLY A 174      19.610  51.440  36.850  1.00  0.00           O
ATOM   2664  N   THR A 175      19.410  53.610  37.530  1.00  0.00           N
ATOM   2665  HN  THR A 175      19.590  54.340  38.180  1.00  0.00           H
ATOM   2666  CA  THR A 175      19.160  54.240  36.270  1.00  0.00           C
ATOM   2667  HA  THR A 175      18.760  53.510  35.580  1.00  0.00           H
ATOM   2668  CB  THR A 175      18.300  55.460  36.260  1.00  0.00           C
ATOM   2669  HB  THR A 175      18.130  55.920  35.270  1.00  0.00           H
ATOM   2670  OG1 THR A 175      18.810  56.570  37.100  1.00  0.00           O
ATOM   2671  HG1 THR A 175      19.430  57.040  36.550  1.00  0.00           H
ATOM   2672  CG2 THR A 175      16.980  55.100  36.810  1.00  0.00           C
ATOM   2673 1HG2 THR A 175      16.260  55.940  36.750  1.00  0.00           H
ATOM   2674 2HG2 THR A 175      16.990  54.810  37.890  1.00  0.00           H
ATOM   2675 3HG2 THR A 175      16.580  54.210  36.270  1.00  0.00           H
ATOM   2676  C   THR A 175      20.460  54.750  35.770  1.00  0.00           C
ATOM   2677  O   THR A 175      21.420  54.950  36.540  1.00  0.00           O
ATOM   2678  N   ASP A 176      20.540  55.020  34.520  1.00  0.00           N
ATOM   2679  HN  ASP A 176      19.930  54.690  33.810  1.00  0.00           H
ATOM   2680  CA  ASP A 176      21.510  55.970  34.000  1.00  0.00           C
ATOM   2681  HA  ASP A 176      22.430  55.740  34.520  1.00  0.00           H
ATOM   2682  CB  ASP A 176      21.600  55.820  32.470  1.00  0.00           C
ATOM   2683  HB1 ASP A 176      21.900  54.770  32.250  1.00  0.00           H
ATOM   2684  HB2 ASP A 176      22.440  56.390  32.010  1.00  0.00           H
ATOM   2685  CG  ASP A 176      20.390  56.180  31.550  1.00  0.00           C
ATOM   2686  OD1 ASP A 176      19.340  56.600  32.070  1.00  0.00           O
ATOM   2687  OD2 ASP A 176      20.560  55.970  30.310  1.00  0.00           O
ATOM   2688  C   ASP A 176      21.170  57.410  34.440  1.00  0.00           C
ATOM   2689  O   ASP A 176      20.210  57.630  35.170  1.00  0.00           O
ATOM   2690  N   LEU A 177      21.940  58.410  34.080  1.00  0.00           N
ATOM   2691  HN  LEU A 177      22.850  58.350  33.690  1.00  0.00           H
ATOM   2692  CA  LEU A 177      21.590  59.820  34.290  1.00  0.00           C
ATOM   2693  HA  LEU A 177      21.040  59.870  35.220  1.00  0.00           H
ATOM   2694  CB  LEU A 177      22.920  60.740  34.490  1.00  0.00           C
ATOM   2695  HB1 LEU A 177      22.600  61.790  34.660  1.00  0.00           H
ATOM   2696  HB2 LEU A 177      23.460  60.650  33.520  1.00  0.00           H
ATOM   2697  CG  LEU A 177      23.860  60.190  35.610  1.00  0.00           C
ATOM   2698  HG  LEU A 177      23.150  59.600  36.230  1.00  0.00           H
ATOM   2699  CD1 LEU A 177      24.930  59.270  35.080  1.00  0.00           C
ATOM   2700 1HD1 LEU A 177      25.570  58.870  35.900  1.00  0.00           H
ATOM   2701 2HD1 LEU A 177      25.540  59.820  34.330  1.00  0.00           H
ATOM   2702 3HD1 LEU A 177      24.450  58.510  34.430  1.00  0.00           H
ATOM   2703  CD2 LEU A 177      24.400  61.260  36.570  1.00  0.00           C
ATOM   2704 1HD2 LEU A 177      25.400  61.600  36.250  1.00  0.00           H
ATOM   2705 2HD2 LEU A 177      24.570  60.860  37.600  1.00  0.00           H
ATOM   2706 3HD2 LEU A 177      23.690  62.110  36.740  1.00  0.00           H
ATOM   2707  C   LEU A 177      20.560  60.420  33.340  1.00  0.00           C
ATOM   2708  O   LEU A 177      19.980  61.460  33.570  1.00  0.00           O
ATOM   2709  N   GLU A 178      20.310  59.790  32.140  1.00  0.00           N
ATOM   2710  HN  GLU A 178      20.840  58.950  32.040  1.00  0.00           H
ATOM   2711  CA  GLU A 178      19.370  60.160  31.130  1.00  0.00           C
ATOM   2712  HA  GLU A 178      19.350  61.220  30.920  1.00  0.00           H
ATOM   2713  CB  GLU A 178      19.820  59.500  29.810  1.00  0.00           C
ATOM   2714  HB1 GLU A 178      18.980  59.680  29.110  1.00  0.00           H
ATOM   2715  HB2 GLU A 178      19.970  58.400  29.840  1.00  0.00           H
ATOM   2716  CG  GLU A 178      21.150  60.090  29.280  1.00  0.00           C
ATOM   2717  HG1 GLU A 178      22.050  59.940  29.910  1.00  0.00           H
ATOM   2718  HG2 GLU A 178      20.840  61.150  29.260  1.00  0.00           H
ATOM   2719  CD  GLU A 178      21.530  59.670  27.890  1.00  0.00           C
ATOM   2720  OE1 GLU A 178      22.040  58.530  27.690  1.00  0.00           O
ATOM   2721  OE2 GLU A 178      21.510  60.550  26.990  1.00  0.00           O
ATOM   2722  C   GLU A 178      17.940  59.800  31.420  1.00  0.00           C
ATOM   2723  O   GLU A 178      16.960  60.370  30.940  1.00  0.00           O
ATOM   2724  N   GLY A 179      17.760  58.810  32.330  1.00  0.00           N
ATOM   2725  HN  GLY A 179      18.580  58.370  32.680  1.00  0.00           H
ATOM   2726  CA  GLY A 179      16.460  58.510  32.940  1.00  0.00           C
ATOM   2727  HA1 GLY A 179      15.750  59.270  32.650  1.00  0.00           H
ATOM   2728  HA2 GLY A 179      16.640  58.640  34.000  1.00  0.00           H
ATOM   2729  C   GLY A 179      15.810  57.120  32.960  1.00  0.00           C
ATOM   2730  O   GLY A 179      14.650  57.020  33.280  1.00  0.00           O
ATOM   2731  N   ASN A 180      16.440  55.960  32.640  1.00  0.00           N
ATOM   2732  HN  ASN A 180      17.290  55.990  32.120  1.00  0.00           H
ATOM   2733  CA  ASN A 180      15.810  54.620  32.610  1.00  0.00           C
ATOM   2734  HA  ASN A 180      14.950  54.840  33.210  1.00  0.00           H
ATOM   2735  CB  ASN A 180      15.450  54.190  31.140  1.00  0.00           C
ATOM   2736  HB1 ASN A 180      14.810  53.290  31.100  1.00  0.00           H
ATOM   2737  HB2 ASN A 180      16.410  54.200  30.590  1.00  0.00           H
ATOM   2738  CG  ASN A 180      14.580  55.200  30.400  1.00  0.00           C
ATOM   2739  OD1 ASN A 180      13.340  55.130  30.560  1.00  0.00           O
ATOM   2740  ND2 ASN A 180      15.140  56.120  29.540  1.00  0.00           N
ATOM   2741 1HD2 ASN A 180      14.500  56.770  29.140  1.00  0.00           H
ATOM   2742 2HD2 ASN A 180      16.140  56.220  29.570  1.00  0.00           H
ATOM   2743  C   ASN A 180      16.630  53.620  33.350  1.00  0.00           C
ATOM   2744  O   ASN A 180      17.880  53.540  33.190  1.00  0.00           O
ATOM   2745  N   PHE A 181      15.960  52.780  34.150  1.00  0.00           N
ATOM   2746  HN  PHE A 181      14.970  52.850  34.040  1.00  0.00           H
ATOM   2747  CA  PHE A 181      16.480  51.620  34.870  1.00  0.00           C
ATOM   2748  HA  PHE A 181      17.200  51.960  35.600  1.00  0.00           H
ATOM   2749  CB  PHE A 181      15.360  50.990  35.640  1.00  0.00           C
ATOM   2750  HB1 PHE A 181      15.650  49.940  35.860  1.00  0.00           H
ATOM   2751  HB2 PHE A 181      14.410  51.050  35.070  1.00  0.00           H
ATOM   2752  CG  PHE A 181      15.230  51.830  36.880  1.00  0.00           C
ATOM   2753  CD1 PHE A 181      16.150  51.690  37.950  1.00  0.00           C
ATOM   2754  HD1 PHE A 181      17.040  51.090  37.860  1.00  0.00           H
ATOM   2755  CE1 PHE A 181      16.020  52.380  39.160  1.00  0.00           C
ATOM   2756  HE1 PHE A 181      16.870  52.350  39.830  1.00  0.00           H
ATOM   2757  CZ  PHE A 181      14.900  53.260  39.310  1.00  0.00           C
ATOM   2758  HZ  PHE A 181      14.830  53.950  40.140  1.00  0.00           H
ATOM   2759  CD2 PHE A 181      14.150  52.700  37.110  1.00  0.00           C
ATOM   2760  HD2 PHE A 181      13.430  52.670  36.300  1.00  0.00           H
ATOM   2761  CE2 PHE A 181      13.850  53.220  38.440  1.00  0.00           C
ATOM   2762  HE2 PHE A 181      13.020  53.900  38.590  1.00  0.00           H
ATOM   2763  C   PHE A 181      17.220  50.610  33.960  1.00  0.00           C
ATOM   2764  O   PHE A 181      16.870  50.200  32.840  1.00  0.00           O
ATOM   2765  N   TYR A 182      18.410  50.280  34.550  1.00  0.00           N
ATOM   2766  HN  TYR A 182      18.640  50.720  35.410  1.00  0.00           H
ATOM   2767  CA  TYR A 182      19.190  49.120  33.980  1.00  0.00           C
ATOM   2768  HA  TYR A 182      19.080  49.150  32.910  1.00  0.00           H
ATOM   2769  CB  TYR A 182      20.710  49.200  34.240  1.00  0.00           C
ATOM   2770  HB1 TYR A 182      21.210  48.270  33.890  1.00  0.00           H
ATOM   2771  HB2 TYR A 182      20.890  49.190  35.340  1.00  0.00           H
ATOM   2772  CG  TYR A 182      21.510  50.270  33.610  1.00  0.00           C
ATOM   2773  CD1 TYR A 182      22.090  51.370  34.310  1.00  0.00           C
ATOM   2774  HD1 TYR A 182      21.840  51.490  35.360  1.00  0.00           H
ATOM   2775  CE1 TYR A 182      22.820  52.360  33.720  1.00  0.00           C
ATOM   2776  HE1 TYR A 182      23.200  53.130  34.370  1.00  0.00           H
ATOM   2777  CZ  TYR A 182      23.060  52.190  32.300  1.00  0.00           C
ATOM   2778  OH  TYR A 182      23.790  53.200  31.700  1.00  0.00           O
ATOM   2779  HH  TYR A 182      24.110  53.770  32.410  1.00  0.00           H
ATOM   2780  CD2 TYR A 182      21.760  50.210  32.200  1.00  0.00           C
ATOM   2781  HD2 TYR A 182      21.310  49.420  31.620  1.00  0.00           H
ATOM   2782  CE2 TYR A 182      22.600  51.130  31.580  1.00  0.00           C
ATOM   2783  HE2 TYR A 182      22.720  50.920  30.530  1.00  0.00           H
ATOM   2784  C   TYR A 182      18.600  47.760  34.290  1.00  0.00           C
ATOM   2785  O   TYR A 182      18.290  47.370  35.450  1.00  0.00           O
ATOM   2786  N   GLY A 183      18.330  47.020  33.190  1.00  0.00           N
ATOM   2787  HN  GLY A 183      18.700  47.370  32.330  1.00  0.00           H
ATOM   2788  CA  GLY A 183      17.450  45.840  33.100  1.00  0.00           C
ATOM   2789  HA1 GLY A 183      17.860  45.080  33.750  1.00  0.00           H
ATOM   2790  HA2 GLY A 183      17.430  45.540  32.060  1.00  0.00           H
ATOM   2791  C   GLY A 183      16.010  46.120  33.550  1.00  0.00           C
ATOM   2792  O   GLY A 183      15.570  47.290  33.740  1.00  0.00           O
ATOM   2793  N   PRO A 184      15.200  45.100  33.760  1.00  0.00           N
ATOM   2794  CD  PRO A 184      15.510  43.700  33.310  1.00  0.00           C
ATOM   2795  HD1 PRO A 184      16.470  43.290  33.680  1.00  0.00           H
ATOM   2796  HD2 PRO A 184      15.400  43.690  32.200  1.00  0.00           H
ATOM   2797  CA  PRO A 184      13.790  45.210  34.210  1.00  0.00           C
ATOM   2798  HA  PRO A 184      13.290  45.960  33.620  1.00  0.00           H
ATOM   2799  CB  PRO A 184      13.200  43.820  33.900  1.00  0.00           C
ATOM   2800  HB1 PRO A 184      12.720  43.950  32.900  1.00  0.00           H
ATOM   2801  HB2 PRO A 184      12.370  43.580  34.600  1.00  0.00           H
ATOM   2802  CG  PRO A 184      14.360  42.880  33.960  1.00  0.00           C
ATOM   2803  HG1 PRO A 184      14.640  42.660  35.010  1.00  0.00           H
ATOM   2804  HG2 PRO A 184      14.180  41.900  33.470  1.00  0.00           H
ATOM   2805  C   PRO A 184      13.750  45.530  35.740  1.00  0.00           C
ATOM   2806  O   PRO A 184      12.720  45.400  36.400  1.00  0.00           O
ATOM   2807  N   PHE A 185      14.860  45.980  36.280  1.00  0.00           N
ATOM   2808  HN  PHE A 185      15.710  46.110  35.770  1.00  0.00           H
ATOM   2809  CA  PHE A 185      14.970  46.130  37.780  1.00  0.00           C
ATOM   2810  HA  PHE A 185      14.280  45.530  38.340  1.00  0.00           H
ATOM   2811  CB  PHE A 185      16.360  45.640  38.270  1.00  0.00           C
ATOM   2812  HB1 PHE A 185      16.340  45.690  39.380  1.00  0.00           H
ATOM   2813  HB2 PHE A 185      17.230  46.310  38.070  1.00  0.00           H
ATOM   2814  CG  PHE A 185      16.740  44.320  37.720  1.00  0.00           C
ATOM   2815  CD1 PHE A 185      16.100  43.140  38.160  1.00  0.00           C
ATOM   2816  HD1 PHE A 185      15.300  43.360  38.850  1.00  0.00           H
ATOM   2817  CE1 PHE A 185      16.480  41.890  37.690  1.00  0.00           C
ATOM   2818  HE1 PHE A 185      16.080  41.000  38.150  1.00  0.00           H
ATOM   2819  CZ  PHE A 185      17.470  41.810  36.640  1.00  0.00           C
ATOM   2820  HZ  PHE A 185      17.760  40.840  36.250  1.00  0.00           H
ATOM   2821  CD2 PHE A 185      17.810  44.150  36.790  1.00  0.00           C
ATOM   2822  HD2 PHE A 185      18.400  45.040  36.610  1.00  0.00           H
ATOM   2823  CE2 PHE A 185      18.160  42.970  36.240  1.00  0.00           C
ATOM   2824  HE2 PHE A 185      18.900  42.790  35.470  1.00  0.00           H
ATOM   2825  C   PHE A 185      14.740  47.560  38.270  1.00  0.00           C
ATOM   2826  O   PHE A 185      15.600  48.300  38.730  1.00  0.00           O
ATOM   2827  N   VAL A 186      13.450  47.830  38.210  1.00  0.00           N
ATOM   2828  HN  VAL A 186      12.810  47.130  37.900  1.00  0.00           H
ATOM   2829  CA  VAL A 186      13.030  49.150  38.570  1.00  0.00           C
ATOM   2830  HA  VAL A 186      13.650  49.980  38.290  1.00  0.00           H
ATOM   2831  CB  VAL A 186      11.710  49.450  38.030  1.00  0.00           C
ATOM   2832  HB  VAL A 186      11.230  50.310  38.540  1.00  0.00           H
ATOM   2833  CG1 VAL A 186      11.880  49.660  36.540  1.00  0.00           C
ATOM   2834 1HG1 VAL A 186      12.090  48.730  35.990  1.00  0.00           H
ATOM   2835 2HG1 VAL A 186      12.610  50.480  36.380  1.00  0.00           H
ATOM   2836 3HG1 VAL A 186      11.040  50.200  36.050  1.00  0.00           H
ATOM   2837  CG2 VAL A 186      10.640  48.340  38.230  1.00  0.00           C
ATOM   2838 1HG2 VAL A 186       9.620  48.710  37.980  1.00  0.00           H
ATOM   2839 2HG2 VAL A 186      10.590  47.960  39.280  1.00  0.00           H
ATOM   2840 3HG2 VAL A 186      10.820  47.580  37.440  1.00  0.00           H
ATOM   2841  C   VAL A 186      12.950  49.100  40.090  1.00  0.00           C
ATOM   2842  O   VAL A 186      12.690  48.070  40.740  1.00  0.00           O
ATOM   2843  N   ASP A 187      13.230  50.260  40.710  1.00  0.00           N
ATOM   2844  HN  ASP A 187      13.600  51.000  40.150  1.00  0.00           H
ATOM   2845  CA  ASP A 187      13.110  50.600  42.120  1.00  0.00           C
ATOM   2846  HA  ASP A 187      13.840  50.020  42.670  1.00  0.00           H
ATOM   2847  CB  ASP A 187      13.490  52.110  42.280  1.00  0.00           C
ATOM   2848  HB1 ASP A 187      14.480  52.320  41.830  1.00  0.00           H
ATOM   2849  HB2 ASP A 187      13.510  52.320  43.370  1.00  0.00           H
ATOM   2850  CG  ASP A 187      12.580  53.090  41.530  1.00  0.00           C
ATOM   2851  OD1 ASP A 187      11.690  52.610  40.790  1.00  0.00           O
ATOM   2852  OD2 ASP A 187      12.770  54.290  41.680  1.00  0.00           O
ATOM   2853  C   ASP A 187      11.790  50.290  42.810  1.00  0.00           C
ATOM   2854  O   ASP A 187      11.840  49.820  43.950  1.00  0.00           O
ATOM   2855  N   ARG A 188      10.640  50.460  42.100  1.00  0.00           N
ATOM   2856  HN  ARG A 188      10.860  51.050  41.330  1.00  0.00           H
ATOM   2857  CA  ARG A 188       9.300  49.890  42.280  1.00  0.00           C
ATOM   2858  HA  ARG A 188       8.840  50.520  43.030  1.00  0.00           H
ATOM   2859  CB  ARG A 188       8.510  50.040  40.970  1.00  0.00           C
ATOM   2860  HB1 ARG A 188       7.490  49.620  41.110  1.00  0.00           H
ATOM   2861  HB2 ARG A 188       9.010  49.520  40.130  1.00  0.00           H
ATOM   2862  CG  ARG A 188       8.200  51.510  40.560  1.00  0.00           C
ATOM   2863  HG1 ARG A 188       7.350  51.490  39.840  1.00  0.00           H
ATOM   2864  HG2 ARG A 188       9.080  51.870  39.980  1.00  0.00           H
ATOM   2865  CD  ARG A 188       8.050  52.560  41.630  1.00  0.00           C
ATOM   2866  HD1 ARG A 188       7.990  53.560  41.150  1.00  0.00           H
ATOM   2867  HD2 ARG A 188       8.840  52.470  42.410  1.00  0.00           H
ATOM   2868  NE  ARG A 188       6.800  52.210  42.310  1.00  0.00           N
ATOM   2869  HE  ARG A 188       6.160  51.620  41.810  1.00  0.00           H
ATOM   2870  CZ  ARG A 188       6.160  52.930  43.170  1.00  0.00           C
ATOM   2871  NH1 ARG A 188       6.640  53.980  43.830  1.00  0.00           N
ATOM   2872 1HH1 ARG A 188       7.500  54.310  43.440  1.00  0.00           H
ATOM   2873 2HH1 ARG A 188       6.080  54.670  44.280  1.00  0.00           H
ATOM   2874  NH2 ARG A 188       4.880  52.560  43.360  1.00  0.00           N
ATOM   2875 1HH2 ARG A 188       4.680  51.610  43.100  1.00  0.00           H
ATOM   2876 2HH2 ARG A 188       4.330  53.090  44.010  1.00  0.00           H
ATOM   2877  C   ARG A 188       9.090  48.570  42.930  1.00  0.00           C
ATOM   2878  O   ARG A 188       9.930  47.610  42.930  1.00  0.00           O
ATOM   2879  N   GLN A 189       7.910  48.340  43.620  1.00  0.00           N
ATOM   2880  HN  GLN A 189       7.310  49.140  43.700  1.00  0.00           H
ATOM   2881  CA  GLN A 189       7.480  47.080  44.270  1.00  0.00           C
ATOM   2882  HA  GLN A 189       8.370  46.840  44.830  1.00  0.00           H
ATOM   2883  CB  GLN A 189       6.250  47.230  45.220  1.00  0.00           C
ATOM   2884  HB1 GLN A 189       6.160  46.200  45.620  1.00  0.00           H
ATOM   2885  HB2 GLN A 189       5.360  47.620  44.690  1.00  0.00           H
ATOM   2886  CG  GLN A 189       6.280  48.300  46.410  1.00  0.00           C
ATOM   2887  HG1 GLN A 189       5.580  47.880  47.160  1.00  0.00           H
ATOM   2888  HG2 GLN A 189       5.910  49.310  46.130  1.00  0.00           H
ATOM   2889  CD  GLN A 189       7.700  48.410  46.960  1.00  0.00           C
ATOM   2890  OE1 GLN A 189       8.530  49.080  46.370  1.00  0.00           O
ATOM   2891  NE2 GLN A 189       8.070  47.770  48.080  1.00  0.00           N
ATOM   2892 1HE2 GLN A 189       7.410  47.140  48.500  1.00  0.00           H
ATOM   2893 2HE2 GLN A 189       9.040  47.710  48.300  1.00  0.00           H
ATOM   2894  C   GLN A 189       7.240  45.940  43.330  1.00  0.00           C
ATOM   2895  O   GLN A 189       6.870  46.150  42.190  1.00  0.00           O
ATOM   2896  N   THR A 190       7.590  44.750  43.830  1.00  0.00           N
ATOM   2897  HN  THR A 190       7.990  44.730  44.740  1.00  0.00           H
ATOM   2898  CA  THR A 190       7.290  43.490  43.110  1.00  0.00           C
ATOM   2899  HA  THR A 190       7.320  42.710  43.850  1.00  0.00           H
ATOM   2900  CB  THR A 190       5.800  43.410  42.520  1.00  0.00           C
ATOM   2901  HB  THR A 190       5.770  44.020  41.600  1.00  0.00           H
ATOM   2902  OG1 THR A 190       4.790  43.860  43.420  1.00  0.00           O
ATOM   2903  HG1 THR A 190       5.060  43.540  44.280  1.00  0.00           H
ATOM   2904  CG2 THR A 190       5.430  41.970  42.150  1.00  0.00           C
ATOM   2905 1HG2 THR A 190       5.480  41.320  43.050  1.00  0.00           H
ATOM   2906 2HG2 THR A 190       6.160  41.570  41.420  1.00  0.00           H
ATOM   2907 3HG2 THR A 190       4.400  41.870  41.760  1.00  0.00           H
ATOM   2908  C   THR A 190       8.300  43.090  42.100  1.00  0.00           C
ATOM   2909  O   THR A 190       8.100  43.030  40.850  1.00  0.00           O
ATOM   2910  N   ALA A 191       9.510  42.850  42.550  1.00  0.00           N
ATOM   2911  HN  ALA A 191       9.670  42.740  43.530  1.00  0.00           H
ATOM   2912  CA  ALA A 191      10.640  42.630  41.780  1.00  0.00           C
ATOM   2913  HA  ALA A 191      10.700  43.480  41.120  1.00  0.00           H
ATOM   2914  CB  ALA A 191      11.930  42.640  42.590  1.00  0.00           C
ATOM   2915  HB1 ALA A 191      12.180  43.670  42.930  1.00  0.00           H
ATOM   2916  HB2 ALA A 191      12.840  42.360  42.020  1.00  0.00           H
ATOM   2917  HB3 ALA A 191      11.940  41.900  43.420  1.00  0.00           H
ATOM   2918  C   ALA A 191      10.760  41.420  40.800  1.00  0.00           C
ATOM   2919  O   ALA A 191      10.130  40.360  41.020  1.00  0.00           O
ATOM   2920  N   GLN A 192      11.580  41.500  39.730  1.00  0.00           N
ATOM   2921  HN  GLN A 192      12.060  42.340  39.480  1.00  0.00           H
ATOM   2922  CA  GLN A 192      12.140  40.310  39.030  1.00  0.00           C
ATOM   2923  HA  GLN A 192      11.350  39.590  38.920  1.00  0.00           H
ATOM   2924  CB  GLN A 192      12.820  40.710  37.690  1.00  0.00           C
ATOM   2925  HB1 GLN A 192      13.190  39.840  37.120  1.00  0.00           H
ATOM   2926  HB2 GLN A 192      13.710  41.380  37.690  1.00  0.00           H
ATOM   2927  CG  GLN A 192      11.770  41.300  36.660  1.00  0.00           C
ATOM   2928  HG1 GLN A 192      12.130  41.240  35.620  1.00  0.00           H
ATOM   2929  HG2 GLN A 192      11.410  42.350  36.800  1.00  0.00           H
ATOM   2930  CD  GLN A 192      10.490  40.440  36.630  1.00  0.00           C
ATOM   2931  OE1 GLN A 192       9.500  40.820  37.290  1.00  0.00           O
ATOM   2932  NE2 GLN A 192      10.570  39.330  35.850  1.00  0.00           N
ATOM   2933 1HE2 GLN A 192       9.800  38.700  35.730  1.00  0.00           H
ATOM   2934 2HE2 GLN A 192      11.450  39.030  35.470  1.00  0.00           H
ATOM   2935  C   GLN A 192      13.280  39.650  39.810  1.00  0.00           C
ATOM   2936  O   GLN A 192      13.920  40.320  40.630  1.00  0.00           O
ATOM   2937  N   ALA A 193      13.580  38.330  39.500  1.00  0.00           N
ATOM   2938  HN  ALA A 193      13.030  37.840  38.820  1.00  0.00           H
ATOM   2939  CA  ALA A 193      14.750  37.660  39.950  1.00  0.00           C
ATOM   2940  HA  ALA A 193      15.210  38.180  40.780  1.00  0.00           H
ATOM   2941  CB  ALA A 193      14.300  36.220  40.210  1.00  0.00           C
ATOM   2942  HB1 ALA A 193      13.480  36.120  40.950  1.00  0.00           H
ATOM   2943  HB2 ALA A 193      15.140  35.660  40.690  1.00  0.00           H
ATOM   2944  HB3 ALA A 193      14.090  35.740  39.230  1.00  0.00           H
ATOM   2945  C   ALA A 193      15.830  37.760  38.950  1.00  0.00           C
ATOM   2946  O   ALA A 193      15.650  37.960  37.740  1.00  0.00           O
ATOM   2947  N   ALA A 194      17.190  37.540  39.350  1.00  0.00           N
ATOM   2948  HN  ALA A 194      17.390  37.360  40.310  1.00  0.00           H
ATOM   2949  CA  ALA A 194      18.380  37.520  38.500  1.00  0.00           C
ATOM   2950  HA  ALA A 194      18.340  38.390  37.870  1.00  0.00           H
ATOM   2951  CB  ALA A 194      19.650  37.640  39.340  1.00  0.00           C
ATOM   2952  HB1 ALA A 194      20.550  37.840  38.720  1.00  0.00           H
ATOM   2953  HB2 ALA A 194      19.610  36.670  39.890  1.00  0.00           H
ATOM   2954  HB3 ALA A 194      19.490  38.510  40.010  1.00  0.00           H
ATOM   2955  C   ALA A 194      18.510  36.360  37.520  1.00  0.00           C
ATOM   2956  O   ALA A 194      19.020  36.620  36.440  1.00  0.00           O
ATOM   2957  N   GLY A 195      18.030  35.140  37.840  1.00  0.00           N
ATOM   2958  HN  GLY A 195      17.730  34.990  38.780  1.00  0.00           H
ATOM   2959  CA  GLY A 195      18.200  34.000  36.940  1.00  0.00           C
ATOM   2960  HA1 GLY A 195      17.830  34.270  35.960  1.00  0.00           H
ATOM   2961  HA2 GLY A 195      17.590  33.200  37.330  1.00  0.00           H
ATOM   2962  C   GLY A 195      19.640  33.400  36.760  1.00  0.00           C
ATOM   2963  O   GLY A 195      20.450  33.390  37.670  1.00  0.00           O
ATOM   2964  N   THR A 196      19.980  32.920  35.560  1.00  0.00           N
ATOM   2965  HN  THR A 196      19.400  32.920  34.740  1.00  0.00           H
ATOM   2966  CA  THR A 196      21.390  32.330  35.410  1.00  0.00           C
ATOM   2967  HA  THR A 196      21.700  31.600  36.130  1.00  0.00           H
ATOM   2968  CB  THR A 196      21.470  31.550  34.210  1.00  0.00           C
ATOM   2969  HB  THR A 196      21.240  32.200  33.350  1.00  0.00           H
ATOM   2970  OG1 THR A 196      20.580  30.480  34.160  1.00  0.00           O
ATOM   2971  HG1 THR A 196      20.770  30.100  33.300  1.00  0.00           H
ATOM   2972  CG2 THR A 196      22.910  31.060  34.000  1.00  0.00           C
ATOM   2973 1HG2 THR A 196      23.280  30.520  34.890  1.00  0.00           H
ATOM   2974 2HG2 THR A 196      23.640  31.890  33.890  1.00  0.00           H
ATOM   2975 3HG2 THR A 196      22.960  30.320  33.170  1.00  0.00           H
ATOM   2976  C   THR A 196      22.410  33.370  35.570  1.00  0.00           C
ATOM   2977  O   THR A 196      22.330  34.500  34.980  1.00  0.00           O
ATOM   2978  N   ASP A 197      23.440  33.100  36.430  1.00  0.00           N
ATOM   2979  HN  ASP A 197      23.520  32.200  36.870  1.00  0.00           H
ATOM   2980  CA  ASP A 197      24.510  33.980  36.690  1.00  0.00           C
ATOM   2981  HA  ASP A 197      24.170  35.010  36.700  1.00  0.00           H
ATOM   2982  CB  ASP A 197      25.190  33.880  38.050  1.00  0.00           C
ATOM   2983  HB1 ASP A 197      25.750  32.930  38.220  1.00  0.00           H
ATOM   2984  HB2 ASP A 197      24.340  33.840  38.750  1.00  0.00           H
ATOM   2985  CG  ASP A 197      26.190  34.990  38.360  1.00  0.00           C
ATOM   2986  OD1 ASP A 197      27.020  34.790  39.320  1.00  0.00           O
ATOM   2987  OD2 ASP A 197      26.090  36.060  37.790  1.00  0.00           O
ATOM   2988  C   ASP A 197      25.550  33.780  35.600  1.00  0.00           C
ATOM   2989  O   ASP A 197      26.530  33.060  35.770  1.00  0.00           O
ATOM   2990  N   THR A 198      25.230  34.290  34.330  1.00  0.00           N
ATOM   2991  HN  THR A 198      24.340  34.680  34.090  1.00  0.00           H
ATOM   2992  CA  THR A 198      26.140  34.050  33.220  1.00  0.00           C
ATOM   2993  HA  THR A 198      26.300  32.990  33.090  1.00  0.00           H
ATOM   2994  CB  THR A 198      25.580  34.580  31.870  1.00  0.00           C
ATOM   2995  HB  THR A 198      25.630  35.670  31.710  1.00  0.00           H
ATOM   2996  OG1 THR A 198      24.190  34.140  31.790  1.00  0.00           O
ATOM   2997  HG1 THR A 198      23.910  34.110  30.880  1.00  0.00           H
ATOM   2998  CG2 THR A 198      26.350  33.990  30.650  1.00  0.00           C
ATOM   2999 1HG2 THR A 198      27.380  34.410  30.580  1.00  0.00           H
ATOM   3000 2HG2 THR A 198      25.770  34.280  29.740  1.00  0.00           H
ATOM   3001 3HG2 THR A 198      26.450  32.890  30.580  1.00  0.00           H
ATOM   3002  C   THR A 198      27.500  34.680  33.410  1.00  0.00           C
ATOM   3003  O   THR A 198      27.670  35.860  33.750  1.00  0.00           O
ATOM   3004  N   THR A 199      28.630  34.010  33.040  1.00  0.00           N
ATOM   3005  HN  THR A 199      28.360  33.190  32.540  1.00  0.00           H
ATOM   3006  CA  THR A 199      30.000  34.400  33.070  1.00  0.00           C
ATOM   3007  HA  THR A 199      30.030  35.180  33.820  1.00  0.00           H
ATOM   3008  CB  THR A 199      30.960  33.290  33.540  1.00  0.00           C
ATOM   3009  HB  THR A 199      30.750  32.420  32.890  1.00  0.00           H
ATOM   3010  OG1 THR A 199      30.740  32.990  34.920  1.00  0.00           O
ATOM   3011  HG1 THR A 199      29.970  32.410  34.880  1.00  0.00           H
ATOM   3012  CG2 THR A 199      32.390  33.750  33.580  1.00  0.00           C
ATOM   3013 1HG2 THR A 199      33.050  32.890  33.840  1.00  0.00           H
ATOM   3014 2HG2 THR A 199      32.700  34.530  34.300  1.00  0.00           H
ATOM   3015 3HG2 THR A 199      32.860  33.980  32.590  1.00  0.00           H
ATOM   3016  C   THR A 199      30.520  35.080  31.720  1.00  0.00           C
ATOM   3017  O   THR A 199      30.400  34.440  30.690  1.00  0.00           O
ATOM   3018  N   ILE A 200      31.020  36.310  31.690  1.00  0.00           N
ATOM   3019  HN  ILE A 200      31.200  36.780  32.550  1.00  0.00           H
ATOM   3020  CA  ILE A 200      31.420  37.030  30.510  1.00  0.00           C
ATOM   3021  HA  ILE A 200      30.640  36.860  29.780  1.00  0.00           H
ATOM   3022  CB  ILE A 200      31.540  38.540  30.800  1.00  0.00           C
ATOM   3023  HB  ILE A 200      32.480  38.610  31.400  1.00  0.00           H
ATOM   3024  CG2 ILE A 200      31.850  39.340  29.460  1.00  0.00           C
ATOM   3025 1HG2 ILE A 200      32.830  39.040  29.020  1.00  0.00           H
ATOM   3026 2HG2 ILE A 200      31.950  40.400  29.760  1.00  0.00           H
ATOM   3027 3HG2 ILE A 200      31.150  39.150  28.620  1.00  0.00           H
ATOM   3028  CG1 ILE A 200      30.410  39.160  31.560  1.00  0.00           C
ATOM   3029 1HG1 ILE A 200      29.940  38.550  32.360  1.00  0.00           H
ATOM   3030 2HG1 ILE A 200      29.560  39.280  30.850  1.00  0.00           H
ATOM   3031  CD  ILE A 200      30.600  40.440  32.390  1.00  0.00           C
ATOM   3032  HD1 ILE A 200      29.620  40.640  32.860  1.00  0.00           H
ATOM   3033  HD2 ILE A 200      30.960  41.320  31.800  1.00  0.00           H
ATOM   3034  HD3 ILE A 200      31.400  40.210  33.120  1.00  0.00           H
ATOM   3035  C   ILE A 200      32.700  36.390  29.850  1.00  0.00           C
ATOM   3036  O   ILE A 200      33.830  36.610  30.250  1.00  0.00           O
ATOM   3037  N   THR A 201      32.540  35.630  28.750  1.00  0.00           N
ATOM   3038  HN  THR A 201      31.660  35.620  28.270  1.00  0.00           H
ATOM   3039  CA  THR A 201      33.650  34.870  28.100  1.00  0.00           C
ATOM   3040  HA  THR A 201      34.030  34.160  28.830  1.00  0.00           H
ATOM   3041  CB  THR A 201      33.100  34.050  26.940  1.00  0.00           C
ATOM   3042  HB  THR A 201      32.450  34.720  26.340  1.00  0.00           H
ATOM   3043  OG1 THR A 201      32.400  32.920  27.460  1.00  0.00           O
ATOM   3044  HG1 THR A 201      31.750  32.600  26.820  1.00  0.00           H
ATOM   3045  CG2 THR A 201      34.230  33.360  26.110  1.00  0.00           C
ATOM   3046 1HG2 THR A 201      34.770  34.010  25.390  1.00  0.00           H
ATOM   3047 2HG2 THR A 201      33.730  32.600  25.490  1.00  0.00           H
ATOM   3048 3HG2 THR A 201      35.010  32.950  26.790  1.00  0.00           H
ATOM   3049  C   THR A 201      34.780  35.690  27.510  1.00  0.00           C
ATOM   3050  O   THR A 201      35.920  35.330  27.690  1.00  0.00           O
ATOM   3051  N   VAL A 202      34.630  36.840  26.820  1.00  0.00           N
ATOM   3052  HN  VAL A 202      33.710  37.140  26.610  1.00  0.00           H
ATOM   3053  CA  VAL A 202      35.710  37.650  26.290  1.00  0.00           C
ATOM   3054  HA  VAL A 202      36.240  37.010  25.600  1.00  0.00           H
ATOM   3055  CB  VAL A 202      35.010  38.740  25.440  1.00  0.00           C
ATOM   3056  HB  VAL A 202      34.400  38.190  24.690  1.00  0.00           H
ATOM   3057  CG1 VAL A 202      34.070  39.700  26.220  1.00  0.00           C
ATOM   3058 1HG1 VAL A 202      33.240  39.070  26.580  1.00  0.00           H
ATOM   3059 2HG1 VAL A 202      33.680  40.540  25.590  1.00  0.00           H
ATOM   3060 3HG1 VAL A 202      34.560  40.160  27.100  1.00  0.00           H
ATOM   3061  CG2 VAL A 202      36.010  39.520  24.730  1.00  0.00           C
ATOM   3062 1HG2 VAL A 202      35.430  40.280  24.160  1.00  0.00           H
ATOM   3063 2HG2 VAL A 202      36.640  39.030  23.960  1.00  0.00           H
ATOM   3064 3HG2 VAL A 202      36.670  40.020  25.470  1.00  0.00           H
ATOM   3065  C   VAL A 202      36.600  38.170  27.440  1.00  0.00           C
ATOM   3066  O   VAL A 202      37.820  38.020  27.460  1.00  0.00           O
ATOM   3067  N   ASN A 203      36.000  38.590  28.600  1.00  0.00           N
ATOM   3068  HN  ASN A 203      35.000  38.540  28.600  1.00  0.00           H
ATOM   3069  CA  ASN A 203      36.710  38.900  29.880  1.00  0.00           C
ATOM   3070  HA  ASN A 203      37.440  39.630  29.560  1.00  0.00           H
ATOM   3071  CB  ASN A 203      35.690  39.470  30.960  1.00  0.00           C
ATOM   3072  HB1 ASN A 203      36.320  39.780  31.820  1.00  0.00           H
ATOM   3073  HB2 ASN A 203      34.980  38.710  31.340  1.00  0.00           H
ATOM   3074  CG  ASN A 203      35.030  40.780  30.460  1.00  0.00           C
ATOM   3075  OD1 ASN A 203      35.210  41.200  29.310  1.00  0.00           O
ATOM   3076  ND2 ASN A 203      34.340  41.590  31.270  1.00  0.00           N
ATOM   3077 1HD2 ASN A 203      34.030  42.430  30.850  1.00  0.00           H
ATOM   3078 2HD2 ASN A 203      34.000  41.330  32.180  1.00  0.00           H
ATOM   3079  C   ASN A 203      37.550  37.800  30.440  1.00  0.00           C
ATOM   3080  O   ASN A 203      38.660  38.120  30.800  1.00  0.00           O
ATOM   3081  N   VAL A 204      37.090  36.590  30.660  1.00  0.00           N
ATOM   3082  HN  VAL A 204      36.220  36.310  30.260  1.00  0.00           H
ATOM   3083  CA  VAL A 204      37.890  35.500  31.120  1.00  0.00           C
ATOM   3084  HA  VAL A 204      38.240  35.910  32.060  1.00  0.00           H
ATOM   3085  CB  VAL A 204      37.170  34.150  31.390  1.00  0.00           C
ATOM   3086  HB  VAL A 204      36.630  33.950  30.440  1.00  0.00           H
ATOM   3087  CG1 VAL A 204      38.250  33.080  31.710  1.00  0.00           C
ATOM   3088 1HG1 VAL A 204      37.670  32.140  31.850  1.00  0.00           H
ATOM   3089 2HG1 VAL A 204      38.730  33.280  32.690  1.00  0.00           H
ATOM   3090 3HG1 VAL A 204      38.980  32.810  30.920  1.00  0.00           H
ATOM   3091  CG2 VAL A 204      36.200  34.330  32.600  1.00  0.00           C
ATOM   3092 1HG2 VAL A 204      36.720  34.590  33.550  1.00  0.00           H
ATOM   3093 2HG2 VAL A 204      35.540  33.450  32.770  1.00  0.00           H
ATOM   3094 3HG2 VAL A 204      35.550  35.210  32.370  1.00  0.00           H
ATOM   3095  C   VAL A 204      39.090  35.170  30.110  1.00  0.00           C
ATOM   3096  O   VAL A 204      40.260  34.940  30.490  1.00  0.00           O
ATOM   3097  N   LEU A 205      38.830  35.300  28.810  1.00  0.00           N
ATOM   3098  HN  LEU A 205      37.960  35.630  28.460  1.00  0.00           H
ATOM   3099  CA  LEU A 205      39.830  35.140  27.790  1.00  0.00           C
ATOM   3100  HA  LEU A 205      40.300  34.200  28.050  1.00  0.00           H
ATOM   3101  CB  LEU A 205      39.270  35.050  26.330  1.00  0.00           C
ATOM   3102  HB1 LEU A 205      40.060  35.050  25.550  1.00  0.00           H
ATOM   3103  HB2 LEU A 205      38.660  35.960  26.150  1.00  0.00           H
ATOM   3104  CG  LEU A 205      38.400  33.720  25.990  1.00  0.00           C
ATOM   3105  HG  LEU A 205      37.530  33.770  26.680  1.00  0.00           H
ATOM   3106  CD1 LEU A 205      37.790  33.780  24.600  1.00  0.00           C
ATOM   3107 1HD1 LEU A 205      36.970  34.530  24.520  1.00  0.00           H
ATOM   3108 2HD1 LEU A 205      37.370  32.830  24.210  1.00  0.00           H
ATOM   3109 3HD1 LEU A 205      38.600  34.020  23.890  1.00  0.00           H
ATOM   3110  CD2 LEU A 205      39.180  32.400  26.140  1.00  0.00           C
ATOM   3111 1HD2 LEU A 205      39.360  32.200  27.220  1.00  0.00           H
ATOM   3112 2HD2 LEU A 205      40.150  32.460  25.600  1.00  0.00           H
ATOM   3113 3HD2 LEU A 205      38.630  31.570  25.650  1.00  0.00           H
ATOM   3114  C   LEU A 205      40.960  36.180  27.860  1.00  0.00           C
ATOM   3115  O   LEU A 205      42.090  35.920  27.640  1.00  0.00           O
ATOM   3116  N   ALA A 206      40.610  37.450  28.090  1.00  0.00           N
ATOM   3117  HN  ALA A 206      39.660  37.590  27.830  1.00  0.00           H
ATOM   3118  CA  ALA A 206      41.480  38.500  28.390  1.00  0.00           C
ATOM   3119  HA  ALA A 206      42.170  38.720  27.580  1.00  0.00           H
ATOM   3120  CB  ALA A 206      40.720  39.860  28.570  1.00  0.00           C
ATOM   3121  HB1 ALA A 206      41.460  40.680  28.560  1.00  0.00           H
ATOM   3122  HB2 ALA A 206      40.170  39.840  29.530  1.00  0.00           H
ATOM   3123  HB3 ALA A 206      39.950  40.130  27.820  1.00  0.00           H
ATOM   3124  C   ALA A 206      42.260  38.220  29.670  1.00  0.00           C
ATOM   3125  O   ALA A 206      43.460  38.400  29.690  1.00  0.00           O
ATOM   3126  N   TRP A 207      41.560  37.730  30.690  1.00  0.00           N
ATOM   3127  HN  TRP A 207      40.570  37.720  30.650  1.00  0.00           H
ATOM   3128  CA  TRP A 207      42.200  37.200  31.900  1.00  0.00           C
ATOM   3129  HA  TRP A 207      42.860  37.960  32.310  1.00  0.00           H
ATOM   3130  CB  TRP A 207      41.140  36.820  32.960  1.00  0.00           C
ATOM   3131  HB1 TRP A 207      40.390  36.090  32.610  1.00  0.00           H
ATOM   3132  HB2 TRP A 207      40.510  37.730  33.090  1.00  0.00           H
ATOM   3133  CG  TRP A 207      41.560  36.340  34.270  1.00  0.00           C
ATOM   3134  CD1 TRP A 207      41.760  36.940  35.480  1.00  0.00           C
ATOM   3135  HD1 TRP A 207      41.800  38.020  35.570  1.00  0.00           H
ATOM   3136  NE1 TRP A 207      41.580  36.050  36.550  1.00  0.00           N
ATOM   3137  HE1 TRP A 207      41.780  36.220  37.490  1.00  0.00           H
ATOM   3138  CE2 TRP A 207      41.400  34.830  35.970  1.00  0.00           C
ATOM   3139  CD2 TRP A 207      41.390  34.990  34.550  1.00  0.00           C
ATOM   3140  CE3 TRP A 207      41.270  33.840  33.720  1.00  0.00           C
ATOM   3141  HE3 TRP A 207      41.260  33.830  32.640  1.00  0.00           H
ATOM   3142  CZ3 TRP A 207      41.280  32.620  34.430  1.00  0.00           C
ATOM   3143  HZ3 TRP A 207      41.180  31.720  33.840  1.00  0.00           H
ATOM   3144  CZ2 TRP A 207      41.330  33.610  36.610  1.00  0.00           C
ATOM   3145  HZ2 TRP A 207      41.440  33.550  37.680  1.00  0.00           H
ATOM   3146  CH2 TRP A 207      41.200  32.470  35.810  1.00  0.00           C
ATOM   3147  HH2 TRP A 207      41.210  31.470  36.220  1.00  0.00           H
ATOM   3148  C   TRP A 207      43.220  36.060  31.610  1.00  0.00           C
ATOM   3149  O   TRP A 207      44.310  36.060  32.180  1.00  0.00           O
ATOM   3150  N   LEU A 208      43.030  35.120  30.720  1.00  0.00           N
ATOM   3151  HN  LEU A 208      42.190  35.120  30.190  1.00  0.00           H
ATOM   3152  CA  LEU A 208      44.110  34.150  30.420  1.00  0.00           C
ATOM   3153  HA  LEU A 208      44.480  33.730  31.340  1.00  0.00           H
ATOM   3154  CB  LEU A 208      43.590  32.990  29.570  1.00  0.00           C
ATOM   3155  HB1 LEU A 208      44.390  32.270  29.330  1.00  0.00           H
ATOM   3156  HB2 LEU A 208      43.230  33.330  28.570  1.00  0.00           H
ATOM   3157  CG  LEU A 208      42.340  32.150  30.040  1.00  0.00           C
ATOM   3158  HG  LEU A 208      41.440  32.790  30.150  1.00  0.00           H
ATOM   3159  CD1 LEU A 208      42.020  31.080  28.980  1.00  0.00           C
ATOM   3160 1HD1 LEU A 208      41.860  31.630  28.030  1.00  0.00           H
ATOM   3161 2HD1 LEU A 208      41.240  30.360  29.320  1.00  0.00           H
ATOM   3162 3HD1 LEU A 208      42.900  30.430  28.770  1.00  0.00           H
ATOM   3163  CD2 LEU A 208      42.690  31.450  31.400  1.00  0.00           C
ATOM   3164 1HD2 LEU A 208      43.330  30.540  31.350  1.00  0.00           H
ATOM   3165 2HD2 LEU A 208      41.720  31.070  31.800  1.00  0.00           H
ATOM   3166 3HD2 LEU A 208      43.030  32.210  32.130  1.00  0.00           H
ATOM   3167  C   LEU A 208      45.350  34.720  29.710  1.00  0.00           C
ATOM   3168  O   LEU A 208      46.470  34.310  30.010  1.00  0.00           O
ATOM   3169  N   TYR A 209      45.090  35.760  28.870  1.00  0.00           N
ATOM   3170  HN  TYR A 209      44.130  35.980  28.710  1.00  0.00           H
ATOM   3171  CA  TYR A 209      46.110  36.630  28.280  1.00  0.00           C
ATOM   3172  HA  TYR A 209      46.820  35.980  27.790  1.00  0.00           H
ATOM   3173  CB  TYR A 209      45.670  37.620  27.110  1.00  0.00           C
ATOM   3174  HB1 TYR A 209      46.570  38.230  26.860  1.00  0.00           H
ATOM   3175  HB2 TYR A 209      44.780  38.210  27.400  1.00  0.00           H
ATOM   3176  CG  TYR A 209      45.340  36.890  25.860  1.00  0.00           C
ATOM   3177  CD1 TYR A 209      46.300  35.980  25.270  1.00  0.00           C
ATOM   3178  HD1 TYR A 209      47.220  35.760  25.780  1.00  0.00           H
ATOM   3179  CE1 TYR A 209      46.040  35.330  24.020  1.00  0.00           C
ATOM   3180  HE1 TYR A 209      46.760  34.630  23.630  1.00  0.00           H
ATOM   3181  CZ  TYR A 209      44.830  35.580  23.420  1.00  0.00           C
ATOM   3182  OH  TYR A 209      44.490  34.920  22.250  1.00  0.00           O
ATOM   3183  HH  TYR A 209      45.250  34.450  21.910  1.00  0.00           H
ATOM   3184  CD2 TYR A 209      44.170  37.160  25.200  1.00  0.00           C
ATOM   3185  HD2 TYR A 209      43.470  37.920  25.520  1.00  0.00           H
ATOM   3186  CE2 TYR A 209      43.910  36.540  23.980  1.00  0.00           C
ATOM   3187  HE2 TYR A 209      42.950  36.710  23.510  1.00  0.00           H
ATOM   3188  C   TYR A 209      46.820  37.410  29.360  1.00  0.00           C
ATOM   3189  O   TYR A 209      48.070  37.480  29.320  1.00  0.00           O
ATOM   3190  N   ALA A 210      46.140  37.880  30.420  1.00  0.00           N
ATOM   3191  HN  ALA A 210      45.150  37.770  30.420  1.00  0.00           H
ATOM   3192  CA  ALA A 210      46.790  38.520  31.560  1.00  0.00           C
ATOM   3193  HA  ALA A 210      47.450  39.300  31.200  1.00  0.00           H
ATOM   3194  CB  ALA A 210      45.710  39.000  32.440  1.00  0.00           C
ATOM   3195  HB1 ALA A 210      46.000  39.930  32.980  1.00  0.00           H
ATOM   3196  HB2 ALA A 210      45.350  38.210  33.140  1.00  0.00           H
ATOM   3197  HB3 ALA A 210      44.780  39.270  31.890  1.00  0.00           H
ATOM   3198  C   ALA A 210      47.740  37.650  32.410  1.00  0.00           C
ATOM   3199  O   ALA A 210      48.830  38.100  32.810  1.00  0.00           O
ATOM   3200  N   ALA A 211      47.270  36.380  32.680  1.00  0.00           N
ATOM   3201  HN  ALA A 211      46.370  36.110  32.350  1.00  0.00           H
ATOM   3202  CA  ALA A 211      48.010  35.280  33.230  1.00  0.00           C
ATOM   3203  HA  ALA A 211      48.240  35.600  34.240  1.00  0.00           H
ATOM   3204  CB  ALA A 211      47.200  34.000  33.380  1.00  0.00           C
ATOM   3205  HB1 ALA A 211      46.900  33.530  32.420  1.00  0.00           H
ATOM   3206  HB2 ALA A 211      46.330  34.260  34.010  1.00  0.00           H
ATOM   3207  HB3 ALA A 211      47.790  33.190  33.890  1.00  0.00           H
ATOM   3208  C   ALA A 211      49.280  34.940  32.470  1.00  0.00           C
ATOM   3209  O   ALA A 211      50.350  34.920  33.000  1.00  0.00           O
ATOM   3210  N   VAL A 212      49.210  34.810  31.150  1.00  0.00           N
ATOM   3211  HN  VAL A 212      48.260  34.870  30.860  1.00  0.00           H
ATOM   3212  CA  VAL A 212      50.310  34.590  30.230  1.00  0.00           C
ATOM   3213  HA  VAL A 212      50.950  33.890  30.740  1.00  0.00           H
ATOM   3214  CB  VAL A 212      49.900  34.170  28.810  1.00  0.00           C
ATOM   3215  HB  VAL A 212      49.010  34.770  28.520  1.00  0.00           H
ATOM   3216  CG1 VAL A 212      50.990  34.370  27.690  1.00  0.00           C
ATOM   3217 1HG1 VAL A 212      51.350  35.410  27.510  1.00  0.00           H
ATOM   3218 2HG1 VAL A 212      50.740  33.970  26.690  1.00  0.00           H
ATOM   3219 3HG1 VAL A 212      51.820  33.690  27.990  1.00  0.00           H
ATOM   3220  CG2 VAL A 212      49.580  32.760  28.900  1.00  0.00           C
ATOM   3221 1HG2 VAL A 212      49.430  32.270  27.910  1.00  0.00           H
ATOM   3222 2HG2 VAL A 212      48.810  32.440  29.630  1.00  0.00           H
ATOM   3223 3HG2 VAL A 212      50.460  32.200  29.260  1.00  0.00           H
ATOM   3224  C   VAL A 212      51.210  35.760  30.150  1.00  0.00           C
ATOM   3225  O   VAL A 212      52.430  35.630  29.960  1.00  0.00           O
ATOM   3226  N   ILE A 213      50.710  37.020  30.400  1.00  0.00           N
ATOM   3227  HN  ILE A 213      49.730  37.140  30.290  1.00  0.00           H
ATOM   3228  CA  ILE A 213      51.500  38.210  30.530  1.00  0.00           C
ATOM   3229  HA  ILE A 213      52.210  38.190  29.720  1.00  0.00           H
ATOM   3230  CB  ILE A 213      50.530  39.400  30.140  1.00  0.00           C
ATOM   3231  HB  ILE A 213      49.490  39.110  30.430  1.00  0.00           H
ATOM   3232  CG2 ILE A 213      50.860  40.800  30.610  1.00  0.00           C
ATOM   3233 1HG2 ILE A 213      50.120  41.500  30.180  1.00  0.00           H
ATOM   3234 2HG2 ILE A 213      51.890  41.050  30.280  1.00  0.00           H
ATOM   3235 3HG2 ILE A 213      50.780  40.840  31.720  1.00  0.00           H
ATOM   3236  CG1 ILE A 213      50.470  39.460  28.560  1.00  0.00           C
ATOM   3237 1HG1 ILE A 213      50.400  38.380  28.330  1.00  0.00           H
ATOM   3238 2HG1 ILE A 213      51.370  39.890  28.060  1.00  0.00           H
ATOM   3239  CD  ILE A 213      49.260  40.290  27.900  1.00  0.00           C
ATOM   3240  HD1 ILE A 213      49.470  40.150  26.810  1.00  0.00           H
ATOM   3241  HD2 ILE A 213      49.220  41.380  28.110  1.00  0.00           H
ATOM   3242  HD3 ILE A 213      48.250  39.900  28.120  1.00  0.00           H
ATOM   3243  C   ILE A 213      52.250  38.450  31.850  1.00  0.00           C
ATOM   3244  O   ILE A 213      53.240  39.160  31.950  1.00  0.00           O
ATOM   3245  N   ASN A 214      51.800  37.840  32.980  1.00  0.00           N
ATOM   3246  HN  ASN A 214      50.900  37.440  32.870  1.00  0.00           H
ATOM   3247  CA  ASN A 214      52.320  37.990  34.340  1.00  0.00           C
ATOM   3248  HA  ASN A 214      53.000  38.830  34.330  1.00  0.00           H
ATOM   3249  CB  ASN A 214      51.140  38.360  35.300  1.00  0.00           C
ATOM   3250  HB1 ASN A 214      51.300  38.250  36.400  1.00  0.00           H
ATOM   3251  HB2 ASN A 214      50.300  37.720  34.970  1.00  0.00           H
ATOM   3252  CG  ASN A 214      50.760  39.880  35.170  1.00  0.00           C
ATOM   3253  OD1 ASN A 214      51.110  40.710  36.020  1.00  0.00           O
ATOM   3254  ND2 ASN A 214      50.010  40.230  34.040  1.00  0.00           N
ATOM   3255 1HD2 ASN A 214      49.610  41.140  34.040  1.00  0.00           H
ATOM   3256 2HD2 ASN A 214      49.520  39.510  33.540  1.00  0.00           H
ATOM   3257  C   ASN A 214      53.130  36.900  34.920  1.00  0.00           C
ATOM   3258  O   ASN A 214      53.460  37.070  36.090  1.00  0.00           O
ATOM   3259  N   GLY A 215      53.440  35.820  34.160  1.00  0.00           N
ATOM   3260  HN  GLY A 215      53.030  35.860  33.250  1.00  0.00           H
ATOM   3261  CA  GLY A 215      54.290  34.700  34.440  1.00  0.00           C
ATOM   3262  HA1 GLY A 215      54.940  34.880  35.280  1.00  0.00           H
ATOM   3263  HA2 GLY A 215      54.890  34.490  33.570  1.00  0.00           H
ATOM   3264  C   GLY A 215      53.580  33.420  34.610  1.00  0.00           C
ATOM   3265  O   GLY A 215      54.190  32.450  35.000  1.00  0.00           O
ATOM   3266  N   ASP A 216      52.240  33.320  34.290  1.00  0.00           N
ATOM   3267  HN  ASP A 216      51.730  34.060  33.870  1.00  0.00           H
ATOM   3268  CA  ASP A 216      51.600  32.070  34.590  1.00  0.00           C
ATOM   3269  HA  ASP A 216      52.180  31.410  35.220  1.00  0.00           H
ATOM   3270  CB  ASP A 216      50.320  32.320  35.450  1.00  0.00           C
ATOM   3271  HB1 ASP A 216      49.760  31.360  35.480  1.00  0.00           H
ATOM   3272  HB2 ASP A 216      49.730  33.160  35.030  1.00  0.00           H
ATOM   3273  CG  ASP A 216      50.650  32.600  36.930  1.00  0.00           C
ATOM   3274  OD1 ASP A 216      49.710  32.390  37.790  1.00  0.00           O
ATOM   3275  OD2 ASP A 216      51.790  32.990  37.330  1.00  0.00           O
ATOM   3276  C   ASP A 216      51.400  31.340  33.260  1.00  0.00           C
ATOM   3277  O   ASP A 216      51.360  32.000  32.240  1.00  0.00           O
ATOM   3278  N   ARG A 217      51.260  29.960  33.220  1.00  0.00           N
ATOM   3279  HN  ARG A 217      51.280  29.490  34.100  1.00  0.00           H
ATOM   3280  CA  ARG A 217      51.180  29.220  31.960  1.00  0.00           C
ATOM   3281  HA  ARG A 217      50.440  29.710  31.330  1.00  0.00           H
ATOM   3282  CB  ARG A 217      52.570  29.180  31.170  1.00  0.00           C
ATOM   3283  HB1 ARG A 217      52.920  30.220  30.980  1.00  0.00           H
ATOM   3284  HB2 ARG A 217      52.470  28.680  30.180  1.00  0.00           H
ATOM   3285  CG  ARG A 217      53.710  28.480  31.890  1.00  0.00           C
ATOM   3286  HG1 ARG A 217      54.460  28.270  31.100  1.00  0.00           H
ATOM   3287  HG2 ARG A 217      53.200  27.530  32.190  1.00  0.00           H
ATOM   3288  CD  ARG A 217      54.220  29.150  33.180  1.00  0.00           C
ATOM   3289  HD1 ARG A 217      53.790  28.750  34.120  1.00  0.00           H
ATOM   3290  HD2 ARG A 217      53.930  30.230  33.120  1.00  0.00           H
ATOM   3291  NE  ARG A 217      55.650  29.050  33.160  1.00  0.00           N
ATOM   3292  HE  ARG A 217      56.140  28.460  32.530  1.00  0.00           H
ATOM   3293  CZ  ARG A 217      56.440  29.490  34.170  1.00  0.00           C
ATOM   3294  NH1 ARG A 217      56.080  30.380  35.080  1.00  0.00           N
ATOM   3295 1HH1 ARG A 217      55.370  31.040  34.840  1.00  0.00           H
ATOM   3296 2HH1 ARG A 217      56.840  30.650  35.680  1.00  0.00           H
ATOM   3297  NH2 ARG A 217      57.670  28.900  34.240  1.00  0.00           N
ATOM   3298 1HH2 ARG A 217      57.800  28.120  33.620  1.00  0.00           H
ATOM   3299 2HH2 ARG A 217      58.190  28.890  35.090  1.00  0.00           H
ATOM   3300  C   ARG A 217      50.780  27.730  32.040  1.00  0.00           C
ATOM   3301  O   ARG A 217      50.780  27.030  31.000  1.00  0.00           O
ATOM   3302  N   TRP A 218      50.380  27.160  33.200  1.00  0.00           N
ATOM   3303  HN  TRP A 218      50.370  27.690  34.050  1.00  0.00           H
ATOM   3304  CA  TRP A 218      50.080  25.730  33.300  1.00  0.00           C
ATOM   3305  HA  TRP A 218      50.880  25.150  32.850  1.00  0.00           H
ATOM   3306  CB  TRP A 218      49.960  25.250  34.760  1.00  0.00           C
ATOM   3307  HB1 TRP A 218      50.990  25.270  35.170  1.00  0.00           H
ATOM   3308  HB2 TRP A 218      49.610  24.190  34.810  1.00  0.00           H
ATOM   3309  CG  TRP A 218      49.040  26.030  35.680  1.00  0.00           C
ATOM   3310  CD1 TRP A 218      49.310  27.080  36.500  1.00  0.00           C
ATOM   3311  HD1 TRP A 218      50.310  27.460  36.680  1.00  0.00           H
ATOM   3312  NE1 TRP A 218      48.100  27.530  37.070  1.00  0.00           N
ATOM   3313  HE1 TRP A 218      47.970  28.290  37.670  1.00  0.00           H
ATOM   3314  CE2 TRP A 218      47.030  26.730  36.690  1.00  0.00           C
ATOM   3315  CD2 TRP A 218      47.600  25.810  35.790  1.00  0.00           C
ATOM   3316  CE3 TRP A 218      46.710  24.950  35.160  1.00  0.00           C
ATOM   3317  HE3 TRP A 218      47.080  24.170  34.500  1.00  0.00           H
ATOM   3318  CZ3 TRP A 218      45.350  24.890  35.540  1.00  0.00           C
ATOM   3319  HZ3 TRP A 218      44.690  24.180  35.080  1.00  0.00           H
ATOM   3320  CZ2 TRP A 218      45.730  26.790  36.950  1.00  0.00           C
ATOM   3321  HZ2 TRP A 218      45.320  27.400  37.730  1.00  0.00           H
ATOM   3322  CH2 TRP A 218      44.910  25.810  36.390  1.00  0.00           C
ATOM   3323  HH2 TRP A 218      43.870  25.730  36.690  1.00  0.00           H
ATOM   3324  C   TRP A 218      48.830  25.250  32.580  1.00  0.00           C
ATOM   3325  O   TRP A 218      48.640  24.040  32.390  1.00  0.00           O
ATOM   3326  N   PHE A 219      47.920  26.200  32.160  1.00  0.00           N
ATOM   3327  HN  PHE A 219      48.090  27.180  32.210  1.00  0.00           H
ATOM   3328  CA  PHE A 219      46.540  25.930  31.750  1.00  0.00           C
ATOM   3329  HA  PHE A 219      46.320  24.930  32.100  1.00  0.00           H
ATOM   3330  CB  PHE A 219      45.590  27.010  32.310  1.00  0.00           C
ATOM   3331  HB1 PHE A 219      45.330  26.810  33.370  1.00  0.00           H
ATOM   3332  HB2 PHE A 219      44.540  27.100  31.940  1.00  0.00           H
ATOM   3333  CG  PHE A 219      46.290  28.360  32.210  1.00  0.00           C
ATOM   3334  CD1 PHE A 219      46.430  29.050  30.990  1.00  0.00           C
ATOM   3335  HD1 PHE A 219      45.950  28.730  30.080  1.00  0.00           H
ATOM   3336  CE1 PHE A 219      47.200  30.220  30.930  1.00  0.00           C
ATOM   3337  HE1 PHE A 219      47.520  30.640  29.990  1.00  0.00           H
ATOM   3338  CZ  PHE A 219      47.900  30.670  32.030  1.00  0.00           C
ATOM   3339  HZ  PHE A 219      48.460  31.600  32.060  1.00  0.00           H
ATOM   3340  CD2 PHE A 219      46.880  28.930  33.390  1.00  0.00           C
ATOM   3341  HD2 PHE A 219      46.740  28.550  34.390  1.00  0.00           H
ATOM   3342  CE2 PHE A 219      47.670  30.080  33.260  1.00  0.00           C
ATOM   3343  HE2 PHE A 219      48.180  30.430  34.150  1.00  0.00           H
ATOM   3344  C   PHE A 219      46.480  26.030  30.170  1.00  0.00           C
ATOM   3345  O   PHE A 219      45.410  25.940  29.600  1.00  0.00           O
ATOM   3346  N   LEU A 220      47.640  26.070  29.450  1.00  0.00           N
ATOM   3347  HN  LEU A 220      48.530  25.810  29.810  1.00  0.00           H
ATOM   3348  CA  LEU A 220      47.660  26.050  27.990  1.00  0.00           C
ATOM   3349  HA  LEU A 220      46.730  26.500  27.660  1.00  0.00           H
ATOM   3350  CB  LEU A 220      48.860  26.770  27.310  1.00  0.00           C
ATOM   3351  HB1 LEU A 220      48.610  26.840  26.230  1.00  0.00           H
ATOM   3352  HB2 LEU A 220      49.730  26.110  27.500  1.00  0.00           H
ATOM   3353  CG  LEU A 220      49.140  28.110  27.940  1.00  0.00           C
ATOM   3354  HG  LEU A 220      49.190  28.070  29.050  1.00  0.00           H
ATOM   3355  CD1 LEU A 220      50.640  28.440  27.480  1.00  0.00           C
ATOM   3356 1HD1 LEU A 220      50.790  28.320  26.390  1.00  0.00           H
ATOM   3357 2HD1 LEU A 220      51.400  27.830  28.010  1.00  0.00           H
ATOM   3358 3HD1 LEU A 220      50.900  29.460  27.820  1.00  0.00           H
ATOM   3359  CD2 LEU A 220      48.290  29.230  27.360  1.00  0.00           C
ATOM   3360 1HD2 LEU A 220      47.240  29.030  27.670  1.00  0.00           H
ATOM   3361 2HD2 LEU A 220      48.280  29.140  26.250  1.00  0.00           H
ATOM   3362 3HD2 LEU A 220      48.530  30.290  27.580  1.00  0.00           H
ATOM   3363  C   LEU A 220      47.470  24.560  27.560  1.00  0.00           C
ATOM   3364  O   LEU A 220      47.840  23.540  28.190  1.00  0.00           O
ATOM   3365  N   ASN A 221      46.910  24.380  26.430  1.00  0.00           N
ATOM   3366  HN  ASN A 221      46.730  25.230  25.940  1.00  0.00           H
ATOM   3367  CA  ASN A 221      46.440  23.110  25.850  1.00  0.00           C
ATOM   3368  HA  ASN A 221      47.010  22.350  26.350  1.00  0.00           H
ATOM   3369  CB  ASN A 221      44.970  23.020  26.080  1.00  0.00           C
ATOM   3370  HB1 ASN A 221      44.450  23.870  25.580  1.00  0.00           H
ATOM   3371  HB2 ASN A 221      44.960  23.130  27.180  1.00  0.00           H
ATOM   3372  CG  ASN A 221      44.490  21.640  25.720  1.00  0.00           C
ATOM   3373  OD1 ASN A 221      45.270  20.710  25.430  1.00  0.00           O
ATOM   3374  ND2 ASN A 221      43.140  21.420  25.700  1.00  0.00           N
ATOM   3375 1HD2 ASN A 221      42.860  20.480  25.860  1.00  0.00           H
ATOM   3376 2HD2 ASN A 221      42.580  22.120  26.150  1.00  0.00           H
ATOM   3377  C   ASN A 221      46.840  23.080  24.360  1.00  0.00           C
ATOM   3378  O   ASN A 221      46.500  24.020  23.670  1.00  0.00           O
ATOM   3379  N   ARG A 222      47.400  22.030  23.780  1.00  0.00           N
ATOM   3380  HN  ARG A 222      47.800  21.250  24.260  1.00  0.00           H
ATOM   3381  CA  ARG A 222      47.630  22.000  22.360  1.00  0.00           C
ATOM   3382  HA  ARG A 222      47.740  22.980  21.900  1.00  0.00           H
ATOM   3383  CB  ARG A 222      48.920  21.240  22.110  1.00  0.00           C
ATOM   3384  HB1 ARG A 222      49.150  21.160  21.020  1.00  0.00           H
ATOM   3385  HB2 ARG A 222      48.790  20.200  22.480  1.00  0.00           H
ATOM   3386  CG  ARG A 222      50.070  21.920  22.920  1.00  0.00           C
ATOM   3387  HG1 ARG A 222      49.910  21.580  23.960  1.00  0.00           H
ATOM   3388  HG2 ARG A 222      49.940  23.020  22.800  1.00  0.00           H
ATOM   3389  CD  ARG A 222      51.410  21.500  22.440  1.00  0.00           C
ATOM   3390  HD1 ARG A 222      52.260  21.930  23.020  1.00  0.00           H
ATOM   3391  HD2 ARG A 222      51.430  21.600  21.330  1.00  0.00           H
ATOM   3392  NE  ARG A 222      51.460  19.990  22.670  1.00  0.00           N
ATOM   3393  HE  ARG A 222      50.840  19.610  23.360  1.00  0.00           H
ATOM   3394  CZ  ARG A 222      52.120  19.050  22.010  1.00  0.00           C
ATOM   3395  NH1 ARG A 222      51.580  17.910  22.010  1.00  0.00           N
ATOM   3396 1HH1 ARG A 222      50.710  17.720  22.470  1.00  0.00           H
ATOM   3397 2HH1 ARG A 222      51.870  17.210  21.350  1.00  0.00           H
ATOM   3398  NH2 ARG A 222      53.270  19.180  21.360  1.00  0.00           N
ATOM   3399 1HH2 ARG A 222      53.570  20.130  21.260  1.00  0.00           H
ATOM   3400 2HH2 ARG A 222      53.720  18.430  20.870  1.00  0.00           H
ATOM   3401  C   ARG A 222      46.450  21.340  21.610  1.00  0.00           C
ATOM   3402  O   ARG A 222      46.390  21.340  20.400  1.00  0.00           O
ATOM   3403  N   PHE A 223      45.430  20.780  22.260  1.00  0.00           N
ATOM   3404  HN  PHE A 223      45.460  20.750  23.250  1.00  0.00           H
ATOM   3405  CA  PHE A 223      44.410  20.040  21.510  1.00  0.00           C
ATOM   3406  HA  PHE A 223      44.920  19.590  20.660  1.00  0.00           H
ATOM   3407  CB  PHE A 223      43.710  19.040  22.470  1.00  0.00           C
ATOM   3408  HB1 PHE A 223      42.900  18.550  21.880  1.00  0.00           H
ATOM   3409  HB2 PHE A 223      43.340  19.640  23.320  1.00  0.00           H
ATOM   3410  CG  PHE A 223      44.480  17.900  23.000  1.00  0.00           C
ATOM   3411  CD1 PHE A 223      45.700  17.470  22.550  1.00  0.00           C
ATOM   3412  HD1 PHE A 223      46.270  18.050  21.840  1.00  0.00           H
ATOM   3413  CE1 PHE A 223      46.200  16.190  22.900  1.00  0.00           C
ATOM   3414  HE1 PHE A 223      47.200  15.850  22.680  1.00  0.00           H
ATOM   3415  CZ  PHE A 223      45.400  15.340  23.710  1.00  0.00           C
ATOM   3416  HZ  PHE A 223      45.820  14.360  23.860  1.00  0.00           H
ATOM   3417  CD2 PHE A 223      43.740  17.020  23.780  1.00  0.00           C
ATOM   3418  HD2 PHE A 223      42.720  17.270  24.040  1.00  0.00           H
ATOM   3419  CE2 PHE A 223      44.130  15.770  24.100  1.00  0.00           C
ATOM   3420  HE2 PHE A 223      43.450  15.080  24.570  1.00  0.00           H
ATOM   3421  C   PHE A 223      43.380  20.930  20.850  1.00  0.00           C
ATOM   3422  O   PHE A 223      42.990  22.000  21.370  1.00  0.00           O
ATOM   3423  N   THR A 224      42.990  20.560  19.630  1.00  0.00           N
ATOM   3424  HN  THR A 224      43.400  19.710  19.300  1.00  0.00           H
ATOM   3425  CA  THR A 224      42.230  21.340  18.670  1.00  0.00           C
ATOM   3426  HA  THR A 224      42.820  22.240  18.590  1.00  0.00           H
ATOM   3427  CB  THR A 224      42.110  20.620  17.340  1.00  0.00           C
ATOM   3428  HB  THR A 224      41.380  21.070  16.630  1.00  0.00           H
ATOM   3429  OG1 THR A 224      41.790  19.230  17.510  1.00  0.00           O
ATOM   3430  HG1 THR A 224      42.630  18.850  17.760  1.00  0.00           H
ATOM   3431  CG2 THR A 224      43.560  20.620  16.720  1.00  0.00           C
ATOM   3432 1HG2 THR A 224      44.010  21.630  16.610  1.00  0.00           H
ATOM   3433 2HG2 THR A 224      43.580  20.070  15.760  1.00  0.00           H
ATOM   3434 3HG2 THR A 224      44.240  20.100  17.430  1.00  0.00           H
ATOM   3435  C   THR A 224      40.860  21.770  19.140  1.00  0.00           C
ATOM   3436  O   THR A 224      40.180  21.070  19.930  1.00  0.00           O
ATOM   3437  N   THR A 225      40.360  22.940  18.740  1.00  0.00           N
ATOM   3438  HN  THR A 225      40.860  23.570  18.160  1.00  0.00           H
ATOM   3439  CA  THR A 225      38.930  23.190  18.920  1.00  0.00           C
ATOM   3440  HA  THR A 225      38.460  22.230  18.750  1.00  0.00           H
ATOM   3441  CB  THR A 225      38.630  23.920  20.270  1.00  0.00           C
ATOM   3442  HB  THR A 225      39.080  23.300  21.070  1.00  0.00           H
ATOM   3443  OG1 THR A 225      37.220  23.820  20.540  1.00  0.00           O
ATOM   3444  HG1 THR A 225      36.780  24.480  20.000  1.00  0.00           H
ATOM   3445  CG2 THR A 225      39.050  25.390  20.310  1.00  0.00           C
ATOM   3446 1HG2 THR A 225      38.380  25.970  19.640  1.00  0.00           H
ATOM   3447 2HG2 THR A 225      40.100  25.400  19.950  1.00  0.00           H
ATOM   3448 3HG2 THR A 225      38.830  25.690  21.350  1.00  0.00           H
ATOM   3449  C   THR A 225      38.550  24.130  17.760  1.00  0.00           C
ATOM   3450  O   THR A 225      39.270  25.020  17.400  1.00  0.00           O
ATOM   3451  N   THR A 226      37.340  23.990  17.300  1.00  0.00           N
ATOM   3452  HN  THR A 226      36.940  23.090  17.470  1.00  0.00           H
ATOM   3453  CA  THR A 226      36.620  25.050  16.670  1.00  0.00           C
ATOM   3454  HA  THR A 226      37.330  25.650  16.140  1.00  0.00           H
ATOM   3455  CB  THR A 226      35.450  24.570  15.820  1.00  0.00           C
ATOM   3456  HB  THR A 226      35.090  25.440  15.220  1.00  0.00           H
ATOM   3457  OG1 THR A 226      34.340  24.090  16.580  1.00  0.00           O
ATOM   3458  HG1 THR A 226      34.400  23.130  16.620  1.00  0.00           H
ATOM   3459  CG2 THR A 226      35.890  23.560  14.700  1.00  0.00           C
ATOM   3460 1HG2 THR A 226      36.620  24.010  13.990  1.00  0.00           H
ATOM   3461 2HG2 THR A 226      34.980  23.100  14.250  1.00  0.00           H
ATOM   3462 3HG2 THR A 226      36.480  22.760  15.190  1.00  0.00           H
ATOM   3463  C   THR A 226      36.190  25.980  17.770  1.00  0.00           C
ATOM   3464  O   THR A 226      35.920  25.650  18.940  1.00  0.00           O
ATOM   3465  N   LEU A 227      36.080  27.250  17.350  1.00  0.00           N
ATOM   3466  HN  LEU A 227      36.390  27.400  16.410  1.00  0.00           H
ATOM   3467  CA  LEU A 227      35.280  28.240  18.060  1.00  0.00           C
ATOM   3468  HA  LEU A 227      35.800  28.500  18.960  1.00  0.00           H
ATOM   3469  CB  LEU A 227      35.320  29.630  17.230  1.00  0.00           C
ATOM   3470  HB1 LEU A 227      34.720  29.520  16.300  1.00  0.00           H
ATOM   3471  HB2 LEU A 227      36.380  29.780  16.930  1.00  0.00           H
ATOM   3472  CG  LEU A 227      34.770  30.850  17.940  1.00  0.00           C
ATOM   3473  HG  LEU A 227      33.690  30.690  18.130  1.00  0.00           H
ATOM   3474  CD1 LEU A 227      35.440  31.110  19.320  1.00  0.00           C
ATOM   3475 1HD1 LEU A 227      36.530  31.200  19.110  1.00  0.00           H
ATOM   3476 2HD1 LEU A 227      35.250  30.210  19.950  1.00  0.00           H
ATOM   3477 3HD1 LEU A 227      34.990  32.030  19.740  1.00  0.00           H
ATOM   3478  CD2 LEU A 227      34.900  32.130  17.050  1.00  0.00           C
ATOM   3479 1HD2 LEU A 227      34.460  33.020  17.550  1.00  0.00           H
ATOM   3480 2HD2 LEU A 227      34.480  32.100  16.020  1.00  0.00           H
ATOM   3481 3HD2 LEU A 227      35.990  32.310  17.090  1.00  0.00           H
ATOM   3482  C   LEU A 227      33.810  27.760  18.290  1.00  0.00           C
ATOM   3483  O   LEU A 227      33.390  27.760  19.450  1.00  0.00           O
ATOM   3484  N   ASN A 228      33.120  27.160  17.360  1.00  0.00           N
ATOM   3485  HN  ASN A 228      33.490  27.220  16.440  1.00  0.00           H
ATOM   3486  CA  ASN A 228      31.800  26.750  17.520  1.00  0.00           C
ATOM   3487  HA  ASN A 228      31.090  27.540  17.700  1.00  0.00           H
ATOM   3488  CB  ASN A 228      31.310  26.130  16.150  1.00  0.00           C
ATOM   3489  HB1 ASN A 228      30.310  25.680  16.290  1.00  0.00           H
ATOM   3490  HB2 ASN A 228      32.090  25.380  15.870  1.00  0.00           H
ATOM   3491  CG  ASN A 228      31.060  27.250  15.080  1.00  0.00           C
ATOM   3492  OD1 ASN A 228      30.830  28.420  15.340  1.00  0.00           O
ATOM   3493  ND2 ASN A 228      31.140  26.750  13.800  1.00  0.00           N
ATOM   3494 1HD2 ASN A 228      31.090  25.760  13.690  1.00  0.00           H
ATOM   3495 2HD2 ASN A 228      31.190  27.460  13.100  1.00  0.00           H
ATOM   3496  C   ASN A 228      31.490  25.710  18.670  1.00  0.00           C
ATOM   3497  O   ASN A 228      30.520  25.810  19.440  1.00  0.00           O
ATOM   3498  N   ASP A 229      32.390  24.690  18.670  1.00  0.00           N
ATOM   3499  HN  ASP A 229      33.150  24.730  18.020  1.00  0.00           H
ATOM   3500  CA  ASP A 229      32.510  23.760  19.790  1.00  0.00           C
ATOM   3501  HA  ASP A 229      31.490  23.410  19.890  1.00  0.00           H
ATOM   3502  CB  ASP A 229      33.570  22.650  19.410  1.00  0.00           C
ATOM   3503  HB1 ASP A 229      33.730  21.950  20.260  1.00  0.00           H
ATOM   3504  HB2 ASP A 229      34.490  23.140  19.040  1.00  0.00           H
ATOM   3505  CG  ASP A 229      33.110  21.800  18.260  1.00  0.00           C
ATOM   3506  OD1 ASP A 229      31.920  21.590  18.060  1.00  0.00           O
ATOM   3507  OD2 ASP A 229      33.980  21.330  17.470  1.00  0.00           O
ATOM   3508  C   ASP A 229      32.840  24.450  21.170  1.00  0.00           C
ATOM   3509  O   ASP A 229      32.280  24.140  22.230  1.00  0.00           O
ATOM   3510  N   PHE A 230      33.720  25.500  21.220  1.00  0.00           N
ATOM   3511  HN  PHE A 230      33.970  25.870  20.330  1.00  0.00           H
ATOM   3512  CA  PHE A 230      33.930  26.280  22.420  1.00  0.00           C
ATOM   3513  HA  PHE A 230      34.290  25.600  23.180  1.00  0.00           H
ATOM   3514  CB  PHE A 230      35.160  27.210  22.080  1.00  0.00           C
ATOM   3515  HB1 PHE A 230      35.410  27.730  21.120  1.00  0.00           H
ATOM   3516  HB2 PHE A 230      36.050  26.550  22.110  1.00  0.00           H
ATOM   3517  CG  PHE A 230      35.220  28.340  23.230  1.00  0.00           C
ATOM   3518  CD1 PHE A 230      35.950  27.990  24.390  1.00  0.00           C
ATOM   3519  HD1 PHE A 230      36.490  27.070  24.280  1.00  0.00           H
ATOM   3520  CE1 PHE A 230      36.140  28.920  25.360  1.00  0.00           C
ATOM   3521  HE1 PHE A 230      36.490  28.770  26.370  1.00  0.00           H
ATOM   3522  CZ  PHE A 230      35.550  30.180  25.230  1.00  0.00           C
ATOM   3523  HZ  PHE A 230      35.700  31.020  25.900  1.00  0.00           H
ATOM   3524  CD2 PHE A 230      34.760  29.620  23.060  1.00  0.00           C
ATOM   3525  HD2 PHE A 230      34.340  29.820  22.080  1.00  0.00           H
ATOM   3526  CE2 PHE A 230      34.990  30.620  23.970  1.00  0.00           C
ATOM   3527  HE2 PHE A 230      34.670  31.640  23.810  1.00  0.00           H
ATOM   3528  C   PHE A 230      32.700  26.960  22.890  1.00  0.00           C
ATOM   3529  O   PHE A 230      32.420  26.850  24.120  1.00  0.00           O
ATOM   3530  N   ASN A 231      32.010  27.540  21.950  1.00  0.00           N
ATOM   3531  HN  ASN A 231      32.500  27.630  21.090  1.00  0.00           H
ATOM   3532  CA  ASN A 231      30.730  28.210  22.220  1.00  0.00           C
ATOM   3533  HA  ASN A 231      30.940  28.870  23.050  1.00  0.00           H
ATOM   3534  CB  ASN A 231      30.070  28.880  21.010  1.00  0.00           C
ATOM   3535  HB1 ASN A 231      29.050  29.140  21.370  1.00  0.00           H
ATOM   3536  HB2 ASN A 231      29.940  28.140  20.190  1.00  0.00           H
ATOM   3537  CG  ASN A 231      30.850  30.090  20.660  1.00  0.00           C
ATOM   3538  OD1 ASN A 231      31.660  30.580  21.460  1.00  0.00           O
ATOM   3539  ND2 ASN A 231      30.510  30.700  19.490  1.00  0.00           N
ATOM   3540 1HD2 ASN A 231      29.830  30.250  18.910  1.00  0.00           H
ATOM   3541 2HD2 ASN A 231      31.040  31.500  19.200  1.00  0.00           H
ATOM   3542  C   ASN A 231      29.660  27.290  22.710  1.00  0.00           C
ATOM   3543  O   ASN A 231      28.780  27.770  23.510  1.00  0.00           O
ATOM   3544  N   LEU A 232      29.570  26.020  22.200  1.00  0.00           N
ATOM   3545  HN  LEU A 232      30.240  25.760  21.510  1.00  0.00           H
ATOM   3546  CA  LEU A 232      28.600  25.030  22.600  1.00  0.00           C
ATOM   3547  HA  LEU A 232      27.670  25.560  22.540  1.00  0.00           H
ATOM   3548  CB  LEU A 232      28.660  23.890  21.500  1.00  0.00           C
ATOM   3549  HB1 LEU A 232      29.670  23.430  21.530  1.00  0.00           H
ATOM   3550  HB2 LEU A 232      28.480  24.370  20.520  1.00  0.00           H
ATOM   3551  CG  LEU A 232      27.640  22.740  21.700  1.00  0.00           C
ATOM   3552  HG  LEU A 232      27.540  22.250  20.710  1.00  0.00           H
ATOM   3553  CD1 LEU A 232      28.050  21.720  22.700  1.00  0.00           C
ATOM   3554 1HD1 LEU A 232      29.150  21.520  22.750  1.00  0.00           H
ATOM   3555 2HD1 LEU A 232      27.400  20.850  22.460  1.00  0.00           H
ATOM   3556 3HD1 LEU A 232      27.820  21.980  23.750  1.00  0.00           H
ATOM   3557  CD2 LEU A 232      26.150  23.180  21.930  1.00  0.00           C
ATOM   3558 1HD2 LEU A 232      25.430  22.340  22.020  1.00  0.00           H
ATOM   3559 2HD2 LEU A 232      25.980  23.730  20.980  1.00  0.00           H
ATOM   3560 3HD2 LEU A 232      25.990  23.760  22.870  1.00  0.00           H
ATOM   3561  C   LEU A 232      28.820  24.520  24.070  1.00  0.00           C
ATOM   3562  O   LEU A 232      27.940  24.490  24.940  1.00  0.00           O
ATOM   3563  N   VAL A 233      30.120  24.250  24.350  1.00  0.00           N
ATOM   3564  HN  VAL A 233      30.860  24.330  23.690  1.00  0.00           H
ATOM   3565  CA  VAL A 233      30.610  23.930  25.650  1.00  0.00           C
ATOM   3566  HA  VAL A 233      29.870  23.230  26.020  1.00  0.00           H
ATOM   3567  CB  VAL A 233      32.050  23.390  25.620  1.00  0.00           C
ATOM   3568  HB  VAL A 233      32.580  24.080  24.930  1.00  0.00           H
ATOM   3569  CG1 VAL A 233      32.730  23.380  27.010  1.00  0.00           C
ATOM   3570 1HG1 VAL A 233      32.060  22.950  27.790  1.00  0.00           H
ATOM   3571 2HG1 VAL A 233      33.030  24.410  27.290  1.00  0.00           H
ATOM   3572 3HG1 VAL A 233      33.680  22.810  26.890  1.00  0.00           H
ATOM   3573  CG2 VAL A 233      32.090  21.980  24.900  1.00  0.00           C
ATOM   3574 1HG2 VAL A 233      31.680  22.030  23.870  1.00  0.00           H
ATOM   3575 2HG2 VAL A 233      31.430  21.320  25.520  1.00  0.00           H
ATOM   3576 3HG2 VAL A 233      33.140  21.640  24.850  1.00  0.00           H
ATOM   3577  C   VAL A 233      30.510  25.040  26.680  1.00  0.00           C
ATOM   3578  O   VAL A 233      30.110  24.780  27.800  1.00  0.00           O
ATOM   3579  N   ALA A 234      30.810  26.350  26.350  1.00  0.00           N
ATOM   3580  HN  ALA A 234      31.180  26.680  25.490  1.00  0.00           H
ATOM   3581  CA  ALA A 234      30.560  27.460  27.150  1.00  0.00           C
ATOM   3582  HA  ALA A 234      31.180  27.390  28.030  1.00  0.00           H
ATOM   3583  CB  ALA A 234      30.990  28.660  26.310  1.00  0.00           C
ATOM   3584  HB1 ALA A 234      30.840  29.560  26.950  1.00  0.00           H
ATOM   3585  HB2 ALA A 234      30.370  28.670  25.390  1.00  0.00           H
ATOM   3586  HB3 ALA A 234      32.050  28.640  25.960  1.00  0.00           H
ATOM   3587  C   ALA A 234      29.120  27.540  27.620  1.00  0.00           C
ATOM   3588  O   ALA A 234      28.790  27.840  28.790  1.00  0.00           O
ATOM   3589  N   MET A 235      28.160  27.350  26.680  1.00  0.00           N
ATOM   3590  HN  MET A 235      28.510  27.150  25.760  1.00  0.00           H
ATOM   3591  CA  MET A 235      26.700  27.390  26.910  1.00  0.00           C
ATOM   3592  HA  MET A 235      26.490  28.390  27.270  1.00  0.00           H
ATOM   3593  CB  MET A 235      25.980  27.130  25.570  1.00  0.00           C
ATOM   3594  HB1 MET A 235      24.930  26.910  25.860  1.00  0.00           H
ATOM   3595  HB2 MET A 235      26.410  26.240  25.070  1.00  0.00           H
ATOM   3596  CG  MET A 235      25.950  28.370  24.560  1.00  0.00           C
ATOM   3597  HG1 MET A 235      26.960  28.580  24.140  1.00  0.00           H
ATOM   3598  HG2 MET A 235      25.700  29.230  25.210  1.00  0.00           H
ATOM   3599  SD  MET A 235      24.680  28.420  23.220  1.00  0.00           S
ATOM   3600  CE  MET A 235      25.620  27.210  22.270  1.00  0.00           C
ATOM   3601  HE1 MET A 235      25.220  26.940  21.270  1.00  0.00           H
ATOM   3602  HE2 MET A 235      25.660  26.250  22.830  1.00  0.00           H
ATOM   3603  HE3 MET A 235      26.670  27.490  22.030  1.00  0.00           H
ATOM   3604  C   MET A 235      26.250  26.460  27.910  1.00  0.00           C
ATOM   3605  O   MET A 235      25.410  26.890  28.700  1.00  0.00           O
ATOM   3606  N   LYS A 236      26.810  25.170  27.950  1.00  0.00           N
ATOM   3607  HN  LYS A 236      27.500  24.930  27.260  1.00  0.00           H
ATOM   3608  CA  LYS A 236      26.620  24.200  29.050  1.00  0.00           C
ATOM   3609  HA  LYS A 236      25.580  24.320  29.320  1.00  0.00           H
ATOM   3610  CB  LYS A 236      26.690  22.690  28.720  1.00  0.00           C
ATOM   3611  HB1 LYS A 236      25.830  22.370  28.090  1.00  0.00           H
ATOM   3612  HB2 LYS A 236      26.640  22.000  29.580  1.00  0.00           H
ATOM   3613  CG  LYS A 236      27.970  22.290  28.040  1.00  0.00           C
ATOM   3614  HG1 LYS A 236      28.210  23.210  27.470  1.00  0.00           H
ATOM   3615  HG2 LYS A 236      27.670  21.490  27.340  1.00  0.00           H
ATOM   3616  CD  LYS A 236      29.110  21.880  28.980  1.00  0.00           C
ATOM   3617  HD1 LYS A 236      28.820  22.100  30.030  1.00  0.00           H
ATOM   3618  HD2 LYS A 236      29.980  22.530  28.780  1.00  0.00           H
ATOM   3619  CE  LYS A 236      29.660  20.440  28.780  1.00  0.00           C
ATOM   3620  HE1 LYS A 236      30.430  20.320  29.580  1.00  0.00           H
ATOM   3621  HE2 LYS A 236      30.160  20.270  27.800  1.00  0.00           H
ATOM   3622  NZ  LYS A 236      28.620  19.410  29.030  1.00  0.00           N
ATOM   3623  HZ1 LYS A 236      28.270  19.480  30.010  1.00  0.00           H
ATOM   3624  HZ2 LYS A 236      29.090  18.490  29.000  1.00  0.00           H
ATOM   3625  HZ3 LYS A 236      27.880  19.450  28.300  1.00  0.00           H
ATOM   3626  C   LYS A 236      27.190  24.530  30.420  1.00  0.00           C
ATOM   3627  O   LYS A 236      26.730  23.840  31.390  1.00  0.00           O
ATOM   3628  N   TYR A 237      28.030  25.590  30.620  1.00  0.00           N
ATOM   3629  HN  TYR A 237      28.400  26.120  29.850  1.00  0.00           H
ATOM   3630  CA  TYR A 237      28.630  25.980  31.900  1.00  0.00           C
ATOM   3631  HA  TYR A 237      28.230  25.390  32.710  1.00  0.00           H
ATOM   3632  CB  TYR A 237      30.150  25.960  31.780  1.00  0.00           C
ATOM   3633  HB1 TYR A 237      30.600  26.270  32.750  1.00  0.00           H
ATOM   3634  HB2 TYR A 237      30.530  26.710  31.060  1.00  0.00           H
ATOM   3635  CG  TYR A 237      30.700  24.620  31.420  1.00  0.00           C
ATOM   3636  CD1 TYR A 237      31.690  24.480  30.450  1.00  0.00           C
ATOM   3637  HD1 TYR A 237      31.860  25.300  29.770  1.00  0.00           H
ATOM   3638  CE1 TYR A 237      32.380  23.280  30.360  1.00  0.00           C
ATOM   3639  HE1 TYR A 237      33.210  23.080  29.710  1.00  0.00           H
ATOM   3640  CZ  TYR A 237      32.020  22.170  31.170  1.00  0.00           C
ATOM   3641  OH  TYR A 237      32.530  20.880  31.170  1.00  0.00           O
ATOM   3642  HH  TYR A 237      32.880  20.650  30.300  1.00  0.00           H
ATOM   3643  CD2 TYR A 237      30.380  23.540  32.260  1.00  0.00           C
ATOM   3644  HD2 TYR A 237      29.530  23.640  32.930  1.00  0.00           H
ATOM   3645  CE2 TYR A 237      30.990  22.280  32.060  1.00  0.00           C
ATOM   3646  HE2 TYR A 237      30.620  21.470  32.660  1.00  0.00           H
ATOM   3647  C   TYR A 237      28.100  27.350  32.330  1.00  0.00           C
ATOM   3648  O   TYR A 237      28.500  27.680  33.370  1.00  0.00           O
ATOM   3649  N   ASN A 238      27.220  28.030  31.630  1.00  0.00           N
ATOM   3650  HN  ASN A 238      26.840  27.570  30.820  1.00  0.00           H
ATOM   3651  CA  ASN A 238      26.710  29.340  31.990  1.00  0.00           C
ATOM   3652  HA  ASN A 238      25.860  29.600  31.380  1.00  0.00           H
ATOM   3653  CB  ASN A 238      26.230  29.470  33.450  1.00  0.00           C
ATOM   3654  HB1 ASN A 238      26.000  30.520  33.720  1.00  0.00           H
ATOM   3655  HB2 ASN A 238      27.030  29.280  34.200  1.00  0.00           H
ATOM   3656  CG  ASN A 238      25.080  28.560  33.800  1.00  0.00           C
ATOM   3657  OD1 ASN A 238      24.560  27.900  32.900  1.00  0.00           O
ATOM   3658  ND2 ASN A 238      24.710  28.570  35.150  1.00  0.00           N
ATOM   3659 1HD2 ASN A 238      23.730  28.570  35.370  1.00  0.00           H
ATOM   3660 2HD2 ASN A 238      25.360  28.810  35.860  1.00  0.00           H
ATOM   3661  C   ASN A 238      27.680  30.410  31.520  1.00  0.00           C
ATOM   3662  O   ASN A 238      27.900  31.390  32.240  1.00  0.00           O
ATOM   3663  N   TYR A 239      28.300  30.190  30.340  1.00  0.00           N
ATOM   3664  HN  TYR A 239      28.290  29.300  29.890  1.00  0.00           H
ATOM   3665  CA  TYR A 239      29.340  31.080  29.810  1.00  0.00           C
ATOM   3666  HA  TYR A 239      29.470  31.950  30.430  1.00  0.00           H
ATOM   3667  CB  TYR A 239      30.760  30.490  29.610  1.00  0.00           C
ATOM   3668  HB1 TYR A 239      31.400  31.190  29.040  1.00  0.00           H
ATOM   3669  HB2 TYR A 239      30.680  29.500  29.110  1.00  0.00           H
ATOM   3670  CG  TYR A 239      31.570  30.310  30.900  1.00  0.00           C
ATOM   3671  CD1 TYR A 239      31.070  29.580  32.070  1.00  0.00           C
ATOM   3672  HD1 TYR A 239      30.110  29.090  31.930  1.00  0.00           H
ATOM   3673  CE1 TYR A 239      31.810  29.380  33.230  1.00  0.00           C
ATOM   3674  HE1 TYR A 239      31.460  28.740  34.020  1.00  0.00           H
ATOM   3675  CZ  TYR A 239      33.030  30.040  33.390  1.00  0.00           C
ATOM   3676  OH  TYR A 239      33.760  30.010  34.610  1.00  0.00           O
ATOM   3677  HH  TYR A 239      33.150  29.640  35.250  1.00  0.00           H
ATOM   3678  CD2 TYR A 239      32.830  30.830  31.080  1.00  0.00           C
ATOM   3679  HD2 TYR A 239      33.340  31.460  30.360  1.00  0.00           H
ATOM   3680  CE2 TYR A 239      33.600  30.650  32.260  1.00  0.00           C
ATOM   3681  HE2 TYR A 239      34.470  31.250  32.450  1.00  0.00           H
ATOM   3682  C   TYR A 239      28.880  31.630  28.490  1.00  0.00           C
ATOM   3683  O   TYR A 239      28.180  30.910  27.790  1.00  0.00           O
ATOM   3684  N   GLU A 240      29.230  32.880  28.210  1.00  0.00           N
ATOM   3685  HN  GLU A 240      29.890  33.450  28.680  1.00  0.00           H
ATOM   3686  CA  GLU A 240      28.690  33.490  27.000  1.00  0.00           C
ATOM   3687  HA  GLU A 240      27.620  33.380  27.050  1.00  0.00           H
ATOM   3688  CB  GLU A 240      28.670  35.030  26.860  1.00  0.00           C
ATOM   3689  HB1 GLU A 240      28.280  35.240  25.850  1.00  0.00           H
ATOM   3690  HB2 GLU A 240      29.680  35.480  26.970  1.00  0.00           H
ATOM   3691  CG  GLU A 240      27.710  35.790  27.780  1.00  0.00           C
ATOM   3692  HG1 GLU A 240      28.180  35.910  28.780  1.00  0.00           H
ATOM   3693  HG2 GLU A 240      26.740  35.240  27.840  1.00  0.00           H
ATOM   3694  CD  GLU A 240      27.420  37.110  27.200  1.00  0.00           C
ATOM   3695  OE1 GLU A 240      26.270  37.380  26.800  1.00  0.00           O
ATOM   3696  OE2 GLU A 240      28.330  37.920  27.040  1.00  0.00           O
ATOM   3697  C   GLU A 240      29.270  32.860  25.700  1.00  0.00           C
ATOM   3698  O   GLU A 240      30.490  32.670  25.680  1.00  0.00           O
ATOM   3699  N   PRO A 241      28.630  32.590  24.580  1.00  0.00           N
ATOM   3700  CD  PRO A 241      27.210  32.320  24.460  1.00  0.00           C
ATOM   3701  HD1 PRO A 241      26.690  33.300  24.590  1.00  0.00           H
ATOM   3702  HD2 PRO A 241      26.860  31.520  25.140  1.00  0.00           H
ATOM   3703  CA  PRO A 241      29.300  32.470  23.230  1.00  0.00           C
ATOM   3704  HA  PRO A 241      29.810  31.520  23.100  1.00  0.00           H
ATOM   3705  CB  PRO A 241      28.090  32.420  22.260  1.00  0.00           C
ATOM   3706  HB1 PRO A 241      28.370  31.890  21.330  1.00  0.00           H
ATOM   3707  HB2 PRO A 241      27.790  33.470  22.040  1.00  0.00           H
ATOM   3708  CG  PRO A 241      26.940  31.860  23.040  1.00  0.00           C
ATOM   3709  HG1 PRO A 241      26.000  32.290  22.630  1.00  0.00           H
ATOM   3710  HG2 PRO A 241      26.830  30.780  22.790  1.00  0.00           H
ATOM   3711  C   PRO A 241      30.340  33.580  22.980  1.00  0.00           C
ATOM   3712  O   PRO A 241      30.210  34.690  23.390  1.00  0.00           O
ATOM   3713  N   LEU A 242      31.340  33.290  22.200  1.00  0.00           N
ATOM   3714  HN  LEU A 242      31.530  32.360  21.890  1.00  0.00           H
ATOM   3715  CA  LEU A 242      32.280  34.330  21.690  1.00  0.00           C
ATOM   3716  HA  LEU A 242      32.260  35.130  22.410  1.00  0.00           H
ATOM   3717  CB  LEU A 242      33.630  33.680  21.700  1.00  0.00           C
ATOM   3718  HB1 LEU A 242      33.650  32.770  21.070  1.00  0.00           H
ATOM   3719  HB2 LEU A 242      33.800  33.270  22.720  1.00  0.00           H
ATOM   3720  CG  LEU A 242      34.830  34.640  21.390  1.00  0.00           C
ATOM   3721  HG  LEU A 242      34.790  35.180  20.420  1.00  0.00           H
ATOM   3722  CD1 LEU A 242      34.840  35.740  22.430  1.00  0.00           C
ATOM   3723 1HD1 LEU A 242      34.860  35.360  23.480  1.00  0.00           H
ATOM   3724 2HD1 LEU A 242      33.920  36.350  22.420  1.00  0.00           H
ATOM   3725 3HD1 LEU A 242      35.760  36.360  22.320  1.00  0.00           H
ATOM   3726  CD2 LEU A 242      36.220  34.010  21.290  1.00  0.00           C
ATOM   3727 1HD2 LEU A 242      37.070  34.720  21.420  1.00  0.00           H
ATOM   3728 2HD2 LEU A 242      36.420  33.550  20.290  1.00  0.00           H
ATOM   3729 3HD2 LEU A 242      36.290  33.190  22.030  1.00  0.00           H
ATOM   3730  C   LEU A 242      31.950  34.800  20.250  1.00  0.00           C
ATOM   3731  O   LEU A 242      31.700  34.040  19.350  1.00  0.00           O
ATOM   3732  N   THR A 243      31.900  36.100  20.040  1.00  0.00           N
ATOM   3733  HN  THR A 243      32.070  36.710  20.810  1.00  0.00           H
ATOM   3734  CA  THR A 243      31.580  36.740  18.700  1.00  0.00           C
ATOM   3735  HA  THR A 243      30.950  36.060  18.150  1.00  0.00           H
ATOM   3736  CB  THR A 243      30.630  37.950  18.770  1.00  0.00           C
ATOM   3737  HB  THR A 243      30.590  38.520  17.820  1.00  0.00           H
ATOM   3738  OG1 THR A 243      30.910  38.880  19.810  1.00  0.00           O
ATOM   3739  HG1 THR A 243      31.400  39.630  19.450  1.00  0.00           H
ATOM   3740  CG2 THR A 243      29.240  37.360  18.990  1.00  0.00           C
ATOM   3741 1HG2 THR A 243      28.460  38.140  19.110  1.00  0.00           H
ATOM   3742 2HG2 THR A 243      29.330  36.850  19.970  1.00  0.00           H
ATOM   3743 3HG2 THR A 243      28.940  36.580  18.260  1.00  0.00           H
ATOM   3744  C   THR A 243      32.870  37.070  17.980  1.00  0.00           C
ATOM   3745  O   THR A 243      33.950  37.150  18.610  1.00  0.00           O
ATOM   3746  N   GLN A 244      32.900  37.270  16.670  1.00  0.00           N
ATOM   3747  HN  GLN A 244      32.070  37.460  16.150  1.00  0.00           H
ATOM   3748  CA  GLN A 244      34.070  37.540  15.850  1.00  0.00           C
ATOM   3749  HA  GLN A 244      34.870  36.850  16.090  1.00  0.00           H
ATOM   3750  CB  GLN A 244      33.730  37.330  14.300  1.00  0.00           C
ATOM   3751  HB1 GLN A 244      34.590  37.680  13.690  1.00  0.00           H
ATOM   3752  HB2 GLN A 244      32.900  38.000  14.000  1.00  0.00           H
ATOM   3753  CG  GLN A 244      33.370  35.830  13.990  1.00  0.00           C
ATOM   3754  HG1 GLN A 244      32.680  35.330  14.700  1.00  0.00           H
ATOM   3755  HG2 GLN A 244      34.300  35.240  14.060  1.00  0.00           H
ATOM   3756  CD  GLN A 244      32.910  35.620  12.550  1.00  0.00           C
ATOM   3757  OE1 GLN A 244      33.670  36.040  11.690  1.00  0.00           O
ATOM   3758  NE2 GLN A 244      31.630  35.120  12.410  1.00  0.00           N
ATOM   3759 1HE2 GLN A 244      31.250  35.020  11.490  1.00  0.00           H
ATOM   3760 2HE2 GLN A 244      31.090  34.960  13.230  1.00  0.00           H
ATOM   3761  C   GLN A 244      34.690  38.900  16.080  1.00  0.00           C
ATOM   3762  O   GLN A 244      35.890  39.060  15.840  1.00  0.00           O
ATOM   3763  N   ASP A 245      33.870  39.920  16.490  1.00  0.00           N
ATOM   3764  HN  ASP A 245      32.910  39.890  16.770  1.00  0.00           H
ATOM   3765  CA  ASP A 245      34.390  41.290  16.820  1.00  0.00           C
ATOM   3766  HA  ASP A 245      35.050  41.710  16.070  1.00  0.00           H
ATOM   3767  CB  ASP A 245      33.140  42.270  16.870  1.00  0.00           C
ATOM   3768  HB1 ASP A 245      32.660  42.400  15.880  1.00  0.00           H
ATOM   3769  HB2 ASP A 245      33.450  43.280  17.210  1.00  0.00           H
ATOM   3770  CG  ASP A 245      32.130  41.800  17.890  1.00  0.00           C
ATOM   3771  OD1 ASP A 245      31.200  42.600  18.200  1.00  0.00           O
ATOM   3772  OD2 ASP A 245      32.150  40.670  18.390  1.00  0.00           O
ATOM   3773  C   ASP A 245      35.030  41.160  18.230  1.00  0.00           C
ATOM   3774  O   ASP A 245      35.930  41.970  18.600  1.00  0.00           O
ATOM   3775  N   HSD A 246      34.680  40.190  19.100  1.00  0.00           N
ATOM   3776  HN  HSD A 246      33.860  39.660  18.930  1.00  0.00           H
ATOM   3777  CA  HSD A 246      35.340  39.950  20.350  1.00  0.00           C
ATOM   3778  HA  HSD A 246      35.560  40.870  20.860  1.00  0.00           H
ATOM   3779  CB  HSD A 246      34.580  39.110  21.390  1.00  0.00           C
ATOM   3780  HB1 HSD A 246      35.120  38.710  22.270  1.00  0.00           H
ATOM   3781  HB2 HSD A 246      34.110  38.240  20.880  1.00  0.00           H
ATOM   3782  ND1 HSD A 246      32.660  39.380  22.850  1.00  0.00           N
ATOM   3783  HD1 HSD A 246      32.660  38.430  23.150  1.00  0.00           H
ATOM   3784  CG  HSD A 246      33.490  39.920  21.930  1.00  0.00           C
ATOM   3785  CE1 HSD A 246      31.870  40.380  23.390  1.00  0.00           C
ATOM   3786  HE1 HSD A 246      31.290  40.070  24.260  1.00  0.00           H
ATOM   3787  NE2 HSD A 246      32.230  41.510  22.890  1.00  0.00           N
ATOM   3788  CD2 HSD A 246      33.200  41.250  22.000  1.00  0.00           C
ATOM   3789  HD2 HSD A 246      33.630  42.100  21.490  1.00  0.00           H
ATOM   3790  C   HSD A 246      36.730  39.420  20.000  1.00  0.00           C
ATOM   3791  O   HSD A 246      37.730  39.860  20.530  1.00  0.00           O
ATOM   3792  N   VAL A 247      36.790  38.460  19.050  1.00  0.00           N
ATOM   3793  HN  VAL A 247      36.020  37.890  18.780  1.00  0.00           H
ATOM   3794  CA  VAL A 247      38.080  37.990  18.540  1.00  0.00           C
ATOM   3795  HA  VAL A 247      38.620  37.490  19.330  1.00  0.00           H
ATOM   3796  CB  VAL A 247      37.900  36.940  17.390  1.00  0.00           C
ATOM   3797  HB  VAL A 247      37.380  37.410  16.530  1.00  0.00           H
ATOM   3798  CG1 VAL A 247      39.250  36.500  16.860  1.00  0.00           C
ATOM   3799 1HG1 VAL A 247      40.060  37.250  16.690  1.00  0.00           H
ATOM   3800 2HG1 VAL A 247      39.180  35.940  15.910  1.00  0.00           H
ATOM   3801 3HG1 VAL A 247      39.720  35.730  17.510  1.00  0.00           H
ATOM   3802  CG2 VAL A 247      37.100  35.640  17.680  1.00  0.00           C
ATOM   3803 1HG2 VAL A 247      37.280  34.890  16.880  1.00  0.00           H
ATOM   3804 2HG2 VAL A 247      36.000  35.780  17.780  1.00  0.00           H
ATOM   3805 3HG2 VAL A 247      37.590  35.230  18.590  1.00  0.00           H
ATOM   3806  C   VAL A 247      38.970  39.100  18.070  1.00  0.00           C
ATOM   3807  O   VAL A 247      40.190  39.150  18.260  1.00  0.00           O
ATOM   3808  N   ASP A 248      38.470  40.110  17.300  1.00  0.00           N
ATOM   3809  HN  ASP A 248      37.590  39.920  16.880  1.00  0.00           H
ATOM   3810  CA  ASP A 248      39.200  41.270  16.860  1.00  0.00           C
ATOM   3811  HA  ASP A 248      39.950  40.980  16.140  1.00  0.00           H
ATOM   3812  CB  ASP A 248      38.250  42.240  16.040  1.00  0.00           C
ATOM   3813  HB1 ASP A 248      37.310  42.360  16.630  1.00  0.00           H
ATOM   3814  HB2 ASP A 248      38.120  41.640  15.110  1.00  0.00           H
ATOM   3815  CG  ASP A 248      38.730  43.660  15.750  1.00  0.00           C
ATOM   3816  OD1 ASP A 248      39.920  43.840  15.360  1.00  0.00           O
ATOM   3817  OD2 ASP A 248      37.890  44.630  15.860  1.00  0.00           O
ATOM   3818  C   ASP A 248      39.970  41.980  17.950  1.00  0.00           C
ATOM   3819  O   ASP A 248      41.180  42.170  17.840  1.00  0.00           O
ATOM   3820  N   ILE A 249      39.330  42.300  19.100  1.00  0.00           N
ATOM   3821  HN  ILE A 249      38.420  41.880  19.080  1.00  0.00           H
ATOM   3822  CA  ILE A 249      39.900  43.040  20.200  1.00  0.00           C
ATOM   3823  HA  ILE A 249      40.670  43.720  19.850  1.00  0.00           H
ATOM   3824  CB  ILE A 249      38.790  43.800  21.000  1.00  0.00           C
ATOM   3825  HB  ILE A 249      38.380  44.450  20.200  1.00  0.00           H
ATOM   3826  CG2 ILE A 249      37.750  42.880  21.610  1.00  0.00           C
ATOM   3827 1HG2 ILE A 249      37.240  42.210  20.880  1.00  0.00           H
ATOM   3828 2HG2 ILE A 249      36.960  43.510  22.080  1.00  0.00           H
ATOM   3829 3HG2 ILE A 249      38.270  42.300  22.400  1.00  0.00           H
ATOM   3830  CG1 ILE A 249      39.410  44.610  22.090  1.00  0.00           C
ATOM   3831 1HG1 ILE A 249      40.330  45.080  21.690  1.00  0.00           H
ATOM   3832 2HG1 ILE A 249      39.810  43.940  22.880  1.00  0.00           H
ATOM   3833  CD  ILE A 249      38.460  45.650  22.610  1.00  0.00           C
ATOM   3834  HD1 ILE A 249      38.960  46.260  23.390  1.00  0.00           H
ATOM   3835  HD2 ILE A 249      37.650  45.240  23.240  1.00  0.00           H
ATOM   3836  HD3 ILE A 249      37.920  46.320  21.910  1.00  0.00           H
ATOM   3837  C   ILE A 249      40.690  42.220  21.150  1.00  0.00           C
ATOM   3838  O   ILE A 249      41.650  42.650  21.710  1.00  0.00           O
ATOM   3839  N   LEU A 250      40.530  40.870  21.050  1.00  0.00           N
ATOM   3840  HN  LEU A 250      39.710  40.560  20.570  1.00  0.00           H
ATOM   3841  CA  LEU A 250      41.540  39.960  21.550  1.00  0.00           C
ATOM   3842  HA  LEU A 250      41.830  40.170  22.570  1.00  0.00           H
ATOM   3843  CB  LEU A 250      40.970  38.530  21.760  1.00  0.00           C
ATOM   3844  HB1 LEU A 250      41.790  37.850  22.080  1.00  0.00           H
ATOM   3845  HB2 LEU A 250      40.430  38.210  20.840  1.00  0.00           H
ATOM   3846  CG  LEU A 250      39.920  38.480  22.860  1.00  0.00           C
ATOM   3847  HG  LEU A 250      39.160  39.230  22.560  1.00  0.00           H
ATOM   3848  CD1 LEU A 250      39.170  37.140  22.970  1.00  0.00           C
ATOM   3849 1HD1 LEU A 250      38.610  37.090  23.930  1.00  0.00           H
ATOM   3850 2HD1 LEU A 250      39.850  36.260  23.030  1.00  0.00           H
ATOM   3851 3HD1 LEU A 250      38.540  36.910  22.080  1.00  0.00           H
ATOM   3852  CD2 LEU A 250      40.370  38.800  24.330  1.00  0.00           C
ATOM   3853 1HD2 LEU A 250      39.470  39.000  24.950  1.00  0.00           H
ATOM   3854 2HD2 LEU A 250      41.020  39.700  24.370  1.00  0.00           H
ATOM   3855 3HD2 LEU A 250      40.950  37.940  24.710  1.00  0.00           H
ATOM   3856  C   LEU A 250      42.800  39.830  20.740  1.00  0.00           C
ATOM   3857  O   LEU A 250      43.790  39.230  21.100  1.00  0.00           O
ATOM   3858  N   GLY A 251      42.840  40.480  19.580  1.00  0.00           N
ATOM   3859  HN  GLY A 251      41.970  40.860  19.300  1.00  0.00           H
ATOM   3860  CA  GLY A 251      43.890  40.590  18.560  1.00  0.00           C
ATOM   3861  HA1 GLY A 251      43.460  40.970  17.640  1.00  0.00           H
ATOM   3862  HA2 GLY A 251      44.110  39.540  18.480  1.00  0.00           H
ATOM   3863  C   GLY A 251      45.240  41.170  18.950  1.00  0.00           C
ATOM   3864  O   GLY A 251      46.200  40.470  18.670  1.00  0.00           O
ATOM   3865  N   PRO A 252      45.390  42.320  19.570  1.00  0.00           N
ATOM   3866  CD  PRO A 252      44.370  43.450  19.530  1.00  0.00           C
ATOM   3867  HD1 PRO A 252      43.700  43.350  20.400  1.00  0.00           H
ATOM   3868  HD2 PRO A 252      43.730  43.320  18.630  1.00  0.00           H
ATOM   3869  CA  PRO A 252      46.700  42.770  20.020  1.00  0.00           C
ATOM   3870  HA  PRO A 252      47.370  42.690  19.170  1.00  0.00           H
ATOM   3871  CB  PRO A 252      46.400  44.250  20.410  1.00  0.00           C
ATOM   3872  HB1 PRO A 252      47.320  44.870  20.280  1.00  0.00           H
ATOM   3873  HB2 PRO A 252      46.030  44.270  21.450  1.00  0.00           H
ATOM   3874  CG  PRO A 252      45.220  44.710  19.600  1.00  0.00           C
ATOM   3875  HG1 PRO A 252      44.820  45.690  19.930  1.00  0.00           H
ATOM   3876  HG2 PRO A 252      45.510  44.930  18.550  1.00  0.00           H
ATOM   3877  C   PRO A 252      47.160  41.970  21.250  1.00  0.00           C
ATOM   3878  O   PRO A 252      48.330  41.930  21.450  1.00  0.00           O
ATOM   3879  N   LEU A 253      46.310  41.330  22.090  1.00  0.00           N
ATOM   3880  HN  LEU A 253      45.350  41.520  21.900  1.00  0.00           H
ATOM   3881  CA  LEU A 253      46.730  40.440  23.130  1.00  0.00           C
ATOM   3882  HA  LEU A 253      47.670  40.720  23.590  1.00  0.00           H
ATOM   3883  CB  LEU A 253      45.620  40.210  24.170  1.00  0.00           C
ATOM   3884  HB1 LEU A 253      46.100  39.580  24.950  1.00  0.00           H
ATOM   3885  HB2 LEU A 253      44.780  39.580  23.820  1.00  0.00           H
ATOM   3886  CG  LEU A 253      45.040  41.520  24.830  1.00  0.00           C
ATOM   3887  HG  LEU A 253      44.740  42.150  23.970  1.00  0.00           H
ATOM   3888  CD1 LEU A 253      43.870  41.240  25.780  1.00  0.00           C
ATOM   3889 1HD1 LEU A 253      44.140  40.580  26.640  1.00  0.00           H
ATOM   3890 2HD1 LEU A 253      43.010  40.730  25.290  1.00  0.00           H
ATOM   3891 3HD1 LEU A 253      43.370  42.090  26.290  1.00  0.00           H
ATOM   3892  CD2 LEU A 253      46.190  42.340  25.480  1.00  0.00           C
ATOM   3893 1HD2 LEU A 253      46.920  42.800  24.790  1.00  0.00           H
ATOM   3894 2HD2 LEU A 253      46.750  41.790  26.270  1.00  0.00           H
ATOM   3895 3HD2 LEU A 253      45.850  43.240  26.030  1.00  0.00           H
ATOM   3896  C   LEU A 253      47.220  39.130  22.550  1.00  0.00           C
ATOM   3897  O   LEU A 253      48.250  38.590  23.000  1.00  0.00           O
ATOM   3898  N   SER A 254      46.610  38.650  21.440  1.00  0.00           N
ATOM   3899  HN  SER A 254      45.740  39.030  21.150  1.00  0.00           H
ATOM   3900  CA  SER A 254      47.070  37.510  20.690  1.00  0.00           C
ATOM   3901  HA  SER A 254      47.010  36.700  21.400  1.00  0.00           H
ATOM   3902  CB  SER A 254      46.050  37.230  19.550  1.00  0.00           C
ATOM   3903  HB1 SER A 254      45.990  38.010  18.760  1.00  0.00           H
ATOM   3904  HB2 SER A 254      45.080  37.180  20.080  1.00  0.00           H
ATOM   3905  OG  SER A 254      46.290  35.980  18.910  1.00  0.00           O
ATOM   3906  HG1 SER A 254      46.510  35.410  19.650  1.00  0.00           H
ATOM   3907  C   SER A 254      48.460  37.760  20.010  1.00  0.00           C
ATOM   3908  O   SER A 254      49.320  36.940  20.000  1.00  0.00           O
ATOM   3909  N   ALA A 255      48.640  39.020  19.470  1.00  0.00           N
ATOM   3910  HN  ALA A 255      47.980  39.760  19.480  1.00  0.00           H
ATOM   3911  CA  ALA A 255      49.900  39.410  18.960  1.00  0.00           C
ATOM   3912  HA  ALA A 255      50.320  38.650  18.330  1.00  0.00           H
ATOM   3913  CB  ALA A 255      49.850  40.670  18.090  1.00  0.00           C
ATOM   3914  HB1 ALA A 255      49.080  40.660  17.290  1.00  0.00           H
ATOM   3915  HB2 ALA A 255      50.840  40.870  17.620  1.00  0.00           H
ATOM   3916  HB3 ALA A 255      49.660  41.540  18.750  1.00  0.00           H
ATOM   3917  C   ALA A 255      50.940  39.670  20.070  1.00  0.00           C
ATOM   3918  O   ALA A 255      52.030  39.160  19.890  1.00  0.00           O
ATOM   3919  N   GLN A 256      50.670  40.380  21.180  1.00  0.00           N
ATOM   3920  HN  GLN A 256      49.840  40.920  21.220  1.00  0.00           H
ATOM   3921  CA  GLN A 256      51.500  40.530  22.350  1.00  0.00           C
ATOM   3922  HA  GLN A 256      52.370  41.050  21.960  1.00  0.00           H
ATOM   3923  CB  GLN A 256      50.650  41.270  23.400  1.00  0.00           C
ATOM   3924  HB1 GLN A 256      49.600  40.930  23.540  1.00  0.00           H
ATOM   3925  HB2 GLN A 256      50.520  42.300  23.000  1.00  0.00           H
ATOM   3926  CG  GLN A 256      51.360  41.260  24.850  1.00  0.00           C
ATOM   3927  HG1 GLN A 256      51.310  40.200  25.200  1.00  0.00           H
ATOM   3928  HG2 GLN A 256      50.760  41.900  25.530  1.00  0.00           H
ATOM   3929  CD  GLN A 256      52.830  41.540  25.120  1.00  0.00           C
ATOM   3930  OE1 GLN A 256      53.380  41.270  26.210  1.00  0.00           O
ATOM   3931  NE2 GLN A 256      53.520  42.050  24.060  1.00  0.00           N
ATOM   3932 1HE2 GLN A 256      54.500  42.160  24.240  1.00  0.00           H
ATOM   3933 2HE2 GLN A 256      52.900  42.500  23.420  1.00  0.00           H
ATOM   3934  C   GLN A 256      52.030  39.190  22.910  1.00  0.00           C
ATOM   3935  O   GLN A 256      53.220  38.910  23.050  1.00  0.00           O
ATOM   3936  N   THR A 257      51.130  38.230  23.170  1.00  0.00           N
ATOM   3937  HN  THR A 257      50.150  38.340  23.010  1.00  0.00           H
ATOM   3938  CA  THR A 257      51.480  36.960  23.720  1.00  0.00           C
ATOM   3939  HA  THR A 257      52.160  37.080  24.550  1.00  0.00           H
ATOM   3940  CB  THR A 257      50.350  36.270  24.390  1.00  0.00           C
ATOM   3941  HB  THR A 257      50.510  35.300  24.910  1.00  0.00           H
ATOM   3942  OG1 THR A 257      49.270  35.990  23.510  1.00  0.00           O
ATOM   3943  HG1 THR A 257      48.960  36.820  23.140  1.00  0.00           H
ATOM   3944  CG2 THR A 257      49.840  37.120  25.630  1.00  0.00           C
ATOM   3945 1HG2 THR A 257      49.540  38.160  25.410  1.00  0.00           H
ATOM   3946 2HG2 THR A 257      50.650  37.230  26.380  1.00  0.00           H
ATOM   3947 3HG2 THR A 257      49.050  36.650  26.260  1.00  0.00           H
ATOM   3948  C   THR A 257      52.070  35.920  22.690  1.00  0.00           C
ATOM   3949  O   THR A 257      52.770  35.000  23.150  1.00  0.00           O
ATOM   3950  N   GLY A 258      51.690  36.020  21.380  1.00  0.00           N
ATOM   3951  HN  GLY A 258      51.330  36.880  21.020  1.00  0.00           H
ATOM   3952  CA  GLY A 258      51.990  35.080  20.320  1.00  0.00           C
ATOM   3953  HA1 GLY A 258      53.030  34.810  20.390  1.00  0.00           H
ATOM   3954  HA2 GLY A 258      51.750  35.530  19.370  1.00  0.00           H
ATOM   3955  C   GLY A 258      51.100  33.850  20.470  1.00  0.00           C
ATOM   3956  O   GLY A 258      51.490  32.800  20.020  1.00  0.00           O
ATOM   3957  N   ILE A 259      49.870  33.970  20.980  1.00  0.00           N
ATOM   3958  HN  ILE A 259      49.460  34.800  21.340  1.00  0.00           H
ATOM   3959  CA  ILE A 259      48.960  32.740  21.040  1.00  0.00           C
ATOM   3960  HA  ILE A 259      49.250  32.000  20.310  1.00  0.00           H
ATOM   3961  CB  ILE A 259      48.820  32.110  22.380  1.00  0.00           C
ATOM   3962  HB  ILE A 259      48.270  32.810  23.050  1.00  0.00           H
ATOM   3963  CG2 ILE A 259      47.920  30.840  22.300  1.00  0.00           C
ATOM   3964 1HG2 ILE A 259      48.130  30.180  23.170  1.00  0.00           H
ATOM   3965 2HG2 ILE A 259      48.080  30.340  21.320  1.00  0.00           H
ATOM   3966 3HG2 ILE A 259      46.840  31.090  22.260  1.00  0.00           H
ATOM   3967  CG1 ILE A 259      50.220  31.910  22.990  1.00  0.00           C
ATOM   3968 1HG1 ILE A 259      50.710  32.900  23.020  1.00  0.00           H
ATOM   3969 2HG1 ILE A 259      50.870  31.330  22.300  1.00  0.00           H
ATOM   3970  CD  ILE A 259      50.080  31.420  24.480  1.00  0.00           C
ATOM   3971  HD1 ILE A 259      51.020  31.480  25.060  1.00  0.00           H
ATOM   3972  HD2 ILE A 259      49.810  30.340  24.540  1.00  0.00           H
ATOM   3973  HD3 ILE A 259      49.290  32.040  24.960  1.00  0.00           H
ATOM   3974  C   ILE A 259      47.590  33.210  20.560  1.00  0.00           C
ATOM   3975  O   ILE A 259      47.030  34.200  21.060  1.00  0.00           O
ATOM   3976  N   ALA A 260      47.030  32.500  19.630  1.00  0.00           N
ATOM   3977  HN  ALA A 260      47.450  31.690  19.210  1.00  0.00           H
ATOM   3978  CA  ALA A 260      45.700  32.660  19.030  1.00  0.00           C
ATOM   3979  HA  ALA A 260      45.640  33.580  18.450  1.00  0.00           H
ATOM   3980  CB  ALA A 260      45.580  31.610  17.970  1.00  0.00           C
ATOM   3981  HB1 ALA A 260      46.220  31.890  17.100  1.00  0.00           H
ATOM   3982  HB2 ALA A 260      44.560  31.490  17.540  1.00  0.00           H
ATOM   3983  HB3 ALA A 260      45.810  30.570  18.250  1.00  0.00           H
ATOM   3984  C   ALA A 260      44.470  32.550  19.950  1.00  0.00           C
ATOM   3985  O   ALA A 260      44.560  31.880  20.940  1.00  0.00           O
ATOM   3986  N   VAL A 261      43.240  33.040  19.490  1.00  0.00           N
ATOM   3987  HN  VAL A 261      43.290  33.470  18.590  1.00  0.00           H
ATOM   3988  CA  VAL A 261      42.000  32.960  20.230  1.00  0.00           C
ATOM   3989  HA  VAL A 261      42.210  33.300  21.240  1.00  0.00           H
ATOM   3990  CB  VAL A 261      40.870  33.770  19.640  1.00  0.00           C
ATOM   3991  HB  VAL A 261      40.870  33.630  18.540  1.00  0.00           H
ATOM   3992  CG1 VAL A 261      39.490  33.280  20.100  1.00  0.00           C
ATOM   3993 1HG1 VAL A 261      39.350  33.420  21.190  1.00  0.00           H
ATOM   3994 2HG1 VAL A 261      39.290  32.190  19.950  1.00  0.00           H
ATOM   3995 3HG1 VAL A 261      38.740  33.900  19.560  1.00  0.00           H
ATOM   3996  CG2 VAL A 261      40.930  35.290  19.910  1.00  0.00           C
ATOM   3997 1HG2 VAL A 261      41.040  35.490  21.000  1.00  0.00           H
ATOM   3998 2HG2 VAL A 261      39.990  35.810  19.610  1.00  0.00           H
ATOM   3999 3HG2 VAL A 261      41.740  35.780  19.330  1.00  0.00           H
ATOM   4000  C   VAL A 261      41.480  31.500  20.280  1.00  0.00           C
ATOM   4001  O   VAL A 261      41.130  31.080  21.410  1.00  0.00           O
ATOM   4002  N   LEU A 262      41.620  30.680  19.180  1.00  0.00           N
ATOM   4003  HN  LEU A 262      41.960  31.020  18.310  1.00  0.00           H
ATOM   4004  CA  LEU A 262      41.330  29.290  19.210  1.00  0.00           C
ATOM   4005  HA  LEU A 262      40.330  29.250  19.620  1.00  0.00           H
ATOM   4006  CB  LEU A 262      41.370  28.540  17.850  1.00  0.00           C
ATOM   4007  HB1 LEU A 262      41.050  27.490  18.030  1.00  0.00           H
ATOM   4008  HB2 LEU A 262      42.410  28.690  17.490  1.00  0.00           H
ATOM   4009  CG  LEU A 262      40.600  29.210  16.660  1.00  0.00           C
ATOM   4010  HG  LEU A 262      41.070  30.200  16.480  1.00  0.00           H
ATOM   4011  CD1 LEU A 262      40.700  28.250  15.450  1.00  0.00           C
ATOM   4012 1HD1 LEU A 262      41.730  28.050  15.100  1.00  0.00           H
ATOM   4013 2HD1 LEU A 262      40.300  28.810  14.580  1.00  0.00           H
ATOM   4014 3HD1 LEU A 262      40.150  27.290  15.540  1.00  0.00           H
ATOM   4015  CD2 LEU A 262      39.080  29.420  16.950  1.00  0.00           C
ATOM   4016 1HD2 LEU A 262      38.760  29.860  15.970  1.00  0.00           H
ATOM   4017 2HD2 LEU A 262      38.910  30.250  17.670  1.00  0.00           H
ATOM   4018 3HD2 LEU A 262      38.580  28.450  17.140  1.00  0.00           H
ATOM   4019  C   LEU A 262      42.200  28.570  20.290  1.00  0.00           C
ATOM   4020  O   LEU A 262      41.810  27.780  21.120  1.00  0.00           O
ATOM   4021  N   ASP A 263      43.500  28.890  20.350  1.00  0.00           N
ATOM   4022  HN  ASP A 263      43.970  29.560  19.790  1.00  0.00           H
ATOM   4023  CA  ASP A 263      44.340  28.240  21.330  1.00  0.00           C
ATOM   4024  HA  ASP A 263      44.240  27.170  21.210  1.00  0.00           H
ATOM   4025  CB  ASP A 263      45.840  28.620  21.120  1.00  0.00           C
ATOM   4026  HB1 ASP A 263      46.450  28.260  21.980  1.00  0.00           H
ATOM   4027  HB2 ASP A 263      45.890  29.730  21.080  1.00  0.00           H
ATOM   4028  CG  ASP A 263      46.390  27.990  19.840  1.00  0.00           C
ATOM   4029  OD1 ASP A 263      45.980  26.950  19.270  1.00  0.00           O
ATOM   4030  OD2 ASP A 263      47.520  28.460  19.540  1.00  0.00           O
ATOM   4031  C   ASP A 263      43.930  28.590  22.780  1.00  0.00           C
ATOM   4032  O   ASP A 263      43.950  27.690  23.650  1.00  0.00           O
ATOM   4033  N   MET A 264      43.540  29.890  23.060  1.00  0.00           N
ATOM   4034  HN  MET A 264      43.350  30.540  22.330  1.00  0.00           H
ATOM   4035  CA  MET A 264      42.980  30.220  24.380  1.00  0.00           C
ATOM   4036  HA  MET A 264      43.640  29.680  25.040  1.00  0.00           H
ATOM   4037  CB  MET A 264      43.120  31.730  24.780  1.00  0.00           C
ATOM   4038  HB1 MET A 264      42.650  31.930  25.770  1.00  0.00           H
ATOM   4039  HB2 MET A 264      42.610  32.390  24.050  1.00  0.00           H
ATOM   4040  CG  MET A 264      44.550  32.230  24.760  1.00  0.00           C
ATOM   4041  HG1 MET A 264      44.390  33.280  25.060  1.00  0.00           H
ATOM   4042  HG2 MET A 264      45.060  32.260  23.770  1.00  0.00           H
ATOM   4043  SD  MET A 264      45.530  31.440  26.140  1.00  0.00           S
ATOM   4044  CE  MET A 264      46.240  32.940  26.900  1.00  0.00           C
ATOM   4045  HE1 MET A 264      46.420  32.650  27.950  1.00  0.00           H
ATOM   4046  HE2 MET A 264      45.590  33.840  26.860  1.00  0.00           H
ATOM   4047  HE3 MET A 264      47.190  33.220  26.410  1.00  0.00           H
ATOM   4048  C   MET A 264      41.560  29.700  24.660  1.00  0.00           C
ATOM   4049  O   MET A 264      41.290  29.380  25.870  1.00  0.00           O
ATOM   4050  N   CYS A 265      40.700  29.480  23.610  1.00  0.00           N
ATOM   4051  HN  CYS A 265      41.060  29.810  22.730  1.00  0.00           H
ATOM   4052  CA  CYS A 265      39.470  28.690  23.600  1.00  0.00           C
ATOM   4053  HA  CYS A 265      38.760  29.160  24.260  1.00  0.00           H
ATOM   4054  CB  CYS A 265      38.710  28.660  22.260  1.00  0.00           C
ATOM   4055  HB1 CYS A 265      37.930  27.870  22.220  1.00  0.00           H
ATOM   4056  HB2 CYS A 265      39.440  28.490  21.440  1.00  0.00           H
ATOM   4057  SG  CYS A 265      37.990  30.300  21.980  1.00  0.00           S
ATOM   4058  HG1 CYS A 265      36.890  30.160  22.710  1.00  0.00           H
ATOM   4059  C   CYS A 265      39.740  27.270  24.120  1.00  0.00           C
ATOM   4060  O   CYS A 265      39.150  26.900  25.150  1.00  0.00           O
ATOM   4061  N   ALA A 266      40.780  26.530  23.580  1.00  0.00           N
ATOM   4062  HN  ALA A 266      41.260  26.920  22.800  1.00  0.00           H
ATOM   4063  CA  ALA A 266      41.190  25.210  23.970  1.00  0.00           C
ATOM   4064  HA  ALA A 266      40.380  24.500  23.870  1.00  0.00           H
ATOM   4065  CB  ALA A 266      42.330  24.800  23.020  1.00  0.00           C
ATOM   4066  HB1 ALA A 266      42.580  23.740  23.260  1.00  0.00           H
ATOM   4067  HB2 ALA A 266      43.200  25.490  23.060  1.00  0.00           H
ATOM   4068  HB3 ALA A 266      41.960  24.910  21.980  1.00  0.00           H
ATOM   4069  C   ALA A 266      41.670  25.170  25.430  1.00  0.00           C
ATOM   4070  O   ALA A 266      41.320  24.330  26.240  1.00  0.00           O
ATOM   4071  N   SER A 267      42.410  26.220  25.840  1.00  0.00           N
ATOM   4072  HN  SER A 267      42.720  26.900  25.190  1.00  0.00           H
ATOM   4073  CA  SER A 267      42.950  26.360  27.170  1.00  0.00           C
ATOM   4074  HA  SER A 267      43.490  25.440  27.300  1.00  0.00           H
ATOM   4075  CB  SER A 267      43.980  27.540  27.390  1.00  0.00           C
ATOM   4076  HB1 SER A 267      44.350  27.570  28.440  1.00  0.00           H
ATOM   4077  HB2 SER A 267      43.520  28.540  27.210  1.00  0.00           H
ATOM   4078  OG  SER A 267      44.970  27.530  26.360  1.00  0.00           O
ATOM   4079  HG1 SER A 267      44.520  27.710  25.530  1.00  0.00           H
ATOM   4080  C   SER A 267      41.850  26.370  28.200  1.00  0.00           C
ATOM   4081  O   SER A 267      41.860  25.620  29.180  1.00  0.00           O
ATOM   4082  N   LEU A 268      40.810  27.220  27.970  1.00  0.00           N
ATOM   4083  HN  LEU A 268      40.890  27.810  27.170  1.00  0.00           H
ATOM   4084  CA  LEU A 268      39.670  27.350  28.780  1.00  0.00           C
ATOM   4085  HA  LEU A 268      40.130  27.310  29.760  1.00  0.00           H
ATOM   4086  CB  LEU A 268      38.900  28.700  28.420  1.00  0.00           C
ATOM   4087  HB1 LEU A 268      38.540  28.540  27.380  1.00  0.00           H
ATOM   4088  HB2 LEU A 268      39.720  29.460  28.420  1.00  0.00           H
ATOM   4089  CG  LEU A 268      37.750  29.120  29.340  1.00  0.00           C
ATOM   4090  HG  LEU A 268      37.070  28.240  29.250  1.00  0.00           H
ATOM   4091  CD1 LEU A 268      38.200  29.320  30.870  1.00  0.00           C
ATOM   4092 1HD1 LEU A 268      38.720  28.370  31.130  1.00  0.00           H
ATOM   4093 2HD1 LEU A 268      37.360  29.680  31.490  1.00  0.00           H
ATOM   4094 3HD1 LEU A 268      39.080  29.990  31.010  1.00  0.00           H
ATOM   4095  CD2 LEU A 268      37.070  30.430  28.880  1.00  0.00           C
ATOM   4096 1HD2 LEU A 268      36.650  30.410  27.850  1.00  0.00           H
ATOM   4097 2HD2 LEU A 268      37.820  31.240  29.020  1.00  0.00           H
ATOM   4098 3HD2 LEU A 268      36.270  30.700  29.600  1.00  0.00           H
ATOM   4099  C   LEU A 268      38.870  26.080  28.680  1.00  0.00           C
ATOM   4100  O   LEU A 268      38.350  25.500  29.610  1.00  0.00           O
ATOM   4101  N   LYS A 269      38.760  25.590  27.510  1.00  0.00           N
ATOM   4102  HN  LYS A 269      39.150  25.980  26.680  1.00  0.00           H
ATOM   4103  CA  LYS A 269      37.850  24.470  27.210  1.00  0.00           C
ATOM   4104  HA  LYS A 269      36.820  24.700  27.440  1.00  0.00           H
ATOM   4105  CB  LYS A 269      37.750  24.240  25.650  1.00  0.00           C
ATOM   4106  HB1 LYS A 269      38.770  24.100  25.240  1.00  0.00           H
ATOM   4107  HB2 LYS A 269      37.360  25.210  25.260  1.00  0.00           H
ATOM   4108  CG  LYS A 269      36.710  23.210  25.200  1.00  0.00           C
ATOM   4109  HG1 LYS A 269      35.770  23.300  25.790  1.00  0.00           H
ATOM   4110  HG2 LYS A 269      37.080  22.160  25.200  1.00  0.00           H
ATOM   4111  CD  LYS A 269      36.390  23.370  23.670  1.00  0.00           C
ATOM   4112  HD1 LYS A 269      37.370  23.630  23.220  1.00  0.00           H
ATOM   4113  HD2 LYS A 269      35.750  24.280  23.570  1.00  0.00           H
ATOM   4114  CE  LYS A 269      35.840  22.280  22.860  1.00  0.00           C
ATOM   4115  HE1 LYS A 269      35.370  22.700  21.940  1.00  0.00           H
ATOM   4116  HE2 LYS A 269      35.000  21.800  23.410  1.00  0.00           H
ATOM   4117  NZ  LYS A 269      36.840  21.310  22.570  1.00  0.00           N
ATOM   4118  HZ1 LYS A 269      37.790  21.700  22.420  1.00  0.00           H
ATOM   4119  HZ2 LYS A 269      36.590  20.790  21.710  1.00  0.00           H
ATOM   4120  HZ3 LYS A 269      36.790  20.620  23.350  1.00  0.00           H
ATOM   4121  C   LYS A 269      38.310  23.230  27.930  1.00  0.00           C
ATOM   4122  O   LYS A 269      37.540  22.450  28.470  1.00  0.00           O
ATOM   4123  N   GLU A 270      39.690  22.930  27.940  1.00  0.00           N
ATOM   4124  HN  GLU A 270      40.350  23.490  27.450  1.00  0.00           H
ATOM   4125  CA  GLU A 270      40.130  21.870  28.890  1.00  0.00           C
ATOM   4126  HA  GLU A 270      39.530  20.980  28.820  1.00  0.00           H
ATOM   4127  CB  GLU A 270      41.630  21.600  28.570  1.00  0.00           C
ATOM   4128  HB1 GLU A 270      42.120  22.590  28.560  1.00  0.00           H
ATOM   4129  HB2 GLU A 270      41.670  21.030  27.620  1.00  0.00           H
ATOM   4130  CG  GLU A 270      42.370  20.750  29.680  1.00  0.00           C
ATOM   4131  HG1 GLU A 270      41.750  20.030  30.250  1.00  0.00           H
ATOM   4132  HG2 GLU A 270      42.850  21.390  30.440  1.00  0.00           H
ATOM   4133  CD  GLU A 270      43.540  19.930  29.060  1.00  0.00           C
ATOM   4134  OE1 GLU A 270      43.500  18.670  29.140  1.00  0.00           O
ATOM   4135  OE2 GLU A 270      44.510  20.540  28.550  1.00  0.00           O
ATOM   4136  C   GLU A 270      39.940  22.290  30.360  1.00  0.00           C
ATOM   4137  O   GLU A 270      39.320  21.600  31.140  1.00  0.00           O
ATOM   4138  N   LEU A 271      40.330  23.540  30.800  1.00  0.00           N
ATOM   4139  HN  LEU A 271      40.870  24.220  30.310  1.00  0.00           H
ATOM   4140  CA  LEU A 271      40.110  24.000  32.200  1.00  0.00           C
ATOM   4141  HA  LEU A 271      40.720  23.340  32.800  1.00  0.00           H
ATOM   4142  CB  LEU A 271      40.560  25.480  32.450  1.00  0.00           C
ATOM   4143  HB1 LEU A 271      39.950  26.110  31.780  1.00  0.00           H
ATOM   4144  HB2 LEU A 271      41.560  25.600  31.970  1.00  0.00           H
ATOM   4145  CG  LEU A 271      40.630  26.100  33.880  1.00  0.00           C
ATOM   4146  HG  LEU A 271      39.680  25.850  34.400  1.00  0.00           H
ATOM   4147  CD1 LEU A 271      41.770  25.410  34.650  1.00  0.00           C
ATOM   4148 1HD1 LEU A 271      42.820  25.550  34.300  1.00  0.00           H
ATOM   4149 2HD1 LEU A 271      41.540  24.320  34.650  1.00  0.00           H
ATOM   4150 3HD1 LEU A 271      41.780  25.830  35.680  1.00  0.00           H
ATOM   4151  CD2 LEU A 271      40.840  27.660  33.900  1.00  0.00           C
ATOM   4152 1HD2 LEU A 271      41.800  27.740  33.340  1.00  0.00           H
ATOM   4153 2HD2 LEU A 271      40.750  28.090  34.920  1.00  0.00           H
ATOM   4154 3HD2 LEU A 271      40.070  28.150  33.280  1.00  0.00           H
ATOM   4155  C   LEU A 271      38.670  23.960  32.720  1.00  0.00           C
ATOM   4156  O   LEU A 271      38.460  23.580  33.870  1.00  0.00           O
ATOM   4157  N   LEU A 272      37.610  24.330  31.930  1.00  0.00           N
ATOM   4158  HN  LEU A 272      37.870  24.710  31.050  1.00  0.00           H
ATOM   4159  CA  LEU A 272      36.230  24.250  32.410  1.00  0.00           C
ATOM   4160  HA  LEU A 272      36.340  24.660  33.400  1.00  0.00           H
ATOM   4161  CB  LEU A 272      35.140  25.070  31.610  1.00  0.00           C
ATOM   4162  HB1 LEU A 272      34.190  24.920  32.160  1.00  0.00           H
ATOM   4163  HB2 LEU A 272      35.040  24.680  30.570  1.00  0.00           H
ATOM   4164  CG  LEU A 272      35.490  26.640  31.410  1.00  0.00           C
ATOM   4165  HG  LEU A 272      36.560  26.650  31.090  1.00  0.00           H
ATOM   4166  CD1 LEU A 272      34.480  27.240  30.420  1.00  0.00           C
ATOM   4167 1HD1 LEU A 272      34.720  28.290  30.120  1.00  0.00           H
ATOM   4168 2HD1 LEU A 272      33.470  27.220  30.890  1.00  0.00           H
ATOM   4169 3HD1 LEU A 272      34.480  26.590  29.520  1.00  0.00           H
ATOM   4170  CD2 LEU A 272      35.380  27.530  32.630  1.00  0.00           C
ATOM   4171 1HD2 LEU A 272      34.350  27.310  33.000  1.00  0.00           H
ATOM   4172 2HD2 LEU A 272      35.540  28.570  32.270  1.00  0.00           H
ATOM   4173 3HD2 LEU A 272      36.150  27.210  33.370  1.00  0.00           H
ATOM   4174  C   LEU A 272      35.830  22.760  32.730  1.00  0.00           C
ATOM   4175  O   LEU A 272      35.140  22.550  33.760  1.00  0.00           O
ATOM   4176  N   GLN A 273      36.280  21.850  31.870  1.00  0.00           N
ATOM   4177  HN  GLN A 273      36.880  22.100  31.110  1.00  0.00           H
ATOM   4178  CA  GLN A 273      36.190  20.390  32.040  1.00  0.00           C
ATOM   4179  HA  GLN A 273      35.130  20.190  31.980  1.00  0.00           H
ATOM   4180  CB  GLN A 273      36.630  19.640  30.750  1.00  0.00           C
ATOM   4181  HB1 GLN A 273      37.550  20.160  30.410  1.00  0.00           H
ATOM   4182  HB2 GLN A 273      36.030  19.700  29.820  1.00  0.00           H
ATOM   4183  CG  GLN A 273      36.890  18.100  30.950  1.00  0.00           C
ATOM   4184  HG1 GLN A 273      37.650  17.880  31.730  1.00  0.00           H
ATOM   4185  HG2 GLN A 273      37.230  17.680  29.980  1.00  0.00           H
ATOM   4186  CD  GLN A 273      35.680  17.160  31.400  1.00  0.00           C
ATOM   4187  OE1 GLN A 273      35.440  16.780  32.550  1.00  0.00           O
ATOM   4188  NE2 GLN A 273      34.930  16.690  30.380  1.00  0.00           N
ATOM   4189 1HE2 GLN A 273      34.100  16.180  30.610  1.00  0.00           H
ATOM   4190 2HE2 GLN A 273      35.210  16.810  29.430  1.00  0.00           H
ATOM   4191  C   GLN A 273      36.800  19.850  33.360  1.00  0.00           C
ATOM   4192  O   GLN A 273      36.120  19.340  34.280  1.00  0.00           O
ATOM   4193  N   ASN A 274      38.070  20.200  33.500  1.00  0.00           N
ATOM   4194  HN  ASN A 274      38.570  20.690  32.790  1.00  0.00           H
ATOM   4195  CA  ASN A 274      38.920  19.780  34.590  1.00  0.00           C
ATOM   4196  HA  ASN A 274      38.590  18.790  34.850  1.00  0.00           H
ATOM   4197  CB  ASN A 274      40.520  19.810  34.230  1.00  0.00           C
ATOM   4198  HB1 ASN A 274      41.290  19.940  35.020  1.00  0.00           H
ATOM   4199  HB2 ASN A 274      40.630  20.600  33.460  1.00  0.00           H
ATOM   4200  CG  ASN A 274      40.770  18.540  33.390  1.00  0.00           C
ATOM   4201  OD1 ASN A 274      39.990  17.620  33.320  1.00  0.00           O
ATOM   4202  ND2 ASN A 274      41.960  18.420  32.860  1.00  0.00           N
ATOM   4203 1HD2 ASN A 274      42.280  17.620  32.360  1.00  0.00           H
ATOM   4204 2HD2 ASN A 274      42.590  19.170  33.060  1.00  0.00           H
ATOM   4205  C   ASN A 274      38.750  20.510  35.950  1.00  0.00           C
ATOM   4206  O   ASN A 274      38.900  19.970  37.050  1.00  0.00           O
ATOM   4207  N   GLY A 275      38.390  21.840  35.850  1.00  0.00           N
ATOM   4208  HN  GLY A 275      38.260  22.270  34.960  1.00  0.00           H
ATOM   4209  CA  GLY A 275      38.370  22.860  36.950  1.00  0.00           C
ATOM   4210  HA1 GLY A 275      38.060  22.310  37.820  1.00  0.00           H
ATOM   4211  HA2 GLY A 275      37.760  23.650  36.530  1.00  0.00           H
ATOM   4212  C   GLY A 275      39.760  23.430  37.350  1.00  0.00           C
ATOM   4213  O   GLY A 275      40.830  22.870  37.100  1.00  0.00           O
ATOM   4214  N   MET A 276      39.730  24.570  38.010  1.00  0.00           N
ATOM   4215  HN  MET A 276      38.860  25.010  38.210  1.00  0.00           H
ATOM   4216  CA  MET A 276      40.870  25.070  38.690  1.00  0.00           C
ATOM   4217  HA  MET A 276      41.700  25.070  37.990  1.00  0.00           H
ATOM   4218  CB  MET A 276      40.610  26.550  39.140  1.00  0.00           C
ATOM   4219  HB1 MET A 276      41.160  26.950  40.030  1.00  0.00           H
ATOM   4220  HB2 MET A 276      39.570  26.640  39.520  1.00  0.00           H
ATOM   4221  CG  MET A 276      40.730  27.550  37.950  1.00  0.00           C
ATOM   4222  HG1 MET A 276      40.000  27.320  37.140  1.00  0.00           H
ATOM   4223  HG2 MET A 276      41.730  27.670  37.480  1.00  0.00           H
ATOM   4224  SD  MET A 276      40.220  29.290  38.450  1.00  0.00           S
ATOM   4225  CE  MET A 276      41.920  29.620  39.200  1.00  0.00           C
ATOM   4226  HE1 MET A 276      42.630  29.040  38.570  1.00  0.00           H
ATOM   4227  HE2 MET A 276      42.040  29.260  40.240  1.00  0.00           H
ATOM   4228  HE3 MET A 276      42.090  30.710  39.380  1.00  0.00           H
ATOM   4229  C   MET A 276      41.260  24.160  39.920  1.00  0.00           C
ATOM   4230  O   MET A 276      42.370  23.880  40.150  1.00  0.00           O
ATOM   4231  N   ASN A 277      40.280  23.690  40.750  1.00  0.00           N
ATOM   4232  HN  ASN A 277      39.350  23.820  40.420  1.00  0.00           H
ATOM   4233  CA  ASN A 277      40.480  23.030  42.110  1.00  0.00           C
ATOM   4234  HA  ASN A 277      39.510  23.200  42.550  1.00  0.00           H
ATOM   4235  CB  ASN A 277      40.800  21.470  41.830  1.00  0.00           C
ATOM   4236  HB1 ASN A 277      40.710  20.980  42.820  1.00  0.00           H
ATOM   4237  HB2 ASN A 277      41.800  21.410  41.350  1.00  0.00           H
ATOM   4238  CG  ASN A 277      39.750  20.850  40.940  1.00  0.00           C
ATOM   4239  OD1 ASN A 277      40.020  19.980  40.110  1.00  0.00           O
ATOM   4240  ND2 ASN A 277      38.410  21.400  40.970  1.00  0.00           N
ATOM   4241 1HD2 ASN A 277      37.780  21.430  40.200  1.00  0.00           H
ATOM   4242 2HD2 ASN A 277      38.100  21.630  41.890  1.00  0.00           H
ATOM   4243  C   ASN A 277      41.560  23.680  43.000  1.00  0.00           C
ATOM   4244  O   ASN A 277      42.490  22.990  43.410  1.00  0.00           O
ATOM   4245  N   GLY A 278      41.430  25.010  43.230  1.00  0.00           N
ATOM   4246  HN  GLY A 278      40.570  25.450  43.000  1.00  0.00           H
ATOM   4247  CA  GLY A 278      42.360  25.730  44.140  1.00  0.00           C
ATOM   4248  HA1 GLY A 278      42.420  25.260  45.100  1.00  0.00           H
ATOM   4249  HA2 GLY A 278      41.970  26.730  44.290  1.00  0.00           H
ATOM   4250  C   GLY A 278      43.770  26.020  43.660  1.00  0.00           C
ATOM   4251  O   GLY A 278      44.600  26.410  44.420  1.00  0.00           O
ATOM   4252  N   ARG A 279      44.070  25.650  42.380  1.00  0.00           N
ATOM   4253  HN  ARG A 279      43.390  25.200  41.810  1.00  0.00           H
ATOM   4254  CA  ARG A 279      45.200  25.890  41.570  1.00  0.00           C
ATOM   4255  HA  ARG A 279      46.100  25.710  42.140  1.00  0.00           H
ATOM   4256  CB  ARG A 279      45.270  25.080  40.240  1.00  0.00           C
ATOM   4257  HB1 ARG A 279      46.230  25.350  39.750  1.00  0.00           H
ATOM   4258  HB2 ARG A 279      44.420  25.230  39.540  1.00  0.00           H
ATOM   4259  CG  ARG A 279      45.250  23.500  40.570  1.00  0.00           C
ATOM   4260  HG1 ARG A 279      44.380  23.150  41.160  1.00  0.00           H
ATOM   4261  HG2 ARG A 279      46.160  23.380  41.190  1.00  0.00           H
ATOM   4262  CD  ARG A 279      45.580  22.680  39.360  1.00  0.00           C
ATOM   4263  HD1 ARG A 279      45.850  21.650  39.680  1.00  0.00           H
ATOM   4264  HD2 ARG A 279      46.390  23.090  38.720  1.00  0.00           H
ATOM   4265  NE  ARG A 279      44.340  22.560  38.520  1.00  0.00           N
ATOM   4266  HE  ARG A 279      43.510  22.940  38.930  1.00  0.00           H
ATOM   4267  CZ  ARG A 279      44.270  21.870  37.410  1.00  0.00           C
ATOM   4268  NH1 ARG A 279      43.210  21.700  36.710  1.00  0.00           N
ATOM   4269 1HH1 ARG A 279      42.370  22.150  37.000  1.00  0.00           H
ATOM   4270 2HH1 ARG A 279      43.400  21.180  35.880  1.00  0.00           H
ATOM   4271  NH2 ARG A 279      45.340  21.180  37.040  1.00  0.00           N
ATOM   4272 1HH2 ARG A 279      46.130  21.140  37.650  1.00  0.00           H
ATOM   4273 2HH2 ARG A 279      45.250  20.580  36.250  1.00  0.00           H
ATOM   4274  C   ARG A 279      45.190  27.330  41.200  1.00  0.00           C
ATOM   4275  O   ARG A 279      44.240  27.850  40.690  1.00  0.00           O
ATOM   4276  N   THR A 280      46.370  28.050  41.410  1.00  0.00           N
ATOM   4277  HN  THR A 280      47.270  27.650  41.580  1.00  0.00           H
ATOM   4278  CA  THR A 280      46.390  29.450  41.180  1.00  0.00           C
ATOM   4279  HA  THR A 280      45.390  29.790  41.400  1.00  0.00           H
ATOM   4280  CB  THR A 280      47.150  30.410  42.140  1.00  0.00           C
ATOM   4281  HB  THR A 280      46.670  31.410  42.110  1.00  0.00           H
ATOM   4282  OG1 THR A 280      48.590  30.420  41.920  1.00  0.00           O
ATOM   4283  HG1 THR A 280      48.920  31.110  41.340  1.00  0.00           H
ATOM   4284  CG2 THR A 280      46.970  29.890  43.600  1.00  0.00           C
ATOM   4285 1HG2 THR A 280      47.580  30.590  44.210  1.00  0.00           H
ATOM   4286 2HG2 THR A 280      47.270  28.840  43.770  1.00  0.00           H
ATOM   4287 3HG2 THR A 280      45.900  30.070  43.830  1.00  0.00           H
ATOM   4288  C   THR A 280      46.550  29.770  39.770  1.00  0.00           C
ATOM   4289  O   THR A 280      47.480  29.330  39.130  1.00  0.00           O
ATOM   4290  N   ILE A 281      45.730  30.740  39.270  1.00  0.00           N
ATOM   4291  HN  ILE A 281      44.960  31.050  39.830  1.00  0.00           H
ATOM   4292  CA  ILE A 281      46.130  31.660  38.210  1.00  0.00           C
ATOM   4293  HA  ILE A 281      47.150  31.490  37.900  1.00  0.00           H
ATOM   4294  CB  ILE A 281      45.060  31.550  37.060  1.00  0.00           C
ATOM   4295  HB  ILE A 281      44.070  31.640  37.550  1.00  0.00           H
ATOM   4296  CG2 ILE A 281      45.410  32.580  35.940  1.00  0.00           C
ATOM   4297 1HG2 ILE A 281      45.220  33.650  36.150  1.00  0.00           H
ATOM   4298 2HG2 ILE A 281      44.770  32.320  35.070  1.00  0.00           H
ATOM   4299 3HG2 ILE A 281      46.480  32.570  35.620  1.00  0.00           H
ATOM   4300  CG1 ILE A 281      45.110  30.060  36.580  1.00  0.00           C
ATOM   4301 1HG1 ILE A 281      44.630  29.480  37.400  1.00  0.00           H
ATOM   4302 2HG1 ILE A 281      46.190  29.810  36.470  1.00  0.00           H
ATOM   4303  CD  ILE A 281      44.370  29.770  35.260  1.00  0.00           C
ATOM   4304  HD1 ILE A 281      43.320  30.100  35.440  1.00  0.00           H
ATOM   4305  HD2 ILE A 281      44.330  28.680  35.050  1.00  0.00           H
ATOM   4306  HD3 ILE A 281      44.840  30.280  34.390  1.00  0.00           H
ATOM   4307  C   ILE A 281      46.050  33.040  38.790  1.00  0.00           C
ATOM   4308  O   ILE A 281      45.100  33.470  39.450  1.00  0.00           O
ATOM   4309  N   LEU A 282      47.160  33.830  38.570  1.00  0.00           N
ATOM   4310  HN  LEU A 282      47.940  33.540  38.020  1.00  0.00           H
ATOM   4311  CA  LEU A 282      47.280  35.240  38.950  1.00  0.00           C
ATOM   4312  HA  LEU A 282      48.240  35.480  38.500  1.00  0.00           H
ATOM   4313  CB  LEU A 282      46.230  36.170  38.280  1.00  0.00           C
ATOM   4314  HB1 LEU A 282      46.280  37.190  38.720  1.00  0.00           H
ATOM   4315  HB2 LEU A 282      45.220  35.760  38.520  1.00  0.00           H
ATOM   4316  CG  LEU A 282      46.470  36.550  36.780  1.00  0.00           C
ATOM   4317  HG  LEU A 282      46.800  35.600  36.300  1.00  0.00           H
ATOM   4318  CD1 LEU A 282      45.140  37.020  36.210  1.00  0.00           C
ATOM   4319 1HD1 LEU A 282      45.420  37.400  35.200  1.00  0.00           H
ATOM   4320 2HD1 LEU A 282      44.720  37.770  36.920  1.00  0.00           H
ATOM   4321 3HD1 LEU A 282      44.460  36.160  36.040  1.00  0.00           H
ATOM   4322  CD2 LEU A 282      47.620  37.570  36.680  1.00  0.00           C
ATOM   4323 1HD2 LEU A 282      47.360  38.530  37.180  1.00  0.00           H
ATOM   4324 2HD2 LEU A 282      47.770  37.820  35.610  1.00  0.00           H
ATOM   4325 3HD2 LEU A 282      48.610  37.290  37.100  1.00  0.00           H
ATOM   4326  C   LEU A 282      47.270  35.490  40.450  1.00  0.00           C
ATOM   4327  O   LEU A 282      47.560  36.630  40.890  1.00  0.00           O
ATOM   4328  N   GLY A 283      47.180  34.460  41.350  1.00  0.00           N
ATOM   4329  HN  GLY A 283      47.100  33.540  40.970  1.00  0.00           H
ATOM   4330  CA  GLY A 283      46.880  34.710  42.750  1.00  0.00           C
ATOM   4331  HA1 GLY A 283      47.010  35.770  42.920  1.00  0.00           H
ATOM   4332  HA2 GLY A 283      47.430  34.120  43.460  1.00  0.00           H
ATOM   4333  C   GLY A 283      45.360  34.430  43.120  1.00  0.00           C
ATOM   4334  O   GLY A 283      44.890  34.860  44.150  1.00  0.00           O
ATOM   4335  N   SER A 284      44.630  33.620  42.270  1.00  0.00           N
ATOM   4336  HN  SER A 284      45.120  33.390  41.440  1.00  0.00           H
ATOM   4337  CA  SER A 284      43.170  33.470  42.330  1.00  0.00           C
ATOM   4338  HA  SER A 284      42.830  34.000  43.210  1.00  0.00           H
ATOM   4339  CB  SER A 284      42.450  33.990  41.080  1.00  0.00           C
ATOM   4340  HB1 SER A 284      42.460  33.220  40.280  1.00  0.00           H
ATOM   4341  HB2 SER A 284      42.900  34.930  40.690  1.00  0.00           H
ATOM   4342  OG  SER A 284      41.010  34.100  41.320  1.00  0.00           O
ATOM   4343  HG1 SER A 284      40.640  34.250  40.450  1.00  0.00           H
ATOM   4344  C   SER A 284      42.920  32.000  42.410  1.00  0.00           C
ATOM   4345  O   SER A 284      43.710  31.280  41.830  1.00  0.00           O
ATOM   4346  N   ALA A 285      41.780  31.540  43.010  1.00  0.00           N
ATOM   4347  HN  ALA A 285      41.220  32.160  43.570  1.00  0.00           H
ATOM   4348  CA  ALA A 285      41.300  30.190  42.790  1.00  0.00           C
ATOM   4349  HA  ALA A 285      41.970  29.590  42.200  1.00  0.00           H
ATOM   4350  CB  ALA A 285      41.050  29.660  44.220  1.00  0.00           C
ATOM   4351  HB1 ALA A 285      40.340  30.370  44.710  1.00  0.00           H
ATOM   4352  HB2 ALA A 285      42.030  29.720  44.750  1.00  0.00           H
ATOM   4353  HB3 ALA A 285      40.690  28.610  44.160  1.00  0.00           H
ATOM   4354  C   ALA A 285      39.930  30.240  42.040  1.00  0.00           C
ATOM   4355  O   ALA A 285      39.390  29.120  41.930  1.00  0.00           O
ATOM   4356  N   LEU A 286      39.450  31.290  41.540  1.00  0.00           N
ATOM   4357  HN  LEU A 286      40.070  32.070  41.530  1.00  0.00           H
ATOM   4358  CA  LEU A 286      38.230  31.360  40.770  1.00  0.00           C
ATOM   4359  HA  LEU A 286      37.980  30.350  40.490  1.00  0.00           H
ATOM   4360  CB  LEU A 286      37.070  32.020  41.530  1.00  0.00           C
ATOM   4361  HB1 LEU A 286      36.720  31.350  42.350  1.00  0.00           H
ATOM   4362  HB2 LEU A 286      36.170  32.010  40.880  1.00  0.00           H
ATOM   4363  CG  LEU A 286      37.140  33.440  42.130  1.00  0.00           C
ATOM   4364  HG  LEU A 286      38.240  33.540  42.190  1.00  0.00           H
ATOM   4365  CD1 LEU A 286      36.460  34.420  41.160  1.00  0.00           C
ATOM   4366 1HD1 LEU A 286      37.030  34.290  40.210  1.00  0.00           H
ATOM   4367 2HD1 LEU A 286      36.530  35.450  41.570  1.00  0.00           H
ATOM   4368 3HD1 LEU A 286      35.380  34.180  41.100  1.00  0.00           H
ATOM   4369  CD2 LEU A 286      36.560  33.520  43.590  1.00  0.00           C
ATOM   4370 1HD2 LEU A 286      36.600  34.530  44.060  1.00  0.00           H
ATOM   4371 2HD2 LEU A 286      37.260  32.920  44.210  1.00  0.00           H
ATOM   4372 3HD2 LEU A 286      35.530  33.110  43.710  1.00  0.00           H
ATOM   4373  C   LEU A 286      38.470  32.080  39.470  1.00  0.00           C
ATOM   4374  O   LEU A 286      39.370  32.900  39.340  1.00  0.00           O
ATOM   4375  N   LEU A 287      37.640  31.840  38.430  1.00  0.00           N
ATOM   4376  HN  LEU A 287      36.920  31.160  38.570  1.00  0.00           H
ATOM   4377  CA  LEU A 287      37.550  32.500  37.130  1.00  0.00           C
ATOM   4378  HA  LEU A 287      38.560  32.760  36.820  1.00  0.00           H
ATOM   4379  CB  LEU A 287      36.870  31.600  36.040  1.00  0.00           C
ATOM   4380  HB1 LEU A 287      36.670  32.330  35.220  1.00  0.00           H
ATOM   4381  HB2 LEU A 287      35.870  31.410  36.480  1.00  0.00           H
ATOM   4382  CG  LEU A 287      37.640  30.380  35.680  1.00  0.00           C
ATOM   4383  HG  LEU A 287      38.640  30.380  36.160  1.00  0.00           H
ATOM   4384  CD1 LEU A 287      37.010  29.100  36.300  1.00  0.00           C
ATOM   4385 1HD1 LEU A 287      37.110  29.080  37.410  1.00  0.00           H
ATOM   4386 2HD1 LEU A 287      37.560  28.240  35.870  1.00  0.00           H
ATOM   4387 3HD1 LEU A 287      35.940  29.010  36.050  1.00  0.00           H
ATOM   4388  CD2 LEU A 287      37.740  30.460  34.160  1.00  0.00           C
ATOM   4389 1HD2 LEU A 287      38.400  29.610  33.880  1.00  0.00           H
ATOM   4390 2HD2 LEU A 287      38.200  31.440  33.900  1.00  0.00           H
ATOM   4391 3HD2 LEU A 287      36.700  30.350  33.800  1.00  0.00           H
ATOM   4392  C   LEU A 287      36.930  33.840  37.260  1.00  0.00           C
ATOM   4393  O   LEU A 287      35.770  34.030  37.650  1.00  0.00           O
ATOM   4394  N   GLU A 288      37.700  34.920  36.840  1.00  0.00           N
ATOM   4395  HN  GLU A 288      38.560  34.820  36.340  1.00  0.00           H
ATOM   4396  CA  GLU A 288      37.200  36.270  37.090  1.00  0.00           C
ATOM   4397  HA  GLU A 288      36.320  36.240  37.710  1.00  0.00           H
ATOM   4398  CB  GLU A 288      38.200  37.200  37.840  1.00  0.00           C
ATOM   4399  HB1 GLU A 288      37.750  38.200  38.020  1.00  0.00           H
ATOM   4400  HB2 GLU A 288      39.020  37.460  37.140  1.00  0.00           H
ATOM   4401  CG  GLU A 288      38.560  36.600  39.210  1.00  0.00           C
ATOM   4402  HG1 GLU A 288      39.410  35.900  39.040  1.00  0.00           H
ATOM   4403  HG2 GLU A 288      37.750  35.910  39.520  1.00  0.00           H
ATOM   4404  CD  GLU A 288      38.990  37.590  40.250  1.00  0.00           C
ATOM   4405  OE1 GLU A 288      40.140  37.520  40.780  1.00  0.00           O
ATOM   4406  OE2 GLU A 288      38.190  38.500  40.640  1.00  0.00           O
ATOM   4407  C   GLU A 288      36.900  36.810  35.710  1.00  0.00           C
ATOM   4408  O   GLU A 288      37.650  36.680  34.770  1.00  0.00           O
ATOM   4409  N   ASP A 289      35.710  37.450  35.620  1.00  0.00           N
ATOM   4410  HN  ASP A 289      34.990  37.440  36.300  1.00  0.00           H
ATOM   4411  CA  ASP A 289      35.200  38.000  34.400  1.00  0.00           C
ATOM   4412  HA  ASP A 289      35.950  37.880  33.630  1.00  0.00           H
ATOM   4413  CB  ASP A 289      33.980  37.130  33.890  1.00  0.00           C
ATOM   4414  HB1 ASP A 289      34.300  36.060  33.850  1.00  0.00           H
ATOM   4415  HB2 ASP A 289      33.720  37.510  32.880  1.00  0.00           H
ATOM   4416  CG  ASP A 289      32.720  37.210  34.720  1.00  0.00           C
ATOM   4417  OD1 ASP A 289      31.700  36.610  34.330  1.00  0.00           O
ATOM   4418  OD2 ASP A 289      32.640  37.880  35.780  1.00  0.00           O
ATOM   4419  C   ASP A 289      34.980  39.530  34.590  1.00  0.00           C
ATOM   4420  O   ASP A 289      34.150  40.100  33.930  1.00  0.00           O
ATOM   4421  N   GLU A 290      35.770  40.200  35.540  1.00  0.00           N
ATOM   4422  HN  GLU A 290      36.430  39.730  36.120  1.00  0.00           H
ATOM   4423  CA  GLU A 290      35.750  41.600  35.750  1.00  0.00           C
ATOM   4424  HA  GLU A 290      34.730  41.870  35.530  1.00  0.00           H
ATOM   4425  CB  GLU A 290      35.970  41.890  37.250  1.00  0.00           C
ATOM   4426  HB1 GLU A 290      35.930  42.990  37.430  1.00  0.00           H
ATOM   4427  HB2 GLU A 290      36.930  41.470  37.610  1.00  0.00           H
ATOM   4428  CG  GLU A 290      34.670  41.340  37.990  1.00  0.00           C
ATOM   4429  HG1 GLU A 290      34.620  40.230  38.020  1.00  0.00           H
ATOM   4430  HG2 GLU A 290      33.770  41.550  37.370  1.00  0.00           H
ATOM   4431  CD  GLU A 290      34.380  41.830  39.420  1.00  0.00           C
ATOM   4432  OE1 GLU A 290      33.250  42.270  39.790  1.00  0.00           O
ATOM   4433  OE2 GLU A 290      35.320  41.670  40.270  1.00  0.00           O
ATOM   4434  C   GLU A 290      36.790  42.340  34.900  1.00  0.00           C
ATOM   4435  O   GLU A 290      36.960  43.570  35.070  1.00  0.00           O
ATOM   4436  N   PHE A 291      37.400  41.790  33.860  1.00  0.00           N
ATOM   4437  HN  PHE A 291      37.510  40.800  33.780  1.00  0.00           H
ATOM   4438  CA  PHE A 291      38.390  42.560  33.110  1.00  0.00           C
ATOM   4439  HA  PHE A 291      38.460  43.610  33.360  1.00  0.00           H
ATOM   4440  CB  PHE A 291      39.820  41.870  33.190  1.00  0.00           C
ATOM   4441  HB1 PHE A 291      40.640  42.400  32.660  1.00  0.00           H
ATOM   4442  HB2 PHE A 291      39.780  40.830  32.800  1.00  0.00           H
ATOM   4443  CG  PHE A 291      40.110  41.770  34.650  1.00  0.00           C
ATOM   4444  CD1 PHE A 291      40.520  42.970  35.210  1.00  0.00           C
ATOM   4445  HD1 PHE A 291      40.560  43.860  34.600  1.00  0.00           H
ATOM   4446  CE1 PHE A 291      41.170  42.970  36.460  1.00  0.00           C
ATOM   4447  HE1 PHE A 291      41.450  43.930  36.870  1.00  0.00           H
ATOM   4448  CZ  PHE A 291      41.230  41.790  37.180  1.00  0.00           C
ATOM   4449  HZ  PHE A 291      41.640  41.770  38.180  1.00  0.00           H
ATOM   4450  CD2 PHE A 291      40.340  40.580  35.300  1.00  0.00           C
ATOM   4451  HD2 PHE A 291      40.090  39.640  34.830  1.00  0.00           H
ATOM   4452  CE2 PHE A 291      40.790  40.540  36.650  1.00  0.00           C
ATOM   4453  HE2 PHE A 291      41.060  39.590  37.090  1.00  0.00           H
ATOM   4454  C   PHE A 291      38.060  42.590  31.660  1.00  0.00           C
ATOM   4455  O   PHE A 291      37.980  41.600  30.960  1.00  0.00           O
ATOM   4456  N   THR A 292      37.920  43.790  31.040  1.00  0.00           N
ATOM   4457  HN  THR A 292      37.950  44.690  31.460  1.00  0.00           H
ATOM   4458  CA  THR A 292      37.800  43.940  29.620  1.00  0.00           C
ATOM   4459  HA  THR A 292      37.150  43.110  29.370  1.00  0.00           H
ATOM   4460  CB  THR A 292      37.190  45.230  29.100  1.00  0.00           C
ATOM   4461  HB  THR A 292      37.260  45.350  28.000  1.00  0.00           H
ATOM   4462  OG1 THR A 292      37.920  46.360  29.620  1.00  0.00           O
ATOM   4463  HG1 THR A 292      38.080  46.200  30.560  1.00  0.00           H
ATOM   4464  CG2 THR A 292      35.690  45.270  29.390  1.00  0.00           C
ATOM   4465 1HG2 THR A 292      35.350  44.220  29.310  1.00  0.00           H
ATOM   4466 2HG2 THR A 292      35.140  45.830  28.600  1.00  0.00           H
ATOM   4467 3HG2 THR A 292      35.350  45.560  30.400  1.00  0.00           H
ATOM   4468  C   THR A 292      39.090  43.660  28.810  1.00  0.00           C
ATOM   4469  O   THR A 292      40.170  43.890  29.370  1.00  0.00           O
ATOM   4470  N   PRO A 293      39.210  43.160  27.590  1.00  0.00           N
ATOM   4471  CD  PRO A 293      38.090  42.440  27.010  1.00  0.00           C
ATOM   4472  HD1 PRO A 293      37.300  43.150  26.700  1.00  0.00           H
ATOM   4473  HD2 PRO A 293      37.650  41.710  27.720  1.00  0.00           H
ATOM   4474  CA  PRO A 293      40.390  43.360  26.700  1.00  0.00           C
ATOM   4475  HA  PRO A 293      41.200  42.720  27.000  1.00  0.00           H
ATOM   4476  CB  PRO A 293      39.780  42.960  25.390  1.00  0.00           C
ATOM   4477  HB1 PRO A 293      40.540  42.490  24.720  1.00  0.00           H
ATOM   4478  HB2 PRO A 293      39.280  43.790  24.850  1.00  0.00           H
ATOM   4479  CG  PRO A 293      38.750  41.900  25.780  1.00  0.00           C
ATOM   4480  HG1 PRO A 293      37.940  41.690  25.040  1.00  0.00           H
ATOM   4481  HG2 PRO A 293      39.270  40.970  26.080  1.00  0.00           H
ATOM   4482  C   PRO A 293      41.080  44.760  26.780  1.00  0.00           C
ATOM   4483  O   PRO A 293      42.290  44.740  26.740  1.00  0.00           O
ATOM   4484  N   PHE A 294      40.250  45.840  26.940  1.00  0.00           N
ATOM   4485  HN  PHE A 294      39.270  45.830  26.760  1.00  0.00           H
ATOM   4486  CA  PHE A 294      40.830  47.110  27.160  1.00  0.00           C
ATOM   4487  HA  PHE A 294      41.560  47.360  26.400  1.00  0.00           H
ATOM   4488  CB  PHE A 294      39.720  48.220  26.810  1.00  0.00           C
ATOM   4489  HB1 PHE A 294      38.850  48.030  27.470  1.00  0.00           H
ATOM   4490  HB2 PHE A 294      39.360  48.090  25.770  1.00  0.00           H
ATOM   4491  CG  PHE A 294      40.240  49.610  26.980  1.00  0.00           C
ATOM   4492  CD1 PHE A 294      41.480  50.150  26.460  1.00  0.00           C
ATOM   4493  HD1 PHE A 294      42.250  49.540  26.010  1.00  0.00           H
ATOM   4494  CE1 PHE A 294      41.850  51.500  26.750  1.00  0.00           C
ATOM   4495  HE1 PHE A 294      42.810  51.870  26.440  1.00  0.00           H
ATOM   4496  CZ  PHE A 294      41.100  52.190  27.680  1.00  0.00           C
ATOM   4497  HZ  PHE A 294      41.490  53.150  28.000  1.00  0.00           H
ATOM   4498  CD2 PHE A 294      39.470  50.450  27.790  1.00  0.00           C
ATOM   4499  HD2 PHE A 294      38.600  49.990  28.240  1.00  0.00           H
ATOM   4500  CE2 PHE A 294      39.970  51.640  28.300  1.00  0.00           C
ATOM   4501  HE2 PHE A 294      39.330  52.220  28.950  1.00  0.00           H
ATOM   4502  C   PHE A 294      41.610  47.310  28.510  1.00  0.00           C
ATOM   4503  O   PHE A 294      42.690  47.900  28.520  1.00  0.00           O
ATOM   4504  N   ASP A 295      41.100  46.710  29.590  1.00  0.00           N
ATOM   4505  HN  ASP A 295      40.300  46.140  29.390  1.00  0.00           H
ATOM   4506  CA  ASP A 295      41.720  46.690  30.930  1.00  0.00           C
ATOM   4507  HA  ASP A 295      41.950  47.680  31.280  1.00  0.00           H
ATOM   4508  CB  ASP A 295      40.820  45.980  31.920  1.00  0.00           C
ATOM   4509  HB1 ASP A 295      41.290  45.820  32.910  1.00  0.00           H
ATOM   4510  HB2 ASP A 295      40.560  44.950  31.580  1.00  0.00           H
ATOM   4511  CG  ASP A 295      39.590  46.750  32.170  1.00  0.00           C
ATOM   4512  OD1 ASP A 295      39.610  48.000  32.220  1.00  0.00           O
ATOM   4513  OD2 ASP A 295      38.480  46.130  32.410  1.00  0.00           O
ATOM   4514  C   ASP A 295      43.030  45.870  30.830  1.00  0.00           C
ATOM   4515  O   ASP A 295      43.890  46.130  31.620  1.00  0.00           O
ATOM   4516  N   VAL A 296      43.160  44.940  29.920  1.00  0.00           N
ATOM   4517  HN  VAL A 296      42.370  44.730  29.350  1.00  0.00           H
ATOM   4518  CA  VAL A 296      44.390  44.170  29.640  1.00  0.00           C
ATOM   4519  HA  VAL A 296      44.860  44.010  30.600  1.00  0.00           H
ATOM   4520  CB  VAL A 296      44.010  42.770  29.120  1.00  0.00           C
ATOM   4521  HB  VAL A 296      43.330  42.760  28.240  1.00  0.00           H
ATOM   4522  CG1 VAL A 296      45.340  41.930  28.900  1.00  0.00           C
ATOM   4523 1HG1 VAL A 296      45.120  40.870  28.630  1.00  0.00           H
ATOM   4524 2HG1 VAL A 296      45.910  41.850  29.850  1.00  0.00           H
ATOM   4525 3HG1 VAL A 296      45.940  42.440  28.110  1.00  0.00           H
ATOM   4526  CG2 VAL A 296      43.180  42.170  30.290  1.00  0.00           C
ATOM   4527 1HG2 VAL A 296      42.730  41.200  30.010  1.00  0.00           H
ATOM   4528 2HG2 VAL A 296      42.260  42.710  30.580  1.00  0.00           H
ATOM   4529 3HG2 VAL A 296      43.850  42.150  31.180  1.00  0.00           H
ATOM   4530  C   VAL A 296      45.390  44.980  28.850  1.00  0.00           C
ATOM   4531  O   VAL A 296      46.540  45.130  29.210  1.00  0.00           O
ATOM   4532  N   VAL A 297      44.900  45.590  27.740  1.00  0.00           N
ATOM   4533  HN  VAL A 297      43.990  45.340  27.430  1.00  0.00           H
ATOM   4534  CA  VAL A 297      45.820  46.590  27.060  1.00  0.00           C
ATOM   4535  HA  VAL A 297      46.710  46.070  26.750  1.00  0.00           H
ATOM   4536  CB  VAL A 297      45.110  47.030  25.770  1.00  0.00           C
ATOM   4537  HB  VAL A 297      44.130  47.450  26.060  1.00  0.00           H
ATOM   4538  CG1 VAL A 297      45.830  48.230  25.100  1.00  0.00           C
ATOM   4539 1HG1 VAL A 297      45.350  48.430  24.130  1.00  0.00           H
ATOM   4540 2HG1 VAL A 297      46.880  47.940  24.880  1.00  0.00           H
ATOM   4541 3HG1 VAL A 297      45.970  49.150  25.710  1.00  0.00           H
ATOM   4542  CG2 VAL A 297      44.950  45.860  24.710  1.00  0.00           C
ATOM   4543 1HG2 VAL A 297      44.220  45.140  25.130  1.00  0.00           H
ATOM   4544 2HG2 VAL A 297      45.990  45.520  24.530  1.00  0.00           H
ATOM   4545 3HG2 VAL A 297      44.640  46.340  23.750  1.00  0.00           H
ATOM   4546  C   VAL A 297      46.350  47.750  27.830  1.00  0.00           C
ATOM   4547  O   VAL A 297      47.520  48.060  27.680  1.00  0.00           O
ATOM   4548  N   ARG A 298      45.550  48.410  28.670  1.00  0.00           N
ATOM   4549  HN  ARG A 298      44.590  48.150  28.760  1.00  0.00           H
ATOM   4550  CA  ARG A 298      45.990  49.520  29.490  1.00  0.00           C
ATOM   4551  HA  ARG A 298      46.610  50.110  28.840  1.00  0.00           H
ATOM   4552  CB  ARG A 298      44.730  50.340  29.770  1.00  0.00           C
ATOM   4553  HB1 ARG A 298      44.150  50.380  28.830  1.00  0.00           H
ATOM   4554  HB2 ARG A 298      45.130  51.370  29.910  1.00  0.00           H
ATOM   4555  CG  ARG A 298      43.840  49.900  30.970  1.00  0.00           C
ATOM   4556  HG1 ARG A 298      44.370  50.170  31.900  1.00  0.00           H
ATOM   4557  HG2 ARG A 298      43.840  48.790  31.040  1.00  0.00           H
ATOM   4558  CD  ARG A 298      42.380  50.370  30.890  1.00  0.00           C
ATOM   4559  HD1 ARG A 298      41.940  49.980  29.940  1.00  0.00           H
ATOM   4560  HD2 ARG A 298      42.330  51.480  30.820  1.00  0.00           H
ATOM   4561  NE  ARG A 298      41.620  49.880  32.060  1.00  0.00           N
ATOM   4562  HE  ARG A 298      40.890  49.200  31.960  1.00  0.00           H
ATOM   4563  CZ  ARG A 298      41.430  50.580  33.190  1.00  0.00           C
ATOM   4564  NH1 ARG A 298      42.110  51.640  33.480  1.00  0.00           N
ATOM   4565 1HH1 ARG A 298      42.930  51.880  32.950  1.00  0.00           H
ATOM   4566 2HH1 ARG A 298      41.960  52.160  34.320  1.00  0.00           H
ATOM   4567  NH2 ARG A 298      40.320  50.320  33.840  1.00  0.00           N
ATOM   4568 1HH2 ARG A 298      39.660  49.620  33.560  1.00  0.00           H
ATOM   4569 2HH2 ARG A 298      40.180  50.960  34.600  1.00  0.00           H
ATOM   4570  C   ARG A 298      46.770  49.110  30.720  1.00  0.00           C
ATOM   4571  O   ARG A 298      47.350  49.870  31.450  1.00  0.00           O
ATOM   4572  N   GLN A 299      47.060  47.810  30.880  1.00  0.00           N
ATOM   4573  HN  GLN A 299      46.730  47.080  30.280  1.00  0.00           H
ATOM   4574  CA  GLN A 299      47.990  47.340  31.900  1.00  0.00           C
ATOM   4575  HA  GLN A 299      48.560  48.120  32.380  1.00  0.00           H
ATOM   4576  CB  GLN A 299      47.180  46.550  32.990  1.00  0.00           C
ATOM   4577  HB1 GLN A 299      47.880  46.220  33.780  1.00  0.00           H
ATOM   4578  HB2 GLN A 299      46.760  45.670  32.460  1.00  0.00           H
ATOM   4579  CG  GLN A 299      46.190  47.440  33.720  1.00  0.00           C
ATOM   4580  HG1 GLN A 299      45.270  47.690  33.150  1.00  0.00           H
ATOM   4581  HG2 GLN A 299      46.610  48.410  34.070  1.00  0.00           H
ATOM   4582  CD  GLN A 299      45.690  46.630  34.970  1.00  0.00           C
ATOM   4583  OE1 GLN A 299      46.430  46.300  35.870  1.00  0.00           O
ATOM   4584  NE2 GLN A 299      44.370  46.290  34.940  1.00  0.00           N
ATOM   4585 1HE2 GLN A 299      43.940  45.700  35.610  1.00  0.00           H
ATOM   4586 2HE2 GLN A 299      43.910  46.440  34.070  1.00  0.00           H
ATOM   4587  C   GLN A 299      49.090  46.540  31.220  1.00  0.00           C
ATOM   4588  O   GLN A 299      49.650  45.600  31.810  1.00  0.00           O
ATOM   4589  N   CYS A 300      49.440  46.760  29.950  1.00  0.00           N
ATOM   4590  HN  CYS A 300      48.940  47.450  29.430  1.00  0.00           H
ATOM   4591  CA  CYS A 300      50.430  46.100  29.240  1.00  0.00           C
ATOM   4592  HA  CYS A 300      51.150  45.640  29.900  1.00  0.00           H
ATOM   4593  CB  CYS A 300      49.790  45.020  28.300  1.00  0.00           C
ATOM   4594  HB1 CYS A 300      49.120  45.520  27.570  1.00  0.00           H
ATOM   4595  HB2 CYS A 300      49.240  44.300  28.960  1.00  0.00           H
ATOM   4596  SG  CYS A 300      51.000  43.990  27.340  1.00  0.00           S
ATOM   4597  HG1 CYS A 300      51.410  43.410  28.460  1.00  0.00           H
ATOM   4598  C   CYS A 300      51.040  47.150  28.310  1.00  0.00           C
ATOM   4599  O   CYS A 300      50.440  48.220  28.180  1.00  0.00           O
ATOM   4600  N   SER A 301      52.210  46.840  27.690  1.00  0.00           N
ATOM   4601  HN  SER A 301      52.620  45.990  27.980  1.00  0.00           H
ATOM   4602  CA  SER A 301      52.770  47.560  26.530  1.00  0.00           C
ATOM   4603  HA  SER A 301      51.970  48.160  26.140  1.00  0.00           H
ATOM   4604  CB  SER A 301      53.870  48.530  26.940  1.00  0.00           C
ATOM   4605  HB1 SER A 301      54.770  47.910  27.150  1.00  0.00           H
ATOM   4606  HB2 SER A 301      53.530  49.010  27.880  1.00  0.00           H
ATOM   4607  OG  SER A 301      54.090  49.560  25.980  1.00  0.00           O
ATOM   4608  HG1 SER A 301      53.540  50.300  26.220  1.00  0.00           H
ATOM   4609  C   SER A 301      53.300  46.540  25.500  1.00  0.00           C
ATOM   4610  O   SER A 301      53.640  45.400  25.920  1.00  0.00           O
ATOM   4611  N   GLY A 302      53.490  46.870  24.170  1.00  0.00           N
ATOM   4612  HN  GLY A 302      53.380  47.840  23.940  1.00  0.00           H
ATOM   4613  CA  GLY A 302      53.920  45.940  23.230  1.00  0.00           C
ATOM   4614  HA1 GLY A 302      54.580  45.250  23.740  1.00  0.00           H
ATOM   4615  HA2 GLY A 302      54.520  46.430  22.470  1.00  0.00           H
ATOM   4616  C   GLY A 302      52.850  45.250  22.590  1.00  0.00           C
ATOM   4617  O   GLY A 302      52.920  44.090  22.110  1.00  0.00           O
ATOM   4618  N   VAL A 303      51.610  45.770  22.570  1.00  0.00           N
ATOM   4619  HN  VAL A 303      51.550  46.680  22.990  1.00  0.00           H
ATOM   4620  CA  VAL A 303      50.430  45.130  21.960  1.00  0.00           C
ATOM   4621  HA  VAL A 303      50.550  44.050  21.970  1.00  0.00           H
ATOM   4622  CB  VAL A 303      49.130  45.490  22.740  1.00  0.00           C
ATOM   4623  HB  VAL A 303      48.270  45.000  22.230  1.00  0.00           H
ATOM   4624  CG1 VAL A 303      49.190  45.120  24.230  1.00  0.00           C
ATOM   4625 1HG1 VAL A 303      50.080  45.630  24.680  1.00  0.00           H
ATOM   4626 2HG1 VAL A 303      49.310  44.040  24.460  1.00  0.00           H
ATOM   4627 3HG1 VAL A 303      48.230  45.420  24.690  1.00  0.00           H
ATOM   4628  CG2 VAL A 303      48.850  47.060  22.750  1.00  0.00           C
ATOM   4629 1HG2 VAL A 303      49.600  47.570  23.390  1.00  0.00           H
ATOM   4630 2HG2 VAL A 303      47.810  47.310  23.080  1.00  0.00           H
ATOM   4631 3HG2 VAL A 303      48.890  47.460  21.720  1.00  0.00           H
ATOM   4632  C   VAL A 303      50.330  45.510  20.460  1.00  0.00           C
ATOM   4633  O   VAL A 303      49.760  44.690  19.610  1.00  0.00           O
ATOM   4634  N   THR A 304      50.980  46.570  20.080  1.00  0.00           N
ATOM   4635  HN  THR A 304      51.340  47.140  20.810  1.00  0.00           H
ATOM   4636  CA  THR A 304      51.200  46.920  18.640  1.00  0.00           C
ATOM   4637  HA  THR A 304      50.200  47.110  18.280  1.00  0.00           H
ATOM   4638  CB  THR A 304      52.040  48.100  18.360  1.00  0.00           C
ATOM   4639  HB  THR A 304      52.220  48.350  17.290  1.00  0.00           H
ATOM   4640  OG1 THR A 304      53.340  48.090  19.040  1.00  0.00           O
ATOM   4641  HG1 THR A 304      53.830  47.280  18.920  1.00  0.00           H
ATOM   4642  CG2 THR A 304      51.310  49.250  18.960  1.00  0.00           C
ATOM   4643 1HG2 THR A 304      50.280  49.310  18.540  1.00  0.00           H
ATOM   4644 2HG2 THR A 304      51.750  50.230  18.670  1.00  0.00           H
ATOM   4645 3HG2 THR A 304      51.100  49.120  20.050  1.00  0.00           H
ATOM   4646  C   THR A 304      51.730  45.860  17.660  1.00  0.00           C
ATOM   4647  O   THR A 304      52.330  44.880  18.120  1.00  0.00           O
ATOM   4648  N   PHE A 305      51.500  46.040  16.330  1.00  0.00           N
ATOM   4649  HN  PHE A 305      51.040  46.900  16.140  1.00  0.00           H
ATOM   4650  CA  PHE A 305      52.080  45.130  15.320  1.00  0.00           C
ATOM   4651  HA  PHE A 305      53.090  44.870  15.610  1.00  0.00           H
ATOM   4652  CB  PHE A 305      51.220  43.840  15.230  1.00  0.00           C
ATOM   4653  HB1 PHE A 305      51.330  43.380  16.240  1.00  0.00           H
ATOM   4654  HB2 PHE A 305      51.590  43.020  14.570  1.00  0.00           H
ATOM   4655  CG  PHE A 305      49.770  44.150  15.100  1.00  0.00           C
ATOM   4656  CD1 PHE A 305      48.980  43.750  16.140  1.00  0.00           C
ATOM   4657  HD1 PHE A 305      49.440  43.560  17.100  1.00  0.00           H
ATOM   4658  CE1 PHE A 305      47.550  43.780  16.060  1.00  0.00           C
ATOM   4659  HE1 PHE A 305      46.980  43.300  16.840  1.00  0.00           H
ATOM   4660  CZ  PHE A 305      46.910  44.190  14.850  1.00  0.00           C
ATOM   4661  HZ  PHE A 305      45.840  44.200  14.710  1.00  0.00           H
ATOM   4662  CD2 PHE A 305      49.150  44.530  13.880  1.00  0.00           C
ATOM   4663  HD2 PHE A 305      49.720  44.830  13.010  1.00  0.00           H
ATOM   4664  CE2 PHE A 305      47.750  44.600  13.790  1.00  0.00           C
ATOM   4665  HE2 PHE A 305      47.200  44.870  12.900  1.00  0.00           H
ATOM   4666  C   PHE A 305      52.100  45.710  13.900  1.00  0.00           C
ATOM   4667  O   PHE A 305      51.660  46.840  13.650  1.00  0.00           O
ATOM   4668  N   GLN A 306      52.880  45.100  12.920  1.00  0.00           N
ATOM   4669  HN  GLN A 306      53.460  44.310  13.090  1.00  0.00           H
ATOM   4670  CA  GLN A 306      52.990  45.660  11.520  1.00  0.00           C
ATOM   4671  HA  GLN A 306      52.960  46.730  11.660  1.00  0.00           H
ATOM   4672  CB  GLN A 306      54.310  45.310  10.680  1.00  0.00           C
ATOM   4673  HB1 GLN A 306      54.080  45.490   9.610  1.00  0.00           H
ATOM   4674  HB2 GLN A 306      54.440  44.200  10.630  1.00  0.00           H
ATOM   4675  CG  GLN A 306      55.550  46.140  11.060  1.00  0.00           C
ATOM   4676  HG1 GLN A 306      56.420  45.900  10.420  1.00  0.00           H
ATOM   4677  HG2 GLN A 306      55.880  46.080  12.120  1.00  0.00           H
ATOM   4678  CD  GLN A 306      55.210  47.630  10.820  1.00  0.00           C
ATOM   4679  OE1 GLN A 306      54.930  48.410  11.740  1.00  0.00           O
ATOM   4680  NE2 GLN A 306      55.240  48.100   9.570  1.00  0.00           N
ATOM   4681 1HE2 GLN A 306      55.060  49.080   9.460  1.00  0.00           H
ATOM   4682 2HE2 GLN A 306      55.230  47.450   8.810  1.00  0.00           H
ATOM   4683  C   GLN A 306      51.710  45.190  10.780  1.00  0.00           C
ATOM   4684  OT1 GLN A 306      51.000  46.010  10.110  1.00  0.00           O
ATOM   4685  OT2 GLN A 306      51.560  43.950  10.670  1.00  0.00           O
ATOM   4686  N   SER B   1      23.380  42.560  50.180  1.00  0.00           N
ATOM   4687  HT1 SER B   1      23.330  41.570  49.880  1.00  0.00           H
ATOM   4688  HT2 SER B   1      22.720  43.110  49.590  1.00  0.00           H
ATOM   4689  HT3 SER B   1      23.150  42.670  51.190  1.00  0.00           H
ATOM   4690  CA  SER B   1      24.780  43.150  49.880  1.00  0.00           C
ATOM   4691  HA  SER B   1      24.830  42.860  48.840  1.00  0.00           H
ATOM   4692  CB  SER B   1      24.810  44.710  50.070  1.00  0.00           C
ATOM   4693  HB1 SER B   1      24.680  44.820  51.170  1.00  0.00           H
ATOM   4694  HB2 SER B   1      23.940  45.090  49.490  1.00  0.00           H
ATOM   4695  OG  SER B   1      26.000  45.310  49.560  1.00  0.00           O
ATOM   4696  HG1 SER B   1      25.890  46.220  49.850  1.00  0.00           H
ATOM   4697  C   SER B   1      25.970  42.490  50.580  1.00  0.00           C
ATOM   4698  O   SER B   1      25.850  41.820  51.620  1.00  0.00           O
ATOM   4699  N   GLY B   2      27.180  42.570  50.010  1.00  0.00           N
ATOM   4700  HN  GLY B   2      27.340  43.200  49.250  1.00  0.00           H
ATOM   4701  CA  GLY B   2      28.350  41.940  50.530  1.00  0.00           C
ATOM   4702  HA1 GLY B   2      28.880  41.450  49.730  1.00  0.00           H
ATOM   4703  HA2 GLY B   2      28.160  41.220  51.320  1.00  0.00           H
ATOM   4704  C   GLY B   2      29.350  42.940  51.010  1.00  0.00           C
ATOM   4705  O   GLY B   2      29.090  44.040  51.410  1.00  0.00           O
ATOM   4706  N   PHE B   3      30.560  42.470  51.030  1.00  0.00           N
ATOM   4707  HN  PHE B   3      30.620  41.500  50.820  1.00  0.00           H
ATOM   4708  CA  PHE B   3      31.740  43.220  51.320  1.00  0.00           C
ATOM   4709  HA  PHE B   3      31.580  44.260  51.090  1.00  0.00           H
ATOM   4710  CB  PHE B   3      32.300  43.090  52.800  1.00  0.00           C
ATOM   4711  HB1 PHE B   3      33.160  43.790  52.750  1.00  0.00           H
ATOM   4712  HB2 PHE B   3      32.560  42.040  53.020  1.00  0.00           H
ATOM   4713  CG  PHE B   3      31.290  43.720  53.730  1.00  0.00           C
ATOM   4714  CD1 PHE B   3      31.050  45.120  53.660  1.00  0.00           C
ATOM   4715  HD1 PHE B   3      31.690  45.680  52.990  1.00  0.00           H
ATOM   4716  CE1 PHE B   3      30.040  45.660  54.510  1.00  0.00           C
ATOM   4717  HE1 PHE B   3      30.010  46.730  54.660  1.00  0.00           H
ATOM   4718  CZ  PHE B   3      29.340  44.850  55.400  1.00  0.00           C
ATOM   4719  HZ  PHE B   3      28.690  45.320  56.130  1.00  0.00           H
ATOM   4720  CD2 PHE B   3      30.680  42.940  54.760  1.00  0.00           C
ATOM   4721  HD2 PHE B   3      31.040  41.930  54.920  1.00  0.00           H
ATOM   4722  CE2 PHE B   3      29.650  43.480  55.570  1.00  0.00           C
ATOM   4723  HE2 PHE B   3      29.130  42.940  56.350  1.00  0.00           H
ATOM   4724  C   PHE B   3      32.860  42.850  50.350  1.00  0.00           C
ATOM   4725  O   PHE B   3      33.210  41.680  50.120  1.00  0.00           O
ATOM   4726  N   ARG B   4      33.420  43.820  49.690  1.00  0.00           N
ATOM   4727  HN  ARG B   4      33.120  44.730  49.930  1.00  0.00           H
ATOM   4728  CA  ARG B   4      34.540  43.510  48.800  1.00  0.00           C
ATOM   4729  HA  ARG B   4      35.160  42.700  49.150  1.00  0.00           H
ATOM   4730  CB  ARG B   4      34.100  43.530  47.320  1.00  0.00           C
ATOM   4731  HB1 ARG B   4      34.980  43.660  46.660  1.00  0.00           H
ATOM   4732  HB2 ARG B   4      33.470  44.450  47.290  1.00  0.00           H
ATOM   4733  CG  ARG B   4      33.250  42.280  46.840  1.00  0.00           C
ATOM   4734  HG1 ARG B   4      33.190  42.290  45.730  1.00  0.00           H
ATOM   4735  HG2 ARG B   4      32.290  42.310  47.400  1.00  0.00           H
ATOM   4736  CD  ARG B   4      34.000  40.960  47.040  1.00  0.00           C
ATOM   4737  HD1 ARG B   4      34.280  40.890  48.110  1.00  0.00           H
ATOM   4738  HD2 ARG B   4      34.870  40.860  46.360  1.00  0.00           H
ATOM   4739  NE  ARG B   4      33.060  39.850  46.640  1.00  0.00           N
ATOM   4740  HE  ARG B   4      33.100  39.520  45.700  1.00  0.00           H
ATOM   4741  CZ  ARG B   4      32.020  39.420  47.370  1.00  0.00           C
ATOM   4742  NH1 ARG B   4      31.670  39.850  48.610  1.00  0.00           N
ATOM   4743 1HH1 ARG B   4      32.350  40.390  49.110  1.00  0.00           H
ATOM   4744 2HH1 ARG B   4      30.930  39.380  49.090  1.00  0.00           H
ATOM   4745  NH2 ARG B   4      31.350  38.420  46.860  1.00  0.00           N
ATOM   4746 1HH2 ARG B   4      31.480  38.310  45.880  1.00  0.00           H
ATOM   4747 2HH2 ARG B   4      30.570  38.120  47.410  1.00  0.00           H
ATOM   4748  C   ARG B   4      35.570  44.730  48.870  1.00  0.00           C
ATOM   4749  O   ARG B   4      35.260  45.850  49.190  1.00  0.00           O
ATOM   4750  N   LYS B   5      36.810  44.430  48.660  1.00  0.00           N
ATOM   4751  HN  LYS B   5      37.060  43.470  48.520  1.00  0.00           H
ATOM   4752  CA  LYS B   5      37.880  45.500  48.640  1.00  0.00           C
ATOM   4753  HA  LYS B   5      37.820  45.800  49.670  1.00  0.00           H
ATOM   4754  CB  LYS B   5      39.260  44.850  48.220  1.00  0.00           C
ATOM   4755  HB1 LYS B   5      40.030  45.650  48.330  1.00  0.00           H
ATOM   4756  HB2 LYS B   5      39.210  44.560  47.160  1.00  0.00           H
ATOM   4757  CG  LYS B   5      39.670  43.630  49.070  1.00  0.00           C
ATOM   4758  HG1 LYS B   5      38.900  42.870  48.830  1.00  0.00           H
ATOM   4759  HG2 LYS B   5      39.530  43.810  50.160  1.00  0.00           H
ATOM   4760  CD  LYS B   5      40.990  42.950  48.580  1.00  0.00           C
ATOM   4761  HD1 LYS B   5      41.000  41.970  49.110  1.00  0.00           H
ATOM   4762  HD2 LYS B   5      41.840  43.540  48.990  1.00  0.00           H
ATOM   4763  CE  LYS B   5      41.040  42.540  47.080  1.00  0.00           C
ATOM   4764  HE1 LYS B   5      41.090  43.530  46.580  1.00  0.00           H
ATOM   4765  HE2 LYS B   5      40.090  42.030  46.780  1.00  0.00           H
ATOM   4766  NZ  LYS B   5      42.290  41.880  46.770  1.00  0.00           N
ATOM   4767  HZ1 LYS B   5      42.450  41.050  47.370  1.00  0.00           H
ATOM   4768  HZ2 LYS B   5      43.050  42.580  46.830  1.00  0.00           H
ATOM   4769  HZ3 LYS B   5      42.310  41.520  45.790  1.00  0.00           H
ATOM   4770  C   LYS B   5      37.700  46.620  47.630  1.00  0.00           C
ATOM   4771  O   LYS B   5      37.060  46.550  46.580  1.00  0.00           O
ATOM   4772  N   MET B   6      38.220  47.790  48.000  1.00  0.00           N
ATOM   4773  HN  MET B   6      38.660  47.870  48.890  1.00  0.00           H
ATOM   4774  CA  MET B   6      38.070  49.030  47.180  1.00  0.00           C
ATOM   4775  HA  MET B   6      37.970  48.800  46.130  1.00  0.00           H
ATOM   4776  CB  MET B   6      36.700  49.680  47.420  1.00  0.00           C
ATOM   4777  HB1 MET B   6      35.890  49.010  47.070  1.00  0.00           H
ATOM   4778  HB2 MET B   6      36.650  50.580  46.770  1.00  0.00           H
ATOM   4779  CG  MET B   6      36.490  50.140  48.880  1.00  0.00           C
ATOM   4780  HG1 MET B   6      37.280  50.820  49.240  1.00  0.00           H
ATOM   4781  HG2 MET B   6      36.410  49.250  49.550  1.00  0.00           H
ATOM   4782  SD  MET B   6      34.880  51.030  49.000  1.00  0.00           S
ATOM   4783  CE  MET B   6      33.840  49.620  48.470  1.00  0.00           C
ATOM   4784  HE1 MET B   6      32.970  49.610  49.150  1.00  0.00           H
ATOM   4785  HE2 MET B   6      34.430  48.680  48.600  1.00  0.00           H
ATOM   4786  HE3 MET B   6      33.430  49.800  47.450  1.00  0.00           H
ATOM   4787  C   MET B   6      39.250  49.970  47.460  1.00  0.00           C
ATOM   4788  O   MET B   6      39.870  49.980  48.510  1.00  0.00           O
ATOM   4789  N   ALA B   7      39.600  50.790  46.480  1.00  0.00           N
ATOM   4790  HN  ALA B   7      39.150  50.850  45.600  1.00  0.00           H
ATOM   4791  CA  ALA B   7      40.500  51.970  46.610  1.00  0.00           C
ATOM   4792  HA  ALA B   7      41.430  51.750  47.120  1.00  0.00           H
ATOM   4793  CB  ALA B   7      41.240  52.400  45.250  1.00  0.00           C
ATOM   4794  HB1 ALA B   7      40.590  52.820  44.450  1.00  0.00           H
ATOM   4795  HB2 ALA B   7      41.670  51.520  44.730  1.00  0.00           H
ATOM   4796  HB3 ALA B   7      42.040  53.150  45.440  1.00  0.00           H
ATOM   4797  C   ALA B   7      39.900  53.210  47.090  1.00  0.00           C
ATOM   4798  O   ALA B   7      38.750  53.530  46.880  1.00  0.00           O
ATOM   4799  N   PHE B   8      40.650  54.030  47.860  1.00  0.00           N
ATOM   4800  HN  PHE B   8      41.570  53.720  48.080  1.00  0.00           H
ATOM   4801  CA  PHE B   8      40.480  55.440  48.200  1.00  0.00           C
ATOM   4802  HA  PHE B   8      39.560  55.450  48.760  1.00  0.00           H
ATOM   4803  CB  PHE B   8      41.670  55.900  49.060  1.00  0.00           C
ATOM   4804  HB1 PHE B   8      41.900  56.990  49.160  1.00  0.00           H
ATOM   4805  HB2 PHE B   8      42.660  55.580  48.660  1.00  0.00           H
ATOM   4806  CG  PHE B   8      41.690  55.360  50.400  1.00  0.00           C
ATOM   4807  CD1 PHE B   8      40.700  55.840  51.230  1.00  0.00           C
ATOM   4808  HD1 PHE B   8      39.860  56.430  50.900  1.00  0.00           H
ATOM   4809  CE1 PHE B   8      40.730  55.600  52.630  1.00  0.00           C
ATOM   4810  HE1 PHE B   8      39.970  55.990  53.280  1.00  0.00           H
ATOM   4811  CZ  PHE B   8      41.780  54.880  53.200  1.00  0.00           C
ATOM   4812  HZ  PHE B   8      41.860  54.820  54.270  1.00  0.00           H
ATOM   4813  CD2 PHE B   8      42.780  54.610  51.000  1.00  0.00           C
ATOM   4814  HD2 PHE B   8      43.560  54.120  50.430  1.00  0.00           H
ATOM   4815  CE2 PHE B   8      42.800  54.360  52.370  1.00  0.00           C
ATOM   4816  HE2 PHE B   8      43.560  53.730  52.810  1.00  0.00           H
ATOM   4817  C   PHE B   8      40.370  56.440  47.120  1.00  0.00           C
ATOM   4818  O   PHE B   8      40.970  56.240  46.050  1.00  0.00           O
ATOM   4819  N   PRO B   9      39.610  57.500  47.250  1.00  0.00           N
ATOM   4820  CD  PRO B   9      38.980  57.940  48.420  1.00  0.00           C
ATOM   4821  HD1 PRO B   9      39.650  58.690  48.890  1.00  0.00           H
ATOM   4822  HD2 PRO B   9      38.590  57.180  49.130  1.00  0.00           H
ATOM   4823  CA  PRO B   9      39.560  58.470  46.250  1.00  0.00           C
ATOM   4824  HA  PRO B   9      39.270  57.930  45.360  1.00  0.00           H
ATOM   4825  CB  PRO B   9      38.460  59.440  46.760  1.00  0.00           C
ATOM   4826  HB1 PRO B   9      37.790  59.720  45.910  1.00  0.00           H
ATOM   4827  HB2 PRO B   9      38.990  60.250  47.320  1.00  0.00           H
ATOM   4828  CG  PRO B   9      37.770  58.590  47.870  1.00  0.00           C
ATOM   4829  HG1 PRO B   9      37.160  59.250  48.520  1.00  0.00           H
ATOM   4830  HG2 PRO B   9      37.060  57.880  47.380  1.00  0.00           H
ATOM   4831  C   PRO B   9      40.870  59.160  45.850  1.00  0.00           C
ATOM   4832  O   PRO B   9      41.590  59.680  46.720  1.00  0.00           O
ATOM   4833  N   SER B  10      41.170  59.330  44.490  1.00  0.00           N
ATOM   4834  HN  SER B  10      40.610  58.910  43.780  1.00  0.00           H
ATOM   4835  CA  SER B  10      42.460  59.960  44.110  1.00  0.00           C
ATOM   4836  HA  SER B  10      43.170  59.880  44.920  1.00  0.00           H
ATOM   4837  CB  SER B  10      43.030  59.250  42.860  1.00  0.00           C
ATOM   4838  HB1 SER B  10      43.330  58.230  43.170  1.00  0.00           H
ATOM   4839  HB2 SER B  10      44.030  59.730  42.700  1.00  0.00           H
ATOM   4840  OG  SER B  10      42.280  59.300  41.640  1.00  0.00           O
ATOM   4841  HG1 SER B  10      42.070  60.200  41.420  1.00  0.00           H
ATOM   4842  C   SER B  10      42.370  61.460  43.830  1.00  0.00           C
ATOM   4843  O   SER B  10      43.350  62.060  43.310  1.00  0.00           O
ATOM   4844  N   GLY B  11      41.290  62.110  44.240  1.00  0.00           N
ATOM   4845  HN  GLY B  11      40.670  61.610  44.830  1.00  0.00           H
ATOM   4846  CA  GLY B  11      41.010  63.450  43.860  1.00  0.00           C
ATOM   4847  HA1 GLY B  11      40.070  63.710  44.320  1.00  0.00           H
ATOM   4848  HA2 GLY B  11      40.970  63.490  42.780  1.00  0.00           H
ATOM   4849  C   GLY B  11      42.030  64.560  44.280  1.00  0.00           C
ATOM   4850  O   GLY B  11      42.370  65.490  43.550  1.00  0.00           O
ATOM   4851  N   LYS B  12      42.450  64.530  45.590  1.00  0.00           N
ATOM   4852  HN  LYS B  12      42.000  63.930  46.250  1.00  0.00           H
ATOM   4853  CA  LYS B  12      43.560  65.330  46.070  1.00  0.00           C
ATOM   4854  HA  LYS B  12      43.360  66.300  45.640  1.00  0.00           H
ATOM   4855  CB  LYS B  12      43.410  65.450  47.600  1.00  0.00           C
ATOM   4856  HB1 LYS B  12      44.100  66.270  47.870  1.00  0.00           H
ATOM   4857  HB2 LYS B  12      43.910  64.610  48.140  1.00  0.00           H
ATOM   4858  CG  LYS B  12      42.100  66.020  48.100  1.00  0.00           C
ATOM   4859  HG1 LYS B  12      42.050  66.150  49.200  1.00  0.00           H
ATOM   4860  HG2 LYS B  12      41.390  65.170  47.990  1.00  0.00           H
ATOM   4861  CD  LYS B  12      41.620  67.350  47.350  1.00  0.00           C
ATOM   4862  HD1 LYS B  12      41.620  67.110  46.270  1.00  0.00           H
ATOM   4863  HD2 LYS B  12      42.420  68.060  47.650  1.00  0.00           H
ATOM   4864  CE  LYS B  12      40.280  67.970  47.840  1.00  0.00           C
ATOM   4865  HE1 LYS B  12      40.030  68.990  47.460  1.00  0.00           H
ATOM   4866  HE2 LYS B  12      40.310  68.020  48.950  1.00  0.00           H
ATOM   4867  NZ  LYS B  12      39.170  67.080  47.630  1.00  0.00           N
ATOM   4868  HZ1 LYS B  12      39.100  66.380  48.400  1.00  0.00           H
ATOM   4869  HZ2 LYS B  12      39.170  66.580  46.720  1.00  0.00           H
ATOM   4870  HZ3 LYS B  12      38.280  67.620  47.570  1.00  0.00           H
ATOM   4871  C   LYS B  12      45.010  64.960  45.760  1.00  0.00           C
ATOM   4872  O   LYS B  12      45.900  65.800  45.820  1.00  0.00           O
ATOM   4873  N   VAL B  13      45.200  63.760  45.390  1.00  0.00           N
ATOM   4874  HN  VAL B  13      44.380  63.200  45.500  1.00  0.00           H
ATOM   4875  CA  VAL B  13      46.460  63.340  44.690  1.00  0.00           C
ATOM   4876  HA  VAL B  13      47.240  63.790  45.280  1.00  0.00           H
ATOM   4877  CB  VAL B  13      46.550  61.790  44.740  1.00  0.00           C
ATOM   4878  HB  VAL B  13      46.060  61.310  43.860  1.00  0.00           H
ATOM   4879  CG1 VAL B  13      48.100  61.510  44.710  1.00  0.00           C
ATOM   4880 1HG1 VAL B  13      48.160  60.400  44.790  1.00  0.00           H
ATOM   4881 2HG1 VAL B  13      48.680  62.060  45.480  1.00  0.00           H
ATOM   4882 3HG1 VAL B  13      48.540  61.760  43.720  1.00  0.00           H
ATOM   4883  CG2 VAL B  13      45.850  61.160  46.000  1.00  0.00           C
ATOM   4884 1HG2 VAL B  13      46.140  60.080  45.970  1.00  0.00           H
ATOM   4885 2HG2 VAL B  13      44.740  61.190  46.000  1.00  0.00           H
ATOM   4886 3HG2 VAL B  13      46.210  61.590  46.970  1.00  0.00           H
ATOM   4887  C   VAL B  13      46.530  63.980  43.290  1.00  0.00           C
ATOM   4888  O   VAL B  13      47.560  64.580  43.020  1.00  0.00           O
ATOM   4889  N   GLU B  14      45.440  63.900  42.480  1.00  0.00           N
ATOM   4890  HN  GLU B  14      44.700  63.320  42.820  1.00  0.00           H
ATOM   4891  CA  GLU B  14      45.380  64.250  41.060  1.00  0.00           C
ATOM   4892  HA  GLU B  14      46.080  63.520  40.660  1.00  0.00           H
ATOM   4893  CB  GLU B  14      43.960  64.020  40.430  1.00  0.00           C
ATOM   4894  HB1 GLU B  14      43.920  64.550  39.460  1.00  0.00           H
ATOM   4895  HB2 GLU B  14      43.160  64.430  41.070  1.00  0.00           H
ATOM   4896  CG  GLU B  14      43.530  62.580  40.210  1.00  0.00           C
ATOM   4897  HG1 GLU B  14      43.680  61.910  41.090  1.00  0.00           H
ATOM   4898  HG2 GLU B  14      44.050  62.090  39.360  1.00  0.00           H
ATOM   4899  CD  GLU B  14      42.040  62.510  40.040  1.00  0.00           C
ATOM   4900  OE1 GLU B  14      41.410  61.780  40.810  1.00  0.00           O
ATOM   4901  OE2 GLU B  14      41.480  63.220  39.180  1.00  0.00           O
ATOM   4902  C   GLU B  14      45.710  65.680  40.850  1.00  0.00           C
ATOM   4903  O   GLU B  14      46.650  66.080  40.160  1.00  0.00           O
ATOM   4904  N   GLY B  15      45.100  66.540  41.740  1.00  0.00           N
ATOM   4905  HN  GLY B  15      44.470  66.080  42.370  1.00  0.00           H
ATOM   4906  CA  GLY B  15      45.260  68.040  41.820  1.00  0.00           C
ATOM   4907  HA1 GLY B  15      44.730  68.370  42.710  1.00  0.00           H
ATOM   4908  HA2 GLY B  15      45.130  68.460  40.840  1.00  0.00           H
ATOM   4909  C   GLY B  15      46.660  68.550  42.180  1.00  0.00           C
ATOM   4910  O   GLY B  15      46.950  69.740  41.920  1.00  0.00           O
ATOM   4911  N   CYS B  16      47.570  67.700  42.690  1.00  0.00           N
ATOM   4912  HN  CYS B  16      47.310  66.750  42.830  1.00  0.00           H
ATOM   4913  CA  CYS B  16      48.990  67.990  43.030  1.00  0.00           C
ATOM   4914  HA  CYS B  16      49.200  69.030  42.810  1.00  0.00           H
ATOM   4915  CB  CYS B  16      49.310  67.460  44.470  1.00  0.00           C
ATOM   4916  HB1 CYS B  16      50.340  67.640  44.830  1.00  0.00           H
ATOM   4917  HB2 CYS B  16      49.120  66.370  44.380  1.00  0.00           H
ATOM   4918  SG  CYS B  16      48.100  68.190  45.560  1.00  0.00           S
ATOM   4919  HG1 CYS B  16      47.040  67.550  45.080  1.00  0.00           H
ATOM   4920  C   CYS B  16      49.910  67.120  42.070  1.00  0.00           C
ATOM   4921  O   CYS B  16      51.120  67.320  42.060  1.00  0.00           O
ATOM   4922  N   MET B  17      49.460  66.190  41.200  1.00  0.00           N
ATOM   4923  HN  MET B  17      48.480  66.010  41.190  1.00  0.00           H
ATOM   4924  CA  MET B  17      50.340  65.450  40.230  1.00  0.00           C
ATOM   4925  HA  MET B  17      51.120  65.080  40.870  1.00  0.00           H
ATOM   4926  CB  MET B  17      49.580  64.270  39.500  1.00  0.00           C
ATOM   4927  HB1 MET B  17      50.240  63.830  38.710  1.00  0.00           H
ATOM   4928  HB2 MET B  17      48.650  64.650  39.030  1.00  0.00           H
ATOM   4929  CG  MET B  17      49.200  63.190  40.480  1.00  0.00           C
ATOM   4930  HG1 MET B  17      49.080  62.300  39.820  1.00  0.00           H
ATOM   4931  HG2 MET B  17      48.250  63.510  40.940  1.00  0.00           H
ATOM   4932  SD  MET B  17      50.460  62.730  41.800  1.00  0.00           S
ATOM   4933  CE  MET B  17      51.760  62.240  40.760  1.00  0.00           C
ATOM   4934  HE1 MET B  17      51.560  61.300  40.210  1.00  0.00           H
ATOM   4935  HE2 MET B  17      52.690  62.180  41.360  1.00  0.00           H
ATOM   4936  HE3 MET B  17      52.020  63.000  39.980  1.00  0.00           H
ATOM   4937  C   MET B  17      50.960  66.420  39.250  1.00  0.00           C
ATOM   4938  O   MET B  17      50.170  67.290  38.730  1.00  0.00           O
ATOM   4939  N   VAL B  18      52.230  66.290  38.920  1.00  0.00           N
ATOM   4940  HN  VAL B  18      52.740  65.670  39.510  1.00  0.00           H
ATOM   4941  CA  VAL B  18      52.960  67.190  38.070  1.00  0.00           C
ATOM   4942  HA  VAL B  18      52.270  67.630  37.360  1.00  0.00           H
ATOM   4943  CB  VAL B  18      53.550  68.460  38.690  1.00  0.00           C
ATOM   4944  HB  VAL B  18      54.070  69.020  37.880  1.00  0.00           H
ATOM   4945  CG1 VAL B  18      52.460  69.480  39.250  1.00  0.00           C
ATOM   4946 1HG1 VAL B  18      51.980  68.950  40.100  1.00  0.00           H
ATOM   4947 2HG1 VAL B  18      51.730  69.750  38.460  1.00  0.00           H
ATOM   4948 3HG1 VAL B  18      52.960  70.450  39.460  1.00  0.00           H
ATOM   4949  CG2 VAL B  18      54.430  68.140  39.810  1.00  0.00           C
ATOM   4950 1HG2 VAL B  18      53.910  67.560  40.600  1.00  0.00           H
ATOM   4951 2HG2 VAL B  18      54.910  69.020  40.280  1.00  0.00           H
ATOM   4952 3HG2 VAL B  18      55.270  67.520  39.430  1.00  0.00           H
ATOM   4953  C   VAL B  18      54.030  66.560  37.240  1.00  0.00           C
ATOM   4954  O   VAL B  18      54.450  65.450  37.560  1.00  0.00           O
ATOM   4955  N   GLN B  19      54.580  67.280  36.220  1.00  0.00           N
ATOM   4956  HN  GLN B  19      54.210  68.190  36.110  1.00  0.00           H
ATOM   4957  CA  GLN B  19      55.690  66.810  35.370  1.00  0.00           C
ATOM   4958  HA  GLN B  19      55.930  65.760  35.370  1.00  0.00           H
ATOM   4959  CB  GLN B  19      55.350  67.140  33.920  1.00  0.00           C
ATOM   4960  HB1 GLN B  19      55.590  68.200  33.680  1.00  0.00           H
ATOM   4961  HB2 GLN B  19      54.240  67.090  33.940  1.00  0.00           H
ATOM   4962  CG  GLN B  19      55.920  66.190  32.900  1.00  0.00           C
ATOM   4963  HG1 GLN B  19      55.460  65.190  33.070  1.00  0.00           H
ATOM   4964  HG2 GLN B  19      57.010  66.310  33.040  1.00  0.00           H
ATOM   4965  CD  GLN B  19      55.690  66.580  31.420  1.00  0.00           C
ATOM   4966  OE1 GLN B  19      56.600  66.530  30.620  1.00  0.00           O
ATOM   4967  NE2 GLN B  19      54.470  67.020  31.010  1.00  0.00           N
ATOM   4968 1HE2 GLN B  19      54.330  67.280  30.060  1.00  0.00           H
ATOM   4969 2HE2 GLN B  19      53.700  66.780  31.600  1.00  0.00           H
ATOM   4970  C   GLN B  19      56.940  67.540  35.700  1.00  0.00           C
ATOM   4971  O   GLN B  19      57.090  68.690  35.410  1.00  0.00           O
ATOM   4972  N   VAL B  20      57.960  66.870  36.140  1.00  0.00           N
ATOM   4973  HN  VAL B  20      57.930  65.880  36.280  1.00  0.00           H
ATOM   4974  CA  VAL B  20      59.200  67.480  36.590  1.00  0.00           C
ATOM   4975  HA  VAL B  20      59.170  68.560  36.580  1.00  0.00           H
ATOM   4976  CB  VAL B  20      59.500  67.020  38.030  1.00  0.00           C
ATOM   4977  HB  VAL B  20      60.590  67.050  38.240  1.00  0.00           H
ATOM   4978  CG1 VAL B  20      59.090  68.040  39.160  1.00  0.00           C
ATOM   4979 1HG1 VAL B  20      58.000  68.160  38.960  1.00  0.00           H
ATOM   4980 2HG1 VAL B  20      59.620  69.000  39.010  1.00  0.00           H
ATOM   4981 3HG1 VAL B  20      59.420  67.550  40.100  1.00  0.00           H
ATOM   4982  CG2 VAL B  20      59.000  65.550  38.370  1.00  0.00           C
ATOM   4983 1HG2 VAL B  20      59.440  64.890  37.590  1.00  0.00           H
ATOM   4984 2HG2 VAL B  20      57.920  65.420  38.130  1.00  0.00           H
ATOM   4985 3HG2 VAL B  20      59.290  65.180  39.370  1.00  0.00           H
ATOM   4986  C   VAL B  20      60.300  66.860  35.710  1.00  0.00           C
ATOM   4987  O   VAL B  20      60.340  65.690  35.390  1.00  0.00           O
ATOM   4988  N   THR B  21      61.310  67.740  35.480  1.00  0.00           N
ATOM   4989  HN  THR B  21      61.210  68.700  35.740  1.00  0.00           H
ATOM   4990  CA  THR B  21      62.520  67.450  34.620  1.00  0.00           C
ATOM   4991  HA  THR B  21      62.840  66.450  34.870  1.00  0.00           H
ATOM   4992  CB  THR B  21      62.180  67.340  33.130  1.00  0.00           C
ATOM   4993  HB  THR B  21      61.250  66.740  33.130  1.00  0.00           H
ATOM   4994  OG1 THR B  21      63.200  66.770  32.240  1.00  0.00           O
ATOM   4995  HG1 THR B  21      63.270  65.840  32.500  1.00  0.00           H
ATOM   4996  CG2 THR B  21      61.850  68.720  32.630  1.00  0.00           C
ATOM   4997 1HG2 THR B  21      62.820  69.190  32.380  1.00  0.00           H
ATOM   4998 2HG2 THR B  21      61.210  69.170  33.420  1.00  0.00           H
ATOM   4999 3HG2 THR B  21      61.330  68.780  31.650  1.00  0.00           H
ATOM   5000  C   THR B  21      63.670  68.320  34.920  1.00  0.00           C
ATOM   5001  O   THR B  21      63.560  69.290  35.640  1.00  0.00           O
ATOM   5002  N   CYS B  22      64.860  68.080  34.300  1.00  0.00           N
ATOM   5003  HN  CYS B  22      64.810  67.460  33.530  1.00  0.00           H
ATOM   5004  CA  CYS B  22      66.040  68.850  34.570  1.00  0.00           C
ATOM   5005  HA  CYS B  22      65.940  69.920  34.470  1.00  0.00           H
ATOM   5006  CB  CYS B  22      66.580  68.740  36.060  1.00  0.00           C
ATOM   5007  HB1 CYS B  22      67.190  67.820  36.170  1.00  0.00           H
ATOM   5008  HB2 CYS B  22      65.700  68.610  36.710  1.00  0.00           H
ATOM   5009  SG  CYS B  22      67.760  70.100  36.560  1.00  0.00           S
ATOM   5010  HG1 CYS B  22      66.760  70.940  36.320  1.00  0.00           H
ATOM   5011  C   CYS B  22      67.120  68.240  33.670  1.00  0.00           C
ATOM   5012  O   CYS B  22      67.700  68.860  32.790  1.00  0.00           O
ATOM   5013  N   GLY B  23      67.330  66.930  33.750  1.00  0.00           N
ATOM   5014  HN  GLY B  23      66.940  66.370  34.480  1.00  0.00           H
ATOM   5015  CA  GLY B  23      68.070  66.180  32.700  1.00  0.00           C
ATOM   5016  HA1 GLY B  23      68.300  65.190  33.090  1.00  0.00           H
ATOM   5017  HA2 GLY B  23      68.940  66.780  32.470  1.00  0.00           H
ATOM   5018  C   GLY B  23      67.280  65.920  31.400  1.00  0.00           C
ATOM   5019  O   GLY B  23      66.470  66.670  30.920  1.00  0.00           O
ATOM   5020  N   THR B  24      67.660  64.740  30.740  1.00  0.00           N
ATOM   5021  HN  THR B  24      68.390  64.080  30.910  1.00  0.00           H
ATOM   5022  CA  THR B  24      66.810  64.340  29.670  1.00  0.00           C
ATOM   5023  HA  THR B  24      66.520  65.190  29.070  1.00  0.00           H
ATOM   5024  CB  THR B  24      67.490  63.430  28.610  1.00  0.00           C
ATOM   5025  HB  THR B  24      66.780  63.040  27.850  1.00  0.00           H
ATOM   5026  OG1 THR B  24      68.070  62.320  29.370  1.00  0.00           O
ATOM   5027  HG1 THR B  24      68.280  61.630  28.730  1.00  0.00           H
ATOM   5028  CG2 THR B  24      68.640  64.210  27.990  1.00  0.00           C
ATOM   5029 1HG2 THR B  24      69.250  64.580  28.840  1.00  0.00           H
ATOM   5030 2HG2 THR B  24      68.280  65.120  27.470  1.00  0.00           H
ATOM   5031 3HG2 THR B  24      69.250  63.640  27.260  1.00  0.00           H
ATOM   5032  C   THR B  24      65.620  63.590  30.170  1.00  0.00           C
ATOM   5033  O   THR B  24      64.630  63.430  29.410  1.00  0.00           O
ATOM   5034  N   THR B  25      65.710  63.060  31.340  1.00  0.00           N
ATOM   5035  HN  THR B  25      66.510  63.200  31.920  1.00  0.00           H
ATOM   5036  CA  THR B  25      64.700  62.300  32.010  1.00  0.00           C
ATOM   5037  HA  THR B  25      64.240  61.590  31.340  1.00  0.00           H
ATOM   5038  CB  THR B  25      65.190  61.440  33.160  1.00  0.00           C
ATOM   5039  HB  THR B  25      66.100  60.870  32.870  1.00  0.00           H
ATOM   5040  OG1 THR B  25      64.180  60.540  33.620  1.00  0.00           O
ATOM   5041  HG1 THR B  25      63.700  60.280  32.830  1.00  0.00           H
ATOM   5042  CG2 THR B  25      65.590  62.310  34.360  1.00  0.00           C
ATOM   5043 1HG2 THR B  25      66.080  61.650  35.100  1.00  0.00           H
ATOM   5044 2HG2 THR B  25      64.730  62.700  34.940  1.00  0.00           H
ATOM   5045 3HG2 THR B  25      66.270  63.180  34.170  1.00  0.00           H
ATOM   5046  C   THR B  25      63.500  63.220  32.440  1.00  0.00           C
ATOM   5047  O   THR B  25      63.690  64.330  32.920  1.00  0.00           O
ATOM   5048  N   THR B  26      62.250  62.800  32.270  1.00  0.00           N
ATOM   5049  HN  THR B  26      61.990  61.910  31.890  1.00  0.00           H
ATOM   5050  CA  THR B  26      61.020  63.490  32.690  1.00  0.00           C
ATOM   5051  HA  THR B  26      61.360  64.340  33.250  1.00  0.00           H
ATOM   5052  CB  THR B  26      60.140  63.980  31.540  1.00  0.00           C
ATOM   5053  HB  THR B  26      60.660  64.760  30.940  1.00  0.00           H
ATOM   5054  OG1 THR B  26      59.010  64.700  32.040  1.00  0.00           O
ATOM   5055  HG1 THR B  26      58.410  64.750  31.300  1.00  0.00           H
ATOM   5056  CG2 THR B  26      59.610  62.860  30.550  1.00  0.00           C
ATOM   5057 1HG2 THR B  26      59.220  63.410  29.670  1.00  0.00           H
ATOM   5058 2HG2 THR B  26      58.840  62.150  30.930  1.00  0.00           H
ATOM   5059 3HG2 THR B  26      60.500  62.420  30.050  1.00  0.00           H
ATOM   5060  C   THR B  26      60.300  62.470  33.550  1.00  0.00           C
[truncated: 349,113 more chars]
