# Supplementary material for: Structural and functional characterization of NEMO cleavage by SARS-CoV-2 3CLpro
Source: Nat Commun. 2022 Sep 8;13:5285. doi: 10.1038/s41467-022-32922-9 (PMC9453703; doi:10.1038/s41467-022-32922-9)
Supplement: Supplementary file 4 — Supplementary Data 1 [file 41467_2022_32922_MOESM4_ESM.zip › supp_files/MDML_snapshots/SARS2/sars2_simA_12000.pdb]

REMARK    GENERATED BY TRJCONV
TITLE     Title t= 12000.00000 step= 3000000
REMARK    THIS IS A SIMULATION BOX
CRYST1  101.571  101.571  101.571  90.00  90.00  90.00 P 1           1
MODEL        1
ATOM      1  N   SER A   1      55.040  47.640  36.180  1.00  0.00           N
ATOM      2  HT1 SER A   1      55.220  47.300  37.140  1.00  0.00           H
ATOM      3  HT2 SER A   1      54.720  48.630  36.220  1.00  0.00           H
ATOM      4  HT3 SER A   1      55.980  47.590  35.730  1.00  0.00           H
ATOM      5  CA  SER A   1      54.080  46.780  35.350  1.00  0.00           C
ATOM      6  HA  SER A   1      53.770  47.420  34.540  1.00  0.00           H
ATOM      7  CB  SER A   1      54.680  45.470  34.840  1.00  0.00           C
ATOM      8  HB1 SER A   1      55.320  45.730  33.980  1.00  0.00           H
ATOM      9  HB2 SER A   1      53.910  44.810  34.400  1.00  0.00           H
ATOM     10  OG  SER A   1      55.430  44.790  35.860  1.00  0.00           O
ATOM     11  HG1 SER A   1      56.330  45.100  35.760  1.00  0.00           H
ATOM     12  C   SER A   1      52.850  46.520  36.110  1.00  0.00           C
ATOM     13  O   SER A   1      52.130  47.390  36.400  1.00  0.00           O
ATOM     14  N   GLY A   2      52.600  45.240  36.440  1.00  0.00           N
ATOM     15  HN  GLY A   2      53.300  44.560  36.230  1.00  0.00           H
ATOM     16  CA  GLY A   2      51.490  44.810  37.260  1.00  0.00           C
ATOM     17  HA1 GLY A   2      51.630  45.310  38.210  1.00  0.00           H
ATOM     18  HA2 GLY A   2      51.570  43.740  37.280  1.00  0.00           H
ATOM     19  C   GLY A   2      50.100  45.120  36.640  1.00  0.00           C
ATOM     20  O   GLY A   2      49.870  45.860  35.670  1.00  0.00           O
ATOM     21  N   PHE A   3      49.090  44.450  37.260  1.00  0.00           N
ATOM     22  HN  PHE A   3      49.330  43.890  38.050  1.00  0.00           H
ATOM     23  CA  PHE A   3      47.670  44.410  36.910  1.00  0.00           C
ATOM     24  HA  PHE A   3      47.360  45.200  36.240  1.00  0.00           H
ATOM     25  CB  PHE A   3      47.420  42.960  36.190  1.00  0.00           C
ATOM     26  HB1 PHE A   3      47.640  42.180  36.960  1.00  0.00           H
ATOM     27  HB2 PHE A   3      48.130  42.820  35.350  1.00  0.00           H
ATOM     28  CG  PHE A   3      46.010  42.960  35.630  1.00  0.00           C
ATOM     29  CD1 PHE A   3      45.550  43.950  34.730  1.00  0.00           C
ATOM     30  HD1 PHE A   3      46.280  44.700  34.470  1.00  0.00           H
ATOM     31  CE1 PHE A   3      44.250  43.950  34.160  1.00  0.00           C
ATOM     32  HE1 PHE A   3      44.080  44.720  33.430  1.00  0.00           H
ATOM     33  CZ  PHE A   3      43.270  43.140  34.680  1.00  0.00           C
ATOM     34  HZ  PHE A   3      42.290  43.160  34.230  1.00  0.00           H
ATOM     35  CD2 PHE A   3      45.020  42.070  36.060  1.00  0.00           C
ATOM     36  HD2 PHE A   3      45.300  41.320  36.780  1.00  0.00           H
ATOM     37  CE2 PHE A   3      43.640  42.180  35.680  1.00  0.00           C
ATOM     38  HE2 PHE A   3      42.980  41.430  36.070  1.00  0.00           H
ATOM     39  C   PHE A   3      46.690  44.510  38.110  1.00  0.00           C
ATOM     40  O   PHE A   3      46.680  43.630  38.940  1.00  0.00           O
ATOM     41  N   ARG A   4      45.840  45.510  38.250  1.00  0.00           N
ATOM     42  HN  ARG A   4      45.840  46.190  37.530  1.00  0.00           H
ATOM     43  CA  ARG A   4      45.000  45.920  39.350  1.00  0.00           C
ATOM     44  HA  ARG A   4      44.930  45.000  39.920  1.00  0.00           H
ATOM     45  CB  ARG A   4      45.650  46.980  40.180  1.00  0.00           C
ATOM     46  HB1 ARG A   4      44.890  47.300  40.940  1.00  0.00           H
ATOM     47  HB2 ARG A   4      45.780  47.820  39.470  1.00  0.00           H
ATOM     48  CG  ARG A   4      47.000  46.680  40.910  1.00  0.00           C
ATOM     49  HG1 ARG A   4      47.340  47.660  41.290  1.00  0.00           H
ATOM     50  HG2 ARG A   4      47.680  46.420  40.070  1.00  0.00           H
ATOM     51  CD  ARG A   4      47.010  45.800  42.120  1.00  0.00           C
ATOM     52  HD1 ARG A   4      46.290  46.150  42.900  1.00  0.00           H
ATOM     53  HD2 ARG A   4      48.000  45.880  42.630  1.00  0.00           H
ATOM     54  NE  ARG A   4      46.760  44.380  41.700  1.00  0.00           N
ATOM     55  HE  ARG A   4      46.790  44.060  40.760  1.00  0.00           H
ATOM     56  CZ  ARG A   4      46.590  43.460  42.600  1.00  0.00           C
ATOM     57  NH1 ARG A   4      46.530  43.620  43.890  1.00  0.00           N
ATOM     58 1HH1 ARG A   4      46.620  44.590  44.140  1.00  0.00           H
ATOM     59 2HH1 ARG A   4      45.870  43.100  44.430  1.00  0.00           H
ATOM     60  NH2 ARG A   4      46.240  42.270  42.120  1.00  0.00           N
ATOM     61 1HH2 ARG A   4      46.290  41.480  42.740  1.00  0.00           H
ATOM     62 2HH2 ARG A   4      46.430  41.950  41.190  1.00  0.00           H
ATOM     63  C   ARG A   4      43.610  46.390  38.970  1.00  0.00           C
ATOM     64  O   ARG A   4      43.320  46.710  37.770  1.00  0.00           O
ATOM     65  N   LYS A   5      42.730  46.370  39.950  1.00  0.00           N
ATOM     66  HN  LYS A   5      43.100  46.050  40.810  1.00  0.00           H
ATOM     67  CA  LYS A   5      41.380  46.950  40.020  1.00  0.00           C
ATOM     68  HA  LYS A   5      40.830  47.020  39.090  1.00  0.00           H
ATOM     69  CB  LYS A   5      40.530  46.110  41.010  1.00  0.00           C
ATOM     70  HB1 LYS A   5      39.600  46.680  41.220  1.00  0.00           H
ATOM     71  HB2 LYS A   5      41.130  46.010  41.940  1.00  0.00           H
ATOM     72  CG  LYS A   5      40.170  44.700  40.510  1.00  0.00           C
ATOM     73  HG1 LYS A   5      41.120  44.190  40.220  1.00  0.00           H
ATOM     74  HG2 LYS A   5      39.430  44.820  39.700  1.00  0.00           H
ATOM     75  CD  LYS A   5      39.480  43.850  41.610  1.00  0.00           C
ATOM     76  HD1 LYS A   5      38.470  44.270  41.810  1.00  0.00           H
ATOM     77  HD2 LYS A   5      40.110  43.950  42.520  1.00  0.00           H
ATOM     78  CE  LYS A   5      39.380  42.390  41.140  1.00  0.00           C
ATOM     79  HE1 LYS A   5      40.370  41.900  41.100  1.00  0.00           H
ATOM     80  HE2 LYS A   5      38.990  42.480  40.110  1.00  0.00           H
ATOM     81  NZ  LYS A   5      38.380  41.690  41.970  1.00  0.00           N
ATOM     82  HZ1 LYS A   5      37.420  41.880  41.630  1.00  0.00           H
ATOM     83  HZ2 LYS A   5      38.350  41.880  43.000  1.00  0.00           H
ATOM     84  HZ3 LYS A   5      38.310  40.660  41.840  1.00  0.00           H
ATOM     85  C   LYS A   5      41.560  48.390  40.470  1.00  0.00           C
ATOM     86  O   LYS A   5      41.570  48.740  41.670  1.00  0.00           O
ATOM     87  N   MET A   6      41.890  49.220  39.460  1.00  0.00           N
ATOM     88  HN  MET A   6      42.010  48.850  38.550  1.00  0.00           H
ATOM     89  CA  MET A   6      42.000  50.650  39.670  1.00  0.00           C
ATOM     90  HA  MET A   6      42.140  50.880  40.720  1.00  0.00           H
ATOM     91  CB  MET A   6      43.180  51.220  38.800  1.00  0.00           C
ATOM     92  HB1 MET A   6      44.140  50.820  39.220  1.00  0.00           H
ATOM     93  HB2 MET A   6      43.230  52.320  38.910  1.00  0.00           H
ATOM     94  CG  MET A   6      43.160  50.790  37.340  1.00  0.00           C
ATOM     95  HG1 MET A   6      42.270  51.280  36.910  1.00  0.00           H
ATOM     96  HG2 MET A   6      42.990  49.700  37.250  1.00  0.00           H
ATOM     97  SD  MET A   6      44.670  51.060  36.320  1.00  0.00           S
ATOM     98  CE  MET A   6      44.300  52.710  35.900  1.00  0.00           C
ATOM     99  HE1 MET A   6      43.280  52.640  35.470  1.00  0.00           H
ATOM    100  HE2 MET A   6      45.040  53.230  35.250  1.00  0.00           H
ATOM    101  HE3 MET A   6      44.150  53.360  36.790  1.00  0.00           H
ATOM    102  C   MET A   6      40.760  51.410  39.320  1.00  0.00           C
ATOM    103  O   MET A   6      40.110  51.080  38.320  1.00  0.00           O
ATOM    104  N   ALA A   7      40.430  52.430  40.050  1.00  0.00           N
ATOM    105  HN  ALA A   7      40.950  52.690  40.870  1.00  0.00           H
ATOM    106  CA  ALA A   7      39.250  53.260  39.840  1.00  0.00           C
ATOM    107  HA  ALA A   7      38.720  52.980  38.950  1.00  0.00           H
ATOM    108  CB  ALA A   7      38.500  53.530  41.100  1.00  0.00           C
ATOM    109  HB1 ALA A   7      39.160  53.590  42.000  1.00  0.00           H
ATOM    110  HB2 ALA A   7      37.980  52.570  41.300  1.00  0.00           H
ATOM    111  HB3 ALA A   7      37.730  54.330  41.030  1.00  0.00           H
ATOM    112  C   ALA A   7      39.880  54.610  39.350  1.00  0.00           C
ATOM    113  O   ALA A   7      41.020  54.990  39.620  1.00  0.00           O
ATOM    114  N   PHE A   8      39.090  55.470  38.630  1.00  0.00           N
ATOM    115  HN  PHE A   8      38.160  55.210  38.390  1.00  0.00           H
ATOM    116  CA  PHE A   8      39.420  56.860  38.160  1.00  0.00           C
ATOM    117  HA  PHE A   8      40.370  56.610  37.720  1.00  0.00           H
ATOM    118  CB  PHE A   8      38.470  57.570  37.150  1.00  0.00           C
ATOM    119  HB1 PHE A   8      38.770  58.640  37.010  1.00  0.00           H
ATOM    120  HB2 PHE A   8      37.420  57.510  37.510  1.00  0.00           H
ATOM    121  CG  PHE A   8      38.680  56.830  35.900  1.00  0.00           C
ATOM    122  CD1 PHE A   8      39.650  57.270  34.890  1.00  0.00           C
ATOM    123  HD1 PHE A   8      40.240  58.150  35.100  1.00  0.00           H
ATOM    124  CE1 PHE A   8      39.710  56.700  33.620  1.00  0.00           C
ATOM    125  HE1 PHE A   8      40.450  56.980  32.890  1.00  0.00           H
ATOM    126  CZ  PHE A   8      38.880  55.570  33.300  1.00  0.00           C
ATOM    127  HZ  PHE A   8      39.030  55.090  32.340  1.00  0.00           H
ATOM    128  CD2 PHE A   8      37.870  55.740  35.530  1.00  0.00           C
ATOM    129  HD2 PHE A   8      37.110  55.320  36.190  1.00  0.00           H
ATOM    130  CE2 PHE A   8      37.900  55.130  34.250  1.00  0.00           C
ATOM    131  HE2 PHE A   8      37.230  54.320  34.020  1.00  0.00           H
ATOM    132  C   PHE A   8      39.610  57.760  39.350  1.00  0.00           C
ATOM    133  O   PHE A   8      38.820  57.830  40.280  1.00  0.00           O
ATOM    134  N   PRO A   9      40.720  58.540  39.370  1.00  0.00           N
ATOM    135  CD  PRO A   9      41.780  58.530  38.260  1.00  0.00           C
ATOM    136  HD1 PRO A   9      41.290  58.980  37.370  1.00  0.00           H
ATOM    137  HD2 PRO A   9      42.170  57.510  38.070  1.00  0.00           H
ATOM    138  CA  PRO A   9      40.960  59.590  40.340  1.00  0.00           C
ATOM    139  HA  PRO A   9      41.210  59.150  41.290  1.00  0.00           H
ATOM    140  CB  PRO A   9      42.210  60.320  39.860  1.00  0.00           C
ATOM    141  HB1 PRO A   9      42.950  60.370  40.680  1.00  0.00           H
ATOM    142  HB2 PRO A   9      41.970  61.260  39.320  1.00  0.00           H
ATOM    143  CG  PRO A   9      42.880  59.480  38.780  1.00  0.00           C
ATOM    144  HG1 PRO A   9      43.280  60.150  38.000  1.00  0.00           H
ATOM    145  HG2 PRO A   9      43.760  58.880  39.090  1.00  0.00           H
ATOM    146  C   PRO A   9      39.760  60.440  40.710  1.00  0.00           C
ATOM    147  O   PRO A   9      39.050  60.890  39.840  1.00  0.00           O
ATOM    148  N   SER A  10      39.580  60.750  42.000  1.00  0.00           N
ATOM    149  HN  SER A  10      40.130  60.440  42.770  1.00  0.00           H
ATOM    150  CA  SER A  10      38.200  61.080  42.420  1.00  0.00           C
ATOM    151  HA  SER A  10      37.490  60.910  41.620  1.00  0.00           H
ATOM    152  CB  SER A  10      37.690  60.260  43.620  1.00  0.00           C
ATOM    153  HB1 SER A  10      37.270  59.300  43.260  1.00  0.00           H
ATOM    154  HB2 SER A  10      36.810  60.750  44.070  1.00  0.00           H
ATOM    155  OG  SER A  10      38.710  60.110  44.570  1.00  0.00           O
ATOM    156  HG1 SER A  10      38.640  60.940  45.050  1.00  0.00           H
ATOM    157  C   SER A  10      38.090  62.550  42.750  1.00  0.00           C
ATOM    158  O   SER A  10      37.040  63.030  42.940  1.00  0.00           O
ATOM    159  N   GLY A  11      39.200  63.280  42.540  1.00  0.00           N
ATOM    160  HN  GLY A  11      40.090  62.880  42.360  1.00  0.00           H
ATOM    161  CA  GLY A  11      39.310  64.690  42.910  1.00  0.00           C
ATOM    162  HA1 GLY A  11      40.310  64.900  42.580  1.00  0.00           H
ATOM    163  HA2 GLY A  11      39.260  64.710  43.990  1.00  0.00           H
ATOM    164  C   GLY A  11      38.250  65.670  42.310  1.00  0.00           C
ATOM    165  O   GLY A  11      37.640  66.360  43.080  1.00  0.00           O
ATOM    166  N   LYS A  12      37.840  65.480  41.010  1.00  0.00           N
ATOM    167  HN  LYS A  12      38.270  64.720  40.520  1.00  0.00           H
ATOM    168  CA  LYS A  12      36.880  66.380  40.430  1.00  0.00           C
ATOM    169  HA  LYS A  12      37.270  67.290  40.850  1.00  0.00           H
ATOM    170  CB  LYS A  12      36.670  66.230  38.930  1.00  0.00           C
ATOM    171  HB1 LYS A  12      36.200  67.180  38.600  1.00  0.00           H
ATOM    172  HB2 LYS A  12      36.110  65.300  38.710  1.00  0.00           H
ATOM    173  CG  LYS A  12      37.990  66.210  38.020  1.00  0.00           C
ATOM    174  HG1 LYS A  12      37.650  66.120  36.960  1.00  0.00           H
ATOM    175  HG2 LYS A  12      38.630  65.320  38.200  1.00  0.00           H
ATOM    176  CD  LYS A  12      38.800  67.480  38.030  1.00  0.00           C
ATOM    177  HD1 LYS A  12      39.260  67.600  39.030  1.00  0.00           H
ATOM    178  HD2 LYS A  12      38.250  68.420  37.820  1.00  0.00           H
ATOM    179  CE  LYS A  12      39.880  67.360  36.910  1.00  0.00           C
ATOM    180  HE1 LYS A  12      39.410  66.980  35.980  1.00  0.00           H
ATOM    181  HE2 LYS A  12      40.730  66.720  37.230  1.00  0.00           H
ATOM    182  NZ  LYS A  12      40.520  68.630  36.630  1.00  0.00           N
ATOM    183  HZ1 LYS A  12      41.060  68.470  35.750  1.00  0.00           H
ATOM    184  HZ2 LYS A  12      41.240  68.810  37.360  1.00  0.00           H
ATOM    185  HZ3 LYS A  12      39.830  69.410  36.630  1.00  0.00           H
ATOM    186  C   LYS A  12      35.520  66.140  41.070  1.00  0.00           C
ATOM    187  O   LYS A  12      34.840  67.060  41.530  1.00  0.00           O
ATOM    188  N   VAL A  13      35.140  64.840  41.190  1.00  0.00           N
ATOM    189  HN  VAL A  13      35.720  64.130  40.800  1.00  0.00           H
ATOM    190  CA  VAL A  13      33.760  64.590  41.730  1.00  0.00           C
ATOM    191  HA  VAL A  13      33.150  65.360  41.270  1.00  0.00           H
ATOM    192  CB  VAL A  13      33.210  63.200  41.520  1.00  0.00           C
ATOM    193  HB  VAL A  13      33.830  62.520  42.140  1.00  0.00           H
ATOM    194  CG1 VAL A  13      31.750  63.030  41.960  1.00  0.00           C
ATOM    195 1HG1 VAL A  13      31.070  63.570  41.270  1.00  0.00           H
ATOM    196 2HG1 VAL A  13      31.590  63.270  43.040  1.00  0.00           H
ATOM    197 3HG1 VAL A  13      31.590  61.950  41.800  1.00  0.00           H
ATOM    198  CG2 VAL A  13      33.330  62.800  40.060  1.00  0.00           C
ATOM    199 1HG2 VAL A  13      33.230  61.700  40.060  1.00  0.00           H
ATOM    200 2HG2 VAL A  13      34.400  62.940  39.810  1.00  0.00           H
ATOM    201 3HG2 VAL A  13      32.600  63.260  39.360  1.00  0.00           H
ATOM    202  C   VAL A  13      33.610  64.920  43.290  1.00  0.00           C
ATOM    203  O   VAL A  13      32.530  65.310  43.760  1.00  0.00           O
ATOM    204  N   GLU A  14      34.750  64.910  44.100  1.00  0.00           N
ATOM    205  HN  GLU A  14      35.630  64.580  43.760  1.00  0.00           H
ATOM    206  CA  GLU A  14      34.900  65.380  45.490  1.00  0.00           C
ATOM    207  HA  GLU A  14      34.100  64.880  46.030  1.00  0.00           H
ATOM    208  CB  GLU A  14      36.290  64.920  45.990  1.00  0.00           C
ATOM    209  HB1 GLU A  14      36.500  65.440  46.940  1.00  0.00           H
ATOM    210  HB2 GLU A  14      37.020  65.240  45.210  1.00  0.00           H
ATOM    211  CG  GLU A  14      36.590  63.440  46.190  1.00  0.00           C
ATOM    212  HG1 GLU A  14      36.450  62.830  45.280  1.00  0.00           H
ATOM    213  HG2 GLU A  14      35.920  63.040  46.980  1.00  0.00           H
ATOM    214  CD  GLU A  14      37.970  63.170  46.650  1.00  0.00           C
ATOM    215  OE1 GLU A  14      38.660  62.340  46.010  1.00  0.00           O
ATOM    216  OE2 GLU A  14      38.380  63.720  47.710  1.00  0.00           O
ATOM    217  C   GLU A  14      34.830  66.900  45.500  1.00  0.00           C
ATOM    218  O   GLU A  14      34.610  67.520  46.550  1.00  0.00           O
ATOM    219  N   GLY A  15      35.000  67.570  44.390  1.00  0.00           N
ATOM    220  HN  GLY A  15      35.230  66.990  43.610  1.00  0.00           H
ATOM    221  CA  GLY A  15      34.930  69.030  44.350  1.00  0.00           C
ATOM    222  HA1 GLY A  15      35.550  69.350  43.520  1.00  0.00           H
ATOM    223  HA2 GLY A  15      35.350  69.350  45.300  1.00  0.00           H
ATOM    224  C   GLY A  15      33.500  69.600  44.200  1.00  0.00           C
ATOM    225  O   GLY A  15      33.160  70.740  44.610  1.00  0.00           O
ATOM    226  N   CYS A  16      32.730  68.780  43.560  1.00  0.00           N
ATOM    227  HN  CYS A  16      33.020  67.870  43.290  1.00  0.00           H
ATOM    228  CA  CYS A  16      31.350  69.180  43.290  1.00  0.00           C
ATOM    229  HA  CYS A  16      31.190  70.240  43.400  1.00  0.00           H
ATOM    230  CB  CYS A  16      31.060  68.780  41.740  1.00  0.00           C
ATOM    231  HB1 CYS A  16      29.980  68.970  41.580  1.00  0.00           H
ATOM    232  HB2 CYS A  16      31.320  67.710  41.570  1.00  0.00           H
ATOM    233  SG  CYS A  16      32.100  69.700  40.550  1.00  0.00           S
ATOM    234  HG1 CYS A  16      31.720  70.920  40.880  1.00  0.00           H
ATOM    235  C   CYS A  16      30.410  68.420  44.270  1.00  0.00           C
ATOM    236  O   CYS A  16      29.260  68.750  44.270  1.00  0.00           O
ATOM    237  N   MET A  17      30.820  67.460  45.110  1.00  0.00           N
ATOM    238  HN  MET A  17      31.800  67.250  45.080  1.00  0.00           H
ATOM    239  CA  MET A  17      29.940  66.790  46.070  1.00  0.00           C
ATOM    240  HA  MET A  17      29.100  66.500  45.450  1.00  0.00           H
ATOM    241  CB  MET A  17      30.520  65.450  46.420  1.00  0.00           C
ATOM    242  HB1 MET A  17      31.420  65.570  47.060  1.00  0.00           H
ATOM    243  HB2 MET A  17      30.970  64.980  45.520  1.00  0.00           H
ATOM    244  CG  MET A  17      29.480  64.520  47.200  1.00  0.00           C
ATOM    245  HG1 MET A  17      28.970  64.980  48.070  1.00  0.00           H
ATOM    246  HG2 MET A  17      30.040  63.680  47.670  1.00  0.00           H
ATOM    247  SD  MET A  17      28.230  63.670  46.130  1.00  0.00           S
ATOM    248  CE  MET A  17      29.270  62.280  45.750  1.00  0.00           C
ATOM    249  HE1 MET A  17      30.360  62.390  45.530  1.00  0.00           H
ATOM    250  HE2 MET A  17      28.790  61.710  44.930  1.00  0.00           H
ATOM    251  HE3 MET A  17      29.230  61.550  46.580  1.00  0.00           H
ATOM    252  C   MET A  17      29.450  67.610  47.240  1.00  0.00           C
ATOM    253  O   MET A  17      30.240  68.380  47.700  1.00  0.00           O
ATOM    254  N   VAL A  18      28.140  67.540  47.510  1.00  0.00           N
ATOM    255  HN  VAL A  18      27.520  66.820  47.200  1.00  0.00           H
ATOM    256  CA  VAL A  18      27.570  68.410  48.550  1.00  0.00           C
ATOM    257  HA  VAL A  18      28.340  68.650  49.270  1.00  0.00           H
ATOM    258  CB  VAL A  18      27.050  69.730  47.980  1.00  0.00           C
ATOM    259  HB  VAL A  18      26.770  70.330  48.880  1.00  0.00           H
ATOM    260  CG1 VAL A  18      28.260  70.570  47.430  1.00  0.00           C
ATOM    261 1HG1 VAL A  18      28.750  70.070  46.560  1.00  0.00           H
ATOM    262 2HG1 VAL A  18      28.990  70.500  48.260  1.00  0.00           H
ATOM    263 3HG1 VAL A  18      27.990  71.560  47.000  1.00  0.00           H
ATOM    264  CG2 VAL A  18      25.940  69.480  47.000  1.00  0.00           C
ATOM    265 1HG2 VAL A  18      25.500  70.450  46.680  1.00  0.00           H
ATOM    266 2HG2 VAL A  18      25.090  68.910  47.430  1.00  0.00           H
ATOM    267 3HG2 VAL A  18      26.210  68.880  46.120  1.00  0.00           H
ATOM    268  C   VAL A  18      26.520  67.690  49.370  1.00  0.00           C
ATOM    269  O   VAL A  18      26.170  66.620  48.970  1.00  0.00           O
ATOM    270  N   GLN A  19      26.090  68.260  50.510  1.00  0.00           N
ATOM    271  HN  GLN A  19      26.500  69.080  50.900  1.00  0.00           H
ATOM    272  CA  GLN A  19      25.150  67.690  51.410  1.00  0.00           C
ATOM    273  HA  GLN A  19      25.140  66.620  51.260  1.00  0.00           H
ATOM    274  CB  GLN A  19      25.520  68.120  52.860  1.00  0.00           C
ATOM    275  HB1 GLN A  19      25.550  69.230  52.960  1.00  0.00           H
ATOM    276  HB2 GLN A  19      26.540  67.740  53.070  1.00  0.00           H
ATOM    277  CG  GLN A  19      24.580  67.480  53.900  1.00  0.00           C
ATOM    278  HG1 GLN A  19      24.480  66.390  53.750  1.00  0.00           H
ATOM    279  HG2 GLN A  19      23.560  67.920  53.820  1.00  0.00           H
ATOM    280  CD  GLN A  19      24.990  67.990  55.300  1.00  0.00           C
ATOM    281  OE1 GLN A  19      24.540  69.060  55.730  1.00  0.00           O
ATOM    282  NE2 GLN A  19      25.730  67.150  56.040  1.00  0.00           N
ATOM    283 1HE2 GLN A  19      26.050  67.510  56.910  1.00  0.00           H
ATOM    284 2HE2 GLN A  19      25.920  66.210  55.750  1.00  0.00           H
ATOM    285  C   GLN A  19      23.760  68.270  51.210  1.00  0.00           C
ATOM    286  O   GLN A  19      23.640  69.460  51.140  1.00  0.00           O
ATOM    287  N   VAL A  20      22.650  67.550  51.030  1.00  0.00           N
ATOM    288  HN  VAL A  20      22.720  66.570  51.170  1.00  0.00           H
ATOM    289  CA  VAL A  20      21.280  67.970  50.850  1.00  0.00           C
ATOM    290  HA  VAL A  20      21.180  69.040  51.000  1.00  0.00           H
ATOM    291  CB  VAL A  20      20.890  67.750  49.380  1.00  0.00           C
ATOM    292  HB  VAL A  20      20.850  66.650  49.200  1.00  0.00           H
ATOM    293  CG1 VAL A  20      19.490  68.350  49.060  1.00  0.00           C
ATOM    294 1HG1 VAL A  20      18.650  67.710  49.390  1.00  0.00           H
ATOM    295 2HG1 VAL A  20      19.410  68.640  47.990  1.00  0.00           H
ATOM    296 3HG1 VAL A  20      19.200  69.310  49.550  1.00  0.00           H
ATOM    297  CG2 VAL A  20      21.860  68.410  48.430  1.00  0.00           C
ATOM    298 1HG2 VAL A  20      22.060  69.460  48.750  1.00  0.00           H
ATOM    299 2HG2 VAL A  20      21.390  68.460  47.420  1.00  0.00           H
ATOM    300 3HG2 VAL A  20      22.760  67.770  48.380  1.00  0.00           H
ATOM    301  C   VAL A  20      20.300  67.360  51.810  1.00  0.00           C
ATOM    302  O   VAL A  20      20.130  66.160  51.960  1.00  0.00           O
ATOM    303  N   THR A  21      19.510  68.190  52.540  1.00  0.00           N
ATOM    304  HN  THR A  21      19.710  69.160  52.610  1.00  0.00           H
ATOM    305  CA  THR A  21      18.340  67.720  53.330  1.00  0.00           C
ATOM    306  HA  THR A  21      17.980  66.800  52.890  1.00  0.00           H
ATOM    307  CB  THR A  21      18.580  67.500  54.800  1.00  0.00           C
ATOM    308  HB  THR A  21      19.540  66.960  54.880  1.00  0.00           H
ATOM    309  OG1 THR A  21      17.450  66.860  55.330  1.00  0.00           O
ATOM    310  HG1 THR A  21      17.710  66.030  55.750  1.00  0.00           H
ATOM    311  CG2 THR A  21      18.760  68.760  55.590  1.00  0.00           C
ATOM    312 1HG2 THR A  21      18.900  68.550  56.670  1.00  0.00           H
ATOM    313 2HG2 THR A  21      17.890  69.450  55.680  1.00  0.00           H
ATOM    314 3HG2 THR A  21      19.690  69.270  55.250  1.00  0.00           H
ATOM    315  C   THR A  21      17.150  68.650  53.080  1.00  0.00           C
ATOM    316  O   THR A  21      17.380  69.820  52.740  1.00  0.00           O
ATOM    317  N   CYS A  22      15.960  68.270  53.420  1.00  0.00           N
ATOM    318  HN  CYS A  22      15.770  67.330  53.690  1.00  0.00           H
ATOM    319  CA  CYS A  22      14.850  69.230  53.650  1.00  0.00           C
ATOM    320  HA  CYS A  22      15.300  70.210  53.720  1.00  0.00           H
ATOM    321  CB  CYS A  22      14.030  69.150  52.350  1.00  0.00           C
ATOM    322  HB1 CYS A  22      13.570  68.140  52.300  1.00  0.00           H
ATOM    323  HB2 CYS A  22      14.690  69.250  51.460  1.00  0.00           H
ATOM    324  SG  CYS A  22      12.780  70.370  51.990  1.00  0.00           S
ATOM    325  HG1 CYS A  22      13.280  71.510  52.450  1.00  0.00           H
ATOM    326  C   CYS A  22      13.970  68.980  54.990  1.00  0.00           C
ATOM    327  O   CYS A  22      12.910  69.600  55.050  1.00  0.00           O
ATOM    328  N   GLY A  23      14.470  68.100  55.940  1.00  0.00           N
ATOM    329  HN  GLY A  23      15.360  67.760  55.640  1.00  0.00           H
ATOM    330  CA  GLY A  23      13.970  67.970  57.330  1.00  0.00           C
ATOM    331  HA1 GLY A  23      13.090  68.550  57.580  1.00  0.00           H
ATOM    332  HA2 GLY A  23      14.810  68.080  58.010  1.00  0.00           H
ATOM    333  C   GLY A  23      13.650  66.530  57.800  1.00  0.00           C
ATOM    334  O   GLY A  23      13.070  66.380  58.880  1.00  0.00           O
ATOM    335  N   THR A  24      13.860  65.520  56.940  1.00  0.00           N
ATOM    336  HN  THR A  24      14.170  65.600  55.990  1.00  0.00           H
ATOM    337  CA  THR A  24      13.640  64.120  57.230  1.00  0.00           C
ATOM    338  HA  THR A  24      13.720  64.060  58.310  1.00  0.00           H
ATOM    339  CB  THR A  24      12.320  63.540  56.600  1.00  0.00           C
ATOM    340  HB  THR A  24      12.090  62.480  56.850  1.00  0.00           H
ATOM    341  OG1 THR A  24      12.290  63.660  55.190  1.00  0.00           O
ATOM    342  HG1 THR A  24      11.500  63.230  54.840  1.00  0.00           H
ATOM    343  CG2 THR A  24      11.060  64.350  57.020  1.00  0.00           C
ATOM    344 1HG2 THR A  24      11.060  65.460  56.960  1.00  0.00           H
ATOM    345 2HG2 THR A  24      10.990  64.220  58.120  1.00  0.00           H
ATOM    346 3HG2 THR A  24      10.190  64.010  56.430  1.00  0.00           H
ATOM    347  C   THR A  24      14.700  63.200  56.680  1.00  0.00           C
ATOM    348  O   THR A  24      14.700  62.130  57.240  1.00  0.00           O
ATOM    349  N   THR A  25      15.590  63.550  55.770  1.00  0.00           N
ATOM    350  HN  THR A  25      15.630  64.440  55.330  1.00  0.00           H
ATOM    351  CA  THR A  25      16.620  62.630  55.300  1.00  0.00           C
ATOM    352  HA  THR A  25      16.980  62.050  56.140  1.00  0.00           H
ATOM    353  CB  THR A  25      16.240  61.560  54.280  1.00  0.00           C
ATOM    354  HB  THR A  25      15.480  60.940  54.820  1.00  0.00           H
ATOM    355  OG1 THR A  25      17.280  60.670  53.880  1.00  0.00           O
ATOM    356  HG1 THR A  25      17.160  59.940  54.490  1.00  0.00           H
ATOM    357  CG2 THR A  25      15.590  62.140  53.060  1.00  0.00           C
ATOM    358 1HG2 THR A  25      14.800  62.910  53.110  1.00  0.00           H
ATOM    359 2HG2 THR A  25      15.100  61.340  52.460  1.00  0.00           H
ATOM    360 3HG2 THR A  25      16.320  62.580  52.340  1.00  0.00           H
ATOM    361  C   THR A  25      17.760  63.480  54.730  1.00  0.00           C
ATOM    362  O   THR A  25      17.500  64.510  54.140  1.00  0.00           O
ATOM    363  N   THR A  26      19.060  63.060  54.930  1.00  0.00           N
ATOM    364  HN  THR A  26      19.270  62.240  55.470  1.00  0.00           H
ATOM    365  CA  THR A  26      20.230  63.740  54.390  1.00  0.00           C
ATOM    366  HA  THR A  26      19.940  64.680  53.960  1.00  0.00           H
ATOM    367  CB  THR A  26      21.260  64.070  55.400  1.00  0.00           C
ATOM    368  HB  THR A  26      21.770  63.150  55.770  1.00  0.00           H
ATOM    369  OG1 THR A  26      20.730  64.740  56.570  1.00  0.00           O
ATOM    370  HG1 THR A  26      20.250  64.070  57.070  1.00  0.00           H
ATOM    371  CG2 THR A  26      22.250  65.090  54.830  1.00  0.00           C
ATOM    372 1HG2 THR A  26      21.580  65.940  54.570  1.00  0.00           H
ATOM    373 2HG2 THR A  26      22.750  64.820  53.880  1.00  0.00           H
ATOM    374 3HG2 THR A  26      22.980  65.520  55.560  1.00  0.00           H
ATOM    375  C   THR A  26      20.820  62.960  53.330  1.00  0.00           C
ATOM    376  O   THR A  26      21.450  61.950  53.610  1.00  0.00           O
ATOM    377  N   LEU A  27      20.700  63.370  52.080  1.00  0.00           N
ATOM    378  HN  LEU A  27      20.170  64.170  51.820  1.00  0.00           H
ATOM    379  CA  LEU A  27      21.300  62.650  51.010  1.00  0.00           C
ATOM    380  HA  LEU A  27      21.730  61.710  51.320  1.00  0.00           H
ATOM    381  CB  LEU A  27      20.130  62.350  50.000  1.00  0.00           C
ATOM    382  HB1 LEU A  27      20.610  61.800  49.170  1.00  0.00           H
ATOM    383  HB2 LEU A  27      19.800  63.310  49.550  1.00  0.00           H
ATOM    384  CG  LEU A  27      18.920  61.560  50.550  1.00  0.00           C
ATOM    385  HG  LEU A  27      18.450  62.270  51.270  1.00  0.00           H
ATOM    386  CD1 LEU A  27      17.980  61.270  49.410  1.00  0.00           C
ATOM    387 1HD1 LEU A  27      17.110  60.670  49.730  1.00  0.00           H
ATOM    388 2HD1 LEU A  27      18.480  60.710  48.580  1.00  0.00           H
ATOM    389 3HD1 LEU A  27      17.670  62.200  48.890  1.00  0.00           H
ATOM    390  CD2 LEU A  27      19.330  60.250  51.240  1.00  0.00           C
ATOM    391 1HD2 LEU A  27      19.900  59.650  50.500  1.00  0.00           H
ATOM    392 2HD2 LEU A  27      18.450  59.700  51.630  1.00  0.00           H
ATOM    393 3HD2 LEU A  27      20.000  60.550  52.080  1.00  0.00           H
ATOM    394  C   LEU A  27      22.450  63.480  50.410  1.00  0.00           C
ATOM    395  O   LEU A  27      22.810  64.560  50.880  1.00  0.00           O
ATOM    396  N   ASN A  28      22.960  62.970  49.240  1.00  0.00           N
ATOM    397  HN  ASN A  28      22.470  62.260  48.750  1.00  0.00           H
ATOM    398  CA  ASN A  28      24.240  63.460  48.660  1.00  0.00           C
ATOM    399  HA  ASN A  28      24.700  64.140  49.360  1.00  0.00           H
ATOM    400  CB  ASN A  28      25.260  62.220  48.560  1.00  0.00           C
ATOM    401  HB1 ASN A  28      26.270  62.670  48.420  1.00  0.00           H
ATOM    402  HB2 ASN A  28      25.000  61.530  47.730  1.00  0.00           H
ATOM    403  CG  ASN A  28      25.240  61.320  49.790  1.00  0.00           C
ATOM    404  OD1 ASN A  28      25.580  61.780  50.930  1.00  0.00           O
ATOM    405  ND2 ASN A  28      24.750  60.060  49.730  1.00  0.00           N
ATOM    406 1HD2 ASN A  28      24.960  59.440  50.480  1.00  0.00           H
ATOM    407 2HD2 ASN A  28      24.240  59.780  48.920  1.00  0.00           H
ATOM    408  C   ASN A  28      24.040  64.070  47.280  1.00  0.00           C
ATOM    409  O   ASN A  28      23.370  63.530  46.370  1.00  0.00           O
ATOM    410  N   GLY A  29      24.500  65.320  47.070  1.00  0.00           N
ATOM    411  HN  GLY A  29      25.190  65.680  47.690  1.00  0.00           H
ATOM    412  CA  GLY A  29      24.170  66.110  45.880  1.00  0.00           C
ATOM    413  HA1 GLY A  29      23.940  67.110  46.210  1.00  0.00           H
ATOM    414  HA2 GLY A  29      23.410  65.660  45.260  1.00  0.00           H
ATOM    415  C   GLY A  29      25.370  66.290  45.060  1.00  0.00           C
ATOM    416  O   GLY A  29      26.530  66.170  45.460  1.00  0.00           O
ATOM    417  N   LEU A  30      25.180  66.750  43.830  1.00  0.00           N
ATOM    418  HN  LEU A  30      24.210  66.800  43.600  1.00  0.00           H
ATOM    419  CA  LEU A  30      26.260  67.290  43.040  1.00  0.00           C
ATOM    420  HA  LEU A  30      27.210  67.190  43.540  1.00  0.00           H
ATOM    421  CB  LEU A  30      26.390  66.430  41.720  1.00  0.00           C
ATOM    422  HB1 LEU A  30      25.420  66.470  41.170  1.00  0.00           H
ATOM    423  HB2 LEU A  30      26.400  65.350  41.970  1.00  0.00           H
ATOM    424  CG  LEU A  30      27.550  66.690  40.710  1.00  0.00           C
ATOM    425  HG  LEU A  30      27.690  67.790  40.590  1.00  0.00           H
ATOM    426  CD1 LEU A  30      28.840  66.030  41.310  1.00  0.00           C
ATOM    427 1HD1 LEU A  30      28.550  64.990  41.560  1.00  0.00           H
ATOM    428 2HD1 LEU A  30      29.010  66.730  42.160  1.00  0.00           H
ATOM    429 3HD1 LEU A  30      29.680  65.980  40.580  1.00  0.00           H
ATOM    430  CD2 LEU A  30      27.330  65.980  39.400  1.00  0.00           C
ATOM    431 1HD2 LEU A  30      26.340  66.200  38.950  1.00  0.00           H
ATOM    432 2HD2 LEU A  30      27.290  64.890  39.610  1.00  0.00           H
ATOM    433 3HD2 LEU A  30      28.050  65.960  38.550  1.00  0.00           H
ATOM    434  C   LEU A  30      26.010  68.770  42.620  1.00  0.00           C
ATOM    435  O   LEU A  30      24.930  69.040  42.060  1.00  0.00           O
ATOM    436  N   TRP A  31      27.020  69.630  42.880  1.00  0.00           N
ATOM    437  HN  TRP A  31      27.910  69.310  43.200  1.00  0.00           H
ATOM    438  CA  TRP A  31      27.030  71.070  42.730  1.00  0.00           C
ATOM    439  HA  TRP A  31      26.020  71.400  42.580  1.00  0.00           H
ATOM    440  CB  TRP A  31      27.720  71.730  43.980  1.00  0.00           C
ATOM    441  HB1 TRP A  31      28.690  71.240  44.160  1.00  0.00           H
ATOM    442  HB2 TRP A  31      26.990  71.460  44.780  1.00  0.00           H
ATOM    443  CG  TRP A  31      27.940  73.210  44.060  1.00  0.00           C
ATOM    444  CD1 TRP A  31      27.170  74.180  43.460  1.00  0.00           C
ATOM    445  HD1 TRP A  31      26.430  73.890  42.720  1.00  0.00           H
ATOM    446  NE1 TRP A  31      27.570  75.410  43.950  1.00  0.00           N
ATOM    447  HE1 TRP A  31      27.200  76.300  43.820  1.00  0.00           H
ATOM    448  CE2 TRP A  31      28.600  75.320  44.860  1.00  0.00           C
ATOM    449  CD2 TRP A  31      28.910  73.900  44.910  1.00  0.00           C
ATOM    450  CE3 TRP A  31      29.950  73.430  45.710  1.00  0.00           C
ATOM    451  HE3 TRP A  31      30.140  72.370  45.850  1.00  0.00           H
ATOM    452  CZ3 TRP A  31      30.720  74.420  46.330  1.00  0.00           C
ATOM    453  HZ3 TRP A  31      31.590  74.250  46.940  1.00  0.00           H
ATOM    454  CZ2 TRP A  31      29.410  76.210  45.440  1.00  0.00           C
ATOM    455  HZ2 TRP A  31      29.400  77.280  45.310  1.00  0.00           H
ATOM    456  CH2 TRP A  31      30.400  75.710  46.320  1.00  0.00           C
ATOM    457  HH2 TRP A  31      30.960  76.370  46.970  1.00  0.00           H
ATOM    458  C   TRP A  31      27.760  71.420  41.510  1.00  0.00           C
ATOM    459  O   TRP A  31      28.990  71.280  41.470  1.00  0.00           O
ATOM    460  N   LEU A  32      27.000  71.680  40.390  1.00  0.00           N
ATOM    461  HN  LEU A  32      26.020  71.800  40.510  1.00  0.00           H
ATOM    462  CA  LEU A  32      27.640  72.010  39.100  1.00  0.00           C
ATOM    463  HA  LEU A  32      28.680  72.210  39.320  1.00  0.00           H
ATOM    464  CB  LEU A  32      27.230  70.970  37.990  1.00  0.00           C
ATOM    465  HB1 LEU A  32      27.580  71.290  36.990  1.00  0.00           H
ATOM    466  HB2 LEU A  32      26.130  70.860  37.930  1.00  0.00           H
ATOM    467  CG  LEU A  32      27.610  69.480  38.270  1.00  0.00           C
ATOM    468  HG  LEU A  32      26.840  69.000  38.910  1.00  0.00           H
ATOM    469  CD1 LEU A  32      27.410  68.720  36.950  1.00  0.00           C
ATOM    470 1HD1 LEU A  32      27.450  67.620  37.140  1.00  0.00           H
ATOM    471 2HD1 LEU A  32      28.140  69.070  36.200  1.00  0.00           H
ATOM    472 3HD1 LEU A  32      26.360  68.950  36.670  1.00  0.00           H
ATOM    473  CD2 LEU A  32      29.170  69.320  38.650  1.00  0.00           C
ATOM    474 1HD2 LEU A  32      29.390  70.000  39.490  1.00  0.00           H
ATOM    475 2HD2 LEU A  32      29.730  69.920  37.900  1.00  0.00           H
ATOM    476 3HD2 LEU A  32      29.550  68.300  38.880  1.00  0.00           H
ATOM    477  C   LEU A  32      27.210  73.410  38.680  1.00  0.00           C
ATOM    478  O   LEU A  32      26.060  73.620  38.320  1.00  0.00           O
ATOM    479  N   ASP A  33      28.100  74.390  38.720  1.00  0.00           N
ATOM    480  HN  ASP A  33      29.070  74.160  38.820  1.00  0.00           H
ATOM    481  CA  ASP A  33      27.730  75.800  38.490  1.00  0.00           C
ATOM    482  HA  ASP A  33      28.510  76.500  38.770  1.00  0.00           H
ATOM    483  CB  ASP A  33      27.410  76.090  37.040  1.00  0.00           C
ATOM    484  HB1 ASP A  33      26.870  77.060  36.980  1.00  0.00           H
ATOM    485  HB2 ASP A  33      26.710  75.320  36.660  1.00  0.00           H
ATOM    486  CG  ASP A  33      28.550  76.100  36.040  1.00  0.00           C
ATOM    487  OD1 ASP A  33      28.250  76.110  34.870  1.00  0.00           O
ATOM    488  OD2 ASP A  33      29.750  76.100  36.410  1.00  0.00           O
ATOM    489  C   ASP A  33      26.610  76.160  39.450  1.00  0.00           C
ATOM    490  O   ASP A  33      26.720  75.900  40.640  1.00  0.00           O
ATOM    491  N   ASP A  34      25.520  76.680  38.990  1.00  0.00           N
ATOM    492  HN  ASP A  34      25.410  77.080  38.080  1.00  0.00           H
ATOM    493  CA  ASP A  34      24.420  77.180  39.810  1.00  0.00           C
ATOM    494  HA  ASP A  34      24.700  77.410  40.830  1.00  0.00           H
ATOM    495  CB  ASP A  34      23.790  78.490  39.160  1.00  0.00           C
ATOM    496  HB1 ASP A  34      24.530  79.320  39.090  1.00  0.00           H
ATOM    497  HB2 ASP A  34      22.950  78.970  39.710  1.00  0.00           H
ATOM    498  CG  ASP A  34      23.260  78.270  37.740  1.00  0.00           C
ATOM    499  OD1 ASP A  34      22.290  78.990  37.360  1.00  0.00           O
ATOM    500  OD2 ASP A  34      23.780  77.470  36.960  1.00  0.00           O
ATOM    501  C   ASP A  34      23.440  76.140  40.040  1.00  0.00           C
ATOM    502  O   ASP A  34      22.350  76.340  40.540  1.00  0.00           O
ATOM    503  N   VAL A  35      23.710  74.870  39.690  1.00  0.00           N
ATOM    504  HN  VAL A  35      24.530  74.660  39.170  1.00  0.00           H
ATOM    505  CA  VAL A  35      22.840  73.790  39.730  1.00  0.00           C
ATOM    506  HA  VAL A  35      21.820  74.060  39.920  1.00  0.00           H
ATOM    507  CB  VAL A  35      22.910  72.920  38.470  1.00  0.00           C
ATOM    508  HB  VAL A  35      24.000  72.790  38.250  1.00  0.00           H
ATOM    509  CG1 VAL A  35      22.170  71.560  38.600  1.00  0.00           C
ATOM    510 1HG1 VAL A  35      21.860  71.230  37.580  1.00  0.00           H
ATOM    511 2HG1 VAL A  35      21.190  71.720  39.100  1.00  0.00           H
ATOM    512 3HG1 VAL A  35      22.740  70.770  39.140  1.00  0.00           H
ATOM    513  CG2 VAL A  35      22.170  73.550  37.330  1.00  0.00           C
ATOM    514 1HG2 VAL A  35      22.360  72.980  36.390  1.00  0.00           H
ATOM    515 2HG2 VAL A  35      22.420  74.610  37.100  1.00  0.00           H
ATOM    516 3HG2 VAL A  35      21.080  73.430  37.510  1.00  0.00           H
ATOM    517  C   VAL A  35      23.360  72.910  40.900  1.00  0.00           C
ATOM    518  O   VAL A  35      24.560  72.640  41.050  1.00  0.00           O
ATOM    519  N   VAL A  36      22.420  72.510  41.810  1.00  0.00           N
ATOM    520  HN  VAL A  36      21.480  72.840  41.780  1.00  0.00           H
ATOM    521  CA  VAL A  36      22.530  71.340  42.630  1.00  0.00           C
ATOM    522  HA  VAL A  36      23.520  70.940  42.470  1.00  0.00           H
ATOM    523  CB  VAL A  36      22.460  71.550  44.140  1.00  0.00           C
ATOM    524  HB  VAL A  36      21.650  72.280  44.360  1.00  0.00           H
ATOM    525  CG1 VAL A  36      22.350  70.250  45.000  1.00  0.00           C
ATOM    526 1HG1 VAL A  36      22.300  70.490  46.080  1.00  0.00           H
ATOM    527 2HG1 VAL A  36      23.280  69.640  45.040  1.00  0.00           H
ATOM    528 3HG1 VAL A  36      21.540  69.560  44.680  1.00  0.00           H
ATOM    529  CG2 VAL A  36      23.750  72.280  44.550  1.00  0.00           C
ATOM    530 1HG2 VAL A  36      24.740  71.780  44.440  1.00  0.00           H
ATOM    531 2HG2 VAL A  36      23.720  72.550  45.630  1.00  0.00           H
ATOM    532 3HG2 VAL A  36      23.810  73.130  43.840  1.00  0.00           H
ATOM    533  C   VAL A  36      21.680  70.240  42.120  1.00  0.00           C
ATOM    534  O   VAL A  36      20.500  70.260  42.170  1.00  0.00           O
ATOM    535  N   TYR A  37      22.330  69.180  41.620  1.00  0.00           N
ATOM    536  HN  TYR A  37      23.310  69.010  41.670  1.00  0.00           H
ATOM    537  CA  TYR A  37      21.600  67.880  41.410  1.00  0.00           C
ATOM    538  HA  TYR A  37      20.650  68.090  40.950  1.00  0.00           H
ATOM    539  CB  TYR A  37      22.360  67.010  40.480  1.00  0.00           C
ATOM    540  HB1 TYR A  37      22.120  65.930  40.420  1.00  0.00           H
ATOM    541  HB2 TYR A  37      23.340  66.780  40.950  1.00  0.00           H
ATOM    542  CG  TYR A  37      22.460  67.540  39.080  1.00  0.00           C
ATOM    543  CD1 TYR A  37      23.510  68.350  38.650  1.00  0.00           C
ATOM    544  HD1 TYR A  37      24.290  68.680  39.320  1.00  0.00           H
ATOM    545  CE1 TYR A  37      23.590  68.780  37.350  1.00  0.00           C
ATOM    546  HE1 TYR A  37      24.340  69.450  36.970  1.00  0.00           H
ATOM    547  CZ  TYR A  37      22.600  68.230  36.410  1.00  0.00           C
ATOM    548  OH  TYR A  37      22.620  68.420  35.020  1.00  0.00           O
ATOM    549  HH  TYR A  37      22.080  67.750  34.590  1.00  0.00           H
ATOM    550  CD2 TYR A  37      21.460  67.160  38.240  1.00  0.00           C
ATOM    551  HD2 TYR A  37      20.640  66.550  38.610  1.00  0.00           H
ATOM    552  CE2 TYR A  37      21.540  67.520  36.910  1.00  0.00           C
ATOM    553  HE2 TYR A  37      20.810  67.110  36.220  1.00  0.00           H
ATOM    554  C   TYR A  37      21.360  67.070  42.700  1.00  0.00           C
ATOM    555  O   TYR A  37      22.170  67.050  43.600  1.00  0.00           O
ATOM    556  N   CYS A  38      20.200  66.350  42.790  1.00  0.00           N
ATOM    557  HN  CYS A  38      19.620  66.480  41.990  1.00  0.00           H
ATOM    558  CA  CYS A  38      19.800  65.550  44.010  1.00  0.00           C
ATOM    559  HA  CYS A  38      20.730  65.120  44.350  1.00  0.00           H
ATOM    560  CB  CYS A  38      19.220  66.490  45.070  1.00  0.00           C
ATOM    561  HB1 CYS A  38      18.340  66.980  44.610  1.00  0.00           H
ATOM    562  HB2 CYS A  38      19.990  67.280  45.250  1.00  0.00           H
ATOM    563  SG  CYS A  38      18.690  65.900  46.700  1.00  0.00           S
ATOM    564  HG1 CYS A  38      17.610  65.400  46.120  1.00  0.00           H
ATOM    565  C   CYS A  38      18.870  64.410  43.630  1.00  0.00           C
ATOM    566  O   CYS A  38      18.080  64.530  42.690  1.00  0.00           O
ATOM    567  N   PRO A  39      18.790  63.300  44.390  1.00  0.00           N
ATOM    568  CD  PRO A  39      20.080  62.810  45.040  1.00  0.00           C
ATOM    569  HD1 PRO A  39      20.350  63.430  45.920  1.00  0.00           H
ATOM    570  HD2 PRO A  39      20.910  62.740  44.300  1.00  0.00           H
ATOM    571  CA  PRO A  39      17.620  62.490  44.730  1.00  0.00           C
ATOM    572  HA  PRO A  39      17.560  61.970  43.790  1.00  0.00           H
ATOM    573  CB  PRO A  39      18.230  61.680  45.860  1.00  0.00           C
ATOM    574  HB1 PRO A  39      17.780  60.670  45.950  1.00  0.00           H
ATOM    575  HB2 PRO A  39      18.170  62.220  46.820  1.00  0.00           H
ATOM    576  CG  PRO A  39      19.660  61.400  45.580  1.00  0.00           C
ATOM    577  HG1 PRO A  39      20.260  61.060  46.450  1.00  0.00           H
ATOM    578  HG2 PRO A  39      19.780  60.750  44.690  1.00  0.00           H
ATOM    579  C   PRO A  39      16.220  63.110  44.910  1.00  0.00           C
ATOM    580  O   PRO A  39      15.970  64.150  45.520  1.00  0.00           O
ATOM    581  N   ARG A  40      15.200  62.400  44.360  1.00  0.00           N
ATOM    582  HN  ARG A  40      15.470  61.650  43.770  1.00  0.00           H
ATOM    583  CA  ARG A  40      13.800  62.900  44.340  1.00  0.00           C
ATOM    584  HA  ARG A  40      13.970  63.960  44.440  1.00  0.00           H
ATOM    585  CB  ARG A  40      13.060  62.590  43.030  1.00  0.00           C
ATOM    586  HB1 ARG A  40      13.710  62.860  42.170  1.00  0.00           H
ATOM    587  HB2 ARG A  40      12.230  63.330  43.010  1.00  0.00           H
ATOM    588  CG  ARG A  40      12.460  61.200  42.710  1.00  0.00           C
ATOM    589  HG1 ARG A  40      11.950  60.880  43.650  1.00  0.00           H
ATOM    590  HG2 ARG A  40      13.260  60.490  42.420  1.00  0.00           H
ATOM    591  CD  ARG A  40      11.540  61.200  41.480  1.00  0.00           C
ATOM    592  HD1 ARG A  40      12.190  61.600  40.680  1.00  0.00           H
ATOM    593  HD2 ARG A  40      10.650  61.850  41.660  1.00  0.00           H
ATOM    594  NE  ARG A  40      11.180  59.830  41.090  1.00  0.00           N
ATOM    595  HE  ARG A  40      11.620  59.050  41.540  1.00  0.00           H
ATOM    596  CZ  ARG A  40      10.490  59.510  39.970  1.00  0.00           C
ATOM    597  NH1 ARG A  40       9.960  60.330  39.120  1.00  0.00           N
ATOM    598 1HH1 ARG A  40       9.980  61.300  39.340  1.00  0.00           H
ATOM    599 2HH1 ARG A  40       9.230  60.080  38.490  1.00  0.00           H
ATOM    600  NH2 ARG A  40      10.220  58.200  39.870  1.00  0.00           N
ATOM    601 1HH2 ARG A  40      10.440  57.710  40.710  1.00  0.00           H
ATOM    602 2HH2 ARG A  40       9.480  58.030  39.210  1.00  0.00           H
ATOM    603  C   ARG A  40      12.960  62.550  45.580  1.00  0.00           C
ATOM    604  O   ARG A  40      11.780  63.030  45.640  1.00  0.00           O
ATOM    605  N   HSP A  41      13.530  61.940  46.620  1.00  0.00           N
ATOM    606  HN  HSP A  41      14.500  61.710  46.600  1.00  0.00           H
ATOM    607  CA  HSP A  41      12.770  61.520  47.810  1.00  0.00           C
ATOM    608  HA  HSP A  41      11.730  61.700  47.620  1.00  0.00           H
ATOM    609  CB  HSP A  41      12.890  60.020  48.000  1.00  0.00           C
ATOM    610  HB1 HSP A  41      12.750  59.430  47.070  1.00  0.00           H
ATOM    611  HB2 HSP A  41      12.080  59.730  48.710  1.00  0.00           H
ATOM    612  CD2 HSP A  41      14.420  59.170  50.040  1.00  0.00           C
ATOM    613  HD2 HSP A  41      13.820  59.360  50.920  1.00  0.00           H
ATOM    614  CG  HSP A  41      14.220  59.530  48.770  1.00  0.00           C
ATOM    615  NE2 HSP A  41      15.590  58.510  50.020  1.00  0.00           N
ATOM    616  HE2 HSP A  41      16.040  58.010  50.760  1.00  0.00           H
ATOM    617  ND1 HSP A  41      15.300  59.130  48.030  1.00  0.00           N
ATOM    618  HD1 HSP A  41      15.560  59.210  47.070  1.00  0.00           H
ATOM    619  CE1 HSP A  41      16.100  58.510  48.840  1.00  0.00           C
ATOM    620  HE1 HSP A  41      16.940  57.980  48.440  1.00  0.00           H
ATOM    621  C   HSP A  41      13.340  62.260  49.060  1.00  0.00           C
ATOM    622  O   HSP A  41      13.220  61.760  50.190  1.00  0.00           O
ATOM    623  N   VAL A  42      14.060  63.430  48.920  1.00  0.00           N
ATOM    624  HN  VAL A  42      14.370  63.660  48.000  1.00  0.00           H
ATOM    625  CA  VAL A  42      14.450  64.300  50.000  1.00  0.00           C
ATOM    626  HA  VAL A  42      14.860  63.820  50.880  1.00  0.00           H
ATOM    627  CB  VAL A  42      15.610  65.270  49.540  1.00  0.00           C
ATOM    628  HB  VAL A  42      16.210  64.790  48.740  1.00  0.00           H
ATOM    629  CG1 VAL A  42      15.070  66.500  48.650  1.00  0.00           C
ATOM    630 1HG1 VAL A  42      14.530  66.100  47.770  1.00  0.00           H
ATOM    631 2HG1 VAL A  42      16.010  67.040  48.430  1.00  0.00           H
ATOM    632 3HG1 VAL A  42      14.430  67.210  49.220  1.00  0.00           H
ATOM    633  CG2 VAL A  42      16.400  65.710  50.740  1.00  0.00           C
ATOM    634 1HG2 VAL A  42      17.410  65.930  50.320  1.00  0.00           H
ATOM    635 2HG2 VAL A  42      16.560  64.920  51.510  1.00  0.00           H
ATOM    636 3HG2 VAL A  42      15.940  66.630  51.150  1.00  0.00           H
ATOM    637  C   VAL A  42      13.310  65.120  50.510  1.00  0.00           C
ATOM    638  O   VAL A  42      13.470  65.870  51.460  1.00  0.00           O
ATOM    639  N   ILE A  43      12.200  65.110  49.820  1.00  0.00           N
ATOM    640  HN  ILE A  43      12.070  64.530  49.020  1.00  0.00           H
ATOM    641  CA  ILE A  43      11.040  66.050  50.030  1.00  0.00           C
ATOM    642  HA  ILE A  43      11.340  66.860  50.680  1.00  0.00           H
ATOM    643  CB  ILE A  43      10.530  66.640  48.710  1.00  0.00           C
ATOM    644  HB  ILE A  43       9.420  66.720  48.600  1.00  0.00           H
ATOM    645  CG2 ILE A  43      11.230  67.970  48.480  1.00  0.00           C
ATOM    646 1HG2 ILE A  43      10.630  68.650  47.840  1.00  0.00           H
ATOM    647 2HG2 ILE A  43      12.200  67.820  47.950  1.00  0.00           H
ATOM    648 3HG2 ILE A  43      11.480  68.510  49.430  1.00  0.00           H
ATOM    649  CG1 ILE A  43      11.060  65.770  47.440  1.00  0.00           C
ATOM    650 1HG1 ILE A  43      10.800  64.730  47.750  1.00  0.00           H
ATOM    651 2HG1 ILE A  43      12.160  65.740  47.310  1.00  0.00           H
ATOM    652  CD  ILE A  43      10.340  66.160  46.150  1.00  0.00           C
ATOM    653  HD1 ILE A  43      10.250  65.230  45.560  1.00  0.00           H
ATOM    654  HD2 ILE A  43      10.920  66.820  45.470  1.00  0.00           H
ATOM    655  HD3 ILE A  43       9.390  66.720  46.330  1.00  0.00           H
ATOM    656  C   ILE A  43       9.880  65.280  50.700  1.00  0.00           C
ATOM    657  O   ILE A  43       8.780  65.780  50.850  1.00  0.00           O
ATOM    658  N   CYS A  44      10.060  63.990  50.960  1.00  0.00           N
ATOM    659  HN  CYS A  44      10.970  63.630  50.770  1.00  0.00           H
ATOM    660  CA  CYS A  44       8.990  63.090  51.450  1.00  0.00           C
ATOM    661  HA  CYS A  44       8.000  63.420  51.160  1.00  0.00           H
ATOM    662  CB  CYS A  44       9.420  61.680  51.170  1.00  0.00           C
ATOM    663  HB1 CYS A  44       8.600  61.080  51.640  1.00  0.00           H
ATOM    664  HB2 CYS A  44      10.430  61.380  51.520  1.00  0.00           H
ATOM    665  SG  CYS A  44       9.290  61.330  49.350  1.00  0.00           S
ATOM    666  HG1 CYS A  44       7.970  61.430  49.260  1.00  0.00           H
ATOM    667  C   CYS A  44       9.050  63.170  52.970  1.00  0.00           C
ATOM    668  O   CYS A  44      10.090  63.380  53.640  1.00  0.00           O
ATOM    669  N   THR A  45       7.870  63.100  53.600  1.00  0.00           N
ATOM    670  HN  THR A  45       7.080  62.990  53.010  1.00  0.00           H
ATOM    671  CA  THR A  45       7.770  62.850  55.020  1.00  0.00           C
ATOM    672  HA  THR A  45       8.490  63.440  55.570  1.00  0.00           H
ATOM    673  CB  THR A  45       6.410  63.150  55.580  1.00  0.00           C
ATOM    674  HB  THR A  45       6.100  64.180  55.300  1.00  0.00           H
ATOM    675  OG1 THR A  45       6.270  63.080  57.020  1.00  0.00           O
ATOM    676  HG1 THR A  45       6.720  63.900  57.250  1.00  0.00           H
ATOM    677  CG2 THR A  45       5.380  62.230  54.980  1.00  0.00           C
ATOM    678 1HG2 THR A  45       5.720  61.190  55.130  1.00  0.00           H
ATOM    679 2HG2 THR A  45       5.210  62.470  53.910  1.00  0.00           H
ATOM    680 3HG2 THR A  45       4.330  62.400  55.310  1.00  0.00           H
ATOM    681  C   THR A  45       8.170  61.400  55.330  1.00  0.00           C
ATOM    682  O   THR A  45       7.940  60.500  54.520  1.00  0.00           O
ATOM    683  N   SER A  46       8.780  61.160  56.550  1.00  0.00           N
ATOM    684  HN  SER A  46       8.750  61.840  57.270  1.00  0.00           H
ATOM    685  CA  SER A  46       9.600  60.090  56.990  1.00  0.00           C
ATOM    686  HA  SER A  46      10.490  60.050  56.380  1.00  0.00           H
ATOM    687  CB  SER A  46       9.890  60.210  58.520  1.00  0.00           C
ATOM    688  HB1 SER A  46      10.660  59.440  58.770  1.00  0.00           H
ATOM    689  HB2 SER A  46       8.990  60.030  59.140  1.00  0.00           H
ATOM    690  OG  SER A  46      10.310  61.570  58.780  1.00  0.00           O
ATOM    691  HG1 SER A  46      10.210  61.650  59.730  1.00  0.00           H
ATOM    692  C   SER A  46       9.120  58.700  56.750  1.00  0.00           C
ATOM    693  O   SER A  46       9.820  57.830  56.380  1.00  0.00           O
ATOM    694  N   GLU A  47       7.820  58.400  56.870  1.00  0.00           N
ATOM    695  HN  GLU A  47       7.210  59.080  57.260  1.00  0.00           H
ATOM    696  CA  GLU A  47       7.380  57.010  56.580  1.00  0.00           C
ATOM    697  HA  GLU A  47       8.240  56.370  56.470  1.00  0.00           H
ATOM    698  CB  GLU A  47       6.450  56.460  57.680  1.00  0.00           C
ATOM    699  HB1 GLU A  47       6.100  55.420  57.500  1.00  0.00           H
ATOM    700  HB2 GLU A  47       5.510  57.020  57.860  1.00  0.00           H
ATOM    701  CG  GLU A  47       7.190  56.270  59.090  1.00  0.00           C
ATOM    702  HG1 GLU A  47       7.560  57.240  59.510  1.00  0.00           H
ATOM    703  HG2 GLU A  47       8.040  55.600  58.860  1.00  0.00           H
ATOM    704  CD  GLU A  47       6.330  55.580  60.160  1.00  0.00           C
ATOM    705  OE1 GLU A  47       5.570  54.640  59.830  1.00  0.00           O
ATOM    706  OE2 GLU A  47       6.530  56.080  61.280  1.00  0.00           O
ATOM    707  C   GLU A  47       6.700  56.810  55.320  1.00  0.00           C
ATOM    708  O   GLU A  47       6.310  55.730  54.900  1.00  0.00           O
ATOM    709  N   ASP A  48       6.570  57.860  54.500  1.00  0.00           N
ATOM    710  HN  ASP A  48       6.800  58.730  54.930  1.00  0.00           H
ATOM    711  CA  ASP A  48       6.040  57.830  53.160  1.00  0.00           C
ATOM    712  HA  ASP A  48       5.550  56.870  53.040  1.00  0.00           H
ATOM    713  CB  ASP A  48       4.880  58.920  53.160  1.00  0.00           C
ATOM    714  HB1 ASP A  48       4.430  58.980  52.150  1.00  0.00           H
ATOM    715  HB2 ASP A  48       5.440  59.860  53.360  1.00  0.00           H
ATOM    716  CG  ASP A  48       3.910  58.650  54.200  1.00  0.00           C
ATOM    717  OD1 ASP A  48       3.340  59.590  54.760  1.00  0.00           O
ATOM    718  OD2 ASP A  48       3.610  57.420  54.430  1.00  0.00           O
ATOM    719  C   ASP A  48       7.040  58.110  52.060  1.00  0.00           C
ATOM    720  O   ASP A  48       6.570  58.560  51.010  1.00  0.00           O
ATOM    721  N   MET A  49       8.320  57.700  52.190  1.00  0.00           N
ATOM    722  HN  MET A  49       8.530  57.300  53.080  1.00  0.00           H
ATOM    723  CA  MET A  49       9.390  57.910  51.330  1.00  0.00           C
ATOM    724  HA  MET A  49       9.430  58.970  51.140  1.00  0.00           H
ATOM    725  CB  MET A  49      10.740  57.470  51.950  1.00  0.00           C
ATOM    726  HB1 MET A  49      11.560  57.750  51.240  1.00  0.00           H
ATOM    727  HB2 MET A  49      10.710  56.360  52.040  1.00  0.00           H
ATOM    728  CG  MET A  49      11.140  58.030  53.350  1.00  0.00           C
ATOM    729  HG1 MET A  49      11.880  57.330  53.800  1.00  0.00           H
ATOM    730  HG2 MET A  49      10.220  58.010  53.980  1.00  0.00           H
ATOM    731  SD  MET A  49      11.810  59.680  53.390  1.00  0.00           S
ATOM    732  CE  MET A  49      12.800  59.710  54.900  1.00  0.00           C
ATOM    733  HE1 MET A  49      12.440  59.240  55.840  1.00  0.00           H
ATOM    734  HE2 MET A  49      13.070  60.760  55.150  1.00  0.00           H
ATOM    735  HE3 MET A  49      13.770  59.200  54.710  1.00  0.00           H
ATOM    736  C   MET A  49       9.250  57.200  49.980  1.00  0.00           C
ATOM    737  O   MET A  49       9.690  57.630  48.930  1.00  0.00           O
ATOM    738  N   LEU A  50       8.500  56.080  49.990  1.00  0.00           N
ATOM    739  HN  LEU A  50       8.010  55.830  50.820  1.00  0.00           H
ATOM    740  CA  LEU A  50       8.280  55.240  48.810  1.00  0.00           C
ATOM    741  HA  LEU A  50       8.980  55.610  48.070  1.00  0.00           H
ATOM    742  CB  LEU A  50       8.300  53.680  49.150  1.00  0.00           C
ATOM    743  HB1 LEU A  50       8.130  53.060  48.250  1.00  0.00           H
ATOM    744  HB2 LEU A  50       7.420  53.390  49.760  1.00  0.00           H
ATOM    745  CG  LEU A  50       9.640  53.300  49.840  1.00  0.00           C
ATOM    746  HG  LEU A  50       9.760  53.980  50.710  1.00  0.00           H
ATOM    747  CD1 LEU A  50       9.680  51.930  50.500  1.00  0.00           C
ATOM    748 1HD1 LEU A  50       9.340  51.190  49.750  1.00  0.00           H
ATOM    749 2HD1 LEU A  50       9.010  51.870  51.390  1.00  0.00           H
ATOM    750 3HD1 LEU A  50      10.740  51.770  50.790  1.00  0.00           H
ATOM    751  CD2 LEU A  50      10.810  53.520  48.900  1.00  0.00           C
ATOM    752 1HD2 LEU A  50      10.660  52.980  47.940  1.00  0.00           H
ATOM    753 2HD2 LEU A  50      11.710  53.080  49.370  1.00  0.00           H
ATOM    754 3HD2 LEU A  50      11.100  54.570  48.660  1.00  0.00           H
ATOM    755  C   LEU A  50       6.980  55.540  48.090  1.00  0.00           C
ATOM    756  O   LEU A  50       6.700  54.910  47.060  1.00  0.00           O
ATOM    757  N   ASN A  51       6.160  56.460  48.530  1.00  0.00           N
ATOM    758  HN  ASN A  51       6.560  56.970  49.290  1.00  0.00           H
ATOM    759  CA  ASN A  51       4.950  56.840  47.880  1.00  0.00           C
ATOM    760  HA  ASN A  51       4.610  55.870  47.530  1.00  0.00           H
ATOM    761  CB  ASN A  51       4.010  57.420  48.920  1.00  0.00           C
ATOM    762  HB1 ASN A  51       3.020  57.600  48.440  1.00  0.00           H
ATOM    763  HB2 ASN A  51       4.340  58.310  49.500  1.00  0.00           H
ATOM    764  CG  ASN A  51       3.570  56.340  49.920  1.00  0.00           C
ATOM    765  OD1 ASN A  51       3.860  55.140  49.860  1.00  0.00           O
ATOM    766  ND2 ASN A  51       2.820  56.790  50.910  1.00  0.00           N
ATOM    767 1HD2 ASN A  51       2.650  56.190  51.700  1.00  0.00           H
ATOM    768 2HD2 ASN A  51       2.380  57.680  51.060  1.00  0.00           H
ATOM    769  C   ASN A  51       5.200  57.880  46.820  1.00  0.00           C
ATOM    770  O   ASN A  51       5.980  58.810  46.960  1.00  0.00           O
ATOM    771  N   PRO A  52       4.630  57.650  45.670  1.00  0.00           N
ATOM    772  CD  PRO A  52       3.440  56.800  45.470  1.00  0.00           C
ATOM    773  HD1 PRO A  52       2.550  57.240  45.960  1.00  0.00           H
ATOM    774  HD2 PRO A  52       3.520  55.720  45.730  1.00  0.00           H
ATOM    775  CA  PRO A  52       5.110  58.200  44.340  1.00  0.00           C
ATOM    776  HA  PRO A  52       6.180  58.310  44.250  1.00  0.00           H
ATOM    777  CB  PRO A  52       4.590  57.210  43.330  1.00  0.00           C
ATOM    778  HB1 PRO A  52       5.310  56.370  43.250  1.00  0.00           H
ATOM    779  HB2 PRO A  52       4.450  57.540  42.280  1.00  0.00           H
ATOM    780  CG  PRO A  52       3.220  56.780  43.930  1.00  0.00           C
ATOM    781  HG1 PRO A  52       2.510  57.610  43.700  1.00  0.00           H
ATOM    782  HG2 PRO A  52       2.990  55.790  43.490  1.00  0.00           H
ATOM    783  C   PRO A  52       4.640  59.650  44.110  1.00  0.00           C
ATOM    784  O   PRO A  52       4.400  60.100  42.960  1.00  0.00           O
ATOM    785  N   ASN A  53       4.480  60.430  45.190  1.00  0.00           N
ATOM    786  HN  ASN A  53       4.780  60.010  46.040  1.00  0.00           H
ATOM    787  CA  ASN A  53       3.850  61.710  45.260  1.00  0.00           C
ATOM    788  HA  ASN A  53       3.190  61.670  44.410  1.00  0.00           H
ATOM    789  CB  ASN A  53       3.150  61.960  46.630  1.00  0.00           C
ATOM    790  HB1 ASN A  53       2.510  62.870  46.530  1.00  0.00           H
ATOM    791  HB2 ASN A  53       3.960  62.100  47.380  1.00  0.00           H
ATOM    792  CG  ASN A  53       2.280  60.790  47.180  1.00  0.00           C
ATOM    793  OD1 ASN A  53       2.420  60.490  48.380  1.00  0.00           O
ATOM    794  ND2 ASN A  53       1.450  60.120  46.410  1.00  0.00           N
ATOM    795 1HD2 ASN A  53       0.970  59.390  46.880  1.00  0.00           H
ATOM    796 2HD2 ASN A  53       1.070  60.530  45.580  1.00  0.00           H
ATOM    797  C   ASN A  53       4.850  62.890  45.040  1.00  0.00           C
ATOM    798  O   ASN A  53       4.510  64.080  45.170  1.00  0.00           O
ATOM    799  N   TYR A  54       6.070  62.600  44.550  1.00  0.00           N
ATOM    800  HN  TYR A  54       6.210  61.670  44.220  1.00  0.00           H
ATOM    801  CA  TYR A  54       7.210  63.550  44.360  1.00  0.00           C
ATOM    802  HA  TYR A  54       7.640  63.770  45.320  1.00  0.00           H
ATOM    803  CB  TYR A  54       8.260  62.820  43.440  1.00  0.00           C
ATOM    804  HB1 TYR A  54       9.190  63.410  43.620  1.00  0.00           H
ATOM    805  HB2 TYR A  54       7.990  62.960  42.370  1.00  0.00           H
ATOM    806  CG  TYR A  54       8.580  61.370  43.710  1.00  0.00           C
ATOM    807  CD1 TYR A  54       9.180  60.950  44.880  1.00  0.00           C
ATOM    808  HD1 TYR A  54       9.480  61.630  45.650  1.00  0.00           H
ATOM    809  CE1 TYR A  54       9.450  59.570  45.030  1.00  0.00           C
ATOM    810  HE1 TYR A  54       9.790  59.100  45.930  1.00  0.00           H
ATOM    811  CZ  TYR A  54       9.170  58.660  43.980  1.00  0.00           C
ATOM    812  OH  TYR A  54       9.520  57.290  44.180  1.00  0.00           O
ATOM    813  HH  TYR A  54       9.770  56.800  43.400  1.00  0.00           H
ATOM    814  CD2 TYR A  54       8.310  60.500  42.670  1.00  0.00           C
ATOM    815  HD2 TYR A  54       8.070  60.840  41.670  1.00  0.00           H
ATOM    816  CE2 TYR A  54       8.620  59.110  42.770  1.00  0.00           C
ATOM    817  HE2 TYR A  54       8.550  58.430  41.940  1.00  0.00           H
ATOM    818  C   TYR A  54       6.850  64.940  43.840  1.00  0.00           C
ATOM    819  O   TYR A  54       7.270  66.010  44.390  1.00  0.00           O
ATOM    820  N   GLU A  55       6.150  65.040  42.640  1.00  0.00           N
ATOM    821  HN  GLU A  55       5.910  64.200  42.160  1.00  0.00           H
ATOM    822  CA  GLU A  55       5.890  66.300  42.040  1.00  0.00           C
ATOM    823  HA  GLU A  55       6.740  66.960  42.170  1.00  0.00           H
ATOM    824  CB  GLU A  55       5.690  66.200  40.490  1.00  0.00           C
ATOM    825  HB1 GLU A  55       5.450  67.210  40.100  1.00  0.00           H
ATOM    826  HB2 GLU A  55       4.890  65.530  40.130  1.00  0.00           H
ATOM    827  CG  GLU A  55       6.940  65.650  39.760  1.00  0.00           C
ATOM    828  HG1 GLU A  55       7.130  64.610  40.100  1.00  0.00           H
ATOM    829  HG2 GLU A  55       7.880  66.220  39.930  1.00  0.00           H
ATOM    830  CD  GLU A  55       6.660  65.550  38.210  1.00  0.00           C
ATOM    831  OE1 GLU A  55       7.520  65.170  37.410  1.00  0.00           O
ATOM    832  OE2 GLU A  55       5.570  65.970  37.760  1.00  0.00           O
ATOM    833  C   GLU A  55       4.740  67.040  42.690  1.00  0.00           C
ATOM    834  O   GLU A  55       4.800  68.300  42.730  1.00  0.00           O
ATOM    835  N   ASP A  56       3.760  66.380  43.250  1.00  0.00           N
ATOM    836  HN  ASP A  56       3.700  65.420  42.990  1.00  0.00           H
ATOM    837  CA  ASP A  56       2.690  66.860  44.150  1.00  0.00           C
ATOM    838  HA  ASP A  56       2.230  67.710  43.670  1.00  0.00           H
ATOM    839  CB  ASP A  56       1.680  65.710  44.390  1.00  0.00           C
ATOM    840  HB1 ASP A  56       1.140  65.900  45.340  1.00  0.00           H
ATOM    841  HB2 ASP A  56       2.240  64.750  44.490  1.00  0.00           H
ATOM    842  CG  ASP A  56       0.700  65.750  43.320  1.00  0.00           C
ATOM    843  OD1 ASP A  56      -0.430  65.220  43.520  1.00  0.00           O
ATOM    844  OD2 ASP A  56       0.970  66.150  42.140  1.00  0.00           O
ATOM    845  C   ASP A  56       3.290  67.360  45.470  1.00  0.00           C
ATOM    846  O   ASP A  56       3.000  68.350  46.010  1.00  0.00           O
ATOM    847  N   LEU A  57       4.350  66.670  45.960  1.00  0.00           N
ATOM    848  HN  LEU A  57       4.590  65.830  45.480  1.00  0.00           H
ATOM    849  CA  LEU A  57       5.180  67.250  47.030  1.00  0.00           C
ATOM    850  HA  LEU A  57       4.600  67.680  47.840  1.00  0.00           H
ATOM    851  CB  LEU A  57       6.160  66.250  47.640  1.00  0.00           C
ATOM    852  HB1 LEU A  57       6.790  66.810  48.360  1.00  0.00           H
ATOM    853  HB2 LEU A  57       6.890  65.860  46.900  1.00  0.00           H
ATOM    854  CG  LEU A  57       5.480  65.070  48.310  1.00  0.00           C
ATOM    855  HG  LEU A  57       4.740  64.560  47.660  1.00  0.00           H
ATOM    856  CD1 LEU A  57       6.620  64.150  48.560  1.00  0.00           C
ATOM    857 1HD1 LEU A  57       7.360  64.690  49.200  1.00  0.00           H
ATOM    858 2HD1 LEU A  57       7.060  63.720  47.640  1.00  0.00           H
ATOM    859 3HD1 LEU A  57       6.270  63.210  49.040  1.00  0.00           H
ATOM    860  CD2 LEU A  57       4.660  65.390  49.590  1.00  0.00           C
ATOM    861 1HD2 LEU A  57       4.330  64.430  50.040  1.00  0.00           H
ATOM    862 2HD2 LEU A  57       3.750  65.990  49.380  1.00  0.00           H
ATOM    863 3HD2 LEU A  57       5.360  65.950  50.250  1.00  0.00           H
ATOM    864  C   LEU A  57       6.090  68.450  46.690  1.00  0.00           C
ATOM    865  O   LEU A  57       6.100  69.440  47.410  1.00  0.00           O
ATOM    866  N   LEU A  58       6.790  68.440  45.550  1.00  0.00           N
ATOM    867  HN  LEU A  58       6.790  67.520  45.150  1.00  0.00           H
ATOM    868  CA  LEU A  58       7.690  69.510  45.020  1.00  0.00           C
ATOM    869  HA  LEU A  58       8.420  69.630  45.800  1.00  0.00           H
ATOM    870  CB  LEU A  58       8.370  69.050  43.740  1.00  0.00           C
ATOM    871  HB1 LEU A  58       7.690  69.190  42.870  1.00  0.00           H
ATOM    872  HB2 LEU A  58       8.760  68.010  43.660  1.00  0.00           H
ATOM    873  CG  LEU A  58       9.510  69.920  43.120  1.00  0.00           C
ATOM    874  HG  LEU A  58       9.160  70.950  42.950  1.00  0.00           H
ATOM    875  CD1 LEU A  58      10.740  69.880  44.110  1.00  0.00           C
ATOM    876 1HD1 LEU A  58      11.200  68.890  44.330  1.00  0.00           H
ATOM    877 2HD1 LEU A  58      10.430  70.370  45.060  1.00  0.00           H
ATOM    878 3HD1 LEU A  58      11.650  70.440  43.800  1.00  0.00           H
ATOM    879  CD2 LEU A  58       9.950  69.250  41.760  1.00  0.00           C
ATOM    880 1HD2 LEU A  58      10.670  69.990  41.340  1.00  0.00           H
ATOM    881 2HD2 LEU A  58       9.070  69.120  41.100  1.00  0.00           H
ATOM    882 3HD2 LEU A  58      10.500  68.300  41.950  1.00  0.00           H
ATOM    883  C   LEU A  58       7.040  70.870  44.870  1.00  0.00           C
ATOM    884  O   LEU A  58       7.690  71.820  45.180  1.00  0.00           O
ATOM    885  N   ILE A  59       5.790  70.980  44.430  1.00  0.00           N
ATOM    886  HN  ILE A  59       5.270  70.230  44.020  1.00  0.00           H
ATOM    887  CA  ILE A  59       5.070  72.260  44.580  1.00  0.00           C
ATOM    888  HA  ILE A  59       5.600  73.070  44.090  1.00  0.00           H
ATOM    889  CB  ILE A  59       3.850  72.160  43.700  1.00  0.00           C
ATOM    890  HB  ILE A  59       3.260  73.100  43.750  1.00  0.00           H
ATOM    891  CG2 ILE A  59       4.250  72.000  42.160  1.00  0.00           C
ATOM    892 1HG2 ILE A  59       3.360  72.240  41.540  1.00  0.00           H
ATOM    893 2HG2 ILE A  59       4.570  70.960  41.980  1.00  0.00           H
ATOM    894 3HG2 ILE A  59       5.080  72.690  41.860  1.00  0.00           H
ATOM    895  CG1 ILE A  59       2.860  71.000  44.120  1.00  0.00           C
ATOM    896 1HG1 ILE A  59       2.890  70.810  45.210  1.00  0.00           H
ATOM    897 2HG1 ILE A  59       3.210  70.050  43.660  1.00  0.00           H
ATOM    898  CD  ILE A  59       1.390  71.240  43.490  1.00  0.00           C
ATOM    899  HD1 ILE A  59       0.600  70.530  43.810  1.00  0.00           H
ATOM    900  HD2 ILE A  59       1.320  71.350  42.380  1.00  0.00           H
ATOM    901  HD3 ILE A  59       1.040  72.200  43.920  1.00  0.00           H
ATOM    902  C   ILE A  59       4.720  72.800  45.990  1.00  0.00           C
ATOM    903  O   ILE A  59       4.700  74.030  46.170  1.00  0.00           O
ATOM    904  N   ARG A  60       4.390  71.950  46.950  1.00  0.00           N
ATOM    905  HN  ARG A  60       4.450  70.970  46.750  1.00  0.00           H
ATOM    906  CA  ARG A  60       4.230  72.290  48.330  1.00  0.00           C
ATOM    907  HA  ARG A  60       3.650  73.190  48.470  1.00  0.00           H
ATOM    908  CB  ARG A  60       3.350  71.170  48.960  1.00  0.00           C
ATOM    909  HB1 ARG A  60       3.210  71.450  50.030  1.00  0.00           H
ATOM    910  HB2 ARG A  60       3.960  70.240  48.920  1.00  0.00           H
ATOM    911  CG  ARG A  60       1.970  70.970  48.290  1.00  0.00           C
ATOM    912  HG1 ARG A  60       1.450  70.140  48.800  1.00  0.00           H
ATOM    913  HG2 ARG A  60       2.220  70.500  47.320  1.00  0.00           H
ATOM    914  CD  ARG A  60       1.080  72.200  48.170  1.00  0.00           C
ATOM    915  HD1 ARG A  60       1.660  73.100  47.880  1.00  0.00           H
ATOM    916  HD2 ARG A  60       0.690  72.360  49.200  1.00  0.00           H
ATOM    917  NE  ARG A  60      -0.110  71.930  47.260  1.00  0.00           N
ATOM    918  HE  ARG A  60      -0.270  71.000  46.930  1.00  0.00           H
ATOM    919  CZ  ARG A  60      -1.060  72.850  47.020  1.00  0.00           C
ATOM    920  NH1 ARG A  60      -1.180  73.990  47.540  1.00  0.00           N
ATOM    921 1HH1 ARG A  60      -0.470  74.200  48.220  1.00  0.00           H
ATOM    922 2HH1 ARG A  60      -2.080  74.420  47.560  1.00  0.00           H
ATOM    923  NH2 ARG A  60      -2.000  72.440  46.130  1.00  0.00           N
ATOM    924 1HH2 ARG A  60      -1.940  71.520  45.740  1.00  0.00           H
ATOM    925 2HH2 ARG A  60      -2.660  73.010  45.640  1.00  0.00           H
ATOM    926  C   ARG A  60       5.550  72.630  49.100  1.00  0.00           C
ATOM    927  O   ARG A  60       5.600  73.660  49.800  1.00  0.00           O
ATOM    928  N   LYS A  61       6.590  71.770  48.870  1.00  0.00           N
ATOM    929  HN  LYS A  61       6.400  71.050  48.200  1.00  0.00           H
ATOM    930  CA  LYS A  61       7.910  71.830  49.590  1.00  0.00           C
ATOM    931  HA  LYS A  61       7.490  72.020  50.580  1.00  0.00           H
ATOM    932  CB  LYS A  61       8.660  70.500  49.590  1.00  0.00           C
ATOM    933  HB1 LYS A  61       9.630  70.580  50.140  1.00  0.00           H
ATOM    934  HB2 LYS A  61       8.830  70.330  48.510  1.00  0.00           H
ATOM    935  CG  LYS A  61       7.830  69.320  50.110  1.00  0.00           C
ATOM    936  HG1 LYS A  61       8.210  68.320  49.830  1.00  0.00           H
ATOM    937  HG2 LYS A  61       6.770  69.450  49.780  1.00  0.00           H
ATOM    938  CD  LYS A  61       7.780  69.380  51.650  1.00  0.00           C
ATOM    939  HD1 LYS A  61       7.260  70.350  51.830  1.00  0.00           H
ATOM    940  HD2 LYS A  61       8.770  69.450  52.130  1.00  0.00           H
ATOM    941  CE  LYS A  61       6.800  68.380  52.320  1.00  0.00           C
ATOM    942  HE1 LYS A  61       5.950  68.090  51.670  1.00  0.00           H
ATOM    943  HE2 LYS A  61       6.250  68.710  53.230  1.00  0.00           H
ATOM    944  NZ  LYS A  61       7.400  67.050  52.720  1.00  0.00           N
ATOM    945  HZ1 LYS A  61       7.930  67.110  53.620  1.00  0.00           H
ATOM    946  HZ2 LYS A  61       8.070  66.790  51.970  1.00  0.00           H
ATOM    947  HZ3 LYS A  61       6.690  66.300  52.790  1.00  0.00           H
ATOM    948  C   LYS A  61       8.760  73.050  49.300  1.00  0.00           C
ATOM    949  O   LYS A  61       9.350  73.250  48.260  1.00  0.00           O
ATOM    950  N   SER A  62       8.830  73.950  50.270  1.00  0.00           N
ATOM    951  HN  SER A  62       8.420  73.830  51.170  1.00  0.00           H
ATOM    952  CA  SER A  62       9.360  75.330  50.090  1.00  0.00           C
ATOM    953  HA  SER A  62       8.770  75.850  49.350  1.00  0.00           H
ATOM    954  CB  SER A  62       9.080  76.120  51.420  1.00  0.00           C
ATOM    955  HB1 SER A  62       9.570  75.490  52.200  1.00  0.00           H
ATOM    956  HB2 SER A  62       7.990  76.140  51.610  1.00  0.00           H
ATOM    957  OG  SER A  62       9.640  77.420  51.440  1.00  0.00           O
ATOM    958  HG1 SER A  62       9.340  77.850  50.630  1.00  0.00           H
ATOM    959  C   SER A  62      10.870  75.300  49.720  1.00  0.00           C
ATOM    960  O   SER A  62      11.630  74.580  50.230  1.00  0.00           O
ATOM    961  N   ASN A  63      11.350  76.230  48.810  1.00  0.00           N
ATOM    962  HN  ASN A  63      10.760  76.860  48.320  1.00  0.00           H
ATOM    963  CA  ASN A  63      12.750  76.430  48.600  1.00  0.00           C
ATOM    964  HA  ASN A  63      13.200  75.490  48.330  1.00  0.00           H
ATOM    965  CB  ASN A  63      13.030  77.390  47.400  1.00  0.00           C
ATOM    966  HB1 ASN A  63      14.110  77.610  47.260  1.00  0.00           H
ATOM    967  HB2 ASN A  63      12.520  78.360  47.590  1.00  0.00           H
ATOM    968  CG  ASN A  63      12.600  76.900  46.040  1.00  0.00           C
ATOM    969  OD1 ASN A  63      12.950  75.740  45.750  1.00  0.00           O
ATOM    970  ND2 ASN A  63      11.860  77.750  45.270  1.00  0.00           N
ATOM    971 1HD2 ASN A  63      11.470  77.670  44.350  1.00  0.00           H
ATOM    972 2HD2 ASN A  63      11.820  78.690  45.600  1.00  0.00           H
ATOM    973  C   ASN A  63      13.510  76.930  49.860  1.00  0.00           C
ATOM    974  O   ASN A  63      14.640  76.520  50.080  1.00  0.00           O
ATOM    975  N   HSP A  64      12.960  77.930  50.620  1.00  0.00           N
ATOM    976  HN  HSP A  64      12.140  78.270  50.150  1.00  0.00           H
ATOM    977  CA  HSP A  64      13.310  78.460  51.950  1.00  0.00           C
ATOM    978  HA  HSP A  64      14.260  78.970  51.900  1.00  0.00           H
ATOM    979  CB  HSP A  64      12.310  79.540  52.450  1.00  0.00           C
ATOM    980  HB1 HSP A  64      11.330  79.010  52.550  1.00  0.00           H
ATOM    981  HB2 HSP A  64      12.210  80.290  51.640  1.00  0.00           H
ATOM    982  CD2 HSP A  64      12.710  81.400  54.180  1.00  0.00           C
ATOM    983  HD2 HSP A  64      12.830  82.340  53.650  1.00  0.00           H
ATOM    984  CG  HSP A  64      12.440  80.140  53.850  1.00  0.00           C
ATOM    985  NE2 HSP A  64      12.650  81.430  55.570  1.00  0.00           N
ATOM    986  HE2 HSP A  64      12.760  82.280  56.070  1.00  0.00           H
ATOM    987  ND1 HSP A  64      12.210  79.420  55.020  1.00  0.00           N
ATOM    988  HD1 HSP A  64      11.850  78.490  55.060  1.00  0.00           H
ATOM    989  CE1 HSP A  64      12.370  80.240  56.020  1.00  0.00           C
ATOM    990  HE1 HSP A  64      12.310  79.950  57.050  1.00  0.00           H
ATOM    991  C   HSP A  64      13.550  77.340  52.970  1.00  0.00           C
ATOM    992  O   HSP A  64      14.420  77.420  53.860  1.00  0.00           O
ATOM    993  N   ASN A  65      12.770  76.260  52.930  1.00  0.00           N
ATOM    994  HN  ASN A  65      11.990  76.250  52.320  1.00  0.00           H
ATOM    995  CA  ASN A  65      12.960  75.150  53.880  1.00  0.00           C
ATOM    996  HA  ASN A  65      13.410  75.560  54.770  1.00  0.00           H
ATOM    997  CB  ASN A  65      11.540  74.640  54.330  1.00  0.00           C
ATOM    998  HB1 ASN A  65      11.610  74.010  55.240  1.00  0.00           H
ATOM    999  HB2 ASN A  65      11.090  74.020  53.530  1.00  0.00           H
ATOM   1000  CG  ASN A  65      10.780  75.890  54.790  1.00  0.00           C
ATOM   1001  OD1 ASN A  65      11.420  76.820  55.260  1.00  0.00           O
ATOM   1002  ND2 ASN A  65       9.450  75.980  54.710  1.00  0.00           N
ATOM   1003 1HD2 ASN A  65       9.140  76.930  54.800  1.00  0.00           H
ATOM   1004 2HD2 ASN A  65       8.850  75.230  54.430  1.00  0.00           H
ATOM   1005  C   ASN A  65      13.920  74.030  53.480  1.00  0.00           C
ATOM   1006  O   ASN A  65      13.860  72.960  54.090  1.00  0.00           O
ATOM   1007  N   PHE A  66      14.850  74.240  52.500  1.00  0.00           N
ATOM   1008  HN  PHE A  66      14.900  75.130  52.060  1.00  0.00           H
ATOM   1009  CA  PHE A  66      15.940  73.340  52.110  1.00  0.00           C
ATOM   1010  HA  PHE A  66      15.660  72.320  52.340  1.00  0.00           H
ATOM   1011  CB  PHE A  66      16.260  73.530  50.590  1.00  0.00           C
ATOM   1012  HB1 PHE A  66      17.350  73.550  50.350  1.00  0.00           H
ATOM   1013  HB2 PHE A  66      15.900  74.550  50.330  1.00  0.00           H
ATOM   1014  CG  PHE A  66      15.610  72.450  49.790  1.00  0.00           C
ATOM   1015  CD1 PHE A  66      14.260  72.560  49.460  1.00  0.00           C
ATOM   1016  HD1 PHE A  66      13.810  73.500  49.730  1.00  0.00           H
ATOM   1017  CE1 PHE A  66      13.630  71.560  48.630  1.00  0.00           C
ATOM   1018  HE1 PHE A  66      12.560  71.660  48.530  1.00  0.00           H
ATOM   1019  CZ  PHE A  66      14.420  70.460  48.180  1.00  0.00           C
ATOM   1020  HZ  PHE A  66      13.990  69.760  47.480  1.00  0.00           H
ATOM   1021  CD2 PHE A  66      16.370  71.320  49.330  1.00  0.00           C
ATOM   1022  HD2 PHE A  66      17.410  71.200  49.590  1.00  0.00           H
ATOM   1023  CE2 PHE A  66      15.730  70.370  48.570  1.00  0.00           C
ATOM   1024  HE2 PHE A  66      16.420  69.600  48.270  1.00  0.00           H
ATOM   1025  C   PHE A  66      17.170  73.700  52.910  1.00  0.00           C
ATOM   1026  O   PHE A  66      17.450  74.870  53.320  1.00  0.00           O
ATOM   1027  N   LEU A  67      17.990  72.680  53.230  1.00  0.00           N
ATOM   1028  HN  LEU A  67      17.880  71.730  52.960  1.00  0.00           H
ATOM   1029  CA  LEU A  67      19.260  72.960  53.800  1.00  0.00           C
ATOM   1030  HA  LEU A  67      19.540  73.990  53.660  1.00  0.00           H
ATOM   1031  CB  LEU A  67      19.490  72.580  55.290  1.00  0.00           C
ATOM   1032  HB1 LEU A  67      20.510  72.750  55.690  1.00  0.00           H
ATOM   1033  HB2 LEU A  67      19.310  71.480  55.290  1.00  0.00           H
ATOM   1034  CG  LEU A  67      18.530  73.320  56.260  1.00  0.00           C
ATOM   1035  HG  LEU A  67      17.550  73.320  55.730  1.00  0.00           H
ATOM   1036  CD1 LEU A  67      18.210  72.680  57.610  1.00  0.00           C
ATOM   1037 1HD1 LEU A  67      17.330  73.170  58.070  1.00  0.00           H
ATOM   1038 2HD1 LEU A  67      19.110  72.860  58.240  1.00  0.00           H
ATOM   1039 3HD1 LEU A  67      17.940  71.620  57.430  1.00  0.00           H
ATOM   1040  CD2 LEU A  67      18.870  74.770  56.300  1.00  0.00           C
ATOM   1041 1HD2 LEU A  67      18.730  75.260  55.310  1.00  0.00           H
ATOM   1042 2HD2 LEU A  67      19.880  75.010  56.700  1.00  0.00           H
ATOM   1043 3HD2 LEU A  67      18.160  75.320  56.960  1.00  0.00           H
ATOM   1044  C   LEU A  67      20.250  72.220  52.910  1.00  0.00           C
ATOM   1045  O   LEU A  67      20.100  71.000  52.870  1.00  0.00           O
ATOM   1046  N   VAL A  68      21.140  72.950  52.330  1.00  0.00           N
ATOM   1047  HN  VAL A  68      21.190  73.910  52.580  1.00  0.00           H
ATOM   1048  CA  VAL A  68      22.020  72.430  51.400  1.00  0.00           C
ATOM   1049  HA  VAL A  68      22.070  71.350  51.410  1.00  0.00           H
ATOM   1050  CB  VAL A  68      21.730  72.810  49.940  1.00  0.00           C
ATOM   1051  HB  VAL A  68      21.580  73.900  49.860  1.00  0.00           H
ATOM   1052  CG1 VAL A  68      22.870  72.580  48.970  1.00  0.00           C
ATOM   1053 1HG1 VAL A  68      22.470  72.770  47.950  1.00  0.00           H
ATOM   1054 2HG1 VAL A  68      23.390  71.600  48.960  1.00  0.00           H
ATOM   1055 3HG1 VAL A  68      23.670  73.320  49.150  1.00  0.00           H
ATOM   1056  CG2 VAL A  68      20.470  72.150  49.480  1.00  0.00           C
ATOM   1057 1HG2 VAL A  68      20.310  72.360  48.400  1.00  0.00           H
ATOM   1058 2HG2 VAL A  68      19.660  72.650  50.050  1.00  0.00           H
ATOM   1059 3HG2 VAL A  68      20.500  71.040  49.590  1.00  0.00           H
ATOM   1060  C   VAL A  68      23.420  73.030  51.810  1.00  0.00           C
ATOM   1061  O   VAL A  68      23.550  74.240  51.980  1.00  0.00           O
ATOM   1062  N   GLN A  69      24.410  72.140  52.040  1.00  0.00           N
ATOM   1063  HN  GLN A  69      24.190  71.180  51.890  1.00  0.00           H
ATOM   1064  CA  GLN A  69      25.690  72.490  52.610  1.00  0.00           C
ATOM   1065  HA  GLN A  69      25.760  73.560  52.570  1.00  0.00           H
ATOM   1066  CB  GLN A  69      25.680  71.950  54.080  1.00  0.00           C
ATOM   1067  HB1 GLN A  69      25.400  70.890  54.210  1.00  0.00           H
ATOM   1068  HB2 GLN A  69      24.890  72.510  54.640  1.00  0.00           H
ATOM   1069  CG  GLN A  69      27.060  72.160  54.730  1.00  0.00           C
ATOM   1070  HG1 GLN A  69      27.410  73.090  54.230  1.00  0.00           H
ATOM   1071  HG2 GLN A  69      27.710  71.280  54.540  1.00  0.00           H
ATOM   1072  CD  GLN A  69      26.990  72.330  56.230  1.00  0.00           C
ATOM   1073  OE1 GLN A  69      27.660  73.220  56.830  1.00  0.00           O
ATOM   1074  NE2 GLN A  69      26.220  71.460  56.950  1.00  0.00           N
ATOM   1075 1HE2 GLN A  69      25.790  70.680  56.500  1.00  0.00           H
ATOM   1076 2HE2 GLN A  69      26.260  71.440  57.950  1.00  0.00           H
ATOM   1077  C   GLN A  69      26.820  71.880  51.850  1.00  0.00           C
ATOM   1078  O   GLN A  69      26.890  70.680  51.500  1.00  0.00           O
ATOM   1079  N   ALA A  70      27.790  72.720  51.460  1.00  0.00           N
ATOM   1080  HN  ALA A  70      27.810  73.650  51.820  1.00  0.00           H
ATOM   1081  CA  ALA A  70      28.990  72.320  50.700  1.00  0.00           C
ATOM   1082  HA  ALA A  70      28.950  71.290  50.400  1.00  0.00           H
ATOM   1083  CB  ALA A  70      29.140  73.150  49.430  1.00  0.00           C
ATOM   1084  HB1 ALA A  70      29.190  74.220  49.710  1.00  0.00           H
ATOM   1085  HB2 ALA A  70      28.120  72.970  49.040  1.00  0.00           H
ATOM   1086  HB3 ALA A  70      29.980  72.920  48.740  1.00  0.00           H
ATOM   1087  C   ALA A  70      30.170  72.620  51.590  1.00  0.00           C
ATOM   1088  O   ALA A  70      30.450  73.720  52.070  1.00  0.00           O
ATOM   1089  N   GLY A  71      30.850  71.520  51.940  1.00  0.00           N
ATOM   1090  HN  GLY A  71      30.640  70.700  51.420  1.00  0.00           H
ATOM   1091  CA  GLY A  71      31.700  71.500  53.140  1.00  0.00           C
ATOM   1092  HA1 GLY A  71      32.620  72.070  53.040  1.00  0.00           H
ATOM   1093  HA2 GLY A  71      31.910  70.470  53.380  1.00  0.00           H
ATOM   1094  C   GLY A  71      31.090  72.170  54.360  1.00  0.00           C
ATOM   1095  O   GLY A  71      30.250  71.580  55.030  1.00  0.00           O
ATOM   1096  N   ASN A  72      31.470  73.390  54.740  1.00  0.00           N
ATOM   1097  HN  ASN A  72      32.200  73.840  54.230  1.00  0.00           H
ATOM   1098  CA  ASN A  72      30.910  74.060  55.910  1.00  0.00           C
ATOM   1099  HA  ASN A  72      30.190  73.430  56.420  1.00  0.00           H
ATOM   1100  CB  ASN A  72      32.110  74.360  56.880  1.00  0.00           C
ATOM   1101  HB1 ASN A  72      31.740  74.840  57.810  1.00  0.00           H
ATOM   1102  HB2 ASN A  72      32.840  75.040  56.400  1.00  0.00           H
ATOM   1103  CG  ASN A  72      32.890  73.110  57.250  1.00  0.00           C
ATOM   1104  OD1 ASN A  72      34.100  73.020  57.280  1.00  0.00           O
ATOM   1105  ND2 ASN A  72      32.250  72.020  57.600  1.00  0.00           N
ATOM   1106 1HD2 ASN A  72      31.260  71.990  57.740  1.00  0.00           H
ATOM   1107 2HD2 ASN A  72      32.760  71.170  57.460  1.00  0.00           H
ATOM   1108  C   ASN A  72      30.090  75.340  55.570  1.00  0.00           C
ATOM   1109  O   ASN A  72      29.860  76.220  56.400  1.00  0.00           O
ATOM   1110  N   VAL A  73      29.600  75.300  54.350  1.00  0.00           N
ATOM   1111  HN  VAL A  73      30.000  74.670  53.690  1.00  0.00           H
ATOM   1112  CA  VAL A  73      28.930  76.450  53.700  1.00  0.00           C
ATOM   1113  HA  VAL A  73      28.790  77.150  54.510  1.00  0.00           H
ATOM   1114  CB  VAL A  73      29.780  77.060  52.570  1.00  0.00           C
ATOM   1115  HB  VAL A  73      29.600  76.460  51.640  1.00  0.00           H
ATOM   1116  CG1 VAL A  73      29.340  78.530  52.360  1.00  0.00           C
ATOM   1117 1HG1 VAL A  73      29.500  79.260  53.190  1.00  0.00           H
ATOM   1118 2HG1 VAL A  73      28.300  78.540  51.960  1.00  0.00           H
ATOM   1119 3HG1 VAL A  73      29.900  78.970  51.500  1.00  0.00           H
ATOM   1120  CG2 VAL A  73      31.300  77.000  52.750  1.00  0.00           C
ATOM   1121 1HG2 VAL A  73      31.560  75.930  52.610  1.00  0.00           H
ATOM   1122 2HG2 VAL A  73      31.610  77.190  53.790  1.00  0.00           H
ATOM   1123 3HG2 VAL A  73      31.850  77.650  52.040  1.00  0.00           H
ATOM   1124  C   VAL A  73      27.520  76.040  53.210  1.00  0.00           C
ATOM   1125  O   VAL A  73      27.180  75.230  52.380  1.00  0.00           O
ATOM   1126  N   GLN A  74      26.520  76.930  53.650  1.00  0.00           N
ATOM   1127  HN  GLN A  74      26.730  77.780  54.120  1.00  0.00           H
ATOM   1128  CA  GLN A  74      25.110  76.740  53.200  1.00  0.00           C
ATOM   1129  HA  GLN A  74      24.930  75.690  53.020  1.00  0.00           H
ATOM   1130  CB  GLN A  74      24.070  77.470  54.200  1.00  0.00           C
ATOM   1131  HB1 GLN A  74      23.040  77.350  53.820  1.00  0.00           H
ATOM   1132  HB2 GLN A  74      24.230  78.560  54.160  1.00  0.00           H
ATOM   1133  CG  GLN A  74      24.000  77.100  55.700  1.00  0.00           C
ATOM   1134  HG1 GLN A  74      23.180  77.690  56.160  1.00  0.00           H
ATOM   1135  HG2 GLN A  74      24.950  77.330  56.230  1.00  0.00           H
ATOM   1136  CD  GLN A  74      23.890  75.540  55.980  1.00  0.00           C
ATOM   1137  OE1 GLN A  74      24.500  74.960  56.940  1.00  0.00           O
ATOM   1138  NE2 GLN A  74      22.870  74.880  55.380  1.00  0.00           N
ATOM   1139 1HE2 GLN A  74      22.600  74.000  55.780  1.00  0.00           H
ATOM   1140 2HE2 GLN A  74      22.490  75.320  54.570  1.00  0.00           H
ATOM   1141  C   GLN A  74      24.890  77.420  51.900  1.00  0.00           C
ATOM   1142  O   GLN A  74      25.150  78.630  51.760  1.00  0.00           O
ATOM   1143  N   LEU A  75      24.430  76.650  50.890  1.00  0.00           N
ATOM   1144  HN  LEU A  75      24.260  75.670  50.960  1.00  0.00           H
ATOM   1145  CA  LEU A  75      24.050  77.160  49.610  1.00  0.00           C
ATOM   1146  HA  LEU A  75      24.480  78.140  49.440  1.00  0.00           H
ATOM   1147  CB  LEU A  75      24.450  76.240  48.430  1.00  0.00           C
ATOM   1148  HB1 LEU A  75      24.470  76.860  47.500  1.00  0.00           H
ATOM   1149  HB2 LEU A  75      23.650  75.470  48.410  1.00  0.00           H
ATOM   1150  CG  LEU A  75      25.860  75.590  48.550  1.00  0.00           C
ATOM   1151  HG  LEU A  75      26.060  74.990  49.470  1.00  0.00           H
ATOM   1152  CD1 LEU A  75      26.120  74.580  47.410  1.00  0.00           C
ATOM   1153 1HD1 LEU A  75      25.990  75.140  46.460  1.00  0.00           H
ATOM   1154 2HD1 LEU A  75      25.310  73.820  47.460  1.00  0.00           H
ATOM   1155 3HD1 LEU A  75      27.160  74.180  47.400  1.00  0.00           H
ATOM   1156  CD2 LEU A  75      26.970  76.670  48.560  1.00  0.00           C
ATOM   1157 1HD2 LEU A  75      26.560  77.540  48.020  1.00  0.00           H
ATOM   1158 2HD2 LEU A  75      28.000  76.550  48.160  1.00  0.00           H
ATOM   1159 3HD2 LEU A  75      27.010  77.050  49.600  1.00  0.00           H
ATOM   1160  C   LEU A  75      22.460  77.420  49.620  1.00  0.00           C
ATOM   1161  O   LEU A  75      21.720  76.510  50.000  1.00  0.00           O
ATOM   1162  N   ARG A  76      21.960  78.640  49.280  1.00  0.00           N
ATOM   1163  HN  ARG A  76      22.560  79.410  49.040  1.00  0.00           H
ATOM   1164  CA  ARG A  76      20.540  78.860  49.520  1.00  0.00           C
ATOM   1165  HA  ARG A  76      20.150  78.220  50.300  1.00  0.00           H
ATOM   1166  CB  ARG A  76      20.340  80.330  49.890  1.00  0.00           C
ATOM   1167  HB1 ARG A  76      19.270  80.620  50.020  1.00  0.00           H
ATOM   1168  HB2 ARG A  76      20.690  81.010  49.080  1.00  0.00           H
ATOM   1169  CG  ARG A  76      21.190  80.690  51.090  1.00  0.00           C
ATOM   1170  HG1 ARG A  76      20.880  81.690  51.460  1.00  0.00           H
ATOM   1171  HG2 ARG A  76      22.290  80.730  51.030  1.00  0.00           H
ATOM   1172  CD  ARG A  76      20.770  79.870  52.370  1.00  0.00           C
ATOM   1173  HD1 ARG A  76      20.910  78.770  52.240  1.00  0.00           H
ATOM   1174  HD2 ARG A  76      19.720  80.120  52.650  1.00  0.00           H
ATOM   1175  NE  ARG A  76      21.690  80.240  53.530  1.00  0.00           N
ATOM   1176  HE  ARG A  76      22.570  80.690  53.390  1.00  0.00           H
ATOM   1177  CZ  ARG A  76      21.230  79.970  54.820  1.00  0.00           C
ATOM   1178  NH1 ARG A  76      20.230  79.220  55.080  1.00  0.00           N
ATOM   1179 1HH1 ARG A  76      19.730  78.730  54.360  1.00  0.00           H
ATOM   1180 2HH1 ARG A  76      20.130  78.860  56.010  1.00  0.00           H
ATOM   1181  NH2 ARG A  76      21.990  80.480  55.780  1.00  0.00           N
ATOM   1182 1HH2 ARG A  76      22.770  81.070  55.600  1.00  0.00           H
ATOM   1183 2HH2 ARG A  76      21.620  80.270  56.690  1.00  0.00           H
ATOM   1184  C   ARG A  76      19.780  78.610  48.170  1.00  0.00           C
ATOM   1185  O   ARG A  76      20.390  78.920  47.160  1.00  0.00           O
ATOM   1186  N   VAL A  77      18.620  78.030  48.240  1.00  0.00           N
ATOM   1187  HN  VAL A  77      18.390  77.740  49.170  1.00  0.00           H
ATOM   1188  CA  VAL A  77      17.780  77.550  47.060  1.00  0.00           C
ATOM   1189  HA  VAL A  77      18.490  77.400  46.270  1.00  0.00           H
ATOM   1190  CB  VAL A  77      17.060  76.170  47.300  1.00  0.00           C
ATOM   1191  HB  VAL A  77      16.200  76.210  48.000  1.00  0.00           H
ATOM   1192  CG1 VAL A  77      16.610  75.610  45.990  1.00  0.00           C
ATOM   1193 1HG1 VAL A  77      17.400  75.410  45.240  1.00  0.00           H
ATOM   1194 2HG1 VAL A  77      15.820  76.120  45.400  1.00  0.00           H
ATOM   1195 3HG1 VAL A  77      16.180  74.630  46.290  1.00  0.00           H
ATOM   1196  CG2 VAL A  77      18.070  75.230  47.900  1.00  0.00           C
ATOM   1197 1HG2 VAL A  77      17.690  74.180  47.930  1.00  0.00           H
ATOM   1198 2HG2 VAL A  77      18.440  75.490  48.920  1.00  0.00           H
ATOM   1199 3HG2 VAL A  77      19.000  75.280  47.300  1.00  0.00           H
ATOM   1200  C   VAL A  77      16.780  78.600  46.570  1.00  0.00           C
ATOM   1201  O   VAL A  77      16.010  79.160  47.350  1.00  0.00           O
ATOM   1202  N   ILE A  78      16.870  78.930  45.270  1.00  0.00           N
ATOM   1203  HN  ILE A  78      17.570  78.500  44.710  1.00  0.00           H
ATOM   1204  CA  ILE A  78      16.110  80.000  44.710  1.00  0.00           C
ATOM   1205  HA  ILE A  78      15.480  80.530  45.420  1.00  0.00           H
ATOM   1206  CB  ILE A  78      17.090  80.980  44.050  1.00  0.00           C
ATOM   1207  HB  ILE A  78      16.360  81.610  43.500  1.00  0.00           H
ATOM   1208  CG2 ILE A  78      17.710  81.720  45.200  1.00  0.00           C
ATOM   1209 1HG2 ILE A  78      16.950  81.920  45.990  1.00  0.00           H
ATOM   1210 2HG2 ILE A  78      18.260  82.640  44.900  1.00  0.00           H
ATOM   1211 3HG2 ILE A  78      18.370  81.050  45.790  1.00  0.00           H
ATOM   1212  CG1 ILE A  78      18.110  80.230  43.160  1.00  0.00           C
ATOM   1213 1HG1 ILE A  78      17.600  79.590  42.400  1.00  0.00           H
ATOM   1214 2HG1 ILE A  78      18.870  79.650  43.730  1.00  0.00           H
ATOM   1215  CD  ILE A  78      18.990  81.170  42.150  1.00  0.00           C
ATOM   1216  HD1 ILE A  78      19.770  80.580  41.640  1.00  0.00           H
ATOM   1217  HD2 ILE A  78      19.490  81.970  42.740  1.00  0.00           H
ATOM   1218  HD3 ILE A  78      18.370  81.640  41.360  1.00  0.00           H
ATOM   1219  C   ILE A  78      15.140  79.370  43.640  1.00  0.00           C
ATOM   1220  O   ILE A  78      14.550  80.030  42.780  1.00  0.00           O
ATOM   1221  N   GLY A  79      15.010  78.010  43.620  1.00  0.00           N
ATOM   1222  HN  GLY A  79      15.500  77.470  44.290  1.00  0.00           H
ATOM   1223  CA  GLY A  79      14.340  77.370  42.480  1.00  0.00           C
ATOM   1224  HA1 GLY A  79      14.660  77.730  41.510  1.00  0.00           H
ATOM   1225  HA2 GLY A  79      13.290  77.640  42.500  1.00  0.00           H
ATOM   1226  C   GLY A  79      14.480  75.850  42.360  1.00  0.00           C
ATOM   1227  O   GLY A  79      15.560  75.340  42.640  1.00  0.00           O
ATOM   1228  N   HSP A  80      13.380  75.130  42.010  1.00  0.00           N
ATOM   1229  HN  HSP A  80      12.620  75.700  41.680  1.00  0.00           H
ATOM   1230  CA  HSP A  80      13.330  73.660  42.100  1.00  0.00           C
ATOM   1231  HA  HSP A  80      14.320  73.300  41.860  1.00  0.00           H
ATOM   1232  CB  HSP A  80      13.150  73.090  43.520  1.00  0.00           C
ATOM   1233  HB1 HSP A  80      13.960  73.330  44.250  1.00  0.00           H
ATOM   1234  HB2 HSP A  80      13.220  71.980  43.440  1.00  0.00           H
ATOM   1235  CD2 HSP A  80      11.590  73.370  45.660  1.00  0.00           C
ATOM   1236  HD2 HSP A  80      12.300  73.290  46.470  1.00  0.00           H
ATOM   1237  CG  HSP A  80      11.920  73.400  44.310  1.00  0.00           C
ATOM   1238  NE2 HSP A  80      10.250  73.590  45.750  1.00  0.00           N
ATOM   1239  HE2 HSP A  80       9.730  73.460  46.590  1.00  0.00           H
ATOM   1240  ND1 HSP A  80      10.740  73.520  43.630  1.00  0.00           N
ATOM   1241  HD1 HSP A  80      10.710  73.600  42.630  1.00  0.00           H
ATOM   1242  CE1 HSP A  80       9.730  73.700  44.540  1.00  0.00           C
ATOM   1243  HE1 HSP A  80       8.700  73.920  44.360  1.00  0.00           H
ATOM   1244  C   HSP A  80      12.570  72.970  41.100  1.00  0.00           C
ATOM   1245  O   HSP A  80      11.390  73.330  40.910  1.00  0.00           O
ATOM   1246  N   SER A  81      13.110  72.010  40.360  1.00  0.00           N
ATOM   1247  HN  SER A  81      14.020  71.640  40.550  1.00  0.00           H
ATOM   1248  CA  SER A  81      12.500  71.280  39.340  1.00  0.00           C
ATOM   1249  HA  SER A  81      11.430  71.210  39.480  1.00  0.00           H
ATOM   1250  CB  SER A  81      12.830  71.910  37.930  1.00  0.00           C
ATOM   1251  HB1 SER A  81      12.410  71.380  37.060  1.00  0.00           H
ATOM   1252  HB2 SER A  81      13.940  72.000  37.920  1.00  0.00           H
ATOM   1253  OG  SER A  81      12.430  73.220  37.800  1.00  0.00           O
ATOM   1254  HG1 SER A  81      11.520  73.140  37.500  1.00  0.00           H
ATOM   1255  C   SER A  81      13.030  69.810  39.110  1.00  0.00           C
ATOM   1256  O   SER A  81      14.140  69.490  39.550  1.00  0.00           O
ATOM   1257  N   MET A  82      12.210  68.850  38.590  1.00  0.00           N
ATOM   1258  HN  MET A  82      11.240  69.040  38.470  1.00  0.00           H
ATOM   1259  CA  MET A  82      12.630  67.530  38.240  1.00  0.00           C
ATOM   1260  HA  MET A  82      13.230  67.070  39.020  1.00  0.00           H
ATOM   1261  CB  MET A  82      11.390  66.700  37.950  1.00  0.00           C
ATOM   1262  HB1 MET A  82      11.740  65.890  37.280  1.00  0.00           H
ATOM   1263  HB2 MET A  82      10.720  67.250  37.260  1.00  0.00           H
ATOM   1264  CG  MET A  82      10.570  66.210  39.160  1.00  0.00           C
ATOM   1265  HG1 MET A  82       9.750  65.540  38.830  1.00  0.00           H
ATOM   1266  HG2 MET A  82      10.200  67.090  39.720  1.00  0.00           H
ATOM   1267  SD  MET A  82      11.540  65.160  40.310  1.00  0.00           S
ATOM   1268  CE  MET A  82      10.110  64.960  41.380  1.00  0.00           C
ATOM   1269  HE1 MET A  82      10.270  65.820  42.070  1.00  0.00           H
ATOM   1270  HE2 MET A  82      10.490  64.060  41.910  1.00  0.00           H
ATOM   1271  HE3 MET A  82       9.070  64.810  41.020  1.00  0.00           H
ATOM   1272  C   MET A  82      13.580  67.530  37.090  1.00  0.00           C
ATOM   1273  O   MET A  82      13.530  68.480  36.290  1.00  0.00           O
ATOM   1274  N   GLN A  83      14.440  66.500  37.140  1.00  0.00           N
ATOM   1275  HN  GLN A  83      14.560  65.890  37.910  1.00  0.00           H
ATOM   1276  CA  GLN A  83      15.170  66.250  35.870  1.00  0.00           C
ATOM   1277  HA  GLN A  83      14.870  66.890  35.060  1.00  0.00           H
ATOM   1278  CB  GLN A  83      16.700  66.580  36.140  1.00  0.00           C
ATOM   1279  HB1 GLN A  83      17.140  66.120  37.040  1.00  0.00           H
ATOM   1280  HB2 GLN A  83      16.620  67.660  36.420  1.00  0.00           H
ATOM   1281  CG  GLN A  83      17.670  66.310  35.030  1.00  0.00           C
ATOM   1282  HG1 GLN A  83      18.150  65.310  35.110  1.00  0.00           H
ATOM   1283  HG2 GLN A  83      18.490  67.030  35.230  1.00  0.00           H
ATOM   1284  CD  GLN A  83      17.150  66.610  33.550  1.00  0.00           C
ATOM   1285  OE1 GLN A  83      17.220  67.760  33.200  1.00  0.00           O
ATOM   1286  NE2 GLN A  83      16.550  65.610  32.870  1.00  0.00           N
ATOM   1287 1HE2 GLN A  83      16.250  65.850  31.950  1.00  0.00           H
ATOM   1288 2HE2 GLN A  83      16.710  64.660  33.100  1.00  0.00           H
ATOM   1289  C   GLN A  83      14.850  64.810  35.560  1.00  0.00           C
ATOM   1290  O   GLN A  83      15.620  63.930  35.910  1.00  0.00           O
ATOM   1291  N   ASN A  84      13.610  64.590  35.030  1.00  0.00           N
ATOM   1292  HN  ASN A  84      13.020  65.290  34.630  1.00  0.00           H
ATOM   1293  CA  ASN A  84      13.010  63.300  35.060  1.00  0.00           C
ATOM   1294  HA  ASN A  84      11.990  63.610  34.920  1.00  0.00           H
ATOM   1295  CB  ASN A  84      13.390  62.290  33.860  1.00  0.00           C
ATOM   1296  HB1 ASN A  84      12.590  61.520  33.840  1.00  0.00           H
ATOM   1297  HB2 ASN A  84      14.390  61.840  34.010  1.00  0.00           H
ATOM   1298  CG  ASN A  84      13.360  62.950  32.460  1.00  0.00           C
ATOM   1299  OD1 ASN A  84      12.330  63.400  31.980  1.00  0.00           O
ATOM   1300  ND2 ASN A  84      14.540  62.970  31.790  1.00  0.00           N
ATOM   1301 1HD2 ASN A  84      15.400  62.690  32.220  1.00  0.00           H
ATOM   1302 2HD2 ASN A  84      14.500  63.120  30.800  1.00  0.00           H
ATOM   1303  C   ASN A  84      12.900  62.570  36.450  1.00  0.00           C
ATOM   1304  O   ASN A  84      12.160  62.970  37.330  1.00  0.00           O
ATOM   1305  N   CYS A  85      13.650  61.470  36.710  1.00  0.00           N
ATOM   1306  HN  CYS A  85      14.140  60.960  36.010  1.00  0.00           H
ATOM   1307  CA  CYS A  85      13.650  60.860  38.040  1.00  0.00           C
ATOM   1308  HA  CYS A  85      12.700  61.130  38.470  1.00  0.00           H
ATOM   1309  CB  CYS A  85      13.720  59.270  37.920  1.00  0.00           C
ATOM   1310  HB1 CYS A  85      13.280  58.780  38.820  1.00  0.00           H
ATOM   1311  HB2 CYS A  85      14.780  58.980  37.710  1.00  0.00           H
ATOM   1312  SG  CYS A  85      12.560  58.730  36.620  1.00  0.00           S
ATOM   1313  HG1 CYS A  85      13.410  59.110  35.680  1.00  0.00           H
ATOM   1314  C   CYS A  85      14.730  61.320  38.970  1.00  0.00           C
ATOM   1315  O   CYS A  85      14.770  60.860  40.060  1.00  0.00           O
ATOM   1316  N   VAL A  86      15.610  62.250  38.600  1.00  0.00           N
ATOM   1317  HN  VAL A  86      15.520  62.720  37.730  1.00  0.00           H
ATOM   1318  CA  VAL A  86      16.470  62.870  39.560  1.00  0.00           C
ATOM   1319  HA  VAL A  86      16.330  62.510  40.570  1.00  0.00           H
ATOM   1320  CB  VAL A  86      17.930  62.870  39.300  1.00  0.00           C
ATOM   1321  HB  VAL A  86      18.490  63.340  40.130  1.00  0.00           H
ATOM   1322  CG1 VAL A  86      18.360  61.350  39.130  1.00  0.00           C
ATOM   1323 1HG1 VAL A  86      17.780  60.740  38.400  1.00  0.00           H
ATOM   1324 2HG1 VAL A  86      18.190  60.870  40.120  1.00  0.00           H
ATOM   1325 3HG1 VAL A  86      19.420  61.280  38.820  1.00  0.00           H
ATOM   1326  CG2 VAL A  86      18.340  63.580  38.020  1.00  0.00           C
ATOM   1327 1HG2 VAL A  86      19.440  63.460  37.970  1.00  0.00           H
ATOM   1328 2HG2 VAL A  86      18.100  64.650  38.150  1.00  0.00           H
ATOM   1329 3HG2 VAL A  86      17.830  63.160  37.120  1.00  0.00           H
ATOM   1330  C   VAL A  86      15.850  64.250  39.690  1.00  0.00           C
ATOM   1331  O   VAL A  86      14.930  64.620  38.960  1.00  0.00           O
ATOM   1332  N   LEU A  87      16.330  65.080  40.590  1.00  0.00           N
ATOM   1333  HN  LEU A  87      17.130  64.880  41.150  1.00  0.00           H
ATOM   1334  CA  LEU A  87      15.850  66.420  40.960  1.00  0.00           C
ATOM   1335  HA  LEU A  87      15.110  66.740  40.240  1.00  0.00           H
ATOM   1336  CB  LEU A  87      15.280  66.340  42.370  1.00  0.00           C
ATOM   1337  HB1 LEU A  87      16.160  66.030  42.970  1.00  0.00           H
ATOM   1338  HB2 LEU A  87      14.550  65.510  42.500  1.00  0.00           H
ATOM   1339  CG  LEU A  87      14.730  67.660  42.940  1.00  0.00           C
ATOM   1340  HG  LEU A  87      15.300  68.540  42.580  1.00  0.00           H
ATOM   1341  CD1 LEU A  87      13.300  67.950  42.380  1.00  0.00           C
ATOM   1342 1HD1 LEU A  87      12.630  67.140  42.750  1.00  0.00           H
ATOM   1343 2HD1 LEU A  87      13.180  67.830  41.280  1.00  0.00           H
ATOM   1344 3HD1 LEU A  87      12.930  68.960  42.660  1.00  0.00           H
ATOM   1345  CD2 LEU A  87      14.790  67.620  44.500  1.00  0.00           C
ATOM   1346 1HD2 LEU A  87      15.840  67.730  44.850  1.00  0.00           H
ATOM   1347 2HD2 LEU A  87      14.250  66.700  44.810  1.00  0.00           H
ATOM   1348 3HD2 LEU A  87      14.220  68.440  44.990  1.00  0.00           H
ATOM   1349  C   LEU A  87      16.990  67.440  40.880  1.00  0.00           C
ATOM   1350  O   LEU A  87      18.140  67.210  41.100  1.00  0.00           O
ATOM   1351  N   LYS A  88      16.790  68.710  40.410  1.00  0.00           N
ATOM   1352  HN  LYS A  88      15.940  69.010  39.990  1.00  0.00           H
ATOM   1353  CA  LYS A  88      17.800  69.740  40.390  1.00  0.00           C
ATOM   1354  HA  LYS A  88      18.590  69.400  41.040  1.00  0.00           H
ATOM   1355  CB  LYS A  88      18.440  69.980  38.970  1.00  0.00           C
ATOM   1356  HB1 LYS A  88      18.890  68.980  38.770  1.00  0.00           H
ATOM   1357  HB2 LYS A  88      19.130  70.840  39.010  1.00  0.00           H
ATOM   1358  CG  LYS A  88      17.510  70.310  37.780  1.00  0.00           C
ATOM   1359  HG1 LYS A  88      17.050  71.320  37.780  1.00  0.00           H
ATOM   1360  HG2 LYS A  88      16.630  69.630  37.860  1.00  0.00           H
ATOM   1361  CD  LYS A  88      18.270  70.140  36.440  1.00  0.00           C
ATOM   1362  HD1 LYS A  88      18.640  69.110  36.250  1.00  0.00           H
ATOM   1363  HD2 LYS A  88      19.120  70.860  36.490  1.00  0.00           H
ATOM   1364  CE  LYS A  88      17.420  70.430  35.160  1.00  0.00           C
ATOM   1365  HE1 LYS A  88      17.010  71.440  35.310  1.00  0.00           H
ATOM   1366  HE2 LYS A  88      16.570  69.720  35.060  1.00  0.00           H
ATOM   1367  NZ  LYS A  88      18.140  70.360  33.810  1.00  0.00           N
ATOM   1368  HZ1 LYS A  88      17.970  71.250  33.300  1.00  0.00           H
ATOM   1369  HZ2 LYS A  88      17.770  69.550  33.270  1.00  0.00           H
ATOM   1370  HZ3 LYS A  88      19.140  70.140  33.940  1.00  0.00           H
ATOM   1371  C   LYS A  88      17.270  70.980  41.010  1.00  0.00           C
ATOM   1372  O   LYS A  88      16.100  71.350  40.790  1.00  0.00           O
ATOM   1373  N   LEU A  89      18.090  71.630  41.760  1.00  0.00           N
ATOM   1374  HN  LEU A  89      18.970  71.180  41.840  1.00  0.00           H
ATOM   1375  CA  LEU A  89      17.890  72.740  42.590  1.00  0.00           C
ATOM   1376  HA  LEU A  89      16.870  73.080  42.630  1.00  0.00           H
ATOM   1377  CB  LEU A  89      18.500  72.580  43.970  1.00  0.00           C
ATOM   1378  HB1 LEU A  89      18.270  73.450  44.620  1.00  0.00           H
ATOM   1379  HB2 LEU A  89      19.580  72.350  43.830  1.00  0.00           H
ATOM   1380  CG  LEU A  89      18.060  71.190  44.600  1.00  0.00           C
ATOM   1381  HG  LEU A  89      18.460  70.250  44.170  1.00  0.00           H
ATOM   1382  CD1 LEU A  89      18.700  70.920  46.030  1.00  0.00           C
ATOM   1383 1HD1 LEU A  89      19.780  70.830  45.800  1.00  0.00           H
ATOM   1384 2HD1 LEU A  89      18.250  69.970  46.390  1.00  0.00           H
ATOM   1385 3HD1 LEU A  89      18.380  71.750  46.700  1.00  0.00           H
ATOM   1386  CD2 LEU A  89      16.560  70.950  44.860  1.00  0.00           C
ATOM   1387 1HD2 LEU A  89      16.040  70.700  43.910  1.00  0.00           H
ATOM   1388 2HD2 LEU A  89      16.070  71.840  45.310  1.00  0.00           H
ATOM   1389 3HD2 LEU A  89      16.380  70.050  45.490  1.00  0.00           H
ATOM   1390  C   LEU A  89      18.680  73.840  41.880  1.00  0.00           C
ATOM   1391  O   LEU A  89      19.770  73.580  41.350  1.00  0.00           O
ATOM   1392  N   LYS A  90      18.240  75.140  41.990  1.00  0.00           N
ATOM   1393  HN  LYS A  90      17.340  75.400  42.330  1.00  0.00           H
ATOM   1394  CA  LYS A  90      19.130  76.270  41.630  1.00  0.00           C
ATOM   1395  HA  LYS A  90      20.030  75.970  41.120  1.00  0.00           H
ATOM   1396  CB  LYS A  90      18.250  77.240  40.800  1.00  0.00           C
ATOM   1397  HB1 LYS A  90      18.780  78.210  40.830  1.00  0.00           H
ATOM   1398  HB2 LYS A  90      17.340  77.360  41.430  1.00  0.00           H
ATOM   1399  CG  LYS A  90      17.690  76.710  39.500  1.00  0.00           C
ATOM   1400  HG1 LYS A  90      17.090  77.470  38.960  1.00  0.00           H
ATOM   1401  HG2 LYS A  90      16.980  75.870  39.670  1.00  0.00           H
ATOM   1402  CD  LYS A  90      18.670  76.070  38.430  1.00  0.00           C
ATOM   1403  HD1 LYS A  90      18.090  76.020  37.480  1.00  0.00           H
ATOM   1404  HD2 LYS A  90      18.830  75.010  38.720  1.00  0.00           H
ATOM   1405  CE  LYS A  90      19.960  76.910  38.100  1.00  0.00           C
ATOM   1406  HE1 LYS A  90      20.620  76.310  37.440  1.00  0.00           H
ATOM   1407  HE2 LYS A  90      20.520  77.190  39.020  1.00  0.00           H
ATOM   1408  NZ  LYS A  90      19.690  78.240  37.390  1.00  0.00           N
ATOM   1409  HZ1 LYS A  90      19.140  78.010  36.540  1.00  0.00           H
ATOM   1410  HZ2 LYS A  90      20.580  78.650  37.080  1.00  0.00           H
ATOM   1411  HZ3 LYS A  90      19.130  78.890  37.990  1.00  0.00           H
ATOM   1412  C   LYS A  90      19.580  76.900  42.900  1.00  0.00           C
ATOM   1413  O   LYS A  90      18.810  77.220  43.810  1.00  0.00           O
ATOM   1414  N   VAL A  91      20.930  77.140  42.950  1.00  0.00           N
ATOM   1415  HN  VAL A  91      21.510  77.080  42.140  1.00  0.00           H
ATOM   1416  CA  VAL A  91      21.620  77.530  44.180  1.00  0.00           C
ATOM   1417  HA  VAL A  91      20.840  77.730  44.900  1.00  0.00           H
ATOM   1418  CB  VAL A  91      22.560  76.490  44.760  1.00  0.00           C
ATOM   1419  HB  VAL A  91      23.110  76.890  45.630  1.00  0.00           H
ATOM   1420  CG1 VAL A  91      21.770  75.390  45.390  1.00  0.00           C
ATOM   1421 1HG1 VAL A  91      22.460  74.570  45.670  1.00  0.00           H
ATOM   1422 2HG1 VAL A  91      21.050  74.850  44.730  1.00  0.00           H
ATOM   1423 3HG1 VAL A  91      21.160  75.840  46.200  1.00  0.00           H
ATOM   1424  CG2 VAL A  91      23.640  76.020  43.800  1.00  0.00           C
ATOM   1425 1HG2 VAL A  91      23.160  75.420  43.010  1.00  0.00           H
ATOM   1426 2HG2 VAL A  91      24.330  75.370  44.390  1.00  0.00           H
ATOM   1427 3HG2 VAL A  91      24.270  76.860  43.440  1.00  0.00           H
ATOM   1428  C   VAL A  91      22.420  78.800  43.910  1.00  0.00           C
ATOM   1429  O   VAL A  91      22.910  79.060  42.830  1.00  0.00           O
ATOM   1430  N   ASP A  92      22.500  79.670  44.900  1.00  0.00           N
ATOM   1431  HN  ASP A  92      21.900  79.430  45.660  1.00  0.00           H
ATOM   1432  CA  ASP A  92      22.950  81.000  45.030  1.00  0.00           C
ATOM   1433  HA  ASP A  92      22.270  81.550  44.390  1.00  0.00           H
ATOM   1434  CB  ASP A  92      22.690  81.490  46.470  1.00  0.00           C
ATOM   1435  HB1 ASP A  92      21.740  81.030  46.790  1.00  0.00           H
ATOM   1436  HB2 ASP A  92      22.360  82.550  46.470  1.00  0.00           H
ATOM   1437  CG  ASP A  92      23.710  81.130  47.500  1.00  0.00           C
ATOM   1438  OD1 ASP A  92      23.780  81.850  48.540  1.00  0.00           O
ATOM   1439  OD2 ASP A  92      24.340  80.060  47.450  1.00  0.00           O
ATOM   1440  C   ASP A  92      24.490  81.290  44.670  1.00  0.00           C
ATOM   1441  O   ASP A  92      25.010  82.370  44.340  1.00  0.00           O
ATOM   1442  N   THR A  93      25.260  80.200  44.870  1.00  0.00           N
ATOM   1443  HN  THR A  93      24.950  79.480  45.480  1.00  0.00           H
ATOM   1444  CA  THR A  93      26.740  80.200  44.810  1.00  0.00           C
ATOM   1445  HA  THR A  93      27.060  81.190  44.530  1.00  0.00           H
ATOM   1446  CB  THR A  93      27.400  79.860  46.120  1.00  0.00           C
ATOM   1447  HB  THR A  93      27.180  78.840  46.520  1.00  0.00           H
ATOM   1448  OG1 THR A  93      26.930  80.720  47.130  1.00  0.00           O
ATOM   1449  HG1 THR A  93      26.020  80.430  47.270  1.00  0.00           H
ATOM   1450  CG2 THR A  93      28.880  80.060  46.050  1.00  0.00           C
ATOM   1451 1HG2 THR A  93      29.310  79.300  45.360  1.00  0.00           H
ATOM   1452 2HG2 THR A  93      29.340  79.710  47.000  1.00  0.00           H
ATOM   1453 3HG2 THR A  93      29.400  81.020  45.840  1.00  0.00           H
ATOM   1454  C   THR A  93      27.130  79.310  43.660  1.00  0.00           C
ATOM   1455  O   THR A  93      27.000  78.080  43.850  1.00  0.00           O
ATOM   1456  N   ALA A  94      27.610  79.840  42.470  1.00  0.00           N
ATOM   1457  HN  ALA A  94      27.530  80.810  42.290  1.00  0.00           H
ATOM   1458  CA  ALA A  94      28.190  79.060  41.370  1.00  0.00           C
ATOM   1459  HA  ALA A  94      27.500  78.250  41.190  1.00  0.00           H
ATOM   1460  CB  ALA A  94      28.280  79.910  40.060  1.00  0.00           C
ATOM   1461  HB1 ALA A  94      27.330  80.490  40.040  1.00  0.00           H
ATOM   1462  HB2 ALA A  94      28.260  79.340  39.100  1.00  0.00           H
ATOM   1463  HB3 ALA A  94      29.130  80.620  39.960  1.00  0.00           H
ATOM   1464  C   ALA A  94      29.510  78.470  41.730  1.00  0.00           C
ATOM   1465  O   ALA A  94      30.490  79.150  42.160  1.00  0.00           O
ATOM   1466  N   ASN A  95      29.650  77.140  41.590  1.00  0.00           N
ATOM   1467  HN  ASN A  95      28.870  76.640  41.230  1.00  0.00           H
ATOM   1468  CA  ASN A  95      30.780  76.340  42.020  1.00  0.00           C
ATOM   1469  HA  ASN A  95      30.950  76.560  43.060  1.00  0.00           H
ATOM   1470  CB  ASN A  95      30.520  74.840  41.790  1.00  0.00           C
ATOM   1471  HB1 ASN A  95      30.590  74.520  40.730  1.00  0.00           H
ATOM   1472  HB2 ASN A  95      29.490  74.660  42.150  1.00  0.00           H
ATOM   1473  CG  ASN A  95      31.520  73.930  42.480  1.00  0.00           C
ATOM   1474  OD1 ASN A  95      32.530  74.260  43.120  1.00  0.00           O
ATOM   1475  ND2 ASN A  95      31.300  72.600  42.350  1.00  0.00           N
ATOM   1476 1HD2 ASN A  95      30.390  72.310  42.080  1.00  0.00           H
ATOM   1477 2HD2 ASN A  95      32.130  72.130  42.650  1.00  0.00           H
ATOM   1478  C   ASN A  95      32.050  76.630  41.230  1.00  0.00           C
ATOM   1479  O   ASN A  95      32.110  76.590  40.050  1.00  0.00           O
ATOM   1480  N   PRO A  96      33.170  76.960  41.810  1.00  0.00           N
ATOM   1481  CD  PRO A  96      33.240  77.500  43.230  1.00  0.00           C
ATOM   1482  HD1 PRO A  96      33.710  76.670  43.790  1.00  0.00           H
ATOM   1483  HD2 PRO A  96      32.310  77.820  43.740  1.00  0.00           H
ATOM   1484  CA  PRO A  96      34.360  77.270  41.100  1.00  0.00           C
ATOM   1485  HA  PRO A  96      34.100  77.910  40.270  1.00  0.00           H
ATOM   1486  CB  PRO A  96      35.250  78.070  42.140  1.00  0.00           C
ATOM   1487  HB1 PRO A  96      35.990  78.770  41.700  1.00  0.00           H
ATOM   1488  HB2 PRO A  96      35.900  77.350  42.680  1.00  0.00           H
ATOM   1489  CG  PRO A  96      34.310  78.650  43.160  1.00  0.00           C
ATOM   1490  HG1 PRO A  96      34.850  78.930  44.100  1.00  0.00           H
ATOM   1491  HG2 PRO A  96      33.700  79.530  42.880  1.00  0.00           H
ATOM   1492  C   PRO A  96      35.060  76.040  40.590  1.00  0.00           C
ATOM   1493  O   PRO A  96      35.970  76.180  39.800  1.00  0.00           O
ATOM   1494  N   LYS A  97      34.650  74.830  41.150  1.00  0.00           N
ATOM   1495  HN  LYS A  97      33.960  74.780  41.870  1.00  0.00           H
ATOM   1496  CA  LYS A  97      35.280  73.630  40.710  1.00  0.00           C
ATOM   1497  HA  LYS A  97      36.190  73.940  40.220  1.00  0.00           H
ATOM   1498  CB  LYS A  97      35.650  72.640  41.910  1.00  0.00           C
ATOM   1499  HB1 LYS A  97      36.150  71.760  41.450  1.00  0.00           H
ATOM   1500  HB2 LYS A  97      34.670  72.360  42.350  1.00  0.00           H
ATOM   1501  CG  LYS A  97      36.520  73.300  43.030  1.00  0.00           C
ATOM   1502  HG1 LYS A  97      36.040  74.220  43.410  1.00  0.00           H
ATOM   1503  HG2 LYS A  97      37.460  73.490  42.460  1.00  0.00           H
ATOM   1504  CD  LYS A  97      36.960  72.300  44.120  1.00  0.00           C
ATOM   1505  HD1 LYS A  97      37.280  71.410  43.540  1.00  0.00           H
ATOM   1506  HD2 LYS A  97      36.160  71.940  44.810  1.00  0.00           H
ATOM   1507  CE  LYS A  97      38.150  72.720  44.990  1.00  0.00           C
ATOM   1508  HE1 LYS A  97      39.030  72.710  44.310  1.00  0.00           H
ATOM   1509  HE2 LYS A  97      38.390  71.920  45.730  1.00  0.00           H
ATOM   1510  NZ  LYS A  97      37.880  74.040  45.640  1.00  0.00           N
ATOM   1511  HZ1 LYS A  97      38.760  74.330  46.110  1.00  0.00           H
ATOM   1512  HZ2 LYS A  97      37.180  74.110  46.400  1.00  0.00           H
ATOM   1513  HZ3 LYS A  97      37.680  74.710  44.880  1.00  0.00           H
ATOM   1514  C   LYS A  97      34.560  73.020  39.560  1.00  0.00           C
ATOM   1515  O   LYS A  97      34.720  71.790  39.370  1.00  0.00           O
ATOM   1516  N   THR A  98      33.600  73.630  38.820  1.00  0.00           N
ATOM   1517  HN  THR A  98      33.380  74.590  38.930  1.00  0.00           H
ATOM   1518  CA  THR A  98      32.720  72.850  37.820  1.00  0.00           C
ATOM   1519  HA  THR A  98      32.400  72.010  38.410  1.00  0.00           H
ATOM   1520  CB  THR A  98      31.640  73.560  37.120  1.00  0.00           C
ATOM   1521  HB  THR A  98      31.850  74.110  36.180  1.00  0.00           H
ATOM   1522  OG1 THR A  98      31.020  74.380  38.040  1.00  0.00           O
ATOM   1523  HG1 THR A  98      30.630  75.090  37.530  1.00  0.00           H
ATOM   1524  CG2 THR A  98      30.600  72.590  36.730  1.00  0.00           C
ATOM   1525 1HG2 THR A  98      29.720  73.170  36.370  1.00  0.00           H
ATOM   1526 2HG2 THR A  98      30.300  71.960  37.590  1.00  0.00           H
ATOM   1527 3HG2 THR A  98      30.860  71.840  35.950  1.00  0.00           H
ATOM   1528  C   THR A  98      33.700  72.320  36.680  1.00  0.00           C
ATOM   1529  O   THR A  98      34.380  73.180  36.070  1.00  0.00           O
ATOM   1530  N   PRO A  99      33.760  71.080  36.270  1.00  0.00           N
ATOM   1531  CD  PRO A  99      33.290  69.920  37.030  1.00  0.00           C
ATOM   1532  HD1 PRO A  99      32.200  69.960  37.250  1.00  0.00           H
ATOM   1533  HD2 PRO A  99      33.850  69.930  37.990  1.00  0.00           H
ATOM   1534  CA  PRO A  99      34.670  70.700  35.160  1.00  0.00           C
ATOM   1535  HA  PRO A  99      35.630  71.200  35.100  1.00  0.00           H
ATOM   1536  CB  PRO A  99      34.990  69.280  35.580  1.00  0.00           C
ATOM   1537  HB1 PRO A  99      35.790  69.230  36.350  1.00  0.00           H
ATOM   1538  HB2 PRO A  99      35.390  68.600  34.800  1.00  0.00           H
ATOM   1539  CG  PRO A  99      33.730  68.700  36.210  1.00  0.00           C
ATOM   1540  HG1 PRO A  99      33.010  68.400  35.420  1.00  0.00           H
ATOM   1541  HG2 PRO A  99      33.860  67.800  36.860  1.00  0.00           H
ATOM   1542  C   PRO A  99      33.890  70.710  33.870  1.00  0.00           C
ATOM   1543  O   PRO A  99      32.690  70.900  34.000  1.00  0.00           O
ATOM   1544  N   LYS A 100      34.590  70.500  32.750  1.00  0.00           N
ATOM   1545  HN  LYS A 100      35.580  70.620  32.720  1.00  0.00           H
ATOM   1546  CA  LYS A 100      33.990  69.960  31.580  1.00  0.00           C
ATOM   1547  HA  LYS A 100      33.120  70.550  31.320  1.00  0.00           H
ATOM   1548  CB  LYS A 100      35.100  69.870  30.510  1.00  0.00           C
ATOM   1549  HB1 LYS A 100      34.660  69.300  29.660  1.00  0.00           H
ATOM   1550  HB2 LYS A 100      35.890  69.200  30.930  1.00  0.00           H
ATOM   1551  CG  LYS A 100      35.640  71.260  30.120  1.00  0.00           C
ATOM   1552  HG1 LYS A 100      36.240  71.550  31.020  1.00  0.00           H
ATOM   1553  HG2 LYS A 100      34.730  71.840  29.860  1.00  0.00           H
ATOM   1554  CD  LYS A 100      36.600  71.270  28.860  1.00  0.00           C
ATOM   1555  HD1 LYS A 100      37.060  72.280  28.910  1.00  0.00           H
ATOM   1556  HD2 LYS A 100      36.130  71.240  27.850  1.00  0.00           H
ATOM   1557  CE  LYS A 100      37.790  70.300  28.970  1.00  0.00           C
ATOM   1558  HE1 LYS A 100      37.410  69.290  28.710  1.00  0.00           H
ATOM   1559  HE2 LYS A 100      38.110  70.230  30.030  1.00  0.00           H
ATOM   1560  NZ  LYS A 100      38.920  70.620  28.140  1.00  0.00           N
ATOM   1561  HZ1 LYS A 100      39.740  70.050  28.430  1.00  0.00           H
ATOM   1562  HZ2 LYS A 100      39.190  71.610  28.270  1.00  0.00           H
ATOM   1563  HZ3 LYS A 100      38.640  70.500  27.140  1.00  0.00           H
ATOM   1564  C   LYS A 100      33.380  68.560  31.910  1.00  0.00           C
ATOM   1565  O   LYS A 100      33.970  67.720  32.620  1.00  0.00           O
ATOM   1566  N   TYR A 101      32.140  68.250  31.460  1.00  0.00           N
ATOM   1567  HN  TYR A 101      31.640  68.930  30.930  1.00  0.00           H
ATOM   1568  CA  TYR A 101      31.470  67.050  31.740  1.00  0.00           C
ATOM   1569  HA  TYR A 101      32.150  66.220  31.840  1.00  0.00           H
ATOM   1570  CB  TYR A 101      30.640  67.110  33.070  1.00  0.00           C
ATOM   1571  HB1 TYR A 101      31.270  67.130  33.990  1.00  0.00           H
ATOM   1572  HB2 TYR A 101      30.190  66.110  33.250  1.00  0.00           H
ATOM   1573  CG  TYR A 101      29.560  68.130  33.180  1.00  0.00           C
ATOM   1574  CD1 TYR A 101      28.210  67.770  32.860  1.00  0.00           C
ATOM   1575  HD1 TYR A 101      27.960  66.720  32.740  1.00  0.00           H
ATOM   1576  CE1 TYR A 101      27.180  68.700  32.970  1.00  0.00           C
ATOM   1577  HE1 TYR A 101      26.160  68.360  32.800  1.00  0.00           H
ATOM   1578  CZ  TYR A 101      27.450  70.000  33.360  1.00  0.00           C
ATOM   1579  OH  TYR A 101      26.450  70.960  33.630  1.00  0.00           O
ATOM   1580  HH  TYR A 101      26.870  71.780  33.920  1.00  0.00           H
ATOM   1581  CD2 TYR A 101      29.780  69.400  33.740  1.00  0.00           C
ATOM   1582  HD2 TYR A 101      30.780  69.750  33.970  1.00  0.00           H
ATOM   1583  CE2 TYR A 101      28.740  70.340  33.800  1.00  0.00           C
ATOM   1584  HE2 TYR A 101      28.880  71.280  34.300  1.00  0.00           H
ATOM   1585  C   TYR A 101      30.570  66.600  30.670  1.00  0.00           C
ATOM   1586  O   TYR A 101      30.330  67.310  29.710  1.00  0.00           O
ATOM   1587  N   LYS A 102      30.040  65.400  30.800  1.00  0.00           N
ATOM   1588  HN  LYS A 102      30.250  64.790  31.570  1.00  0.00           H
ATOM   1589  CA  LYS A 102      29.000  64.830  30.000  1.00  0.00           C
ATOM   1590  HA  LYS A 102      28.280  65.630  29.890  1.00  0.00           H
ATOM   1591  CB  LYS A 102      29.620  64.360  28.670  1.00  0.00           C
ATOM   1592  HB1 LYS A 102      29.830  65.240  28.020  1.00  0.00           H
ATOM   1593  HB2 LYS A 102      28.980  63.780  27.960  1.00  0.00           H
ATOM   1594  CG  LYS A 102      30.910  63.500  28.770  1.00  0.00           C
ATOM   1595  HG1 LYS A 102      30.650  62.550  29.280  1.00  0.00           H
ATOM   1596  HG2 LYS A 102      31.660  64.050  29.390  1.00  0.00           H
ATOM   1597  CD  LYS A 102      31.600  63.150  27.390  1.00  0.00           C
ATOM   1598  HD1 LYS A 102      31.900  64.170  27.050  1.00  0.00           H
ATOM   1599  HD2 LYS A 102      30.880  62.750  26.640  1.00  0.00           H
ATOM   1600  CE  LYS A 102      32.900  62.240  27.530  1.00  0.00           C
ATOM   1601  HE1 LYS A 102      32.520  61.200  27.600  1.00  0.00           H
ATOM   1602  HE2 LYS A 102      33.500  62.660  28.360  1.00  0.00           H
ATOM   1603  NZ  LYS A 102      33.650  62.330  26.280  1.00  0.00           N
ATOM   1604  HZ1 LYS A 102      33.170  61.960  25.430  1.00  0.00           H
ATOM   1605  HZ2 LYS A 102      34.510  61.780  26.470  1.00  0.00           H
ATOM   1606  HZ3 LYS A 102      33.890  63.320  26.070  1.00  0.00           H
ATOM   1607  C   LYS A 102      28.190  63.680  30.580  1.00  0.00           C
ATOM   1608  O   LYS A 102      28.550  63.040  31.600  1.00  0.00           O
ATOM   1609  N   PHE A 103      26.950  63.420  30.100  1.00  0.00           N
ATOM   1610  HN  PHE A 103      26.610  63.920  29.310  1.00  0.00           H
ATOM   1611  CA  PHE A 103      26.090  62.300  30.590  1.00  0.00           C
ATOM   1612  HA  PHE A 103      26.440  61.900  31.530  1.00  0.00           H
ATOM   1613  CB  PHE A 103      24.590  62.720  30.780  1.00  0.00           C
ATOM   1614  HB1 PHE A 103      24.040  61.940  31.340  1.00  0.00           H
ATOM   1615  HB2 PHE A 103      24.160  62.970  29.790  1.00  0.00           H
ATOM   1616  CG  PHE A 103      24.640  63.970  31.700  1.00  0.00           C
ATOM   1617  CD1 PHE A 103      25.000  63.980  33.040  1.00  0.00           C
ATOM   1618  HD1 PHE A 103      25.320  63.050  33.510  1.00  0.00           H
ATOM   1619  CE1 PHE A 103      24.930  65.090  33.810  1.00  0.00           C
ATOM   1620  HE1 PHE A 103      25.170  65.080  34.860  1.00  0.00           H
ATOM   1621  CZ  PHE A 103      24.680  66.380  33.200  1.00  0.00           C
ATOM   1622  HZ  PHE A 103      24.500  67.280  33.770  1.00  0.00           H
ATOM   1623  CD2 PHE A 103      24.310  65.190  31.150  1.00  0.00           C
ATOM   1624  HD2 PHE A 103      24.160  65.190  30.080  1.00  0.00           H
ATOM   1625  CE2 PHE A 103      24.340  66.420  31.840  1.00  0.00           C
ATOM   1626  HE2 PHE A 103      23.990  67.240  31.230  1.00  0.00           H
ATOM   1627  C   PHE A 103      26.120  61.090  29.620  1.00  0.00           C
ATOM   1628  O   PHE A 103      25.610  61.050  28.520  1.00  0.00           O
ATOM   1629  N   VAL A 104      26.850  60.100  30.120  1.00  0.00           N
ATOM   1630  HN  VAL A 104      27.430  60.330  30.900  1.00  0.00           H
ATOM   1631  CA  VAL A 104      27.190  58.890  29.420  1.00  0.00           C
ATOM   1632  HA  VAL A 104      26.820  59.110  28.430  1.00  0.00           H
ATOM   1633  CB  VAL A 104      28.670  58.620  29.300  1.00  0.00           C
ATOM   1634  HB  VAL A 104      29.200  58.670  30.270  1.00  0.00           H
ATOM   1635  CG1 VAL A 104      28.860  57.330  28.590  1.00  0.00           C
ATOM   1636 1HG1 VAL A 104      28.440  57.400  27.560  1.00  0.00           H
ATOM   1637 2HG1 VAL A 104      28.440  56.500  29.190  1.00  0.00           H
ATOM   1638 3HG1 VAL A 104      29.950  57.160  28.550  1.00  0.00           H
ATOM   1639  CG2 VAL A 104      29.320  59.790  28.560  1.00  0.00           C
ATOM   1640 1HG2 VAL A 104      29.330  60.700  29.200  1.00  0.00           H
ATOM   1641 2HG2 VAL A 104      28.650  60.030  27.710  1.00  0.00           H
ATOM   1642 3HG2 VAL A 104      30.300  59.470  28.150  1.00  0.00           H
ATOM   1643  C   VAL A 104      26.420  57.780  30.100  1.00  0.00           C
ATOM   1644  O   VAL A 104      26.800  57.330  31.160  1.00  0.00           O
ATOM   1645  N   ARG A 105      25.410  57.250  29.350  1.00  0.00           N
ATOM   1646  HN  ARG A 105      25.440  57.670  28.440  1.00  0.00           H
ATOM   1647  CA  ARG A 105      24.630  56.120  29.670  1.00  0.00           C
ATOM   1648  HA  ARG A 105      24.300  56.220  30.690  1.00  0.00           H
ATOM   1649  CB  ARG A 105      23.360  56.130  28.820  1.00  0.00           C
ATOM   1650  HB1 ARG A 105      23.740  55.790  27.830  1.00  0.00           H
ATOM   1651  HB2 ARG A 105      22.940  57.130  28.620  1.00  0.00           H
ATOM   1652  CG  ARG A 105      22.330  55.120  29.160  1.00  0.00           C
ATOM   1653  HG1 ARG A 105      22.730  54.140  29.490  1.00  0.00           H
ATOM   1654  HG2 ARG A 105      21.780  54.730  28.280  1.00  0.00           H
ATOM   1655  CD  ARG A 105      21.420  55.580  30.230  1.00  0.00           C
ATOM   1656  HD1 ARG A 105      20.750  56.400  29.890  1.00  0.00           H
ATOM   1657  HD2 ARG A 105      21.940  55.950  31.140  1.00  0.00           H
ATOM   1658  NE  ARG A 105      20.480  54.440  30.530  1.00  0.00           N
ATOM   1659  HE  ARG A 105      20.410  53.710  29.850  1.00  0.00           H
ATOM   1660  CZ  ARG A 105      19.510  54.370  31.430  1.00  0.00           C
ATOM   1661  NH1 ARG A 105      19.310  55.430  32.140  1.00  0.00           N
ATOM   1662 1HH1 ARG A 105      19.920  56.220  32.060  1.00  0.00           H
ATOM   1663 2HH1 ARG A 105      18.700  55.430  32.930  1.00  0.00           H
ATOM   1664  NH2 ARG A 105      18.770  53.260  31.470  1.00  0.00           N
ATOM   1665 1HH2 ARG A 105      19.040  52.360  31.140  1.00  0.00           H
ATOM   1666 2HH2 ARG A 105      18.250  53.090  32.310  1.00  0.00           H
ATOM   1667  C   ARG A 105      25.380  54.820  29.550  1.00  0.00           C
ATOM   1668  O   ARG A 105      25.750  54.360  28.460  1.00  0.00           O
ATOM   1669  N   ILE A 106      25.620  54.140  30.680  1.00  0.00           N
ATOM   1670  HN  ILE A 106      25.320  54.500  31.560  1.00  0.00           H
ATOM   1671  CA  ILE A 106      26.160  52.870  30.760  1.00  0.00           C
ATOM   1672  HA  ILE A 106      26.830  52.790  29.910  1.00  0.00           H
ATOM   1673  CB  ILE A 106      26.920  52.650  32.100  1.00  0.00           C
ATOM   1674  HB  ILE A 106      27.250  51.590  32.140  1.00  0.00           H
ATOM   1675  CG2 ILE A 106      28.160  53.490  32.010  1.00  0.00           C
ATOM   1676 1HG2 ILE A 106      28.850  53.250  31.180  1.00  0.00           H
ATOM   1677 2HG2 ILE A 106      28.630  53.430  33.020  1.00  0.00           H
ATOM   1678 3HG2 ILE A 106      27.860  54.530  31.780  1.00  0.00           H
ATOM   1679  CG1 ILE A 106      26.060  53.100  33.330  1.00  0.00           C
ATOM   1680 1HG1 ILE A 106      25.080  52.580  33.210  1.00  0.00           H
ATOM   1681 2HG1 ILE A 106      25.990  54.210  33.370  1.00  0.00           H
ATOM   1682  CD  ILE A 106      26.780  52.790  34.620  1.00  0.00           C
ATOM   1683  HD1 ILE A 106      26.040  52.910  35.440  1.00  0.00           H
ATOM   1684  HD2 ILE A 106      27.620  53.490  34.770  1.00  0.00           H
ATOM   1685  HD3 ILE A 106      27.130  51.730  34.680  1.00  0.00           H
ATOM   1686  C   ILE A 106      25.310  51.700  30.400  1.00  0.00           C
ATOM   1687  O   ILE A 106      24.060  51.760  30.420  1.00  0.00           O
ATOM   1688  N   GLN A 107      25.930  50.620  29.930  1.00  0.00           N
ATOM   1689  HN  GLN A 107      26.920  50.660  29.880  1.00  0.00           H
ATOM   1690  CA  GLN A 107      25.430  49.390  29.440  1.00  0.00           C
ATOM   1691  HA  GLN A 107      24.350  49.440  29.430  1.00  0.00           H
ATOM   1692  CB  GLN A 107      26.000  49.160  27.980  1.00  0.00           C
ATOM   1693  HB1 GLN A 107      25.630  48.180  27.600  1.00  0.00           H
ATOM   1694  HB2 GLN A 107      27.080  48.950  28.130  1.00  0.00           H
ATOM   1695  CG  GLN A 107      25.690  50.290  26.980  1.00  0.00           C
ATOM   1696  HG1 GLN A 107      25.960  49.970  25.960  1.00  0.00           H
ATOM   1697  HG2 GLN A 107      26.240  51.190  27.330  1.00  0.00           H
ATOM   1698  CD  GLN A 107      24.190  50.660  27.180  1.00  0.00           C
ATOM   1699  OE1 GLN A 107      23.270  49.870  27.440  1.00  0.00           O
ATOM   1700  NE2 GLN A 107      23.860  51.990  26.860  1.00  0.00           N
ATOM   1701 1HE2 GLN A 107      22.990  52.390  27.140  1.00  0.00           H
ATOM   1702 2HE2 GLN A 107      24.610  52.630  26.750  1.00  0.00           H
ATOM   1703  C   GLN A 107      25.790  48.300  30.380  1.00  0.00           C
ATOM   1704  O   GLN A 107      26.840  48.470  30.970  1.00  0.00           O
ATOM   1705  N   PRO A 108      25.060  47.170  30.410  1.00  0.00           N
ATOM   1706  CD  PRO A 108      23.730  46.900  29.810  1.00  0.00           C
ATOM   1707  HD1 PRO A 108      23.880  46.880  28.710  1.00  0.00           H
ATOM   1708  HD2 PRO A 108      22.900  47.620  29.980  1.00  0.00           H
ATOM   1709  CA  PRO A 108      25.760  45.920  30.920  1.00  0.00           C
ATOM   1710  HA  PRO A 108      25.600  46.090  31.980  1.00  0.00           H
ATOM   1711  CB  PRO A 108      24.760  44.820  30.530  1.00  0.00           C
ATOM   1712  HB1 PRO A 108      24.870  44.130  31.400  1.00  0.00           H
ATOM   1713  HB2 PRO A 108      25.180  44.270  29.660  1.00  0.00           H
ATOM   1714  CG  PRO A 108      23.440  45.490  30.360  1.00  0.00           C
ATOM   1715  HG1 PRO A 108      22.880  44.900  29.600  1.00  0.00           H
ATOM   1716  HG2 PRO A 108      22.840  45.430  31.290  1.00  0.00           H
ATOM   1717  C   PRO A 108      27.210  45.610  30.720  1.00  0.00           C
ATOM   1718  O   PRO A 108      27.780  45.860  29.680  1.00  0.00           O
ATOM   1719  N   GLY A 109      27.950  45.270  31.770  1.00  0.00           N
ATOM   1720  HN  GLY A 109      27.540  45.310  32.680  1.00  0.00           H
ATOM   1721  CA  GLY A 109      29.300  44.820  31.690  1.00  0.00           C
ATOM   1722  HA1 GLY A 109      29.330  44.080  30.910  1.00  0.00           H
ATOM   1723  HA2 GLY A 109      29.510  44.170  32.530  1.00  0.00           H
ATOM   1724  C   GLY A 109      30.390  45.900  31.510  1.00  0.00           C
ATOM   1725  O   GLY A 109      31.540  45.620  31.560  1.00  0.00           O
ATOM   1726  N   GLN A 110      29.920  47.140  31.430  1.00  0.00           N
ATOM   1727  HN  GLN A 110      28.930  47.270  31.420  1.00  0.00           H
ATOM   1728  CA  GLN A 110      30.770  48.340  31.270  1.00  0.00           C
ATOM   1729  HA  GLN A 110      31.700  48.000  30.850  1.00  0.00           H
ATOM   1730  CB  GLN A 110      30.090  49.400  30.330  1.00  0.00           C
ATOM   1731  HB1 GLN A 110      30.640  50.360  30.360  1.00  0.00           H
ATOM   1732  HB2 GLN A 110      29.050  49.590  30.680  1.00  0.00           H
ATOM   1733  CG  GLN A 110      29.950  48.850  28.900  1.00  0.00           C
ATOM   1734  HG1 GLN A 110      29.170  48.070  28.820  1.00  0.00           H
ATOM   1735  HG2 GLN A 110      30.910  48.420  28.520  1.00  0.00           H
ATOM   1736  CD  GLN A 110      29.470  50.020  27.980  1.00  0.00           C
ATOM   1737  OE1 GLN A 110      29.380  51.160  28.470  1.00  0.00           O
ATOM   1738  NE2 GLN A 110      29.180  49.690  26.670  1.00  0.00           N
ATOM   1739 1HE2 GLN A 110      29.010  50.450  26.050  1.00  0.00           H
ATOM   1740 2HE2 GLN A 110      28.940  48.740  26.480  1.00  0.00           H
ATOM   1741  C   GLN A 110      30.980  48.860  32.690  1.00  0.00           C
ATOM   1742  O   GLN A 110      30.150  48.930  33.630  1.00  0.00           O
ATOM   1743  N   THR A 111      32.260  49.210  32.870  1.00  0.00           N
ATOM   1744  HN  THR A 111      32.980  49.060  32.200  1.00  0.00           H
ATOM   1745  CA  THR A 111      32.760  49.710  34.200  1.00  0.00           C
ATOM   1746  HA  THR A 111      32.240  49.210  35.010  1.00  0.00           H
ATOM   1747  CB  THR A 111      34.210  49.350  34.560  1.00  0.00           C
ATOM   1748  HB  THR A 111      34.580  50.030  35.360  1.00  0.00           H
ATOM   1749  OG1 THR A 111      35.070  49.350  33.410  1.00  0.00           O
ATOM   1750  HG1 THR A 111      35.920  49.050  33.750  1.00  0.00           H
ATOM   1751  CG2 THR A 111      34.070  47.850  34.860  1.00  0.00           C
ATOM   1752 1HG2 THR A 111      35.060  47.400  35.030  1.00  0.00           H
ATOM   1753 2HG2 THR A 111      33.530  47.210  34.130  1.00  0.00           H
ATOM   1754 3HG2 THR A 111      33.520  47.700  35.820  1.00  0.00           H
ATOM   1755  C   THR A 111      32.510  51.160  34.430  1.00  0.00           C
ATOM   1756  O   THR A 111      32.390  51.880  33.470  1.00  0.00           O
ATOM   1757  N   PHE A 112      32.370  51.620  35.690  1.00  0.00           N
ATOM   1758  HN  PHE A 112      32.230  50.930  36.390  1.00  0.00           H
ATOM   1759  CA  PHE A 112      32.360  52.970  36.160  1.00  0.00           C
ATOM   1760  HA  PHE A 112      33.000  53.570  35.540  1.00  0.00           H
ATOM   1761  CB  PHE A 112      30.950  53.630  36.190  1.00  0.00           C
ATOM   1762  HB1 PHE A 112      30.380  53.650  35.230  1.00  0.00           H
ATOM   1763  HB2 PHE A 112      31.070  54.690  36.470  1.00  0.00           H
ATOM   1764  CG  PHE A 112      29.880  53.160  37.150  1.00  0.00           C
ATOM   1765  CD1 PHE A 112      29.010  52.110  36.740  1.00  0.00           C
ATOM   1766  HD1 PHE A 112      29.270  51.720  35.770  1.00  0.00           H
ATOM   1767  CE1 PHE A 112      28.120  51.590  37.650  1.00  0.00           C
ATOM   1768  HE1 PHE A 112      27.530  50.740  37.310  1.00  0.00           H
ATOM   1769  CZ  PHE A 112      27.900  52.170  38.860  1.00  0.00           C
ATOM   1770  HZ  PHE A 112      27.200  51.750  39.570  1.00  0.00           H
ATOM   1771  CD2 PHE A 112      29.760  53.730  38.450  1.00  0.00           C
ATOM   1772  HD2 PHE A 112      30.320  54.610  38.720  1.00  0.00           H
ATOM   1773  CE2 PHE A 112      28.710  53.260  39.250  1.00  0.00           C
ATOM   1774  HE2 PHE A 112      28.630  53.650  40.260  1.00  0.00           H
ATOM   1775  C   PHE A 112      33.010  52.990  37.580  1.00  0.00           C
ATOM   1776  O   PHE A 112      33.090  51.960  38.250  1.00  0.00           O
ATOM   1777  N   SER A 113      33.400  54.140  38.010  1.00  0.00           N
ATOM   1778  HN  SER A 113      33.250  54.990  37.510  1.00  0.00           H
ATOM   1779  CA  SER A 113      33.940  54.300  39.360  1.00  0.00           C
ATOM   1780  HA  SER A 113      34.110  53.380  39.900  1.00  0.00           H
ATOM   1781  CB  SER A 113      35.270  55.180  39.360  1.00  0.00           C
ATOM   1782  HB1 SER A 113      35.610  55.430  40.380  1.00  0.00           H
ATOM   1783  HB2 SER A 113      35.000  56.200  39.020  1.00  0.00           H
ATOM   1784  OG  SER A 113      36.260  54.680  38.490  1.00  0.00           O
ATOM   1785  HG1 SER A 113      35.910  54.660  37.600  1.00  0.00           H
ATOM   1786  C   SER A 113      32.850  55.000  40.160  1.00  0.00           C
ATOM   1787  O   SER A 113      32.290  55.990  39.780  1.00  0.00           O
ATOM   1788  N   VAL A 114      32.640  54.500  41.380  1.00  0.00           N
ATOM   1789  HN  VAL A 114      33.040  53.670  41.750  1.00  0.00           H
ATOM   1790  CA  VAL A 114      31.670  55.160  42.250  1.00  0.00           C
ATOM   1791  HA  VAL A 114      31.210  56.020  41.790  1.00  0.00           H
ATOM   1792  CB  VAL A 114      30.490  54.260  42.710  1.00  0.00           C
ATOM   1793  HB  VAL A 114      30.030  53.940  41.750  1.00  0.00           H
ATOM   1794  CG1 VAL A 114      30.880  52.980  43.470  1.00  0.00           C
ATOM   1795 1HG1 VAL A 114      31.700  52.430  42.950  1.00  0.00           H
ATOM   1796 2HG1 VAL A 114      30.090  52.280  43.810  1.00  0.00           H
ATOM   1797 3HG1 VAL A 114      31.370  53.200  44.440  1.00  0.00           H
ATOM   1798  CG2 VAL A 114      29.370  55.050  43.480  1.00  0.00           C
ATOM   1799 1HG2 VAL A 114      28.800  55.650  42.740  1.00  0.00           H
ATOM   1800 2HG2 VAL A 114      29.760  55.750  44.260  1.00  0.00           H
ATOM   1801 3HG2 VAL A 114      28.740  54.270  43.950  1.00  0.00           H
ATOM   1802  C   VAL A 114      32.390  55.800  43.400  1.00  0.00           C
ATOM   1803  O   VAL A 114      33.480  55.290  43.790  1.00  0.00           O
ATOM   1804  N   LEU A 115      31.890  56.980  43.810  1.00  0.00           N
ATOM   1805  HN  LEU A 115      31.160  57.440  43.310  1.00  0.00           H
ATOM   1806  CA  LEU A 115      32.390  57.630  44.970  1.00  0.00           C
ATOM   1807  HA  LEU A 115      33.340  57.240  45.290  1.00  0.00           H
ATOM   1808  CB  LEU A 115      32.600  59.140  44.670  1.00  0.00           C
ATOM   1809  HB1 LEU A 115      31.650  59.640  44.400  1.00  0.00           H
ATOM   1810  HB2 LEU A 115      33.250  59.240  43.770  1.00  0.00           H
ATOM   1811  CG  LEU A 115      33.240  60.020  45.770  1.00  0.00           C
ATOM   1812  HG  LEU A 115      32.750  59.860  46.750  1.00  0.00           H
ATOM   1813  CD1 LEU A 115      34.650  59.530  46.030  1.00  0.00           C
ATOM   1814 1HD1 LEU A 115      34.700  58.580  46.600  1.00  0.00           H
ATOM   1815 2HD1 LEU A 115      35.280  60.240  46.600  1.00  0.00           H
ATOM   1816 3HD1 LEU A 115      35.120  59.290  45.050  1.00  0.00           H
ATOM   1817  CD2 LEU A 115      33.290  61.490  45.430  1.00  0.00           C
ATOM   1818 1HD2 LEU A 115      32.270  61.940  45.390  1.00  0.00           H
ATOM   1819 2HD2 LEU A 115      33.780  61.700  44.450  1.00  0.00           H
ATOM   1820 3HD2 LEU A 115      33.830  62.000  46.260  1.00  0.00           H
ATOM   1821  C   LEU A 115      31.350  57.480  46.120  1.00  0.00           C
ATOM   1822  O   LEU A 115      30.220  58.020  46.080  1.00  0.00           O
ATOM   1823  N   ALA A 116      31.590  56.600  47.110  1.00  0.00           N
ATOM   1824  HN  ALA A 116      32.460  56.160  47.310  1.00  0.00           H
ATOM   1825  CA  ALA A 116      30.610  56.340  48.140  1.00  0.00           C
ATOM   1826  HA  ALA A 116      29.690  56.270  47.580  1.00  0.00           H
ATOM   1827  CB  ALA A 116      30.970  55.020  48.870  1.00  0.00           C
ATOM   1828  HB1 ALA A 116      30.260  54.880  49.720  1.00  0.00           H
ATOM   1829  HB2 ALA A 116      32.000  55.170  49.240  1.00  0.00           H
ATOM   1830  HB3 ALA A 116      30.910  54.150  48.180  1.00  0.00           H
ATOM   1831  C   ALA A 116      30.560  57.440  49.120  1.00  0.00           C
ATOM   1832  O   ALA A 116      31.510  57.820  49.880  1.00  0.00           O
ATOM   1833  N   CYS A 117      29.330  58.030  49.170  1.00  0.00           N
ATOM   1834  HN  CYS A 117      28.610  57.880  48.500  1.00  0.00           H
ATOM   1835  CA  CYS A 117      29.130  59.250  49.900  1.00  0.00           C
ATOM   1836  HA  CYS A 117      29.990  59.500  50.510  1.00  0.00           H
ATOM   1837  CB  CYS A 117      28.990  60.330  48.900  1.00  0.00           C
ATOM   1838  HB1 CYS A 117      28.110  60.150  48.250  1.00  0.00           H
ATOM   1839  HB2 CYS A 117      29.940  60.300  48.320  1.00  0.00           H
ATOM   1840  SG  CYS A 117      28.830  62.010  49.770  1.00  0.00           S
ATOM   1841  HG1 CYS A 117      27.510  61.930  49.790  1.00  0.00           H
ATOM   1842  C   CYS A 117      28.090  59.050  50.910  1.00  0.00           C
ATOM   1843  O   CYS A 117      27.020  58.530  50.600  1.00  0.00           O
ATOM   1844  N   TYR A 118      28.340  59.570  52.150  1.00  0.00           N
ATOM   1845  HN  TYR A 118      29.190  60.040  52.400  1.00  0.00           H
ATOM   1846  CA  TYR A 118      27.420  59.320  53.300  1.00  0.00           C
ATOM   1847  HA  TYR A 118      26.450  58.890  53.070  1.00  0.00           H
ATOM   1848  CB  TYR A 118      28.020  58.460  54.400  1.00  0.00           C
ATOM   1849  HB1 TYR A 118      27.220  58.270  55.140  1.00  0.00           H
ATOM   1850  HB2 TYR A 118      28.850  59.060  54.830  1.00  0.00           H
ATOM   1851  CG  TYR A 118      28.400  57.150  53.880  1.00  0.00           C
ATOM   1852  CD1 TYR A 118      27.730  56.470  52.770  1.00  0.00           C
ATOM   1853  HD1 TYR A 118      26.820  56.900  52.370  1.00  0.00           H
ATOM   1854  CE1 TYR A 118      28.240  55.330  52.210  1.00  0.00           C
ATOM   1855  HE1 TYR A 118      27.760  54.810  51.390  1.00  0.00           H
ATOM   1856  CZ  TYR A 118      29.390  54.780  52.740  1.00  0.00           C
ATOM   1857  OH  TYR A 118      29.770  53.500  52.310  1.00  0.00           O
ATOM   1858  HH  TYR A 118      30.250  53.050  53.010  1.00  0.00           H
ATOM   1859  CD2 TYR A 118      29.480  56.530  54.490  1.00  0.00           C
ATOM   1860  HD2 TYR A 118      30.080  56.920  55.300  1.00  0.00           H
ATOM   1861  CE2 TYR A 118      29.940  55.290  53.990  1.00  0.00           C
ATOM   1862  HE2 TYR A 118      30.820  54.800  54.390  1.00  0.00           H
ATOM   1863  C   TYR A 118      26.940  60.670  53.870  1.00  0.00           C
ATOM   1864  O   TYR A 118      27.690  61.290  54.590  1.00  0.00           O
ATOM   1865  N   ASN A 119      25.650  60.970  53.740  1.00  0.00           N
ATOM   1866  HN  ASN A 119      25.040  60.450  53.150  1.00  0.00           H
ATOM   1867  CA  ASN A 119      25.100  62.210  54.170  1.00  0.00           C
ATOM   1868  HA  ASN A 119      24.190  62.320  53.600  1.00  0.00           H
ATOM   1869  CB  ASN A 119      24.700  62.190  55.670  1.00  0.00           C
ATOM   1870  HB1 ASN A 119      24.070  63.070  55.910  1.00  0.00           H
ATOM   1871  HB2 ASN A 119      25.560  62.190  56.370  1.00  0.00           H
ATOM   1872  CG  ASN A 119      23.920  60.950  56.170  1.00  0.00           C
ATOM   1873  OD1 ASN A 119      24.240  60.390  57.210  1.00  0.00           O
ATOM   1874  ND2 ASN A 119      22.890  60.420  55.390  1.00  0.00           N
ATOM   1875 1HD2 ASN A 119      22.410  61.050  54.780  1.00  0.00           H
ATOM   1876 2HD2 ASN A 119      22.510  59.580  55.760  1.00  0.00           H
ATOM   1877  C   ASN A 119      25.930  63.510  53.870  1.00  0.00           C
ATOM   1878  O   ASN A 119      26.100  64.370  54.720  1.00  0.00           O
ATOM   1879  N   GLY A 120      26.590  63.500  52.700  1.00  0.00           N
ATOM   1880  HN  GLY A 120      26.360  62.770  52.060  1.00  0.00           H
ATOM   1881  CA  GLY A 120      27.320  64.560  52.030  1.00  0.00           C
ATOM   1882  HA1 GLY A 120      26.970  65.450  52.540  1.00  0.00           H
ATOM   1883  HA2 GLY A 120      27.130  64.590  50.970  1.00  0.00           H
ATOM   1884  C   GLY A 120      28.770  64.430  52.260  1.00  0.00           C
ATOM   1885  O   GLY A 120      29.560  65.190  51.700  1.00  0.00           O
ATOM   1886  N   SER A 121      29.190  63.330  52.900  1.00  0.00           N
ATOM   1887  HN  SER A 121      28.620  62.580  53.240  1.00  0.00           H
ATOM   1888  CA  SER A 121      30.630  63.050  53.100  1.00  0.00           C
ATOM   1889  HA  SER A 121      31.140  63.960  52.800  1.00  0.00           H
ATOM   1890  CB  SER A 121      30.850  62.840  54.600  1.00  0.00           C
ATOM   1891  HB1 SER A 121      30.190  62.070  55.040  1.00  0.00           H
ATOM   1892  HB2 SER A 121      30.660  63.770  55.180  1.00  0.00           H
ATOM   1893  OG  SER A 121      32.150  62.290  54.940  1.00  0.00           O
ATOM   1894  HG1 SER A 121      32.730  63.050  54.830  1.00  0.00           H
ATOM   1895  C   SER A 121      31.250  61.970  52.260  1.00  0.00           C
ATOM   1896  O   SER A 121      30.880  60.840  52.460  1.00  0.00           O
ATOM   1897  N   PRO A 122      32.160  62.170  51.320  1.00  0.00           N
ATOM   1898  CD  PRO A 122      32.470  63.540  50.680  1.00  0.00           C
ATOM   1899  HD1 PRO A 122      33.230  64.080  51.290  1.00  0.00           H
ATOM   1900  HD2 PRO A 122      31.510  64.090  50.630  1.00  0.00           H
ATOM   1901  CA  PRO A 122      32.960  61.080  50.650  1.00  0.00           C
ATOM   1902  HA  PRO A 122      32.120  60.580  50.190  1.00  0.00           H
ATOM   1903  CB  PRO A 122      33.930  61.850  49.770  1.00  0.00           C
ATOM   1904  HB1 PRO A 122      34.420  61.330  48.910  1.00  0.00           H
ATOM   1905  HB2 PRO A 122      34.870  62.100  50.300  1.00  0.00           H
ATOM   1906  CG  PRO A 122      33.270  63.180  49.390  1.00  0.00           C
ATOM   1907  HG1 PRO A 122      34.040  63.950  49.190  1.00  0.00           H
ATOM   1908  HG2 PRO A 122      32.580  63.010  48.540  1.00  0.00           H
ATOM   1909  C   PRO A 122      33.650  60.150  51.660  1.00  0.00           C
ATOM   1910  O   PRO A 122      34.330  60.510  52.590  1.00  0.00           O
ATOM   1911  N   SER A 123      33.450  58.820  51.570  1.00  0.00           N
ATOM   1912  HN  SER A 123      32.750  58.560  50.910  1.00  0.00           H
ATOM   1913  CA  SER A 123      34.170  57.850  52.370  1.00  0.00           C
ATOM   1914  HA  SER A 123      34.790  58.350  53.090  1.00  0.00           H
ATOM   1915  CB  SER A 123      33.110  56.970  53.000  1.00  0.00           C
ATOM   1916  HB1 SER A 123      32.460  56.460  52.260  1.00  0.00           H
ATOM   1917  HB2 SER A 123      32.570  57.740  53.590  1.00  0.00           H
ATOM   1918  OG  SER A 123      33.770  56.080  53.870  1.00  0.00           O
ATOM   1919  HG1 SER A 123      33.950  56.580  54.670  1.00  0.00           H
ATOM   1920  C   SER A 123      35.190  56.980  51.550  1.00  0.00           C
ATOM   1921  O   SER A 123      36.360  56.820  51.940  1.00  0.00           O
ATOM   1922  N   GLY A 124      34.830  56.470  50.330  1.00  0.00           N
ATOM   1923  HN  GLY A 124      33.940  56.720  49.950  1.00  0.00           H
ATOM   1924  CA  GLY A 124      35.920  55.760  49.490  1.00  0.00           C
ATOM   1925  HA1 GLY A 124      36.080  54.780  49.910  1.00  0.00           H
ATOM   1926  HA2 GLY A 124      36.750  56.450  49.420  1.00  0.00           H
ATOM   1927  C   GLY A 124      35.500  55.520  48.030  1.00  0.00           C
ATOM   1928  O   GLY A 124      34.330  55.800  47.620  1.00  0.00           O
ATOM   1929  N   VAL A 125      36.480  55.060  47.250  1.00  0.00           N
ATOM   1930  HN  VAL A 125      37.410  54.950  47.590  1.00  0.00           H
ATOM   1931  CA  VAL A 125      36.210  55.060  45.800  1.00  0.00           C
ATOM   1932  HA  VAL A 125      35.220  55.390  45.530  1.00  0.00           H
ATOM   1933  CB  VAL A 125      37.110  56.100  45.000  1.00  0.00           C
ATOM   1934  HB  VAL A 125      36.890  57.080  45.460  1.00  0.00           H
ATOM   1935  CG1 VAL A 125      38.600  55.600  44.970  1.00  0.00           C
ATOM   1936 1HG1 VAL A 125      38.600  54.750  44.260  1.00  0.00           H
ATOM   1937 2HG1 VAL A 125      38.910  55.320  46.000  1.00  0.00           H
ATOM   1938 3HG1 VAL A 125      39.230  56.440  44.630  1.00  0.00           H
ATOM   1939  CG2 VAL A 125      36.600  56.200  43.550  1.00  0.00           C
ATOM   1940 1HG2 VAL A 125      36.570  55.150  43.180  1.00  0.00           H
ATOM   1941 2HG2 VAL A 125      37.260  56.750  42.850  1.00  0.00           H
ATOM   1942 3HG2 VAL A 125      35.600  56.680  43.470  1.00  0.00           H
ATOM   1943  C   VAL A 125      36.540  53.630  45.420  1.00  0.00           C
ATOM   1944  O   VAL A 125      37.410  52.980  45.900  1.00  0.00           O
ATOM   1945  N   TYR A 126      35.700  53.060  44.500  1.00  0.00           N
ATOM   1946  HN  TYR A 126      34.920  53.490  44.070  1.00  0.00           H
ATOM   1947  CA  TYR A 126      36.040  51.810  43.840  1.00  0.00           C
ATOM   1948  HA  TYR A 126      37.110  51.730  43.680  1.00  0.00           H
ATOM   1949  CB  TYR A 126      35.690  50.600  44.700  1.00  0.00           C
ATOM   1950  HB1 TYR A 126      36.200  50.680  45.680  1.00  0.00           H
ATOM   1951  HB2 TYR A 126      36.060  49.630  44.310  1.00  0.00           H
ATOM   1952  CG  TYR A 126      34.290  50.550  45.130  1.00  0.00           C
ATOM   1953  CD1 TYR A 126      33.800  51.400  46.170  1.00  0.00           C
ATOM   1954  HD1 TYR A 126      34.480  52.050  46.700  1.00  0.00           H
ATOM   1955  CE1 TYR A 126      32.370  51.480  46.420  1.00  0.00           C
ATOM   1956  HE1 TYR A 126      32.050  52.120  47.230  1.00  0.00           H
ATOM   1957  CZ  TYR A 126      31.530  50.570  45.870  1.00  0.00           C
ATOM   1958  OH  TYR A 126      30.230  50.180  46.320  1.00  0.00           O
ATOM   1959  HH  TYR A 126      29.920  50.850  46.930  1.00  0.00           H
ATOM   1960  CD2 TYR A 126      33.400  49.670  44.540  1.00  0.00           C
ATOM   1961  HD2 TYR A 126      33.730  48.900  43.860  1.00  0.00           H
ATOM   1962  CE2 TYR A 126      32.040  49.700  44.890  1.00  0.00           C
ATOM   1963  HE2 TYR A 126      31.420  48.960  44.400  1.00  0.00           H
ATOM   1964  C   TYR A 126      35.400  51.650  42.420  1.00  0.00           C
ATOM   1965  O   TYR A 126      34.400  52.250  42.010  1.00  0.00           O
ATOM   1966  N   GLN A 127      36.000  50.750  41.560  1.00  0.00           N
ATOM   1967  HN  GLN A 127      36.750  50.160  41.830  1.00  0.00           H
ATOM   1968  CA  GLN A 127      35.420  50.460  40.240  1.00  0.00           C
ATOM   1969  HA  GLN A 127      34.860  51.330  39.920  1.00  0.00           H
ATOM   1970  CB  GLN A 127      36.530  50.280  39.190  1.00  0.00           C
ATOM   1971  HB1 GLN A 127      36.770  51.320  38.880  1.00  0.00           H
ATOM   1972  HB2 GLN A 127      36.110  49.720  38.320  1.00  0.00           H
ATOM   1973  CG  GLN A 127      37.830  49.530  39.560  1.00  0.00           C
ATOM   1974  HG1 GLN A 127      38.630  50.100  40.070  1.00  0.00           H
ATOM   1975  HG2 GLN A 127      38.330  49.190  38.620  1.00  0.00           H
ATOM   1976  CD  GLN A 127      37.590  48.220  40.360  1.00  0.00           C
ATOM   1977  OE1 GLN A 127      37.640  48.210  41.580  1.00  0.00           O
ATOM   1978  NE2 GLN A 127      37.370  47.080  39.650  1.00  0.00           N
ATOM   1979 1HE2 GLN A 127      37.090  46.210  40.050  1.00  0.00           H
ATOM   1980 2HE2 GLN A 127      37.360  47.140  38.650  1.00  0.00           H
ATOM   1981  C   GLN A 127      34.350  49.350  40.260  1.00  0.00           C
ATOM   1982  O   GLN A 127      34.500  48.440  40.990  1.00  0.00           O
ATOM   1983  N   CYS A 128      33.280  49.480  39.470  1.00  0.00           N
ATOM   1984  HN  CYS A 128      33.350  50.300  38.910  1.00  0.00           H
ATOM   1985  CA  CYS A 128      32.070  48.770  39.620  1.00  0.00           C
ATOM   1986  HA  CYS A 128      32.240  47.820  40.100  1.00  0.00           H
ATOM   1987  CB  CYS A 128      31.020  49.720  40.440  1.00  0.00           C
ATOM   1988  HB1 CYS A 128      30.710  50.590  39.830  1.00  0.00           H
ATOM   1989  HB2 CYS A 128      31.530  50.040  41.380  1.00  0.00           H
ATOM   1990  SG  CYS A 128      29.550  48.750  40.960  1.00  0.00           S
ATOM   1991  HG1 CYS A 128      29.970  48.660  42.220  1.00  0.00           H
ATOM   1992  C   CYS A 128      31.440  48.500  38.200  1.00  0.00           C
ATOM   1993  O   CYS A 128      31.480  49.430  37.450  1.00  0.00           O
ATOM   1994  N   ALA A 129      30.910  47.300  37.840  1.00  0.00           N
ATOM   1995  HN  ALA A 129      30.830  46.560  38.510  1.00  0.00           H
ATOM   1996  CA  ALA A 129      30.500  46.970  36.460  1.00  0.00           C
ATOM   1997  HA  ALA A 129      30.700  47.790  35.780  1.00  0.00           H
ATOM   1998  CB  ALA A 129      31.160  45.680  35.910  1.00  0.00           C
ATOM   1999  HB1 ALA A 129      32.240  45.830  35.700  1.00  0.00           H
ATOM   2000  HB2 ALA A 129      30.670  45.280  35.000  1.00  0.00           H
ATOM   2001  HB3 ALA A 129      31.200  44.880  36.680  1.00  0.00           H
ATOM   2002  C   ALA A 129      28.980  46.760  36.410  1.00  0.00           C
ATOM   2003  O   ALA A 129      28.450  45.940  37.200  1.00  0.00           O
ATOM   2004  N   MET A 130      28.300  47.400  35.490  1.00  0.00           N
ATOM   2005  HN  MET A 130      28.790  48.000  34.860  1.00  0.00           H
ATOM   2006  CA  MET A 130      26.820  47.280  35.330  1.00  0.00           C
ATOM   2007  HA  MET A 130      26.400  47.560  36.280  1.00  0.00           H
ATOM   2008  CB  MET A 130      26.240  48.290  34.270  1.00  0.00           C
ATOM   2009  HB1 MET A 130      26.790  48.130  33.310  1.00  0.00           H
ATOM   2010  HB2 MET A 130      26.550  49.320  34.550  1.00  0.00           H
ATOM   2011  CG  MET A 130      24.690  48.300  34.050  1.00  0.00           C
ATOM   2012  HG1 MET A 130      24.370  47.390  33.500  1.00  0.00           H
ATOM   2013  HG2 MET A 130      24.420  49.120  33.350  1.00  0.00           H
ATOM   2014  SD  MET A 130      23.780  48.490  35.570  1.00  0.00           S
ATOM   2015  CE  MET A 130      24.100  50.300  35.710  1.00  0.00           C
ATOM   2016  HE1 MET A 130      23.430  50.910  35.080  1.00  0.00           H
ATOM   2017  HE2 MET A 130      25.170  50.580  35.590  1.00  0.00           H
ATOM   2018  HE3 MET A 130      23.870  50.470  36.790  1.00  0.00           H
ATOM   2019  C   MET A 130      26.430  45.870  35.030  1.00  0.00           C
ATOM   2020  O   MET A 130      26.780  45.220  34.070  1.00  0.00           O
ATOM   2021  N   ARG A 131      25.720  45.230  36.030  1.00  0.00           N
ATOM   2022  HN  ARG A 131      25.400  45.620  36.900  1.00  0.00           H
ATOM   2023  CA  ARG A 131      25.390  43.800  35.950  1.00  0.00           C
ATOM   2024  HA  ARG A 131      26.270  43.310  35.560  1.00  0.00           H
ATOM   2025  CB  ARG A 131      25.040  43.270  37.370  1.00  0.00           C
ATOM   2026  HB1 ARG A 131      24.750  42.190  37.350  1.00  0.00           H
ATOM   2027  HB2 ARG A 131      24.130  43.790  37.750  1.00  0.00           H
ATOM   2028  CG  ARG A 131      26.170  43.250  38.480  1.00  0.00           C
ATOM   2029  HG1 ARG A 131      25.570  42.900  39.340  1.00  0.00           H
ATOM   2030  HG2 ARG A 131      26.400  44.320  38.670  1.00  0.00           H
ATOM   2031  CD  ARG A 131      27.390  42.560  38.010  1.00  0.00           C
ATOM   2032  HD1 ARG A 131      28.260  42.670  38.700  1.00  0.00           H
ATOM   2033  HD2 ARG A 131      27.720  43.040  37.070  1.00  0.00           H
ATOM   2034  NE  ARG A 131      27.110  41.090  37.700  1.00  0.00           N
ATOM   2035  HE  ARG A 131      26.350  40.620  38.160  1.00  0.00           H
ATOM   2036  CZ  ARG A 131      27.740  40.380  36.770  1.00  0.00           C
ATOM   2037  NH1 ARG A 131      28.880  40.660  36.170  1.00  0.00           N
ATOM   2038 1HH1 ARG A 131      29.460  41.420  36.480  1.00  0.00           H
ATOM   2039 2HH1 ARG A 131      29.430  40.010  35.650  1.00  0.00           H
ATOM   2040  NH2 ARG A 131      27.330  39.140  36.550  1.00  0.00           N
ATOM   2041 1HH2 ARG A 131      26.600  38.730  37.090  1.00  0.00           H
ATOM   2042 2HH2 ARG A 131      27.660  38.640  35.740  1.00  0.00           H
ATOM   2043  C   ARG A 131      24.270  43.540  35.000  1.00  0.00           C
ATOM   2044  O   ARG A 131      23.570  44.550  34.780  1.00  0.00           O
ATOM   2045  N   PRO A 132      24.170  42.350  34.420  1.00  0.00           N
ATOM   2046  CD  PRO A 132      25.090  41.250  34.520  1.00  0.00           C
ATOM   2047  HD1 PRO A 132      25.090  40.770  35.520  1.00  0.00           H
ATOM   2048  HD2 PRO A 132      26.130  41.540  34.240  1.00  0.00           H
ATOM   2049  CA  PRO A 132      23.160  42.140  33.380  1.00  0.00           C
ATOM   2050  HA  PRO A 132      23.000  43.030  32.780  1.00  0.00           H
ATOM   2051  CB  PRO A 132      23.700  41.020  32.520  1.00  0.00           C
ATOM   2052  HB1 PRO A 132      24.480  41.320  31.790  1.00  0.00           H
ATOM   2053  HB2 PRO A 132      22.810  40.510  32.090  1.00  0.00           H
ATOM   2054  CG  PRO A 132      24.460  40.230  33.530  1.00  0.00           C
ATOM   2055  HG1 PRO A 132      23.950  39.410  34.080  1.00  0.00           H
ATOM   2056  HG2 PRO A 132      25.280  39.700  33.010  1.00  0.00           H
ATOM   2057  C   PRO A 132      21.810  41.700  34.010  1.00  0.00           C
ATOM   2058  O   PRO A 132      20.840  41.420  33.290  1.00  0.00           O
ATOM   2059  N   ASN A 133      21.630  41.570  35.330  1.00  0.00           N
ATOM   2060  HN  ASN A 133      22.480  41.400  35.810  1.00  0.00           H
ATOM   2061  CA  ASN A 133      20.370  41.520  36.020  1.00  0.00           C
ATOM   2062  HA  ASN A 133      19.530  41.250  35.390  1.00  0.00           H
ATOM   2063  CB  ASN A 133      20.520  40.330  37.020  1.00  0.00           C
ATOM   2064  HB1 ASN A 133      20.360  39.370  36.500  1.00  0.00           H
ATOM   2065  HB2 ASN A 133      19.610  40.280  37.650  1.00  0.00           H
ATOM   2066  CG  ASN A 133      21.760  40.380  37.870  1.00  0.00           C
ATOM   2067  OD1 ASN A 133      22.620  41.300  37.870  1.00  0.00           O
ATOM   2068  ND2 ASN A 133      21.900  39.340  38.730  1.00  0.00           N
ATOM   2069 1HD2 ASN A 133      21.080  38.780  38.880  1.00  0.00           H
ATOM   2070 2HD2 ASN A 133      22.580  39.390  39.460  1.00  0.00           H
ATOM   2071  C   ASN A 133      20.050  42.870  36.730  1.00  0.00           C
ATOM   2072  O   ASN A 133      18.940  43.120  37.200  1.00  0.00           O
ATOM   2073  N   PHE A 134      20.950  43.900  36.650  1.00  0.00           N
ATOM   2074  HN  PHE A 134      21.830  43.640  36.250  1.00  0.00           H
ATOM   2075  CA  PHE A 134      20.820  45.300  36.810  1.00  0.00           C
ATOM   2076  HA  PHE A 134      21.640  45.750  36.270  1.00  0.00           H
ATOM   2077  CB  PHE A 134      19.470  45.920  36.170  1.00  0.00           C
ATOM   2078  HB1 PHE A 134      19.280  47.000  36.360  1.00  0.00           H
ATOM   2079  HB2 PHE A 134      18.510  45.420  36.390  1.00  0.00           H
ATOM   2080  CG  PHE A 134      19.610  45.780  34.680  1.00  0.00           C
ATOM   2081  CD1 PHE A 134      18.760  44.920  33.990  1.00  0.00           C
ATOM   2082  HD1 PHE A 134      18.200  44.230  34.610  1.00  0.00           H
ATOM   2083  CE1 PHE A 134      18.750  44.890  32.620  1.00  0.00           C
ATOM   2084  HE1 PHE A 134      18.040  44.300  32.060  1.00  0.00           H
ATOM   2085  CZ  PHE A 134      19.680  45.680  31.890  1.00  0.00           C
ATOM   2086  HZ  PHE A 134      19.610  45.550  30.820  1.00  0.00           H
ATOM   2087  CD2 PHE A 134      20.530  46.540  33.980  1.00  0.00           C
ATOM   2088  HD2 PHE A 134      21.000  47.380  34.470  1.00  0.00           H
ATOM   2089  CE2 PHE A 134      20.550  46.550  32.570  1.00  0.00           C
ATOM   2090  HE2 PHE A 134      21.140  47.290  32.050  1.00  0.00           H
ATOM   2091  C   PHE A 134      21.060  45.710  38.260  1.00  0.00           C
ATOM   2092  O   PHE A 134      21.200  46.850  38.510  1.00  0.00           O
ATOM   2093  N   THR A 135      21.170  44.740  39.190  1.00  0.00           N
ATOM   2094  HN  THR A 135      21.190  43.770  38.960  1.00  0.00           H
ATOM   2095  CA  THR A 135      21.650  45.020  40.550  1.00  0.00           C
ATOM   2096  HA  THR A 135      21.330  46.030  40.780  1.00  0.00           H
ATOM   2097  CB  THR A 135      21.080  44.010  41.590  1.00  0.00           C
ATOM   2098  HB  THR A 135      19.970  44.060  41.510  1.00  0.00           H
ATOM   2099  OG1 THR A 135      21.420  44.420  42.920  1.00  0.00           O
ATOM   2100  HG1 THR A 135      22.150  43.890  43.270  1.00  0.00           H
ATOM   2101  CG2 THR A 135      21.600  42.600  41.480  1.00  0.00           C
ATOM   2102 1HG2 THR A 135      21.330  42.290  40.450  1.00  0.00           H
ATOM   2103 2HG2 THR A 135      21.140  41.820  42.120  1.00  0.00           H
ATOM   2104 3HG2 THR A 135      22.700  42.520  41.630  1.00  0.00           H
ATOM   2105  C   THR A 135      23.200  45.150  40.620  1.00  0.00           C
ATOM   2106  O   THR A 135      23.940  44.260  40.170  1.00  0.00           O
ATOM   2107  N   ILE A 136      23.710  46.230  41.250  1.00  0.00           N
ATOM   2108  HN  ILE A 136      23.080  46.870  41.680  1.00  0.00           H
ATOM   2109  CA  ILE A 136      25.130  46.470  41.330  1.00  0.00           C
ATOM   2110  HA  ILE A 136      25.620  45.900  40.550  1.00  0.00           H
ATOM   2111  CB  ILE A 136      25.640  47.890  41.090  1.00  0.00           C
ATOM   2112  HB  ILE A 136      26.750  47.860  41.060  1.00  0.00           H
ATOM   2113  CG2 ILE A 136      25.260  48.320  39.670  1.00  0.00           C
ATOM   2114 1HG2 ILE A 136      25.790  47.930  38.770  1.00  0.00           H
ATOM   2115 2HG2 ILE A 136      25.400  49.420  39.600  1.00  0.00           H
ATOM   2116 3HG2 ILE A 136      24.160  48.290  39.580  1.00  0.00           H
ATOM   2117  CG1 ILE A 136      25.180  48.890  42.130  1.00  0.00           C
ATOM   2118 1HG1 ILE A 136      24.130  48.770  42.460  1.00  0.00           H
ATOM   2119 2HG1 ILE A 136      25.260  49.870  41.610  1.00  0.00           H
ATOM   2120  CD  ILE A 136      26.080  48.980  43.450  1.00  0.00           C
ATOM   2121  HD1 ILE A 136      27.170  48.900  43.250  1.00  0.00           H
ATOM   2122  HD2 ILE A 136      25.780  48.120  44.090  1.00  0.00           H
ATOM   2123  HD3 ILE A 136      25.760  49.850  44.070  1.00  0.00           H
ATOM   2124  C   ILE A 136      25.760  45.840  42.620  1.00  0.00           C
ATOM   2125  O   ILE A 136      25.060  45.630  43.620  1.00  0.00           O
ATOM   2126  N   LYS A 137      27.030  45.410  42.510  1.00  0.00           N
ATOM   2127  HN  LYS A 137      27.520  45.450  41.640  1.00  0.00           H
ATOM   2128  CA  LYS A 137      27.770  44.800  43.600  1.00  0.00           C
ATOM   2129  HA  LYS A 137      27.060  44.310  44.240  1.00  0.00           H
ATOM   2130  CB  LYS A 137      28.730  43.730  43.070  1.00  0.00           C
ATOM   2131  HB1 LYS A 137      29.040  43.090  43.930  1.00  0.00           H
ATOM   2132  HB2 LYS A 137      29.630  44.160  42.580  1.00  0.00           H
ATOM   2133  CG  LYS A 137      28.150  42.640  42.120  1.00  0.00           C
ATOM   2134  HG1 LYS A 137      28.900  41.890  41.790  1.00  0.00           H
ATOM   2135  HG2 LYS A 137      27.830  43.140  41.180  1.00  0.00           H
ATOM   2136  CD  LYS A 137      26.970  41.930  42.820  1.00  0.00           C
ATOM   2137  HD1 LYS A 137      26.310  42.600  43.420  1.00  0.00           H
ATOM   2138  HD2 LYS A 137      27.520  41.360  43.600  1.00  0.00           H
ATOM   2139  CE  LYS A 137      26.170  41.030  41.910  1.00  0.00           C
ATOM   2140  HE1 LYS A 137      26.720  40.270  41.310  1.00  0.00           H
ATOM   2141  HE2 LYS A 137      25.580  41.630  41.190  1.00  0.00           H
ATOM   2142  NZ  LYS A 137      25.200  40.200  42.700  1.00  0.00           N
ATOM   2143  HZ1 LYS A 137      25.660  39.840  43.550  1.00  0.00           H
ATOM   2144  HZ2 LYS A 137      24.890  39.320  42.240  1.00  0.00           H
ATOM   2145  HZ3 LYS A 137      24.310  40.660  42.970  1.00  0.00           H
ATOM   2146  C   LYS A 137      28.560  45.920  44.320  1.00  0.00           C
ATOM   2147  O   LYS A 137      29.310  46.640  43.720  1.00  0.00           O
ATOM   2148  N   GLY A 138      28.240  46.100  45.650  1.00  0.00           N
ATOM   2149  HN  GLY A 138      27.640  45.520  46.210  1.00  0.00           H
ATOM   2150  CA  GLY A 138      28.890  47.270  46.280  1.00  0.00           C
ATOM   2151  HA1 GLY A 138      28.440  48.220  46.020  1.00  0.00           H
ATOM   2152  HA2 GLY A 138      29.930  47.350  46.020  1.00  0.00           H
ATOM   2153  C   GLY A 138      29.000  46.980  47.700  1.00  0.00           C
ATOM   2154  O   GLY A 138      28.880  45.860  48.220  1.00  0.00           O
ATOM   2155  N   SER A 139      29.310  48.130  48.390  1.00  0.00           N
ATOM   2156  HN  SER A 139      29.390  48.970  47.860  1.00  0.00           H
ATOM   2157  CA  SER A 139      29.280  48.350  49.770  1.00  0.00           C
ATOM   2158  HA  SER A 139      28.510  47.740  50.230  1.00  0.00           H
ATOM   2159  CB  SER A 139      30.620  48.140  50.520  1.00  0.00           C
ATOM   2160  HB1 SER A 139      31.340  48.750  49.930  1.00  0.00           H
ATOM   2161  HB2 SER A 139      30.840  47.060  50.380  1.00  0.00           H
ATOM   2162  OG  SER A 139      30.620  48.480  51.920  1.00  0.00           O
ATOM   2163  HG1 SER A 139      30.940  49.390  51.920  1.00  0.00           H
ATOM   2164  C   SER A 139      28.820  49.700  50.080  1.00  0.00           C
ATOM   2165  O   SER A 139      29.500  50.620  49.660  1.00  0.00           O
ATOM   2166  N   PHE A 140      27.740  49.870  50.810  1.00  0.00           N
ATOM   2167  HN  PHE A 140      27.180  49.170  51.250  1.00  0.00           H
ATOM   2168  CA  PHE A 140      27.310  51.220  51.180  1.00  0.00           C
ATOM   2169  HA  PHE A 140      28.120  51.930  51.310  1.00  0.00           H
ATOM   2170  CB  PHE A 140      26.410  51.980  50.120  1.00  0.00           C
ATOM   2171  HB1 PHE A 140      26.550  53.010  50.520  1.00  0.00           H
ATOM   2172  HB2 PHE A 140      25.330  51.760  50.000  1.00  0.00           H
ATOM   2173  CG  PHE A 140      26.940  52.040  48.650  1.00  0.00           C
ATOM   2174  CD1 PHE A 140      27.820  53.130  48.190  1.00  0.00           C
ATOM   2175  HD1 PHE A 140      27.870  53.890  48.960  1.00  0.00           H
ATOM   2176  CE1 PHE A 140      28.330  53.150  46.900  1.00  0.00           C
ATOM   2177  HE1 PHE A 140      28.960  53.980  46.640  1.00  0.00           H
ATOM   2178  CZ  PHE A 140      27.920  52.240  45.960  1.00  0.00           C
ATOM   2179  HZ  PHE A 140      28.290  52.290  44.950  1.00  0.00           H
ATOM   2180  CD2 PHE A 140      26.560  51.100  47.680  1.00  0.00           C
ATOM   2181  HD2 PHE A 140      25.970  50.210  47.810  1.00  0.00           H
ATOM   2182  CE2 PHE A 140      27.030  51.200  46.350  1.00  0.00           C
ATOM   2183  HE2 PHE A 140      26.600  50.420  45.750  1.00  0.00           H
ATOM   2184  C   PHE A 140      26.620  51.170  52.510  1.00  0.00           C
ATOM   2185  O   PHE A 140      25.890  50.210  52.830  1.00  0.00           O
ATOM   2186  N   LEU A 141      26.900  52.200  53.370  1.00  0.00           N
ATOM   2187  HN  LEU A 141      27.490  52.920  53.020  1.00  0.00           H
ATOM   2188  CA  LEU A 141      26.250  52.400  54.610  1.00  0.00           C
ATOM   2189  HA  LEU A 141      25.820  51.450  54.900  1.00  0.00           H
ATOM   2190  CB  LEU A 141      27.270  52.860  55.740  1.00  0.00           C
ATOM   2191  HB1 LEU A 141      27.900  53.690  55.350  1.00  0.00           H
ATOM   2192  HB2 LEU A 141      27.900  51.960  55.910  1.00  0.00           H
ATOM   2193  CG  LEU A 141      26.680  53.270  57.090  1.00  0.00           C
ATOM   2194  HG  LEU A 141      25.690  52.800  57.270  1.00  0.00           H
ATOM   2195  CD1 LEU A 141      27.540  52.930  58.230  1.00  0.00           C
ATOM   2196 1HD1 LEU A 141      27.860  51.890  58.020  1.00  0.00           H
ATOM   2197 2HD1 LEU A 141      27.060  53.140  59.210  1.00  0.00           H
ATOM   2198 3HD1 LEU A 141      28.440  53.570  58.330  1.00  0.00           H
ATOM   2199  CD2 LEU A 141      26.330  54.760  57.060  1.00  0.00           C
ATOM   2200 1HD2 LEU A 141      25.730  54.930  56.130  1.00  0.00           H
ATOM   2201 2HD2 LEU A 141      27.210  55.430  57.100  1.00  0.00           H
ATOM   2202 3HD2 LEU A 141      25.790  55.160  57.950  1.00  0.00           H
ATOM   2203  C   LEU A 141      25.010  53.340  54.390  1.00  0.00           C
ATOM   2204  O   LEU A 141      24.840  54.030  53.400  1.00  0.00           O
ATOM   2205  N   ASN A 142      23.970  53.280  55.270  1.00  0.00           N
ATOM   2206  HN  ASN A 142      24.000  52.720  56.090  1.00  0.00           H
ATOM   2207  CA  ASN A 142      22.700  53.920  55.090  1.00  0.00           C
ATOM   2208  HA  ASN A 142      22.290  53.720  54.120  1.00  0.00           H
ATOM   2209  CB  ASN A 142      21.760  53.280  56.210  1.00  0.00           C
ATOM   2210  HB1 ASN A 142      22.340  53.340  57.160  1.00  0.00           H
ATOM   2211  HB2 ASN A 142      21.720  52.220  55.870  1.00  0.00           H
ATOM   2212  CG  ASN A 142      20.220  53.740  56.370  1.00  0.00           C
ATOM   2213  OD1 ASN A 142      19.600  54.190  55.410  1.00  0.00           O
ATOM   2214  ND2 ASN A 142      19.720  53.370  57.590  1.00  0.00           N
ATOM   2215 1HD2 ASN A 142      18.730  53.390  57.780  1.00  0.00           H
ATOM   2216 2HD2 ASN A 142      20.320  52.960  58.280  1.00  0.00           H
ATOM   2217  C   ASN A 142      22.670  55.440  55.150  1.00  0.00           C
ATOM   2218  O   ASN A 142      23.070  56.020  56.150  1.00  0.00           O
ATOM   2219  N   GLY A 143      22.140  56.080  54.100  1.00  0.00           N
ATOM   2220  HN  GLY A 143      21.710  55.690  53.290  1.00  0.00           H
ATOM   2221  CA  GLY A 143      22.350  57.480  53.760  1.00  0.00           C
ATOM   2222  HA1 GLY A 143      22.910  58.040  54.500  1.00  0.00           H
ATOM   2223  HA2 GLY A 143      21.350  57.810  53.510  1.00  0.00           H
ATOM   2224  C   GLY A 143      23.230  57.650  52.590  1.00  0.00           C
ATOM   2225  O   GLY A 143      23.990  58.620  52.600  1.00  0.00           O
ATOM   2226  N   SER A 144      23.210  56.780  51.630  1.00  0.00           N
ATOM   2227  HN  SER A 144      22.540  56.040  51.680  1.00  0.00           H
ATOM   2228  CA  SER A 144      24.130  56.680  50.480  1.00  0.00           C
ATOM   2229  HA  SER A 144      24.870  57.450  50.540  1.00  0.00           H
ATOM   2230  CB  SER A 144      24.890  55.320  50.510  1.00  0.00           C
ATOM   2231  HB1 SER A 144      25.680  55.370  51.290  1.00  0.00           H
ATOM   2232  HB2 SER A 144      25.310  55.040  49.520  1.00  0.00           H
ATOM   2233  OG  SER A 144      23.990  54.300  50.880  1.00  0.00           O
ATOM   2234  HG1 SER A 144      23.990  54.420  51.830  1.00  0.00           H
ATOM   2235  C   SER A 144      23.510  56.900  49.110  1.00  0.00           C
ATOM   2236  O   SER A 144      24.140  56.940  48.060  1.00  0.00           O
ATOM   2237  N   CYM A 145      22.170  57.100  49.020  1.00  0.00           N
ATOM   2238  HN  CYM A 145      21.570  57.080  49.810  1.00  0.00           H
ATOM   2239  CA  CYM A 145      21.410  57.560  47.860  1.00  0.00           C
ATOM   2240  HA  CYM A 145      21.500  56.820  47.070  1.00  0.00           H
ATOM   2241  CB  CYM A 145      19.830  57.690  48.070  1.00  0.00           C
ATOM   2242  HB1 CYM A 145      19.560  58.520  48.760  1.00  0.00           H
ATOM   2243  HB2 CYM A 145      19.530  56.780  48.640  1.00  0.00           H
ATOM   2244  SG  CYM A 145      18.720  58.060  46.680  1.00  0.00           S
ATOM   2245  C   CYM A 145      21.970  58.900  47.410  1.00  0.00           C
ATOM   2246  O   CYM A 145      22.270  59.820  48.170  1.00  0.00           O
ATOM   2247  N   GLY A 146      22.280  59.020  46.070  1.00  0.00           N
ATOM   2248  HN  GLY A 146      22.150  58.270  45.420  1.00  0.00           H
ATOM   2249  CA  GLY A 146      22.950  60.270  45.610  1.00  0.00           C
ATOM   2250  HA1 GLY A 146      22.670  61.130  46.200  1.00  0.00           H
ATOM   2251  HA2 GLY A 146      22.740  60.370  44.560  1.00  0.00           H
ATOM   2252  C   GLY A 146      24.470  60.050  45.490  1.00  0.00           C
ATOM   2253  O   GLY A 146      25.200  60.930  45.030  1.00  0.00           O
ATOM   2254  N   SER A 147      25.040  58.950  45.970  1.00  0.00           N
ATOM   2255  HN  SER A 147      24.560  58.370  46.620  1.00  0.00           H
ATOM   2256  CA  SER A 147      26.430  58.650  45.510  1.00  0.00           C
ATOM   2257  HA  SER A 147      27.060  59.380  45.980  1.00  0.00           H
ATOM   2258  CB  SER A 147      26.970  57.300  46.060  1.00  0.00           C
ATOM   2259  HB1 SER A 147      28.010  57.200  45.690  1.00  0.00           H
ATOM   2260  HB2 SER A 147      26.400  56.450  45.630  1.00  0.00           H
ATOM   2261  OG  SER A 147      27.160  57.240  47.500  1.00  0.00           O
ATOM   2262  HG1 SER A 147      26.280  57.270  47.880  1.00  0.00           H
ATOM   2263  C   SER A 147      26.620  58.600  44.000  1.00  0.00           C
ATOM   2264  O   SER A 147      26.060  57.670  43.400  1.00  0.00           O
ATOM   2265  N   VAL A 148      27.330  59.520  43.440  1.00  0.00           N
ATOM   2266  HN  VAL A 148      27.740  60.200  44.030  1.00  0.00           H
ATOM   2267  CA  VAL A 148      27.700  59.530  42.000  1.00  0.00           C
ATOM   2268  HA  VAL A 148      26.840  59.400  41.370  1.00  0.00           H
ATOM   2269  CB  VAL A 148      28.400  60.900  41.770  1.00  0.00           C
ATOM   2270  HB  VAL A 148      29.320  60.950  42.390  1.00  0.00           H
ATOM   2271  CG1 VAL A 148      28.880  60.990  40.240  1.00  0.00           C
ATOM   2272 1HG1 VAL A 148      28.100  60.740  39.480  1.00  0.00           H
ATOM   2273 2HG1 VAL A 148      29.690  60.250  40.060  1.00  0.00           H
ATOM   2274 3HG1 VAL A 148      29.360  61.960  39.990  1.00  0.00           H
ATOM   2275  CG2 VAL A 148      27.230  62.020  41.830  1.00  0.00           C
ATOM   2276 1HG2 VAL A 148      26.810  62.120  42.850  1.00  0.00           H
ATOM   2277 2HG2 VAL A 148      26.410  61.850  41.090  1.00  0.00           H
ATOM   2278 3HG2 VAL A 148      27.700  62.990  41.560  1.00  0.00           H
ATOM   2279  C   VAL A 148      28.600  58.390  41.550  1.00  0.00           C
ATOM   2280  O   VAL A 148      29.600  58.050  42.110  1.00  0.00           O
ATOM   2281  N   GLY A 149      28.390  57.910  40.330  1.00  0.00           N
ATOM   2282  HN  GLY A 149      27.560  58.230  39.860  1.00  0.00           H
ATOM   2283  CA  GLY A 149      29.270  57.080  39.620  1.00  0.00           C
ATOM   2284  HA1 GLY A 149      28.660  56.250  39.320  1.00  0.00           H
ATOM   2285  HA2 GLY A 149      30.150  56.820  40.200  1.00  0.00           H
ATOM   2286  C   GLY A 149      29.690  57.720  38.320  1.00  0.00           C
ATOM   2287  O   GLY A 149      28.900  58.380  37.650  1.00  0.00           O
ATOM   2288  N   PHE A 150      30.990  57.580  38.000  1.00  0.00           N
ATOM   2289  HN  PHE A 150      31.590  56.980  38.530  1.00  0.00           H
ATOM   2290  CA  PHE A 150      31.780  58.330  37.010  1.00  0.00           C
ATOM   2291  HA  PHE A 150      31.070  58.630  36.250  1.00  0.00           H
ATOM   2292  CB  PHE A 150      32.440  59.680  37.580  1.00  0.00           C
ATOM   2293  HB1 PHE A 150      31.680  60.300  38.110  1.00  0.00           H
ATOM   2294  HB2 PHE A 150      32.710  60.280  36.680  1.00  0.00           H
ATOM   2295  CG  PHE A 150      33.630  59.530  38.560  1.00  0.00           C
ATOM   2296  CD1 PHE A 150      33.450  58.990  39.820  1.00  0.00           C
ATOM   2297  HD1 PHE A 150      32.550  58.480  40.120  1.00  0.00           H
ATOM   2298  CE1 PHE A 150      34.500  58.790  40.730  1.00  0.00           C
ATOM   2299  HE1 PHE A 150      34.280  58.260  41.650  1.00  0.00           H
ATOM   2300  CZ  PHE A 150      35.790  59.160  40.360  1.00  0.00           C
ATOM   2301  HZ  PHE A 150      36.620  59.070  41.040  1.00  0.00           H
ATOM   2302  CD2 PHE A 150      34.900  59.990  38.260  1.00  0.00           C
ATOM   2303  HD2 PHE A 150      35.070  60.530  37.340  1.00  0.00           H
ATOM   2304  CE2 PHE A 150      35.950  59.780  39.110  1.00  0.00           C
ATOM   2305  HE2 PHE A 150      36.960  60.050  38.830  1.00  0.00           H
ATOM   2306  C   PHE A 150      32.860  57.600  36.370  1.00  0.00           C
ATOM   2307  O   PHE A 150      33.320  56.530  36.780  1.00  0.00           O
ATOM   2308  N   ASN A 151      33.320  58.190  35.240  1.00  0.00           N
ATOM   2309  HN  ASN A 151      32.760  58.910  34.840  1.00  0.00           H
ATOM   2310  CA  ASN A 151      34.540  57.840  34.510  1.00  0.00           C
ATOM   2311  HA  ASN A 151      35.260  57.320  35.120  1.00  0.00           H
ATOM   2312  CB  ASN A 151      34.230  57.040  33.210  1.00  0.00           C
ATOM   2313  HB1 ASN A 151      35.160  56.810  32.640  1.00  0.00           H
ATOM   2314  HB2 ASN A 151      33.450  57.580  32.630  1.00  0.00           H
ATOM   2315  CG  ASN A 151      33.800  55.690  33.670  1.00  0.00           C
ATOM   2316  OD1 ASN A 151      34.560  55.150  34.530  1.00  0.00           O
ATOM   2317  ND2 ASN A 151      32.690  55.100  33.140  1.00  0.00           N
ATOM   2318 1HD2 ASN A 151      32.440  54.150  33.350  1.00  0.00           H
ATOM   2319 2HD2 ASN A 151      32.260  55.630  32.410  1.00  0.00           H
ATOM   2320  C   ASN A 151      35.080  59.170  34.150  1.00  0.00           C
ATOM   2321  O   ASN A 151      34.380  60.170  34.240  1.00  0.00           O
ATOM   2322  N   ILE A 152      36.370  59.240  33.750  1.00  0.00           N
ATOM   2323  HN  ILE A 152      36.840  58.380  33.570  1.00  0.00           H
ATOM   2324  CA  ILE A 152      37.010  60.460  33.300  1.00  0.00           C
ATOM   2325  HA  ILE A 152      36.360  61.320  33.310  1.00  0.00           H
ATOM   2326  CB  ILE A 152      38.140  60.820  34.260  1.00  0.00           C
ATOM   2327  HB  ILE A 152      38.850  59.960  34.300  1.00  0.00           H
ATOM   2328  CG2 ILE A 152      38.920  62.160  33.870  1.00  0.00           C
ATOM   2329 1HG2 ILE A 152      38.320  63.100  33.840  1.00  0.00           H
ATOM   2330 2HG2 ILE A 152      39.310  62.110  32.830  1.00  0.00           H
ATOM   2331 3HG2 ILE A 152      39.910  62.270  34.380  1.00  0.00           H
ATOM   2332  CG1 ILE A 152      37.540  60.990  35.660  1.00  0.00           C
ATOM   2333 1HG1 ILE A 152      37.120  60.020  36.010  1.00  0.00           H
ATOM   2334 2HG1 ILE A 152      36.680  61.670  35.530  1.00  0.00           H
ATOM   2335  CD  ILE A 152      38.480  61.460  36.740  1.00  0.00           C
ATOM   2336  HD1 ILE A 152      39.400  60.830  36.790  1.00  0.00           H
ATOM   2337  HD2 ILE A 152      38.030  61.370  37.750  1.00  0.00           H
ATOM   2338  HD3 ILE A 152      38.710  62.540  36.680  1.00  0.00           H
ATOM   2339  C   ILE A 152      37.550  60.210  31.900  1.00  0.00           C
ATOM   2340  O   ILE A 152      38.040  59.200  31.480  1.00  0.00           O
ATOM   2341  N   ASP A 153      37.310  61.180  31.030  1.00  0.00           N
ATOM   2342  HN  ASP A 153      36.830  61.980  31.380  1.00  0.00           H
ATOM   2343  CA  ASP A 153      37.830  61.130  29.650  1.00  0.00           C
ATOM   2344  HA  ASP A 153      38.440  60.260  29.460  1.00  0.00           H
ATOM   2345  CB  ASP A 153      36.570  61.070  28.780  1.00  0.00           C
ATOM   2346  HB1 ASP A 153      35.950  61.990  28.860  1.00  0.00           H
ATOM   2347  HB2 ASP A 153      35.900  60.250  29.130  1.00  0.00           H
ATOM   2348  CG  ASP A 153      36.820  60.940  27.200  1.00  0.00           C
ATOM   2349  OD1 ASP A 153      35.790  60.730  26.480  1.00  0.00           O
ATOM   2350  OD2 ASP A 153      37.960  61.240  26.680  1.00  0.00           O
ATOM   2351  C   ASP A 153      38.710  62.320  29.540  1.00  0.00           C
ATOM   2352  O   ASP A 153      38.270  63.450  29.440  1.00  0.00           O
ATOM   2353  N   TYR A 154      40.000  62.110  29.640  1.00  0.00           N
ATOM   2354  HN  TYR A 154      40.440  61.230  29.730  1.00  0.00           H
ATOM   2355  CA  TYR A 154      41.060  63.170  29.750  1.00  0.00           C
ATOM   2356  HA  TYR A 154      41.910  62.580  30.050  1.00  0.00           H
ATOM   2357  CB  TYR A 154      41.320  63.850  28.310  1.00  0.00           C
ATOM   2358  HB1 TYR A 154      40.400  64.300  27.880  1.00  0.00           H
ATOM   2359  HB2 TYR A 154      41.580  62.970  27.680  1.00  0.00           H
ATOM   2360  CG  TYR A 154      42.490  64.800  28.360  1.00  0.00           C
ATOM   2361  CD1 TYR A 154      42.420  66.060  27.720  1.00  0.00           C
ATOM   2362  HD1 TYR A 154      41.460  66.390  27.340  1.00  0.00           H
ATOM   2363  CE1 TYR A 154      43.510  66.930  27.740  1.00  0.00           C
ATOM   2364  HE1 TYR A 154      43.510  67.830  27.140  1.00  0.00           H
ATOM   2365  CZ  TYR A 154      44.770  66.550  28.270  1.00  0.00           C
ATOM   2366  OH  TYR A 154      45.920  67.360  28.200  1.00  0.00           O
ATOM   2367  HH  TYR A 154      45.830  68.050  27.540  1.00  0.00           H
ATOM   2368  CD2 TYR A 154      43.740  64.390  28.920  1.00  0.00           C
ATOM   2369  HD2 TYR A 154      43.890  63.390  29.320  1.00  0.00           H
ATOM   2370  CE2 TYR A 154      44.800  65.270  28.880  1.00  0.00           C
ATOM   2371  HE2 TYR A 154      45.710  64.940  29.360  1.00  0.00           H
ATOM   2372  C   TYR A 154      40.840  64.150  30.870  1.00  0.00           C
ATOM   2373  O   TYR A 154      40.970  63.660  32.020  1.00  0.00           O
ATOM   2374  N   ASP A 155      40.480  65.440  30.610  1.00  0.00           N
ATOM   2375  HN  ASP A 155      40.480  65.630  29.630  1.00  0.00           H
ATOM   2376  CA  ASP A 155      40.150  66.520  31.590  1.00  0.00           C
ATOM   2377  HA  ASP A 155      40.360  66.200  32.610  1.00  0.00           H
ATOM   2378  CB  ASP A 155      40.940  67.840  31.210  1.00  0.00           C
ATOM   2379  HB1 ASP A 155      41.990  67.570  30.960  1.00  0.00           H
ATOM   2380  HB2 ASP A 155      40.880  68.540  32.070  1.00  0.00           H
ATOM   2381  CG  ASP A 155      40.580  68.560  29.940  1.00  0.00           C
ATOM   2382  OD1 ASP A 155      41.090  69.690  29.640  1.00  0.00           O
ATOM   2383  OD2 ASP A 155      39.840  68.060  29.080  1.00  0.00           O
ATOM   2384  C   ASP A 155      38.660  66.730  31.810  1.00  0.00           C
ATOM   2385  O   ASP A 155      38.170  67.640  32.500  1.00  0.00           O
ATOM   2386  N   CYS A 156      37.850  65.810  31.320  1.00  0.00           N
ATOM   2387  HN  CYS A 156      38.250  65.260  30.590  1.00  0.00           H
ATOM   2388  CA  CYS A 156      36.370  65.870  31.330  1.00  0.00           C
ATOM   2389  HA  CYS A 156      36.070  66.760  31.870  1.00  0.00           H
ATOM   2390  CB  CYS A 156      35.810  65.890  29.910  1.00  0.00           C
ATOM   2391  HB1 CYS A 156      36.090  65.020  29.290  1.00  0.00           H
ATOM   2392  HB2 CYS A 156      36.330  66.720  29.390  1.00  0.00           H
ATOM   2393  SG  CYS A 156      34.020  66.050  29.650  1.00  0.00           S
ATOM   2394  HG1 CYS A 156      33.940  65.390  28.510  1.00  0.00           H
ATOM   2395  C   CYS A 156      35.740  64.700  32.100  1.00  0.00           C
ATOM   2396  O   CYS A 156      36.190  63.540  32.020  1.00  0.00           O
ATOM   2397  N   VAL A 157      34.780  65.010  33.020  1.00  0.00           N
ATOM   2398  HN  VAL A 157      34.480  65.950  33.160  1.00  0.00           H
ATOM   2399  CA  VAL A 157      34.260  63.970  33.850  1.00  0.00           C
ATOM   2400  HA  VAL A 157      34.950  63.170  34.040  1.00  0.00           H
ATOM   2401  CB  VAL A 157      33.790  64.480  35.250  1.00  0.00           C
ATOM   2402  HB  VAL A 157      33.140  65.340  35.000  1.00  0.00           H
ATOM   2403  CG1 VAL A 157      32.990  63.490  36.240  1.00  0.00           C
ATOM   2404 1HG1 VAL A 157      31.970  63.210  35.910  1.00  0.00           H
ATOM   2405 2HG1 VAL A 157      32.840  64.080  37.170  1.00  0.00           H
ATOM   2406 3HG1 VAL A 157      33.540  62.540  36.400  1.00  0.00           H
ATOM   2407  CG2 VAL A 157      35.010  64.990  36.070  1.00  0.00           C
ATOM   2408 1HG2 VAL A 157      35.570  65.850  35.660  1.00  0.00           H
ATOM   2409 2HG2 VAL A 157      35.770  64.190  36.000  1.00  0.00           H
ATOM   2410 3HG2 VAL A 157      34.560  65.140  37.080  1.00  0.00           H
ATOM   2411  C   VAL A 157      32.900  63.420  33.220  1.00  0.00           C
ATOM   2412  O   VAL A 157      31.950  64.080  32.880  1.00  0.00           O
ATOM   2413  N   SER A 158      32.850  62.080  33.030  1.00  0.00           N
ATOM   2414  HN  SER A 158      33.570  61.510  33.410  1.00  0.00           H
ATOM   2415  CA  SER A 158      31.630  61.440  32.550  1.00  0.00           C
ATOM   2416  HA  SER A 158      31.100  62.120  31.900  1.00  0.00           H
ATOM   2417  CB  SER A 158      31.860  60.220  31.660  1.00  0.00           C
ATOM   2418  HB1 SER A 158      30.850  59.780  31.590  1.00  0.00           H
ATOM   2419  HB2 SER A 158      32.620  59.590  32.160  1.00  0.00           H
ATOM   2420  OG  SER A 158      32.190  60.590  30.320  1.00  0.00           O
ATOM   2421  HG1 SER A 158      32.310  59.730  29.890  1.00  0.00           H
ATOM   2422  C   SER A 158      30.740  61.020  33.710  1.00  0.00           C
ATOM   2423  O   SER A 158      31.030  60.050  34.460  1.00  0.00           O
ATOM   2424  N   PHE A 159      29.730  61.800  33.970  1.00  0.00           N
ATOM   2425  HN  PHE A 159      29.550  62.550  33.330  1.00  0.00           H
ATOM   2426  CA  PHE A 159      28.730  61.550  34.970  1.00  0.00           C
ATOM   2427  HA  PHE A 159      29.130  61.100  35.870  1.00  0.00           H
ATOM   2428  CB  PHE A 159      27.960  62.830  35.390  1.00  0.00           C
ATOM   2429  HB1 PHE A 159      27.110  62.500  36.030  1.00  0.00           H
ATOM   2430  HB2 PHE A 159      27.420  63.350  34.580  1.00  0.00           H
ATOM   2431  CG  PHE A 159      28.760  63.700  36.230  1.00  0.00           C
ATOM   2432  CD1 PHE A 159      29.300  63.190  37.390  1.00  0.00           C
ATOM   2433  HD1 PHE A 159      29.080  62.200  37.740  1.00  0.00           H
ATOM   2434  CE1 PHE A 159      30.170  63.920  38.160  1.00  0.00           C
ATOM   2435  HE1 PHE A 159      30.670  63.420  38.980  1.00  0.00           H
ATOM   2436  CZ  PHE A 159      30.530  65.210  37.770  1.00  0.00           C
ATOM   2437  HZ  PHE A 159      31.250  65.700  38.410  1.00  0.00           H
ATOM   2438  CD2 PHE A 159      29.190  65.010  35.850  1.00  0.00           C
ATOM   2439  HD2 PHE A 159      28.660  65.350  34.970  1.00  0.00           H
ATOM   2440  CE2 PHE A 159      30.080  65.820  36.570  1.00  0.00           C
ATOM   2441  HE2 PHE A 159      30.410  66.830  36.400  1.00  0.00           H
ATOM   2442  C   PHE A 159      27.810  60.490  34.480  1.00  0.00           C
ATOM   2443  O   PHE A 159      27.060  60.760  33.530  1.00  0.00           O
ATOM   2444  N   CYS A 160      27.890  59.260  34.990  1.00  0.00           N
ATOM   2445  HN  CYS A 160      28.610  59.080  35.660  1.00  0.00           H
ATOM   2446  CA  CYS A 160      27.200  58.080  34.420  1.00  0.00           C
ATOM   2447  HA  CYS A 160      26.780  58.320  33.460  1.00  0.00           H
ATOM   2448  CB  CYS A 160      28.260  56.840  34.350  1.00  0.00           C
ATOM   2449  HB1 CYS A 160      27.830  55.860  34.070  1.00  0.00           H
ATOM   2450  HB2 CYS A 160      28.600  56.780  35.410  1.00  0.00           H
ATOM   2451  SG  CYS A 160      29.600  57.240  33.200  1.00  0.00           S
ATOM   2452  HG1 CYS A 160      28.770  57.220  32.170  1.00  0.00           H
ATOM   2453  C   CYS A 160      26.100  57.540  35.310  1.00  0.00           C
ATOM   2454  O   CYS A 160      25.170  56.910  34.760  1.00  0.00           O
ATOM   2455  N   TYR A 161      26.050  57.780  36.650  1.00  0.00           N
ATOM   2456  HN  TYR A 161      26.740  58.400  37.010  1.00  0.00           H
ATOM   2457  CA  TYR A 161      25.240  57.060  37.580  1.00  0.00           C
ATOM   2458  HA  TYR A 161      24.260  56.870  37.170  1.00  0.00           H
ATOM   2459  CB  TYR A 161      25.900  55.630  37.770  1.00  0.00           C
ATOM   2460  HB1 TYR A 161      26.910  55.830  38.190  1.00  0.00           H
ATOM   2461  HB2 TYR A 161      26.150  55.120  36.820  1.00  0.00           H
ATOM   2462  CG  TYR A 161      25.140  54.680  38.640  1.00  0.00           C
ATOM   2463  CD1 TYR A 161      24.330  53.740  37.950  1.00  0.00           C
ATOM   2464  HD1 TYR A 161      24.310  53.840  36.880  1.00  0.00           H
ATOM   2465  CE1 TYR A 161      23.620  52.760  38.700  1.00  0.00           C
ATOM   2466  HE1 TYR A 161      23.010  52.040  38.170  1.00  0.00           H
ATOM   2467  CZ  TYR A 161      23.890  52.670  40.060  1.00  0.00           C
ATOM   2468  OH  TYR A 161      23.340  51.570  40.780  1.00  0.00           O
ATOM   2469  HH  TYR A 161      23.050  50.850  40.210  1.00  0.00           H
ATOM   2470  CD2 TYR A 161      25.340  54.650  40.060  1.00  0.00           C
ATOM   2471  HD2 TYR A 161      26.010  55.310  40.590  1.00  0.00           H
ATOM   2472  CE2 TYR A 161      24.750  53.610  40.720  1.00  0.00           C
ATOM   2473  HE2 TYR A 161      25.080  53.470  41.740  1.00  0.00           H
ATOM   2474  C   TYR A 161      24.920  57.750  38.870  1.00  0.00           C
ATOM   2475  O   TYR A 161      25.820  58.310  39.500  1.00  0.00           O
ATOM   2476  N   MET A 162      23.680  57.740  39.400  1.00  0.00           N
ATOM   2477  HN  MET A 162      23.010  57.290  38.810  1.00  0.00           H
ATOM   2478  CA  MET A 162      23.260  58.260  40.620  1.00  0.00           C
ATOM   2479  HA  MET A 162      24.100  58.660  41.170  1.00  0.00           H
ATOM   2480  CB  MET A 162      22.080  59.280  40.530  1.00  0.00           C
ATOM   2481  HB1 MET A 162      21.120  58.800  40.220  1.00  0.00           H
ATOM   2482  HB2 MET A 162      22.440  59.970  39.740  1.00  0.00           H
ATOM   2483  CG  MET A 162      21.890  60.030  41.780  1.00  0.00           C
ATOM   2484  HG1 MET A 162      22.880  60.380  42.140  1.00  0.00           H
ATOM   2485  HG2 MET A 162      21.580  59.370  42.620  1.00  0.00           H
ATOM   2486  SD  MET A 162      20.620  61.290  41.670  1.00  0.00           S
ATOM   2487  CE  MET A 162      21.470  62.580  40.740  1.00  0.00           C
ATOM   2488  HE1 MET A 162      22.270  63.060  41.350  1.00  0.00           H
ATOM   2489  HE2 MET A 162      20.740  63.410  40.630  1.00  0.00           H
ATOM   2490  HE3 MET A 162      21.880  62.270  39.750  1.00  0.00           H
ATOM   2491  C   MET A 162      22.810  57.020  41.350  1.00  0.00           C
ATOM   2492  O   MET A 162      21.880  56.370  40.940  1.00  0.00           O
ATOM   2493  N   HSD A 163      23.560  56.500  42.380  1.00  0.00           N
ATOM   2494  HN  HSD A 163      24.390  57.020  42.540  1.00  0.00           H
ATOM   2495  CA  HSD A 163      23.180  55.290  43.160  1.00  0.00           C
ATOM   2496  HA  HSD A 163      22.870  54.560  42.430  1.00  0.00           H
ATOM   2497  CB  HSD A 163      24.370  54.800  44.070  1.00  0.00           C
ATOM   2498  HB1 HSD A 163      24.600  55.560  44.850  1.00  0.00           H
ATOM   2499  HB2 HSD A 163      25.240  54.770  43.370  1.00  0.00           H
ATOM   2500  ND1 HSD A 163      23.530  52.450  43.700  1.00  0.00           N
ATOM   2501  HD1 HSD A 163      23.250  52.670  42.770  1.00  0.00           H
ATOM   2502  CG  HSD A 163      24.060  53.410  44.560  1.00  0.00           C
ATOM   2503  CE1 HSD A 163      23.200  51.440  44.450  1.00  0.00           C
ATOM   2504  HE1 HSD A 163      22.690  50.550  44.080  1.00  0.00           H
ATOM   2505  NE2 HSD A 163      23.450  51.640  45.740  1.00  0.00           N
ATOM   2506  CD2 HSD A 163      24.020  52.880  45.790  1.00  0.00           C
ATOM   2507  HD2 HSD A 163      24.290  53.310  46.750  1.00  0.00           H
ATOM   2508  C   HSD A 163      22.010  55.520  43.980  1.00  0.00           C
ATOM   2509  O   HSD A 163      21.820  56.650  44.480  1.00  0.00           O
ATOM   2510  N   HSP A 164      21.140  54.520  44.170  1.00  0.00           N
ATOM   2511  HN  HSP A 164      21.340  53.600  43.830  1.00  0.00           H
ATOM   2512  CA  HSP A 164      19.980  54.680  44.960  1.00  0.00           C
ATOM   2513  HA  HSP A 164      19.910  55.640  45.460  1.00  0.00           H
ATOM   2514  CB  HSP A 164      18.690  54.830  44.070  1.00  0.00           C
ATOM   2515  HB1 HSP A 164      17.770  54.820  44.690  1.00  0.00           H
ATOM   2516  HB2 HSP A 164      18.690  54.060  43.260  1.00  0.00           H
ATOM   2517  CD2 HSP A 164      18.360  56.260  41.960  1.00  0.00           C
ATOM   2518  HD2 HSP A 164      18.240  55.640  41.070  1.00  0.00           H
ATOM   2519  CG  HSP A 164      18.530  56.140  43.330  1.00  0.00           C
ATOM   2520  NE2 HSP A 164      18.340  57.560  41.660  1.00  0.00           N
ATOM   2521  HE2 HSP A 164      18.510  58.010  40.770  1.00  0.00           H
ATOM   2522  ND1 HSP A 164      18.490  57.380  43.790  1.00  0.00           N
ATOM   2523  HD1 HSP A 164      18.450  57.610  44.760  1.00  0.00           H
ATOM   2524  CE1 HSP A 164      18.420  58.210  42.770  1.00  0.00           C
ATOM   2525  HE1 HSP A 164      18.370  59.270  42.930  1.00  0.00           H
ATOM   2526  C   HSP A 164      19.710  53.550  45.980  1.00  0.00           C
ATOM   2527  O   HSP A 164      20.210  52.440  45.780  1.00  0.00           O
ATOM   2528  N   MET A 165      19.030  53.840  47.120  1.00  0.00           N
ATOM   2529  HN  MET A 165      18.470  54.670  47.090  1.00  0.00           H
ATOM   2530  CA  MET A 165      18.760  52.980  48.210  1.00  0.00           C
ATOM   2531  HA  MET A 165      19.770  52.690  48.460  1.00  0.00           H
ATOM   2532  CB  MET A 165      18.220  53.640  49.470  1.00  0.00           C
ATOM   2533  HB1 MET A 165      19.100  54.180  49.890  1.00  0.00           H
ATOM   2534  HB2 MET A 165      18.050  52.860  50.250  1.00  0.00           H
ATOM   2535  CG  MET A 165      17.030  54.650  49.260  1.00  0.00           C
ATOM   2536  HG1 MET A 165      17.370  55.330  48.450  1.00  0.00           H
ATOM   2537  HG2 MET A 165      16.930  55.110  50.270  1.00  0.00           H
ATOM   2538  SD  MET A 165      15.430  53.820  48.820  1.00  0.00           S
ATOM   2539  CE  MET A 165      15.240  52.890  50.360  1.00  0.00           C
ATOM   2540  HE1 MET A 165      14.200  52.720  50.690  1.00  0.00           H
ATOM   2541  HE2 MET A 165      15.860  53.370  51.150  1.00  0.00           H
ATOM   2542  HE3 MET A 165      15.680  51.880  50.240  1.00  0.00           H
ATOM   2543  C   MET A 165      18.150  51.720  47.880  1.00  0.00           C
ATOM   2544  O   MET A 165      17.270  51.660  47.030  1.00  0.00           O
ATOM   2545  N   GLU A 166      18.610  50.620  48.550  1.00  0.00           N
ATOM   2546  HN  GLU A 166      19.230  50.810  49.310  1.00  0.00           H
ATOM   2547  CA  GLU A 166      18.350  49.240  48.350  1.00  0.00           C
ATOM   2548  HA  GLU A 166      18.810  49.150  47.380  1.00  0.00           H
ATOM   2549  CB  GLU A 166      19.130  48.400  49.390  1.00  0.00           C
ATOM   2550  HB1 GLU A 166      18.600  48.820  50.270  1.00  0.00           H
ATOM   2551  HB2 GLU A 166      20.170  48.750  49.540  1.00  0.00           H
ATOM   2552  CG  GLU A 166      19.000  46.820  49.500  1.00  0.00           C
ATOM   2553  HG1 GLU A 166      19.130  46.430  48.470  1.00  0.00           H
ATOM   2554  HG2 GLU A 166      17.950  46.650  49.820  1.00  0.00           H
ATOM   2555  CD  GLU A 166      19.940  46.230  50.500  1.00  0.00           C
ATOM   2556  OE1 GLU A 166      20.760  46.870  51.170  1.00  0.00           O
ATOM   2557  OE2 GLU A 166      19.960  44.990  50.530  1.00  0.00           O
ATOM   2558  C   GLU A 166      16.840  48.920  48.430  1.00  0.00           C
ATOM   2559  O   GLU A 166      16.120  49.200  49.420  1.00  0.00           O
ATOM   2560  N   LEU A 167      16.360  48.280  47.320  1.00  0.00           N
ATOM   2561  HN  LEU A 167      17.000  48.140  46.570  1.00  0.00           H
ATOM   2562  CA  LEU A 167      15.030  47.750  47.230  1.00  0.00           C
ATOM   2563  HA  LEU A 167      14.370  48.560  47.520  1.00  0.00           H
ATOM   2564  CB  LEU A 167      14.730  47.330  45.800  1.00  0.00           C
ATOM   2565  HB1 LEU A 167      13.860  46.650  45.710  1.00  0.00           H
ATOM   2566  HB2 LEU A 167      15.680  46.820  45.530  1.00  0.00           H
ATOM   2567  CG  LEU A 167      14.600  48.510  44.740  1.00  0.00           C
ATOM   2568  HG  LEU A 167      15.560  49.050  44.840  1.00  0.00           H
ATOM   2569  CD1 LEU A 167      14.400  47.960  43.330  1.00  0.00           C
ATOM   2570 1HD1 LEU A 167      13.400  47.500  43.240  1.00  0.00           H
ATOM   2571 2HD1 LEU A 167      15.110  47.120  43.140  1.00  0.00           H
ATOM   2572 3HD1 LEU A 167      14.440  48.700  42.500  1.00  0.00           H
ATOM   2573  CD2 LEU A 167      13.560  49.550  45.190  1.00  0.00           C
ATOM   2574 1HD2 LEU A 167      12.560  49.070  45.190  1.00  0.00           H
ATOM   2575 2HD2 LEU A 167      13.450  50.390  44.470  1.00  0.00           H
ATOM   2576 3HD2 LEU A 167      13.770  49.840  46.240  1.00  0.00           H
ATOM   2577  C   LEU A 167      15.030  46.490  48.130  1.00  0.00           C
ATOM   2578  O   LEU A 167      16.100  45.860  48.200  1.00  0.00           O
ATOM   2579  N   PRO A 168      13.920  46.170  48.770  1.00  0.00           N
ATOM   2580  CD  PRO A 168      12.640  46.800  48.630  1.00  0.00           C
ATOM   2581  HD1 PRO A 168      12.540  47.150  47.580  1.00  0.00           H
ATOM   2582  HD2 PRO A 168      12.590  47.700  49.280  1.00  0.00           H
ATOM   2583  CA  PRO A 168      13.880  45.140  49.870  1.00  0.00           C
ATOM   2584  HA  PRO A 168      14.680  45.330  50.580  1.00  0.00           H
ATOM   2585  CB  PRO A 168      12.480  45.410  50.520  1.00  0.00           C
ATOM   2586  HB1 PRO A 168      12.550  46.270  51.220  1.00  0.00           H
ATOM   2587  HB2 PRO A 168      11.940  44.590  51.030  1.00  0.00           H
ATOM   2588  CG  PRO A 168      11.660  45.850  49.320  1.00  0.00           C
ATOM   2589  HG1 PRO A 168      11.430  45.010  48.640  1.00  0.00           H
ATOM   2590  HG2 PRO A 168      10.670  46.230  49.660  1.00  0.00           H
ATOM   2591  C   PRO A 168      13.990  43.680  49.380  1.00  0.00           C
ATOM   2592  O   PRO A 168      14.070  42.710  50.170  1.00  0.00           O
ATOM   2593  N   THR A 169      14.160  43.470  48.050  1.00  0.00           N
ATOM   2594  HN  THR A 169      14.160  44.190  47.360  1.00  0.00           H
ATOM   2595  CA  THR A 169      14.510  42.200  47.420  1.00  0.00           C
ATOM   2596  HA  THR A 169      14.080  41.410  48.030  1.00  0.00           H
ATOM   2597  CB  THR A 169      14.070  42.100  45.950  1.00  0.00           C
ATOM   2598  HB  THR A 169      14.600  41.260  45.440  1.00  0.00           H
ATOM   2599  OG1 THR A 169      14.160  43.390  45.310  1.00  0.00           O
ATOM   2600  HG1 THR A 169      14.030  43.240  44.370  1.00  0.00           H
ATOM   2601  CG2 THR A 169      12.610  41.650  45.820  1.00  0.00           C
ATOM   2602 1HG2 THR A 169      12.390  41.510  44.740  1.00  0.00           H
ATOM   2603 2HG2 THR A 169      11.880  42.320  46.330  1.00  0.00           H
ATOM   2604 3HG2 THR A 169      12.480  40.660  46.300  1.00  0.00           H
ATOM   2605  C   THR A 169      16.100  42.050  47.430  1.00  0.00           C
ATOM   2606  O   THR A 169      16.690  40.980  47.130  1.00  0.00           O
ATOM   2607  N   GLY A 170      16.790  43.080  47.890  1.00  0.00           N
ATOM   2608  HN  GLY A 170      16.320  43.940  48.080  1.00  0.00           H
ATOM   2609  CA  GLY A 170      18.210  43.240  48.010  1.00  0.00           C
ATOM   2610  HA1 GLY A 170      18.680  42.270  48.000  1.00  0.00           H
ATOM   2611  HA2 GLY A 170      18.420  43.720  48.950  1.00  0.00           H
ATOM   2612  C   GLY A 170      18.790  44.040  46.850  1.00  0.00           C
ATOM   2613  O   GLY A 170      20.000  44.200  46.740  1.00  0.00           O
ATOM   2614  N   VAL A 171      17.940  44.520  45.870  1.00  0.00           N
ATOM   2615  HN  VAL A 171      16.950  44.510  45.920  1.00  0.00           H
ATOM   2616  CA  VAL A 171      18.400  45.200  44.620  1.00  0.00           C
ATOM   2617  HA  VAL A 171      19.270  44.650  44.290  1.00  0.00           H
ATOM   2618  CB  VAL A 171      17.300  45.150  43.590  1.00  0.00           C
ATOM   2619  HB  VAL A 171      16.370  45.570  44.030  1.00  0.00           H
ATOM   2620  CG1 VAL A 171      17.710  46.010  42.380  1.00  0.00           C
ATOM   2621 1HG1 VAL A 171      17.670  47.100  42.620  1.00  0.00           H
ATOM   2622 2HG1 VAL A 171      16.960  45.880  41.580  1.00  0.00           H
ATOM   2623 3HG1 VAL A 171      18.670  45.730  41.910  1.00  0.00           H
ATOM   2624  CG2 VAL A 171      17.170  43.610  43.310  1.00  0.00           C
ATOM   2625 1HG2 VAL A 171      16.540  43.060  44.040  1.00  0.00           H
ATOM   2626 2HG2 VAL A 171      18.170  43.140  43.300  1.00  0.00           H
ATOM   2627 3HG2 VAL A 171      16.640  43.410  42.350  1.00  0.00           H
ATOM   2628  C   VAL A 171      19.060  46.610  44.820  1.00  0.00           C
ATOM   2629  O   VAL A 171      18.560  47.530  45.480  1.00  0.00           O
ATOM   2630  N   HSD A 172      20.260  46.790  44.280  1.00  0.00           N
ATOM   2631  HN  HSD A 172      20.640  45.950  43.880  1.00  0.00           H
ATOM   2632  CA  HSD A 172      21.100  48.000  44.310  1.00  0.00           C
ATOM   2633  HA  HSD A 172      20.680  48.730  44.990  1.00  0.00           H
ATOM   2634  CB  HSD A 172      22.570  47.760  44.790  1.00  0.00           C
ATOM   2635  HB1 HSD A 172      23.260  48.590  44.560  1.00  0.00           H
ATOM   2636  HB2 HSD A 172      22.950  46.850  44.270  1.00  0.00           H
ATOM   2637  ND1 HSD A 172      22.100  46.580  46.980  1.00  0.00           N
ATOM   2638  HD1 HSD A 172      21.650  45.750  46.640  1.00  0.00           H
ATOM   2639  CG  HSD A 172      22.610  47.590  46.270  1.00  0.00           C
ATOM   2640  CE1 HSD A 172      22.480  46.750  48.230  1.00  0.00           C
ATOM   2641  HE1 HSD A 172      22.230  46.030  49.000  1.00  0.00           H
ATOM   2642  NE2 HSD A 172      23.070  47.940  48.400  1.00  0.00           N
ATOM   2643  CD2 HSD A 172      23.120  48.540  47.130  1.00  0.00           C
ATOM   2644  HD2 HSD A 172      23.400  49.580  47.040  1.00  0.00           H
ATOM   2645  C   HSD A 172      21.000  48.530  42.890  1.00  0.00           C
ATOM   2646  O   HSD A 172      21.750  48.090  42.020  1.00  0.00           O
ATOM   2647  N   ALA A 173      20.080  49.450  42.710  1.00  0.00           N
ATOM   2648  HN  ALA A 173      19.550  49.730  43.500  1.00  0.00           H
ATOM   2649  CA  ALA A 173      19.650  50.030  41.450  1.00  0.00           C
ATOM   2650  HA  ALA A 173      20.120  49.570  40.590  1.00  0.00           H
ATOM   2651  CB  ALA A 173      18.170  49.760  41.260  1.00  0.00           C
ATOM   2652  HB1 ALA A 173      17.940  48.690  41.130  1.00  0.00           H
ATOM   2653  HB2 ALA A 173      17.700  50.240  40.380  1.00  0.00           H
ATOM   2654  HB3 ALA A 173      17.670  50.100  42.200  1.00  0.00           H
ATOM   2655  C   ALA A 173      20.040  51.530  41.370  1.00  0.00           C
ATOM   2656  O   ALA A 173      20.710  52.110  42.210  1.00  0.00           O
ATOM   2657  N   GLY A 174      19.740  52.190  40.230  1.00  0.00           N
ATOM   2658  HN  GLY A 174      19.330  51.760  39.430  1.00  0.00           H
ATOM   2659  CA  GLY A 174      20.040  53.590  40.120  1.00  0.00           C
ATOM   2660  HA1 GLY A 174      21.070  53.750  39.860  1.00  0.00           H
ATOM   2661  HA2 GLY A 174      19.800  54.140  41.020  1.00  0.00           H
ATOM   2662  C   GLY A 174      19.330  54.300  39.020  1.00  0.00           C
ATOM   2663  O   GLY A 174      18.590  53.730  38.210  1.00  0.00           O
ATOM   2664  N   THR A 175      19.670  55.570  38.840  1.00  0.00           N
ATOM   2665  HN  THR A 175      20.290  56.010  39.490  1.00  0.00           H
ATOM   2666  CA  THR A 175      19.250  56.250  37.610  1.00  0.00           C
ATOM   2667  HA  THR A 175      18.830  55.570  36.890  1.00  0.00           H
ATOM   2668  CB  THR A 175      18.290  57.420  37.900  1.00  0.00           C
ATOM   2669  HB  THR A 175      18.050  57.930  36.940  1.00  0.00           H
ATOM   2670  OG1 THR A 175      18.940  58.390  38.690  1.00  0.00           O
ATOM   2671  HG1 THR A 175      19.640  58.800  38.170  1.00  0.00           H
ATOM   2672  CG2 THR A 175      16.970  57.010  38.590  1.00  0.00           C
ATOM   2673 1HG2 THR A 175      17.250  56.440  39.500  1.00  0.00           H
ATOM   2674 2HG2 THR A 175      16.350  56.260  38.060  1.00  0.00           H
ATOM   2675 3HG2 THR A 175      16.370  57.920  38.820  1.00  0.00           H
ATOM   2676  C   THR A 175      20.580  56.860  37.170  1.00  0.00           C
ATOM   2677  O   THR A 175      21.540  56.850  37.900  1.00  0.00           O
ATOM   2678  N   ASP A 176      20.640  57.270  35.910  1.00  0.00           N
ATOM   2679  HN  ASP A 176      19.900  56.980  35.310  1.00  0.00           H
ATOM   2680  CA  ASP A 176      21.610  58.330  35.410  1.00  0.00           C
ATOM   2681  HA  ASP A 176      22.510  58.140  35.980  1.00  0.00           H
ATOM   2682  CB  ASP A 176      21.810  58.000  33.870  1.00  0.00           C
ATOM   2683  HB1 ASP A 176      21.960  56.910  33.730  1.00  0.00           H
ATOM   2684  HB2 ASP A 176      22.700  58.580  33.550  1.00  0.00           H
ATOM   2685  CG  ASP A 176      20.620  58.330  33.050  1.00  0.00           C
ATOM   2686  OD1 ASP A 176      20.610  57.800  31.910  1.00  0.00           O
ATOM   2687  OD2 ASP A 176      19.780  59.170  33.520  1.00  0.00           O
ATOM   2688  C   ASP A 176      21.200  59.750  35.880  1.00  0.00           C
ATOM   2689  O   ASP A 176      20.320  59.930  36.680  1.00  0.00           O
ATOM   2690  N   LEU A 177      22.000  60.750  35.370  1.00  0.00           N
ATOM   2691  HN  LEU A 177      22.700  60.530  34.700  1.00  0.00           H
ATOM   2692  CA  LEU A 177      21.840  62.190  35.740  1.00  0.00           C
ATOM   2693  HA  LEU A 177      21.190  62.260  36.600  1.00  0.00           H
ATOM   2694  CB  LEU A 177      23.240  62.840  35.990  1.00  0.00           C
ATOM   2695  HB1 LEU A 177      23.160  63.930  36.190  1.00  0.00           H
ATOM   2696  HB2 LEU A 177      24.050  62.630  35.250  1.00  0.00           H
ATOM   2697  CG  LEU A 177      23.770  62.320  37.430  1.00  0.00           C
ATOM   2698  HG  LEU A 177      22.890  62.050  38.040  1.00  0.00           H
ATOM   2699  CD1 LEU A 177      24.640  61.140  37.060  1.00  0.00           C
ATOM   2700 1HD1 LEU A 177      24.060  60.200  36.950  1.00  0.00           H
ATOM   2701 2HD1 LEU A 177      25.390  61.030  37.870  1.00  0.00           H
ATOM   2702 3HD1 LEU A 177      25.080  61.170  36.040  1.00  0.00           H
ATOM   2703  CD2 LEU A 177      24.520  63.450  38.050  1.00  0.00           C
ATOM   2704 1HD2 LEU A 177      25.300  63.850  37.360  1.00  0.00           H
ATOM   2705 2HD2 LEU A 177      25.010  63.270  39.030  1.00  0.00           H
ATOM   2706 3HD2 LEU A 177      23.770  64.260  38.150  1.00  0.00           H
ATOM   2707  C   LEU A 177      21.050  62.890  34.760  1.00  0.00           C
ATOM   2708  O   LEU A 177      20.850  64.130  34.850  1.00  0.00           O
ATOM   2709  N   GLU A 178      20.630  62.190  33.740  1.00  0.00           N
ATOM   2710  HN  GLU A 178      21.000  61.300  33.460  1.00  0.00           H
ATOM   2711  CA  GLU A 178      19.540  62.570  32.840  1.00  0.00           C
ATOM   2712  HA  GLU A 178      19.450  63.650  32.850  1.00  0.00           H
ATOM   2713  CB  GLU A 178      19.580  61.920  31.420  1.00  0.00           C
ATOM   2714  HB1 GLU A 178      18.660  62.160  30.850  1.00  0.00           H
ATOM   2715  HB2 GLU A 178      19.710  60.820  31.560  1.00  0.00           H
ATOM   2716  CG  GLU A 178      20.760  62.360  30.460  1.00  0.00           C
ATOM   2717  HG1 GLU A 178      21.770  62.100  30.840  1.00  0.00           H
ATOM   2718  HG2 GLU A 178      20.710  63.460  30.280  1.00  0.00           H
ATOM   2719  CD  GLU A 178      20.610  61.680  29.060  1.00  0.00           C
ATOM   2720  OE1 GLU A 178      19.800  62.120  28.240  1.00  0.00           O
ATOM   2721  OE2 GLU A 178      21.200  60.610  28.910  1.00  0.00           O
ATOM   2722  C   GLU A 178      18.250  62.150  33.490  1.00  0.00           C
ATOM   2723  O   GLU A 178      17.180  62.590  33.110  1.00  0.00           O
ATOM   2724  N   GLY A 179      18.310  61.320  34.600  1.00  0.00           N
ATOM   2725  HN  GLY A 179      19.210  61.070  34.930  1.00  0.00           H
ATOM   2726  CA  GLY A 179      17.080  60.950  35.410  1.00  0.00           C
ATOM   2727  HA1 GLY A 179      16.380  61.770  35.420  1.00  0.00           H
ATOM   2728  HA2 GLY A 179      17.450  60.670  36.380  1.00  0.00           H
ATOM   2729  C   GLY A 179      16.360  59.790  34.860  1.00  0.00           C
ATOM   2730  O   GLY A 179      15.160  59.710  35.020  1.00  0.00           O
ATOM   2731  N   ASN A 180      17.040  58.830  34.250  1.00  0.00           N
ATOM   2732  HN  ASN A 180      18.000  58.870  33.980  1.00  0.00           H
ATOM   2733  CA  ASN A 180      16.280  57.750  33.660  1.00  0.00           C
ATOM   2734  HA  ASN A 180      15.240  57.810  33.960  1.00  0.00           H
ATOM   2735  CB  ASN A 180      16.500  57.700  32.120  1.00  0.00           C
ATOM   2736  HB1 ASN A 180      15.980  56.800  31.740  1.00  0.00           H
ATOM   2737  HB2 ASN A 180      17.590  57.650  31.890  1.00  0.00           H
ATOM   2738  CG  ASN A 180      15.970  58.980  31.570  1.00  0.00           C
ATOM   2739  OD1 ASN A 180      14.740  59.230  31.630  1.00  0.00           O
ATOM   2740  ND2 ASN A 180      16.910  59.860  31.100  1.00  0.00           N
ATOM   2741 1HD2 ASN A 180      16.660  60.770  30.770  1.00  0.00           H
ATOM   2742 2HD2 ASN A 180      17.740  59.480  30.700  1.00  0.00           H
ATOM   2743  C   ASN A 180      16.750  56.440  34.270  1.00  0.00           C
ATOM   2744  O   ASN A 180      17.910  56.100  34.570  1.00  0.00           O
ATOM   2745  N   PHE A 181      15.890  55.500  34.530  1.00  0.00           N
ATOM   2746  HN  PHE A 181      14.970  55.600  34.150  1.00  0.00           H
ATOM   2747  CA  PHE A 181      16.200  54.260  35.330  1.00  0.00           C
ATOM   2748  HA  PHE A 181      16.700  54.630  36.220  1.00  0.00           H
ATOM   2749  CB  PHE A 181      14.920  53.450  35.690  1.00  0.00           C
ATOM   2750  HB1 PHE A 181      15.000  52.390  36.040  1.00  0.00           H
ATOM   2751  HB2 PHE A 181      14.300  53.580  34.780  1.00  0.00           H
ATOM   2752  CG  PHE A 181      14.100  54.020  36.850  1.00  0.00           C
ATOM   2753  CD1 PHE A 181      14.730  54.370  38.090  1.00  0.00           C
ATOM   2754  HD1 PHE A 181      15.720  54.050  38.370  1.00  0.00           H
ATOM   2755  CE1 PHE A 181      13.970  55.060  38.980  1.00  0.00           C
ATOM   2756  HE1 PHE A 181      14.400  55.300  39.940  1.00  0.00           H
ATOM   2757  CZ  PHE A 181      12.690  55.540  38.730  1.00  0.00           C
ATOM   2758  HZ  PHE A 181      12.160  56.100  39.480  1.00  0.00           H
ATOM   2759  CD2 PHE A 181      12.770  54.370  36.620  1.00  0.00           C
ATOM   2760  HD2 PHE A 181      12.270  54.130  35.700  1.00  0.00           H
ATOM   2761  CE2 PHE A 181      12.060  55.080  37.550  1.00  0.00           C
ATOM   2762  HE2 PHE A 181      11.030  55.350  37.380  1.00  0.00           H
ATOM   2763  C   PHE A 181      17.090  53.240  34.630  1.00  0.00           C
ATOM   2764  O   PHE A 181      16.950  52.840  33.490  1.00  0.00           O
ATOM   2765  N   TYR A 182      18.120  52.770  35.420  1.00  0.00           N
ATOM   2766  HN  TYR A 182      18.300  53.140  36.330  1.00  0.00           H
ATOM   2767  CA  TYR A 182      18.860  51.540  35.060  1.00  0.00           C
ATOM   2768  HA  TYR A 182      18.860  51.470  33.980  1.00  0.00           H
ATOM   2769  CB  TYR A 182      20.270  51.520  35.620  1.00  0.00           C
ATOM   2770  HB1 TYR A 182      20.780  50.550  35.460  1.00  0.00           H
ATOM   2771  HB2 TYR A 182      20.240  51.690  36.720  1.00  0.00           H
ATOM   2772  CG  TYR A 182      21.100  52.520  34.880  1.00  0.00           C
ATOM   2773  CD1 TYR A 182      21.360  52.420  33.470  1.00  0.00           C
ATOM   2774  HD1 TYR A 182      20.840  51.670  32.890  1.00  0.00           H
ATOM   2775  CE1 TYR A 182      22.150  53.380  32.870  1.00  0.00           C
ATOM   2776  HE1 TYR A 182      22.500  53.330  31.850  1.00  0.00           H
ATOM   2777  CZ  TYR A 182      22.720  54.420  33.640  1.00  0.00           C
ATOM   2778  OH  TYR A 182      23.640  55.220  32.960  1.00  0.00           O
ATOM   2779  HH  TYR A 182      24.140  55.730  33.610  1.00  0.00           H
ATOM   2780  CD2 TYR A 182      21.700  53.540  35.650  1.00  0.00           C
ATOM   2781  HD2 TYR A 182      21.460  53.570  36.700  1.00  0.00           H
ATOM   2782  CE2 TYR A 182      22.530  54.470  34.980  1.00  0.00           C
ATOM   2783  HE2 TYR A 182      22.930  55.210  35.660  1.00  0.00           H
ATOM   2784  C   TYR A 182      18.190  50.190  35.300  1.00  0.00           C
ATOM   2785  O   TYR A 182      17.840  49.850  36.410  1.00  0.00           O
ATOM   2786  N   GLY A 183      17.900  49.430  34.230  1.00  0.00           N
ATOM   2787  HN  GLY A 183      18.260  49.770  33.360  1.00  0.00           H
ATOM   2788  CA  GLY A 183      17.170  48.150  34.250  1.00  0.00           C
ATOM   2789  HA1 GLY A 183      17.500  47.580  35.110  1.00  0.00           H
ATOM   2790  HA2 GLY A 183      17.350  47.550  33.370  1.00  0.00           H
ATOM   2791  C   GLY A 183      15.670  48.290  34.510  1.00  0.00           C
ATOM   2792  O   GLY A 183      15.100  49.390  34.460  1.00  0.00           O
ATOM   2793  N   PRO A 184      14.910  47.160  34.790  1.00  0.00           N
ATOM   2794  CD  PRO A 184      15.410  45.810  35.080  1.00  0.00           C
ATOM   2795  HD1 PRO A 184      16.060  45.920  35.970  1.00  0.00           H
ATOM   2796  HD2 PRO A 184      16.040  45.460  34.230  1.00  0.00           H
ATOM   2797  CA  PRO A 184      13.420  47.230  34.810  1.00  0.00           C
ATOM   2798  HA  PRO A 184      12.980  47.790  33.990  1.00  0.00           H
ATOM   2799  CB  PRO A 184      13.020  45.720  34.670  1.00  0.00           C
ATOM   2800  HB1 PRO A 184      13.060  45.490  33.580  1.00  0.00           H
ATOM   2801  HB2 PRO A 184      12.000  45.500  35.040  1.00  0.00           H
ATOM   2802  CG  PRO A 184      14.190  44.940  35.380  1.00  0.00           C
ATOM   2803  HG1 PRO A 184      14.050  44.830  36.480  1.00  0.00           H
ATOM   2804  HG2 PRO A 184      14.440  43.940  34.980  1.00  0.00           H
ATOM   2805  C   PRO A 184      12.940  47.730  36.130  1.00  0.00           C
ATOM   2806  O   PRO A 184      11.730  47.900  36.190  1.00  0.00           O
ATOM   2807  N   PHE A 185      13.750  47.890  37.150  1.00  0.00           N
ATOM   2808  HN  PHE A 185      14.670  47.510  37.190  1.00  0.00           H
ATOM   2809  CA  PHE A 185      13.430  48.400  38.440  1.00  0.00           C
ATOM   2810  HA  PHE A 185      12.710  47.730  38.890  1.00  0.00           H
ATOM   2811  CB  PHE A 185      14.690  48.370  39.290  1.00  0.00           C
ATOM   2812  HB1 PHE A 185      14.590  48.710  40.340  1.00  0.00           H
ATOM   2813  HB2 PHE A 185      15.480  49.000  38.830  1.00  0.00           H
ATOM   2814  CG  PHE A 185      15.280  46.950  39.300  1.00  0.00           C
ATOM   2815  CD1 PHE A 185      14.520  45.940  40.030  1.00  0.00           C
ATOM   2816  HD1 PHE A 185      13.670  46.270  40.610  1.00  0.00           H
ATOM   2817  CE1 PHE A 185      14.950  44.620  40.080  1.00  0.00           C
ATOM   2818  HE1 PHE A 185      14.380  43.970  40.730  1.00  0.00           H
ATOM   2819  CZ  PHE A 185      16.140  44.270  39.500  1.00  0.00           C
ATOM   2820  HZ  PHE A 185      16.540  43.270  39.390  1.00  0.00           H
ATOM   2821  CD2 PHE A 185      16.510  46.540  38.770  1.00  0.00           C
ATOM   2822  HD2 PHE A 185      17.030  47.340  38.260  1.00  0.00           H
ATOM   2823  CE2 PHE A 185      16.930  45.250  38.860  1.00  0.00           C
ATOM   2824  HE2 PHE A 185      17.880  44.990  38.430  1.00  0.00           H
ATOM   2825  C   PHE A 185      12.800  49.840  38.510  1.00  0.00           C
ATOM   2826  O   PHE A 185      13.010  50.680  37.640  1.00  0.00           O
ATOM   2827  N   VAL A 186      12.030  50.130  39.570  1.00  0.00           N
ATOM   2828  HN  VAL A 186      11.590  49.350  40.010  1.00  0.00           H
ATOM   2829  CA  VAL A 186      11.630  51.520  39.860  1.00  0.00           C
ATOM   2830  HA  VAL A 186      12.170  52.170  39.180  1.00  0.00           H
ATOM   2831  CB  VAL A 186      10.140  51.710  39.490  1.00  0.00           C
ATOM   2832  HB  VAL A 186       9.940  52.810  39.560  1.00  0.00           H
ATOM   2833  CG1 VAL A 186       9.950  51.320  38.060  1.00  0.00           C
ATOM   2834 1HG1 VAL A 186      10.060  50.230  37.910  1.00  0.00           H
ATOM   2835 2HG1 VAL A 186      10.650  51.890  37.400  1.00  0.00           H
ATOM   2836 3HG1 VAL A 186       8.980  51.690  37.660  1.00  0.00           H
ATOM   2837  CG2 VAL A 186       9.210  50.940  40.420  1.00  0.00           C
ATOM   2838 1HG2 VAL A 186       8.190  51.370  40.400  1.00  0.00           H
ATOM   2839 2HG2 VAL A 186       9.540  51.020  41.480  1.00  0.00           H
ATOM   2840 3HG2 VAL A 186       9.150  49.870  40.160  1.00  0.00           H
ATOM   2841  C   VAL A 186      12.000  51.980  41.310  1.00  0.00           C
ATOM   2842  O   VAL A 186      12.560  51.160  42.120  1.00  0.00           O
ATOM   2843  N   ASP A 187      11.680  53.240  41.610  1.00  0.00           N
ATOM   2844  HN  ASP A 187      11.280  53.840  40.930  1.00  0.00           H
ATOM   2845  CA  ASP A 187      11.940  53.910  42.900  1.00  0.00           C
ATOM   2846  HA  ASP A 187      12.630  53.280  43.440  1.00  0.00           H
ATOM   2847  CB  ASP A 187      12.610  55.280  42.720  1.00  0.00           C
ATOM   2848  HB1 ASP A 187      13.400  55.110  41.950  1.00  0.00           H
ATOM   2849  HB2 ASP A 187      13.160  55.570  43.640  1.00  0.00           H
ATOM   2850  CG  ASP A 187      11.770  56.400  42.210  1.00  0.00           C
ATOM   2851  OD1 ASP A 187      10.540  56.190  41.820  1.00  0.00           O
ATOM   2852  OD2 ASP A 187      12.280  57.560  42.180  1.00  0.00           O
ATOM   2853  C   ASP A 187      10.670  54.080  43.810  1.00  0.00           C
ATOM   2854  O   ASP A 187      10.750  54.300  45.020  1.00  0.00           O
ATOM   2855  N   ARG A 188       9.420  53.890  43.330  1.00  0.00           N
ATOM   2856  HN  ARG A 188       9.290  53.630  42.380  1.00  0.00           H
ATOM   2857  CA  ARG A 188       8.240  53.830  44.150  1.00  0.00           C
ATOM   2858  HA  ARG A 188       8.410  54.550  44.930  1.00  0.00           H
ATOM   2859  CB  ARG A 188       7.110  54.510  43.340  1.00  0.00           C
ATOM   2860  HB1 ARG A 188       7.520  55.450  42.920  1.00  0.00           H
ATOM   2861  HB2 ARG A 188       6.170  54.600  43.930  1.00  0.00           H
ATOM   2862  CG  ARG A 188       6.820  53.690  42.050  1.00  0.00           C
ATOM   2863  HG1 ARG A 188       6.440  52.700  42.380  1.00  0.00           H
ATOM   2864  HG2 ARG A 188       7.690  53.520  41.390  1.00  0.00           H
ATOM   2865  CD  ARG A 188       5.740  54.290  41.130  1.00  0.00           C
ATOM   2866  HD1 ARG A 188       6.040  55.310  40.800  1.00  0.00           H
ATOM   2867  HD2 ARG A 188       4.800  54.310  41.730  1.00  0.00           H
ATOM   2868  NE  ARG A 188       5.430  53.410  39.960  1.00  0.00           N
ATOM   2869  HE  ARG A 188       4.570  52.910  39.940  1.00  0.00           H
ATOM   2870  CZ  ARG A 188       6.130  53.500  38.800  1.00  0.00           C
ATOM   2871  NH1 ARG A 188       7.290  53.940  38.510  1.00  0.00           N
ATOM   2872 1HH1 ARG A 188       7.720  54.610  39.110  1.00  0.00           H
ATOM   2873 2HH1 ARG A 188       7.630  53.840  37.570  1.00  0.00           H
ATOM   2874  NH2 ARG A 188       5.630  52.850  37.780  1.00  0.00           N
ATOM   2875 1HH2 ARG A 188       4.680  52.610  37.940  1.00  0.00           H
ATOM   2876 2HH2 ARG A 188       6.180  52.930  36.940  1.00  0.00           H
ATOM   2877  C   ARG A 188       7.800  52.480  44.800  1.00  0.00           C
ATOM   2878  O   ARG A 188       8.150  51.400  44.410  1.00  0.00           O
ATOM   2879  N   GLN A 189       6.900  52.480  45.770  1.00  0.00           N
ATOM   2880  HN  GLN A 189       6.680  53.390  46.110  1.00  0.00           H
ATOM   2881  CA  GLN A 189       6.300  51.370  46.600  1.00  0.00           C
ATOM   2882  HA  GLN A 189       7.040  51.000  47.290  1.00  0.00           H
ATOM   2883  CB  GLN A 189       5.070  51.860  47.430  1.00  0.00           C
ATOM   2884  HB1 GLN A 189       4.300  52.120  46.670  1.00  0.00           H
ATOM   2885  HB2 GLN A 189       5.250  52.820  47.980  1.00  0.00           H
ATOM   2886  CG  GLN A 189       4.490  50.930  48.570  1.00  0.00           C
ATOM   2887  HG1 GLN A 189       4.020  50.100  48.000  1.00  0.00           H
ATOM   2888  HG2 GLN A 189       3.780  51.510  49.210  1.00  0.00           H
ATOM   2889  CD  GLN A 189       5.620  50.350  49.330  1.00  0.00           C
ATOM   2890  OE1 GLN A 189       6.110  49.290  48.950  1.00  0.00           O
ATOM   2891  NE2 GLN A 189       6.040  50.960  50.440  1.00  0.00           N
ATOM   2892 1HE2 GLN A 189       6.890  50.590  50.820  1.00  0.00           H
ATOM   2893 2HE2 GLN A 189       5.620  51.760  50.860  1.00  0.00           H
ATOM   2894  C   GLN A 189       5.820  50.190  45.720  1.00  0.00           C
ATOM   2895  O   GLN A 189       5.210  50.400  44.650  1.00  0.00           O
ATOM   2896  N   THR A 190       6.160  48.910  46.160  1.00  0.00           N
ATOM   2897  HN  THR A 190       6.530  48.850  47.080  1.00  0.00           H
ATOM   2898  CA  THR A 190       6.140  47.690  45.400  1.00  0.00           C
ATOM   2899  HA  THR A 190       5.970  46.870  46.090  1.00  0.00           H
ATOM   2900  CB  THR A 190       5.010  47.370  44.440  1.00  0.00           C
ATOM   2901  HB  THR A 190       4.910  48.170  43.680  1.00  0.00           H
ATOM   2902  OG1 THR A 190       3.770  47.210  45.100  1.00  0.00           O
ATOM   2903  HG1 THR A 190       3.180  47.540  44.420  1.00  0.00           H
ATOM   2904  CG2 THR A 190       5.200  46.080  43.650  1.00  0.00           C
ATOM   2905 1HG2 THR A 190       4.250  45.830  43.120  1.00  0.00           H
ATOM   2906 2HG2 THR A 190       5.340  45.250  44.370  1.00  0.00           H
ATOM   2907 3HG2 THR A 190       6.040  46.080  42.920  1.00  0.00           H
ATOM   2908  C   THR A 190       7.540  47.440  44.790  1.00  0.00           C
ATOM   2909  O   THR A 190       7.980  48.200  43.920  1.00  0.00           O
ATOM   2910  N   ALA A 191       8.280  46.340  45.230  1.00  0.00           N
ATOM   2911  HN  ALA A 191       7.810  45.760  45.890  1.00  0.00           H
ATOM   2912  CA  ALA A 191       9.620  46.130  44.670  1.00  0.00           C
ATOM   2913  HA  ALA A 191       9.890  46.970  44.060  1.00  0.00           H
ATOM   2914  CB  ALA A 191      10.670  45.980  45.830  1.00  0.00           C
ATOM   2915  HB1 ALA A 191      11.680  45.660  45.490  1.00  0.00           H
ATOM   2916  HB2 ALA A 191      10.270  45.220  46.540  1.00  0.00           H
ATOM   2917  HB3 ALA A 191      10.910  46.950  46.320  1.00  0.00           H
ATOM   2918  C   ALA A 191       9.640  44.940  43.810  1.00  0.00           C
ATOM   2919  O   ALA A 191       8.940  44.000  44.080  1.00  0.00           O
ATOM   2920  N   GLN A 192      10.450  44.970  42.740  1.00  0.00           N
ATOM   2921  HN  GLN A 192      10.920  45.820  42.510  1.00  0.00           H
ATOM   2922  CA  GLN A 192      10.710  43.820  41.820  1.00  0.00           C
ATOM   2923  HA  GLN A 192      10.020  43.000  41.920  1.00  0.00           H
ATOM   2924  CB  GLN A 192      10.910  44.410  40.460  1.00  0.00           C
ATOM   2925  HB1 GLN A 192      11.370  43.650  39.780  1.00  0.00           H
ATOM   2926  HB2 GLN A 192      11.720  45.180  40.440  1.00  0.00           H
ATOM   2927  CG  GLN A 192       9.590  44.770  39.720  1.00  0.00           C
ATOM   2928  HG1 GLN A 192       9.130  45.620  40.260  1.00  0.00           H
ATOM   2929  HG2 GLN A 192       8.990  43.850  39.550  1.00  0.00           H
ATOM   2930  CD  GLN A 192       9.830  45.210  38.270  1.00  0.00           C
ATOM   2931  OE1 GLN A 192      10.300  44.470  37.410  1.00  0.00           O
ATOM   2932  NE2 GLN A 192       9.600  46.520  37.850  1.00  0.00           N
ATOM   2933 1HE2 GLN A 192      10.090  46.830  37.040  1.00  0.00           H
ATOM   2934 2HE2 GLN A 192       9.380  47.270  38.480  1.00  0.00           H
ATOM   2935  C   GLN A 192      12.050  43.160  42.230  1.00  0.00           C
ATOM   2936  O   GLN A 192      12.920  43.730  42.900  1.00  0.00           O
ATOM   2937  N   ALA A 193      12.220  41.880  41.750  1.00  0.00           N
ATOM   2938  HN  ALA A 193      11.530  41.620  41.080  1.00  0.00           H
ATOM   2939  CA  ALA A 193      13.350  41.100  41.990  1.00  0.00           C
ATOM   2940  HA  ALA A 193      13.810  41.590  42.840  1.00  0.00           H
ATOM   2941  CB  ALA A 193      13.020  39.700  42.410  1.00  0.00           C
ATOM   2942  HB1 ALA A 193      12.410  39.750  43.340  1.00  0.00           H
ATOM   2943  HB2 ALA A 193      13.920  39.120  42.700  1.00  0.00           H
ATOM   2944  HB3 ALA A 193      12.420  39.150  41.650  1.00  0.00           H
ATOM   2945  C   ALA A 193      14.150  41.080  40.710  1.00  0.00           C
ATOM   2946  O   ALA A 193      13.530  41.160  39.620  1.00  0.00           O
ATOM   2947  N   ALA A 194      15.460  40.840  40.780  1.00  0.00           N
ATOM   2948  HN  ALA A 194      15.880  40.720  41.680  1.00  0.00           H
ATOM   2949  CA  ALA A 194      16.340  40.550  39.670  1.00  0.00           C
ATOM   2950  HA  ALA A 194      15.920  41.190  38.920  1.00  0.00           H
ATOM   2951  CB  ALA A 194      17.790  40.900  40.050  1.00  0.00           C
ATOM   2952  HB1 ALA A 194      17.960  41.880  40.540  1.00  0.00           H
ATOM   2953  HB2 ALA A 194      18.470  40.840  39.170  1.00  0.00           H
ATOM   2954  HB3 ALA A 194      18.250  40.140  40.730  1.00  0.00           H
ATOM   2955  C   ALA A 194      16.330  39.100  39.300  1.00  0.00           C
ATOM   2956  O   ALA A 194      16.330  38.260  40.200  1.00  0.00           O
ATOM   2957  N   GLY A 195      16.370  38.770  37.920  1.00  0.00           N
ATOM   2958  HN  GLY A 195      16.170  39.460  37.230  1.00  0.00           H
ATOM   2959  CA  GLY A 195      16.500  37.500  37.370  1.00  0.00           C
ATOM   2960  HA1 GLY A 195      16.340  37.550  36.300  1.00  0.00           H
ATOM   2961  HA2 GLY A 195      15.670  36.970  37.800  1.00  0.00           H
ATOM   2962  C   GLY A 195      17.840  36.830  37.770  1.00  0.00           C
ATOM   2963  O   GLY A 195      18.580  37.260  38.610  1.00  0.00           O
ATOM   2964  N   THR A 196      18.160  35.630  37.240  1.00  0.00           N
ATOM   2965  HN  THR A 196      17.620  35.180  36.540  1.00  0.00           H
ATOM   2966  CA  THR A 196      19.460  35.020  37.500  1.00  0.00           C
ATOM   2967  HA  THR A 196      19.700  35.240  38.530  1.00  0.00           H
ATOM   2968  CB  THR A 196      19.410  33.540  37.460  1.00  0.00           C
ATOM   2969  HB  THR A 196      20.360  33.030  37.720  1.00  0.00           H
ATOM   2970  OG1 THR A 196      18.960  33.170  36.160  1.00  0.00           O
ATOM   2971  HG1 THR A 196      19.560  33.440  35.460  1.00  0.00           H
ATOM   2972  CG2 THR A 196      18.410  32.950  38.470  1.00  0.00           C
ATOM   2973 1HG2 THR A 196      17.380  33.340  38.320  1.00  0.00           H
ATOM   2974 2HG2 THR A 196      18.620  33.240  39.520  1.00  0.00           H
ATOM   2975 3HG2 THR A 196      18.420  31.840  38.460  1.00  0.00           H
ATOM   2976  C   THR A 196      20.720  35.580  36.810  1.00  0.00           C
ATOM   2977  O   THR A 196      20.650  36.130  35.730  1.00  0.00           O
ATOM   2978  N   ASP A 197      21.860  35.450  37.510  1.00  0.00           N
ATOM   2979  HN  ASP A 197      21.930  34.920  38.360  1.00  0.00           H
ATOM   2980  CA  ASP A 197      23.150  36.000  37.110  1.00  0.00           C
ATOM   2981  HA  ASP A 197      23.010  37.070  37.140  1.00  0.00           H
ATOM   2982  CB  ASP A 197      24.100  35.790  38.300  1.00  0.00           C
ATOM   2983  HB1 ASP A 197      24.500  34.760  38.220  1.00  0.00           H
ATOM   2984  HB2 ASP A 197      23.600  35.880  39.290  1.00  0.00           H
ATOM   2985  CG  ASP A 197      25.240  36.770  38.290  1.00  0.00           C
ATOM   2986  OD1 ASP A 197      26.120  36.510  39.140  1.00  0.00           O
ATOM   2987  OD2 ASP A 197      25.260  37.760  37.530  1.00  0.00           O
ATOM   2988  C   ASP A 197      23.700  35.490  35.790  1.00  0.00           C
ATOM   2989  O   ASP A 197      23.270  34.440  35.330  1.00  0.00           O
ATOM   2990  N   THR A 198      24.500  36.320  35.050  1.00  0.00           N
ATOM   2991  HN  THR A 198      24.820  37.090  35.590  1.00  0.00           H
ATOM   2992  CA  THR A 198      25.140  35.950  33.830  1.00  0.00           C
ATOM   2993  HA  THR A 198      25.210  34.870  33.760  1.00  0.00           H
ATOM   2994  CB  THR A 198      24.380  36.390  32.560  1.00  0.00           C
ATOM   2995  HB  THR A 198      24.430  37.500  32.600  1.00  0.00           H
ATOM   2996  OG1 THR A 198      22.990  35.990  32.500  1.00  0.00           O
ATOM   2997  HG1 THR A 198      22.600  36.630  33.100  1.00  0.00           H
ATOM   2998  CG2 THR A 198      25.120  35.880  31.280  1.00  0.00           C
ATOM   2999 1HG2 THR A 198      25.040  34.770  31.170  1.00  0.00           H
ATOM   3000 2HG2 THR A 198      26.210  36.070  31.240  1.00  0.00           H
ATOM   3001 3HG2 THR A 198      24.590  36.360  30.420  1.00  0.00           H
ATOM   3002  C   THR A 198      26.540  36.400  33.890  1.00  0.00           C
ATOM   3003  O   THR A 198      26.760  37.560  34.310  1.00  0.00           O
ATOM   3004  N   THR A 199      27.500  35.630  33.560  1.00  0.00           N
ATOM   3005  HN  THR A 199      27.300  34.690  33.290  1.00  0.00           H
ATOM   3006  CA  THR A 199      28.840  36.060  33.530  1.00  0.00           C
ATOM   3007  HA  THR A 199      28.970  36.940  34.140  1.00  0.00           H
ATOM   3008  CB  THR A 199      29.700  35.010  34.210  1.00  0.00           C
ATOM   3009  HB  THR A 199      29.440  33.980  33.880  1.00  0.00           H
ATOM   3010  OG1 THR A 199      29.540  35.010  35.610  1.00  0.00           O
ATOM   3011  HG1 THR A 199      28.910  34.310  35.830  1.00  0.00           H
ATOM   3012  CG2 THR A 199      31.210  35.270  33.980  1.00  0.00           C
ATOM   3013 1HG2 THR A 199      31.730  34.650  34.740  1.00  0.00           H
ATOM   3014 2HG2 THR A 199      31.450  36.330  34.220  1.00  0.00           H
ATOM   3015 3HG2 THR A 199      31.550  35.130  32.930  1.00  0.00           H
ATOM   3016  C   THR A 199      29.290  36.510  32.120  1.00  0.00           C
ATOM   3017  O   THR A 199      29.090  35.860  31.140  1.00  0.00           O
ATOM   3018  N   ILE A 200      29.890  37.750  32.120  1.00  0.00           N
ATOM   3019  HN  ILE A 200      30.340  38.130  32.930  1.00  0.00           H
ATOM   3020  CA  ILE A 200      30.390  38.470  30.940  1.00  0.00           C
ATOM   3021  HA  ILE A 200      29.560  38.420  30.260  1.00  0.00           H
ATOM   3022  CB  ILE A 200      30.590  39.980  31.120  1.00  0.00           C
ATOM   3023  HB  ILE A 200      31.550  40.140  31.660  1.00  0.00           H
ATOM   3024  CG2 ILE A 200      30.770  40.680  29.840  1.00  0.00           C
ATOM   3025 1HG2 ILE A 200      29.970  40.360  29.140  1.00  0.00           H
ATOM   3026 2HG2 ILE A 200      31.760  40.480  29.380  1.00  0.00           H
ATOM   3027 3HG2 ILE A 200      30.700  41.790  29.910  1.00  0.00           H
ATOM   3028  CG1 ILE A 200      29.410  40.640  31.860  1.00  0.00           C
ATOM   3029 1HG1 ILE A 200      29.460  41.750  31.810  1.00  0.00           H
ATOM   3030 2HG1 ILE A 200      29.370  40.470  32.960  1.00  0.00           H
ATOM   3031  CD  ILE A 200      27.950  40.230  31.440  1.00  0.00           C
ATOM   3032  HD1 ILE A 200      27.710  39.150  31.480  1.00  0.00           H
ATOM   3033  HD2 ILE A 200      27.930  40.500  30.360  1.00  0.00           H
ATOM   3034  HD3 ILE A 200      27.160  40.790  31.980  1.00  0.00           H
ATOM   3035  C   ILE A 200      31.610  37.840  30.400  1.00  0.00           C
ATOM   3036  O   ILE A 200      32.750  37.850  30.900  1.00  0.00           O
ATOM   3037  N   THR A 201      31.410  37.150  29.270  1.00  0.00           N
ATOM   3038  HN  THR A 201      30.480  37.260  28.930  1.00  0.00           H
ATOM   3039  CA  THR A 201      32.510  36.430  28.660  1.00  0.00           C
ATOM   3040  HA  THR A 201      32.820  35.700  29.380  1.00  0.00           H
ATOM   3041  CB  THR A 201      31.990  35.530  27.620  1.00  0.00           C
ATOM   3042  HB  THR A 201      31.570  36.120  26.780  1.00  0.00           H
ATOM   3043  OG1 THR A 201      30.930  34.690  28.090  1.00  0.00           O
ATOM   3044  HG1 THR A 201      30.320  34.680  27.350  1.00  0.00           H
ATOM   3045  CG2 THR A 201      33.060  34.600  27.080  1.00  0.00           C
ATOM   3046 1HG2 THR A 201      33.990  35.110  26.770  1.00  0.00           H
ATOM   3047 2HG2 THR A 201      32.670  34.000  26.230  1.00  0.00           H
ATOM   3048 3HG2 THR A 201      33.330  33.920  27.930  1.00  0.00           H
ATOM   3049  C   THR A 201      33.660  37.260  28.150  1.00  0.00           C
ATOM   3050  O   THR A 201      34.860  36.930  28.260  1.00  0.00           O
ATOM   3051  N   VAL A 202      33.300  38.390  27.490  1.00  0.00           N
ATOM   3052  HN  VAL A 202      32.330  38.610  27.400  1.00  0.00           H
ATOM   3053  CA  VAL A 202      34.290  39.340  27.040  1.00  0.00           C
ATOM   3054  HA  VAL A 202      34.970  38.850  26.360  1.00  0.00           H
ATOM   3055  CB  VAL A 202      33.660  40.410  26.140  1.00  0.00           C
ATOM   3056  HB  VAL A 202      32.900  40.030  25.420  1.00  0.00           H
ATOM   3057  CG1 VAL A 202      32.910  41.440  26.920  1.00  0.00           C
ATOM   3058 1HG1 VAL A 202      32.040  40.890  27.340  1.00  0.00           H
ATOM   3059 2HG1 VAL A 202      32.450  42.140  26.190  1.00  0.00           H
ATOM   3060 3HG1 VAL A 202      33.470  42.100  27.610  1.00  0.00           H
ATOM   3061  CG2 VAL A 202      34.770  40.970  25.160  1.00  0.00           C
ATOM   3062 1HG2 VAL A 202      35.570  41.400  25.800  1.00  0.00           H
ATOM   3063 2HG2 VAL A 202      34.310  41.680  24.450  1.00  0.00           H
ATOM   3064 3HG2 VAL A 202      35.150  40.120  24.560  1.00  0.00           H
ATOM   3065  C   VAL A 202      35.180  39.890  28.110  1.00  0.00           C
ATOM   3066  O   VAL A 202      36.390  40.110  27.830  1.00  0.00           O
ATOM   3067  N   ASN A 203      34.680  40.140  29.330  1.00  0.00           N
ATOM   3068  HN  ASN A 203      33.690  40.160  29.410  1.00  0.00           H
ATOM   3069  CA  ASN A 203      35.510  40.520  30.450  1.00  0.00           C
ATOM   3070  HA  ASN A 203      36.290  41.140  30.040  1.00  0.00           H
ATOM   3071  CB  ASN A 203      34.660  41.270  31.470  1.00  0.00           C
ATOM   3072  HB1 ASN A 203      35.230  41.610  32.370  1.00  0.00           H
ATOM   3073  HB2 ASN A 203      33.920  40.520  31.830  1.00  0.00           H
ATOM   3074  CG  ASN A 203      33.770  42.380  30.900  1.00  0.00           C
ATOM   3075  OD1 ASN A 203      33.720  42.820  29.720  1.00  0.00           O
ATOM   3076  ND2 ASN A 203      32.900  42.940  31.820  1.00  0.00           N
ATOM   3077 1HD2 ASN A 203      32.140  43.500  31.490  1.00  0.00           H
ATOM   3078 2HD2 ASN A 203      32.850  42.530  32.740  1.00  0.00           H
ATOM   3079  C   ASN A 203      36.310  39.430  31.170  1.00  0.00           C
ATOM   3080  O   ASN A 203      37.470  39.600  31.420  1.00  0.00           O
ATOM   3081  N   VAL A 204      35.760  38.180  31.310  1.00  0.00           N
ATOM   3082  HN  VAL A 204      34.810  37.960  31.100  1.00  0.00           H
ATOM   3083  CA  VAL A 204      36.650  37.050  31.480  1.00  0.00           C
ATOM   3084  HA  VAL A 204      37.110  37.190  32.450  1.00  0.00           H
ATOM   3085  CB  VAL A 204      35.860  35.790  31.470  1.00  0.00           C
ATOM   3086  HB  VAL A 204      35.300  35.580  30.530  1.00  0.00           H
ATOM   3087  CG1 VAL A 204      36.860  34.690  31.830  1.00  0.00           C
ATOM   3088 1HG1 VAL A 204      37.760  35.090  32.340  1.00  0.00           H
ATOM   3089 2HG1 VAL A 204      37.290  34.150  30.960  1.00  0.00           H
ATOM   3090 3HG1 VAL A 204      36.260  33.950  32.400  1.00  0.00           H
ATOM   3091  CG2 VAL A 204      34.800  35.910  32.570  1.00  0.00           C
ATOM   3092 1HG2 VAL A 204      35.260  36.080  33.570  1.00  0.00           H
ATOM   3093 2HG2 VAL A 204      34.270  34.940  32.610  1.00  0.00           H
ATOM   3094 3HG2 VAL A 204      34.080  36.740  32.390  1.00  0.00           H
ATOM   3095  C   VAL A 204      37.830  36.910  30.530  1.00  0.00           C
ATOM   3096  O   VAL A 204      38.990  36.670  30.830  1.00  0.00           O
ATOM   3097  N   LEU A 205      37.530  37.040  29.200  1.00  0.00           N
ATOM   3098  HN  LEU A 205      36.620  37.100  28.800  1.00  0.00           H
ATOM   3099  CA  LEU A 205      38.540  36.990  28.150  1.00  0.00           C
ATOM   3100  HA  LEU A 205      39.250  36.220  28.400  1.00  0.00           H
ATOM   3101  CB  LEU A 205      37.930  36.800  26.720  1.00  0.00           C
ATOM   3102  HB1 LEU A 205      38.690  36.770  25.910  1.00  0.00           H
ATOM   3103  HB2 LEU A 205      37.130  37.520  26.460  1.00  0.00           H
ATOM   3104  CG  LEU A 205      37.190  35.460  26.620  1.00  0.00           C
ATOM   3105  HG  LEU A 205      36.530  35.380  27.510  1.00  0.00           H
ATOM   3106  CD1 LEU A 205      36.260  35.550  25.370  1.00  0.00           C
ATOM   3107 1HD1 LEU A 205      37.050  35.760  24.610  1.00  0.00           H
ATOM   3108 2HD1 LEU A 205      35.480  36.330  25.500  1.00  0.00           H
ATOM   3109 3HD1 LEU A 205      35.770  34.590  25.090  1.00  0.00           H
ATOM   3110  CD2 LEU A 205      38.120  34.200  26.470  1.00  0.00           C
ATOM   3111 1HD2 LEU A 205      37.500  33.280  26.380  1.00  0.00           H
ATOM   3112 2HD2 LEU A 205      38.900  34.030  27.240  1.00  0.00           H
ATOM   3113 3HD2 LEU A 205      38.730  34.380  25.550  1.00  0.00           H
ATOM   3114  C   LEU A 205      39.640  38.100  28.290  1.00  0.00           C
ATOM   3115  O   LEU A 205      40.780  37.800  28.150  1.00  0.00           O
ATOM   3116  N   ALA A 206      39.260  39.360  28.640  1.00  0.00           N
ATOM   3117  HN  ALA A 206      38.300  39.620  28.760  1.00  0.00           H
ATOM   3118  CA  ALA A 206      40.120  40.380  29.050  1.00  0.00           C
ATOM   3119  HA  ALA A 206      40.730  40.540  28.170  1.00  0.00           H
ATOM   3120  CB  ALA A 206      39.290  41.700  29.280  1.00  0.00           C
ATOM   3121  HB1 ALA A 206      40.030  42.530  29.260  1.00  0.00           H
ATOM   3122  HB2 ALA A 206      38.800  41.740  30.270  1.00  0.00           H
ATOM   3123  HB3 ALA A 206      38.500  41.780  28.510  1.00  0.00           H
ATOM   3124  C   ALA A 206      40.970  40.060  30.240  1.00  0.00           C
ATOM   3125  O   ALA A 206      42.190  40.190  30.250  1.00  0.00           O
ATOM   3126  N   TRP A 207      40.300  39.650  31.320  1.00  0.00           N
ATOM   3127  HN  TRP A 207      39.300  39.690  31.340  1.00  0.00           H
ATOM   3128  CA  TRP A 207      41.080  39.030  32.460  1.00  0.00           C
ATOM   3129  HA  TRP A 207      41.670  39.840  32.880  1.00  0.00           H
ATOM   3130  CB  TRP A 207      40.060  38.520  33.480  1.00  0.00           C
ATOM   3131  HB1 TRP A 207      39.480  37.760  32.920  1.00  0.00           H
ATOM   3132  HB2 TRP A 207      39.280  39.280  33.650  1.00  0.00           H
ATOM   3133  CG  TRP A 207      40.460  37.840  34.760  1.00  0.00           C
ATOM   3134  CD1 TRP A 207      41.020  38.490  35.800  1.00  0.00           C
ATOM   3135  HD1 TRP A 207      41.010  39.570  35.830  1.00  0.00           H
ATOM   3136  NE1 TRP A 207      41.340  37.670  36.810  1.00  0.00           N
ATOM   3137  HE1 TRP A 207      41.300  37.750  37.790  1.00  0.00           H
ATOM   3138  CE2 TRP A 207      41.200  36.350  36.350  1.00  0.00           C
ATOM   3139  CD2 TRP A 207      40.550  36.470  35.090  1.00  0.00           C
ATOM   3140  CE3 TRP A 207      40.140  35.250  34.440  1.00  0.00           C
ATOM   3141  HE3 TRP A 207      39.600  35.180  33.510  1.00  0.00           H
ATOM   3142  CZ3 TRP A 207      40.340  34.050  35.170  1.00  0.00           C
ATOM   3143  HZ3 TRP A 207      39.940  33.150  34.750  1.00  0.00           H
ATOM   3144  CZ2 TRP A 207      41.430  35.140  37.020  1.00  0.00           C
ATOM   3145  HZ2 TRP A 207      41.870  35.130  38.010  1.00  0.00           H
ATOM   3146  CH2 TRP A 207      41.000  33.970  36.350  1.00  0.00           C
ATOM   3147  HH2 TRP A 207      40.840  33.090  36.960  1.00  0.00           H
ATOM   3148  C   TRP A 207      42.200  37.990  32.120  1.00  0.00           C
ATOM   3149  O   TRP A 207      43.360  38.200  32.470  1.00  0.00           O
ATOM   3150  N   LEU A 208      41.940  36.850  31.490  1.00  0.00           N
ATOM   3151  HN  LEU A 208      41.000  36.730  31.170  1.00  0.00           H
ATOM   3152  CA  LEU A 208      42.980  36.030  30.930  1.00  0.00           C
ATOM   3153  HA  LEU A 208      43.510  35.660  31.790  1.00  0.00           H
ATOM   3154  CB  LEU A 208      42.440  34.770  30.230  1.00  0.00           C
ATOM   3155  HB1 LEU A 208      43.200  34.060  29.840  1.00  0.00           H
ATOM   3156  HB2 LEU A 208      41.800  34.960  29.340  1.00  0.00           H
ATOM   3157  CG  LEU A 208      41.450  33.900  31.070  1.00  0.00           C
ATOM   3158  HG  LEU A 208      40.610  34.610  31.230  1.00  0.00           H
ATOM   3159  CD1 LEU A 208      41.060  32.690  30.280  1.00  0.00           C
ATOM   3160 1HD1 LEU A 208      40.280  32.110  30.820  1.00  0.00           H
ATOM   3161 2HD1 LEU A 208      41.900  31.990  30.090  1.00  0.00           H
ATOM   3162 3HD1 LEU A 208      40.630  32.920  29.280  1.00  0.00           H
ATOM   3163  CD2 LEU A 208      42.070  33.490  32.460  1.00  0.00           C
ATOM   3164 1HD2 LEU A 208      41.340  32.860  33.010  1.00  0.00           H
ATOM   3165 2HD2 LEU A 208      42.390  34.270  33.180  1.00  0.00           H
ATOM   3166 3HD2 LEU A 208      43.030  32.990  32.210  1.00  0.00           H
ATOM   3167  C   LEU A 208      44.030  36.640  29.940  1.00  0.00           C
ATOM   3168  O   LEU A 208      45.260  36.330  29.990  1.00  0.00           O
ATOM   3169  N   TYR A 209      43.620  37.600  29.060  1.00  0.00           N
ATOM   3170  HN  TYR A 209      42.690  37.780  28.770  1.00  0.00           H
ATOM   3171  CA  TYR A 209      44.610  38.410  28.320  1.00  0.00           C
ATOM   3172  HA  TYR A 209      45.280  37.770  27.760  1.00  0.00           H
ATOM   3173  CB  TYR A 209      43.770  39.320  27.250  1.00  0.00           C
ATOM   3174  HB1 TYR A 209      44.490  40.080  26.880  1.00  0.00           H
ATOM   3175  HB2 TYR A 209      42.880  39.800  27.710  1.00  0.00           H
ATOM   3176  CG  TYR A 209      43.440  38.420  26.010  1.00  0.00           C
ATOM   3177  CD1 TYR A 209      44.350  37.580  25.280  1.00  0.00           C
ATOM   3178  HD1 TYR A 209      45.360  37.500  25.630  1.00  0.00           H
ATOM   3179  CE1 TYR A 209      43.920  36.920  24.140  1.00  0.00           C
ATOM   3180  HE1 TYR A 209      44.600  36.210  23.700  1.00  0.00           H
ATOM   3181  CZ  TYR A 209      42.590  36.990  23.760  1.00  0.00           C
ATOM   3182  OH  TYR A 209      42.150  36.440  22.600  1.00  0.00           O
ATOM   3183  HH  TYR A 209      42.950  36.180  22.140  1.00  0.00           H
ATOM   3184  CD2 TYR A 209      42.080  38.530  25.460  1.00  0.00           C
ATOM   3185  HD2 TYR A 209      41.400  39.270  25.860  1.00  0.00           H
ATOM   3186  CE2 TYR A 209      41.700  37.810  24.380  1.00  0.00           C
ATOM   3187  HE2 TYR A 209      40.720  37.920  23.950  1.00  0.00           H
ATOM   3188  C   TYR A 209      45.560  39.110  29.290  1.00  0.00           C
ATOM   3189  O   TYR A 209      46.770  39.050  29.070  1.00  0.00           O
ATOM   3190  N   ALA A 210      45.080  39.750  30.370  1.00  0.00           N
ATOM   3191  HN  ALA A 210      44.120  39.760  30.610  1.00  0.00           H
ATOM   3192  CA  ALA A 210      46.000  40.450  31.380  1.00  0.00           C
ATOM   3193  HA  ALA A 210      46.670  41.080  30.810  1.00  0.00           H
ATOM   3194  CB  ALA A 210      45.060  41.220  32.300  1.00  0.00           C
ATOM   3195  HB1 ALA A 210      44.280  41.870  31.830  1.00  0.00           H
ATOM   3196  HB2 ALA A 210      45.660  41.690  33.100  1.00  0.00           H
ATOM   3197  HB3 ALA A 210      44.340  40.550  32.820  1.00  0.00           H
ATOM   3198  C   ALA A 210      46.880  39.470  32.110  1.00  0.00           C
ATOM   3199  O   ALA A 210      48.060  39.750  32.380  1.00  0.00           O
ATOM   3200  N   ALA A 211      46.310  38.270  32.430  1.00  0.00           N
ATOM   3201  HN  ALA A 211      45.350  38.080  32.240  1.00  0.00           H
ATOM   3202  CA  ALA A 211      46.940  37.110  33.040  1.00  0.00           C
ATOM   3203  HA  ALA A 211      47.280  37.430  34.010  1.00  0.00           H
ATOM   3204  CB  ALA A 211      45.850  36.070  33.150  1.00  0.00           C
ATOM   3205  HB1 ALA A 211      46.270  35.180  33.650  1.00  0.00           H
ATOM   3206  HB2 ALA A 211      45.370  35.840  32.170  1.00  0.00           H
ATOM   3207  HB3 ALA A 211      45.150  36.430  33.930  1.00  0.00           H
ATOM   3208  C   ALA A 211      48.170  36.640  32.220  1.00  0.00           C
ATOM   3209  O   ALA A 211      49.260  36.600  32.680  1.00  0.00           O
ATOM   3210  N   VAL A 212      47.950  36.460  30.920  1.00  0.00           N
ATOM   3211  HN  VAL A 212      47.010  36.590  30.620  1.00  0.00           H
ATOM   3212  CA  VAL A 212      48.980  36.210  29.850  1.00  0.00           C
ATOM   3213  HA  VAL A 212      49.490  35.320  30.190  1.00  0.00           H
ATOM   3214  CB  VAL A 212      48.360  35.960  28.480  1.00  0.00           C
ATOM   3215  HB  VAL A 212      47.510  36.640  28.290  1.00  0.00           H
ATOM   3216  CG1 VAL A 212      49.330  35.950  27.320  1.00  0.00           C
ATOM   3217 1HG1 VAL A 212      48.790  35.680  26.380  1.00  0.00           H
ATOM   3218 2HG1 VAL A 212      50.130  35.200  27.500  1.00  0.00           H
ATOM   3219 3HG1 VAL A 212      49.720  36.970  27.150  1.00  0.00           H
ATOM   3220  CG2 VAL A 212      47.860  34.590  28.680  1.00  0.00           C
ATOM   3221 1HG2 VAL A 212      48.660  33.960  29.100  1.00  0.00           H
ATOM   3222 2HG2 VAL A 212      47.640  34.200  27.670  1.00  0.00           H
ATOM   3223 3HG2 VAL A 212      46.970  34.390  29.320  1.00  0.00           H
ATOM   3224  C   VAL A 212      50.020  37.290  29.740  1.00  0.00           C
ATOM   3225  O   VAL A 212      51.230  37.070  29.490  1.00  0.00           O
ATOM   3226  N   ILE A 213      49.640  38.620  29.920  1.00  0.00           N
ATOM   3227  HN  ILE A 213      48.740  39.020  30.070  1.00  0.00           H
ATOM   3228  CA  ILE A 213      50.620  39.720  30.000  1.00  0.00           C
ATOM   3229  HA  ILE A 213      51.290  39.530  29.170  1.00  0.00           H
ATOM   3230  CB  ILE A 213      49.980  41.150  30.040  1.00  0.00           C
ATOM   3231  HB  ILE A 213      49.110  41.220  30.730  1.00  0.00           H
ATOM   3232  CG2 ILE A 213      50.910  42.320  30.330  1.00  0.00           C
ATOM   3233 1HG2 ILE A 213      51.280  42.090  31.350  1.00  0.00           H
ATOM   3234 2HG2 ILE A 213      50.540  43.370  30.420  1.00  0.00           H
ATOM   3235 3HG2 ILE A 213      51.790  42.470  29.660  1.00  0.00           H
ATOM   3236  CG1 ILE A 213      49.420  41.320  28.580  1.00  0.00           C
ATOM   3237 1HG1 ILE A 213      48.870  40.400  28.260  1.00  0.00           H
ATOM   3238 2HG1 ILE A 213      50.300  41.450  27.920  1.00  0.00           H
ATOM   3239  CD  ILE A 213      48.700  42.630  28.250  1.00  0.00           C
ATOM   3240  HD1 ILE A 213      47.980  42.520  27.410  1.00  0.00           H
ATOM   3241  HD2 ILE A 213      49.410  43.460  28.070  1.00  0.00           H
ATOM   3242  HD3 ILE A 213      48.140  42.860  29.190  1.00  0.00           H
ATOM   3243  C   ILE A 213      51.570  39.600  31.310  1.00  0.00           C
ATOM   3244  O   ILE A 213      52.700  39.940  31.170  1.00  0.00           O
ATOM   3245  N   ASN A 214      50.990  39.070  32.420  1.00  0.00           N
ATOM   3246  HN  ASN A 214      50.080  38.690  32.240  1.00  0.00           H
ATOM   3247  CA  ASN A 214      51.450  39.080  33.780  1.00  0.00           C
ATOM   3248  HA  ASN A 214      52.390  39.620  33.740  1.00  0.00           H
ATOM   3249  CB  ASN A 214      50.420  39.490  34.880  1.00  0.00           C
ATOM   3250  HB1 ASN A 214      50.630  39.140  35.920  1.00  0.00           H
ATOM   3251  HB2 ASN A 214      49.450  39.000  34.680  1.00  0.00           H
ATOM   3252  CG  ASN A 214      50.320  41.040  34.820  1.00  0.00           C
ATOM   3253  OD1 ASN A 214      50.650  41.690  35.800  1.00  0.00           O
ATOM   3254  ND2 ASN A 214      49.640  41.570  33.780  1.00  0.00           N
ATOM   3255 1HD2 ASN A 214      49.550  42.570  33.700  1.00  0.00           H
ATOM   3256 2HD2 ASN A 214      49.270  41.020  33.030  1.00  0.00           H
ATOM   3257  C   ASN A 214      52.030  37.690  34.090  1.00  0.00           C
ATOM   3258  O   ASN A 214      52.440  37.450  35.190  1.00  0.00           O
ATOM   3259  N   GLY A 215      52.060  36.790  33.110  1.00  0.00           N
ATOM   3260  HN  GLY A 215      51.530  36.920  32.280  1.00  0.00           H
ATOM   3261  CA  GLY A 215      53.010  35.660  33.070  1.00  0.00           C
ATOM   3262  HA1 GLY A 215      53.830  35.960  33.710  1.00  0.00           H
ATOM   3263  HA2 GLY A 215      53.190  35.490  32.020  1.00  0.00           H
ATOM   3264  C   GLY A 215      52.400  34.400  33.600  1.00  0.00           C
ATOM   3265  O   GLY A 215      52.990  33.340  33.500  1.00  0.00           O
ATOM   3266  N   ASP A 216      51.150  34.510  34.030  1.00  0.00           N
ATOM   3267  HN  ASP A 216      50.860  35.460  34.190  1.00  0.00           H
ATOM   3268  CA  ASP A 216      50.110  33.430  34.080  1.00  0.00           C
ATOM   3269  HA  ASP A 216      50.710  32.630  34.480  1.00  0.00           H
ATOM   3270  CB  ASP A 216      48.950  33.830  35.040  1.00  0.00           C
ATOM   3271  HB1 ASP A 216      48.140  33.130  34.750  1.00  0.00           H
ATOM   3272  HB2 ASP A 216      48.650  34.860  34.760  1.00  0.00           H
ATOM   3273  CG  ASP A 216      49.210  33.610  36.490  1.00  0.00           C
ATOM   3274  OD1 ASP A 216      50.110  32.870  36.860  1.00  0.00           O
ATOM   3275  OD2 ASP A 216      48.430  34.250  37.350  1.00  0.00           O
ATOM   3276  C   ASP A 216      49.780  32.910  32.720  1.00  0.00           C
ATOM   3277  O   ASP A 216      48.870  33.450  32.040  1.00  0.00           O
ATOM   3278  N   ARG A 217      50.410  31.820  32.270  1.00  0.00           N
ATOM   3279  HN  ARG A 217      51.100  31.440  32.880  1.00  0.00           H
ATOM   3280  CA  ARG A 217      50.350  31.250  30.950  1.00  0.00           C
ATOM   3281  HA  ARG A 217      49.610  31.680  30.290  1.00  0.00           H
ATOM   3282  CB  ARG A 217      51.750  31.310  30.320  1.00  0.00           C
ATOM   3283  HB1 ARG A 217      52.480  30.630  30.800  1.00  0.00           H
ATOM   3284  HB2 ARG A 217      52.090  32.350  30.530  1.00  0.00           H
ATOM   3285  CG  ARG A 217      51.940  31.200  28.860  1.00  0.00           C
ATOM   3286  HG1 ARG A 217      51.260  31.910  28.350  1.00  0.00           H
ATOM   3287  HG2 ARG A 217      51.650  30.150  28.620  1.00  0.00           H
ATOM   3288  CD  ARG A 217      53.460  31.310  28.420  1.00  0.00           C
ATOM   3289  HD1 ARG A 217      53.960  30.470  28.950  1.00  0.00           H
ATOM   3290  HD2 ARG A 217      54.020  32.260  28.540  1.00  0.00           H
ATOM   3291  NE  ARG A 217      53.480  30.920  26.990  1.00  0.00           N
ATOM   3292  HE  ARG A 217      54.070  30.170  26.680  1.00  0.00           H
ATOM   3293  CZ  ARG A 217      53.050  31.770  26.080  1.00  0.00           C
ATOM   3294  NH1 ARG A 217      52.850  33.080  26.290  1.00  0.00           N
ATOM   3295 1HH1 ARG A 217      52.930  33.500  27.190  1.00  0.00           H
ATOM   3296 2HH1 ARG A 217      52.710  33.690  25.510  1.00  0.00           H
ATOM   3297  NH2 ARG A 217      53.060  31.430  24.850  1.00  0.00           N
ATOM   3298 1HH2 ARG A 217      53.570  30.620  24.550  1.00  0.00           H
ATOM   3299 2HH2 ARG A 217      52.850  32.170  24.210  1.00  0.00           H
ATOM   3300  C   ARG A 217      50.130  29.690  30.990  1.00  0.00           C
ATOM   3301  O   ARG A 217      50.210  28.900  30.020  1.00  0.00           O
ATOM   3302  N   TRP A 218      49.700  29.220  32.180  1.00  0.00           N
ATOM   3303  HN  TRP A 218      49.780  29.840  32.950  1.00  0.00           H
ATOM   3304  CA  TRP A 218      49.610  27.820  32.490  1.00  0.00           C
ATOM   3305  HA  TRP A 218      50.490  27.370  32.040  1.00  0.00           H
ATOM   3306  CB  TRP A 218      49.580  27.600  34.030  1.00  0.00           C
ATOM   3307  HB1 TRP A 218      50.470  28.030  34.530  1.00  0.00           H
ATOM   3308  HB2 TRP A 218      49.760  26.540  34.310  1.00  0.00           H
ATOM   3309  CG  TRP A 218      48.400  28.020  34.750  1.00  0.00           C
ATOM   3310  CD1 TRP A 218      48.270  29.260  35.350  1.00  0.00           C
ATOM   3311  HD1 TRP A 218      49.010  30.040  35.270  1.00  0.00           H
ATOM   3312  NE1 TRP A 218      47.100  29.280  36.010  1.00  0.00           N
ATOM   3313  HE1 TRP A 218      46.740  30.100  36.400  1.00  0.00           H
ATOM   3314  CE2 TRP A 218      46.400  28.080  35.900  1.00  0.00           C
ATOM   3315  CD2 TRP A 218      47.200  27.280  35.020  1.00  0.00           C
ATOM   3316  CE3 TRP A 218      46.740  26.030  34.600  1.00  0.00           C
ATOM   3317  HE3 TRP A 218      47.370  25.280  34.140  1.00  0.00           H
ATOM   3318  CZ3 TRP A 218      45.440  25.620  34.940  1.00  0.00           C
ATOM   3319  HZ3 TRP A 218      44.970  24.690  34.680  1.00  0.00           H
ATOM   3320  CZ2 TRP A 218      45.040  27.720  36.030  1.00  0.00           C
ATOM   3321  HZ2 TRP A 218      44.350  28.400  36.500  1.00  0.00           H
ATOM   3322  CH2 TRP A 218      44.580  26.470  35.650  1.00  0.00           C
ATOM   3323  HH2 TRP A 218      43.540  26.230  35.850  1.00  0.00           H
ATOM   3324  C   TRP A 218      48.420  27.020  31.860  1.00  0.00           C
ATOM   3325  O   TRP A 218      48.510  25.810  31.640  1.00  0.00           O
ATOM   3326  N   PHE A 219      47.350  27.770  31.570  1.00  0.00           N
ATOM   3327  HN  PHE A 219      47.250  28.750  31.700  1.00  0.00           H
ATOM   3328  CA  PHE A 219      46.120  27.240  31.040  1.00  0.00           C
ATOM   3329  HA  PHE A 219      45.910  26.290  31.510  1.00  0.00           H
ATOM   3330  CB  PHE A 219      44.950  28.170  31.570  1.00  0.00           C
ATOM   3331  HB1 PHE A 219      44.600  27.890  32.590  1.00  0.00           H
ATOM   3332  HB2 PHE A 219      44.040  27.990  30.960  1.00  0.00           H
ATOM   3333  CG  PHE A 219      45.230  29.680  31.610  1.00  0.00           C
ATOM   3334  CD1 PHE A 219      44.880  30.600  30.590  1.00  0.00           C
ATOM   3335  HD1 PHE A 219      44.490  30.340  29.620  1.00  0.00           H
ATOM   3336  CE1 PHE A 219      45.110  31.980  30.730  1.00  0.00           C
ATOM   3337  HE1 PHE A 219      44.760  32.590  29.910  1.00  0.00           H
ATOM   3338  CZ  PHE A 219      45.820  32.430  31.840  1.00  0.00           C
ATOM   3339  HZ  PHE A 219      45.990  33.490  31.960  1.00  0.00           H
ATOM   3340  CD2 PHE A 219      45.630  30.240  32.870  1.00  0.00           C
ATOM   3341  HD2 PHE A 219      45.750  29.640  33.760  1.00  0.00           H
ATOM   3342  CE2 PHE A 219      45.930  31.590  32.980  1.00  0.00           C
ATOM   3343  HE2 PHE A 219      46.350  31.990  33.890  1.00  0.00           H
ATOM   3344  C   PHE A 219      46.160  27.230  29.570  1.00  0.00           C
ATOM   3345  O   PHE A 219      45.200  26.880  28.880  1.00  0.00           O
ATOM   3346  N   LEU A 220      47.280  27.670  28.940  1.00  0.00           N
ATOM   3347  HN  LEU A 220      47.940  28.190  29.470  1.00  0.00           H
ATOM   3348  CA  LEU A 220      47.420  27.750  27.560  1.00  0.00           C
ATOM   3349  HA  LEU A 220      46.570  28.370  27.300  1.00  0.00           H
ATOM   3350  CB  LEU A 220      48.770  28.520  27.180  1.00  0.00           C
ATOM   3351  HB1 LEU A 220      49.490  27.800  27.610  1.00  0.00           H
ATOM   3352  HB2 LEU A 220      48.690  29.510  27.680  1.00  0.00           H
ATOM   3353  CG  LEU A 220      49.000  28.720  25.680  1.00  0.00           C
ATOM   3354  HG  LEU A 220      49.170  27.750  25.170  1.00  0.00           H
ATOM   3355  CD1 LEU A 220      47.880  29.460  24.970  1.00  0.00           C
ATOM   3356 1HD1 LEU A 220      46.970  28.830  25.090  1.00  0.00           H
ATOM   3357 2HD1 LEU A 220      47.970  29.470  23.860  1.00  0.00           H
ATOM   3358 3HD1 LEU A 220      47.740  30.480  25.380  1.00  0.00           H
ATOM   3359  CD2 LEU A 220      50.370  29.440  25.450  1.00  0.00           C
ATOM   3360 1HD2 LEU A 220      50.470  29.720  24.380  1.00  0.00           H
ATOM   3361 2HD2 LEU A 220      51.210  28.790  25.780  1.00  0.00           H
ATOM   3362 3HD2 LEU A 220      50.540  30.320  26.110  1.00  0.00           H
ATOM   3363  C   LEU A 220      47.250  26.490  26.810  1.00  0.00           C
ATOM   3364  O   LEU A 220      47.940  25.560  27.040  1.00  0.00           O
ATOM   3365  N   ASN A 221      46.240  26.420  25.900  1.00  0.00           N
ATOM   3366  HN  ASN A 221      45.660  27.200  25.660  1.00  0.00           H
ATOM   3367  CA  ASN A 221      46.000  25.190  25.190  1.00  0.00           C
ATOM   3368  HA  ASN A 221      46.430  24.380  25.760  1.00  0.00           H
ATOM   3369  CB  ASN A 221      44.430  25.010  25.120  1.00  0.00           C
ATOM   3370  HB1 ASN A 221      43.980  25.910  24.640  1.00  0.00           H
ATOM   3371  HB2 ASN A 221      43.960  25.100  26.130  1.00  0.00           H
ATOM   3372  CG  ASN A 221      43.940  23.640  24.610  1.00  0.00           C
ATOM   3373  OD1 ASN A 221      44.630  22.650  24.430  1.00  0.00           O
ATOM   3374  ND2 ASN A 221      42.610  23.520  24.360  1.00  0.00           N
ATOM   3375 1HD2 ASN A 221      42.340  22.560  24.360  1.00  0.00           H
ATOM   3376 2HD2 ASN A 221      41.960  24.250  24.590  1.00  0.00           H
ATOM   3377  C   ASN A 221      46.670  25.020  23.860  1.00  0.00           C
ATOM   3378  O   ASN A 221      46.930  25.930  23.070  1.00  0.00           O
ATOM   3379  N   ARG A 222      46.970  23.820  23.530  1.00  0.00           N
ATOM   3380  HN  ARG A 222      46.680  23.070  24.110  1.00  0.00           H
ATOM   3381  CA  ARG A 222      47.600  23.430  22.230  1.00  0.00           C
ATOM   3382  HA  ARG A 222      48.090  24.300  21.830  1.00  0.00           H
ATOM   3383  CB  ARG A 222      48.670  22.410  22.480  1.00  0.00           C
ATOM   3384  HB1 ARG A 222      49.440  22.960  23.040  1.00  0.00           H
ATOM   3385  HB2 ARG A 222      49.110  22.260  21.470  1.00  0.00           H
ATOM   3386  CG  ARG A 222      48.270  21.120  23.160  1.00  0.00           C
ATOM   3387  HG1 ARG A 222      47.620  20.490  22.520  1.00  0.00           H
ATOM   3388  HG2 ARG A 222      47.610  21.390  24.010  1.00  0.00           H
ATOM   3389  CD  ARG A 222      49.490  20.340  23.560  1.00  0.00           C
ATOM   3390  HD1 ARG A 222      50.060  20.830  24.380  1.00  0.00           H
ATOM   3391  HD2 ARG A 222      50.280  20.180  22.800  1.00  0.00           H
ATOM   3392  NE  ARG A 222      49.040  18.980  24.050  1.00  0.00           N
ATOM   3393  HE  ARG A 222      48.330  18.980  24.760  1.00  0.00           H
ATOM   3394  CZ  ARG A 222      49.500  17.790  23.570  1.00  0.00           C
ATOM   3395  NH1 ARG A 222      49.130  16.670  24.190  1.00  0.00           N
ATOM   3396 1HH1 ARG A 222      48.550  16.720  25.000  1.00  0.00           H
ATOM   3397 2HH1 ARG A 222      49.570  15.790  24.010  1.00  0.00           H
ATOM   3398  NH2 ARG A 222      50.280  17.590  22.530  1.00  0.00           N
ATOM   3399 1HH2 ARG A 222      50.570  18.350  21.960  1.00  0.00           H
ATOM   3400 2HH2 ARG A 222      50.680  16.700  22.320  1.00  0.00           H
ATOM   3401  C   ARG A 222      46.620  22.920  21.180  1.00  0.00           C
ATOM   3402  O   ARG A 222      46.940  22.940  19.980  1.00  0.00           O
ATOM   3403  N   PHE A 223      45.410  22.470  21.580  1.00  0.00           N
ATOM   3404  HN  PHE A 223      45.210  22.520  22.550  1.00  0.00           H
ATOM   3405  CA  PHE A 223      44.290  22.070  20.750  1.00  0.00           C
ATOM   3406  HA  PHE A 223      44.710  21.730  19.820  1.00  0.00           H
ATOM   3407  CB  PHE A 223      43.430  20.960  21.400  1.00  0.00           C
ATOM   3408  HB1 PHE A 223      42.480  20.720  20.880  1.00  0.00           H
ATOM   3409  HB2 PHE A 223      43.230  21.380  22.410  1.00  0.00           H
ATOM   3410  CG  PHE A 223      44.190  19.700  21.520  1.00  0.00           C
ATOM   3411  CD1 PHE A 223      44.690  19.100  20.370  1.00  0.00           C
ATOM   3412  HD1 PHE A 223      44.310  19.430  19.420  1.00  0.00           H
ATOM   3413  CE1 PHE A 223      45.380  17.890  20.400  1.00  0.00           C
ATOM   3414  HE1 PHE A 223      45.940  17.570  19.540  1.00  0.00           H
ATOM   3415  CZ  PHE A 223      45.700  17.410  21.680  1.00  0.00           C
ATOM   3416  HZ  PHE A 223      46.240  16.490  21.860  1.00  0.00           H
ATOM   3417  CD2 PHE A 223      44.630  19.200  22.710  1.00  0.00           C
ATOM   3418  HD2 PHE A 223      44.380  19.770  23.590  1.00  0.00           H
ATOM   3419  CE2 PHE A 223      45.410  18.080  22.830  1.00  0.00           C
ATOM   3420  HE2 PHE A 223      45.670  17.710  23.810  1.00  0.00           H
ATOM   3421  C   PHE A 223      43.240  23.260  20.420  1.00  0.00           C
ATOM   3422  O   PHE A 223      42.970  24.090  21.280  1.00  0.00           O
ATOM   3423  N   THR A 224      42.860  23.350  19.130  1.00  0.00           N
ATOM   3424  HN  THR A 224      43.160  22.730  18.400  1.00  0.00           H
ATOM   3425  CA  THR A 224      42.210  24.560  18.610  1.00  0.00           C
ATOM   3426  HA  THR A 224      42.660  25.440  19.040  1.00  0.00           H
ATOM   3427  CB  THR A 224      42.480  24.720  17.110  1.00  0.00           C
ATOM   3428  HB  THR A 224      41.830  25.410  16.540  1.00  0.00           H
ATOM   3429  OG1 THR A 224      42.480  23.450  16.460  1.00  0.00           O
ATOM   3430  HG1 THR A 224      41.550  23.210  16.390  1.00  0.00           H
ATOM   3431  CG2 THR A 224      43.890  25.290  16.920  1.00  0.00           C
ATOM   3432 1HG2 THR A 224      43.910  26.400  16.970  1.00  0.00           H
ATOM   3433 2HG2 THR A 224      44.160  25.060  15.870  1.00  0.00           H
ATOM   3434 3HG2 THR A 224      44.610  24.790  17.600  1.00  0.00           H
ATOM   3435  C   THR A 224      40.700  24.390  18.820  1.00  0.00           C
ATOM   3436  O   THR A 224      40.110  23.360  19.100  1.00  0.00           O
ATOM   3437  N   THR A 225      39.930  25.520  18.710  1.00  0.00           N
ATOM   3438  HN  THR A 225      40.450  26.340  18.520  1.00  0.00           H
ATOM   3439  CA  THR A 225      38.490  25.480  18.860  1.00  0.00           C
ATOM   3440  HA  THR A 225      38.080  24.520  18.600  1.00  0.00           H
ATOM   3441  CB  THR A 225      37.890  25.910  20.200  1.00  0.00           C
ATOM   3442  HB  THR A 225      38.510  25.410  20.980  1.00  0.00           H
ATOM   3443  OG1 THR A 225      36.600  25.420  20.380  1.00  0.00           O
ATOM   3444  HG1 THR A 225      36.650  24.470  20.240  1.00  0.00           H
ATOM   3445  CG2 THR A 225      37.900  27.380  20.530  1.00  0.00           C
ATOM   3446 1HG2 THR A 225      37.020  27.870  20.080  1.00  0.00           H
ATOM   3447 2HG2 THR A 225      38.910  27.780  20.290  1.00  0.00           H
ATOM   3448 3HG2 THR A 225      37.850  27.510  21.630  1.00  0.00           H
ATOM   3449  C   THR A 225      37.830  26.400  17.760  1.00  0.00           C
ATOM   3450  O   THR A 225      38.550  26.970  16.940  1.00  0.00           O
ATOM   3451  N   THR A 226      36.460  26.270  17.760  1.00  0.00           N
ATOM   3452  HN  THR A 226      36.020  25.790  18.510  1.00  0.00           H
ATOM   3453  CA  THR A 226      35.650  27.140  16.930  1.00  0.00           C
ATOM   3454  HA  THR A 226      36.040  27.900  16.260  1.00  0.00           H
ATOM   3455  CB  THR A 226      34.830  26.380  15.960  1.00  0.00           C
ATOM   3456  HB  THR A 226      34.380  27.030  15.170  1.00  0.00           H
ATOM   3457  OG1 THR A 226      33.700  25.700  16.510  1.00  0.00           O
ATOM   3458  HG1 THR A 226      33.990  24.920  17.000  1.00  0.00           H
ATOM   3459  CG2 THR A 226      35.800  25.400  15.220  1.00  0.00           C
ATOM   3460 1HG2 THR A 226      36.030  24.590  15.950  1.00  0.00           H
ATOM   3461 2HG2 THR A 226      36.690  25.990  14.920  1.00  0.00           H
ATOM   3462 3HG2 THR A 226      35.320  24.930  14.340  1.00  0.00           H
ATOM   3463  C   THR A 226      34.820  27.980  17.840  1.00  0.00           C
ATOM   3464  O   THR A 226      34.580  27.720  19.010  1.00  0.00           O
ATOM   3465  N   LEU A 227      34.380  29.190  17.440  1.00  0.00           N
ATOM   3466  HN  LEU A 227      34.650  29.550  16.550  1.00  0.00           H
ATOM   3467  CA  LEU A 227      33.410  30.040  18.190  1.00  0.00           C
ATOM   3468  HA  LEU A 227      33.920  30.210  19.130  1.00  0.00           H
ATOM   3469  CB  LEU A 227      33.260  31.340  17.410  1.00  0.00           C
ATOM   3470  HB1 LEU A 227      32.830  31.040  16.430  1.00  0.00           H
ATOM   3471  HB2 LEU A 227      34.250  31.750  17.120  1.00  0.00           H
ATOM   3472  CG  LEU A 227      32.410  32.410  18.110  1.00  0.00           C
ATOM   3473  HG  LEU A 227      31.470  31.910  18.410  1.00  0.00           H
ATOM   3474  CD1 LEU A 227      32.990  32.910  19.410  1.00  0.00           C
ATOM   3475 1HD1 LEU A 227      32.310  33.660  19.870  1.00  0.00           H
ATOM   3476 2HD1 LEU A 227      33.970  33.380  19.200  1.00  0.00           H
ATOM   3477 3HD1 LEU A 227      33.040  32.100  20.170  1.00  0.00           H
ATOM   3478  CD2 LEU A 227      32.060  33.590  17.240  1.00  0.00           C
ATOM   3479 1HD2 LEU A 227      31.200  33.270  16.620  1.00  0.00           H
ATOM   3480 2HD2 LEU A 227      32.960  34.010  16.730  1.00  0.00           H
ATOM   3481 3HD2 LEU A 227      31.670  34.410  17.890  1.00  0.00           H
ATOM   3482  C   LEU A 227      32.070  29.320  18.380  1.00  0.00           C
ATOM   3483  O   LEU A 227      31.520  29.480  19.450  1.00  0.00           O
ATOM   3484  N   ASN A 228      31.550  28.520  17.470  1.00  0.00           N
ATOM   3485  HN  ASN A 228      31.960  28.440  16.560  1.00  0.00           H
ATOM   3486  CA  ASN A 228      30.360  27.700  17.690  1.00  0.00           C
ATOM   3487  HA  ASN A 228      29.530  28.330  17.980  1.00  0.00           H
ATOM   3488  CB  ASN A 228      29.920  26.910  16.330  1.00  0.00           C
ATOM   3489  HB1 ASN A 228      30.800  26.830  15.650  1.00  0.00           H
ATOM   3490  HB2 ASN A 228      29.190  27.550  15.790  1.00  0.00           H
ATOM   3491  CG  ASN A 228      29.180  25.600  16.470  1.00  0.00           C
ATOM   3492  OD1 ASN A 228      28.290  25.380  17.250  1.00  0.00           O
ATOM   3493  ND2 ASN A 228      29.700  24.550  15.780  1.00  0.00           N
ATOM   3494 1HD2 ASN A 228      30.400  24.710  15.090  1.00  0.00           H
ATOM   3495 2HD2 ASN A 228      29.510  23.640  16.140  1.00  0.00           H
ATOM   3496  C   ASN A 228      30.480  26.730  18.870  1.00  0.00           C
ATOM   3497  O   ASN A 228      29.650  26.660  19.830  1.00  0.00           O
ATOM   3498  N   ASP A 229      31.600  25.950  18.870  1.00  0.00           N
ATOM   3499  HN  ASP A 229      32.230  26.040  18.100  1.00  0.00           H
ATOM   3500  CA  ASP A 229      31.960  24.970  19.950  1.00  0.00           C
ATOM   3501  HA  ASP A 229      31.210  24.190  20.050  1.00  0.00           H
ATOM   3502  CB  ASP A 229      33.240  24.200  19.540  1.00  0.00           C
ATOM   3503  HB1 ASP A 229      33.650  23.610  20.380  1.00  0.00           H
ATOM   3504  HB2 ASP A 229      34.030  24.940  19.290  1.00  0.00           H
ATOM   3505  CG  ASP A 229      32.900  23.330  18.350  1.00  0.00           C
ATOM   3506  OD1 ASP A 229      31.690  22.840  18.280  1.00  0.00           O
ATOM   3507  OD2 ASP A 229      33.820  23.030  17.530  1.00  0.00           O
ATOM   3508  C   ASP A 229      32.180  25.640  21.210  1.00  0.00           C
ATOM   3509  O   ASP A 229      31.720  25.160  22.280  1.00  0.00           O
ATOM   3510  N   PHE A 230      32.800  26.840  21.170  1.00  0.00           N
ATOM   3511  HN  PHE A 230      33.280  27.080  20.330  1.00  0.00           H
ATOM   3512  CA  PHE A 230      32.920  27.740  22.300  1.00  0.00           C
ATOM   3513  HA  PHE A 230      33.170  27.060  23.090  1.00  0.00           H
ATOM   3514  CB  PHE A 230      33.990  28.820  21.990  1.00  0.00           C
ATOM   3515  HB1 PHE A 230      33.620  29.520  21.220  1.00  0.00           H
ATOM   3516  HB2 PHE A 230      35.030  28.470  21.830  1.00  0.00           H
ATOM   3517  CG  PHE A 230      34.270  29.720  23.190  1.00  0.00           C
ATOM   3518  CD1 PHE A 230      34.760  29.140  24.370  1.00  0.00           C
ATOM   3519  HD1 PHE A 230      35.000  28.090  24.420  1.00  0.00           H
ATOM   3520  CE1 PHE A 230      34.840  29.980  25.490  1.00  0.00           C
ATOM   3521  HE1 PHE A 230      35.190  29.550  26.420  1.00  0.00           H
ATOM   3522  CZ  PHE A 230      34.610  31.370  25.470  1.00  0.00           C
ATOM   3523  HZ  PHE A 230      34.410  31.910  26.390  1.00  0.00           H
ATOM   3524  CD2 PHE A 230      33.940  31.120  23.170  1.00  0.00           C
ATOM   3525  HD2 PHE A 230      33.600  31.550  22.240  1.00  0.00           H
ATOM   3526  CE2 PHE A 230      34.100  31.930  24.290  1.00  0.00           C
ATOM   3527  HE2 PHE A 230      33.700  32.930  24.260  1.00  0.00           H
ATOM   3528  C   PHE A 230      31.670  28.370  22.860  1.00  0.00           C
ATOM   3529  O   PHE A 230      31.410  28.350  24.040  1.00  0.00           O
ATOM   3530  N   ASN A 231      30.770  28.870  22.000  1.00  0.00           N
ATOM   3531  HN  ASN A 231      31.060  28.940  21.050  1.00  0.00           H
ATOM   3532  CA  ASN A 231      29.550  29.430  22.410  1.00  0.00           C
ATOM   3533  HA  ASN A 231      29.750  30.050  23.260  1.00  0.00           H
ATOM   3534  CB  ASN A 231      28.920  30.230  21.220  1.00  0.00           C
ATOM   3535  HB1 ASN A 231      27.870  30.530  21.410  1.00  0.00           H
ATOM   3536  HB2 ASN A 231      29.110  29.680  20.280  1.00  0.00           H
ATOM   3537  CG  ASN A 231      29.710  31.540  21.030  1.00  0.00           C
ATOM   3538  OD1 ASN A 231      30.360  31.890  22.000  1.00  0.00           O
ATOM   3539  ND2 ASN A 231      29.530  32.250  19.850  1.00  0.00           N
ATOM   3540 1HD2 ASN A 231      29.200  31.970  18.950  1.00  0.00           H
ATOM   3541 2HD2 ASN A 231      29.970  33.150  19.900  1.00  0.00           H
ATOM   3542  C   ASN A 231      28.540  28.430  22.910  1.00  0.00           C
ATOM   3543  O   ASN A 231      27.750  28.690  23.820  1.00  0.00           O
ATOM   3544  N   LEU A 232      28.650  27.160  22.380  1.00  0.00           N
ATOM   3545  HN  LEU A 232      29.260  27.000  21.610  1.00  0.00           H
ATOM   3546  CA  LEU A 232      27.680  26.110  22.750  1.00  0.00           C
ATOM   3547  HA  LEU A 232      26.740  26.570  22.500  1.00  0.00           H
ATOM   3548  CB  LEU A 232      27.980  24.800  21.880  1.00  0.00           C
ATOM   3549  HB1 LEU A 232      28.830  24.280  22.370  1.00  0.00           H
ATOM   3550  HB2 LEU A 232      28.160  24.910  20.790  1.00  0.00           H
ATOM   3551  CG  LEU A 232      26.800  23.740  22.030  1.00  0.00           C
ATOM   3552  HG  LEU A 232      26.700  23.530  23.120  1.00  0.00           H
ATOM   3553  CD1 LEU A 232      25.450  24.290  21.460  1.00  0.00           C
ATOM   3554 1HD1 LEU A 232      25.540  24.610  20.400  1.00  0.00           H
ATOM   3555 2HD1 LEU A 232      25.000  25.130  22.030  1.00  0.00           H
ATOM   3556 3HD1 LEU A 232      24.710  23.470  21.520  1.00  0.00           H
ATOM   3557  CD2 LEU A 232      27.160  22.410  21.300  1.00  0.00           C
ATOM   3558 1HD2 LEU A 232      27.790  21.910  22.080  1.00  0.00           H
ATOM   3559 2HD2 LEU A 232      27.690  22.720  20.370  1.00  0.00           H
ATOM   3560 3HD2 LEU A 232      26.290  21.760  21.070  1.00  0.00           H
ATOM   3561  C   LEU A 232      27.810  25.760  24.280  1.00  0.00           C
ATOM   3562  O   LEU A 232      26.820  25.550  24.950  1.00  0.00           O
ATOM   3563  N   VAL A 233      29.100  25.840  24.820  1.00  0.00           N
ATOM   3564  HN  VAL A 233      29.830  26.100  24.200  1.00  0.00           H
ATOM   3565  CA  VAL A 233      29.410  25.500  26.190  1.00  0.00           C
ATOM   3566  HA  VAL A 233      28.580  24.910  26.570  1.00  0.00           H
ATOM   3567  CB  VAL A 233      30.730  24.750  26.380  1.00  0.00           C
ATOM   3568  HB  VAL A 233      30.910  24.420  27.420  1.00  0.00           H
ATOM   3569  CG1 VAL A 233      30.840  23.510  25.490  1.00  0.00           C
ATOM   3570 1HG1 VAL A 233      30.890  23.870  24.440  1.00  0.00           H
ATOM   3571 2HG1 VAL A 233      29.930  22.900  25.640  1.00  0.00           H
ATOM   3572 3HG1 VAL A 233      31.690  22.910  25.860  1.00  0.00           H
ATOM   3573  CG2 VAL A 233      31.970  25.690  26.180  1.00  0.00           C
ATOM   3574 1HG2 VAL A 233      32.030  26.130  25.160  1.00  0.00           H
ATOM   3575 2HG2 VAL A 233      32.830  25.000  26.310  1.00  0.00           H
ATOM   3576 3HG2 VAL A 233      32.060  26.540  26.890  1.00  0.00           H
ATOM   3577  C   VAL A 233      29.340  26.770  27.010  1.00  0.00           C
ATOM   3578  O   VAL A 233      28.930  26.660  28.140  1.00  0.00           O
ATOM   3579  N   ALA A 234      29.610  27.970  26.460  1.00  0.00           N
ATOM   3580  HN  ALA A 234      30.050  28.030  25.570  1.00  0.00           H
ATOM   3581  CA  ALA A 234      29.480  29.200  27.210  1.00  0.00           C
ATOM   3582  HA  ALA A 234      30.160  29.200  28.050  1.00  0.00           H
ATOM   3583  CB  ALA A 234      29.850  30.410  26.380  1.00  0.00           C
ATOM   3584  HB1 ALA A 234      29.770  31.230  27.120  1.00  0.00           H
ATOM   3585  HB2 ALA A 234      29.250  30.680  25.480  1.00  0.00           H
ATOM   3586  HB3 ALA A 234      30.930  30.390  26.160  1.00  0.00           H
ATOM   3587  C   ALA A 234      28.010  29.280  27.750  1.00  0.00           C
ATOM   3588  O   ALA A 234      27.730  29.780  28.860  1.00  0.00           O
ATOM   3589  N   MET A 235      27.000  28.900  26.860  1.00  0.00           N
ATOM   3590  HN  MET A 235      27.290  28.530  25.980  1.00  0.00           H
ATOM   3591  CA  MET A 235      25.610  28.820  27.240  1.00  0.00           C
ATOM   3592  HA  MET A 235      25.260  29.730  27.700  1.00  0.00           H
ATOM   3593  CB  MET A 235      24.560  28.560  26.170  1.00  0.00           C
ATOM   3594  HB1 MET A 235      23.530  28.500  26.580  1.00  0.00           H
ATOM   3595  HB2 MET A 235      24.950  27.620  25.730  1.00  0.00           H
ATOM   3596  CG  MET A 235      24.540  29.790  25.210  1.00  0.00           C
ATOM   3597  HG1 MET A 235      25.580  30.000  24.910  1.00  0.00           H
ATOM   3598  HG2 MET A 235      24.250  30.620  25.880  1.00  0.00           H
ATOM   3599  SD  MET A 235      23.390  29.620  23.830  1.00  0.00           S
ATOM   3600  CE  MET A 235      24.540  28.840  22.680  1.00  0.00           C
ATOM   3601  HE1 MET A 235      24.950  27.900  23.110  1.00  0.00           H
ATOM   3602  HE2 MET A 235      25.410  29.490  22.480  1.00  0.00           H
ATOM   3603  HE3 MET A 235      24.010  28.570  21.750  1.00  0.00           H
ATOM   3604  C   MET A 235      25.390  27.810  28.330  1.00  0.00           C
ATOM   3605  O   MET A 235      24.700  28.100  29.280  1.00  0.00           O
ATOM   3606  N   LYS A 236      26.050  26.610  28.210  1.00  0.00           N
ATOM   3607  HN  LYS A 236      26.570  26.450  27.380  1.00  0.00           H
ATOM   3608  CA  LYS A 236      25.890  25.590  29.230  1.00  0.00           C
ATOM   3609  HA  LYS A 236      24.890  25.200  29.200  1.00  0.00           H
ATOM   3610  CB  LYS A 236      26.750  24.290  28.840  1.00  0.00           C
ATOM   3611  HB1 LYS A 236      27.830  24.480  28.700  1.00  0.00           H
ATOM   3612  HB2 LYS A 236      26.360  24.110  27.820  1.00  0.00           H
ATOM   3613  CG  LYS A 236      26.680  23.030  29.690  1.00  0.00           C
ATOM   3614  HG1 LYS A 236      27.210  23.210  30.650  1.00  0.00           H
ATOM   3615  HG2 LYS A 236      27.220  22.170  29.240  1.00  0.00           H
ATOM   3616  CD  LYS A 236      25.200  22.510  29.910  1.00  0.00           C
ATOM   3617  HD1 LYS A 236      24.720  23.420  30.330  1.00  0.00           H
ATOM   3618  HD2 LYS A 236      25.260  21.810  30.760  1.00  0.00           H
ATOM   3619  CE  LYS A 236      24.560  21.910  28.610  1.00  0.00           C
ATOM   3620  HE1 LYS A 236      24.400  22.730  27.880  1.00  0.00           H
ATOM   3621  HE2 LYS A 236      23.560  21.520  28.900  1.00  0.00           H
ATOM   3622  NZ  LYS A 236      25.370  20.780  28.090  1.00  0.00           N
ATOM   3623  HZ1 LYS A 236      26.000  20.500  28.880  1.00  0.00           H
ATOM   3624  HZ2 LYS A 236      25.880  21.210  27.290  1.00  0.00           H
ATOM   3625  HZ3 LYS A 236      24.800  19.970  27.760  1.00  0.00           H
ATOM   3626  C   LYS A 236      26.310  26.070  30.630  1.00  0.00           C
ATOM   3627  O   LYS A 236      25.720  25.750  31.650  1.00  0.00           O
ATOM   3628  N   TYR A 237      27.370  26.950  30.720  1.00  0.00           N
ATOM   3629  HN  TYR A 237      27.940  27.170  29.930  1.00  0.00           H
ATOM   3630  CA  TYR A 237      28.050  27.230  31.990  1.00  0.00           C
ATOM   3631  HA  TYR A 237      27.880  26.380  32.630  1.00  0.00           H
ATOM   3632  CB  TYR A 237      29.590  27.380  31.830  1.00  0.00           C
ATOM   3633  HB1 TYR A 237      30.110  27.560  32.800  1.00  0.00           H
ATOM   3634  HB2 TYR A 237      29.850  28.250  31.200  1.00  0.00           H
ATOM   3635  CG  TYR A 237      30.170  26.170  31.220  1.00  0.00           C
ATOM   3636  CD1 TYR A 237      31.240  26.190  30.270  1.00  0.00           C
ATOM   3637  HD1 TYR A 237      31.590  27.100  29.810  1.00  0.00           H
ATOM   3638  CE1 TYR A 237      31.780  25.010  29.790  1.00  0.00           C
ATOM   3639  HE1 TYR A 237      32.510  25.050  28.990  1.00  0.00           H
ATOM   3640  CZ  TYR A 237      31.290  23.790  30.220  1.00  0.00           C
ATOM   3641  OH  TYR A 237      31.700  22.590  29.650  1.00  0.00           O
ATOM   3642  HH  TYR A 237      32.460  22.830  29.120  1.00  0.00           H
ATOM   3643  CD2 TYR A 237      29.850  24.930  31.800  1.00  0.00           C
ATOM   3644  HD2 TYR A 237      29.130  24.800  32.610  1.00  0.00           H
ATOM   3645  CE2 TYR A 237      30.440  23.760  31.330  1.00  0.00           C
ATOM   3646  HE2 TYR A 237      30.300  22.780  31.750  1.00  0.00           H
ATOM   3647  C   TYR A 237      27.480  28.470  32.750  1.00  0.00           C
ATOM   3648  O   TYR A 237      28.080  28.990  33.710  1.00  0.00           O
ATOM   3649  N   ASN A 238      26.410  28.940  32.210  1.00  0.00           N
ATOM   3650  HN  ASN A 238      25.960  28.430  31.480  1.00  0.00           H
ATOM   3651  CA  ASN A 238      25.800  30.200  32.550  1.00  0.00           C
ATOM   3652  HA  ASN A 238      24.860  30.170  32.030  1.00  0.00           H
ATOM   3653  CB  ASN A 238      25.540  30.300  34.020  1.00  0.00           C
ATOM   3654  HB1 ASN A 238      24.820  31.130  34.170  1.00  0.00           H
ATOM   3655  HB2 ASN A 238      26.450  30.560  34.600  1.00  0.00           H
ATOM   3656  CG  ASN A 238      24.780  29.090  34.670  1.00  0.00           C
ATOM   3657  OD1 ASN A 238      25.190  28.620  35.770  1.00  0.00           O
ATOM   3658  ND2 ASN A 238      23.690  28.550  34.080  1.00  0.00           N
ATOM   3659 1HD2 ASN A 238      23.140  27.920  34.630  1.00  0.00           H
ATOM   3660 2HD2 ASN A 238      23.440  28.850  33.160  1.00  0.00           H
ATOM   3661  C   ASN A 238      26.510  31.540  32.090  1.00  0.00           C
ATOM   3662  O   ASN A 238      26.220  32.620  32.570  1.00  0.00           O
ATOM   3663  N   TYR A 239      27.490  31.370  31.190  1.00  0.00           N
ATOM   3664  HN  TYR A 239      27.780  30.490  30.820  1.00  0.00           H
ATOM   3665  CA  TYR A 239      28.200  32.490  30.650  1.00  0.00           C
ATOM   3666  HA  TYR A 239      28.340  33.340  31.300  1.00  0.00           H
ATOM   3667  CB  TYR A 239      29.610  32.150  30.200  1.00  0.00           C
ATOM   3668  HB1 TYR A 239      30.010  32.920  29.500  1.00  0.00           H
ATOM   3669  HB2 TYR A 239      29.620  31.150  29.720  1.00  0.00           H
ATOM   3670  CG  TYR A 239      30.550  32.140  31.400  1.00  0.00           C
ATOM   3671  CD1 TYR A 239      30.240  31.700  32.720  1.00  0.00           C
ATOM   3672  HD1 TYR A 239      29.330  31.190  32.990  1.00  0.00           H
ATOM   3673  CE1 TYR A 239      31.300  31.420  33.600  1.00  0.00           C
ATOM   3674  HE1 TYR A 239      31.090  30.890  34.520  1.00  0.00           H
ATOM   3675  CZ  TYR A 239      32.580  31.860  33.360  1.00  0.00           C
ATOM   3676  OH  TYR A 239      33.620  31.770  34.350  1.00  0.00           O
ATOM   3677  HH  TYR A 239      33.220  31.600  35.200  1.00  0.00           H
ATOM   3678  CD2 TYR A 239      31.890  32.500  31.120  1.00  0.00           C
ATOM   3679  HD2 TYR A 239      32.080  32.850  30.110  1.00  0.00           H
ATOM   3680  CE2 TYR A 239      32.820  32.480  32.130  1.00  0.00           C
ATOM   3681  HE2 TYR A 239      33.870  32.640  31.910  1.00  0.00           H
ATOM   3682  C   TYR A 239      27.440  33.010  29.420  1.00  0.00           C
ATOM   3683  O   TYR A 239      26.430  32.390  28.970  1.00  0.00           O
ATOM   3684  N   GLU A 240      27.910  34.160  28.850  1.00  0.00           N
ATOM   3685  HN  GLU A 240      28.610  34.720  29.290  1.00  0.00           H
ATOM   3686  CA  GLU A 240      27.410  34.730  27.600  1.00  0.00           C
ATOM   3687  HA  GLU A 240      26.330  34.700  27.600  1.00  0.00           H
ATOM   3688  CB  GLU A 240      27.820  36.220  27.710  1.00  0.00           C
ATOM   3689  HB1 GLU A 240      27.610  36.580  26.680  1.00  0.00           H
ATOM   3690  HB2 GLU A 240      28.920  36.220  27.850  1.00  0.00           H
ATOM   3691  CG  GLU A 240      27.110  37.170  28.660  1.00  0.00           C
ATOM   3692  HG1 GLU A 240      27.550  37.050  29.680  1.00  0.00           H
ATOM   3693  HG2 GLU A 240      26.050  36.850  28.680  1.00  0.00           H
ATOM   3694  CD  GLU A 240      27.030  38.620  28.290  1.00  0.00           C
ATOM   3695  OE1 GLU A 240      25.920  39.140  28.020  1.00  0.00           O
ATOM   3696  OE2 GLU A 240      28.130  39.220  28.200  1.00  0.00           O
ATOM   3697  C   GLU A 240      27.990  33.970  26.370  1.00  0.00           C
ATOM   3698  O   GLU A 240      29.180  33.850  26.260  1.00  0.00           O
ATOM   3699  N   PRO A 241      27.290  33.430  25.380  1.00  0.00           N
ATOM   3700  CD  PRO A 241      25.870  33.390  25.410  1.00  0.00           C
ATOM   3701  HD1 PRO A 241      25.350  34.320  25.720  1.00  0.00           H
ATOM   3702  HD2 PRO A 241      25.590  32.560  26.100  1.00  0.00           H
ATOM   3703  CA  PRO A 241      27.840  33.260  24.020  1.00  0.00           C
ATOM   3704  HA  PRO A 241      28.590  32.480  24.020  1.00  0.00           H
ATOM   3705  CB  PRO A 241      26.670  32.700  23.320  1.00  0.00           C
ATOM   3706  HB1 PRO A 241      26.610  31.610  23.510  1.00  0.00           H
ATOM   3707  HB2 PRO A 241      26.520  32.980  22.260  1.00  0.00           H
ATOM   3708  CG  PRO A 241      25.450  33.200  24.040  1.00  0.00           C
ATOM   3709  HG1 PRO A 241      25.150  34.180  23.600  1.00  0.00           H
ATOM   3710  HG2 PRO A 241      24.570  32.530  23.980  1.00  0.00           H
ATOM   3711  C   PRO A 241      28.440  34.500  23.370  1.00  0.00           C
ATOM   3712  O   PRO A 241      27.920  35.590  23.440  1.00  0.00           O
ATOM   3713  N   LEU A 242      29.680  34.360  22.850  1.00  0.00           N
ATOM   3714  HN  LEU A 242      30.070  33.440  22.780  1.00  0.00           H
ATOM   3715  CA  LEU A 242      30.540  35.450  22.400  1.00  0.00           C
ATOM   3716  HA  LEU A 242      30.330  36.210  23.140  1.00  0.00           H
ATOM   3717  CB  LEU A 242      31.980  34.990  22.500  1.00  0.00           C
ATOM   3718  HB1 LEU A 242      32.110  34.010  21.980  1.00  0.00           H
ATOM   3719  HB2 LEU A 242      32.210  34.710  23.550  1.00  0.00           H
ATOM   3720  CG  LEU A 242      33.030  36.070  22.210  1.00  0.00           C
ATOM   3721  HG  LEU A 242      32.820  36.540  21.220  1.00  0.00           H
ATOM   3722  CD1 LEU A 242      32.920  37.120  23.350  1.00  0.00           C
ATOM   3723 1HD1 LEU A 242      33.130  36.670  24.340  1.00  0.00           H
ATOM   3724 2HD1 LEU A 242      31.910  37.590  23.420  1.00  0.00           H
ATOM   3725 3HD1 LEU A 242      33.700  37.890  23.150  1.00  0.00           H
ATOM   3726  CD2 LEU A 242      34.440  35.610  22.160  1.00  0.00           C
ATOM   3727 1HD2 LEU A 242      34.610  34.760  21.460  1.00  0.00           H
ATOM   3728 2HD2 LEU A 242      34.580  35.230  23.190  1.00  0.00           H
ATOM   3729 3HD2 LEU A 242      35.200  36.380  21.890  1.00  0.00           H
ATOM   3730  C   LEU A 242      30.060  35.930  21.050  1.00  0.00           C
ATOM   3731  O   LEU A 242      30.130  35.160  20.140  1.00  0.00           O
ATOM   3732  N   THR A 243      29.430  37.090  20.880  1.00  0.00           N
ATOM   3733  HN  THR A 243      29.170  37.680  21.640  1.00  0.00           H
ATOM   3734  CA  THR A 243      28.840  37.560  19.640  1.00  0.00           C
ATOM   3735  HA  THR A 243      28.580  36.700  19.040  1.00  0.00           H
ATOM   3736  CB  THR A 243      27.650  38.510  19.970  1.00  0.00           C
ATOM   3737  HB  THR A 243      27.210  38.960  19.050  1.00  0.00           H
ATOM   3738  OG1 THR A 243      27.930  39.460  21.010  1.00  0.00           O
ATOM   3739  HG1 THR A 243      28.230  40.240  20.550  1.00  0.00           H
ATOM   3740  CG2 THR A 243      26.590  37.570  20.430  1.00  0.00           C
ATOM   3741 1HG2 THR A 243      25.840  37.980  21.150  1.00  0.00           H
ATOM   3742 2HG2 THR A 243      27.010  36.810  21.120  1.00  0.00           H
ATOM   3743 3HG2 THR A 243      26.050  37.140  19.560  1.00  0.00           H
ATOM   3744  C   THR A 243      29.850  38.310  18.840  1.00  0.00           C
ATOM   3745  O   THR A 243      30.850  38.740  19.470  1.00  0.00           O
ATOM   3746  N   GLN A 244      29.650  38.610  17.520  1.00  0.00           N
ATOM   3747  HN  GLN A 244      28.770  38.320  17.150  1.00  0.00           H
ATOM   3748  CA  GLN A 244      30.620  39.180  16.610  1.00  0.00           C
ATOM   3749  HA  GLN A 244      31.360  38.400  16.470  1.00  0.00           H
ATOM   3750  CB  GLN A 244      30.010  39.230  15.130  1.00  0.00           C
ATOM   3751  HB1 GLN A 244      30.790  39.650  14.460  1.00  0.00           H
ATOM   3752  HB2 GLN A 244      29.100  39.880  15.130  1.00  0.00           H
ATOM   3753  CG  GLN A 244      29.500  37.870  14.510  1.00  0.00           C
ATOM   3754  HG1 GLN A 244      29.170  38.180  13.500  1.00  0.00           H
ATOM   3755  HG2 GLN A 244      28.610  37.440  15.020  1.00  0.00           H
ATOM   3756  CD  GLN A 244      30.630  36.780  14.490  1.00  0.00           C
ATOM   3757  OE1 GLN A 244      31.780  37.020  14.720  1.00  0.00           O
ATOM   3758  NE2 GLN A 244      30.220  35.510  14.380  1.00  0.00           N
ATOM   3759 1HE2 GLN A 244      30.890  34.770  14.460  1.00  0.00           H
ATOM   3760 2HE2 GLN A 244      29.240  35.300  14.350  1.00  0.00           H
ATOM   3761  C   GLN A 244      31.340  40.510  17.010  1.00  0.00           C
ATOM   3762  O   GLN A 244      32.540  40.590  16.740  1.00  0.00           O
ATOM   3763  N   ASP A 245      30.690  41.450  17.670  1.00  0.00           N
ATOM   3764  HN  ASP A 245      29.730  41.280  17.880  1.00  0.00           H
ATOM   3765  CA  ASP A 245      31.190  42.710  18.180  1.00  0.00           C
ATOM   3766  HA  ASP A 245      31.780  43.200  17.410  1.00  0.00           H
ATOM   3767  CB  ASP A 245      29.980  43.610  18.670  1.00  0.00           C
ATOM   3768  HB1 ASP A 245      29.550  44.060  17.750  1.00  0.00           H
ATOM   3769  HB2 ASP A 245      30.310  44.470  19.280  1.00  0.00           H
ATOM   3770  CG  ASP A 245      28.850  43.020  19.500  1.00  0.00           C
ATOM   3771  OD1 ASP A 245      28.670  41.810  19.420  1.00  0.00           O
ATOM   3772  OD2 ASP A 245      28.150  43.870  20.090  1.00  0.00           O
ATOM   3773  C   ASP A 245      32.180  42.510  19.420  1.00  0.00           C
ATOM   3774  O   ASP A 245      33.190  43.240  19.520  1.00  0.00           O
ATOM   3775  N   HSD A 246      31.930  41.560  20.350  1.00  0.00           N
ATOM   3776  HN  HSD A 246      31.030  41.140  20.350  1.00  0.00           H
ATOM   3777  CA  HSD A 246      32.670  41.040  21.510  1.00  0.00           C
ATOM   3778  HA  HSD A 246      33.100  41.900  22.000  1.00  0.00           H
ATOM   3779  CB  HSD A 246      31.700  40.290  22.430  1.00  0.00           C
ATOM   3780  HB1 HSD A 246      32.230  39.680  23.180  1.00  0.00           H
ATOM   3781  HB2 HSD A 246      31.050  39.630  21.820  1.00  0.00           H
ATOM   3782  ND1 HSD A 246      29.680  40.830  23.810  1.00  0.00           N
ATOM   3783  HD1 HSD A 246      29.350  39.880  23.860  1.00  0.00           H
ATOM   3784  CG  HSD A 246      30.800  41.280  23.220  1.00  0.00           C
ATOM   3785  CE1 HSD A 246      29.150  41.910  24.360  1.00  0.00           C
ATOM   3786  HE1 HSD A 246      28.290  41.680  24.990  1.00  0.00           H
ATOM   3787  NE2 HSD A 246      29.880  42.990  24.230  1.00  0.00           N
ATOM   3788  CD2 HSD A 246      31.020  42.560  23.550  1.00  0.00           C
ATOM   3789  HD2 HSD A 246      31.700  43.360  23.290  1.00  0.00           H
ATOM   3790  C   HSD A 246      33.820  40.160  21.060  1.00  0.00           C
ATOM   3791  O   HSD A 246      34.780  40.110  21.780  1.00  0.00           O
ATOM   3792  N   VAL A 247      33.830  39.560  19.900  1.00  0.00           N
ATOM   3793  HN  VAL A 247      33.000  39.580  19.350  1.00  0.00           H
ATOM   3794  CA  VAL A 247      35.010  38.960  19.210  1.00  0.00           C
ATOM   3795  HA  VAL A 247      35.610  38.500  19.970  1.00  0.00           H
ATOM   3796  CB  VAL A 247      34.660  38.010  18.090  1.00  0.00           C
ATOM   3797  HB  VAL A 247      34.200  38.510  17.200  1.00  0.00           H
ATOM   3798  CG1 VAL A 247      35.960  37.460  17.390  1.00  0.00           C
ATOM   3799 1HG1 VAL A 247      36.500  38.300  16.900  1.00  0.00           H
ATOM   3800 2HG1 VAL A 247      35.590  36.800  16.570  1.00  0.00           H
ATOM   3801 3HG1 VAL A 247      36.550  36.950  18.180  1.00  0.00           H
ATOM   3802  CG2 VAL A 247      33.700  36.880  18.500  1.00  0.00           C
ATOM   3803 1HG2 VAL A 247      34.200  36.060  19.060  1.00  0.00           H
ATOM   3804 2HG2 VAL A 247      33.040  36.460  17.720  1.00  0.00           H
ATOM   3805 3HG2 VAL A 247      32.960  37.340  19.190  1.00  0.00           H
ATOM   3806  C   VAL A 247      35.940  40.060  18.690  1.00  0.00           C
ATOM   3807  O   VAL A 247      37.150  39.990  18.920  1.00  0.00           O
ATOM   3808  N   ASP A 248      35.440  41.120  18.130  1.00  0.00           N
ATOM   3809  HN  ASP A 248      34.470  41.320  18.010  1.00  0.00           H
ATOM   3810  CA  ASP A 248      36.220  42.260  17.640  1.00  0.00           C
ATOM   3811  HA  ASP A 248      36.990  41.880  16.980  1.00  0.00           H
ATOM   3812  CB  ASP A 248      35.330  43.350  16.930  1.00  0.00           C
ATOM   3813  HB1 ASP A 248      36.030  44.210  16.860  1.00  0.00           H
ATOM   3814  HB2 ASP A 248      34.360  43.530  17.420  1.00  0.00           H
ATOM   3815  CG  ASP A 248      35.070  42.880  15.510  1.00  0.00           C
ATOM   3816  OD1 ASP A 248      34.370  43.730  14.850  1.00  0.00           O
ATOM   3817  OD2 ASP A 248      35.390  41.800  14.960  1.00  0.00           O
ATOM   3818  C   ASP A 248      37.070  42.970  18.670  1.00  0.00           C
ATOM   3819  O   ASP A 248      38.270  43.190  18.450  1.00  0.00           O
ATOM   3820  N   ILE A 249      36.500  43.150  19.850  1.00  0.00           N
ATOM   3821  HN  ILE A 249      35.640  42.660  20.010  1.00  0.00           H
ATOM   3822  CA  ILE A 249      37.090  44.010  20.880  1.00  0.00           C
ATOM   3823  HA  ILE A 249      37.480  44.890  20.400  1.00  0.00           H
ATOM   3824  CB  ILE A 249      36.050  44.370  21.960  1.00  0.00           C
ATOM   3825  HB  ILE A 249      35.120  44.730  21.470  1.00  0.00           H
ATOM   3826  CG2 ILE A 249      35.540  43.250  22.780  1.00  0.00           C
ATOM   3827 1HG2 ILE A 249      35.530  42.340  22.150  1.00  0.00           H
ATOM   3828 2HG2 ILE A 249      34.570  43.320  23.320  1.00  0.00           H
ATOM   3829 3HG2 ILE A 249      36.370  43.110  23.510  1.00  0.00           H
ATOM   3830  CG1 ILE A 249      36.480  45.610  22.820  1.00  0.00           C
ATOM   3831 1HG1 ILE A 249      36.860  46.410  22.150  1.00  0.00           H
ATOM   3832 2HG1 ILE A 249      37.290  45.350  23.530  1.00  0.00           H
ATOM   3833  CD  ILE A 249      35.290  46.290  23.590  1.00  0.00           C
ATOM   3834  HD1 ILE A 249      34.530  46.580  22.840  1.00  0.00           H
ATOM   3835  HD2 ILE A 249      35.790  47.190  24.020  1.00  0.00           H
ATOM   3836  HD3 ILE A 249      34.880  45.650  24.390  1.00  0.00           H
ATOM   3837  C   ILE A 249      38.270  43.340  21.580  1.00  0.00           C
ATOM   3838  O   ILE A 249      39.030  44.120  22.160  1.00  0.00           O
ATOM   3839  N   LEU A 250      38.430  42.040  21.390  1.00  0.00           N
ATOM   3840  HN  LEU A 250      37.860  41.420  20.840  1.00  0.00           H
ATOM   3841  CA  LEU A 250      39.600  41.300  21.850  1.00  0.00           C
ATOM   3842  HA  LEU A 250      39.900  41.780  22.770  1.00  0.00           H
ATOM   3843  CB  LEU A 250      39.030  39.880  22.070  1.00  0.00           C
ATOM   3844  HB1 LEU A 250      39.850  39.180  22.330  1.00  0.00           H
ATOM   3845  HB2 LEU A 250      38.690  39.470  21.090  1.00  0.00           H
ATOM   3846  CG  LEU A 250      37.990  39.690  23.120  1.00  0.00           C
ATOM   3847  HG  LEU A 250      37.100  40.320  22.930  1.00  0.00           H
ATOM   3848  CD1 LEU A 250      37.530  38.240  23.110  1.00  0.00           C
ATOM   3849 1HD1 LEU A 250      36.740  38.020  22.360  1.00  0.00           H
ATOM   3850 2HD1 LEU A 250      37.030  37.990  24.070  1.00  0.00           H
ATOM   3851 3HD1 LEU A 250      38.380  37.520  23.020  1.00  0.00           H
ATOM   3852  CD2 LEU A 250      38.650  40.230  24.420  1.00  0.00           C
ATOM   3853 1HD2 LEU A 250      38.150  39.810  25.310  1.00  0.00           H
ATOM   3854 2HD2 LEU A 250      38.610  41.330  24.530  1.00  0.00           H
ATOM   3855 3HD2 LEU A 250      39.740  39.980  24.410  1.00  0.00           H
ATOM   3856  C   LEU A 250      40.810  41.330  20.900  1.00  0.00           C
ATOM   3857  O   LEU A 250      41.920  40.890  21.230  1.00  0.00           O
ATOM   3858  N   GLY A 251      40.580  41.920  19.750  1.00  0.00           N
ATOM   3859  HN  GLY A 251      39.630  42.150  19.540  1.00  0.00           H
ATOM   3860  CA  GLY A 251      41.640  42.120  18.730  1.00  0.00           C
ATOM   3861  HA1 GLY A 251      41.280  42.820  17.990  1.00  0.00           H
ATOM   3862  HA2 GLY A 251      41.980  41.220  18.230  1.00  0.00           H
ATOM   3863  C   GLY A 251      42.900  42.820  19.160  1.00  0.00           C
ATOM   3864  O   GLY A 251      44.010  42.310  18.800  1.00  0.00           O
ATOM   3865  N   PRO A 252      42.900  43.990  19.760  1.00  0.00           N
ATOM   3866  CD  PRO A 252      41.720  44.850  19.760  1.00  0.00           C
ATOM   3867  HD1 PRO A 252      41.110  44.550  20.640  1.00  0.00           H
ATOM   3868  HD2 PRO A 252      41.100  44.720  18.850  1.00  0.00           H
ATOM   3869  CA  PRO A 252      44.090  44.670  20.230  1.00  0.00           C
ATOM   3870  HA  PRO A 252      44.780  44.710  19.400  1.00  0.00           H
ATOM   3871  CB  PRO A 252      43.620  46.090  20.600  1.00  0.00           C
ATOM   3872  HB1 PRO A 252      44.420  46.810  20.310  1.00  0.00           H
ATOM   3873  HB2 PRO A 252      43.380  46.210  21.670  1.00  0.00           H
ATOM   3874  CG  PRO A 252      42.370  46.260  19.800  1.00  0.00           C
ATOM   3875  HG1 PRO A 252      41.590  46.920  20.230  1.00  0.00           H
ATOM   3876  HG2 PRO A 252      42.640  46.610  18.790  1.00  0.00           H
ATOM   3877  C   PRO A 252      44.700  43.910  21.350  1.00  0.00           C
ATOM   3878  O   PRO A 252      45.910  43.810  21.380  1.00  0.00           O
ATOM   3879  N   LEU A 253      43.920  43.300  22.340  1.00  0.00           N
ATOM   3880  HN  LEU A 253      42.930  43.350  22.310  1.00  0.00           H
ATOM   3881  CA  LEU A 253      44.600  42.390  23.210  1.00  0.00           C
ATOM   3882  HA  LEU A 253      45.240  43.070  23.760  1.00  0.00           H
ATOM   3883  CB  LEU A 253      43.450  41.880  24.160  1.00  0.00           C
ATOM   3884  HB1 LEU A 253      43.990  41.440  25.030  1.00  0.00           H
ATOM   3885  HB2 LEU A 253      42.810  41.110  23.700  1.00  0.00           H
ATOM   3886  CG  LEU A 253      42.550  43.000  24.810  1.00  0.00           C
ATOM   3887  HG  LEU A 253      41.920  43.400  23.990  1.00  0.00           H
ATOM   3888  CD1 LEU A 253      41.620  42.360  25.910  1.00  0.00           C
ATOM   3889 1HD1 LEU A 253      41.260  41.370  25.540  1.00  0.00           H
ATOM   3890 2HD1 LEU A 253      40.700  42.920  26.180  1.00  0.00           H
ATOM   3891 3HD1 LEU A 253      42.210  42.110  26.810  1.00  0.00           H
ATOM   3892  CD2 LEU A 253      43.450  44.020  25.610  1.00  0.00           C
ATOM   3893 1HD2 LEU A 253      44.080  44.580  24.890  1.00  0.00           H
ATOM   3894 2HD2 LEU A 253      44.240  43.510  26.210  1.00  0.00           H
ATOM   3895 3HD2 LEU A 253      42.880  44.780  26.180  1.00  0.00           H
ATOM   3896  C   LEU A 253      45.290  41.220  22.640  1.00  0.00           C
ATOM   3897  O   LEU A 253      46.390  40.920  23.100  1.00  0.00           O
ATOM   3898  N   SER A 254      44.730  40.530  21.680  1.00  0.00           N
ATOM   3899  HN  SER A 254      43.830  40.810  21.340  1.00  0.00           H
ATOM   3900  CA  SER A 254      45.120  39.410  20.950  1.00  0.00           C
ATOM   3901  HA  SER A 254      45.450  38.640  21.640  1.00  0.00           H
ATOM   3902  CB  SER A 254      44.000  38.790  20.040  1.00  0.00           C
ATOM   3903  HB1 SER A 254      43.520  39.580  19.430  1.00  0.00           H
ATOM   3904  HB2 SER A 254      43.130  38.400  20.610  1.00  0.00           H
ATOM   3905  OG  SER A 254      44.560  37.760  19.210  1.00  0.00           O
ATOM   3906  HG1 SER A 254      45.030  37.120  19.750  1.00  0.00           H
ATOM   3907  C   SER A 254      46.460  39.660  20.260  1.00  0.00           C
ATOM   3908  O   SER A 254      47.430  39.000  20.510  1.00  0.00           O
ATOM   3909  N   ALA A 255      46.620  40.830  19.640  1.00  0.00           N
ATOM   3910  HN  ALA A 255      45.860  41.350  19.250  1.00  0.00           H
ATOM   3911  CA  ALA A 255      47.900  41.440  19.200  1.00  0.00           C
ATOM   3912  HA  ALA A 255      48.340  40.800  18.450  1.00  0.00           H
ATOM   3913  CB  ALA A 255      47.640  42.720  18.370  1.00  0.00           C
ATOM   3914  HB1 ALA A 255      46.740  42.510  17.750  1.00  0.00           H
ATOM   3915  HB2 ALA A 255      48.520  42.920  17.720  1.00  0.00           H
ATOM   3916  HB3 ALA A 255      47.370  43.590  19.010  1.00  0.00           H
ATOM   3917  C   ALA A 255      48.960  41.660  20.260  1.00  0.00           C
ATOM   3918  O   ALA A 255      50.170  41.610  19.990  1.00  0.00           O
ATOM   3919  N   GLN A 256      48.680  41.990  21.580  1.00  0.00           N
ATOM   3920  HN  GLN A 256      47.750  41.950  21.950  1.00  0.00           H
ATOM   3921  CA  GLN A 256      49.670  42.410  22.530  1.00  0.00           C
ATOM   3922  HA  GLN A 256      50.630  42.660  22.100  1.00  0.00           H
ATOM   3923  CB  GLN A 256      49.140  43.670  23.250  1.00  0.00           C
ATOM   3924  HB1 GLN A 256      49.750  43.880  24.150  1.00  0.00           H
ATOM   3925  HB2 GLN A 256      48.120  43.420  23.610  1.00  0.00           H
ATOM   3926  CG  GLN A 256      49.130  45.040  22.360  1.00  0.00           C
ATOM   3927  HG1 GLN A 256      48.300  45.070  21.620  1.00  0.00           H
ATOM   3928  HG2 GLN A 256      50.070  45.130  21.780  1.00  0.00           H
ATOM   3929  CD  GLN A 256      49.190  46.190  23.310  1.00  0.00           C
ATOM   3930  OE1 GLN A 256      50.030  46.410  24.160  1.00  0.00           O
ATOM   3931  NE2 GLN A 256      48.050  46.980  23.170  1.00  0.00           N
ATOM   3932 1HE2 GLN A 256      48.070  47.800  23.730  1.00  0.00           H
ATOM   3933 2HE2 GLN A 256      47.370  46.800  22.460  1.00  0.00           H
ATOM   3934  C   GLN A 256      49.840  41.320  23.560  1.00  0.00           C
ATOM   3935  O   GLN A 256      50.550  41.490  24.580  1.00  0.00           O
ATOM   3936  N   THR A 257      49.220  40.180  23.350  1.00  0.00           N
ATOM   3937  HN  THR A 257      48.490  40.110  22.680  1.00  0.00           H
ATOM   3938  CA  THR A 257      49.590  38.970  24.040  1.00  0.00           C
ATOM   3939  HA  THR A 257      50.270  39.160  24.850  1.00  0.00           H
ATOM   3940  CB  THR A 257      48.310  38.270  24.690  1.00  0.00           C
ATOM   3941  HB  THR A 257      48.580  37.230  24.970  1.00  0.00           H
ATOM   3942  OG1 THR A 257      47.170  38.190  23.880  1.00  0.00           O
ATOM   3943  HG1 THR A 257      46.800  39.080  23.860  1.00  0.00           H
ATOM   3944  CG2 THR A 257      47.930  38.960  26.000  1.00  0.00           C
ATOM   3945 1HG2 THR A 257      48.650  38.760  26.820  1.00  0.00           H
ATOM   3946 2HG2 THR A 257      46.940  38.620  26.360  1.00  0.00           H
ATOM   3947 3HG2 THR A 257      47.990  40.070  25.930  1.00  0.00           H
ATOM   3948  C   THR A 257      50.240  38.040  23.130  1.00  0.00           C
ATOM   3949  O   THR A 257      51.010  37.200  23.570  1.00  0.00           O
ATOM   3950  N   GLY A 258      49.960  38.000  21.860  1.00  0.00           N
ATOM   3951  HN  GLY A 258      49.270  38.600  21.480  1.00  0.00           H
ATOM   3952  CA  GLY A 258      50.540  37.150  20.860  1.00  0.00           C
ATOM   3953  HA1 GLY A 258      51.550  36.870  21.130  1.00  0.00           H
ATOM   3954  HA2 GLY A 258      50.520  37.730  19.950  1.00  0.00           H
ATOM   3955  C   GLY A 258      49.690  35.880  20.580  1.00  0.00           C
ATOM   3956  O   GLY A 258      50.000  35.100  19.700  1.00  0.00           O
ATOM   3957  N   ILE A 259      48.630  35.650  21.380  1.00  0.00           N
ATOM   3958  HN  ILE A 259      48.340  36.370  22.010  1.00  0.00           H
ATOM   3959  CA  ILE A 259      47.730  34.570  21.290  1.00  0.00           C
ATOM   3960  HA  ILE A 259      48.120  33.640  20.890  1.00  0.00           H
ATOM   3961  CB  ILE A 259      47.470  34.160  22.740  1.00  0.00           C
ATOM   3962  HB  ILE A 259      46.940  35.060  23.140  1.00  0.00           H
ATOM   3963  CG2 ILE A 259      46.360  33.090  22.900  1.00  0.00           C
ATOM   3964 1HG2 ILE A 259      46.510  32.750  23.950  1.00  0.00           H
ATOM   3965 2HG2 ILE A 259      46.650  32.200  22.310  1.00  0.00           H
ATOM   3966 3HG2 ILE A 259      45.320  33.470  22.810  1.00  0.00           H
ATOM   3967  CG1 ILE A 259      48.820  33.910  23.440  1.00  0.00           C
ATOM   3968 1HG1 ILE A 259      48.710  33.660  24.520  1.00  0.00           H
ATOM   3969 2HG1 ILE A 259      49.460  34.810  23.540  1.00  0.00           H
ATOM   3970  CD  ILE A 259      49.550  32.600  22.960  1.00  0.00           C
ATOM   3971  HD1 ILE A 259      50.290  32.180  23.680  1.00  0.00           H
ATOM   3972  HD2 ILE A 259      50.020  32.640  21.960  1.00  0.00           H
ATOM   3973  HD3 ILE A 259      48.780  31.810  22.810  1.00  0.00           H
ATOM   3974  C   ILE A 259      46.370  35.040  20.650  1.00  0.00           C
ATOM   3975  O   ILE A 259      45.890  36.160  20.950  1.00  0.00           O
ATOM   3976  N   ALA A 260      45.860  34.390  19.650  1.00  0.00           N
ATOM   3977  HN  ALA A 260      46.330  33.600  19.260  1.00  0.00           H
ATOM   3978  CA  ALA A 260      44.560  34.630  18.950  1.00  0.00           C
ATOM   3979  HA  ALA A 260      44.440  35.630  18.570  1.00  0.00           H
ATOM   3980  CB  ALA A 260      44.550  33.910  17.600  1.00  0.00           C
ATOM   3981  HB1 ALA A 260      44.510  32.810  17.740  1.00  0.00           H
ATOM   3982  HB2 ALA A 260      45.490  34.130  17.050  1.00  0.00           H
ATOM   3983  HB3 ALA A 260      43.700  34.050  16.910  1.00  0.00           H
ATOM   3984  C   ALA A 260      43.350  34.270  19.800  1.00  0.00           C
ATOM   3985  O   ALA A 260      43.390  33.590  20.770  1.00  0.00           O
ATOM   3986  N   VAL A 261      42.120  34.790  19.370  1.00  0.00           N
ATOM   3987  HN  VAL A 261      42.060  35.360  18.550  1.00  0.00           H
ATOM   3988  CA  VAL A 261      40.840  34.720  20.100  1.00  0.00           C
ATOM   3989  HA  VAL A 261      40.910  35.070  21.120  1.00  0.00           H
ATOM   3990  CB  VAL A 261      39.660  35.520  19.520  1.00  0.00           C
ATOM   3991  HB  VAL A 261      39.350  35.200  18.500  1.00  0.00           H
ATOM   3992  CG1 VAL A 261      38.370  35.300  20.350  1.00  0.00           C
ATOM   3993 1HG1 VAL A 261      38.440  35.350  21.460  1.00  0.00           H
ATOM   3994 2HG1 VAL A 261      37.920  34.290  20.190  1.00  0.00           H
ATOM   3995 3HG1 VAL A 261      37.600  36.020  20.020  1.00  0.00           H
ATOM   3996  CG2 VAL A 261      40.260  37.000  19.530  1.00  0.00           C
ATOM   3997 1HG2 VAL A 261      39.510  37.730  19.160  1.00  0.00           H
ATOM   3998 2HG2 VAL A 261      41.190  36.950  18.920  1.00  0.00           H
ATOM   3999 3HG2 VAL A 261      40.540  37.280  20.570  1.00  0.00           H
ATOM   4000  C   VAL A 261      40.440  33.280  20.280  1.00  0.00           C
ATOM   4001  O   VAL A 261      40.160  32.750  21.370  1.00  0.00           O
ATOM   4002  N   LEU A 262      40.620  32.470  19.220  1.00  0.00           N
ATOM   4003  HN  LEU A 262      40.980  32.850  18.360  1.00  0.00           H
ATOM   4004  CA  LEU A 262      40.150  31.070  19.220  1.00  0.00           C
ATOM   4005  HA  LEU A 262      39.180  31.220  19.670  1.00  0.00           H
ATOM   4006  CB  LEU A 262      39.820  30.460  17.810  1.00  0.00           C
ATOM   4007  HB1 LEU A 262      39.470  29.450  18.110  1.00  0.00           H
ATOM   4008  HB2 LEU A 262      40.730  30.470  17.180  1.00  0.00           H
ATOM   4009  CG  LEU A 262      38.640  31.180  17.050  1.00  0.00           C
ATOM   4010  HG  LEU A 262      39.100  32.130  16.720  1.00  0.00           H
ATOM   4011  CD1 LEU A 262      38.200  30.300  15.860  1.00  0.00           C
ATOM   4012 1HD1 LEU A 262      39.070  30.200  15.170  1.00  0.00           H
ATOM   4013 2HD1 LEU A 262      37.350  30.800  15.350  1.00  0.00           H
ATOM   4014 3HD1 LEU A 262      37.950  29.290  16.240  1.00  0.00           H
ATOM   4015  CD2 LEU A 262      37.430  31.620  17.860  1.00  0.00           C
ATOM   4016 1HD2 LEU A 262      37.740  32.160  18.780  1.00  0.00           H
ATOM   4017 2HD2 LEU A 262      36.960  30.690  18.230  1.00  0.00           H
ATOM   4018 3HD2 LEU A 262      36.820  32.310  17.230  1.00  0.00           H
ATOM   4019  C   LEU A 262      41.080  30.160  20.040  1.00  0.00           C
ATOM   4020  O   LEU A 262      40.650  29.250  20.750  1.00  0.00           O
ATOM   4021  N   ASP A 263      42.400  30.480  20.080  1.00  0.00           N
ATOM   4022  HN  ASP A 263      42.610  31.290  19.540  1.00  0.00           H
ATOM   4023  CA  ASP A 263      43.340  29.830  21.000  1.00  0.00           C
ATOM   4024  HA  ASP A 263      43.110  28.770  20.920  1.00  0.00           H
ATOM   4025  CB  ASP A 263      44.790  30.170  20.570  1.00  0.00           C
ATOM   4026  HB1 ASP A 263      45.560  29.710  21.220  1.00  0.00           H
ATOM   4027  HB2 ASP A 263      44.890  31.270  20.430  1.00  0.00           H
ATOM   4028  CG  ASP A 263      45.100  29.470  19.260  1.00  0.00           C
ATOM   4029  OD1 ASP A 263      45.090  28.200  19.320  1.00  0.00           O
ATOM   4030  OD2 ASP A 263      45.490  30.100  18.270  1.00  0.00           O
ATOM   4031  C   ASP A 263      43.030  30.260  22.420  1.00  0.00           C
ATOM   4032  O   ASP A 263      43.170  29.420  23.330  1.00  0.00           O
ATOM   4033  N   MET A 264      42.700  31.550  22.810  1.00  0.00           N
ATOM   4034  HN  MET A 264      42.750  32.310  22.180  1.00  0.00           H
ATOM   4035  CA  MET A 264      42.420  31.830  24.220  1.00  0.00           C
ATOM   4036  HA  MET A 264      43.120  31.420  24.940  1.00  0.00           H
ATOM   4037  CB  MET A 264      42.370  33.380  24.470  1.00  0.00           C
ATOM   4038  HB1 MET A 264      41.680  33.990  23.850  1.00  0.00           H
ATOM   4039  HB2 MET A 264      43.410  33.730  24.250  1.00  0.00           H
ATOM   4040  CG  MET A 264      42.050  33.800  25.930  1.00  0.00           C
ATOM   4041  HG1 MET A 264      41.000  33.570  26.230  1.00  0.00           H
ATOM   4042  HG2 MET A 264      42.120  34.910  25.950  1.00  0.00           H
ATOM   4043  SD  MET A 264      43.090  33.140  27.220  1.00  0.00           S
ATOM   4044  CE  MET A 264      44.560  34.150  26.700  1.00  0.00           C
ATOM   4045  HE1 MET A 264      44.380  34.880  25.890  1.00  0.00           H
ATOM   4046  HE2 MET A 264      45.230  33.370  26.280  1.00  0.00           H
ATOM   4047  HE3 MET A 264      45.050  34.640  27.570  1.00  0.00           H
ATOM   4048  C   MET A 264      40.990  31.300  24.570  1.00  0.00           C
ATOM   4049  O   MET A 264      40.810  30.950  25.690  1.00  0.00           O
ATOM   4050  N   CYS A 265      40.030  31.230  23.570  1.00  0.00           N
ATOM   4051  HN  CYS A 265      40.310  31.520  22.660  1.00  0.00           H
ATOM   4052  CA  CYS A 265      38.760  30.550  23.760  1.00  0.00           C
ATOM   4053  HA  CYS A 265      38.340  30.930  24.680  1.00  0.00           H
ATOM   4054  CB  CYS A 265      37.860  30.710  22.540  1.00  0.00           C
ATOM   4055  HB1 CYS A 265      37.080  29.920  22.410  1.00  0.00           H
ATOM   4056  HB2 CYS A 265      38.540  30.580  21.670  1.00  0.00           H
ATOM   4057  SG  CYS A 265      37.160  32.400  22.450  1.00  0.00           S
ATOM   4058  HG1 CYS A 265      38.300  32.910  22.020  1.00  0.00           H
ATOM   4059  C   CYS A 265      38.850  29.100  23.990  1.00  0.00           C
ATOM   4060  O   CYS A 265      38.160  28.500  24.830  1.00  0.00           O
ATOM   4061  N   ALA A 266      39.640  28.390  23.220  1.00  0.00           N
ATOM   4062  HN  ALA A 266      39.980  28.880  22.430  1.00  0.00           H
ATOM   4063  CA  ALA A 266      40.030  27.030  23.460  1.00  0.00           C
ATOM   4064  HA  ALA A 266      39.170  26.380  23.400  1.00  0.00           H
ATOM   4065  CB  ALA A 266      41.110  26.580  22.430  1.00  0.00           C
ATOM   4066  HB1 ALA A 266      41.460  25.520  22.470  1.00  0.00           H
ATOM   4067  HB2 ALA A 266      42.030  27.190  22.550  1.00  0.00           H
ATOM   4068  HB3 ALA A 266      40.870  26.720  21.360  1.00  0.00           H
ATOM   4069  C   ALA A 266      40.710  26.840  24.780  1.00  0.00           C
ATOM   4070  O   ALA A 266      40.530  25.860  25.500  1.00  0.00           O
ATOM   4071  N   SER A 267      41.560  27.800  25.240  1.00  0.00           N
ATOM   4072  HN  SER A 267      41.900  28.490  24.600  1.00  0.00           H
ATOM   4073  CA  SER A 267      42.040  27.820  26.580  1.00  0.00           C
ATOM   4074  HA  SER A 267      42.660  26.940  26.680  1.00  0.00           H
ATOM   4075  CB  SER A 267      43.200  28.870  26.760  1.00  0.00           C
ATOM   4076  HB1 SER A 267      43.700  28.800  27.750  1.00  0.00           H
ATOM   4077  HB2 SER A 267      42.930  29.950  26.670  1.00  0.00           H
ATOM   4078  OG  SER A 267      44.220  28.680  25.750  1.00  0.00           O
ATOM   4079  HG1 SER A 267      43.860  29.020  24.920  1.00  0.00           H
ATOM   4080  C   SER A 267      41.040  27.890  27.700  1.00  0.00           C
ATOM   4081  O   SER A 267      41.070  27.130  28.600  1.00  0.00           O
ATOM   4082  N   LEU A 268      40.130  28.900  27.540  1.00  0.00           N
ATOM   4083  HN  LEU A 268      40.210  29.520  26.770  1.00  0.00           H
ATOM   4084  CA  LEU A 268      39.010  29.200  28.430  1.00  0.00           C
ATOM   4085  HA  LEU A 268      39.380  29.280  29.450  1.00  0.00           H
ATOM   4086  CB  LEU A 268      38.290  30.590  28.160  1.00  0.00           C
ATOM   4087  HB1 LEU A 268      37.890  30.570  27.120  1.00  0.00           H
ATOM   4088  HB2 LEU A 268      39.010  31.430  28.210  1.00  0.00           H
ATOM   4089  CG  LEU A 268      37.070  30.880  29.150  1.00  0.00           C
ATOM   4090  HG  LEU A 268      36.450  29.960  29.200  1.00  0.00           H
ATOM   4091  CD1 LEU A 268      37.480  31.220  30.570  1.00  0.00           C
ATOM   4092 1HD1 LEU A 268      36.670  31.150  31.330  1.00  0.00           H
ATOM   4093 2HD1 LEU A 268      37.850  32.260  30.660  1.00  0.00           H
ATOM   4094 3HD1 LEU A 268      38.230  30.470  30.910  1.00  0.00           H
ATOM   4095  CD2 LEU A 268      36.140  32.030  28.600  1.00  0.00           C
ATOM   4096 1HD2 LEU A 268      35.880  31.680  27.570  1.00  0.00           H
ATOM   4097 2HD2 LEU A 268      36.710  32.980  28.550  1.00  0.00           H
ATOM   4098 3HD2 LEU A 268      35.220  32.120  29.220  1.00  0.00           H
ATOM   4099  C   LEU A 268      38.060  28.050  28.430  1.00  0.00           C
ATOM   4100  O   LEU A 268      37.640  27.560  29.470  1.00  0.00           O
ATOM   4101  N   LYS A 269      37.700  27.480  27.280  1.00  0.00           N
ATOM   4102  HN  LYS A 269      38.040  27.790  26.390  1.00  0.00           H
ATOM   4103  CA  LYS A 269      36.810  26.370  27.160  1.00  0.00           C
ATOM   4104  HA  LYS A 269      35.850  26.690  27.540  1.00  0.00           H
ATOM   4105  CB  LYS A 269      36.750  25.850  25.680  1.00  0.00           C
ATOM   4106  HB1 LYS A 269      37.750  25.500  25.350  1.00  0.00           H
ATOM   4107  HB2 LYS A 269      36.570  26.670  24.960  1.00  0.00           H
ATOM   4108  CG  LYS A 269      35.630  24.830  25.510  1.00  0.00           C
ATOM   4109  HG1 LYS A 269      34.610  25.250  25.600  1.00  0.00           H
ATOM   4110  HG2 LYS A 269      35.810  23.880  26.050  1.00  0.00           H
ATOM   4111  CD  LYS A 269      35.660  24.330  24.070  1.00  0.00           C
ATOM   4112  HD1 LYS A 269      35.750  25.160  23.340  1.00  0.00           H
ATOM   4113  HD2 LYS A 269      34.710  23.830  23.790  1.00  0.00           H
ATOM   4114  CE  LYS A 269      36.830  23.420  23.690  1.00  0.00           C
ATOM   4115  HE1 LYS A 269      37.680  23.880  24.250  1.00  0.00           H
ATOM   4116  HE2 LYS A 269      37.040  23.430  22.600  1.00  0.00           H
ATOM   4117  NZ  LYS A 269      36.540  22.040  24.040  1.00  0.00           N
ATOM   4118  HZ1 LYS A 269      35.620  21.760  24.430  1.00  0.00           H
ATOM   4119  HZ2 LYS A 269      37.270  21.820  24.750  1.00  0.00           H
ATOM   4120  HZ3 LYS A 269      36.760  21.440  23.220  1.00  0.00           H
ATOM   4121  C   LYS A 269      37.180  25.120  27.960  1.00  0.00           C
ATOM   4122  O   LYS A 269      36.350  24.630  28.740  1.00  0.00           O
ATOM   4123  N   GLU A 270      38.470  24.710  27.880  1.00  0.00           N
ATOM   4124  HN  GLU A 270      39.030  24.830  27.070  1.00  0.00           H
ATOM   4125  CA  GLU A 270      39.020  23.680  28.720  1.00  0.00           C
ATOM   4126  HA  GLU A 270      38.320  22.850  28.740  1.00  0.00           H
ATOM   4127  CB  GLU A 270      40.280  23.070  28.090  1.00  0.00           C
ATOM   4128  HB1 GLU A 270      40.630  22.240  28.740  1.00  0.00           H
ATOM   4129  HB2 GLU A 270      41.170  23.730  28.150  1.00  0.00           H
ATOM   4130  CG  GLU A 270      40.140  22.530  26.630  1.00  0.00           C
ATOM   4131  HG1 GLU A 270      41.080  21.980  26.410  1.00  0.00           H
ATOM   4132  HG2 GLU A 270      39.830  23.350  25.940  1.00  0.00           H
ATOM   4133  CD  GLU A 270      39.100  21.410  26.460  1.00  0.00           C
ATOM   4134  OE1 GLU A 270      38.690  21.180  25.260  1.00  0.00           O
ATOM   4135  OE2 GLU A 270      38.710  20.710  27.460  1.00  0.00           O
ATOM   4136  C   GLU A 270      39.330  24.040  30.160  1.00  0.00           C
ATOM   4137  O   GLU A 270      39.370  23.240  31.080  1.00  0.00           O
ATOM   4138  N   LEU A 271      39.560  25.380  30.380  1.00  0.00           N
ATOM   4139  HN  LEU A 271      39.590  26.110  29.710  1.00  0.00           H
ATOM   4140  CA  LEU A 271      39.670  25.830  31.790  1.00  0.00           C
ATOM   4141  HA  LEU A 271      40.260  25.110  32.330  1.00  0.00           H
ATOM   4142  CB  LEU A 271      40.250  27.270  31.860  1.00  0.00           C
ATOM   4143  HB1 LEU A 271      39.720  27.950  31.160  1.00  0.00           H
ATOM   4144  HB2 LEU A 271      41.210  27.190  31.310  1.00  0.00           H
ATOM   4145  CG  LEU A 271      40.400  27.920  33.250  1.00  0.00           C
ATOM   4146  HG  LEU A 271      39.510  27.640  33.850  1.00  0.00           H
ATOM   4147  CD1 LEU A 271      41.550  27.310  34.010  1.00  0.00           C
ATOM   4148 1HD1 LEU A 271      42.480  27.460  33.430  1.00  0.00           H
ATOM   4149 2HD1 LEU A 271      41.380  26.210  34.040  1.00  0.00           H
ATOM   4150 3HD1 LEU A 271      41.800  27.750  35.000  1.00  0.00           H
ATOM   4151  CD2 LEU A 271      40.490  29.460  33.120  1.00  0.00           C
ATOM   4152 1HD2 LEU A 271      41.410  29.750  32.580  1.00  0.00           H
ATOM   4153 2HD2 LEU A 271      40.550  29.880  34.150  1.00  0.00           H
ATOM   4154 3HD2 LEU A 271      39.620  29.940  32.620  1.00  0.00           H
ATOM   4155  C   LEU A 271      38.340  25.770  32.530  1.00  0.00           C
ATOM   4156  O   LEU A 271      38.310  25.370  33.710  1.00  0.00           O
ATOM   4157  N   LEU A 272      37.140  26.040  31.860  1.00  0.00           N
ATOM   4158  HN  LEU A 272      37.090  26.410  30.930  1.00  0.00           H
ATOM   4159  CA  LEU A 272      35.850  25.770  32.420  1.00  0.00           C
ATOM   4160  HA  LEU A 272      35.920  26.120  33.440  1.00  0.00           H
ATOM   4161  CB  LEU A 272      34.700  26.460  31.660  1.00  0.00           C
ATOM   4162  HB1 LEU A 272      33.690  26.140  31.980  1.00  0.00           H
ATOM   4163  HB2 LEU A 272      34.810  26.180  30.590  1.00  0.00           H
ATOM   4164  CG  LEU A 272      34.810  27.990  31.760  1.00  0.00           C
ATOM   4165  HG  LEU A 272      35.870  28.270  31.580  1.00  0.00           H
ATOM   4166  CD1 LEU A 272      34.000  28.610  30.640  1.00  0.00           C
ATOM   4167 1HD1 LEU A 272      34.140  29.710  30.490  1.00  0.00           H
ATOM   4168 2HD1 LEU A 272      32.920  28.510  30.910  1.00  0.00           H
ATOM   4169 3HD1 LEU A 272      34.360  28.220  29.670  1.00  0.00           H
ATOM   4170  CD2 LEU A 272      34.320  28.660  33.050  1.00  0.00           C
ATOM   4171 1HD2 LEU A 272      34.470  29.750  32.860  1.00  0.00           H
ATOM   4172 2HD2 LEU A 272      34.900  28.480  33.980  1.00  0.00           H
ATOM   4173 3HD2 LEU A 272      33.220  28.590  33.230  1.00  0.00           H
ATOM   4174  C   LEU A 272      35.540  24.300  32.730  1.00  0.00           C
ATOM   4175  O   LEU A 272      35.110  23.880  33.790  1.00  0.00           O
ATOM   4176  N   GLN A 273      35.920  23.470  31.730  1.00  0.00           N
ATOM   4177  HN  GLN A 273      36.420  23.810  30.940  1.00  0.00           H
ATOM   4178  CA  GLN A 273      35.850  22.010  31.820  1.00  0.00           C
ATOM   4179  HA  GLN A 273      34.800  21.750  31.910  1.00  0.00           H
ATOM   4180  CB  GLN A 273      36.280  21.340  30.490  1.00  0.00           C
ATOM   4181  HB1 GLN A 273      37.340  21.680  30.460  1.00  0.00           H
ATOM   4182  HB2 GLN A 273      35.740  21.830  29.660  1.00  0.00           H
ATOM   4183  CG  GLN A 273      36.430  19.820  30.250  1.00  0.00           C
ATOM   4184  HG1 GLN A 273      37.190  19.490  30.990  1.00  0.00           H
ATOM   4185  HG2 GLN A 273      36.840  19.530  29.260  1.00  0.00           H
ATOM   4186  CD  GLN A 273      35.100  19.070  30.550  1.00  0.00           C
ATOM   4187  OE1 GLN A 273      34.780  18.730  31.720  1.00  0.00           O
ATOM   4188  NE2 GLN A 273      34.270  18.870  29.530  1.00  0.00           N
ATOM   4189 1HE2 GLN A 273      33.490  18.260  29.700  1.00  0.00           H
ATOM   4190 2HE2 GLN A 273      34.590  19.120  28.620  1.00  0.00           H
ATOM   4191  C   GLN A 273      36.660  21.380  33.000  1.00  0.00           C
ATOM   4192  O   GLN A 273      36.030  20.690  33.750  1.00  0.00           O
ATOM   4193  N   ASN A 274      37.980  21.630  33.310  1.00  0.00           N
ATOM   4194  HN  ASN A 274      38.400  22.180  32.600  1.00  0.00           H
ATOM   4195  CA  ASN A 274      38.730  20.880  34.230  1.00  0.00           C
ATOM   4196  HA  ASN A 274      38.260  19.970  34.570  1.00  0.00           H
ATOM   4197  CB  ASN A 274      40.120  20.710  33.690  1.00  0.00           C
ATOM   4198  HB1 ASN A 274      40.770  20.130  34.390  1.00  0.00           H
ATOM   4199  HB2 ASN A 274      40.580  21.710  33.540  1.00  0.00           H
ATOM   4200  CG  ASN A 274      40.150  19.990  32.330  1.00  0.00           C
ATOM   4201  OD1 ASN A 274      39.760  18.820  32.340  1.00  0.00           O
ATOM   4202  ND2 ASN A 274      40.720  20.530  31.280  1.00  0.00           N
ATOM   4203 1HD2 ASN A 274      40.600  20.110  30.380  1.00  0.00           H
ATOM   4204 2HD2 ASN A 274      40.870  21.520  31.330  1.00  0.00           H
ATOM   4205  C   ASN A 274      38.900  21.640  35.590  1.00  0.00           C
ATOM   4206  O   ASN A 274      39.410  21.150  36.570  1.00  0.00           O
ATOM   4207  N   GLY A 275      38.440  22.930  35.620  1.00  0.00           N
ATOM   4208  HN  GLY A 275      38.100  23.390  34.800  1.00  0.00           H
ATOM   4209  CA  GLY A 275      38.220  23.610  36.890  1.00  0.00           C
ATOM   4210  HA1 GLY A 275      37.790  22.960  37.640  1.00  0.00           H
ATOM   4211  HA2 GLY A 275      37.660  24.500  36.630  1.00  0.00           H
ATOM   4212  C   GLY A 275      39.420  24.220  37.630  1.00  0.00           C
ATOM   4213  O   GLY A 275      40.570  23.920  37.430  1.00  0.00           O
ATOM   4214  N   MET A 276      39.120  25.090  38.600  1.00  0.00           N
ATOM   4215  HN  MET A 276      38.160  25.230  38.840  1.00  0.00           H
ATOM   4216  CA  MET A 276      40.010  26.020  39.200  1.00  0.00           C
ATOM   4217  HA  MET A 276      40.870  26.210  38.570  1.00  0.00           H
ATOM   4218  CB  MET A 276      39.210  27.370  39.210  1.00  0.00           C
ATOM   4219  HB1 MET A 276      39.710  28.000  39.970  1.00  0.00           H
ATOM   4220  HB2 MET A 276      38.160  27.140  39.490  1.00  0.00           H
ATOM   4221  CG  MET A 276      39.300  28.020  37.820  1.00  0.00           C
ATOM   4222  HG1 MET A 276      38.580  28.860  37.900  1.00  0.00           H
ATOM   4223  HG2 MET A 276      38.970  27.310  37.040  1.00  0.00           H
ATOM   4224  SD  MET A 276      40.980  28.670  37.340  1.00  0.00           S
ATOM   4225  CE  MET A 276      41.300  29.880  38.630  1.00  0.00           C
ATOM   4226  HE1 MET A 276      42.190  30.540  38.540  1.00  0.00           H
ATOM   4227  HE2 MET A 276      41.410  29.390  39.620  1.00  0.00           H
ATOM   4228  HE3 MET A 276      40.420  30.550  38.690  1.00  0.00           H
ATOM   4229  C   MET A 276      40.450  25.620  40.650  1.00  0.00           C
ATOM   4230  O   MET A 276      41.190  26.380  41.300  1.00  0.00           O
ATOM   4231  N   ASN A 277      39.980  24.550  41.220  1.00  0.00           N
ATOM   4232  HN  ASN A 277      39.190  24.070  40.830  1.00  0.00           H
ATOM   4233  CA  ASN A 277      40.520  23.950  42.430  1.00  0.00           C
ATOM   4234  HA  ASN A 277      40.510  24.710  43.200  1.00  0.00           H
ATOM   4235  CB  ASN A 277      39.620  22.770  43.000  1.00  0.00           C
ATOM   4236  HB1 ASN A 277      40.080  22.550  43.980  1.00  0.00           H
ATOM   4237  HB2 ASN A 277      39.740  21.900  42.330  1.00  0.00           H
ATOM   4238  CG  ASN A 277      38.130  23.120  43.130  1.00  0.00           C
ATOM   4239  OD1 ASN A 277      37.590  24.090  42.590  1.00  0.00           O
ATOM   4240  ND2 ASN A 277      37.390  22.250  43.850  1.00  0.00           N
ATOM   4241 1HD2 ASN A 277      36.390  22.340  43.920  1.00  0.00           H
ATOM   4242 2HD2 ASN A 277      37.930  21.490  44.210  1.00  0.00           H
ATOM   4243  C   ASN A 277      41.990  23.540  42.320  1.00  0.00           C
ATOM   4244  O   ASN A 277      42.330  22.890  41.340  1.00  0.00           O
ATOM   4245  N   GLY A 278      42.850  24.050  43.240  1.00  0.00           N
ATOM   4246  HN  GLY A 278      42.540  24.700  43.930  1.00  0.00           H
ATOM   4247  CA  GLY A 278      44.290  23.930  43.150  1.00  0.00           C
ATOM   4248  HA1 GLY A 278      44.550  22.900  43.330  1.00  0.00           H
ATOM   4249  HA2 GLY A 278      44.610  24.520  44.000  1.00  0.00           H
ATOM   4250  C   GLY A 278      44.980  24.570  42.010  1.00  0.00           C
ATOM   4251  O   GLY A 278      46.040  24.170  41.470  1.00  0.00           O
ATOM   4252  N   ARG A 279      44.380  25.640  41.510  1.00  0.00           N
ATOM   4253  HN  ARG A 279      43.680  26.060  42.080  1.00  0.00           H
ATOM   4254  CA  ARG A 279      44.720  26.420  40.360  1.00  0.00           C
ATOM   4255  HA  ARG A 279      45.760  26.320  40.080  1.00  0.00           H
ATOM   4256  CB  ARG A 279      43.940  25.970  39.050  1.00  0.00           C
ATOM   4257  HB1 ARG A 279      44.110  26.750  38.270  1.00  0.00           H
ATOM   4258  HB2 ARG A 279      42.850  25.860  39.250  1.00  0.00           H
ATOM   4259  CG  ARG A 279      44.490  24.660  38.470  1.00  0.00           C
ATOM   4260  HG1 ARG A 279      43.970  24.560  37.490  1.00  0.00           H
ATOM   4261  HG2 ARG A 279      44.180  23.950  39.260  1.00  0.00           H
ATOM   4262  CD  ARG A 279      45.980  24.400  38.280  1.00  0.00           C
ATOM   4263  HD1 ARG A 279      46.550  24.640  39.200  1.00  0.00           H
ATOM   4264  HD2 ARG A 279      46.450  25.000  37.480  1.00  0.00           H
ATOM   4265  NE  ARG A 279      46.150  22.970  37.800  1.00  0.00           N
ATOM   4266  HE  ARG A 279      46.010  22.910  36.810  1.00  0.00           H
ATOM   4267  CZ  ARG A 279      46.480  21.880  38.500  1.00  0.00           C
ATOM   4268  NH1 ARG A 279      46.600  20.730  37.850  1.00  0.00           N
ATOM   4269 1HH1 ARG A 279      46.630  20.710  36.850  1.00  0.00           H
ATOM   4270 2HH1 ARG A 279      47.150  20.000  38.270  1.00  0.00           H
ATOM   4271  NH2 ARG A 279      46.560  21.820  39.820  1.00  0.00           N
ATOM   4272 1HH2 ARG A 279      46.520  22.660  40.360  1.00  0.00           H
ATOM   4273 2HH2 ARG A 279      46.670  20.920  40.250  1.00  0.00           H
ATOM   4274  C   ARG A 279      44.470  27.870  40.560  1.00  0.00           C
ATOM   4275  O   ARG A 279      43.470  28.260  41.150  1.00  0.00           O
ATOM   4276  N   THR A 280      45.320  28.880  40.050  1.00  0.00           N
ATOM   4277  HN  THR A 280      46.100  28.600  39.500  1.00  0.00           H
ATOM   4278  CA  THR A 280      45.170  30.280  40.350  1.00  0.00           C
ATOM   4279  HA  THR A 280      44.140  30.510  40.580  1.00  0.00           H
ATOM   4280  CB  THR A 280      45.880  30.590  41.620  1.00  0.00           C
ATOM   4281  HB  THR A 280      45.480  29.960  42.450  1.00  0.00           H
ATOM   4282  OG1 THR A 280      45.670  31.900  42.050  1.00  0.00           O
ATOM   4283  HG1 THR A 280      45.820  31.860  43.000  1.00  0.00           H
ATOM   4284  CG2 THR A 280      47.380  30.420  41.440  1.00  0.00           C
ATOM   4285 1HG2 THR A 280      47.870  30.980  40.620  1.00  0.00           H
ATOM   4286 2HG2 THR A 280      47.700  29.360  41.410  1.00  0.00           H
ATOM   4287 3HG2 THR A 280      47.860  30.880  42.320  1.00  0.00           H
ATOM   4288  C   THR A 280      45.670  31.050  39.170  1.00  0.00           C
ATOM   4289  O   THR A 280      46.440  30.550  38.320  1.00  0.00           O
ATOM   4290  N   ILE A 281      45.170  32.340  39.020  1.00  0.00           N
ATOM   4291  HN  ILE A 281      44.510  32.650  39.700  1.00  0.00           H
ATOM   4292  CA  ILE A 281      45.330  33.200  37.840  1.00  0.00           C
ATOM   4293  HA  ILE A 281      46.330  33.140  37.420  1.00  0.00           H
ATOM   4294  CB  ILE A 281      44.240  32.990  36.740  1.00  0.00           C
ATOM   4295  HB  ILE A 281      43.250  33.290  37.130  1.00  0.00           H
ATOM   4296  CG2 ILE A 281      44.410  34.000  35.630  1.00  0.00           C
ATOM   4297 1HG2 ILE A 281      43.630  33.930  34.840  1.00  0.00           H
ATOM   4298 2HG2 ILE A 281      45.400  33.730  35.200  1.00  0.00           H
ATOM   4299 3HG2 ILE A 281      44.450  35.050  35.980  1.00  0.00           H
ATOM   4300  CG1 ILE A 281      44.130  31.550  36.230  1.00  0.00           C
ATOM   4301 1HG1 ILE A 281      43.810  31.000  37.140  1.00  0.00           H
ATOM   4302 2HG1 ILE A 281      45.150  31.140  36.060  1.00  0.00           H
ATOM   4303  CD  ILE A 281      43.070  31.340  35.140  1.00  0.00           C
ATOM   4304  HD1 ILE A 281      42.920  30.260  34.940  1.00  0.00           H
ATOM   4305  HD2 ILE A 281      43.350  31.870  34.200  1.00  0.00           H
ATOM   4306  HD3 ILE A 281      42.110  31.720  35.550  1.00  0.00           H
ATOM   4307  C   ILE A 281      45.200  34.600  38.470  1.00  0.00           C
ATOM   4308  O   ILE A 281      44.100  34.920  38.940  1.00  0.00           O
ATOM   4309  N   LEU A 282      46.230  35.320  38.460  1.00  0.00           N
ATOM   4310  HN  LEU A 282      47.080  34.960  38.090  1.00  0.00           H
ATOM   4311  CA  LEU A 282      46.270  36.730  38.920  1.00  0.00           C
ATOM   4312  HA  LEU A 282      47.260  37.080  38.660  1.00  0.00           H
ATOM   4313  CB  LEU A 282      45.290  37.660  38.150  1.00  0.00           C
ATOM   4314  HB1 LEU A 282      45.130  38.690  38.530  1.00  0.00           H
ATOM   4315  HB2 LEU A 282      44.280  37.200  38.220  1.00  0.00           H
ATOM   4316  CG  LEU A 282      45.720  37.830  36.610  1.00  0.00           C
ATOM   4317  HG  LEU A 282      45.860  36.810  36.200  1.00  0.00           H
ATOM   4318  CD1 LEU A 282      44.530  38.480  35.880  1.00  0.00           C
ATOM   4319 1HD1 LEU A 282      43.870  39.160  36.460  1.00  0.00           H
ATOM   4320 2HD1 LEU A 282      43.800  37.710  35.550  1.00  0.00           H
ATOM   4321 3HD1 LEU A 282      44.900  39.030  34.990  1.00  0.00           H
ATOM   4322  CD2 LEU A 282      46.980  38.730  36.350  1.00  0.00           C
ATOM   4323 1HD2 LEU A 282      47.110  38.790  35.250  1.00  0.00           H
ATOM   4324 2HD2 LEU A 282      47.830  38.170  36.800  1.00  0.00           H
ATOM   4325 3HD2 LEU A 282      46.900  39.750  36.780  1.00  0.00           H
ATOM   4326  C   LEU A 282      46.110  36.920  40.430  1.00  0.00           C
ATOM   4327  O   LEU A 282      45.660  37.960  41.010  1.00  0.00           O
ATOM   4328  N   GLY A 283      46.290  35.820  41.160  1.00  0.00           N
ATOM   4329  HN  GLY A 283      46.550  34.990  40.680  1.00  0.00           H
ATOM   4330  CA  GLY A 283      46.030  35.810  42.600  1.00  0.00           C
ATOM   4331  HA1 GLY A 283      46.240  36.790  43.020  1.00  0.00           H
ATOM   4332  HA2 GLY A 283      46.500  34.950  43.050  1.00  0.00           H
ATOM   4333  C   GLY A 283      44.590  35.550  43.020  1.00  0.00           C
ATOM   4334  O   GLY A 283      44.290  35.830  44.160  1.00  0.00           O
ATOM   4335  N   SER A 284      43.640  35.030  42.080  1.00  0.00           N
ATOM   4336  HN  SER A 284      43.950  34.990  41.130  1.00  0.00           H
ATOM   4337  CA  SER A 284      42.230  34.750  42.370  1.00  0.00           C
ATOM   4338  HA  SER A 284      42.080  34.670  43.430  1.00  0.00           H
ATOM   4339  CB  SER A 284      41.230  35.840  41.860  1.00  0.00           C
ATOM   4340  HB1 SER A 284      41.560  36.100  40.830  1.00  0.00           H
ATOM   4341  HB2 SER A 284      41.420  36.580  42.670  1.00  0.00           H
ATOM   4342  OG  SER A 284      39.840  35.520  41.980  1.00  0.00           O
ATOM   4343  HG1 SER A 284      39.500  35.490  41.080  1.00  0.00           H
ATOM   4344  C   SER A 284      42.100  33.440  41.750  1.00  0.00           C
ATOM   4345  O   SER A 284      42.410  33.160  40.570  1.00  0.00           O
ATOM   4346  N   ALA A 285      41.580  32.480  42.580  1.00  0.00           N
ATOM   4347  HN  ALA A 285      41.260  32.710  43.500  1.00  0.00           H
ATOM   4348  CA  ALA A 285      41.140  31.180  42.070  1.00  0.00           C
ATOM   4349  HA  ALA A 285      41.740  30.910  41.220  1.00  0.00           H
ATOM   4350  CB  ALA A 285      41.470  30.120  43.130  1.00  0.00           C
ATOM   4351  HB1 ALA A 285      42.430  30.340  43.650  1.00  0.00           H
ATOM   4352  HB2 ALA A 285      41.510  29.090  42.720  1.00  0.00           H
ATOM   4353  HB3 ALA A 285      40.710  30.140  43.940  1.00  0.00           H
ATOM   4354  C   ALA A 285      39.670  31.170  41.620  1.00  0.00           C
ATOM   4355  O   ALA A 285      39.120  30.160  41.390  1.00  0.00           O
ATOM   4356  N   LEU A 286      39.060  32.440  41.420  1.00  0.00           N
ATOM   4357  HN  LEU A 286      39.590  33.240  41.680  1.00  0.00           H
ATOM   4358  CA  LEU A 286      37.760  32.640  40.780  1.00  0.00           C
ATOM   4359  HA  LEU A 286      37.390  31.730  40.340  1.00  0.00           H
ATOM   4360  CB  LEU A 286      36.680  33.130  41.830  1.00  0.00           C
ATOM   4361  HB1 LEU A 286      37.280  33.930  42.310  1.00  0.00           H
ATOM   4362  HB2 LEU A 286      36.500  32.370  42.620  1.00  0.00           H
ATOM   4363  CG  LEU A 286      35.370  33.740  41.320  1.00  0.00           C
ATOM   4364  HG  LEU A 286      35.560  34.300  40.380  1.00  0.00           H
ATOM   4365  CD1 LEU A 286      34.340  32.720  40.930  1.00  0.00           C
ATOM   4366 1HD1 LEU A 286      34.670  32.080  40.090  1.00  0.00           H
ATOM   4367 2HD1 LEU A 286      33.410  33.260  40.640  1.00  0.00           H
ATOM   4368 3HD1 LEU A 286      34.210  31.970  41.740  1.00  0.00           H
ATOM   4369  CD2 LEU A 286      34.780  34.680  42.460  1.00  0.00           C
ATOM   4370 1HD2 LEU A 286      35.520  35.470  42.740  1.00  0.00           H
ATOM   4371 2HD2 LEU A 286      34.520  34.100  43.370  1.00  0.00           H
ATOM   4372 3HD2 LEU A 286      33.900  35.170  41.990  1.00  0.00           H
ATOM   4373  C   LEU A 286      37.950  33.710  39.700  1.00  0.00           C
ATOM   4374  O   LEU A 286      38.440  34.780  39.950  1.00  0.00           O
ATOM   4375  N   LEU A 287      37.470  33.330  38.500  1.00  0.00           N
ATOM   4376  HN  LEU A 287      37.010  32.440  38.480  1.00  0.00           H
ATOM   4377  CA  LEU A 287      37.500  34.110  37.300  1.00  0.00           C
ATOM   4378  HA  LEU A 287      38.500  34.450  37.070  1.00  0.00           H
ATOM   4379  CB  LEU A 287      36.880  33.220  36.090  1.00  0.00           C
ATOM   4380  HB1 LEU A 287      37.090  33.680  35.100  1.00  0.00           H
ATOM   4381  HB2 LEU A 287      35.780  33.230  36.250  1.00  0.00           H
ATOM   4382  CG  LEU A 287      37.260  31.710  35.890  1.00  0.00           C
ATOM   4383  HG  LEU A 287      38.330  31.490  36.110  1.00  0.00           H
ATOM   4384  CD1 LEU A 287      36.330  30.760  36.770  1.00  0.00           C
ATOM   4385 1HD1 LEU A 287      35.260  30.900  36.520  1.00  0.00           H
ATOM   4386 2HD1 LEU A 287      36.530  31.030  37.820  1.00  0.00           H
ATOM   4387 3HD1 LEU A 287      36.740  29.750  36.520  1.00  0.00           H
ATOM   4388  CD2 LEU A 287      37.300  31.310  34.390  1.00  0.00           C
ATOM   4389 1HD2 LEU A 287      38.130  31.840  33.880  1.00  0.00           H
ATOM   4390 2HD2 LEU A 287      36.360  31.560  33.840  1.00  0.00           H
ATOM   4391 3HD2 LEU A 287      37.390  30.220  34.200  1.00  0.00           H
ATOM   4392  C   LEU A 287      36.570  35.360  37.480  1.00  0.00           C
ATOM   4393  O   LEU A 287      35.500  35.330  38.060  1.00  0.00           O
ATOM   4394  N   GLU A 288      37.030  36.610  37.050  1.00  0.00           N
ATOM   4395  HN  GLU A 288      37.880  36.780  36.570  1.00  0.00           H
ATOM   4396  CA  GLU A 288      36.340  37.780  37.440  1.00  0.00           C
ATOM   4397  HA  GLU A 288      35.390  37.620  37.920  1.00  0.00           H
ATOM   4398  CB  GLU A 288      37.210  38.690  38.490  1.00  0.00           C
ATOM   4399  HB1 GLU A 288      36.910  39.760  38.500  1.00  0.00           H
ATOM   4400  HB2 GLU A 288      38.260  38.600  38.130  1.00  0.00           H
ATOM   4401  CG  GLU A 288      37.190  38.070  39.880  1.00  0.00           C
ATOM   4402  HG1 GLU A 288      37.850  37.180  39.860  1.00  0.00           H
ATOM   4403  HG2 GLU A 288      36.160  37.860  40.250  1.00  0.00           H
ATOM   4404  CD  GLU A 288      37.810  39.030  40.890  1.00  0.00           C
ATOM   4405  OE1 GLU A 288      38.940  39.530  40.700  1.00  0.00           O
ATOM   4406  OE2 GLU A 288      37.210  39.280  41.940  1.00  0.00           O
ATOM   4407  C   GLU A 288      36.060  38.630  36.190  1.00  0.00           C
ATOM   4408  O   GLU A 288      36.890  38.750  35.240  1.00  0.00           O
ATOM   4409  N   ASP A 289      34.820  39.150  36.180  1.00  0.00           N
ATOM   4410  HN  ASP A 289      34.140  39.060  36.900  1.00  0.00           H
ATOM   4411  CA  ASP A 289      34.350  39.860  35.030  1.00  0.00           C
ATOM   4412  HA  ASP A 289      35.060  39.860  34.220  1.00  0.00           H
ATOM   4413  CB  ASP A 289      32.970  39.140  34.570  1.00  0.00           C
ATOM   4414  HB1 ASP A 289      33.250  38.110  34.280  1.00  0.00           H
ATOM   4415  HB2 ASP A 289      32.780  39.660  33.600  1.00  0.00           H
ATOM   4416  CG  ASP A 289      31.820  39.250  35.480  1.00  0.00           C
ATOM   4417  OD1 ASP A 289      31.920  39.940  36.540  1.00  0.00           O
ATOM   4418  OD2 ASP A 289      30.730  38.700  35.250  1.00  0.00           O
ATOM   4419  C   ASP A 289      34.280  41.350  35.190  1.00  0.00           C
ATOM   4420  O   ASP A 289      33.620  42.070  34.360  1.00  0.00           O
ATOM   4421  N   GLU A 290      34.980  41.940  36.220  1.00  0.00           N
ATOM   4422  HN  GLU A 290      35.350  41.360  36.930  1.00  0.00           H
ATOM   4423  CA  GLU A 290      34.930  43.370  36.420  1.00  0.00           C
ATOM   4424  HA  GLU A 290      34.040  43.810  36.010  1.00  0.00           H
ATOM   4425  CB  GLU A 290      34.900  43.650  37.940  1.00  0.00           C
ATOM   4426  HB1 GLU A 290      34.020  43.180  38.430  1.00  0.00           H
ATOM   4427  HB2 GLU A 290      34.720  44.750  38.040  1.00  0.00           H
ATOM   4428  CG  GLU A 290      36.190  43.260  38.710  1.00  0.00           C
ATOM   4429  HG1 GLU A 290      37.120  43.800  38.430  1.00  0.00           H
ATOM   4430  HG2 GLU A 290      36.430  42.200  38.510  1.00  0.00           H
ATOM   4431  CD  GLU A 290      36.050  43.370  40.190  1.00  0.00           C
ATOM   4432  OE1 GLU A 290      36.250  44.500  40.770  1.00  0.00           O
ATOM   4433  OE2 GLU A 290      35.840  42.340  40.870  1.00  0.00           O
ATOM   4434  C   GLU A 290      36.060  44.100  35.760  1.00  0.00           C
ATOM   4435  O   GLU A 290      36.380  45.220  36.080  1.00  0.00           O
ATOM   4436  N   PHE A 291      36.740  43.450  34.790  1.00  0.00           N
ATOM   4437  HN  PHE A 291      36.420  42.530  34.570  1.00  0.00           H
ATOM   4438  CA  PHE A 291      37.810  44.010  33.980  1.00  0.00           C
ATOM   4439  HA  PHE A 291      38.020  44.980  34.410  1.00  0.00           H
ATOM   4440  CB  PHE A 291      39.000  42.980  33.990  1.00  0.00           C
ATOM   4441  HB1 PHE A 291      39.850  43.380  33.400  1.00  0.00           H
ATOM   4442  HB2 PHE A 291      38.790  41.960  33.600  1.00  0.00           H
ATOM   4443  CG  PHE A 291      39.530  42.860  35.370  1.00  0.00           C
ATOM   4444  CD1 PHE A 291      40.350  43.850  35.920  1.00  0.00           C
ATOM   4445  HD1 PHE A 291      40.680  44.630  35.250  1.00  0.00           H
ATOM   4446  CE1 PHE A 291      40.900  43.760  37.170  1.00  0.00           C
ATOM   4447  HE1 PHE A 291      41.700  44.390  37.510  1.00  0.00           H
ATOM   4448  CZ  PHE A 291      40.600  42.610  37.930  1.00  0.00           C
ATOM   4449  HZ  PHE A 291      41.110  42.510  38.880  1.00  0.00           H
ATOM   4450  CD2 PHE A 291      39.210  41.710  36.160  1.00  0.00           C
ATOM   4451  HD2 PHE A 291      38.470  40.980  35.870  1.00  0.00           H
ATOM   4452  CE2 PHE A 291      39.790  41.630  37.470  1.00  0.00           C
ATOM   4453  HE2 PHE A 291      39.780  40.760  38.100  1.00  0.00           H
ATOM   4454  C   PHE A 291      37.320  44.160  32.620  1.00  0.00           C
ATOM   4455  O   PHE A 291      36.900  43.190  31.980  1.00  0.00           O
ATOM   4456  N   THR A 292      36.990  45.430  32.130  1.00  0.00           N
ATOM   4457  HN  THR A 292      37.070  46.280  32.640  1.00  0.00           H
ATOM   4458  CA  THR A 292      36.570  45.640  30.770  1.00  0.00           C
ATOM   4459  HA  THR A 292      35.880  44.850  30.540  1.00  0.00           H
ATOM   4460  CB  THR A 292      35.930  46.960  30.520  1.00  0.00           C
ATOM   4461  HB  THR A 292      35.590  47.090  29.470  1.00  0.00           H
ATOM   4462  OG1 THR A 292      36.710  48.130  30.880  1.00  0.00           O
ATOM   4463  HG1 THR A 292      36.760  48.140  31.840  1.00  0.00           H
ATOM   4464  CG2 THR A 292      34.620  47.040  31.320  1.00  0.00           C
ATOM   4465 1HG2 THR A 292      34.860  47.220  32.390  1.00  0.00           H
ATOM   4466 2HG2 THR A 292      34.150  46.030  31.260  1.00  0.00           H
ATOM   4467 3HG2 THR A 292      33.930  47.800  30.890  1.00  0.00           H
ATOM   4468  C   THR A 292      37.830  45.550  29.940  1.00  0.00           C
ATOM   4469  O   THR A 292      38.970  45.770  30.450  1.00  0.00           O
ATOM   4470  N   PRO A 293      37.690  45.180  28.650  1.00  0.00           N
ATOM   4471  CD  PRO A 293      36.480  44.600  28.090  1.00  0.00           C
ATOM   4472  HD1 PRO A 293      35.700  45.390  28.040  1.00  0.00           H
ATOM   4473  HD2 PRO A 293      36.130  43.680  28.600  1.00  0.00           H
ATOM   4474  CA  PRO A 293      38.750  45.420  27.740  1.00  0.00           C
ATOM   4475  HA  PRO A 293      39.500  44.680  27.960  1.00  0.00           H
ATOM   4476  CB  PRO A 293      38.080  45.180  26.420  1.00  0.00           C
ATOM   4477  HB1 PRO A 293      38.730  44.730  25.640  1.00  0.00           H
ATOM   4478  HB2 PRO A 293      37.580  46.040  25.920  1.00  0.00           H
ATOM   4479  CG  PRO A 293      36.980  44.210  26.710  1.00  0.00           C
ATOM   4480  HG1 PRO A 293      36.130  44.340  26.010  1.00  0.00           H
ATOM   4481  HG2 PRO A 293      37.340  43.160  26.700  1.00  0.00           H
ATOM   4482  C   PRO A 293      39.560  46.670  27.860  1.00  0.00           C
ATOM   4483  O   PRO A 293      40.760  46.630  27.780  1.00  0.00           O
ATOM   4484  N   PHE A 294      38.920  47.860  28.130  1.00  0.00           N
ATOM   4485  HN  PHE A 294      37.940  47.940  27.980  1.00  0.00           H
ATOM   4486  CA  PHE A 294      39.620  49.160  28.220  1.00  0.00           C
ATOM   4487  HA  PHE A 294      40.330  49.270  27.410  1.00  0.00           H
ATOM   4488  CB  PHE A 294      38.510  50.200  28.060  1.00  0.00           C
ATOM   4489  HB1 PHE A 294      37.790  50.030  28.880  1.00  0.00           H
ATOM   4490  HB2 PHE A 294      38.010  50.140  27.070  1.00  0.00           H
ATOM   4491  CG  PHE A 294      38.850  51.680  28.230  1.00  0.00           C
ATOM   4492  CD1 PHE A 294      37.850  52.530  28.510  1.00  0.00           C
ATOM   4493  HD1 PHE A 294      36.870  52.170  28.790  1.00  0.00           H
ATOM   4494  CE1 PHE A 294      38.070  53.930  28.690  1.00  0.00           C
ATOM   4495  HE1 PHE A 294      37.270  54.530  29.100  1.00  0.00           H
ATOM   4496  CZ  PHE A 294      39.310  54.450  28.320  1.00  0.00           C
ATOM   4497  HZ  PHE A 294      39.630  55.480  28.360  1.00  0.00           H
ATOM   4498  CD2 PHE A 294      40.030  52.270  27.600  1.00  0.00           C
ATOM   4499  HD2 PHE A 294      40.810  51.610  27.250  1.00  0.00           H
ATOM   4500  CE2 PHE A 294      40.270  53.610  27.630  1.00  0.00           C
ATOM   4501  HE2 PHE A 294      41.230  53.980  27.280  1.00  0.00           H
ATOM   4502  C   PHE A 294      40.390  49.280  29.510  1.00  0.00           C
ATOM   4503  O   PHE A 294      41.490  49.790  29.620  1.00  0.00           O
ATOM   4504  N   ASP A 295      39.840  48.620  30.550  1.00  0.00           N
ATOM   4505  HN  ASP A 295      38.920  48.250  30.470  1.00  0.00           H
ATOM   4506  CA  ASP A 295      40.560  48.560  31.880  1.00  0.00           C
ATOM   4507  HA  ASP A 295      40.720  49.590  32.150  1.00  0.00           H
ATOM   4508  CB  ASP A 295      39.750  47.940  33.050  1.00  0.00           C
ATOM   4509  HB1 ASP A 295      40.300  48.060  34.000  1.00  0.00           H
ATOM   4510  HB2 ASP A 295      39.460  46.900  32.770  1.00  0.00           H
ATOM   4511  CG  ASP A 295      38.430  48.640  33.170  1.00  0.00           C
ATOM   4512  OD1 ASP A 295      37.440  48.150  33.790  1.00  0.00           O
ATOM   4513  OD2 ASP A 295      38.350  49.820  32.660  1.00  0.00           O
ATOM   4514  C   ASP A 295      41.930  47.910  31.880  1.00  0.00           C
ATOM   4515  O   ASP A 295      42.910  48.390  32.520  1.00  0.00           O
ATOM   4516  N   VAL A 296      42.030  46.880  31.030  1.00  0.00           N
ATOM   4517  HN  VAL A 296      41.210  46.470  30.640  1.00  0.00           H
ATOM   4518  CA  VAL A 296      43.260  46.230  30.720  1.00  0.00           C
ATOM   4519  HA  VAL A 296      43.700  45.940  31.670  1.00  0.00           H
ATOM   4520  CB  VAL A 296      42.890  44.950  29.980  1.00  0.00           C
ATOM   4521  HB  VAL A 296      42.120  45.170  29.220  1.00  0.00           H
ATOM   4522  CG1 VAL A 296      44.060  44.230  29.200  1.00  0.00           C
ATOM   4523 1HG1 VAL A 296      44.980  44.130  29.810  1.00  0.00           H
ATOM   4524 2HG1 VAL A 296      44.240  44.600  28.170  1.00  0.00           H
ATOM   4525 3HG1 VAL A 296      43.800  43.150  29.110  1.00  0.00           H
ATOM   4526  CG2 VAL A 296      42.330  43.980  31.030  1.00  0.00           C
ATOM   4527 1HG2 VAL A 296      41.840  43.080  30.600  1.00  0.00           H
ATOM   4528 2HG2 VAL A 296      41.740  44.460  31.850  1.00  0.00           H
ATOM   4529 3HG2 VAL A 296      43.170  43.470  31.550  1.00  0.00           H
ATOM   4530  C   VAL A 296      44.200  47.080  29.900  1.00  0.00           C
ATOM   4531  O   VAL A 296      45.390  47.130  30.140  1.00  0.00           O
ATOM   4532  N   VAL A 297      43.700  47.740  28.880  1.00  0.00           N
ATOM   4533  HN  VAL A 297      42.710  47.750  28.850  1.00  0.00           H
ATOM   4534  CA  VAL A 297      44.450  48.530  27.820  1.00  0.00           C
ATOM   4535  HA  VAL A 297      45.270  47.900  27.510  1.00  0.00           H
ATOM   4536  CB  VAL A 297      43.520  48.890  26.680  1.00  0.00           C
ATOM   4537  HB  VAL A 297      42.500  49.060  27.100  1.00  0.00           H
ATOM   4538  CG1 VAL A 297      44.020  50.060  25.820  1.00  0.00           C
ATOM   4539 1HG1 VAL A 297      45.090  50.130  25.550  1.00  0.00           H
ATOM   4540 2HG1 VAL A 297      43.790  50.990  26.380  1.00  0.00           H
ATOM   4541 3HG1 VAL A 297      43.430  50.130  24.890  1.00  0.00           H
ATOM   4542  CG2 VAL A 297      43.400  47.710  25.750  1.00  0.00           C
ATOM   4543 1HG2 VAL A 297      42.910  46.830  26.220  1.00  0.00           H
ATOM   4544 2HG2 VAL A 297      44.360  47.330  25.330  1.00  0.00           H
ATOM   4545 3HG2 VAL A 297      42.710  47.950  24.910  1.00  0.00           H
ATOM   4546  C   VAL A 297      45.140  49.690  28.380  1.00  0.00           C
ATOM   4547  O   VAL A 297      46.260  50.030  28.040  1.00  0.00           O
ATOM   4548  N   ARG A 298      44.480  50.340  29.360  1.00  0.00           N
ATOM   4549  HN  ARG A 298      43.510  50.120  29.480  1.00  0.00           H
ATOM   4550  CA  ARG A 298      44.970  51.450  30.180  1.00  0.00           C
ATOM   4551  HA  ARG A 298      45.330  52.110  29.400  1.00  0.00           H
ATOM   4552  CB  ARG A 298      43.950  52.120  31.150  1.00  0.00           C
ATOM   4553  HB1 ARG A 298      44.540  52.800  31.800  1.00  0.00           H
ATOM   4554  HB2 ARG A 298      43.470  51.340  31.780  1.00  0.00           H
ATOM   4555  CG  ARG A 298      42.790  52.860  30.420  1.00  0.00           C
ATOM   4556  HG1 ARG A 298      41.980  52.160  30.130  1.00  0.00           H
ATOM   4557  HG2 ARG A 298      43.120  53.330  29.470  1.00  0.00           H
ATOM   4558  CD  ARG A 298      42.060  53.930  31.220  1.00  0.00           C
ATOM   4559  HD1 ARG A 298      41.220  54.260  30.580  1.00  0.00           H
ATOM   4560  HD2 ARG A 298      42.710  54.810  31.410  1.00  0.00           H
ATOM   4561  NE  ARG A 298      41.620  53.310  32.560  1.00  0.00           N
ATOM   4562  HE  ARG A 298      42.140  53.600  33.360  1.00  0.00           H
ATOM   4563  CZ  ARG A 298      40.730  52.320  32.690  1.00  0.00           C
ATOM   4564  NH1 ARG A 298      39.890  51.900  31.760  1.00  0.00           N
ATOM   4565 1HH1 ARG A 298      39.770  52.310  30.850  1.00  0.00           H
ATOM   4566 2HH1 ARG A 298      39.340  51.150  32.110  1.00  0.00           H
ATOM   4567  NH2 ARG A 298      40.510  51.760  33.880  1.00  0.00           N
ATOM   4568 1HH2 ARG A 298      40.970  52.060  34.720  1.00  0.00           H
ATOM   4569 2HH2 ARG A 298      39.810  51.070  34.050  1.00  0.00           H
ATOM   4570  C   ARG A 298      46.260  50.900  31.010  1.00  0.00           C
ATOM   4571  O   ARG A 298      46.980  51.760  31.600  1.00  0.00           O
ATOM   4572  N   GLN A 299      46.490  49.590  31.120  1.00  0.00           N
ATOM   4573  HN  GLN A 299      45.820  48.990  30.670  1.00  0.00           H
ATOM   4574  CA  GLN A 299      47.510  48.880  31.970  1.00  0.00           C
ATOM   4575  HA  GLN A 299      48.060  49.650  32.480  1.00  0.00           H
ATOM   4576  CB  GLN A 299      46.880  48.010  33.060  1.00  0.00           C
ATOM   4577  HB1 GLN A 299      47.730  47.480  33.540  1.00  0.00           H
ATOM   4578  HB2 GLN A 299      46.310  47.250  32.490  1.00  0.00           H
ATOM   4579  CG  GLN A 299      46.230  48.820  34.200  1.00  0.00           C
ATOM   4580  HG1 GLN A 299      45.400  49.410  33.740  1.00  0.00           H
ATOM   4581  HG2 GLN A 299      47.160  49.300  34.580  1.00  0.00           H
ATOM   4582  CD  GLN A 299      45.670  47.830  35.160  1.00  0.00           C
ATOM   4583  OE1 GLN A 299      46.370  47.290  36.020  1.00  0.00           O
ATOM   4584  NE2 GLN A 299      44.350  47.470  35.210  1.00  0.00           N
ATOM   4585 1HE2 GLN A 299      44.130  47.160  36.140  1.00  0.00           H
ATOM   4586 2HE2 GLN A 299      43.750  47.740  34.460  1.00  0.00           H
ATOM   4587  C   GLN A 299      48.530  48.230  30.990  1.00  0.00           C
ATOM   4588  O   GLN A 299      49.650  47.920  31.400  1.00  0.00           O
ATOM   4589  N   CYS A 300      48.180  48.200  29.720  1.00  0.00           N
ATOM   4590  HN  CYS A 300      47.390  48.650  29.310  1.00  0.00           H
ATOM   4591  CA  CYS A 300      49.180  47.830  28.760  1.00  0.00           C
ATOM   4592  HA  CYS A 300      49.610  46.920  29.170  1.00  0.00           H
ATOM   4593  CB  CYS A 300      48.470  47.560  27.380  1.00  0.00           C
ATOM   4594  HB1 CYS A 300      49.240  47.250  26.650  1.00  0.00           H
ATOM   4595  HB2 CYS A 300      48.060  48.490  26.940  1.00  0.00           H
ATOM   4596  SG  CYS A 300      47.370  46.020  27.210  1.00  0.00           S
ATOM   4597  HG1 CYS A 300      48.480  45.360  26.920  1.00  0.00           H
ATOM   4598  C   CYS A 300      50.240  48.890  28.480  1.00  0.00           C
ATOM   4599  O   CYS A 300      49.960  50.090  28.390  1.00  0.00           O
ATOM   4600  N   SER A 301      51.520  48.520  28.200  1.00  0.00           N
ATOM   4601  HN  SER A 301      51.680  47.570  28.460  1.00  0.00           H
ATOM   4602  CA  SER A 301      52.540  49.340  27.580  1.00  0.00           C
ATOM   4603  HA  SER A 301      52.610  50.300  28.060  1.00  0.00           H
ATOM   4604  CB  SER A 301      53.960  48.730  27.760  1.00  0.00           C
ATOM   4605  HB1 SER A 301      54.070  47.630  27.730  1.00  0.00           H
ATOM   4606  HB2 SER A 301      54.230  48.920  28.820  1.00  0.00           H
ATOM   4607  OG  SER A 301      54.910  49.340  26.880  1.00  0.00           O
ATOM   4608  HG1 SER A 301      54.780  50.290  26.960  1.00  0.00           H
ATOM   4609  C   SER A 301      52.240  49.710  26.080  1.00  0.00           C
ATOM   4610  O   SER A 301      52.330  50.910  25.700  1.00  0.00           O
ATOM   4611  N   GLY A 302      51.770  48.690  25.270  1.00  0.00           N
ATOM   4612  HN  GLY A 302      51.590  47.790  25.670  1.00  0.00           H
ATOM   4613  CA  GLY A 302      51.470  49.020  23.850  1.00  0.00           C
ATOM   4614  HA1 GLY A 302      51.830  50.030  23.690  1.00  0.00           H
ATOM   4615  HA2 GLY A 302      50.390  48.980  23.810  1.00  0.00           H
ATOM   4616  C   GLY A 302      52.160  48.020  22.940  1.00  0.00           C
ATOM   4617  O   GLY A 302      52.040  48.060  21.720  1.00  0.00           O
ATOM   4618  N   VAL A 303      52.900  47.160  23.630  1.00  0.00           N
ATOM   4619  HN  VAL A 303      52.740  47.080  24.610  1.00  0.00           H
ATOM   4620  CA  VAL A 303      53.810  46.160  22.970  1.00  0.00           C
ATOM   4621  HA  VAL A 303      54.280  46.660  22.140  1.00  0.00           H
ATOM   4622  CB  VAL A 303      54.780  45.630  24.020  1.00  0.00           C
ATOM   4623  HB  VAL A 303      54.330  45.170  24.920  1.00  0.00           H
ATOM   4624  CG1 VAL A 303      55.690  44.590  23.230  1.00  0.00           C
ATOM   4625 1HG1 VAL A 303      56.210  45.140  22.420  1.00  0.00           H
ATOM   4626 2HG1 VAL A 303      55.200  43.680  22.830  1.00  0.00           H
ATOM   4627 3HG1 VAL A 303      56.490  44.270  23.930  1.00  0.00           H
ATOM   4628  CG2 VAL A 303      55.660  46.820  24.490  1.00  0.00           C
ATOM   4629 1HG2 VAL A 303      55.860  47.530  23.650  1.00  0.00           H
ATOM   4630 2HG2 VAL A 303      56.650  46.400  24.780  1.00  0.00           H
ATOM   4631 3HG2 VAL A 303      55.240  47.400  25.330  1.00  0.00           H
ATOM   4632  C   VAL A 303      53.080  45.050  22.260  1.00  0.00           C
ATOM   4633  O   VAL A 303      52.660  44.060  22.840  1.00  0.00           O
ATOM   4634  N   THR A 304      52.950  45.140  20.890  1.00  0.00           N
ATOM   4635  HN  THR A 304      53.150  45.980  20.400  1.00  0.00           H
ATOM   4636  CA  THR A 304      52.470  44.160  19.970  1.00  0.00           C
ATOM   4637  HA  THR A 304      51.490  43.860  20.310  1.00  0.00           H
ATOM   4638  CB  THR A 304      52.370  44.820  18.570  1.00  0.00           C
ATOM   4639  HB  THR A 304      53.290  45.420  18.400  1.00  0.00           H
ATOM   4640  OG1 THR A 304      51.360  45.770  18.560  1.00  0.00           O
ATOM   4641  HG1 THR A 304      51.700  46.350  17.870  1.00  0.00           H
ATOM   4642  CG2 THR A 304      52.100  43.970  17.400  1.00  0.00           C
ATOM   4643 1HG2 THR A 304      51.760  44.580  16.540  1.00  0.00           H
ATOM   4644 2HG2 THR A 304      51.440  43.110  17.680  1.00  0.00           H
ATOM   4645 3HG2 THR A 304      53.080  43.500  17.160  1.00  0.00           H
ATOM   4646  C   THR A 304      53.370  42.970  19.880  1.00  0.00           C
ATOM   4647  O   THR A 304      54.600  43.180  19.740  1.00  0.00           O
ATOM   4648  N   PHE A 305      52.860  41.790  20.060  1.00  0.00           N
ATOM   4649  HN  PHE A 305      51.910  41.770  20.340  1.00  0.00           H
ATOM   4650  CA  PHE A 305      53.590  40.540  20.090  1.00  0.00           C
ATOM   4651  HA  PHE A 305      54.640  40.750  19.950  1.00  0.00           H
ATOM   4652  CB  PHE A 305      53.390  39.750  21.460  1.00  0.00           C
ATOM   4653  HB1 PHE A 305      53.620  38.670  21.300  1.00  0.00           H
ATOM   4654  HB2 PHE A 305      52.310  39.780  21.750  1.00  0.00           H
ATOM   4655  CG  PHE A 305      54.180  40.260  22.600  1.00  0.00           C
ATOM   4656  CD1 PHE A 305      55.580  40.480  22.410  1.00  0.00           C
ATOM   4657  HD1 PHE A 305      56.000  40.310  21.430  1.00  0.00           H
ATOM   4658  CE1 PHE A 305      56.380  40.820  23.470  1.00  0.00           C
ATOM   4659  HE1 PHE A 305      57.420  41.090  23.290  1.00  0.00           H
ATOM   4660  CZ  PHE A 305      55.870  40.890  24.800  1.00  0.00           C
ATOM   4661  HZ  PHE A 305      56.570  41.060  25.610  1.00  0.00           H
ATOM   4662  CD2 PHE A 305      53.660  40.410  23.860  1.00  0.00           C
ATOM   4663  HD2 PHE A 305      52.600  40.230  23.960  1.00  0.00           H
ATOM   4664  CE2 PHE A 305      54.520  40.640  24.990  1.00  0.00           C
ATOM   4665  HE2 PHE A 305      53.960  40.680  25.910  1.00  0.00           H
ATOM   4666  C   PHE A 305      53.220  39.660  18.880  1.00  0.00           C
ATOM   4667  O   PHE A 305      53.770  38.540  18.750  1.00  0.00           O
ATOM   4668  N   GLN A 306      52.400  40.170  17.930  1.00  0.00           N
ATOM   4669  HN  GLN A 306      52.000  41.050  18.180  1.00  0.00           H
ATOM   4670  CA  GLN A 306      51.970  39.610  16.680  1.00  0.00           C
ATOM   4671  HA  GLN A 306      52.340  38.600  16.570  1.00  0.00           H
ATOM   4672  CB  GLN A 306      50.420  39.470  16.550  1.00  0.00           C
ATOM   4673  HB1 GLN A 306      50.090  39.070  15.570  1.00  0.00           H
ATOM   4674  HB2 GLN A 306      50.000  40.500  16.530  1.00  0.00           H
ATOM   4675  CG  GLN A 306      49.770  38.650  17.690  1.00  0.00           C
ATOM   4676  HG1 GLN A 306      49.820  39.280  18.600  1.00  0.00           H
ATOM   4677  HG2 GLN A 306      50.430  37.770  17.890  1.00  0.00           H
ATOM   4678  CD  GLN A 306      48.310  38.280  17.290  1.00  0.00           C
ATOM   4679  OE1 GLN A 306      47.480  38.940  16.710  1.00  0.00           O
ATOM   4680  NE2 GLN A 306      47.950  37.040  17.740  1.00  0.00           N
ATOM   4681 1HE2 GLN A 306      47.080  36.700  17.410  1.00  0.00           H
ATOM   4682 2HE2 GLN A 306      48.520  36.480  18.350  1.00  0.00           H
ATOM   4683  C   GLN A 306      52.490  40.330  15.360  1.00  0.00           C
ATOM   4684  OT1 GLN A 306      52.120  41.530  15.250  1.00  0.00           O
ATOM   4685  OT2 GLN A 306      53.240  39.680  14.600  1.00  0.00           O
ATOM   4686  N   SER B   1      23.010  47.950  51.780  1.00  0.00           N
ATOM   4687  HT1 SER B   1      22.140  47.470  51.470  1.00  0.00           H
ATOM   4688  HT2 SER B   1      23.520  48.460  51.030  1.00  0.00           H
ATOM   4689  HT3 SER B   1      22.730  48.650  52.500  1.00  0.00           H
ATOM   4690  CA  SER B   1      23.970  47.040  52.450  1.00  0.00           C
ATOM   4691  HA  SER B   1      24.440  47.560  53.280  1.00  0.00           H
ATOM   4692  CB  SER B   1      23.240  45.740  53.010  1.00  0.00           C
ATOM   4693  HB1 SER B   1      22.410  46.120  53.640  1.00  0.00           H
ATOM   4694  HB2 SER B   1      23.900  45.110  53.640  1.00  0.00           H
ATOM   4695  OG  SER B   1      22.780  44.920  51.970  1.00  0.00           O
ATOM   4696  HG1 SER B   1      21.890  45.150  51.710  1.00  0.00           H
ATOM   4697  C   SER B   1      25.080  46.850  51.500  1.00  0.00           C
ATOM   4698  O   SER B   1      25.510  47.740  50.710  1.00  0.00           O
ATOM   4699  N   GLY B   2      25.650  45.600  51.470  1.00  0.00           N
ATOM   4700  HN  GLY B   2      25.300  44.830  52.000  1.00  0.00           H
ATOM   4701  CA  GLY B   2      26.790  45.020  50.750  1.00  0.00           C
ATOM   4702  HA1 GLY B   2      26.960  45.600  49.870  1.00  0.00           H
ATOM   4703  HA2 GLY B   2      26.610  43.970  50.530  1.00  0.00           H
ATOM   4704  C   GLY B   2      28.000  45.190  51.760  1.00  0.00           C
ATOM   4705  O   GLY B   2      27.940  45.970  52.680  1.00  0.00           O
ATOM   4706  N   PHE B   3      29.120  44.430  51.630  1.00  0.00           N
ATOM   4707  HN  PHE B   3      29.020  43.570  51.140  1.00  0.00           H
ATOM   4708  CA  PHE B   3      30.370  44.670  52.290  1.00  0.00           C
ATOM   4709  HA  PHE B   3      30.370  45.700  52.630  1.00  0.00           H
ATOM   4710  CB  PHE B   3      30.580  43.840  53.620  1.00  0.00           C
ATOM   4711  HB1 PHE B   3      31.040  42.840  53.490  1.00  0.00           H
ATOM   4712  HB2 PHE B   3      29.570  43.670  54.060  1.00  0.00           H
ATOM   4713  CG  PHE B   3      31.300  44.790  54.610  1.00  0.00           C
ATOM   4714  CD1 PHE B   3      32.750  44.860  54.670  1.00  0.00           C
ATOM   4715  HD1 PHE B   3      33.350  44.280  53.990  1.00  0.00           H
ATOM   4716  CE1 PHE B   3      33.380  45.560  55.720  1.00  0.00           C
ATOM   4717  HE1 PHE B   3      34.460  45.620  55.650  1.00  0.00           H
ATOM   4718  CZ  PHE B   3      32.630  46.220  56.760  1.00  0.00           C
ATOM   4719  HZ  PHE B   3      33.150  46.910  57.410  1.00  0.00           H
ATOM   4720  CD2 PHE B   3      30.600  45.430  55.660  1.00  0.00           C
ATOM   4721  HD2 PHE B   3      29.520  45.450  55.630  1.00  0.00           H
ATOM   4722  CE2 PHE B   3      31.260  46.070  56.680  1.00  0.00           C
ATOM   4723  HE2 PHE B   3      30.720  46.480  57.520  1.00  0.00           H
ATOM   4724  C   PHE B   3      31.740  44.440  51.500  1.00  0.00           C
ATOM   4725  O   PHE B   3      31.990  43.350  50.980  1.00  0.00           O
ATOM   4726  N   ARG B   4      32.640  45.360  51.250  1.00  0.00           N
ATOM   4727  HN  ARG B   4      32.520  46.270  51.660  1.00  0.00           H
ATOM   4728  CA  ARG B   4      33.910  45.180  50.540  1.00  0.00           C
ATOM   4729  HA  ARG B   4      34.380  44.280  50.920  1.00  0.00           H
ATOM   4730  CB  ARG B   4      33.700  45.150  49.030  1.00  0.00           C
ATOM   4731  HB1 ARG B   4      33.040  44.260  48.860  1.00  0.00           H
ATOM   4732  HB2 ARG B   4      34.640  45.020  48.450  1.00  0.00           H
ATOM   4733  CG  ARG B   4      32.720  46.220  48.560  1.00  0.00           C
ATOM   4734  HG1 ARG B   4      32.870  47.180  49.080  1.00  0.00           H
ATOM   4735  HG2 ARG B   4      31.630  46.030  48.720  1.00  0.00           H
ATOM   4736  CD  ARG B   4      32.900  46.490  47.030  1.00  0.00           C
ATOM   4737  HD1 ARG B   4      32.090  47.120  46.620  1.00  0.00           H
ATOM   4738  HD2 ARG B   4      32.820  45.550  46.440  1.00  0.00           H
ATOM   4739  NE  ARG B   4      34.340  46.940  46.790  1.00  0.00           N
ATOM   4740  HE  ARG B   4      34.830  47.370  47.550  1.00  0.00           H
ATOM   4741  CZ  ARG B   4      35.020  46.730  45.690  1.00  0.00           C
ATOM   4742  NH1 ARG B   4      34.590  46.240  44.560  1.00  0.00           N
ATOM   4743 1HH1 ARG B   4      33.620  46.220  44.320  1.00  0.00           H
ATOM   4744 2HH1 ARG B   4      35.340  45.920  43.980  1.00  0.00           H
ATOM   4745  NH2 ARG B   4      36.310  47.070  45.720  1.00  0.00           N
ATOM   4746 1HH2 ARG B   4      36.730  47.360  46.580  1.00  0.00           H
ATOM   4747 2HH2 ARG B   4      36.750  46.840  44.850  1.00  0.00           H
ATOM   4748  C   ARG B   4      34.880  46.280  50.890  1.00  0.00           C
ATOM   4749  O   ARG B   4      34.550  47.350  51.290  1.00  0.00           O
ATOM   4750  N   LYS B   5      36.160  46.020  50.550  1.00  0.00           N
ATOM   4751  HN  LYS B   5      36.430  45.210  50.040  1.00  0.00           H
ATOM   4752  CA  LYS B   5      37.280  46.910  50.620  1.00  0.00           C
ATOM   4753  HA  LYS B   5      37.240  47.330  51.610  1.00  0.00           H
ATOM   4754  CB  LYS B   5      38.500  46.060  50.540  1.00  0.00           C
ATOM   4755  HB1 LYS B   5      38.440  45.260  51.300  1.00  0.00           H
ATOM   4756  HB2 LYS B   5      39.400  46.630  50.860  1.00  0.00           H
ATOM   4757  CG  LYS B   5      38.730  45.280  49.190  1.00  0.00           C
ATOM   4758  HG1 LYS B   5      39.280  46.040  48.600  1.00  0.00           H
ATOM   4759  HG2 LYS B   5      37.690  45.150  48.820  1.00  0.00           H
ATOM   4760  CD  LYS B   5      39.690  44.060  49.410  1.00  0.00           C
ATOM   4761  HD1 LYS B   5      39.310  43.510  50.300  1.00  0.00           H
ATOM   4762  HD2 LYS B   5      40.750  44.310  49.610  1.00  0.00           H
ATOM   4763  CE  LYS B   5      39.580  43.120  48.200  1.00  0.00           C
ATOM   4764  HE1 LYS B   5      39.980  43.570  47.270  1.00  0.00           H
ATOM   4765  HE2 LYS B   5      38.490  42.890  48.110  1.00  0.00           H
ATOM   4766  NZ  LYS B   5      40.310  41.850  48.450  1.00  0.00           N
ATOM   4767  HZ1 LYS B   5      41.230  42.050  48.020  1.00  0.00           H
ATOM   4768  HZ2 LYS B   5      39.790  41.060  48.020  1.00  0.00           H
ATOM   4769  HZ3 LYS B   5      40.510  41.560  49.430  1.00  0.00           H
ATOM   4770  C   LYS B   5      37.240  47.970  49.510  1.00  0.00           C
ATOM   4771  O   LYS B   5      36.560  47.840  48.480  1.00  0.00           O
ATOM   4772  N   MET B   6      37.930  49.110  49.660  1.00  0.00           N
ATOM   4773  HN  MET B   6      38.510  49.200  50.460  1.00  0.00           H
ATOM   4774  CA  MET B   6      37.930  50.290  48.760  1.00  0.00           C
ATOM   4775  HA  MET B   6      38.150  49.960  47.760  1.00  0.00           H
ATOM   4776  CB  MET B   6      36.620  51.080  48.710  1.00  0.00           C
ATOM   4777  HB1 MET B   6      35.990  50.520  47.990  1.00  0.00           H
ATOM   4778  HB2 MET B   6      36.830  52.100  48.320  1.00  0.00           H
ATOM   4779  CG  MET B   6      35.930  51.280  50.090  1.00  0.00           C
ATOM   4780  HG1 MET B   6      36.540  51.950  50.730  1.00  0.00           H
ATOM   4781  HG2 MET B   6      35.970  50.310  50.630  1.00  0.00           H
ATOM   4782  SD  MET B   6      34.240  51.870  50.030  1.00  0.00           S
ATOM   4783  CE  MET B   6      33.460  50.330  49.500  1.00  0.00           C
ATOM   4784  HE1 MET B   6      34.010  49.780  48.700  1.00  0.00           H
ATOM   4785  HE2 MET B   6      32.420  50.460  49.120  1.00  0.00           H
ATOM   4786  HE3 MET B   6      33.360  49.670  50.390  1.00  0.00           H
ATOM   4787  C   MET B   6      39.080  51.270  49.150  1.00  0.00           C
ATOM   4788  O   MET B   6      39.420  51.300  50.370  1.00  0.00           O
ATOM   4789  N   ALA B   7      39.570  52.020  48.150  1.00  0.00           N
ATOM   4790  HN  ALA B   7      39.190  52.030  47.230  1.00  0.00           H
ATOM   4791  CA  ALA B   7      40.610  52.990  48.370  1.00  0.00           C
ATOM   4792  HA  ALA B   7      41.350  52.490  48.980  1.00  0.00           H
ATOM   4793  CB  ALA B   7      41.310  53.370  47.030  1.00  0.00           C
ATOM   4794  HB1 ALA B   7      42.230  53.940  47.280  1.00  0.00           H
ATOM   4795  HB2 ALA B   7      40.660  53.940  46.330  1.00  0.00           H
ATOM   4796  HB3 ALA B   7      41.660  52.410  46.590  1.00  0.00           H
ATOM   4797  C   ALA B   7      40.130  54.180  49.030  1.00  0.00           C
ATOM   4798  O   ALA B   7      38.970  54.510  49.090  1.00  0.00           O
ATOM   4799  N   PHE B   8      41.090  54.890  49.610  1.00  0.00           N
ATOM   4800  HN  PHE B   8      42.000  54.540  49.830  1.00  0.00           H
ATOM   4801  CA  PHE B   8      40.870  56.290  50.030  1.00  0.00           C
ATOM   4802  HA  PHE B   8      39.900  56.200  50.500  1.00  0.00           H
ATOM   4803  CB  PHE B   8      41.930  56.860  51.000  1.00  0.00           C
ATOM   4804  HB1 PHE B   8      41.960  57.970  51.090  1.00  0.00           H
ATOM   4805  HB2 PHE B   8      42.960  56.510  50.790  1.00  0.00           H
ATOM   4806  CG  PHE B   8      41.610  56.500  52.370  1.00  0.00           C
ATOM   4807  CD1 PHE B   8      40.380  56.920  53.020  1.00  0.00           C
ATOM   4808  HD1 PHE B   8      39.480  57.250  52.510  1.00  0.00           H
ATOM   4809  CE1 PHE B   8      40.230  56.830  54.410  1.00  0.00           C
ATOM   4810  HE1 PHE B   8      39.470  57.290  55.030  1.00  0.00           H
ATOM   4811  CZ  PHE B   8      41.110  56.010  55.100  1.00  0.00           C
ATOM   4812  HZ  PHE B   8      40.900  55.840  56.150  1.00  0.00           H
ATOM   4813  CD2 PHE B   8      42.460  55.730  53.180  1.00  0.00           C
ATOM   4814  HD2 PHE B   8      43.340  55.300  52.700  1.00  0.00           H
ATOM   4815  CE2 PHE B   8      42.260  55.460  54.560  1.00  0.00           C
ATOM   4816  HE2 PHE B   8      42.950  54.870  55.150  1.00  0.00           H
ATOM   4817  C   PHE B   8      40.630  57.260  48.800  1.00  0.00           C
ATOM   4818  O   PHE B   8      41.080  56.930  47.740  1.00  0.00           O
ATOM   4819  N   PRO B   9      39.800  58.330  48.970  1.00  0.00           N
ATOM   4820  CD  PRO B   9      39.020  58.770  50.090  1.00  0.00           C
ATOM   4821  HD1 PRO B   9      39.670  59.360  50.770  1.00  0.00           H
ATOM   4822  HD2 PRO B   9      38.780  57.920  50.760  1.00  0.00           H
ATOM   4823  CA  PRO B   9      39.570  59.250  47.780  1.00  0.00           C
ATOM   4824  HA  PRO B   9      39.470  58.650  46.890  1.00  0.00           H
ATOM   4825  CB  PRO B   9      38.320  60.070  48.220  1.00  0.00           C
ATOM   4826  HB1 PRO B   9      37.640  59.920  47.360  1.00  0.00           H
ATOM   4827  HB2 PRO B   9      38.400  61.170  48.300  1.00  0.00           H
ATOM   4828  CG  PRO B   9      37.850  59.550  49.600  1.00  0.00           C
ATOM   4829  HG1 PRO B   9      37.710  60.330  50.370  1.00  0.00           H
ATOM   4830  HG2 PRO B   9      36.890  59.020  49.460  1.00  0.00           H
ATOM   4831  C   PRO B   9      40.760  60.100  47.600  1.00  0.00           C
ATOM   4832  O   PRO B   9      41.240  60.760  48.500  1.00  0.00           O
ATOM   4833  N   SER B  10      41.220  60.280  46.360  1.00  0.00           N
ATOM   4834  HN  SER B  10      40.830  59.850  45.540  1.00  0.00           H
ATOM   4835  CA  SER B  10      42.590  60.770  46.150  1.00  0.00           C
ATOM   4836  HA  SER B  10      43.150  60.630  47.060  1.00  0.00           H
ATOM   4837  CB  SER B  10      43.220  60.190  44.840  1.00  0.00           C
ATOM   4838  HB1 SER B  10      43.400  59.120  45.050  1.00  0.00           H
ATOM   4839  HB2 SER B  10      44.190  60.570  44.440  1.00  0.00           H
ATOM   4840  OG  SER B  10      42.240  60.160  43.840  1.00  0.00           O
ATOM   4841  HG1 SER B  10      42.290  60.990  43.350  1.00  0.00           H
ATOM   4842  C   SER B  10      42.660  62.240  45.970  1.00  0.00           C
ATOM   4843  O   SER B  10      43.750  62.770  45.740  1.00  0.00           O
ATOM   4844  N   GLY B  11      41.500  62.990  46.080  1.00  0.00           N
ATOM   4845  HN  GLY B  11      40.630  62.550  46.290  1.00  0.00           H
ATOM   4846  CA  GLY B  11      41.410  64.410  45.840  1.00  0.00           C
ATOM   4847  HA1 GLY B  11      40.460  64.770  46.200  1.00  0.00           H
ATOM   4848  HA2 GLY B  11      41.520  64.480  44.770  1.00  0.00           H
ATOM   4849  C   GLY B  11      42.580  65.360  46.400  1.00  0.00           C
ATOM   4850  O   GLY B  11      43.030  66.250  45.690  1.00  0.00           O
ATOM   4851  N   LYS B  12      42.940  65.170  47.620  1.00  0.00           N
ATOM   4852  HN  LYS B  12      42.590  64.370  48.110  1.00  0.00           H
ATOM   4853  CA  LYS B  12      44.030  65.850  48.320  1.00  0.00           C
ATOM   4854  HA  LYS B  12      43.990  66.920  48.220  1.00  0.00           H
ATOM   4855  CB  LYS B  12      44.090  65.520  49.860  1.00  0.00           C
ATOM   4856  HB1 LYS B  12      44.880  66.160  50.300  1.00  0.00           H
ATOM   4857  HB2 LYS B  12      44.250  64.430  50.000  1.00  0.00           H
ATOM   4858  CG  LYS B  12      42.850  65.770  50.570  1.00  0.00           C
ATOM   4859  HG1 LYS B  12      42.980  65.780  51.680  1.00  0.00           H
ATOM   4860  HG2 LYS B  12      42.160  64.920  50.370  1.00  0.00           H
ATOM   4861  CD  LYS B  12      42.120  67.020  50.160  1.00  0.00           C
ATOM   4862  HD1 LYS B  12      41.610  66.980  49.170  1.00  0.00           H
ATOM   4863  HD2 LYS B  12      42.910  67.730  49.830  1.00  0.00           H
ATOM   4864  CE  LYS B  12      41.150  67.460  51.200  1.00  0.00           C
ATOM   4865  HE1 LYS B  12      40.580  68.350  50.860  1.00  0.00           H
ATOM   4866  HE2 LYS B  12      41.700  67.600  52.160  1.00  0.00           H
ATOM   4867  NZ  LYS B  12      40.100  66.350  51.410  1.00  0.00           N
ATOM   4868  HZ1 LYS B  12      39.410  66.740  52.090  1.00  0.00           H
ATOM   4869  HZ2 LYS B  12      40.520  65.500  51.840  1.00  0.00           H
ATOM   4870  HZ3 LYS B  12      39.740  66.230  50.450  1.00  0.00           H
ATOM   4871  C   LYS B  12      45.460  65.530  47.750  1.00  0.00           C
ATOM   4872  O   LYS B  12      46.420  66.230  47.920  1.00  0.00           O
ATOM   4873  N   VAL B  13      45.640  64.480  47.030  1.00  0.00           N
ATOM   4874  HN  VAL B  13      44.880  63.870  46.820  1.00  0.00           H
ATOM   4875  CA  VAL B  13      46.990  64.050  46.700  1.00  0.00           C
ATOM   4876  HA  VAL B  13      47.750  64.420  47.370  1.00  0.00           H
ATOM   4877  CB  VAL B  13      47.020  62.540  46.890  1.00  0.00           C
ATOM   4878  HB  VAL B  13      46.440  61.960  46.150  1.00  0.00           H
ATOM   4879  CG1 VAL B  13      48.560  62.250  46.800  1.00  0.00           C
ATOM   4880 1HG1 VAL B  13      49.130  62.920  47.480  1.00  0.00           H
ATOM   4881 2HG1 VAL B  13      48.830  62.340  45.730  1.00  0.00           H
ATOM   4882 3HG1 VAL B  13      48.660  61.170  47.020  1.00  0.00           H
ATOM   4883  CG2 VAL B  13      46.580  62.070  48.390  1.00  0.00           C
ATOM   4884 1HG2 VAL B  13      47.120  62.680  49.140  1.00  0.00           H
ATOM   4885 2HG2 VAL B  13      46.910  61.020  48.570  1.00  0.00           H
ATOM   4886 3HG2 VAL B  13      45.480  62.120  48.510  1.00  0.00           H
ATOM   4887  C   VAL B  13      47.170  64.400  45.320  1.00  0.00           C
ATOM   4888  O   VAL B  13      48.230  64.820  44.920  1.00  0.00           O
ATOM   4889  N   GLU B  14      46.030  64.370  44.550  1.00  0.00           N
ATOM   4890  HN  GLU B  14      45.240  63.820  44.830  1.00  0.00           H
ATOM   4891  CA  GLU B  14      45.980  64.920  43.220  1.00  0.00           C
ATOM   4892  HA  GLU B  14      46.700  64.380  42.620  1.00  0.00           H
ATOM   4893  CB  GLU B  14      44.590  64.760  42.660  1.00  0.00           C
ATOM   4894  HB1 GLU B  14      44.440  65.350  41.740  1.00  0.00           H
ATOM   4895  HB2 GLU B  14      43.820  65.240  43.300  1.00  0.00           H
ATOM   4896  CG  GLU B  14      44.180  63.340  42.400  1.00  0.00           C
ATOM   4897  HG1 GLU B  14      44.280  62.700  43.300  1.00  0.00           H
ATOM   4898  HG2 GLU B  14      44.800  63.050  41.520  1.00  0.00           H
ATOM   4899  CD  GLU B  14      42.780  63.260  41.910  1.00  0.00           C
ATOM   4900  OE1 GLU B  14      42.000  62.560  42.610  1.00  0.00           O
ATOM   4901  OE2 GLU B  14      42.290  64.010  40.970  1.00  0.00           O
ATOM   4902  C   GLU B  14      46.330  66.410  43.120  1.00  0.00           C
ATOM   4903  O   GLU B  14      47.160  66.860  42.250  1.00  0.00           O
ATOM   4904  N   GLY B  15      45.840  67.240  44.090  1.00  0.00           N
ATOM   4905  HN  GLY B  15      45.130  66.950  44.740  1.00  0.00           H
ATOM   4906  CA  GLY B  15      46.190  68.650  44.280  1.00  0.00           C
ATOM   4907  HA1 GLY B  15      45.470  69.090  44.950  1.00  0.00           H
ATOM   4908  HA2 GLY B  15      46.290  69.090  43.290  1.00  0.00           H
ATOM   4909  C   GLY B  15      47.570  68.870  44.830  1.00  0.00           C
ATOM   4910  O   GLY B  15      47.980  69.980  44.990  1.00  0.00           O
ATOM   4911  N   CYS B  16      48.390  67.800  45.050  1.00  0.00           N
ATOM   4912  HN  CYS B  16      48.090  66.860  45.200  1.00  0.00           H
ATOM   4913  CA  CYS B  16      49.830  67.890  45.350  1.00  0.00           C
ATOM   4914  HA  CYS B  16      50.080  68.910  45.620  1.00  0.00           H
ATOM   4915  CB  CYS B  16      50.120  67.150  46.640  1.00  0.00           C
ATOM   4916  HB1 CYS B  16      51.210  67.080  46.850  1.00  0.00           H
ATOM   4917  HB2 CYS B  16      49.840  66.100  46.400  1.00  0.00           H
ATOM   4918  SG  CYS B  16      49.160  67.710  48.120  1.00  0.00           S
ATOM   4919  HG1 CYS B  16      48.010  67.320  47.590  1.00  0.00           H
ATOM   4920  C   CYS B  16      50.750  67.380  44.320  1.00  0.00           C
ATOM   4921  O   CYS B  16      51.830  67.960  44.270  1.00  0.00           O
ATOM   4922  N   MET B  17      50.350  66.490  43.370  1.00  0.00           N
ATOM   4923  HN  MET B  17      49.410  66.150  43.460  1.00  0.00           H
ATOM   4924  CA  MET B  17      51.180  66.010  42.260  1.00  0.00           C
ATOM   4925  HA  MET B  17      52.090  65.680  42.740  1.00  0.00           H
ATOM   4926  CB  MET B  17      50.760  64.720  41.560  1.00  0.00           C
ATOM   4927  HB1 MET B  17      51.600  64.310  40.960  1.00  0.00           H
ATOM   4928  HB2 MET B  17      49.890  65.010  40.930  1.00  0.00           H
ATOM   4929  CG  MET B  17      50.350  63.580  42.570  1.00  0.00           C
ATOM   4930  HG1 MET B  17      50.290  62.650  41.970  1.00  0.00           H
ATOM   4931  HG2 MET B  17      49.290  63.750  42.850  1.00  0.00           H
ATOM   4932  SD  MET B  17      51.530  63.200  43.940  1.00  0.00           S
ATOM   4933  CE  MET B  17      52.870  62.560  42.990  1.00  0.00           C
ATOM   4934  HE1 MET B  17      52.680  61.610  42.460  1.00  0.00           H
ATOM   4935  HE2 MET B  17      53.770  62.620  43.630  1.00  0.00           H
ATOM   4936  HE3 MET B  17      53.090  63.320  42.200  1.00  0.00           H
ATOM   4937  C   MET B  17      51.540  67.040  41.230  1.00  0.00           C
ATOM   4938  O   MET B  17      50.620  67.720  40.760  1.00  0.00           O
ATOM   4939  N   VAL B  18      52.880  67.170  40.930  1.00  0.00           N
ATOM   4940  HN  VAL B  18      53.600  66.640  41.360  1.00  0.00           H
ATOM   4941  CA  VAL B  18      53.300  68.080  39.870  1.00  0.00           C
ATOM   4942  HA  VAL B  18      52.470  68.210  39.190  1.00  0.00           H
ATOM   4943  CB  VAL B  18      53.920  69.320  40.480  1.00  0.00           C
ATOM   4944  HB  VAL B  18      54.400  69.910  39.670  1.00  0.00           H
ATOM   4945  CG1 VAL B  18      52.790  70.240  40.890  1.00  0.00           C
ATOM   4946 1HG1 VAL B  18      52.200  69.890  41.760  1.00  0.00           H
ATOM   4947 2HG1 VAL B  18      51.990  70.420  40.130  1.00  0.00           H
ATOM   4948 3HG1 VAL B  18      53.130  71.230  41.240  1.00  0.00           H
ATOM   4949  CG2 VAL B  18      55.020  69.000  41.500  1.00  0.00           C
ATOM   4950 1HG2 VAL B  18      55.470  69.950  41.850  1.00  0.00           H
ATOM   4951 2HG2 VAL B  18      55.800  68.350  41.050  1.00  0.00           H
ATOM   4952 3HG2 VAL B  18      54.710  68.520  42.460  1.00  0.00           H
ATOM   4953  C   VAL B  18      54.330  67.290  39.070  1.00  0.00           C
ATOM   4954  O   VAL B  18      54.570  66.110  39.420  1.00  0.00           O
ATOM   4955  N   GLN B  19      54.760  67.860  37.950  1.00  0.00           N
ATOM   4956  HN  GLN B  19      54.430  68.700  37.520  1.00  0.00           H
ATOM   4957  CA  GLN B  19      55.760  67.230  37.080  1.00  0.00           C
ATOM   4958  HA  GLN B  19      55.680  66.160  37.210  1.00  0.00           H
ATOM   4959  CB  GLN B  19      55.510  67.470  35.550  1.00  0.00           C
ATOM   4960  HB1 GLN B  19      55.450  68.570  35.360  1.00  0.00           H
ATOM   4961  HB2 GLN B  19      54.550  67.040  35.210  1.00  0.00           H
ATOM   4962  CG  GLN B  19      56.590  66.800  34.650  1.00  0.00           C
ATOM   4963  HG1 GLN B  19      56.590  65.690  34.690  1.00  0.00           H
ATOM   4964  HG2 GLN B  19      57.640  67.070  34.880  1.00  0.00           H
ATOM   4965  CD  GLN B  19      56.450  67.290  33.210  1.00  0.00           C
ATOM   4966  OE1 GLN B  19      57.090  68.180  32.700  1.00  0.00           O
ATOM   4967  NE2 GLN B  19      55.550  66.580  32.460  1.00  0.00           N
ATOM   4968 1HE2 GLN B  19      55.550  66.650  31.460  1.00  0.00           H
ATOM   4969 2HE2 GLN B  19      54.990  65.920  32.960  1.00  0.00           H
ATOM   4970  C   GLN B  19      57.100  67.790  37.360  1.00  0.00           C
ATOM   4971  O   GLN B  19      57.190  69.030  37.430  1.00  0.00           O
ATOM   4972  N   VAL B  20      58.180  67.010  37.550  1.00  0.00           N
ATOM   4973  HN  VAL B  20      58.130  66.030  37.380  1.00  0.00           H
ATOM   4974  CA  VAL B  20      59.500  67.540  37.940  1.00  0.00           C
ATOM   4975  HA  VAL B  20      59.550  68.620  37.900  1.00  0.00           H
ATOM   4976  CB  VAL B  20      59.820  67.170  39.420  1.00  0.00           C
ATOM   4977  HB  VAL B  20      59.960  66.070  39.550  1.00  0.00           H
ATOM   4978  CG1 VAL B  20      61.140  67.850  39.820  1.00  0.00           C
ATOM   4979 1HG1 VAL B  20      62.020  67.460  39.270  1.00  0.00           H
ATOM   4980 2HG1 VAL B  20      61.400  67.840  40.910  1.00  0.00           H
ATOM   4981 3HG1 VAL B  20      61.130  68.960  39.720  1.00  0.00           H
ATOM   4982  CG2 VAL B  20      58.670  67.630  40.350  1.00  0.00           C
ATOM   4983 1HG2 VAL B  20      58.210  68.590  40.020  1.00  0.00           H
ATOM   4984 2HG2 VAL B  20      59.080  67.610  41.380  1.00  0.00           H
ATOM   4985 3HG2 VAL B  20      57.870  66.860  40.420  1.00  0.00           H
ATOM   4986  C   VAL B  20      60.580  67.080  37.030  1.00  0.00           C
ATOM   4987  O   VAL B  20      60.850  65.890  36.780  1.00  0.00           O
ATOM   4988  N   THR B  21      61.290  68.050  36.420  1.00  0.00           N
ATOM   4989  HN  THR B  21      61.080  68.980  36.720  1.00  0.00           H
ATOM   4990  CA  THR B  21      62.150  67.880  35.240  1.00  0.00           C
ATOM   4991  HA  THR B  21      62.280  66.830  35.010  1.00  0.00           H
ATOM   4992  CB  THR B  21      61.470  68.610  34.090  1.00  0.00           C
ATOM   4993  HB  THR B  21      61.070  69.620  34.350  1.00  0.00           H
ATOM   4994  OG1 THR B  21      60.390  67.740  33.770  1.00  0.00           O
ATOM   4995  HG1 THR B  21      59.810  68.310  33.260  1.00  0.00           H
ATOM   4996  CG2 THR B  21      62.320  68.550  32.840  1.00  0.00           C
ATOM   4997 1HG2 THR B  21      63.100  69.350  32.870  1.00  0.00           H
ATOM   4998 2HG2 THR B  21      61.740  68.560  31.890  1.00  0.00           H
ATOM   4999 3HG2 THR B  21      62.760  67.530  32.780  1.00  0.00           H
ATOM   5000  C   THR B  21      63.560  68.480  35.530  1.00  0.00           C
ATOM   5001  O   THR B  21      63.670  69.550  36.150  1.00  0.00           O
ATOM   5002  N   CYS B  22      64.580  67.770  35.110  1.00  0.00           N
ATOM   5003  HN  CYS B  22      64.470  66.870  34.690  1.00  0.00           H
ATOM   5004  CA  CYS B  22      65.850  68.420  35.180  1.00  0.00           C
ATOM   5005  HA  CYS B  22      65.800  69.460  34.920  1.00  0.00           H
ATOM   5006  CB  CYS B  22      66.670  68.140  36.530  1.00  0.00           C
ATOM   5007  HB1 CYS B  22      67.080  67.110  36.590  1.00  0.00           H
ATOM   5008  HB2 CYS B  22      65.960  68.290  37.370  1.00  0.00           H
ATOM   5009  SG  CYS B  22      68.010  69.370  36.770  1.00  0.00           S
ATOM   5010  HG1 CYS B  22      68.370  69.280  38.040  1.00  0.00           H
ATOM   5011  C   CYS B  22      66.650  67.730  34.000  1.00  0.00           C
ATOM   5012  O   CYS B  22      66.660  66.500  33.830  1.00  0.00           O
ATOM   5013  N   GLY B  23      67.150  68.540  32.990  1.00  0.00           N
ATOM   5014  HN  GLY B  23      66.930  69.510  33.060  1.00  0.00           H
ATOM   5015  CA  GLY B  23      67.520  68.000  31.750  1.00  0.00           C
ATOM   5016  HA1 GLY B  23      68.440  67.440  31.780  1.00  0.00           H
ATOM   5017  HA2 GLY B  23      67.580  68.860  31.110  1.00  0.00           H
ATOM   5018  C   GLY B  23      66.430  67.270  31.020  1.00  0.00           C
ATOM   5019  O   GLY B  23      65.310  67.660  30.970  1.00  0.00           O
ATOM   5020  N   THR B  24      66.670  66.110  30.480  1.00  0.00           N
ATOM   5021  HN  THR B  24      67.560  65.670  30.580  1.00  0.00           H
ATOM   5022  CA  THR B  24      65.870  65.340  29.540  1.00  0.00           C
ATOM   5023  HA  THR B  24      65.180  65.990  29.020  1.00  0.00           H
ATOM   5024  CB  THR B  24      66.600  64.770  28.380  1.00  0.00           C
ATOM   5025  HB  THR B  24      65.870  64.350  27.650  1.00  0.00           H
ATOM   5026  OG1 THR B  24      67.640  63.880  28.820  1.00  0.00           O
ATOM   5027  HG1 THR B  24      68.230  63.950  28.060  1.00  0.00           H
ATOM   5028  CG2 THR B  24      67.380  65.850  27.600  1.00  0.00           C
ATOM   5029 1HG2 THR B  24      68.110  66.460  28.170  1.00  0.00           H
ATOM   5030 2HG2 THR B  24      66.700  66.570  27.080  1.00  0.00           H
ATOM   5031 3HG2 THR B  24      68.010  65.430  26.790  1.00  0.00           H
ATOM   5032  C   THR B  24      65.120  64.230  30.160  1.00  0.00           C
ATOM   5033  O   THR B  24      64.530  63.410  29.480  1.00  0.00           O
ATOM   5034  N   THR B  25      65.070  64.330  31.480  1.00  0.00           N
ATOM   5035  HN  THR B  25      65.620  65.030  31.930  1.00  0.00           H
ATOM   5036  CA  THR B  25      64.410  63.360  32.390  1.00  0.00           C
ATOM   5037  HA  THR B  25      64.160  62.520  31.760  1.00  0.00           H
ATOM   5038  CB  THR B  25      65.490  62.980  33.420  1.00  0.00           C
ATOM   5039  HB  THR B  25      65.840  63.860  34.000  1.00  0.00           H
ATOM   5040  OG1 THR B  25      66.590  62.430  32.700  1.00  0.00           O
ATOM   5041  HG1 THR B  25      67.180  62.250  33.430  1.00  0.00           H
ATOM   5042  CG2 THR B  25      64.980  61.910  34.370  1.00  0.00           C
ATOM   5043 1HG2 THR B  25      64.130  62.210  35.020  1.00  0.00           H
ATOM   5044 2HG2 THR B  25      65.840  61.560  34.970  1.00  0.00           H
ATOM   5045 3HG2 THR B  25      64.490  61.080  33.810  1.00  0.00           H
ATOM   5046  C   THR B  25      63.270  64.050  33.090  1.00  0.00           C
ATOM   5047  O   THR B  25      63.380  65.160  33.570  1.00  0.00           O
ATOM   5048  N   THR B  26      62.240  63.280  33.340  1.00  0.00           N
ATOM   5049  HN  THR B  26      62.230  62.330  33.050  1.00  0.00           H
ATOM   5050  CA  THR B  26      61.040  63.750  33.990  1.00  0.00           C
ATOM   5051  HA  THR B  26      61.290  64.500  34.740  1.00  0.00           H
ATOM   5052  CB  THR B  26      60.120  64.390  32.920  1.00  0.00           C
ATOM   5053  HB  THR B  26      60.710  65.100  32.300  1.00  0.00           H
ATOM   5054  OG1 THR B  26      59.070  65.130  33.610  1.00  0.00           O
ATOM   5055  HG1 THR B  26      59.540  65.910  33.920  1.00  0.00           H
ATOM   5056  CG2 THR B  26      59.530  63.350  32.090  1.00  0.00           C
ATOM   5057 1HG2 THR B  26      58.880  63.780  31.290  1.00  0.00           H
ATOM   5058 2HG2 THR B  26      58.820  62.650  32.570  1.00  0.00           H
ATOM   5059 3HG2 THR B  26      60.340  62.760  31.620  1.00  0.00           H
ATOM   5060  C   THR B  26      60.310  62.790  34.910  1.00  0.00           C
[truncated: 349,113 more chars]
