# Supplementary material for: Structural and functional characterization of NEMO cleavage by SARS-CoV-2 3CLpro
Source: Nat Commun. 2022 Sep 8;13:5285. doi: 10.1038/s41467-022-32922-9 (PMC9453703; doi:10.1038/s41467-022-32922-9)
Supplement: Supplementary file 4 — Supplementary Data 1 [file 41467_2022_32922_MOESM4_ESM.zip › supp_files/MDML_snapshots/SARS2/sars2_simE_11200.pdb]

REMARK    GENERATED BY TRJCONV
TITLE     Title t= 11200.00000 step= 2800000
REMARK    THIS IS A SIMULATION BOX
CRYST1  101.571  101.571  101.571  90.00  90.00  90.00 P 1           1
MODEL        1
ATOM      1  N   SER A   1      55.120  47.760  35.950  1.00  0.00           N
ATOM      2  HT1 SER A   1      56.130  47.610  35.740  1.00  0.00           H
ATOM      3  HT2 SER A   1      55.120  47.790  36.990  1.00  0.00           H
ATOM      4  HT3 SER A   1      54.870  48.750  35.750  1.00  0.00           H
ATOM      5  CA  SER A   1      54.140  46.820  35.350  1.00  0.00           C
ATOM      6  HA  SER A   1      53.620  47.340  34.560  1.00  0.00           H
ATOM      7  CB  SER A   1      54.860  45.530  34.820  1.00  0.00           C
ATOM      8  HB1 SER A   1      55.490  45.840  33.960  1.00  0.00           H
ATOM      9  HB2 SER A   1      54.060  44.920  34.350  1.00  0.00           H
ATOM     10  OG  SER A   1      55.570  44.830  35.890  1.00  0.00           O
ATOM     11  HG1 SER A   1      56.430  45.210  36.090  1.00  0.00           H
ATOM     12  C   SER A   1      53.030  46.410  36.380  1.00  0.00           C
ATOM     13  O   SER A   1      52.490  47.290  37.030  1.00  0.00           O
ATOM     14  N   GLY A   2      52.530  45.110  36.400  1.00  0.00           N
ATOM     15  HN  GLY A   2      52.980  44.380  35.890  1.00  0.00           H
ATOM     16  CA  GLY A   2      51.340  44.870  37.190  1.00  0.00           C
ATOM     17  HA1 GLY A   2      51.440  45.490  38.070  1.00  0.00           H
ATOM     18  HA2 GLY A   2      51.310  43.820  37.420  1.00  0.00           H
ATOM     19  C   GLY A   2      50.000  45.130  36.490  1.00  0.00           C
ATOM     20  O   GLY A   2      49.910  45.690  35.390  1.00  0.00           O
ATOM     21  N   PHE A   3      48.920  44.720  37.180  1.00  0.00           N
ATOM     22  HN  PHE A   3      49.150  44.360  38.080  1.00  0.00           H
ATOM     23  CA  PHE A   3      47.510  44.800  36.850  1.00  0.00           C
ATOM     24  HA  PHE A   3      47.390  45.720  36.290  1.00  0.00           H
ATOM     25  CB  PHE A   3      47.130  43.560  35.970  1.00  0.00           C
ATOM     26  HB1 PHE A   3      47.200  42.610  36.530  1.00  0.00           H
ATOM     27  HB2 PHE A   3      47.950  43.360  35.240  1.00  0.00           H
ATOM     28  CG  PHE A   3      45.910  43.710  35.190  1.00  0.00           C
ATOM     29  CD1 PHE A   3      45.770  44.620  34.220  1.00  0.00           C
ATOM     30  HD1 PHE A   3      46.550  45.350  34.020  1.00  0.00           H
ATOM     31  CE1 PHE A   3      44.640  44.750  33.400  1.00  0.00           C
ATOM     32  HE1 PHE A   3      44.570  45.450  32.580  1.00  0.00           H
ATOM     33  CZ  PHE A   3      43.500  43.950  33.670  1.00  0.00           C
ATOM     34  HZ  PHE A   3      42.580  44.070  33.120  1.00  0.00           H
ATOM     35  CD2 PHE A   3      44.780  42.800  35.460  1.00  0.00           C
ATOM     36  HD2 PHE A   3      44.990  42.050  36.210  1.00  0.00           H
ATOM     37  CE2 PHE A   3      43.580  42.940  34.710  1.00  0.00           C
ATOM     38  HE2 PHE A   3      42.700  42.370  34.950  1.00  0.00           H
ATOM     39  C   PHE A   3      46.620  44.910  38.110  1.00  0.00           C
ATOM     40  O   PHE A   3      46.850  44.200  39.090  1.00  0.00           O
ATOM     41  N   ARG A   4      45.500  45.740  38.080  1.00  0.00           N
ATOM     42  HN  ARG A   4      45.280  46.290  37.280  1.00  0.00           H
ATOM     43  CA  ARG A   4      44.710  45.970  39.290  1.00  0.00           C
ATOM     44  HA  ARG A   4      44.610  45.030  39.810  1.00  0.00           H
ATOM     45  CB  ARG A   4      45.350  47.080  40.170  1.00  0.00           C
ATOM     46  HB1 ARG A   4      44.540  47.310  40.900  1.00  0.00           H
ATOM     47  HB2 ARG A   4      45.370  48.000  39.550  1.00  0.00           H
ATOM     48  CG  ARG A   4      46.630  46.820  41.010  1.00  0.00           C
ATOM     49  HG1 ARG A   4      46.780  47.740  41.620  1.00  0.00           H
ATOM     50  HG2 ARG A   4      47.590  46.630  40.480  1.00  0.00           H
ATOM     51  CD  ARG A   4      46.390  45.940  42.230  1.00  0.00           C
ATOM     52  HD1 ARG A   4      45.550  46.140  42.930  1.00  0.00           H
ATOM     53  HD2 ARG A   4      47.240  45.920  42.940  1.00  0.00           H
ATOM     54  NE  ARG A   4      46.160  44.510  41.770  1.00  0.00           N
ATOM     55  HE  ARG A   4      46.210  44.220  40.810  1.00  0.00           H
ATOM     56  CZ  ARG A   4      45.860  43.410  42.520  1.00  0.00           C
ATOM     57  NH1 ARG A   4      45.670  43.510  43.790  1.00  0.00           N
ATOM     58 1HH1 ARG A   4      45.600  44.450  44.120  1.00  0.00           H
ATOM     59 2HH1 ARG A   4      45.540  42.670  44.320  1.00  0.00           H
ATOM     60  NH2 ARG A   4      45.710  42.200  42.070  1.00  0.00           N
ATOM     61 1HH2 ARG A   4      45.440  41.420  42.630  1.00  0.00           H
ATOM     62 2HH2 ARG A   4      45.910  41.970  41.120  1.00  0.00           H
ATOM     63  C   ARG A   4      43.390  46.480  38.860  1.00  0.00           C
ATOM     64  O   ARG A   4      43.210  46.890  37.750  1.00  0.00           O
ATOM     65  N   LYS A   5      42.300  46.380  39.730  1.00  0.00           N
ATOM     66  HN  LYS A   5      42.480  46.050  40.650  1.00  0.00           H
ATOM     67  CA  LYS A   5      40.990  46.950  39.510  1.00  0.00           C
ATOM     68  HA  LYS A   5      40.880  47.040  38.440  1.00  0.00           H
ATOM     69  CB  LYS A   5      39.870  46.190  40.340  1.00  0.00           C
ATOM     70  HB1 LYS A   5      38.890  46.680  40.150  1.00  0.00           H
ATOM     71  HB2 LYS A   5      40.010  46.110  41.440  1.00  0.00           H
ATOM     72  CG  LYS A   5      39.690  44.690  39.910  1.00  0.00           C
ATOM     73  HG1 LYS A   5      40.690  44.200  39.840  1.00  0.00           H
ATOM     74  HG2 LYS A   5      39.220  44.750  38.910  1.00  0.00           H
ATOM     75  CD  LYS A   5      38.830  43.790  40.740  1.00  0.00           C
ATOM     76  HD1 LYS A   5      37.910  44.270  41.130  1.00  0.00           H
ATOM     77  HD2 LYS A   5      39.390  43.450  41.640  1.00  0.00           H
ATOM     78  CE  LYS A   5      38.560  42.490  39.880  1.00  0.00           C
ATOM     79  HE1 LYS A   5      39.510  41.930  39.860  1.00  0.00           H
ATOM     80  HE2 LYS A   5      38.170  42.590  38.840  1.00  0.00           H
ATOM     81  NZ  LYS A   5      37.560  41.550  40.580  1.00  0.00           N
ATOM     82  HZ1 LYS A   5      36.640  41.960  40.310  1.00  0.00           H
ATOM     83  HZ2 LYS A   5      37.960  41.490  41.530  1.00  0.00           H
ATOM     84  HZ3 LYS A   5      37.640  40.580  40.210  1.00  0.00           H
ATOM     85  C   LYS A   5      41.050  48.370  40.060  1.00  0.00           C
ATOM     86  O   LYS A   5      41.170  48.640  41.250  1.00  0.00           O
ATOM     87  N   MET A   6      40.990  49.310  39.140  1.00  0.00           N
ATOM     88  HN  MET A   6      41.000  49.030  38.180  1.00  0.00           H
ATOM     89  CA  MET A   6      41.130  50.750  39.370  1.00  0.00           C
ATOM     90  HA  MET A   6      41.370  50.910  40.420  1.00  0.00           H
ATOM     91  CB  MET A   6      42.190  51.360  38.380  1.00  0.00           C
ATOM     92  HB1 MET A   6      42.390  52.360  38.810  1.00  0.00           H
ATOM     93  HB2 MET A   6      41.750  51.550  37.370  1.00  0.00           H
ATOM     94  CG  MET A   6      43.480  50.590  38.250  1.00  0.00           C
ATOM     95  HG1 MET A   6      43.520  49.660  37.640  1.00  0.00           H
ATOM     96  HG2 MET A   6      43.720  50.140  39.240  1.00  0.00           H
ATOM     97  SD  MET A   6      44.880  51.610  37.930  1.00  0.00           S
ATOM     98  CE  MET A   6      44.340  52.060  36.200  1.00  0.00           C
ATOM     99  HE1 MET A   6      43.430  52.680  36.160  1.00  0.00           H
ATOM    100  HE2 MET A   6      44.200  51.120  35.610  1.00  0.00           H
ATOM    101  HE3 MET A   6      45.090  52.580  35.560  1.00  0.00           H
ATOM    102  C   MET A   6      39.730  51.340  39.190  1.00  0.00           C
ATOM    103  O   MET A   6      39.000  51.020  38.280  1.00  0.00           O
ATOM    104  N   ALA A   7      39.320  52.270  40.080  1.00  0.00           N
ATOM    105  HN  ALA A   7      39.920  52.490  40.840  1.00  0.00           H
ATOM    106  CA  ALA A   7      38.270  53.240  39.950  1.00  0.00           C
ATOM    107  HA  ALA A   7      37.560  52.840  39.240  1.00  0.00           H
ATOM    108  CB  ALA A   7      37.600  53.530  41.370  1.00  0.00           C
ATOM    109  HB1 ALA A   7      37.300  52.500  41.680  1.00  0.00           H
ATOM    110  HB2 ALA A   7      36.750  54.240  41.280  1.00  0.00           H
ATOM    111  HB3 ALA A   7      38.300  53.960  42.120  1.00  0.00           H
ATOM    112  C   ALA A   7      38.700  54.490  39.340  1.00  0.00           C
ATOM    113  O   ALA A   7      39.880  54.840  39.350  1.00  0.00           O
ATOM    114  N   PHE A   8      37.840  55.220  38.620  1.00  0.00           N
ATOM    115  HN  PHE A   8      36.920  54.870  38.470  1.00  0.00           H
ATOM    116  CA  PHE A   8      38.200  56.580  38.160  1.00  0.00           C
ATOM    117  HA  PHE A   8      39.170  56.600  37.680  1.00  0.00           H
ATOM    118  CB  PHE A   8      37.230  57.130  37.090  1.00  0.00           C
ATOM    119  HB1 PHE A   8      37.310  58.230  37.030  1.00  0.00           H
ATOM    120  HB2 PHE A   8      36.170  56.880  37.290  1.00  0.00           H
ATOM    121  CG  PHE A   8      37.450  56.620  35.720  1.00  0.00           C
ATOM    122  CD1 PHE A   8      38.580  56.910  34.980  1.00  0.00           C
ATOM    123  HD1 PHE A   8      39.490  57.420  35.270  1.00  0.00           H
ATOM    124  CE1 PHE A   8      38.690  56.360  33.710  1.00  0.00           C
ATOM    125  HE1 PHE A   8      39.620  56.530  33.180  1.00  0.00           H
ATOM    126  CZ  PHE A   8      37.670  55.700  33.070  1.00  0.00           C
ATOM    127  HZ  PHE A   8      37.840  55.230  32.110  1.00  0.00           H
ATOM    128  CD2 PHE A   8      36.440  55.950  35.130  1.00  0.00           C
ATOM    129  HD2 PHE A   8      35.600  55.680  35.750  1.00  0.00           H
ATOM    130  CE2 PHE A   8      36.540  55.390  33.860  1.00  0.00           C
ATOM    131  HE2 PHE A   8      35.770  54.720  33.520  1.00  0.00           H
ATOM    132  C   PHE A   8      38.360  57.560  39.440  1.00  0.00           C
ATOM    133  O   PHE A   8      37.570  57.430  40.460  1.00  0.00           O
ATOM    134  N   PRO A   9      39.280  58.440  39.440  1.00  0.00           N
ATOM    135  CD  PRO A   9      40.270  58.680  38.360  1.00  0.00           C
ATOM    136  HD1 PRO A   9      39.840  59.250  37.510  1.00  0.00           H
ATOM    137  HD2 PRO A   9      40.720  57.710  38.090  1.00  0.00           H
ATOM    138  CA  PRO A   9      39.320  59.560  40.380  1.00  0.00           C
ATOM    139  HA  PRO A   9      39.650  59.220  41.350  1.00  0.00           H
ATOM    140  CB  PRO A   9      40.400  60.480  39.830  1.00  0.00           C
ATOM    141  HB1 PRO A   9      41.000  60.940  40.640  1.00  0.00           H
ATOM    142  HB2 PRO A   9      40.000  61.350  39.260  1.00  0.00           H
ATOM    143  CG  PRO A   9      41.340  59.550  39.060  1.00  0.00           C
ATOM    144  HG1 PRO A   9      41.940  60.040  38.270  1.00  0.00           H
ATOM    145  HG2 PRO A   9      41.930  58.860  39.710  1.00  0.00           H
ATOM    146  C   PRO A   9      38.020  60.330  40.680  1.00  0.00           C
ATOM    147  O   PRO A   9      37.340  60.650  39.700  1.00  0.00           O
ATOM    148  N   SER A  10      37.620  60.590  41.990  1.00  0.00           N
ATOM    149  HN  SER A  10      38.120  60.400  42.830  1.00  0.00           H
ATOM    150  CA  SER A  10      36.310  60.990  42.300  1.00  0.00           C
ATOM    151  HA  SER A  10      35.640  60.710  41.510  1.00  0.00           H
ATOM    152  CB  SER A  10      35.750  60.390  43.600  1.00  0.00           C
ATOM    153  HB1 SER A  10      35.750  59.280  43.490  1.00  0.00           H
ATOM    154  HB2 SER A  10      34.720  60.630  43.920  1.00  0.00           H
ATOM    155  OG  SER A  10      36.710  60.570  44.640  1.00  0.00           O
ATOM    156  HG1 SER A  10      36.700  61.440  45.040  1.00  0.00           H
ATOM    157  C   SER A  10      36.050  62.480  42.330  1.00  0.00           C
ATOM    158  O   SER A  10      34.960  62.950  42.460  1.00  0.00           O
ATOM    159  N   GLY A  11      37.130  63.330  42.130  1.00  0.00           N
ATOM    160  HN  GLY A  11      38.040  62.960  42.020  1.00  0.00           H
ATOM    161  CA  GLY A  11      37.210  64.790  42.460  1.00  0.00           C
ATOM    162  HA1 GLY A  11      38.190  65.150  42.180  1.00  0.00           H
ATOM    163  HA2 GLY A  11      36.910  64.790  43.490  1.00  0.00           H
ATOM    164  C   GLY A  11      36.200  65.670  41.800  1.00  0.00           C
ATOM    165  O   GLY A  11      35.620  66.600  42.360  1.00  0.00           O
ATOM    166  N   LYS A  12      36.000  65.460  40.490  1.00  0.00           N
ATOM    167  HN  LYS A  12      36.460  64.720  40.010  1.00  0.00           H
ATOM    168  CA  LYS A  12      34.930  66.240  39.850  1.00  0.00           C
ATOM    169  HA  LYS A  12      35.090  67.270  40.140  1.00  0.00           H
ATOM    170  CB  LYS A  12      35.020  66.170  38.340  1.00  0.00           C
ATOM    171  HB1 LYS A  12      34.010  66.350  37.930  1.00  0.00           H
ATOM    172  HB2 LYS A  12      35.150  65.080  38.150  1.00  0.00           H
ATOM    173  CG  LYS A  12      36.060  67.090  37.630  1.00  0.00           C
ATOM    174  HG1 LYS A  12      35.830  68.100  38.020  1.00  0.00           H
ATOM    175  HG2 LYS A  12      35.750  67.050  36.560  1.00  0.00           H
ATOM    176  CD  LYS A  12      37.480  66.610  37.780  1.00  0.00           C
ATOM    177  HD1 LYS A  12      37.610  65.540  37.550  1.00  0.00           H
ATOM    178  HD2 LYS A  12      37.700  66.520  38.860  1.00  0.00           H
ATOM    179  CE  LYS A  12      38.490  67.450  37.010  1.00  0.00           C
ATOM    180  HE1 LYS A  12      38.360  68.540  37.210  1.00  0.00           H
ATOM    181  HE2 LYS A  12      38.490  67.400  35.900  1.00  0.00           H
ATOM    182  NZ  LYS A  12      39.880  67.180  37.410  1.00  0.00           N
ATOM    183  HZ1 LYS A  12      40.250  66.270  37.070  1.00  0.00           H
ATOM    184  HZ2 LYS A  12      39.930  67.140  38.450  1.00  0.00           H
ATOM    185  HZ3 LYS A  12      40.520  67.880  36.980  1.00  0.00           H
ATOM    186  C   LYS A  12      33.460  66.020  40.350  1.00  0.00           C
ATOM    187  O   LYS A  12      32.550  66.920  40.230  1.00  0.00           O
ATOM    188  N   VAL A  13      33.180  64.820  40.920  1.00  0.00           N
ATOM    189  HN  VAL A  13      33.810  64.070  41.120  1.00  0.00           H
ATOM    190  CA  VAL A  13      31.930  64.480  41.540  1.00  0.00           C
ATOM    191  HA  VAL A  13      31.080  64.860  41.000  1.00  0.00           H
ATOM    192  CB  VAL A  13      31.840  62.950  41.580  1.00  0.00           C
ATOM    193  HB  VAL A  13      32.560  62.500  42.290  1.00  0.00           H
ATOM    194  CG1 VAL A  13      30.480  62.590  42.170  1.00  0.00           C
ATOM    195 1HG1 VAL A  13      29.630  63.240  41.870  1.00  0.00           H
ATOM    196 2HG1 VAL A  13      30.520  62.630  43.280  1.00  0.00           H
ATOM    197 3HG1 VAL A  13      30.270  61.530  41.920  1.00  0.00           H
ATOM    198  CG2 VAL A  13      31.860  62.490  40.090  1.00  0.00           C
ATOM    199 1HG2 VAL A  13      32.900  62.480  39.720  1.00  0.00           H
ATOM    200 2HG2 VAL A  13      31.200  63.090  39.430  1.00  0.00           H
ATOM    201 3HG2 VAL A  13      31.630  61.420  39.910  1.00  0.00           H
ATOM    202  C   VAL A  13      31.800  65.010  42.980  1.00  0.00           C
ATOM    203  O   VAL A  13      30.740  65.460  43.420  1.00  0.00           O
ATOM    204  N   GLU A  14      32.860  65.040  43.850  1.00  0.00           N
ATOM    205  HN  GLU A  14      33.730  64.670  43.530  1.00  0.00           H
ATOM    206  CA  GLU A  14      32.730  65.300  45.250  1.00  0.00           C
ATOM    207  HA  GLU A  14      32.130  64.490  45.640  1.00  0.00           H
ATOM    208  CB  GLU A  14      34.110  65.110  45.920  1.00  0.00           C
ATOM    209  HB1 GLU A  14      34.160  65.580  46.920  1.00  0.00           H
ATOM    210  HB2 GLU A  14      34.940  65.580  45.350  1.00  0.00           H
ATOM    211  CG  GLU A  14      34.600  63.660  46.080  1.00  0.00           C
ATOM    212  HG1 GLU A  14      34.600  63.050  45.150  1.00  0.00           H
ATOM    213  HG2 GLU A  14      34.000  63.240  46.920  1.00  0.00           H
ATOM    214  CD  GLU A  14      36.090  63.620  46.500  1.00  0.00           C
ATOM    215  OE1 GLU A  14      36.930  62.850  45.950  1.00  0.00           O
ATOM    216  OE2 GLU A  14      36.520  64.430  47.400  1.00  0.00           O
ATOM    217  C   GLU A  14      32.140  66.580  45.780  1.00  0.00           C
ATOM    218  O   GLU A  14      31.290  66.500  46.690  1.00  0.00           O
ATOM    219  N   GLY A  15      32.430  67.790  45.230  1.00  0.00           N
ATOM    220  HN  GLY A  15      33.010  67.920  44.430  1.00  0.00           H
ATOM    221  CA  GLY A  15      31.900  69.070  45.570  1.00  0.00           C
ATOM    222  HA1 GLY A  15      32.590  69.880  45.400  1.00  0.00           H
ATOM    223  HA2 GLY A  15      31.670  69.040  46.630  1.00  0.00           H
ATOM    224  C   GLY A  15      30.470  69.250  44.950  1.00  0.00           C
ATOM    225  O   GLY A  15      29.830  70.300  44.990  1.00  0.00           O
ATOM    226  N   CYS A  16      29.970  68.220  44.250  1.00  0.00           N
ATOM    227  HN  CYS A  16      30.560  67.430  44.080  1.00  0.00           H
ATOM    228  CA  CYS A  16      28.730  68.020  43.540  1.00  0.00           C
ATOM    229  HA  CYS A  16      28.230  68.960  43.720  1.00  0.00           H
ATOM    230  CB  CYS A  16      28.930  67.730  41.990  1.00  0.00           C
ATOM    231  HB1 CYS A  16      27.880  67.580  41.660  1.00  0.00           H
ATOM    232  HB2 CYS A  16      29.500  66.820  41.730  1.00  0.00           H
ATOM    233  SG  CYS A  16      29.880  69.010  41.090  1.00  0.00           S
ATOM    234  HG1 CYS A  16      30.840  69.230  41.990  1.00  0.00           H
ATOM    235  C   CYS A  16      27.840  67.010  44.240  1.00  0.00           C
ATOM    236  O   CYS A  16      26.670  66.770  43.950  1.00  0.00           O
ATOM    237  N   MET A  17      28.280  66.420  45.370  1.00  0.00           N
ATOM    238  HN  MET A  17      29.220  66.250  45.660  1.00  0.00           H
ATOM    239  CA  MET A  17      27.320  65.720  46.190  1.00  0.00           C
ATOM    240  HA  MET A  17      26.380  65.450  45.740  1.00  0.00           H
ATOM    241  CB  MET A  17      28.050  64.440  46.740  1.00  0.00           C
ATOM    242  HB1 MET A  17      27.370  63.860  47.400  1.00  0.00           H
ATOM    243  HB2 MET A  17      28.870  64.870  47.360  1.00  0.00           H
ATOM    244  CG  MET A  17      28.550  63.380  45.700  1.00  0.00           C
ATOM    245  HG1 MET A  17      28.880  62.480  46.270  1.00  0.00           H
ATOM    246  HG2 MET A  17      29.520  63.740  45.300  1.00  0.00           H
ATOM    247  SD  MET A  17      27.340  63.120  44.370  1.00  0.00           S
ATOM    248  CE  MET A  17      25.960  62.210  45.200  1.00  0.00           C
ATOM    249  HE1 MET A  17      25.890  62.530  46.260  1.00  0.00           H
ATOM    250  HE2 MET A  17      26.130  61.120  45.070  1.00  0.00           H
ATOM    251  HE3 MET A  17      24.990  62.350  44.680  1.00  0.00           H
ATOM    252  C   MET A  17      26.770  66.690  47.350  1.00  0.00           C
ATOM    253  O   MET A  17      27.530  67.490  48.000  1.00  0.00           O
ATOM    254  N   VAL A  18      25.460  66.600  47.650  1.00  0.00           N
ATOM    255  HN  VAL A  18      24.900  65.900  47.220  1.00  0.00           H
ATOM    256  CA  VAL A  18      24.820  67.360  48.640  1.00  0.00           C
ATOM    257  HA  VAL A  18      25.510  67.660  49.410  1.00  0.00           H
ATOM    258  CB  VAL A  18      24.180  68.670  48.060  1.00  0.00           C
ATOM    259  HB  VAL A  18      23.710  69.200  48.910  1.00  0.00           H
ATOM    260  CG1 VAL A  18      25.170  69.590  47.380  1.00  0.00           C
ATOM    261 1HG1 VAL A  18      26.020  69.680  48.090  1.00  0.00           H
ATOM    262 2HG1 VAL A  18      24.770  70.570  47.060  1.00  0.00           H
ATOM    263 3HG1 VAL A  18      25.700  68.980  46.610  1.00  0.00           H
ATOM    264  CG2 VAL A  18      22.940  68.250  47.170  1.00  0.00           C
ATOM    265 1HG2 VAL A  18      22.350  69.100  46.760  1.00  0.00           H
ATOM    266 2HG2 VAL A  18      22.110  67.790  47.750  1.00  0.00           H
ATOM    267 3HG2 VAL A  18      23.250  67.760  46.220  1.00  0.00           H
ATOM    268  C   VAL A  18      23.730  66.440  49.380  1.00  0.00           C
ATOM    269  O   VAL A  18      23.340  65.330  48.980  1.00  0.00           O
ATOM    270  N   GLN A  19      23.160  66.920  50.520  1.00  0.00           N
ATOM    271  HN  GLN A  19      23.420  67.810  50.880  1.00  0.00           H
ATOM    272  CA  GLN A  19      22.130  66.250  51.240  1.00  0.00           C
ATOM    273  HA  GLN A  19      22.100  65.210  50.930  1.00  0.00           H
ATOM    274  CB  GLN A  19      22.440  66.330  52.760  1.00  0.00           C
ATOM    275  HB1 GLN A  19      22.620  67.380  53.080  1.00  0.00           H
ATOM    276  HB2 GLN A  19      23.410  65.830  52.940  1.00  0.00           H
ATOM    277  CG  GLN A  19      21.370  65.640  53.640  1.00  0.00           C
ATOM    278  HG1 GLN A  19      21.040  64.640  53.300  1.00  0.00           H
ATOM    279  HG2 GLN A  19      20.450  66.260  53.720  1.00  0.00           H
ATOM    280  CD  GLN A  19      21.890  65.490  55.060  1.00  0.00           C
ATOM    281  OE1 GLN A  19      22.340  64.410  55.420  1.00  0.00           O
ATOM    282  NE2 GLN A  19      21.780  66.560  55.870  1.00  0.00           N
ATOM    283 1HE2 GLN A  19      21.660  66.440  56.860  1.00  0.00           H
ATOM    284 2HE2 GLN A  19      21.590  67.430  55.420  1.00  0.00           H
ATOM    285  C   GLN A  19      20.830  66.840  50.940  1.00  0.00           C
ATOM    286  O   GLN A  19      20.640  68.070  50.830  1.00  0.00           O
ATOM    287  N   VAL A  20      19.740  65.990  50.860  1.00  0.00           N
ATOM    288  HN  VAL A  20      19.850  64.990  50.890  1.00  0.00           H
ATOM    289  CA  VAL A  20      18.380  66.360  50.580  1.00  0.00           C
ATOM    290  HA  VAL A  20      18.300  67.430  50.610  1.00  0.00           H
ATOM    291  CB  VAL A  20      17.990  65.860  49.150  1.00  0.00           C
ATOM    292  HB  VAL A  20      18.130  64.770  48.980  1.00  0.00           H
ATOM    293  CG1 VAL A  20      16.640  66.480  48.930  1.00  0.00           C
ATOM    294 1HG1 VAL A  20      16.650  67.590  48.950  1.00  0.00           H
ATOM    295 2HG1 VAL A  20      15.860  66.120  49.620  1.00  0.00           H
ATOM    296 3HG1 VAL A  20      16.370  66.140  47.910  1.00  0.00           H
ATOM    297  CG2 VAL A  20      18.900  66.590  48.160  1.00  0.00           C
ATOM    298 1HG2 VAL A  20      19.770  65.950  47.900  1.00  0.00           H
ATOM    299 2HG2 VAL A  20      19.000  67.670  48.410  1.00  0.00           H
ATOM    300 3HG2 VAL A  20      18.310  66.750  47.230  1.00  0.00           H
ATOM    301  C   VAL A  20      17.460  65.700  51.590  1.00  0.00           C
ATOM    302  O   VAL A  20      17.480  64.460  51.680  1.00  0.00           O
ATOM    303  N   THR A  21      16.650  66.460  52.340  1.00  0.00           N
ATOM    304  HN  THR A  21      16.600  67.450  52.190  1.00  0.00           H
ATOM    305  CA  THR A  21      15.590  65.980  53.220  1.00  0.00           C
ATOM    306  HA  THR A  21      15.680  64.910  53.230  1.00  0.00           H
ATOM    307  CB  THR A  21      15.840  66.370  54.690  1.00  0.00           C
ATOM    308  HB  THR A  21      15.880  67.480  54.800  1.00  0.00           H
ATOM    309  OG1 THR A  21      17.050  65.870  55.230  1.00  0.00           O
ATOM    310  HG1 THR A  21      17.680  66.590  55.130  1.00  0.00           H
ATOM    311  CG2 THR A  21      14.690  66.020  55.670  1.00  0.00           C
ATOM    312 1HG2 THR A  21      13.860  66.730  55.490  1.00  0.00           H
ATOM    313 2HG2 THR A  21      14.970  66.060  56.750  1.00  0.00           H
ATOM    314 3HG2 THR A  21      14.340  65.030  55.320  1.00  0.00           H
ATOM    315  C   THR A  21      14.210  66.480  52.910  1.00  0.00           C
ATOM    316  O   THR A  21      13.920  67.620  52.730  1.00  0.00           O
ATOM    317  N   CYS A  22      13.210  65.550  52.800  1.00  0.00           N
ATOM    318  HN  CYS A  22      13.450  64.590  52.930  1.00  0.00           H
ATOM    319  CA  CYS A  22      11.740  65.900  52.760  1.00  0.00           C
ATOM    320  HA  CYS A  22      11.680  66.930  53.070  1.00  0.00           H
ATOM    321  CB  CYS A  22      10.980  65.520  51.490  1.00  0.00           C
ATOM    322  HB1 CYS A  22      10.880  64.410  51.400  1.00  0.00           H
ATOM    323  HB2 CYS A  22      11.660  65.810  50.670  1.00  0.00           H
ATOM    324  SG  CYS A  22       9.600  66.630  51.360  1.00  0.00           S
ATOM    325  HG1 CYS A  22       8.810  65.840  52.070  1.00  0.00           H
ATOM    326  C   CYS A  22      11.080  65.150  53.900  1.00  0.00           C
ATOM    327  O   CYS A  22      11.010  63.910  53.990  1.00  0.00           O
ATOM    328  N   GLY A  23      10.570  65.870  54.910  1.00  0.00           N
ATOM    329  HN  GLY A  23      10.650  66.860  55.010  1.00  0.00           H
ATOM    330  CA  GLY A  23      10.020  65.120  56.030  1.00  0.00           C
ATOM    331  HA1 GLY A  23       9.440  64.280  55.670  1.00  0.00           H
ATOM    332  HA2 GLY A  23       9.340  65.770  56.570  1.00  0.00           H
ATOM    333  C   GLY A  23      11.080  64.580  57.040  1.00  0.00           C
ATOM    334  O   GLY A  23      12.010  65.250  57.540  1.00  0.00           O
ATOM    335  N   THR A  24      10.900  63.350  57.450  1.00  0.00           N
ATOM    336  HN  THR A  24      10.100  62.890  57.080  1.00  0.00           H
ATOM    337  CA  THR A  24      11.900  62.580  58.250  1.00  0.00           C
ATOM    338  HA  THR A  24      12.510  63.240  58.840  1.00  0.00           H
ATOM    339  CB  THR A  24      11.210  61.570  59.260  1.00  0.00           C
ATOM    340  HB  THR A  24      11.990  60.990  59.810  1.00  0.00           H
ATOM    341  OG1 THR A  24      10.340  60.600  58.670  1.00  0.00           O
ATOM    342  HG1 THR A  24      10.840  59.780  58.610  1.00  0.00           H
ATOM    343  CG2 THR A  24      10.430  62.370  60.310  1.00  0.00           C
ATOM    344 1HG2 THR A  24      11.010  63.130  60.880  1.00  0.00           H
ATOM    345 2HG2 THR A  24      10.170  61.620  61.090  1.00  0.00           H
ATOM    346 3HG2 THR A  24       9.440  62.720  59.940  1.00  0.00           H
ATOM    347  C   THR A  24      12.790  61.760  57.330  1.00  0.00           C
ATOM    348  O   THR A  24      13.600  61.010  57.750  1.00  0.00           O
ATOM    349  N   THR A  25      12.690  61.920  55.990  1.00  0.00           N
ATOM    350  HN  THR A  25      12.010  62.570  55.690  1.00  0.00           H
ATOM    351  CA  THR A  25      13.480  61.110  55.110  1.00  0.00           C
ATOM    352  HA  THR A  25      13.940  60.240  55.540  1.00  0.00           H
ATOM    353  CB  THR A  25      12.730  60.520  53.950  1.00  0.00           C
ATOM    354  HB  THR A  25      12.090  61.280  53.450  1.00  0.00           H
ATOM    355  OG1 THR A  25      11.770  59.540  54.400  1.00  0.00           O
ATOM    356  HG1 THR A  25      11.510  59.150  53.560  1.00  0.00           H
ATOM    357  CG2 THR A  25      13.670  59.730  53.000  1.00  0.00           C
ATOM    358 1HG2 THR A  25      14.320  60.470  52.480  1.00  0.00           H
ATOM    359 2HG2 THR A  25      13.060  59.190  52.250  1.00  0.00           H
ATOM    360 3HG2 THR A  25      14.330  59.040  53.580  1.00  0.00           H
ATOM    361  C   THR A  25      14.620  61.950  54.500  1.00  0.00           C
ATOM    362  O   THR A  25      14.450  63.010  53.880  1.00  0.00           O
ATOM    363  N   THR A  26      15.880  61.470  54.810  1.00  0.00           N
ATOM    364  HN  THR A  26      15.930  60.550  55.190  1.00  0.00           H
ATOM    365  CA  THR A  26      17.150  62.180  54.430  1.00  0.00           C
ATOM    366  HA  THR A  26      16.940  63.140  53.990  1.00  0.00           H
ATOM    367  CB  THR A  26      18.090  62.340  55.660  1.00  0.00           C
ATOM    368  HB  THR A  26      18.140  61.350  56.160  1.00  0.00           H
ATOM    369  OG1 THR A  26      17.720  63.410  56.530  1.00  0.00           O
ATOM    370  HG1 THR A  26      17.390  64.160  56.030  1.00  0.00           H
ATOM    371  CG2 THR A  26      19.500  62.670  55.050  1.00  0.00           C
ATOM    372 1HG2 THR A  26      19.890  61.780  54.510  1.00  0.00           H
ATOM    373 2HG2 THR A  26      20.200  62.960  55.860  1.00  0.00           H
ATOM    374 3HG2 THR A  26      19.470  63.390  54.200  1.00  0.00           H
ATOM    375  C   THR A  26      17.850  61.270  53.380  1.00  0.00           C
ATOM    376  O   THR A  26      18.050  60.100  53.640  1.00  0.00           O
ATOM    377  N   LEU A  27      18.400  61.730  52.210  1.00  0.00           N
ATOM    378  HN  LEU A  27      18.480  62.710  52.070  1.00  0.00           H
ATOM    379  CA  LEU A  27      19.120  60.960  51.290  1.00  0.00           C
ATOM    380  HA  LEU A  27      19.780  60.280  51.820  1.00  0.00           H
ATOM    381  CB  LEU A  27      18.150  60.110  50.400  1.00  0.00           C
ATOM    382  HB1 LEU A  27      17.680  59.370  51.070  1.00  0.00           H
ATOM    383  HB2 LEU A  27      18.730  59.520  49.650  1.00  0.00           H
ATOM    384  CG  LEU A  27      16.900  60.830  49.760  1.00  0.00           C
ATOM    385  HG  LEU A  27      16.340  61.180  50.660  1.00  0.00           H
ATOM    386  CD1 LEU A  27      17.170  62.100  48.900  1.00  0.00           C
ATOM    387 1HD1 LEU A  27      16.210  62.350  48.410  1.00  0.00           H
ATOM    388 2HD1 LEU A  27      17.890  61.820  48.100  1.00  0.00           H
ATOM    389 3HD1 LEU A  27      17.540  62.950  49.520  1.00  0.00           H
ATOM    390  CD2 LEU A  27      16.100  59.780  48.960  1.00  0.00           C
ATOM    391 1HD2 LEU A  27      15.670  59.030  49.660  1.00  0.00           H
ATOM    392 2HD2 LEU A  27      16.830  59.280  48.300  1.00  0.00           H
ATOM    393 3HD2 LEU A  27      15.240  60.280  48.450  1.00  0.00           H
ATOM    394  C   LEU A  27      20.070  61.800  50.500  1.00  0.00           C
ATOM    395  O   LEU A  27      20.080  63.030  50.670  1.00  0.00           O
ATOM    396  N   ASN A  28      20.960  61.280  49.690  1.00  0.00           N
ATOM    397  HN  ASN A  28      20.940  60.320  49.440  1.00  0.00           H
ATOM    398  CA  ASN A  28      22.010  61.990  48.940  1.00  0.00           C
ATOM    399  HA  ASN A  28      22.400  62.870  49.430  1.00  0.00           H
ATOM    400  CB  ASN A  28      23.250  61.080  48.740  1.00  0.00           C
ATOM    401  HB1 ASN A  28      24.120  61.560  48.230  1.00  0.00           H
ATOM    402  HB2 ASN A  28      22.990  60.170  48.170  1.00  0.00           H
ATOM    403  CG  ASN A  28      23.750  60.570  50.090  1.00  0.00           C
ATOM    404  OD1 ASN A  28      24.620  61.190  50.620  1.00  0.00           O
ATOM    405  ND2 ASN A  28      23.330  59.390  50.500  1.00  0.00           N
ATOM    406 1HD2 ASN A  28      23.890  58.900  51.170  1.00  0.00           H
ATOM    407 2HD2 ASN A  28      22.580  58.910  50.050  1.00  0.00           H
ATOM    408  C   ASN A  28      21.410  62.500  47.610  1.00  0.00           C
ATOM    409  O   ASN A  28      20.630  61.820  46.940  1.00  0.00           O
ATOM    410  N   GLY A  29      21.850  63.690  47.200  1.00  0.00           N
ATOM    411  HN  GLY A  29      22.540  64.100  47.800  1.00  0.00           H
ATOM    412  CA  GLY A  29      21.590  64.270  45.940  1.00  0.00           C
ATOM    413  HA1 GLY A  29      21.120  65.220  46.170  1.00  0.00           H
ATOM    414  HA2 GLY A  29      21.010  63.660  45.270  1.00  0.00           H
ATOM    415  C   GLY A  29      22.850  64.660  45.190  1.00  0.00           C
ATOM    416  O   GLY A  29      23.780  65.260  45.770  1.00  0.00           O
ATOM    417  N   LEU A  30      22.870  64.470  43.890  1.00  0.00           N
ATOM    418  HN  LEU A  30      22.080  64.100  43.410  1.00  0.00           H
ATOM    419  CA  LEU A  30      23.890  65.070  43.050  1.00  0.00           C
ATOM    420  HA  LEU A  30      24.760  65.260  43.660  1.00  0.00           H
ATOM    421  CB  LEU A  30      24.230  64.100  41.950  1.00  0.00           C
ATOM    422  HB1 LEU A  30      23.250  63.750  41.550  1.00  0.00           H
ATOM    423  HB2 LEU A  30      24.730  63.250  42.460  1.00  0.00           H
ATOM    424  CG  LEU A  30      24.970  64.600  40.660  1.00  0.00           C
ATOM    425  HG  LEU A  30      24.330  65.270  40.040  1.00  0.00           H
ATOM    426  CD1 LEU A  30      26.330  65.310  41.020  1.00  0.00           C
ATOM    427 1HD1 LEU A  30      26.270  66.270  41.580  1.00  0.00           H
ATOM    428 2HD1 LEU A  30      27.050  65.340  40.180  1.00  0.00           H
ATOM    429 3HD1 LEU A  30      26.810  64.640  41.770  1.00  0.00           H
ATOM    430  CD2 LEU A  30      25.200  63.400  39.790  1.00  0.00           C
ATOM    431 1HD2 LEU A  30      24.260  62.820  39.740  1.00  0.00           H
ATOM    432 2HD2 LEU A  30      25.930  62.630  40.130  1.00  0.00           H
ATOM    433 3HD2 LEU A  30      25.430  63.680  38.740  1.00  0.00           H
ATOM    434  C   LEU A  30      23.510  66.450  42.590  1.00  0.00           C
ATOM    435  O   LEU A  30      22.410  66.640  42.020  1.00  0.00           O
ATOM    436  N   TRP A  31      24.320  67.520  42.840  1.00  0.00           N
ATOM    437  HN  TRP A  31      25.150  67.470  43.380  1.00  0.00           H
ATOM    438  CA  TRP A  31      24.060  68.880  42.490  1.00  0.00           C
ATOM    439  HA  TRP A  31      23.060  68.890  42.080  1.00  0.00           H
ATOM    440  CB  TRP A  31      24.230  69.810  43.770  1.00  0.00           C
ATOM    441  HB1 TRP A  31      25.310  69.740  44.020  1.00  0.00           H
ATOM    442  HB2 TRP A  31      23.620  69.410  44.610  1.00  0.00           H
ATOM    443  CG  TRP A  31      24.000  71.240  43.650  1.00  0.00           C
ATOM    444  CD1 TRP A  31      23.110  71.790  42.720  1.00  0.00           C
ATOM    445  HD1 TRP A  31      22.430  71.270  42.060  1.00  0.00           H
ATOM    446  NE1 TRP A  31      23.030  73.120  42.950  1.00  0.00           N
ATOM    447  HE1 TRP A  31      22.400  73.780  42.590  1.00  0.00           H
ATOM    448  CE2 TRP A  31      23.970  73.470  43.890  1.00  0.00           C
ATOM    449  CD2 TRP A  31      24.530  72.300  44.430  1.00  0.00           C
ATOM    450  CE3 TRP A  31      25.540  72.320  45.300  1.00  0.00           C
ATOM    451  HE3 TRP A  31      26.020  71.400  45.610  1.00  0.00           H
ATOM    452  CZ3 TRP A  31      26.050  73.570  45.720  1.00  0.00           C
ATOM    453  HZ3 TRP A  31      26.800  73.510  46.490  1.00  0.00           H
ATOM    454  CZ2 TRP A  31      24.280  74.670  44.510  1.00  0.00           C
ATOM    455  HZ2 TRP A  31      23.850  75.520  44.000  1.00  0.00           H
ATOM    456  CH2 TRP A  31      25.370  74.750  45.370  1.00  0.00           C
ATOM    457  HH2 TRP A  31      25.760  75.720  45.610  1.00  0.00           H
ATOM    458  C   TRP A  31      24.860  69.520  41.340  1.00  0.00           C
ATOM    459  O   TRP A  31      26.030  69.820  41.440  1.00  0.00           O
ATOM    460  N   LEU A  32      24.230  69.770  40.130  1.00  0.00           N
ATOM    461  HN  LEU A  32      23.240  69.720  40.140  1.00  0.00           H
ATOM    462  CA  LEU A  32      24.880  70.170  38.860  1.00  0.00           C
ATOM    463  HA  LEU A  32      25.920  70.430  39.010  1.00  0.00           H
ATOM    464  CB  LEU A  32      24.780  69.070  37.780  1.00  0.00           C
ATOM    465  HB1 LEU A  32      25.180  69.340  36.780  1.00  0.00           H
ATOM    466  HB2 LEU A  32      23.710  68.900  37.550  1.00  0.00           H
ATOM    467  CG  LEU A  32      25.450  67.620  38.130  1.00  0.00           C
ATOM    468  HG  LEU A  32      25.340  67.460  39.220  1.00  0.00           H
ATOM    469  CD1 LEU A  32      24.580  66.430  37.540  1.00  0.00           C
ATOM    470 1HD1 LEU A  32      23.690  66.390  38.200  1.00  0.00           H
ATOM    471 2HD1 LEU A  32      25.130  65.460  37.560  1.00  0.00           H
ATOM    472 3HD1 LEU A  32      24.170  66.740  36.560  1.00  0.00           H
ATOM    473  CD2 LEU A  32      26.920  67.540  37.710  1.00  0.00           C
ATOM    474 1HD2 LEU A  32      27.350  66.550  37.970  1.00  0.00           H
ATOM    475 2HD2 LEU A  32      27.550  68.320  38.200  1.00  0.00           H
ATOM    476 3HD2 LEU A  32      27.070  67.800  36.640  1.00  0.00           H
ATOM    477  C   LEU A  32      24.120  71.320  38.220  1.00  0.00           C
ATOM    478  O   LEU A  32      22.860  71.250  38.020  1.00  0.00           O
ATOM    479  N   ASP A  33      24.790  72.440  37.910  1.00  0.00           N
ATOM    480  HN  ASP A  33      25.780  72.430  37.970  1.00  0.00           H
ATOM    481  CA  ASP A  33      24.250  73.790  37.720  1.00  0.00           C
ATOM    482  HA  ASP A  33      25.080  74.460  37.820  1.00  0.00           H
ATOM    483  CB  ASP A  33      23.500  74.040  36.370  1.00  0.00           C
ATOM    484  HB1 ASP A  33      23.170  75.100  36.360  1.00  0.00           H
ATOM    485  HB2 ASP A  33      22.660  73.330  36.220  1.00  0.00           H
ATOM    486  CG  ASP A  33      24.440  73.950  35.240  1.00  0.00           C
ATOM    487  OD1 ASP A  33      25.460  74.710  35.100  1.00  0.00           O
ATOM    488  OD2 ASP A  33      24.160  73.060  34.400  1.00  0.00           O
ATOM    489  C   ASP A  33      23.400  74.200  38.940  1.00  0.00           C
ATOM    490  O   ASP A  33      23.950  74.480  40.040  1.00  0.00           O
ATOM    491  N   ASP A  34      22.080  74.270  38.690  1.00  0.00           N
ATOM    492  HN  ASP A  34      21.760  74.000  37.790  1.00  0.00           H
ATOM    493  CA  ASP A  34      21.100  74.680  39.650  1.00  0.00           C
ATOM    494  HA  ASP A  34      21.630  74.720  40.590  1.00  0.00           H
ATOM    495  CB  ASP A  34      20.420  75.990  39.200  1.00  0.00           C
ATOM    496  HB1 ASP A  34      21.180  76.800  39.080  1.00  0.00           H
ATOM    497  HB2 ASP A  34      19.700  76.190  40.020  1.00  0.00           H
ATOM    498  CG  ASP A  34      19.620  76.100  37.910  1.00  0.00           C
ATOM    499  OD1 ASP A  34      19.880  75.230  36.990  1.00  0.00           O
ATOM    500  OD2 ASP A  34      18.980  77.190  37.750  1.00  0.00           O
ATOM    501  C   ASP A  34      20.130  73.560  39.930  1.00  0.00           C
ATOM    502  O   ASP A  34      19.150  73.810  40.620  1.00  0.00           O
ATOM    503  N   VAL A  35      20.360  72.310  39.550  1.00  0.00           N
ATOM    504  HN  VAL A  35      21.230  72.040  39.130  1.00  0.00           H
ATOM    505  CA  VAL A  35      19.460  71.190  39.880  1.00  0.00           C
ATOM    506  HA  VAL A  35      18.620  71.580  40.430  1.00  0.00           H
ATOM    507  CB  VAL A  35      18.970  70.440  38.650  1.00  0.00           C
ATOM    508  HB  VAL A  35      19.880  70.030  38.170  1.00  0.00           H
ATOM    509  CG1 VAL A  35      17.970  69.320  39.010  1.00  0.00           C
ATOM    510 1HG1 VAL A  35      17.400  69.000  38.110  1.00  0.00           H
ATOM    511 2HG1 VAL A  35      17.240  69.690  39.760  1.00  0.00           H
ATOM    512 3HG1 VAL A  35      18.400  68.350  39.330  1.00  0.00           H
ATOM    513  CG2 VAL A  35      18.240  71.380  37.590  1.00  0.00           C
ATOM    514 1HG2 VAL A  35      17.830  70.730  36.780  1.00  0.00           H
ATOM    515 2HG2 VAL A  35      19.120  71.940  37.190  1.00  0.00           H
ATOM    516 3HG2 VAL A  35      17.480  72.080  37.990  1.00  0.00           H
ATOM    517  C   VAL A  35      20.070  70.210  40.810  1.00  0.00           C
ATOM    518  O   VAL A  35      21.200  69.700  40.570  1.00  0.00           O
ATOM    519  N   VAL A  36      19.460  69.890  41.930  1.00  0.00           N
ATOM    520  HN  VAL A  36      18.610  70.360  42.160  1.00  0.00           H
ATOM    521  CA  VAL A  36      19.900  68.740  42.680  1.00  0.00           C
ATOM    522  HA  VAL A  36      20.930  68.430  42.570  1.00  0.00           H
ATOM    523  CB  VAL A  36      19.600  68.980  44.210  1.00  0.00           C
ATOM    524  HB  VAL A  36      18.550  69.240  44.450  1.00  0.00           H
ATOM    525  CG1 VAL A  36      20.170  67.780  45.030  1.00  0.00           C
ATOM    526 1HG1 VAL A  36      21.230  67.550  44.810  1.00  0.00           H
ATOM    527 2HG1 VAL A  36      19.610  66.880  44.680  1.00  0.00           H
ATOM    528 3HG1 VAL A  36      19.930  67.890  46.110  1.00  0.00           H
ATOM    529  CG2 VAL A  36      20.490  70.210  44.640  1.00  0.00           C
ATOM    530 1HG2 VAL A  36      20.390  70.340  45.740  1.00  0.00           H
ATOM    531 2HG2 VAL A  36      20.160  71.150  44.150  1.00  0.00           H
ATOM    532 3HG2 VAL A  36      21.520  70.020  44.300  1.00  0.00           H
ATOM    533  C   VAL A  36      18.980  67.670  42.200  1.00  0.00           C
ATOM    534  O   VAL A  36      17.780  67.620  42.380  1.00  0.00           O
ATOM    535  N   TYR A  37      19.600  66.590  41.710  1.00  0.00           N
ATOM    536  HN  TYR A  37      20.570  66.660  41.510  1.00  0.00           H
ATOM    537  CA  TYR A  37      19.010  65.310  41.340  1.00  0.00           C
ATOM    538  HA  TYR A  37      18.010  65.410  40.930  1.00  0.00           H
ATOM    539  CB  TYR A  37      19.830  64.590  40.250  1.00  0.00           C
ATOM    540  HB1 TYR A  37      19.200  63.700  40.030  1.00  0.00           H
ATOM    541  HB2 TYR A  37      20.870  64.410  40.600  1.00  0.00           H
ATOM    542  CG  TYR A  37      19.710  65.550  39.000  1.00  0.00           C
ATOM    543  CD1 TYR A  37      20.730  66.420  38.780  1.00  0.00           C
ATOM    544  HD1 TYR A  37      21.560  66.580  39.450  1.00  0.00           H
ATOM    545  CE1 TYR A  37      20.740  67.260  37.660  1.00  0.00           C
ATOM    546  HE1 TYR A  37      21.550  67.960  37.530  1.00  0.00           H
ATOM    547  CZ  TYR A  37      19.700  67.130  36.710  1.00  0.00           C
ATOM    548  OH  TYR A  37      19.820  67.760  35.430  1.00  0.00           O
ATOM    549  HH  TYR A  37      20.470  68.450  35.540  1.00  0.00           H
ATOM    550  CD2 TYR A  37      18.760  65.310  37.980  1.00  0.00           C
ATOM    551  HD2 TYR A  37      18.020  64.540  38.150  1.00  0.00           H
ATOM    552  CE2 TYR A  37      18.730  66.120  36.830  1.00  0.00           C
ATOM    553  HE2 TYR A  37      17.980  65.880  36.100  1.00  0.00           H
ATOM    554  C   TYR A  37      19.020  64.410  42.610  1.00  0.00           C
ATOM    555  O   TYR A  37      20.090  64.080  43.190  1.00  0.00           O
ATOM    556  N   CYS A  38      17.860  63.990  42.990  1.00  0.00           N
ATOM    557  HN  CYS A  38      17.020  64.170  42.490  1.00  0.00           H
ATOM    558  CA  CYS A  38      17.720  63.060  44.140  1.00  0.00           C
ATOM    559  HA  CYS A  38      18.650  62.610  44.460  1.00  0.00           H
ATOM    560  CB  CYS A  38      17.160  63.720  45.350  1.00  0.00           C
ATOM    561  HB1 CYS A  38      18.040  64.360  45.600  1.00  0.00           H
ATOM    562  HB2 CYS A  38      16.900  63.160  46.280  1.00  0.00           H
ATOM    563  SG  CYS A  38      15.950  65.030  44.970  1.00  0.00           S
ATOM    564  HG1 CYS A  38      16.710  65.790  44.200  1.00  0.00           H
ATOM    565  C   CYS A  38      16.750  61.840  43.800  1.00  0.00           C
ATOM    566  O   CYS A  38      16.010  61.970  42.850  1.00  0.00           O
ATOM    567  N   PRO A  39      16.770  60.690  44.430  1.00  0.00           N
ATOM    568  CD  PRO A  39      17.880  60.220  45.230  1.00  0.00           C
ATOM    569  HD1 PRO A  39      17.690  60.570  46.270  1.00  0.00           H
ATOM    570  HD2 PRO A  39      18.920  60.550  44.990  1.00  0.00           H
ATOM    571  CA  PRO A  39      15.600  59.730  44.380  1.00  0.00           C
ATOM    572  HA  PRO A  39      15.460  59.280  43.410  1.00  0.00           H
ATOM    573  CB  PRO A  39      16.130  58.610  45.350  1.00  0.00           C
ATOM    574  HB1 PRO A  39      15.810  57.560  45.130  1.00  0.00           H
ATOM    575  HB2 PRO A  39      15.850  58.840  46.400  1.00  0.00           H
ATOM    576  CG  PRO A  39      17.680  58.680  45.140  1.00  0.00           C
ATOM    577  HG1 PRO A  39      18.250  58.170  45.960  1.00  0.00           H
ATOM    578  HG2 PRO A  39      18.050  58.350  44.150  1.00  0.00           H
ATOM    579  C   PRO A  39      14.180  60.220  44.700  1.00  0.00           C
ATOM    580  O   PRO A  39      14.030  61.100  45.540  1.00  0.00           O
ATOM    581  N   ARG A  40      13.190  59.610  44.040  1.00  0.00           N
ATOM    582  HN  ARG A  40      13.310  58.720  43.610  1.00  0.00           H
ATOM    583  CA  ARG A  40      11.860  60.270  43.990  1.00  0.00           C
ATOM    584  HA  ARG A  40      11.990  61.340  44.010  1.00  0.00           H
ATOM    585  CB  ARG A  40      11.040  59.810  42.680  1.00  0.00           C
ATOM    586  HB1 ARG A  40      11.720  60.230  41.900  1.00  0.00           H
ATOM    587  HB2 ARG A  40      10.040  60.290  42.620  1.00  0.00           H
ATOM    588  CG  ARG A  40      10.980  58.280  42.560  1.00  0.00           C
ATOM    589  HG1 ARG A  40      10.360  57.950  43.430  1.00  0.00           H
ATOM    590  HG2 ARG A  40      11.970  57.780  42.490  1.00  0.00           H
ATOM    591  CD  ARG A  40      10.220  57.890  41.280  1.00  0.00           C
ATOM    592  HD1 ARG A  40      10.580  58.320  40.320  1.00  0.00           H
ATOM    593  HD2 ARG A  40       9.160  58.220  41.340  1.00  0.00           H
ATOM    594  NE  ARG A  40      10.280  56.390  41.300  1.00  0.00           N
ATOM    595  HE  ARG A  40      10.790  56.030  42.080  1.00  0.00           H
ATOM    596  CZ  ARG A  40       9.610  55.700  40.370  1.00  0.00           C
ATOM    597  NH1 ARG A  40       8.770  56.180  39.540  1.00  0.00           N
ATOM    598 1HH1 ARG A  40       8.630  57.170  39.470  1.00  0.00           H
ATOM    599 2HH1 ARG A  40       8.190  55.650  38.910  1.00  0.00           H
ATOM    600  NH2 ARG A  40       9.590  54.380  40.430  1.00  0.00           N
ATOM    601 1HH2 ARG A  40      10.120  54.060  41.220  1.00  0.00           H
ATOM    602 2HH2 ARG A  40       8.970  53.830  39.870  1.00  0.00           H
ATOM    603  C   ARG A  40      11.020  59.990  45.240  1.00  0.00           C
ATOM    604  O   ARG A  40      10.080  60.730  45.530  1.00  0.00           O
ATOM    605  N   HSP A  41      11.370  58.980  46.090  1.00  0.00           N
ATOM    606  HN  HSP A  41      12.080  58.370  45.770  1.00  0.00           H
ATOM    607  CA  HSP A  41      10.660  58.520  47.290  1.00  0.00           C
ATOM    608  HA  HSP A  41       9.620  58.770  47.140  1.00  0.00           H
ATOM    609  CB  HSP A  41      10.810  57.010  47.500  1.00  0.00           C
ATOM    610  HB1 HSP A  41      11.910  56.840  47.420  1.00  0.00           H
ATOM    611  HB2 HSP A  41      10.400  56.430  46.650  1.00  0.00           H
ATOM    612  CD2 HSP A  41       9.200  55.570  48.990  1.00  0.00           C
ATOM    613  HD2 HSP A  41       8.370  55.480  48.300  1.00  0.00           H
ATOM    614  CG  HSP A  41      10.340  56.330  48.790  1.00  0.00           C
ATOM    615  NE2 HSP A  41       9.330  54.950  50.170  1.00  0.00           N
ATOM    616  HE2 HSP A  41       8.560  54.520  50.640  1.00  0.00           H
ATOM    617  ND1 HSP A  41      11.090  56.130  49.970  1.00  0.00           N
ATOM    618  HD1 HSP A  41      11.990  56.540  50.110  1.00  0.00           H
ATOM    619  CE1 HSP A  41      10.500  55.270  50.770  1.00  0.00           C
ATOM    620  HE1 HSP A  41      10.880  54.990  51.730  1.00  0.00           H
ATOM    621  C   HSP A  41      11.030  59.260  48.550  1.00  0.00           C
ATOM    622  O   HSP A  41      10.500  58.960  49.670  1.00  0.00           O
ATOM    623  N   VAL A  42      11.760  60.360  48.420  1.00  0.00           N
ATOM    624  HN  VAL A  42      12.020  60.640  47.500  1.00  0.00           H
ATOM    625  CA  VAL A  42      12.010  61.230  49.510  1.00  0.00           C
ATOM    626  HA  VAL A  42      12.380  60.620  50.320  1.00  0.00           H
ATOM    627  CB  VAL A  42      13.140  62.300  49.260  1.00  0.00           C
ATOM    628  HB  VAL A  42      14.050  61.790  48.860  1.00  0.00           H
ATOM    629  CG1 VAL A  42      12.640  63.280  48.260  1.00  0.00           C
ATOM    630 1HG1 VAL A  42      13.260  64.200  48.230  1.00  0.00           H
ATOM    631 2HG1 VAL A  42      11.630  63.600  48.590  1.00  0.00           H
ATOM    632 3HG1 VAL A  42      12.640  62.880  47.230  1.00  0.00           H
ATOM    633  CG2 VAL A  42      13.540  62.890  50.580  1.00  0.00           C
ATOM    634 1HG2 VAL A  42      14.470  63.480  50.480  1.00  0.00           H
ATOM    635 2HG2 VAL A  42      13.810  62.190  51.400  1.00  0.00           H
ATOM    636 3HG2 VAL A  42      12.740  63.580  50.930  1.00  0.00           H
ATOM    637  C   VAL A  42      10.730  61.890  50.140  1.00  0.00           C
ATOM    638  O   VAL A  42      10.570  62.140  51.320  1.00  0.00           O
ATOM    639  N   ILE A  43       9.680  62.060  49.260  1.00  0.00           N
ATOM    640  HN  ILE A  43       9.710  61.840  48.290  1.00  0.00           H
ATOM    641  CA  ILE A  43       8.450  62.790  49.630  1.00  0.00           C
ATOM    642  HA  ILE A  43       8.650  63.600  50.310  1.00  0.00           H
ATOM    643  CB  ILE A  43       7.720  63.470  48.400  1.00  0.00           C
ATOM    644  HB  ILE A  43       6.790  63.960  48.770  1.00  0.00           H
ATOM    645  CG2 ILE A  43       8.620  64.630  47.940  1.00  0.00           C
ATOM    646 1HG2 ILE A  43       8.350  65.130  46.980  1.00  0.00           H
ATOM    647 2HG2 ILE A  43       9.650  64.230  47.860  1.00  0.00           H
ATOM    648 3HG2 ILE A  43       8.670  65.340  48.790  1.00  0.00           H
ATOM    649  CG1 ILE A  43       7.330  62.480  47.260  1.00  0.00           C
ATOM    650 1HG1 ILE A  43       6.550  61.740  47.540  1.00  0.00           H
ATOM    651 2HG1 ILE A  43       8.270  61.950  47.010  1.00  0.00           H
ATOM    652  CD  ILE A  43       6.740  63.110  45.970  1.00  0.00           C
ATOM    653  HD1 ILE A  43       6.330  62.300  45.340  1.00  0.00           H
ATOM    654  HD2 ILE A  43       7.390  63.760  45.340  1.00  0.00           H
ATOM    655  HD3 ILE A  43       5.850  63.740  46.200  1.00  0.00           H
ATOM    656  C   ILE A  43       7.510  61.790  50.190  1.00  0.00           C
ATOM    657  O   ILE A  43       6.410  62.240  50.480  1.00  0.00           O
ATOM    658  N   CYS A  44       7.660  60.450  50.380  1.00  0.00           N
ATOM    659  HN  CYS A  44       8.620  60.170  50.340  1.00  0.00           H
ATOM    660  CA  CYS A  44       6.710  59.500  50.880  1.00  0.00           C
ATOM    661  HA  CYS A  44       5.690  59.840  50.880  1.00  0.00           H
ATOM    662  CB  CYS A  44       6.720  58.140  50.060  1.00  0.00           C
ATOM    663  HB1 CYS A  44       5.780  57.650  50.370  1.00  0.00           H
ATOM    664  HB2 CYS A  44       7.450  57.430  50.510  1.00  0.00           H
ATOM    665  SG  CYS A  44       6.950  58.250  48.270  1.00  0.00           S
ATOM    666  HG1 CYS A  44       5.710  58.630  48.000  1.00  0.00           H
ATOM    667  C   CYS A  44       7.060  59.210  52.330  1.00  0.00           C
ATOM    668  O   CYS A  44       8.250  59.210  52.580  1.00  0.00           O
ATOM    669  N   THR A  45       6.100  59.050  53.290  1.00  0.00           N
ATOM    670  HN  THR A  45       5.120  59.110  53.150  1.00  0.00           H
ATOM    671  CA  THR A  45       6.470  58.830  54.670  1.00  0.00           C
ATOM    672  HA  THR A  45       7.250  59.520  54.950  1.00  0.00           H
ATOM    673  CB  THR A  45       5.220  58.810  55.590  1.00  0.00           C
ATOM    674  HB  THR A  45       5.030  57.890  56.190  1.00  0.00           H
ATOM    675  OG1 THR A  45       4.080  59.150  54.800  1.00  0.00           O
ATOM    676  HG1 THR A  45       3.730  58.290  54.560  1.00  0.00           H
ATOM    677  CG2 THR A  45       5.390  60.060  56.500  1.00  0.00           C
ATOM    678 1HG2 THR A  45       5.220  61.030  55.990  1.00  0.00           H
ATOM    679 2HG2 THR A  45       6.390  60.080  56.980  1.00  0.00           H
ATOM    680 3HG2 THR A  45       4.790  59.920  57.420  1.00  0.00           H
ATOM    681  C   THR A  45       7.090  57.390  54.770  1.00  0.00           C
ATOM    682  O   THR A  45       6.670  56.400  54.190  1.00  0.00           O
ATOM    683  N   SER A  46       8.130  57.220  55.700  1.00  0.00           N
ATOM    684  HN  SER A  46       8.470  57.960  56.270  1.00  0.00           H
ATOM    685  CA  SER A  46       8.790  55.910  55.920  1.00  0.00           C
ATOM    686  HA  SER A  46       9.160  55.770  54.920  1.00  0.00           H
ATOM    687  CB  SER A  46      10.050  56.030  56.720  1.00  0.00           C
ATOM    688  HB1 SER A  46      10.560  55.070  56.940  1.00  0.00           H
ATOM    689  HB2 SER A  46       9.800  56.360  57.750  1.00  0.00           H
ATOM    690  OG  SER A  46      11.000  57.010  56.110  1.00  0.00           O
ATOM    691  HG1 SER A  46      10.530  57.850  56.060  1.00  0.00           H
ATOM    692  C   SER A  46       7.850  54.770  56.290  1.00  0.00           C
ATOM    693  O   SER A  46       8.010  53.680  55.760  1.00  0.00           O
ATOM    694  N   GLU A  47       6.810  54.930  57.220  1.00  0.00           N
ATOM    695  HN  GLU A  47       6.640  55.810  57.650  1.00  0.00           H
ATOM    696  CA  GLU A  47       5.920  53.840  57.680  1.00  0.00           C
ATOM    697  HA  GLU A  47       6.500  52.970  57.960  1.00  0.00           H
ATOM    698  CB  GLU A  47       5.100  54.160  58.980  1.00  0.00           C
ATOM    699  HB1 GLU A  47       4.350  53.350  59.080  1.00  0.00           H
ATOM    700  HB2 GLU A  47       4.510  55.070  58.750  1.00  0.00           H
ATOM    701  CG  GLU A  47       5.950  54.320  60.290  1.00  0.00           C
ATOM    702  HG1 GLU A  47       6.520  55.250  60.060  1.00  0.00           H
ATOM    703  HG2 GLU A  47       6.620  53.450  60.390  1.00  0.00           H
ATOM    704  CD  GLU A  47       5.090  54.400  61.500  1.00  0.00           C
ATOM    705  OE1 GLU A  47       4.770  53.340  62.090  1.00  0.00           O
ATOM    706  OE2 GLU A  47       4.720  55.470  61.990  1.00  0.00           O
ATOM    707  C   GLU A  47       5.110  53.220  56.570  1.00  0.00           C
ATOM    708  O   GLU A  47       4.610  52.110  56.710  1.00  0.00           O
ATOM    709  N   ASP A  48       4.960  53.990  55.450  1.00  0.00           N
ATOM    710  HN  ASP A  48       5.400  54.850  55.210  1.00  0.00           H
ATOM    711  CA  ASP A  48       3.940  53.650  54.450  1.00  0.00           C
ATOM    712  HA  ASP A  48       2.970  53.330  54.800  1.00  0.00           H
ATOM    713  CB  ASP A  48       3.690  54.890  53.580  1.00  0.00           C
ATOM    714  HB1 ASP A  48       3.150  54.730  52.620  1.00  0.00           H
ATOM    715  HB2 ASP A  48       4.580  55.470  53.280  1.00  0.00           H
ATOM    716  CG  ASP A  48       2.980  55.910  54.400  1.00  0.00           C
ATOM    717  OD1 ASP A  48       2.830  57.040  53.870  1.00  0.00           O
ATOM    718  OD2 ASP A  48       2.370  55.600  55.500  1.00  0.00           O
ATOM    719  C   ASP A  48       4.590  52.600  53.430  1.00  0.00           C
ATOM    720  O   ASP A  48       5.690  52.760  53.020  1.00  0.00           O
ATOM    721  N   MET A  49       3.820  51.560  53.140  1.00  0.00           N
ATOM    722  HN  MET A  49       2.880  51.490  53.470  1.00  0.00           H
ATOM    723  CA  MET A  49       4.240  50.490  52.210  1.00  0.00           C
ATOM    724  HA  MET A  49       5.310  50.360  52.220  1.00  0.00           H
ATOM    725  CB  MET A  49       3.670  49.110  52.640  1.00  0.00           C
ATOM    726  HB1 MET A  49       3.930  48.300  51.920  1.00  0.00           H
ATOM    727  HB2 MET A  49       2.570  49.260  52.710  1.00  0.00           H
ATOM    728  CG  MET A  49       4.160  48.710  54.030  1.00  0.00           C
ATOM    729  HG1 MET A  49       3.650  47.760  54.310  1.00  0.00           H
ATOM    730  HG2 MET A  49       3.730  49.530  54.650  1.00  0.00           H
ATOM    731  SD  MET A  49       5.890  48.580  54.330  1.00  0.00           S
ATOM    732  CE  MET A  49       5.930  48.890  56.100  1.00  0.00           C
ATOM    733  HE1 MET A  49       6.840  48.800  56.730  1.00  0.00           H
ATOM    734  HE2 MET A  49       5.120  48.290  56.570  1.00  0.00           H
ATOM    735  HE3 MET A  49       5.670  49.970  56.140  1.00  0.00           H
ATOM    736  C   MET A  49       3.840  50.780  50.710  1.00  0.00           C
ATOM    737  O   MET A  49       4.560  50.430  49.740  1.00  0.00           O
ATOM    738  N   LEU A  50       2.660  51.470  50.600  1.00  0.00           N
ATOM    739  HN  LEU A  50       2.240  51.880  51.410  1.00  0.00           H
ATOM    740  CA  LEU A  50       2.000  51.980  49.390  1.00  0.00           C
ATOM    741  HA  LEU A  50       2.400  51.530  48.500  1.00  0.00           H
ATOM    742  CB  LEU A  50       0.460  51.620  49.500  1.00  0.00           C
ATOM    743  HB1 LEU A  50      -0.150  52.030  48.670  1.00  0.00           H
ATOM    744  HB2 LEU A  50       0.090  52.100  50.430  1.00  0.00           H
ATOM    745  CG  LEU A  50       0.180  50.110  49.660  1.00  0.00           C
ATOM    746  HG  LEU A  50       0.890  49.630  50.360  1.00  0.00           H
ATOM    747  CD1 LEU A  50      -1.150  49.780  50.330  1.00  0.00           C
ATOM    748 1HD1 LEU A  50      -1.170  50.460  51.210  1.00  0.00           H
ATOM    749 2HD1 LEU A  50      -1.130  48.750  50.740  1.00  0.00           H
ATOM    750 3HD1 LEU A  50      -2.030  49.880  49.660  1.00  0.00           H
ATOM    751  CD2 LEU A  50       0.290  49.400  48.270  1.00  0.00           C
ATOM    752 1HD2 LEU A  50       1.250  49.690  47.790  1.00  0.00           H
ATOM    753 2HD2 LEU A  50      -0.570  49.670  47.620  1.00  0.00           H
ATOM    754 3HD2 LEU A  50       0.260  48.310  48.480  1.00  0.00           H
ATOM    755  C   LEU A  50       1.980  53.430  49.250  1.00  0.00           C
ATOM    756  O   LEU A  50       1.620  54.170  50.180  1.00  0.00           O
ATOM    757  N   ASN A  51       2.370  53.940  48.110  1.00  0.00           N
ATOM    758  HN  ASN A  51       2.460  53.400  47.280  1.00  0.00           H
ATOM    759  CA  ASN A  51       2.640  55.330  47.950  1.00  0.00           C
ATOM    760  HA  ASN A  51       2.500  55.800  48.910  1.00  0.00           H
ATOM    761  CB  ASN A  51       4.060  55.480  47.450  1.00  0.00           C
ATOM    762  HB1 ASN A  51       4.380  56.520  47.210  1.00  0.00           H
ATOM    763  HB2 ASN A  51       4.130  54.980  46.460  1.00  0.00           H
ATOM    764  CG  ASN A  51       5.060  54.880  48.550  1.00  0.00           C
ATOM    765  OD1 ASN A  51       5.940  54.060  48.290  1.00  0.00           O
ATOM    766  ND2 ASN A  51       5.030  55.380  49.840  1.00  0.00           N
ATOM    767 1HD2 ASN A  51       5.620  54.880  50.470  1.00  0.00           H
ATOM    768 2HD2 ASN A  51       4.500  56.170  50.140  1.00  0.00           H
ATOM    769  C   ASN A  51       1.690  56.010  46.990  1.00  0.00           C
ATOM    770  O   ASN A  51       1.380  55.420  45.970  1.00  0.00           O
ATOM    771  N   PRO A  52       1.130  57.180  47.290  1.00  0.00           N
ATOM    772  CD  PRO A  52       1.260  57.820  48.590  1.00  0.00           C
ATOM    773  HD1 PRO A  52       2.330  58.000  48.820  1.00  0.00           H
ATOM    774  HD2 PRO A  52       0.890  57.120  49.360  1.00  0.00           H
ATOM    775  CA  PRO A  52       0.450  58.030  46.330  1.00  0.00           C
ATOM    776  HA  PRO A  52      -0.420  57.400  46.150  1.00  0.00           H
ATOM    777  CB  PRO A  52       0.190  59.360  47.040  1.00  0.00           C
ATOM    778  HB1 PRO A  52      -0.780  59.810  46.740  1.00  0.00           H
ATOM    779  HB2 PRO A  52       1.000  60.050  46.740  1.00  0.00           H
ATOM    780  CG  PRO A  52       0.290  59.040  48.530  1.00  0.00           C
ATOM    781  HG1 PRO A  52       0.660  59.880  49.160  1.00  0.00           H
ATOM    782  HG2 PRO A  52      -0.720  58.720  48.850  1.00  0.00           H
ATOM    783  C   PRO A  52       1.240  58.280  45.140  1.00  0.00           C
ATOM    784  O   PRO A  52       2.480  58.500  45.100  1.00  0.00           O
ATOM    785  N   ASN A  53       0.570  58.420  43.910  1.00  0.00           N
ATOM    786  HN  ASN A  53      -0.380  58.110  43.930  1.00  0.00           H
ATOM    787  CA  ASN A  53       1.250  58.830  42.660  1.00  0.00           C
ATOM    788  HA  ASN A  53       1.860  57.960  42.440  1.00  0.00           H
ATOM    789  CB  ASN A  53       0.320  59.010  41.480  1.00  0.00           C
ATOM    790  HB1 ASN A  53       0.830  59.450  40.600  1.00  0.00           H
ATOM    791  HB2 ASN A  53      -0.340  59.810  41.860  1.00  0.00           H
ATOM    792  CG  ASN A  53      -0.420  57.770  41.100  1.00  0.00           C
ATOM    793  OD1 ASN A  53      -0.310  56.750  41.720  1.00  0.00           O
ATOM    794  ND2 ASN A  53      -1.230  57.930  40.040  1.00  0.00           N
ATOM    795 1HD2 ASN A  53      -1.700  57.090  39.750  1.00  0.00           H
ATOM    796 2HD2 ASN A  53      -1.030  58.610  39.340  1.00  0.00           H
ATOM    797  C   ASN A  53       2.240  60.000  42.690  1.00  0.00           C
ATOM    798  O   ASN A  53       1.840  61.070  43.220  1.00  0.00           O
ATOM    799  N   TYR A  54       3.450  59.760  42.210  1.00  0.00           N
ATOM    800  HN  TYR A  54       3.700  58.830  41.960  1.00  0.00           H
ATOM    801  CA  TYR A  54       4.600  60.590  42.540  1.00  0.00           C
ATOM    802  HA  TYR A  54       4.630  60.650  43.610  1.00  0.00           H
ATOM    803  CB  TYR A  54       5.880  59.930  41.820  1.00  0.00           C
ATOM    804  HB1 TYR A  54       6.640  60.730  41.700  1.00  0.00           H
ATOM    805  HB2 TYR A  54       5.670  59.500  40.810  1.00  0.00           H
ATOM    806  CG  TYR A  54       6.490  58.910  42.680  1.00  0.00           C
ATOM    807  CD1 TYR A  54       6.860  59.350  44.000  1.00  0.00           C
ATOM    808  HD1 TYR A  54       6.530  60.340  44.270  1.00  0.00           H
ATOM    809  CE1 TYR A  54       7.550  58.450  44.840  1.00  0.00           C
ATOM    810  HE1 TYR A  54       8.050  58.800  45.720  1.00  0.00           H
ATOM    811  CZ  TYR A  54       7.810  57.150  44.370  1.00  0.00           C
ATOM    812  OH  TYR A  54       8.630  56.250  45.120  1.00  0.00           O
ATOM    813  HH  TYR A  54       8.320  55.350  45.020  1.00  0.00           H
ATOM    814  CD2 TYR A  54       6.710  57.580  42.290  1.00  0.00           C
ATOM    815  HD2 TYR A  54       6.470  57.230  41.300  1.00  0.00           H
ATOM    816  CE2 TYR A  54       7.340  56.690  43.170  1.00  0.00           C
ATOM    817  HE2 TYR A  54       7.470  55.660  42.870  1.00  0.00           H
ATOM    818  C   TYR A  54       4.380  61.990  42.090  1.00  0.00           C
ATOM    819  O   TYR A  54       4.380  62.860  42.990  1.00  0.00           O
ATOM    820  N   GLU A  55       4.260  62.330  40.800  1.00  0.00           N
ATOM    821  HN  GLU A  55       4.220  61.640  40.080  1.00  0.00           H
ATOM    822  CA  GLU A  55       4.000  63.670  40.340  1.00  0.00           C
ATOM    823  HA  GLU A  55       4.800  64.310  40.690  1.00  0.00           H
ATOM    824  CB  GLU A  55       3.930  63.780  38.820  1.00  0.00           C
ATOM    825  HB1 GLU A  55       3.480  64.790  38.660  1.00  0.00           H
ATOM    826  HB2 GLU A  55       3.350  62.960  38.360  1.00  0.00           H
ATOM    827  CG  GLU A  55       5.370  63.880  38.050  1.00  0.00           C
ATOM    828  HG1 GLU A  55       5.860  62.910  37.840  1.00  0.00           H
ATOM    829  HG2 GLU A  55       6.000  64.570  38.640  1.00  0.00           H
ATOM    830  CD  GLU A  55       5.040  64.650  36.810  1.00  0.00           C
ATOM    831  OE1 GLU A  55       5.210  65.900  36.800  1.00  0.00           O
ATOM    832  OE2 GLU A  55       4.710  64.030  35.780  1.00  0.00           O
ATOM    833  C   GLU A  55       2.810  64.400  40.910  1.00  0.00           C
ATOM    834  O   GLU A  55       2.910  65.540  41.270  1.00  0.00           O
ATOM    835  N   ASP A  56       1.630  63.750  40.980  1.00  0.00           N
ATOM    836  HN  ASP A  56       1.560  62.780  40.750  1.00  0.00           H
ATOM    837  CA  ASP A  56       0.450  64.280  41.580  1.00  0.00           C
ATOM    838  HA  ASP A  56       0.120  65.140  41.010  1.00  0.00           H
ATOM    839  CB  ASP A  56      -0.580  63.120  41.410  1.00  0.00           C
ATOM    840  HB1 ASP A  56      -1.490  63.330  42.010  1.00  0.00           H
ATOM    841  HB2 ASP A  56      -0.150  62.160  41.770  1.00  0.00           H
ATOM    842  CG  ASP A  56      -1.050  62.930  40.000  1.00  0.00           C
ATOM    843  OD1 ASP A  56      -1.490  61.780  39.800  1.00  0.00           O
ATOM    844  OD2 ASP A  56      -1.160  63.930  39.230  1.00  0.00           O
ATOM    845  C   ASP A  56       0.610  64.640  43.070  1.00  0.00           C
ATOM    846  O   ASP A  56       0.080  65.670  43.560  1.00  0.00           O
ATOM    847  N   LEU A  57       1.340  63.960  43.920  1.00  0.00           N
ATOM    848  HN  LEU A  57       1.660  63.040  43.700  1.00  0.00           H
ATOM    849  CA  LEU A  57       1.940  64.310  45.140  1.00  0.00           C
ATOM    850  HA  LEU A  57       1.220  64.700  45.850  1.00  0.00           H
ATOM    851  CB  LEU A  57       2.590  63.050  45.730  1.00  0.00           C
ATOM    852  HB1 LEU A  57       3.550  62.940  45.170  1.00  0.00           H
ATOM    853  HB2 LEU A  57       1.970  62.140  45.560  1.00  0.00           H
ATOM    854  CG  LEU A  57       2.920  63.140  47.220  1.00  0.00           C
ATOM    855  HG  LEU A  57       3.620  64.000  47.290  1.00  0.00           H
ATOM    856  CD1 LEU A  57       1.790  63.270  48.250  1.00  0.00           C
ATOM    857 1HD1 LEU A  57       2.230  63.180  49.270  1.00  0.00           H
ATOM    858 2HD1 LEU A  57       1.040  62.450  48.210  1.00  0.00           H
ATOM    859 3HD1 LEU A  57       1.250  64.240  48.170  1.00  0.00           H
ATOM    860  CD2 LEU A  57       3.760  61.880  47.680  1.00  0.00           C
ATOM    861 1HD2 LEU A  57       4.620  61.500  47.080  1.00  0.00           H
ATOM    862 2HD2 LEU A  57       3.000  61.070  47.720  1.00  0.00           H
ATOM    863 3HD2 LEU A  57       4.130  61.910  48.720  1.00  0.00           H
ATOM    864  C   LEU A  57       2.910  65.450  45.080  1.00  0.00           C
ATOM    865  O   LEU A  57       2.980  66.300  46.000  1.00  0.00           O
ATOM    866  N   LEU A  58       3.810  65.550  44.070  1.00  0.00           N
ATOM    867  HN  LEU A  58       4.020  64.820  43.420  1.00  0.00           H
ATOM    868  CA  LEU A  58       4.820  66.560  43.940  1.00  0.00           C
ATOM    869  HA  LEU A  58       5.360  66.540  44.880  1.00  0.00           H
ATOM    870  CB  LEU A  58       5.800  66.140  42.780  1.00  0.00           C
ATOM    871  HB1 LEU A  58       5.300  66.170  41.790  1.00  0.00           H
ATOM    872  HB2 LEU A  58       6.130  65.090  42.900  1.00  0.00           H
ATOM    873  CG  LEU A  58       7.050  67.000  42.840  1.00  0.00           C
ATOM    874  HG  LEU A  58       6.740  68.040  42.600  1.00  0.00           H
ATOM    875  CD1 LEU A  58       7.800  66.870  44.160  1.00  0.00           C
ATOM    876 1HD1 LEU A  58       8.840  67.240  44.040  1.00  0.00           H
ATOM    877 2HD1 LEU A  58       7.960  65.830  44.510  1.00  0.00           H
ATOM    878 3HD1 LEU A  58       7.420  67.540  44.960  1.00  0.00           H
ATOM    879  CD2 LEU A  58       7.950  66.630  41.610  1.00  0.00           C
ATOM    880 1HD2 LEU A  58       8.540  67.520  41.340  1.00  0.00           H
ATOM    881 2HD2 LEU A  58       7.340  66.440  40.700  1.00  0.00           H
ATOM    882 3HD2 LEU A  58       8.500  65.700  41.890  1.00  0.00           H
ATOM    883  C   LEU A  58       4.370  67.980  43.740  1.00  0.00           C
ATOM    884  O   LEU A  58       4.870  68.930  44.330  1.00  0.00           O
ATOM    885  N   ILE A  59       3.310  68.200  42.960  1.00  0.00           N
ATOM    886  HN  ILE A  59       2.970  67.480  42.360  1.00  0.00           H
ATOM    887  CA  ILE A  59       2.600  69.490  42.890  1.00  0.00           C
ATOM    888  HA  ILE A  59       3.420  70.140  42.640  1.00  0.00           H
ATOM    889  CB  ILE A  59       1.570  69.590  41.720  1.00  0.00           C
ATOM    890  HB  ILE A  59       1.120  70.600  41.650  1.00  0.00           H
ATOM    891  CG2 ILE A  59       2.330  69.350  40.440  1.00  0.00           C
ATOM    892 1HG2 ILE A  59       1.750  69.610  39.530  1.00  0.00           H
ATOM    893 2HG2 ILE A  59       2.850  68.390  40.240  1.00  0.00           H
ATOM    894 3HG2 ILE A  59       3.160  70.080  40.300  1.00  0.00           H
ATOM    895  CG1 ILE A  59       0.450  68.550  41.890  1.00  0.00           C
ATOM    896 1HG1 ILE A  59      -0.100  68.740  42.840  1.00  0.00           H
ATOM    897 2HG1 ILE A  59       0.760  67.490  41.940  1.00  0.00           H
ATOM    898  CD  ILE A  59      -0.570  68.630  40.730  1.00  0.00           C
ATOM    899  HD1 ILE A  59      -1.410  67.920  40.880  1.00  0.00           H
ATOM    900  HD2 ILE A  59      -0.060  68.380  39.770  1.00  0.00           H
ATOM    901  HD3 ILE A  59      -1.140  69.580  40.750  1.00  0.00           H
ATOM    902  C   ILE A  59       2.140  70.120  44.210  1.00  0.00           C
ATOM    903  O   ILE A  59       2.020  71.330  44.360  1.00  0.00           O
ATOM    904  N   ARG A  60       1.750  69.300  45.190  1.00  0.00           N
ATOM    905  HN  ARG A  60       1.840  68.310  45.090  1.00  0.00           H
ATOM    906  CA  ARG A  60       1.310  69.700  46.470  1.00  0.00           C
ATOM    907  HA  ARG A  60       0.640  70.540  46.380  1.00  0.00           H
ATOM    908  CB  ARG A  60       0.700  68.570  47.200  1.00  0.00           C
ATOM    909  HB1 ARG A  60       0.360  68.860  48.220  1.00  0.00           H
ATOM    910  HB2 ARG A  60       1.330  67.670  47.350  1.00  0.00           H
ATOM    911  CG  ARG A  60      -0.610  67.960  46.530  1.00  0.00           C
ATOM    912  HG1 ARG A  60      -0.450  67.780  45.450  1.00  0.00           H
ATOM    913  HG2 ARG A  60      -1.360  68.780  46.500  1.00  0.00           H
ATOM    914  CD  ARG A  60      -1.270  66.590  47.070  1.00  0.00           C
ATOM    915  HD1 ARG A  60      -0.570  65.740  46.930  1.00  0.00           H
ATOM    916  HD2 ARG A  60      -2.200  66.360  46.520  1.00  0.00           H
ATOM    917  NE  ARG A  60      -1.550  66.710  48.470  1.00  0.00           N
ATOM    918  HE  ARG A  60      -1.530  67.580  48.970  1.00  0.00           H
ATOM    919  CZ  ARG A  60      -2.150  65.740  49.210  1.00  0.00           C
ATOM    920  NH1 ARG A  60      -2.200  64.490  48.760  1.00  0.00           N
ATOM    921 1HH1 ARG A  60      -1.960  64.310  47.810  1.00  0.00           H
ATOM    922 2HH1 ARG A  60      -2.830  63.810  49.130  1.00  0.00           H
ATOM    923  NH2 ARG A  60      -2.700  66.090  50.320  1.00  0.00           N
ATOM    924 1HH2 ARG A  60      -2.550  67.000  50.690  1.00  0.00           H
ATOM    925 2HH2 ARG A  60      -3.120  65.410  50.930  1.00  0.00           H
ATOM    926  C   ARG A  60       2.340  70.270  47.380  1.00  0.00           C
ATOM    927  O   ARG A  60       2.140  71.190  48.180  1.00  0.00           O
ATOM    928  N   LYS A  61       3.590  69.750  47.300  1.00  0.00           N
ATOM    929  HN  LYS A  61       3.780  69.020  46.650  1.00  0.00           H
ATOM    930  CA  LYS A  61       4.690  70.130  48.150  1.00  0.00           C
ATOM    931  HA  LYS A  61       4.270  69.970  49.130  1.00  0.00           H
ATOM    932  CB  LYS A  61       5.920  69.200  47.910  1.00  0.00           C
ATOM    933  HB1 LYS A  61       6.840  69.650  48.360  1.00  0.00           H
ATOM    934  HB2 LYS A  61       6.120  69.270  46.820  1.00  0.00           H
ATOM    935  CG  LYS A  61       5.620  67.800  48.370  1.00  0.00           C
ATOM    936  HG1 LYS A  61       6.320  67.100  47.880  1.00  0.00           H
ATOM    937  HG2 LYS A  61       4.600  67.550  48.000  1.00  0.00           H
ATOM    938  CD  LYS A  61       5.770  67.610  49.890  1.00  0.00           C
ATOM    939  HD1 LYS A  61       5.050  68.310  50.370  1.00  0.00           H
ATOM    940  HD2 LYS A  61       6.780  67.940  50.200  1.00  0.00           H
ATOM    941  CE  LYS A  61       5.700  66.160  50.410  1.00  0.00           C
ATOM    942  HE1 LYS A  61       6.580  65.490  50.300  1.00  0.00           H
ATOM    943  HE2 LYS A  61       4.940  65.710  49.740  1.00  0.00           H
ATOM    944  NZ  LYS A  61       5.160  65.990  51.730  1.00  0.00           N
ATOM    945  HZ1 LYS A  61       5.880  66.350  52.380  1.00  0.00           H
ATOM    946  HZ2 LYS A  61       4.940  64.990  51.920  1.00  0.00           H
ATOM    947  HZ3 LYS A  61       4.230  66.430  51.880  1.00  0.00           H
ATOM    948  C   LYS A  61       5.120  71.520  48.070  1.00  0.00           C
ATOM    949  O   LYS A  61       5.300  71.970  46.950  1.00  0.00           O
ATOM    950  N   SER A  62       5.420  72.190  49.190  1.00  0.00           N
ATOM    951  HN  SER A  62       5.310  71.660  50.020  1.00  0.00           H
ATOM    952  CA  SER A  62       5.940  73.580  49.180  1.00  0.00           C
ATOM    953  HA  SER A  62       5.750  74.060  48.230  1.00  0.00           H
ATOM    954  CB  SER A  62       5.460  74.540  50.280  1.00  0.00           C
ATOM    955  HB1 SER A  62       4.360  74.590  50.170  1.00  0.00           H
ATOM    956  HB2 SER A  62       5.880  75.560  50.180  1.00  0.00           H
ATOM    957  OG  SER A  62       5.850  74.130  51.520  1.00  0.00           O
ATOM    958  HG1 SER A  62       5.670  73.190  51.460  1.00  0.00           H
ATOM    959  C   SER A  62       7.490  73.430  49.300  1.00  0.00           C
ATOM    960  O   SER A  62       8.100  72.470  49.790  1.00  0.00           O
ATOM    961  N   ASN A  63       8.240  74.430  48.740  1.00  0.00           N
ATOM    962  HN  ASN A  63       7.720  75.210  48.390  1.00  0.00           H
ATOM    963  CA  ASN A  63       9.670  74.530  48.530  1.00  0.00           C
ATOM    964  HA  ASN A  63      10.050  73.610  48.090  1.00  0.00           H
ATOM    965  CB  ASN A  63      10.070  75.650  47.480  1.00  0.00           C
ATOM    966  HB1 ASN A  63      11.170  75.760  47.370  1.00  0.00           H
ATOM    967  HB2 ASN A  63       9.670  76.660  47.690  1.00  0.00           H
ATOM    968  CG  ASN A  63       9.430  75.210  46.150  1.00  0.00           C
ATOM    969  OD1 ASN A  63       9.630  74.030  45.720  1.00  0.00           O
ATOM    970  ND2 ASN A  63       8.590  76.040  45.440  1.00  0.00           N
ATOM    971 1HD2 ASN A  63       8.030  75.580  44.740  1.00  0.00           H
ATOM    972 2HD2 ASN A  63       8.330  76.890  45.880  1.00  0.00           H
ATOM    973  C   ASN A  63      10.380  74.670  49.820  1.00  0.00           C
ATOM    974  O   ASN A  63      11.550  74.350  50.020  1.00  0.00           O
ATOM    975  N   HSP A  64       9.610  75.090  50.870  1.00  0.00           N
ATOM    976  HN  HSP A  64       8.740  75.560  50.720  1.00  0.00           H
ATOM    977  CA  HSP A  64      10.050  75.050  52.220  1.00  0.00           C
ATOM    978  HA  HSP A  64      11.080  75.350  52.320  1.00  0.00           H
ATOM    979  CB  HSP A  64       9.010  75.840  53.130  1.00  0.00           C
ATOM    980  HB1 HSP A  64       7.990  75.420  53.020  1.00  0.00           H
ATOM    981  HB2 HSP A  64       8.970  76.920  52.850  1.00  0.00           H
ATOM    982  CD2 HSP A  64       8.440  75.280  55.560  1.00  0.00           C
ATOM    983  HD2 HSP A  64       7.620  74.580  55.560  1.00  0.00           H
ATOM    984  CG  HSP A  64       9.250  75.810  54.650  1.00  0.00           C
ATOM    985  NE2 HSP A  64       8.860  75.750  56.750  1.00  0.00           N
ATOM    986  HE2 HSP A  64       8.480  75.550  57.650  1.00  0.00           H
ATOM    987  ND1 HSP A  64      10.100  76.640  55.300  1.00  0.00           N
ATOM    988  HD1 HSP A  64      10.830  77.220  54.940  1.00  0.00           H
ATOM    989  CE1 HSP A  64       9.850  76.620  56.610  1.00  0.00           C
ATOM    990  HE1 HSP A  64      10.330  77.150  57.400  1.00  0.00           H
ATOM    991  C   HSP A  64       9.960  73.660  52.850  1.00  0.00           C
ATOM    992  O   HSP A  64      10.440  73.410  54.000  1.00  0.00           O
ATOM    993  N   ASN A  65       9.330  72.690  52.150  1.00  0.00           N
ATOM    994  HN  ASN A  65       8.900  72.770  51.260  1.00  0.00           H
ATOM    995  CA  ASN A  65       9.270  71.230  52.700  1.00  0.00           C
ATOM    996  HA  ASN A  65       9.210  71.240  53.780  1.00  0.00           H
ATOM    997  CB  ASN A  65       8.030  70.330  52.180  1.00  0.00           C
ATOM    998  HB1 ASN A  65       7.980  69.280  52.530  1.00  0.00           H
ATOM    999  HB2 ASN A  65       8.120  70.330  51.070  1.00  0.00           H
ATOM   1000  CG  ASN A  65       6.670  71.010  52.500  1.00  0.00           C
ATOM   1001  OD1 ASN A  65       5.790  71.310  51.700  1.00  0.00           O
ATOM   1002  ND2 ASN A  65       6.430  71.460  53.760  1.00  0.00           N
ATOM   1003 1HD2 ASN A  65       5.660  72.060  53.970  1.00  0.00           H
ATOM   1004 2HD2 ASN A  65       7.020  71.120  54.500  1.00  0.00           H
ATOM   1005  C   ASN A  65      10.640  70.520  52.420  1.00  0.00           C
ATOM   1006  O   ASN A  65      10.970  69.610  53.190  1.00  0.00           O
ATOM   1007  N   PHE A  66      11.380  70.930  51.420  1.00  0.00           N
ATOM   1008  HN  PHE A  66      11.160  71.710  50.830  1.00  0.00           H
ATOM   1009  CA  PHE A  66      12.690  70.430  51.160  1.00  0.00           C
ATOM   1010  HA  PHE A  66      12.710  69.410  51.520  1.00  0.00           H
ATOM   1011  CB  PHE A  66      13.040  70.360  49.670  1.00  0.00           C
ATOM   1012  HB1 PHE A  66      14.030  69.880  49.580  1.00  0.00           H
ATOM   1013  HB2 PHE A  66      13.130  71.340  49.160  1.00  0.00           H
ATOM   1014  CG  PHE A  66      12.120  69.380  48.950  1.00  0.00           C
ATOM   1015  CD1 PHE A  66      11.140  69.870  48.100  1.00  0.00           C
ATOM   1016  HD1 PHE A  66      10.880  70.920  48.090  1.00  0.00           H
ATOM   1017  CE1 PHE A  66      10.370  68.980  47.350  1.00  0.00           C
ATOM   1018  HE1 PHE A  66       9.640  69.420  46.690  1.00  0.00           H
ATOM   1019  CZ  PHE A  66      10.470  67.610  47.460  1.00  0.00           C
ATOM   1020  HZ  PHE A  66       9.850  67.020  46.800  1.00  0.00           H
ATOM   1021  CD2 PHE A  66      12.250  67.980  49.080  1.00  0.00           C
ATOM   1022  HD2 PHE A  66      12.950  67.590  49.790  1.00  0.00           H
ATOM   1023  CE2 PHE A  66      11.490  67.040  48.260  1.00  0.00           C
ATOM   1024  HE2 PHE A  66      11.450  65.980  48.430  1.00  0.00           H
ATOM   1025  C   PHE A  66      13.730  71.110  51.930  1.00  0.00           C
ATOM   1026  O   PHE A  66      13.790  72.370  51.770  1.00  0.00           O
ATOM   1027  N   LEU A  67      14.540  70.410  52.680  1.00  0.00           N
ATOM   1028  HN  LEU A  67      14.360  69.440  52.840  1.00  0.00           H
ATOM   1029  CA  LEU A  67      15.760  70.950  53.260  1.00  0.00           C
ATOM   1030  HA  LEU A  67      15.780  71.980  52.940  1.00  0.00           H
ATOM   1031  CB  LEU A  67      15.730  70.670  54.740  1.00  0.00           C
ATOM   1032  HB1 LEU A  67      15.480  69.610  54.980  1.00  0.00           H
ATOM   1033  HB2 LEU A  67      14.870  71.210  55.180  1.00  0.00           H
ATOM   1034  CG  LEU A  67      16.930  71.010  55.530  1.00  0.00           C
ATOM   1035  HG  LEU A  67      17.830  70.670  54.980  1.00  0.00           H
ATOM   1036  CD1 LEU A  67      16.980  72.570  55.630  1.00  0.00           C
ATOM   1037 1HD1 LEU A  67      15.930  72.890  55.750  1.00  0.00           H
ATOM   1038 2HD1 LEU A  67      17.290  72.980  54.640  1.00  0.00           H
ATOM   1039 3HD1 LEU A  67      17.580  72.940  56.490  1.00  0.00           H
ATOM   1040  CD2 LEU A  67      16.910  70.540  57.010  1.00  0.00           C
ATOM   1041 1HD2 LEU A  67      17.830  70.900  57.510  1.00  0.00           H
ATOM   1042 2HD2 LEU A  67      16.960  69.430  57.080  1.00  0.00           H
ATOM   1043 3HD2 LEU A  67      15.990  70.850  57.560  1.00  0.00           H
ATOM   1044  C   LEU A  67      16.920  70.330  52.550  1.00  0.00           C
ATOM   1045  O   LEU A  67      16.950  69.110  52.370  1.00  0.00           O
ATOM   1046  N   VAL A  68      17.880  71.120  52.000  1.00  0.00           N
ATOM   1047  HN  VAL A  68      17.880  72.100  52.180  1.00  0.00           H
ATOM   1048  CA  VAL A  68      18.970  70.730  51.080  1.00  0.00           C
ATOM   1049  HA  VAL A  68      19.130  69.680  51.280  1.00  0.00           H
ATOM   1050  CB  VAL A  68      18.600  71.180  49.630  1.00  0.00           C
ATOM   1051  HB  VAL A  68      18.510  72.280  49.510  1.00  0.00           H
ATOM   1052  CG1 VAL A  68      19.590  70.530  48.660  1.00  0.00           C
ATOM   1053 1HG1 VAL A  68      19.420  70.900  47.630  1.00  0.00           H
ATOM   1054 2HG1 VAL A  68      19.550  69.440  48.470  1.00  0.00           H
ATOM   1055 3HG1 VAL A  68      20.590  70.960  48.890  1.00  0.00           H
ATOM   1056  CG2 VAL A  68      17.230  70.590  49.330  1.00  0.00           C
ATOM   1057 1HG2 VAL A  68      16.510  71.010  50.070  1.00  0.00           H
ATOM   1058 2HG2 VAL A  68      17.310  69.480  49.460  1.00  0.00           H
ATOM   1059 3HG2 VAL A  68      16.790  70.840  48.350  1.00  0.00           H
ATOM   1060  C   VAL A  68      20.180  71.540  51.510  1.00  0.00           C
ATOM   1061  O   VAL A  68      20.060  72.730  51.900  1.00  0.00           O
ATOM   1062  N   GLN A  69      21.310  70.870  51.600  1.00  0.00           N
ATOM   1063  HN  GLN A  69      21.370  69.920  51.300  1.00  0.00           H
ATOM   1064  CA  GLN A  69      22.560  71.430  52.150  1.00  0.00           C
ATOM   1065  HA  GLN A  69      22.610  72.450  51.810  1.00  0.00           H
ATOM   1066  CB  GLN A  69      22.590  71.410  53.730  1.00  0.00           C
ATOM   1067  HB1 GLN A  69      21.670  71.870  54.140  1.00  0.00           H
ATOM   1068  HB2 GLN A  69      23.450  72.040  54.040  1.00  0.00           H
ATOM   1069  CG  GLN A  69      22.710  70.020  54.430  1.00  0.00           C
ATOM   1070  HG1 GLN A  69      23.730  69.590  54.520  1.00  0.00           H
ATOM   1071  HG2 GLN A  69      22.110  69.290  53.850  1.00  0.00           H
ATOM   1072  CD  GLN A  69      22.120  70.010  55.840  1.00  0.00           C
ATOM   1073  OE1 GLN A  69      21.070  69.400  56.100  1.00  0.00           O
ATOM   1074  NE2 GLN A  69      22.710  70.660  56.860  1.00  0.00           N
ATOM   1075 1HE2 GLN A  69      23.460  71.280  56.610  1.00  0.00           H
ATOM   1076 2HE2 GLN A  69      22.330  70.600  57.780  1.00  0.00           H
ATOM   1077  C   GLN A  69      23.850  70.730  51.630  1.00  0.00           C
ATOM   1078  O   GLN A  69      24.050  69.530  51.420  1.00  0.00           O
ATOM   1079  N   ALA A  70      24.880  71.560  51.390  1.00  0.00           N
ATOM   1080  HN  ALA A  70      24.780  72.500  51.700  1.00  0.00           H
ATOM   1081  CA  ALA A  70      26.200  71.170  50.980  1.00  0.00           C
ATOM   1082  HA  ALA A  70      26.170  70.140  50.630  1.00  0.00           H
ATOM   1083  CB  ALA A  70      26.780  72.180  49.910  1.00  0.00           C
ATOM   1084  HB1 ALA A  70      26.650  73.210  50.300  1.00  0.00           H
ATOM   1085  HB2 ALA A  70      26.190  72.180  48.960  1.00  0.00           H
ATOM   1086  HB3 ALA A  70      27.860  72.170  49.680  1.00  0.00           H
ATOM   1087  C   ALA A  70      27.100  71.140  52.150  1.00  0.00           C
ATOM   1088  O   ALA A  70      28.150  71.770  52.210  1.00  0.00           O
ATOM   1089  N   GLY A  71      26.750  70.330  53.170  1.00  0.00           N
ATOM   1090  HN  GLY A  71      26.020  69.680  53.000  1.00  0.00           H
ATOM   1091  CA  GLY A  71      27.270  70.430  54.520  1.00  0.00           C
ATOM   1092  HA1 GLY A  71      28.330  70.600  54.400  1.00  0.00           H
ATOM   1093  HA2 GLY A  71      27.130  69.450  54.960  1.00  0.00           H
ATOM   1094  C   GLY A  71      26.580  71.420  55.350  1.00  0.00           C
ATOM   1095  O   GLY A  71      25.370  71.430  55.550  1.00  0.00           O
ATOM   1096  N   ASN A  72      27.350  72.350  55.890  1.00  0.00           N
ATOM   1097  HN  ASN A  72      28.330  72.370  55.690  1.00  0.00           H
ATOM   1098  CA  ASN A  72      26.950  73.520  56.580  1.00  0.00           C
ATOM   1099  HA  ASN A  72      26.330  73.230  57.410  1.00  0.00           H
ATOM   1100  CB  ASN A  72      28.320  74.030  57.110  1.00  0.00           C
ATOM   1101  HB1 ASN A  72      28.950  74.400  56.270  1.00  0.00           H
ATOM   1102  HB2 ASN A  72      28.750  73.300  57.820  1.00  0.00           H
ATOM   1103  CG  ASN A  72      28.100  75.340  57.930  1.00  0.00           C
ATOM   1104  OD1 ASN A  72      27.180  75.390  58.730  1.00  0.00           O
ATOM   1105  ND2 ASN A  72      28.900  76.340  57.700  1.00  0.00           N
ATOM   1106 1HD2 ASN A  72      29.630  76.300  57.020  1.00  0.00           H
ATOM   1107 2HD2 ASN A  72      28.820  77.220  58.160  1.00  0.00           H
ATOM   1108  C   ASN A  72      26.120  74.440  55.750  1.00  0.00           C
ATOM   1109  O   ASN A  72      25.100  74.900  56.210  1.00  0.00           O
ATOM   1110  N   VAL A  73      26.450  74.670  54.470  1.00  0.00           N
ATOM   1111  HN  VAL A  73      27.320  74.250  54.210  1.00  0.00           H
ATOM   1112  CA  VAL A  73      25.750  75.590  53.620  1.00  0.00           C
ATOM   1113  HA  VAL A  73      25.430  76.420  54.240  1.00  0.00           H
ATOM   1114  CB  VAL A  73      26.680  76.040  52.460  1.00  0.00           C
ATOM   1115  HB  VAL A  73      27.060  75.130  51.950  1.00  0.00           H
ATOM   1116  CG1 VAL A  73      25.860  77.000  51.590  1.00  0.00           C
ATOM   1117 1HG1 VAL A  73      26.620  77.210  50.810  1.00  0.00           H
ATOM   1118 2HG1 VAL A  73      25.510  77.960  52.040  1.00  0.00           H
ATOM   1119 3HG1 VAL A  73      25.060  76.540  50.970  1.00  0.00           H
ATOM   1120  CG2 VAL A  73      27.960  76.790  52.960  1.00  0.00           C
ATOM   1121 1HG2 VAL A  73      27.770  77.760  53.450  1.00  0.00           H
ATOM   1122 2HG2 VAL A  73      28.620  77.090  52.120  1.00  0.00           H
ATOM   1123 3HG2 VAL A  73      28.560  76.220  53.700  1.00  0.00           H
ATOM   1124  C   VAL A  73      24.430  75.010  53.020  1.00  0.00           C
ATOM   1125  O   VAL A  73      24.370  74.120  52.160  1.00  0.00           O
ATOM   1126  N   GLN A  74      23.290  75.640  53.330  1.00  0.00           N
ATOM   1127  HN  GLN A  74      23.340  76.420  53.950  1.00  0.00           H
ATOM   1128  CA  GLN A  74      21.990  75.330  52.860  1.00  0.00           C
ATOM   1129  HA  GLN A  74      21.970  74.290  52.570  1.00  0.00           H
ATOM   1130  CB  GLN A  74      21.070  75.610  54.180  1.00  0.00           C
ATOM   1131  HB1 GLN A  74      20.020  75.610  53.840  1.00  0.00           H
ATOM   1132  HB2 GLN A  74      21.350  76.570  54.660  1.00  0.00           H
ATOM   1133  CG  GLN A  74      21.110  74.460  55.180  1.00  0.00           C
ATOM   1134  HG1 GLN A  74      22.150  74.330  55.560  1.00  0.00           H
ATOM   1135  HG2 GLN A  74      20.740  73.480  54.800  1.00  0.00           H
ATOM   1136  CD  GLN A  74      20.250  74.780  56.390  1.00  0.00           C
ATOM   1137  OE1 GLN A  74      19.490  75.750  56.280  1.00  0.00           O
ATOM   1138  NE2 GLN A  74      20.320  74.030  57.490  1.00  0.00           N
ATOM   1139 1HE2 GLN A  74      19.620  74.110  58.200  1.00  0.00           H
ATOM   1140 2HE2 GLN A  74      21.090  73.390  57.590  1.00  0.00           H
ATOM   1141  C   GLN A  74      21.480  76.190  51.720  1.00  0.00           C
ATOM   1142  O   GLN A  74      21.490  77.480  51.710  1.00  0.00           O
ATOM   1143  N   LEU A  75      21.010  75.500  50.650  1.00  0.00           N
ATOM   1144  HN  LEU A  75      20.800  74.540  50.850  1.00  0.00           H
ATOM   1145  CA  LEU A  75      20.610  76.000  49.350  1.00  0.00           C
ATOM   1146  HA  LEU A  75      21.180  76.910  49.230  1.00  0.00           H
ATOM   1147  CB  LEU A  75      20.980  74.940  48.200  1.00  0.00           C
ATOM   1148  HB1 LEU A  75      21.080  75.490  47.250  1.00  0.00           H
ATOM   1149  HB2 LEU A  75      20.180  74.170  48.080  1.00  0.00           H
ATOM   1150  CG  LEU A  75      22.280  74.170  48.390  1.00  0.00           C
ATOM   1151  HG  LEU A  75      22.180  73.550  49.310  1.00  0.00           H
ATOM   1152  CD1 LEU A  75      22.440  73.160  47.230  1.00  0.00           C
ATOM   1153 1HD1 LEU A  75      22.390  73.640  46.220  1.00  0.00           H
ATOM   1154 2HD1 LEU A  75      21.650  72.400  47.360  1.00  0.00           H
ATOM   1155 3HD1 LEU A  75      23.430  72.660  47.290  1.00  0.00           H
ATOM   1156  CD2 LEU A  75      23.470  75.080  48.500  1.00  0.00           C
ATOM   1157 1HD2 LEU A  75      23.690  75.580  47.530  1.00  0.00           H
ATOM   1158 2HD2 LEU A  75      24.380  74.510  48.780  1.00  0.00           H
ATOM   1159 3HD2 LEU A  75      23.290  75.850  49.280  1.00  0.00           H
ATOM   1160  C   LEU A  75      19.110  76.180  49.220  1.00  0.00           C
ATOM   1161  O   LEU A  75      18.340  75.370  49.770  1.00  0.00           O
ATOM   1162  N   ARG A  76      18.670  77.240  48.490  1.00  0.00           N
ATOM   1163  HN  ARG A  76      19.230  77.850  47.930  1.00  0.00           H
ATOM   1164  CA  ARG A  76      17.300  77.620  48.650  1.00  0.00           C
ATOM   1165  HA  ARG A  76      16.940  77.330  49.620  1.00  0.00           H
ATOM   1166  CB  ARG A  76      17.300  79.180  48.500  1.00  0.00           C
ATOM   1167  HB1 ARG A  76      16.240  79.480  48.320  1.00  0.00           H
ATOM   1168  HB2 ARG A  76      17.810  79.620  47.620  1.00  0.00           H
ATOM   1169  CG  ARG A  76      17.940  79.850  49.850  1.00  0.00           C
ATOM   1170  HG1 ARG A  76      18.850  79.270  50.090  1.00  0.00           H
ATOM   1171  HG2 ARG A  76      17.190  79.700  50.660  1.00  0.00           H
ATOM   1172  CD  ARG A  76      18.090  81.340  49.950  1.00  0.00           C
ATOM   1173  HD1 ARG A  76      18.260  81.680  50.990  1.00  0.00           H
ATOM   1174  HD2 ARG A  76      17.100  81.770  49.680  1.00  0.00           H
ATOM   1175  NE  ARG A  76      19.150  81.830  49.020  1.00  0.00           N
ATOM   1176  HE  ARG A  76      19.020  81.760  48.030  1.00  0.00           H
ATOM   1177  CZ  ARG A  76      20.430  81.710  49.190  1.00  0.00           C
ATOM   1178  NH1 ARG A  76      20.990  81.400  50.330  1.00  0.00           N
ATOM   1179 1HH1 ARG A  76      20.420  81.480  51.140  1.00  0.00           H
ATOM   1180 2HH1 ARG A  76      21.980  81.440  50.460  1.00  0.00           H
ATOM   1181  NH2 ARG A  76      21.260  81.980  48.180  1.00  0.00           N
ATOM   1182 1HH2 ARG A  76      20.830  81.870  47.280  1.00  0.00           H
ATOM   1183 2HH2 ARG A  76      22.230  81.860  48.370  1.00  0.00           H
ATOM   1184  C   ARG A  76      16.420  77.090  47.470  1.00  0.00           C
ATOM   1185  O   ARG A  76      16.670  77.500  46.290  1.00  0.00           O
ATOM   1186  N   VAL A  77      15.410  76.290  47.700  1.00  0.00           N
ATOM   1187  HN  VAL A  77      15.040  76.060  48.600  1.00  0.00           H
ATOM   1188  CA  VAL A  77      14.720  75.590  46.570  1.00  0.00           C
ATOM   1189  HA  VAL A  77      15.400  75.390  45.750  1.00  0.00           H
ATOM   1190  CB  VAL A  77      14.180  74.240  46.940  1.00  0.00           C
ATOM   1191  HB  VAL A  77      13.720  74.190  47.950  1.00  0.00           H
ATOM   1192  CG1 VAL A  77      13.240  73.640  45.950  1.00  0.00           C
ATOM   1193 1HG1 VAL A  77      13.080  72.570  46.180  1.00  0.00           H
ATOM   1194 2HG1 VAL A  77      13.560  73.710  44.890  1.00  0.00           H
ATOM   1195 3HG1 VAL A  77      12.220  74.100  45.920  1.00  0.00           H
ATOM   1196  CG2 VAL A  77      15.440  73.260  47.180  1.00  0.00           C
ATOM   1197 1HG2 VAL A  77      15.130  72.220  47.400  1.00  0.00           H
ATOM   1198 2HG2 VAL A  77      16.020  73.630  48.060  1.00  0.00           H
ATOM   1199 3HG2 VAL A  77      15.990  73.240  46.220  1.00  0.00           H
ATOM   1200  C   VAL A  77      13.660  76.550  46.060  1.00  0.00           C
ATOM   1201  O   VAL A  77      12.840  77.090  46.730  1.00  0.00           O
ATOM   1202  N   ILE A  78      13.750  76.730  44.710  1.00  0.00           N
ATOM   1203  HN  ILE A  78      14.390  76.180  44.170  1.00  0.00           H
ATOM   1204  CA  ILE A  78      13.030  77.750  43.990  1.00  0.00           C
ATOM   1205  HA  ILE A  78      12.490  78.360  44.700  1.00  0.00           H
ATOM   1206  CB  ILE A  78      13.810  78.630  42.990  1.00  0.00           C
ATOM   1207  HB  ILE A  78      13.140  79.390  42.520  1.00  0.00           H
ATOM   1208  CG2 ILE A  78      14.690  79.540  43.990  1.00  0.00           C
ATOM   1209 1HG2 ILE A  78      14.200  80.090  44.810  1.00  0.00           H
ATOM   1210 2HG2 ILE A  78      15.150  80.370  43.420  1.00  0.00           H
ATOM   1211 3HG2 ILE A  78      15.540  78.970  44.420  1.00  0.00           H
ATOM   1212  CG1 ILE A  78      14.640  77.880  41.960  1.00  0.00           C
ATOM   1213 1HG1 ILE A  78      14.000  77.110  41.460  1.00  0.00           H
ATOM   1214 2HG1 ILE A  78      15.410  77.240  42.440  1.00  0.00           H
ATOM   1215  CD  ILE A  78      15.340  78.760  40.980  1.00  0.00           C
ATOM   1216  HD1 ILE A  78      16.240  79.280  41.370  1.00  0.00           H
ATOM   1217  HD2 ILE A  78      14.620  79.450  40.480  1.00  0.00           H
ATOM   1218  HD3 ILE A  78      15.640  77.970  40.260  1.00  0.00           H
ATOM   1219  C   ILE A  78      11.930  77.110  43.170  1.00  0.00           C
ATOM   1220  O   ILE A  78      11.170  77.830  42.580  1.00  0.00           O
ATOM   1221  N   GLY A  79      11.820  75.740  43.120  1.00  0.00           N
ATOM   1222  HN  GLY A  79      12.300  75.150  43.770  1.00  0.00           H
ATOM   1223  CA  GLY A  79      11.030  75.030  42.060  1.00  0.00           C
ATOM   1224  HA1 GLY A  79      11.230  75.340  41.050  1.00  0.00           H
ATOM   1225  HA2 GLY A  79       9.980  75.060  42.310  1.00  0.00           H
ATOM   1226  C   GLY A  79      11.400  73.530  42.160  1.00  0.00           C
ATOM   1227  O   GLY A  79      12.530  73.140  42.440  1.00  0.00           O
ATOM   1228  N   HSP A  80      10.370  72.670  41.910  1.00  0.00           N
ATOM   1229  HN  HSP A  80       9.440  73.000  41.770  1.00  0.00           H
ATOM   1230  CA  HSP A  80      10.560  71.250  41.910  1.00  0.00           C
ATOM   1231  HA  HSP A  80      11.580  71.060  41.590  1.00  0.00           H
ATOM   1232  CB  HSP A  80      10.160  70.490  43.250  1.00  0.00           C
ATOM   1233  HB1 HSP A  80      10.860  71.040  43.920  1.00  0.00           H
ATOM   1234  HB2 HSP A  80      10.430  69.420  43.200  1.00  0.00           H
ATOM   1235  CD2 HSP A  80       8.460  71.270  45.030  1.00  0.00           C
ATOM   1236  HD2 HSP A  80       9.080  71.730  45.800  1.00  0.00           H
ATOM   1237  CG  HSP A  80       8.830  70.710  43.820  1.00  0.00           C
ATOM   1238  NE2 HSP A  80       7.060  71.410  44.890  1.00  0.00           N
ATOM   1239  HE2 HSP A  80       6.400  71.680  45.590  1.00  0.00           H
ATOM   1240  ND1 HSP A  80       7.720  70.520  43.040  1.00  0.00           N
ATOM   1241  HD1 HSP A  80       7.630  70.070  42.140  1.00  0.00           H
ATOM   1242  CE1 HSP A  80       6.680  70.980  43.750  1.00  0.00           C
ATOM   1243  HE1 HSP A  80       5.680  71.190  43.450  1.00  0.00           H
ATOM   1244  C   HSP A  80       9.900  70.630  40.630  1.00  0.00           C
ATOM   1245  O   HSP A  80       8.900  71.150  40.150  1.00  0.00           O
ATOM   1246  N   SER A  81      10.500  69.600  40.020  1.00  0.00           N
ATOM   1247  HN  SER A  81      11.420  69.320  40.290  1.00  0.00           H
ATOM   1248  CA  SER A  81       9.850  68.940  38.770  1.00  0.00           C
ATOM   1249  HA  SER A  81       8.800  68.800  38.960  1.00  0.00           H
ATOM   1250  CB  SER A  81      10.070  69.620  37.380  1.00  0.00           C
ATOM   1251  HB1 SER A  81       9.740  70.680  37.450  1.00  0.00           H
ATOM   1252  HB2 SER A  81       9.500  69.050  36.620  1.00  0.00           H
ATOM   1253  OG  SER A  81      11.480  69.570  37.040  1.00  0.00           O
ATOM   1254  HG1 SER A  81      11.860  70.180  37.680  1.00  0.00           H
ATOM   1255  C   SER A  81      10.300  67.470  38.790  1.00  0.00           C
ATOM   1256  O   SER A  81      11.340  67.090  39.270  1.00  0.00           O
ATOM   1257  N   MET A  82       9.520  66.520  38.260  1.00  0.00           N
ATOM   1258  HN  MET A  82       8.690  66.880  37.850  1.00  0.00           H
ATOM   1259  CA  MET A  82       9.980  65.190  37.840  1.00  0.00           C
ATOM   1260  HA  MET A  82      10.820  64.940  38.480  1.00  0.00           H
ATOM   1261  CB  MET A  82       9.060  63.950  37.880  1.00  0.00           C
ATOM   1262  HB1 MET A  82       9.380  63.060  37.290  1.00  0.00           H
ATOM   1263  HB2 MET A  82       8.100  64.290  37.430  1.00  0.00           H
ATOM   1264  CG  MET A  82       8.600  63.450  39.300  1.00  0.00           C
ATOM   1265  HG1 MET A  82       8.050  62.500  39.130  1.00  0.00           H
ATOM   1266  HG2 MET A  82       7.940  64.250  39.690  1.00  0.00           H
ATOM   1267  SD  MET A  82       9.870  63.230  40.450  1.00  0.00           S
ATOM   1268  CE  MET A  82       8.810  62.660  41.860  1.00  0.00           C
ATOM   1269  HE1 MET A  82       9.450  62.650  42.760  1.00  0.00           H
ATOM   1270  HE2 MET A  82       8.320  61.680  41.640  1.00  0.00           H
ATOM   1271  HE3 MET A  82       7.960  63.320  42.150  1.00  0.00           H
ATOM   1272  C   MET A  82      10.810  65.140  36.580  1.00  0.00           C
ATOM   1273  O   MET A  82      10.530  65.920  35.670  1.00  0.00           O
ATOM   1274  N   GLN A  83      11.850  64.240  36.500  1.00  0.00           N
ATOM   1275  HN  GLN A  83      12.080  63.600  37.230  1.00  0.00           H
ATOM   1276  CA  GLN A  83      12.660  63.950  35.320  1.00  0.00           C
ATOM   1277  HA  GLN A  83      12.180  64.170  34.380  1.00  0.00           H
ATOM   1278  CB  GLN A  83      14.070  64.530  35.450  1.00  0.00           C
ATOM   1279  HB1 GLN A  83      14.780  64.040  36.150  1.00  0.00           H
ATOM   1280  HB2 GLN A  83      13.880  65.590  35.730  1.00  0.00           H
ATOM   1281  CG  GLN A  83      14.810  64.510  34.050  1.00  0.00           C
ATOM   1282  HG1 GLN A  83      14.610  65.480  33.550  1.00  0.00           H
ATOM   1283  HG2 GLN A  83      14.470  63.770  33.290  1.00  0.00           H
ATOM   1284  CD  GLN A  83      16.380  64.280  34.140  1.00  0.00           C
ATOM   1285  OE1 GLN A  83      17.120  65.030  33.470  1.00  0.00           O
ATOM   1286  NE2 GLN A  83      16.800  63.200  34.770  1.00  0.00           N
ATOM   1287 1HE2 GLN A  83      17.700  62.840  34.530  1.00  0.00           H
ATOM   1288 2HE2 GLN A  83      16.130  62.570  35.180  1.00  0.00           H
ATOM   1289  C   GLN A  83      12.650  62.470  35.220  1.00  0.00           C
ATOM   1290  O   GLN A  83      13.670  61.810  35.440  1.00  0.00           O
ATOM   1291  N   ASN A  84      11.450  61.900  34.840  1.00  0.00           N
ATOM   1292  HN  ASN A  84      10.670  62.490  34.660  1.00  0.00           H
ATOM   1293  CA  ASN A  84      11.100  60.490  35.060  1.00  0.00           C
ATOM   1294  HA  ASN A  84      10.020  60.500  35.120  1.00  0.00           H
ATOM   1295  CB  ASN A  84      11.630  59.600  33.870  1.00  0.00           C
ATOM   1296  HB1 ASN A  84      11.270  58.570  34.080  1.00  0.00           H
ATOM   1297  HB2 ASN A  84      12.720  59.580  33.650  1.00  0.00           H
ATOM   1298  CG  ASN A  84      11.070  59.880  32.480  1.00  0.00           C
ATOM   1299  OD1 ASN A  84      10.220  60.760  32.250  1.00  0.00           O
ATOM   1300  ND2 ASN A  84      11.510  59.110  31.460  1.00  0.00           N
ATOM   1301 1HD2 ASN A  84      12.170  58.370  31.610  1.00  0.00           H
ATOM   1302 2HD2 ASN A  84      11.620  59.560  30.580  1.00  0.00           H
ATOM   1303  C   ASN A  84      11.380  60.080  36.440  1.00  0.00           C
ATOM   1304  O   ASN A  84      10.890  60.620  37.400  1.00  0.00           O
ATOM   1305  N   CYS A  85      12.240  59.010  36.620  1.00  0.00           N
ATOM   1306  HN  CYS A  85      12.640  58.630  35.790  1.00  0.00           H
ATOM   1307  CA  CYS A  85      12.200  58.300  37.910  1.00  0.00           C
ATOM   1308  HA  CYS A  85      11.220  58.420  38.340  1.00  0.00           H
ATOM   1309  CB  CYS A  85      12.500  56.840  37.740  1.00  0.00           C
ATOM   1310  HB1 CYS A  85      12.390  56.300  38.700  1.00  0.00           H
ATOM   1311  HB2 CYS A  85      13.510  56.710  37.280  1.00  0.00           H
ATOM   1312  SG  CYS A  85      11.340  56.040  36.660  1.00  0.00           S
ATOM   1313  HG1 CYS A  85      12.020  56.280  35.550  1.00  0.00           H
ATOM   1314  C   CYS A  85      13.190  58.880  38.950  1.00  0.00           C
ATOM   1315  O   CYS A  85      13.390  58.320  40.070  1.00  0.00           O
ATOM   1316  N   VAL A  86      13.790  60.030  38.640  1.00  0.00           N
ATOM   1317  HN  VAL A  86      13.550  60.390  37.740  1.00  0.00           H
ATOM   1318  CA  VAL A  86      14.600  60.840  39.530  1.00  0.00           C
ATOM   1319  HA  VAL A  86      14.560  60.370  40.490  1.00  0.00           H
ATOM   1320  CB  VAL A  86      16.060  61.010  39.090  1.00  0.00           C
ATOM   1321  HB  VAL A  86      16.690  61.620  39.780  1.00  0.00           H
ATOM   1322  CG1 VAL A  86      16.680  59.570  38.970  1.00  0.00           C
ATOM   1323 1HG1 VAL A  86      16.480  58.940  39.860  1.00  0.00           H
ATOM   1324 2HG1 VAL A  86      17.750  59.750  38.760  1.00  0.00           H
ATOM   1325 3HG1 VAL A  86      16.280  59.140  38.020  1.00  0.00           H
ATOM   1326  CG2 VAL A  86      16.110  61.810  37.730  1.00  0.00           C
ATOM   1327 1HG2 VAL A  86      15.840  61.140  36.880  1.00  0.00           H
ATOM   1328 2HG2 VAL A  86      17.180  62.050  37.570  1.00  0.00           H
ATOM   1329 3HG2 VAL A  86      15.530  62.750  37.670  1.00  0.00           H
ATOM   1330  C   VAL A  86      13.940  62.230  39.700  1.00  0.00           C
ATOM   1331  O   VAL A  86      13.220  62.690  38.790  1.00  0.00           O
ATOM   1332  N   LEU A  87      14.050  62.810  40.970  1.00  0.00           N
ATOM   1333  HN  LEU A  87      14.670  62.390  41.640  1.00  0.00           H
ATOM   1334  CA  LEU A  87      13.410  64.030  41.400  1.00  0.00           C
ATOM   1335  HA  LEU A  87      12.490  64.250  40.880  1.00  0.00           H
ATOM   1336  CB  LEU A  87      13.100  63.990  42.910  1.00  0.00           C
ATOM   1337  HB1 LEU A  87      14.100  63.790  43.340  1.00  0.00           H
ATOM   1338  HB2 LEU A  87      12.410  63.120  43.020  1.00  0.00           H
ATOM   1339  CG  LEU A  87      12.480  65.170  43.630  1.00  0.00           C
ATOM   1340  HG  LEU A  87      13.220  65.990  43.720  1.00  0.00           H
ATOM   1341  CD1 LEU A  87      11.140  65.740  43.030  1.00  0.00           C
ATOM   1342 1HD1 LEU A  87      11.310  66.150  42.010  1.00  0.00           H
ATOM   1343 2HD1 LEU A  87      10.650  66.470  43.710  1.00  0.00           H
ATOM   1344 3HD1 LEU A  87      10.480  64.850  43.060  1.00  0.00           H
ATOM   1345  CD2 LEU A  87      12.070  64.720  45.060  1.00  0.00           C
ATOM   1346 1HD2 LEU A  87      11.300  63.920  44.970  1.00  0.00           H
ATOM   1347 2HD2 LEU A  87      11.720  65.620  45.610  1.00  0.00           H
ATOM   1348 3HD2 LEU A  87      12.940  64.330  45.640  1.00  0.00           H
ATOM   1349  C   LEU A  87      14.310  65.230  41.250  1.00  0.00           C
ATOM   1350  O   LEU A  87      15.420  65.290  41.810  1.00  0.00           O
ATOM   1351  N   LYS A  88      13.910  66.170  40.460  1.00  0.00           N
ATOM   1352  HN  LYS A  88      13.070  66.200  39.930  1.00  0.00           H
ATOM   1353  CA  LYS A  88      14.670  67.330  40.300  1.00  0.00           C
ATOM   1354  HA  LYS A  88      15.710  67.210  40.540  1.00  0.00           H
ATOM   1355  CB  LYS A  88      14.600  67.930  38.850  1.00  0.00           C
ATOM   1356  HB1 LYS A  88      15.170  68.880  38.860  1.00  0.00           H
ATOM   1357  HB2 LYS A  88      13.610  68.400  38.660  1.00  0.00           H
ATOM   1358  CG  LYS A  88      15.170  66.930  37.800  1.00  0.00           C
ATOM   1359  HG1 LYS A  88      14.390  66.140  37.850  1.00  0.00           H
ATOM   1360  HG2 LYS A  88      16.170  66.560  38.100  1.00  0.00           H
ATOM   1361  CD  LYS A  88      15.350  67.660  36.450  1.00  0.00           C
ATOM   1362  HD1 LYS A  88      15.510  66.970  35.600  1.00  0.00           H
ATOM   1363  HD2 LYS A  88      16.220  68.360  36.540  1.00  0.00           H
ATOM   1364  CE  LYS A  88      14.140  68.500  35.970  1.00  0.00           C
ATOM   1365  HE1 LYS A  88      13.860  69.280  36.710  1.00  0.00           H
ATOM   1366  HE2 LYS A  88      13.290  67.840  35.700  1.00  0.00           H
ATOM   1367  NZ  LYS A  88      14.450  69.050  34.710  1.00  0.00           N
ATOM   1368  HZ1 LYS A  88      14.840  68.400  34.000  1.00  0.00           H
ATOM   1369  HZ2 LYS A  88      15.180  69.750  34.910  1.00  0.00           H
ATOM   1370  HZ3 LYS A  88      13.730  69.610  34.200  1.00  0.00           H
ATOM   1371  C   LYS A  88      14.200  68.350  41.340  1.00  0.00           C
ATOM   1372  O   LYS A  88      13.070  68.660  41.510  1.00  0.00           O
ATOM   1373  N   LEU A  89      15.210  68.930  42.030  1.00  0.00           N
ATOM   1374  HN  LEU A  89      16.160  68.630  42.040  1.00  0.00           H
ATOM   1375  CA  LEU A  89      14.940  70.120  42.850  1.00  0.00           C
ATOM   1376  HA  LEU A  89      13.900  70.370  42.730  1.00  0.00           H
ATOM   1377  CB  LEU A  89      15.380  69.950  44.340  1.00  0.00           C
ATOM   1378  HB1 LEU A  89      15.230  70.930  44.860  1.00  0.00           H
ATOM   1379  HB2 LEU A  89      16.470  69.730  44.410  1.00  0.00           H
ATOM   1380  CG  LEU A  89      14.500  68.890  45.120  1.00  0.00           C
ATOM   1381  HG  LEU A  89      14.620  67.870  44.710  1.00  0.00           H
ATOM   1382  CD1 LEU A  89      14.940  68.950  46.600  1.00  0.00           C
ATOM   1383 1HD1 LEU A  89      14.940  70.000  46.950  1.00  0.00           H
ATOM   1384 2HD1 LEU A  89      15.900  68.400  46.710  1.00  0.00           H
ATOM   1385 3HD1 LEU A  89      14.160  68.420  47.190  1.00  0.00           H
ATOM   1386  CD2 LEU A  89      13.010  69.240  45.050  1.00  0.00           C
ATOM   1387 1HD2 LEU A  89      12.890  70.340  45.160  1.00  0.00           H
ATOM   1388 2HD2 LEU A  89      12.600  68.750  45.960  1.00  0.00           H
ATOM   1389 3HD2 LEU A  89      12.640  68.840  44.080  1.00  0.00           H
ATOM   1390  C   LEU A  89      15.830  71.240  42.260  1.00  0.00           C
ATOM   1391  O   LEU A  89      17.060  71.170  42.280  1.00  0.00           O
ATOM   1392  N   LYS A  90      15.240  72.380  41.940  1.00  0.00           N
ATOM   1393  HN  LYS A  90      14.270  72.460  42.140  1.00  0.00           H
ATOM   1394  CA  LYS A  90      15.910  73.530  41.440  1.00  0.00           C
ATOM   1395  HA  LYS A  90      16.910  73.250  41.140  1.00  0.00           H
ATOM   1396  CB  LYS A  90      15.290  74.230  40.220  1.00  0.00           C
ATOM   1397  HB1 LYS A  90      14.460  74.780  40.710  1.00  0.00           H
ATOM   1398  HB2 LYS A  90      14.910  73.530  39.450  1.00  0.00           H
ATOM   1399  CG  LYS A  90      16.140  75.340  39.600  1.00  0.00           C
ATOM   1400  HG1 LYS A  90      17.140  74.960  39.320  1.00  0.00           H
ATOM   1401  HG2 LYS A  90      16.430  76.100  40.360  1.00  0.00           H
ATOM   1402  CD  LYS A  90      15.400  76.030  38.510  1.00  0.00           C
ATOM   1403  HD1 LYS A  90      15.800  77.060  38.440  1.00  0.00           H
ATOM   1404  HD2 LYS A  90      14.300  76.110  38.640  1.00  0.00           H
ATOM   1405  CE  LYS A  90      15.740  75.400  37.180  1.00  0.00           C
ATOM   1406  HE1 LYS A  90      15.290  74.390  37.060  1.00  0.00           H
ATOM   1407  HE2 LYS A  90      16.850  75.390  37.200  1.00  0.00           H
ATOM   1408  NZ  LYS A  90      15.390  76.270  36.040  1.00  0.00           N
ATOM   1409  HZ1 LYS A  90      15.450  75.740  35.150  1.00  0.00           H
ATOM   1410  HZ2 LYS A  90      16.090  77.040  35.930  1.00  0.00           H
ATOM   1411  HZ3 LYS A  90      14.400  76.580  36.000  1.00  0.00           H
ATOM   1412  C   LYS A  90      16.160  74.580  42.550  1.00  0.00           C
ATOM   1413  O   LYS A  90      15.210  75.030  43.190  1.00  0.00           O
ATOM   1414  N   VAL A  91      17.490  74.890  42.860  1.00  0.00           N
ATOM   1415  HN  VAL A  91      18.230  74.540  42.300  1.00  0.00           H
ATOM   1416  CA  VAL A  91      17.950  75.860  43.860  1.00  0.00           C
ATOM   1417  HA  VAL A  91      17.090  75.900  44.520  1.00  0.00           H
ATOM   1418  CB  VAL A  91      19.130  75.420  44.760  1.00  0.00           C
ATOM   1419  HB  VAL A  91      19.220  76.260  45.480  1.00  0.00           H
ATOM   1420  CG1 VAL A  91      18.830  74.030  45.270  1.00  0.00           C
ATOM   1421 1HG1 VAL A  91      18.700  73.350  44.390  1.00  0.00           H
ATOM   1422 2HG1 VAL A  91      17.970  74.170  45.960  1.00  0.00           H
ATOM   1423 3HG1 VAL A  91      19.750  73.770  45.830  1.00  0.00           H
ATOM   1424  CG2 VAL A  91      20.450  75.290  43.980  1.00  0.00           C
ATOM   1425 1HG2 VAL A  91      20.460  74.350  43.380  1.00  0.00           H
ATOM   1426 2HG2 VAL A  91      21.380  75.180  44.570  1.00  0.00           H
ATOM   1427 3HG2 VAL A  91      20.600  76.180  43.330  1.00  0.00           H
ATOM   1428  C   VAL A  91      18.250  77.230  43.260  1.00  0.00           C
ATOM   1429  O   VAL A  91      18.270  77.400  42.070  1.00  0.00           O
ATOM   1430  N   ASP A  92      18.430  78.280  44.080  1.00  0.00           N
ATOM   1431  HN  ASP A  92      18.310  78.230  45.070  1.00  0.00           H
ATOM   1432  CA  ASP A  92      18.490  79.670  43.510  1.00  0.00           C
ATOM   1433  HA  ASP A  92      17.770  79.760  42.710  1.00  0.00           H
ATOM   1434  CB  ASP A  92      18.010  80.860  44.380  1.00  0.00           C
ATOM   1435  HB1 ASP A  92      16.940  80.710  44.680  1.00  0.00           H
ATOM   1436  HB2 ASP A  92      17.890  81.830  43.870  1.00  0.00           H
ATOM   1437  CG  ASP A  92      18.760  81.350  45.690  1.00  0.00           C
ATOM   1438  OD1 ASP A  92      19.860  80.830  46.010  1.00  0.00           O
ATOM   1439  OD2 ASP A  92      18.260  82.290  46.330  1.00  0.00           O
ATOM   1440  C   ASP A  92      19.880  80.090  42.990  1.00  0.00           C
ATOM   1441  O   ASP A  92      20.050  81.080  42.240  1.00  0.00           O
ATOM   1442  N   THR A  93      20.970  79.320  43.370  1.00  0.00           N
ATOM   1443  HN  THR A  93      20.910  78.460  43.880  1.00  0.00           H
ATOM   1444  CA  THR A  93      22.340  79.740  42.980  1.00  0.00           C
ATOM   1445  HA  THR A  93      22.300  80.470  42.180  1.00  0.00           H
ATOM   1446  CB  THR A  93      23.160  80.350  44.010  1.00  0.00           C
ATOM   1447  HB  THR A  93      23.590  79.530  44.620  1.00  0.00           H
ATOM   1448  OG1 THR A  93      22.470  81.230  44.960  1.00  0.00           O
ATOM   1449  HG1 THR A  93      21.610  80.820  45.060  1.00  0.00           H
ATOM   1450  CG2 THR A  93      24.290  81.280  43.360  1.00  0.00           C
ATOM   1451 1HG2 THR A  93      25.010  81.600  44.140  1.00  0.00           H
ATOM   1452 2HG2 THR A  93      23.810  82.250  43.090  1.00  0.00           H
ATOM   1453 3HG2 THR A  93      24.760  80.790  42.490  1.00  0.00           H
ATOM   1454  C   THR A  93      23.030  78.510  42.370  1.00  0.00           C
ATOM   1455  O   THR A  93      22.950  77.400  42.990  1.00  0.00           O
ATOM   1456  N   ALA A  94      23.660  78.710  41.210  1.00  0.00           N
ATOM   1457  HN  ALA A  94      23.690  79.580  40.720  1.00  0.00           H
ATOM   1458  CA  ALA A  94      24.390  77.570  40.580  1.00  0.00           C
ATOM   1459  HA  ALA A  94      23.720  76.730  40.650  1.00  0.00           H
ATOM   1460  CB  ALA A  94      24.640  77.760  39.050  1.00  0.00           C
ATOM   1461  HB1 ALA A  94      23.710  78.010  38.490  1.00  0.00           H
ATOM   1462  HB2 ALA A  94      24.980  76.880  38.470  1.00  0.00           H
ATOM   1463  HB3 ALA A  94      25.270  78.650  38.850  1.00  0.00           H
ATOM   1464  C   ALA A  94      25.710  77.100  41.380  1.00  0.00           C
ATOM   1465  O   ALA A  94      26.490  77.890  41.950  1.00  0.00           O
ATOM   1466  N   ASN A  95      25.930  75.770  41.460  1.00  0.00           N
ATOM   1467  HN  ASN A  95      25.190  75.260  41.030  1.00  0.00           H
ATOM   1468  CA  ASN A  95      27.040  75.100  42.040  1.00  0.00           C
ATOM   1469  HA  ASN A  95      27.070  75.390  43.080  1.00  0.00           H
ATOM   1470  CB  ASN A  95      26.890  73.500  42.100  1.00  0.00           C
ATOM   1471  HB1 ASN A  95      26.980  73.160  41.050  1.00  0.00           H
ATOM   1472  HB2 ASN A  95      25.940  73.080  42.500  1.00  0.00           H
ATOM   1473  CG  ASN A  95      28.020  72.800  42.900  1.00  0.00           C
ATOM   1474  OD1 ASN A  95      28.910  73.450  43.460  1.00  0.00           O
ATOM   1475  ND2 ASN A  95      28.020  71.510  42.830  1.00  0.00           N
ATOM   1476 1HD2 ASN A  95      27.210  70.990  42.570  1.00  0.00           H
ATOM   1477 2HD2 ASN A  95      28.810  71.020  43.180  1.00  0.00           H
ATOM   1478  C   ASN A  95      28.330  75.520  41.360  1.00  0.00           C
ATOM   1479  O   ASN A  95      28.550  75.040  40.200  1.00  0.00           O
ATOM   1480  N   PRO A  96      29.280  76.300  41.900  1.00  0.00           N
ATOM   1481  CD  PRO A  96      29.380  76.630  43.320  1.00  0.00           C
ATOM   1482  HD1 PRO A  96      29.200  75.770  44.000  1.00  0.00           H
ATOM   1483  HD2 PRO A  96      28.610  77.410  43.520  1.00  0.00           H
ATOM   1484  CA  PRO A  96      30.400  76.760  41.100  1.00  0.00           C
ATOM   1485  HA  PRO A  96      30.230  77.120  40.090  1.00  0.00           H
ATOM   1486  CB  PRO A  96      30.920  77.910  41.990  1.00  0.00           C
ATOM   1487  HB1 PRO A  96      30.230  78.780  42.000  1.00  0.00           H
ATOM   1488  HB2 PRO A  96      31.970  78.230  41.810  1.00  0.00           H
ATOM   1489  CG  PRO A  96      30.740  77.340  43.490  1.00  0.00           C
ATOM   1490  HG1 PRO A  96      31.430  76.530  43.800  1.00  0.00           H
ATOM   1491  HG2 PRO A  96      30.750  78.140  44.260  1.00  0.00           H
ATOM   1492  C   PRO A  96      31.460  75.610  40.830  1.00  0.00           C
ATOM   1493  O   PRO A  96      32.550  75.760  40.290  1.00  0.00           O
ATOM   1494  N   LYS A  97      31.210  74.430  41.380  1.00  0.00           N
ATOM   1495  HN  LYS A  97      30.450  74.380  42.030  1.00  0.00           H
ATOM   1496  CA  LYS A  97      31.950  73.260  41.230  1.00  0.00           C
ATOM   1497  HA  LYS A  97      32.990  73.470  41.030  1.00  0.00           H
ATOM   1498  CB  LYS A  97      31.880  72.500  42.530  1.00  0.00           C
ATOM   1499  HB1 LYS A  97      32.610  71.690  42.360  1.00  0.00           H
ATOM   1500  HB2 LYS A  97      30.920  71.960  42.680  1.00  0.00           H
ATOM   1501  CG  LYS A  97      32.230  73.230  43.760  1.00  0.00           C
ATOM   1502  HG1 LYS A  97      31.900  72.600  44.620  1.00  0.00           H
ATOM   1503  HG2 LYS A  97      31.780  74.250  43.760  1.00  0.00           H
ATOM   1504  CD  LYS A  97      33.750  73.530  44.000  1.00  0.00           C
ATOM   1505  HD1 LYS A  97      34.310  72.600  43.770  1.00  0.00           H
ATOM   1506  HD2 LYS A  97      33.830  73.670  45.100  1.00  0.00           H
ATOM   1507  CE  LYS A  97      34.320  74.720  43.230  1.00  0.00           C
ATOM   1508  HE1 LYS A  97      33.710  75.640  43.320  1.00  0.00           H
ATOM   1509  HE2 LYS A  97      34.500  74.400  42.180  1.00  0.00           H
ATOM   1510  NZ  LYS A  97      35.700  75.130  43.680  1.00  0.00           N
ATOM   1511  HZ1 LYS A  97      35.700  75.890  44.390  1.00  0.00           H
ATOM   1512  HZ2 LYS A  97      36.130  75.580  42.840  1.00  0.00           H
ATOM   1513  HZ3 LYS A  97      36.260  74.290  43.920  1.00  0.00           H
ATOM   1514  C   LYS A  97      31.420  72.350  40.140  1.00  0.00           C
ATOM   1515  O   LYS A  97      31.980  71.300  39.880  1.00  0.00           O
ATOM   1516  N   THR A  98      30.340  72.830  39.380  1.00  0.00           N
ATOM   1517  HN  THR A  98      29.980  73.750  39.510  1.00  0.00           H
ATOM   1518  CA  THR A  98      29.840  72.230  38.180  1.00  0.00           C
ATOM   1519  HA  THR A  98      29.550  71.210  38.380  1.00  0.00           H
ATOM   1520  CB  THR A  98      28.550  72.920  37.590  1.00  0.00           C
ATOM   1521  HB  THR A  98      28.880  73.900  37.200  1.00  0.00           H
ATOM   1522  OG1 THR A  98      27.580  73.120  38.570  1.00  0.00           O
ATOM   1523  HG1 THR A  98      27.860  73.840  39.140  1.00  0.00           H
ATOM   1524  CG2 THR A  98      27.990  72.110  36.460  1.00  0.00           C
ATOM   1525 1HG2 THR A  98      27.140  72.630  35.980  1.00  0.00           H
ATOM   1526 2HG2 THR A  98      27.540  71.140  36.750  1.00  0.00           H
ATOM   1527 3HG2 THR A  98      28.760  72.000  35.670  1.00  0.00           H
ATOM   1528  C   THR A  98      30.940  72.180  37.090  1.00  0.00           C
ATOM   1529  O   THR A  98      31.330  73.300  36.680  1.00  0.00           O
ATOM   1530  N   PRO A  99      31.520  71.060  36.700  1.00  0.00           N
ATOM   1531  CD  PRO A  99      31.140  69.790  37.190  1.00  0.00           C
ATOM   1532  HD1 PRO A  99      30.200  69.510  36.680  1.00  0.00           H
ATOM   1533  HD2 PRO A  99      31.120  69.800  38.310  1.00  0.00           H
ATOM   1534  CA  PRO A  99      32.440  71.000  35.620  1.00  0.00           C
ATOM   1535  HA  PRO A  99      32.980  71.910  35.450  1.00  0.00           H
ATOM   1536  CB  PRO A  99      33.290  69.830  36.110  1.00  0.00           C
ATOM   1537  HB1 PRO A  99      33.950  70.160  36.940  1.00  0.00           H
ATOM   1538  HB2 PRO A  99      33.910  69.370  35.310  1.00  0.00           H
ATOM   1539  CG  PRO A  99      32.340  68.870  36.770  1.00  0.00           C
ATOM   1540  HG1 PRO A  99      32.090  68.050  36.070  1.00  0.00           H
ATOM   1541  HG2 PRO A  99      32.780  68.350  37.660  1.00  0.00           H
ATOM   1542  C   PRO A  99      31.730  70.710  34.330  1.00  0.00           C
ATOM   1543  O   PRO A  99      30.480  70.810  34.260  1.00  0.00           O
ATOM   1544  N   LYS A 100      32.340  70.090  33.340  1.00  0.00           N
ATOM   1545  HN  LYS A 100      33.310  69.940  33.520  1.00  0.00           H
ATOM   1546  CA  LYS A 100      31.820  69.360  32.240  1.00  0.00           C
ATOM   1547  HA  LYS A 100      31.060  69.990  31.790  1.00  0.00           H
ATOM   1548  CB  LYS A 100      32.990  69.240  31.230  1.00  0.00           C
ATOM   1549  HB1 LYS A 100      32.830  68.450  30.460  1.00  0.00           H
ATOM   1550  HB2 LYS A 100      33.840  68.870  31.840  1.00  0.00           H
ATOM   1551  CG  LYS A 100      33.420  70.700  30.620  1.00  0.00           C
ATOM   1552  HG1 LYS A 100      33.560  71.410  31.460  1.00  0.00           H
ATOM   1553  HG2 LYS A 100      32.590  70.980  29.930  1.00  0.00           H
ATOM   1554  CD  LYS A 100      34.750  70.770  29.820  1.00  0.00           C
ATOM   1555  HD1 LYS A 100      35.530  70.670  30.600  1.00  0.00           H
ATOM   1556  HD2 LYS A 100      34.880  71.780  29.390  1.00  0.00           H
ATOM   1557  CE  LYS A 100      34.780  69.800  28.680  1.00  0.00           C
ATOM   1558  HE1 LYS A 100      34.130  70.090  27.830  1.00  0.00           H
ATOM   1559  HE2 LYS A 100      34.510  68.730  28.840  1.00  0.00           H
ATOM   1560  NZ  LYS A 100      36.200  69.730  28.240  1.00  0.00           N
ATOM   1561  HZ1 LYS A 100      36.820  69.360  28.990  1.00  0.00           H
ATOM   1562  HZ2 LYS A 100      36.530  70.650  27.860  1.00  0.00           H
ATOM   1563  HZ3 LYS A 100      36.280  69.050  27.460  1.00  0.00           H
ATOM   1564  C   LYS A 100      31.020  68.140  32.570  1.00  0.00           C
ATOM   1565  O   LYS A 100      31.480  67.220  33.230  1.00  0.00           O
ATOM   1566  N   TYR A 101      29.800  68.070  32.110  1.00  0.00           N
ATOM   1567  HN  TYR A 101      29.350  68.800  31.610  1.00  0.00           H
ATOM   1568  CA  TYR A 101      29.020  66.860  32.470  1.00  0.00           C
ATOM   1569  HA  TYR A 101      29.730  66.060  32.570  1.00  0.00           H
ATOM   1570  CB  TYR A 101      28.340  67.120  33.810  1.00  0.00           C
ATOM   1571  HB1 TYR A 101      29.140  67.580  34.430  1.00  0.00           H
ATOM   1572  HB2 TYR A 101      28.170  66.100  34.210  1.00  0.00           H
ATOM   1573  CG  TYR A 101      27.040  68.070  33.770  1.00  0.00           C
ATOM   1574  CD1 TYR A 101      25.750  67.490  33.840  1.00  0.00           C
ATOM   1575  HD1 TYR A 101      25.620  66.440  34.030  1.00  0.00           H
ATOM   1576  CE1 TYR A 101      24.610  68.320  33.850  1.00  0.00           C
ATOM   1577  HE1 TYR A 101      23.650  67.830  33.850  1.00  0.00           H
ATOM   1578  CZ  TYR A 101      24.780  69.650  33.960  1.00  0.00           C
ATOM   1579  OH  TYR A 101      23.610  70.460  33.930  1.00  0.00           O
ATOM   1580  HH  TYR A 101      23.790  71.350  34.230  1.00  0.00           H
ATOM   1581  CD2 TYR A 101      27.200  69.440  33.960  1.00  0.00           C
ATOM   1582  HD2 TYR A 101      28.150  69.950  34.050  1.00  0.00           H
ATOM   1583  CE2 TYR A 101      26.050  70.320  34.040  1.00  0.00           C
ATOM   1584  HE2 TYR A 101      26.150  71.390  34.040  1.00  0.00           H
ATOM   1585  C   TYR A 101      28.070  66.420  31.340  1.00  0.00           C
ATOM   1586  O   TYR A 101      27.620  67.100  30.400  1.00  0.00           O
ATOM   1587  N   LYS A 102      27.820  65.090  31.440  1.00  0.00           N
ATOM   1588  HN  LYS A 102      28.320  64.540  32.110  1.00  0.00           H
ATOM   1589  CA  LYS A 102      26.790  64.460  30.620  1.00  0.00           C
ATOM   1590  HA  LYS A 102      25.960  65.140  30.540  1.00  0.00           H
ATOM   1591  CB  LYS A 102      27.310  64.130  29.240  1.00  0.00           C
ATOM   1592  HB1 LYS A 102      27.630  65.100  28.810  1.00  0.00           H
ATOM   1593  HB2 LYS A 102      26.550  63.640  28.600  1.00  0.00           H
ATOM   1594  CG  LYS A 102      28.470  63.190  29.230  1.00  0.00           C
ATOM   1595  HG1 LYS A 102      28.070  62.210  29.600  1.00  0.00           H
ATOM   1596  HG2 LYS A 102      29.270  63.560  29.900  1.00  0.00           H
ATOM   1597  CD  LYS A 102      29.030  62.910  27.820  1.00  0.00           C
ATOM   1598  HD1 LYS A 102      29.240  63.870  27.300  1.00  0.00           H
ATOM   1599  HD2 LYS A 102      28.180  62.460  27.270  1.00  0.00           H
ATOM   1600  CE  LYS A 102      30.300  62.000  27.780  1.00  0.00           C
ATOM   1601  HE1 LYS A 102      30.020  60.960  28.080  1.00  0.00           H
ATOM   1602  HE2 LYS A 102      31.140  62.330  28.430  1.00  0.00           H
ATOM   1603  NZ  LYS A 102      30.690  61.980  26.360  1.00  0.00           N
ATOM   1604  HZ1 LYS A 102      31.590  61.460  26.300  1.00  0.00           H
ATOM   1605  HZ2 LYS A 102      30.880  62.980  26.140  1.00  0.00           H
ATOM   1606  HZ3 LYS A 102      29.960  61.530  25.770  1.00  0.00           H
ATOM   1607  C   LYS A 102      26.330  63.220  31.320  1.00  0.00           C
ATOM   1608  O   LYS A 102      26.950  62.690  32.180  1.00  0.00           O
ATOM   1609  N   PHE A 103      25.130  62.800  30.950  1.00  0.00           N
ATOM   1610  HN  PHE A 103      24.720  63.270  30.180  1.00  0.00           H
ATOM   1611  CA  PHE A 103      24.380  61.690  31.580  1.00  0.00           C
ATOM   1612  HA  PHE A 103      24.940  61.310  32.420  1.00  0.00           H
ATOM   1613  CB  PHE A 103      22.960  61.960  31.990  1.00  0.00           C
ATOM   1614  HB1 PHE A 103      22.530  61.060  32.470  1.00  0.00           H
ATOM   1615  HB2 PHE A 103      22.290  62.080  31.110  1.00  0.00           H
ATOM   1616  CG  PHE A 103      22.840  63.060  33.050  1.00  0.00           C
ATOM   1617  CD1 PHE A 103      23.830  63.540  33.890  1.00  0.00           C
ATOM   1618  HD1 PHE A 103      24.860  63.210  33.950  1.00  0.00           H
ATOM   1619  CE1 PHE A 103      23.580  64.410  34.950  1.00  0.00           C
ATOM   1620  HE1 PHE A 103      24.350  64.740  35.630  1.00  0.00           H
ATOM   1621  CZ  PHE A 103      22.270  64.900  35.170  1.00  0.00           C
ATOM   1622  HZ  PHE A 103      22.150  65.690  35.900  1.00  0.00           H
ATOM   1623  CD2 PHE A 103      21.540  63.610  33.200  1.00  0.00           C
ATOM   1624  HD2 PHE A 103      20.800  63.200  32.520  1.00  0.00           H
ATOM   1625  CE2 PHE A 103      21.240  64.510  34.270  1.00  0.00           C
ATOM   1626  HE2 PHE A 103      20.230  64.880  34.220  1.00  0.00           H
ATOM   1627  C   PHE A 103      24.310  60.580  30.550  1.00  0.00           C
ATOM   1628  O   PHE A 103      24.080  60.840  29.390  1.00  0.00           O
ATOM   1629  N   VAL A 104      24.710  59.390  30.930  1.00  0.00           N
ATOM   1630  HN  VAL A 104      25.140  59.160  31.800  1.00  0.00           H
ATOM   1631  CA  VAL A 104      24.890  58.290  30.000  1.00  0.00           C
ATOM   1632  HA  VAL A 104      24.380  58.550  29.090  1.00  0.00           H
ATOM   1633  CB  VAL A 104      26.370  58.070  29.630  1.00  0.00           C
ATOM   1634  HB  VAL A 104      26.370  57.260  28.870  1.00  0.00           H
ATOM   1635  CG1 VAL A 104      27.000  59.320  29.040  1.00  0.00           C
ATOM   1636 1HG1 VAL A 104      28.060  59.190  28.760  1.00  0.00           H
ATOM   1637 2HG1 VAL A 104      26.830  60.180  29.720  1.00  0.00           H
ATOM   1638 3HG1 VAL A 104      26.500  59.680  28.110  1.00  0.00           H
ATOM   1639  CG2 VAL A 104      27.270  57.670  30.770  1.00  0.00           C
ATOM   1640 1HG2 VAL A 104      28.310  57.520  30.430  1.00  0.00           H
ATOM   1641 2HG2 VAL A 104      26.780  56.800  31.250  1.00  0.00           H
ATOM   1642 3HG2 VAL A 104      27.230  58.520  31.490  1.00  0.00           H
ATOM   1643  C   VAL A 104      24.170  57.030  30.460  1.00  0.00           C
ATOM   1644  O   VAL A 104      23.890  56.830  31.650  1.00  0.00           O
ATOM   1645  N   ARG A 105      24.000  56.000  29.530  1.00  0.00           N
ATOM   1646  HN  ARG A 105      24.230  56.230  28.590  1.00  0.00           H
ATOM   1647  CA  ARG A 105      23.510  54.720  29.770  1.00  0.00           C
ATOM   1648  HA  ARG A 105      23.240  54.510  30.800  1.00  0.00           H
ATOM   1649  CB  ARG A 105      22.440  54.300  28.680  1.00  0.00           C
ATOM   1650  HB1 ARG A 105      22.810  54.060  27.660  1.00  0.00           H
ATOM   1651  HB2 ARG A 105      21.810  55.210  28.630  1.00  0.00           H
ATOM   1652  CG  ARG A 105      21.530  53.110  29.020  1.00  0.00           C
ATOM   1653  HG1 ARG A 105      22.150  52.280  29.410  1.00  0.00           H
ATOM   1654  HG2 ARG A 105      21.050  52.780  28.070  1.00  0.00           H
ATOM   1655  CD  ARG A 105      20.440  53.560  30.000  1.00  0.00           C
ATOM   1656  HD1 ARG A 105      19.840  54.200  29.320  1.00  0.00           H
ATOM   1657  HD2 ARG A 105      20.890  53.930  30.950  1.00  0.00           H
ATOM   1658  NE  ARG A 105      19.760  52.240  30.240  1.00  0.00           N
ATOM   1659  HE  ARG A 105      19.880  51.480  29.610  1.00  0.00           H
ATOM   1660  CZ  ARG A 105      18.760  52.170  31.110  1.00  0.00           C
ATOM   1661  NH1 ARG A 105      18.340  53.240  31.780  1.00  0.00           N
ATOM   1662 1HH1 ARG A 105      18.780  54.140  31.730  1.00  0.00           H
ATOM   1663 2HH1 ARG A 105      17.560  53.170  32.400  1.00  0.00           H
ATOM   1664  NH2 ARG A 105      18.100  51.060  31.350  1.00  0.00           N
ATOM   1665 1HH2 ARG A 105      18.150  50.260  30.750  1.00  0.00           H
ATOM   1666 2HH2 ARG A 105      17.490  51.020  32.130  1.00  0.00           H
ATOM   1667  C   ARG A 105      24.710  53.850  29.420  1.00  0.00           C
ATOM   1668  O   ARG A 105      25.490  54.110  28.530  1.00  0.00           O
ATOM   1669  N   ILE A 106      24.820  52.790  30.130  1.00  0.00           N
ATOM   1670  HN  ILE A 106      24.090  52.530  30.760  1.00  0.00           H
ATOM   1671  CA  ILE A 106      25.900  51.830  29.900  1.00  0.00           C
ATOM   1672  HA  ILE A 106      26.620  52.170  29.170  1.00  0.00           H
ATOM   1673  CB  ILE A 106      26.630  51.720  31.200  1.00  0.00           C
ATOM   1674  HB  ILE A 106      27.200  50.770  31.130  1.00  0.00           H
ATOM   1675  CG2 ILE A 106      27.730  52.840  31.290  1.00  0.00           C
ATOM   1676 1HG2 ILE A 106      27.410  53.900  31.350  1.00  0.00           H
ATOM   1677 2HG2 ILE A 106      28.320  52.730  30.350  1.00  0.00           H
ATOM   1678 3HG2 ILE A 106      28.450  52.570  32.090  1.00  0.00           H
ATOM   1679  CG1 ILE A 106      25.800  51.820  32.380  1.00  0.00           C
ATOM   1680 1HG1 ILE A 106      24.920  51.180  32.140  1.00  0.00           H
ATOM   1681 2HG1 ILE A 106      25.480  52.860  32.600  1.00  0.00           H
ATOM   1682  CD  ILE A 106      26.420  51.190  33.570  1.00  0.00           C
ATOM   1683  HD1 ILE A 106      26.610  50.110  33.400  1.00  0.00           H
ATOM   1684  HD2 ILE A 106      25.910  51.280  34.550  1.00  0.00           H
ATOM   1685  HD3 ILE A 106      27.440  51.620  33.700  1.00  0.00           H
ATOM   1686  C   ILE A 106      25.310  50.500  29.530  1.00  0.00           C
ATOM   1687  O   ILE A 106      24.270  50.130  30.070  1.00  0.00           O
ATOM   1688  N   GLN A 107      26.010  49.870  28.530  1.00  0.00           N
ATOM   1689  HN  GLN A 107      26.830  50.260  28.130  1.00  0.00           H
ATOM   1690  CA  GLN A 107      25.890  48.510  28.040  1.00  0.00           C
ATOM   1691  HA  GLN A 107      24.920  48.530  27.580  1.00  0.00           H
ATOM   1692  CB  GLN A 107      26.870  48.260  26.880  1.00  0.00           C
ATOM   1693  HB1 GLN A 107      26.910  47.200  26.560  1.00  0.00           H
ATOM   1694  HB2 GLN A 107      27.870  48.520  27.280  1.00  0.00           H
ATOM   1695  CG  GLN A 107      26.630  49.240  25.660  1.00  0.00           C
ATOM   1696  HG1 GLN A 107      27.350  48.960  24.860  1.00  0.00           H
ATOM   1697  HG2 GLN A 107      26.970  50.260  25.930  1.00  0.00           H
ATOM   1698  CD  GLN A 107      25.210  49.290  25.130  1.00  0.00           C
ATOM   1699  OE1 GLN A 107      24.580  50.310  24.880  1.00  0.00           O
ATOM   1700  NE2 GLN A 107      24.670  48.070  24.900  1.00  0.00           N
ATOM   1701 1HE2 GLN A 107      23.770  47.960  24.470  1.00  0.00           H
ATOM   1702 2HE2 GLN A 107      25.250  47.260  24.800  1.00  0.00           H
ATOM   1703  C   GLN A 107      25.830  47.460  29.110  1.00  0.00           C
ATOM   1704  O   GLN A 107      26.380  47.680  30.230  1.00  0.00           O
ATOM   1705  N   PRO A 108      25.240  46.350  28.880  1.00  0.00           N
ATOM   1706  CD  PRO A 108      24.220  46.150  27.820  1.00  0.00           C
ATOM   1707  HD1 PRO A 108      24.550  46.450  26.810  1.00  0.00           H
ATOM   1708  HD2 PRO A 108      23.210  46.490  28.150  1.00  0.00           H
ATOM   1709  CA  PRO A 108      25.540  45.170  29.650  1.00  0.00           C
ATOM   1710  HA  PRO A 108      25.500  45.370  30.710  1.00  0.00           H
ATOM   1711  CB  PRO A 108      24.440  44.190  29.220  1.00  0.00           C
ATOM   1712  HB1 PRO A 108      23.610  44.350  29.950  1.00  0.00           H
ATOM   1713  HB2 PRO A 108      24.710  43.120  29.340  1.00  0.00           H
ATOM   1714  CG  PRO A 108      24.020  44.570  27.810  1.00  0.00           C
ATOM   1715  HG1 PRO A 108      24.750  44.290  27.020  1.00  0.00           H
ATOM   1716  HG2 PRO A 108      22.970  44.350  27.530  1.00  0.00           H
ATOM   1717  C   PRO A 108      27.050  44.750  29.340  1.00  0.00           C
ATOM   1718  O   PRO A 108      27.430  44.800  28.180  1.00  0.00           O
ATOM   1719  N   GLY A 109      27.790  44.440  30.460  1.00  0.00           N
ATOM   1720  HN  GLY A 109      27.280  44.480  31.320  1.00  0.00           H
ATOM   1721  CA  GLY A 109      29.210  44.230  30.410  1.00  0.00           C
ATOM   1722  HA1 GLY A 109      29.590  43.890  29.450  1.00  0.00           H
ATOM   1723  HA2 GLY A 109      29.410  43.550  31.220  1.00  0.00           H
ATOM   1724  C   GLY A 109      30.080  45.350  30.790  1.00  0.00           C
ATOM   1725  O   GLY A 109      31.300  45.210  31.100  1.00  0.00           O
ATOM   1726  N   GLN A 110      29.440  46.590  30.900  1.00  0.00           N
ATOM   1727  HN  GLN A 110      28.550  46.640  30.470  1.00  0.00           H
ATOM   1728  CA  GLN A 110      30.230  47.820  31.010  1.00  0.00           C
ATOM   1729  HA  GLN A 110      31.020  47.660  30.290  1.00  0.00           H
ATOM   1730  CB  GLN A 110      29.400  49.090  30.570  1.00  0.00           C
ATOM   1731  HB1 GLN A 110      28.610  49.150  31.350  1.00  0.00           H
ATOM   1732  HB2 GLN A 110      28.810  48.860  29.660  1.00  0.00           H
ATOM   1733  CG  GLN A 110      30.240  50.330  30.220  1.00  0.00           C
ATOM   1734  HG1 GLN A 110      30.790  50.680  31.110  1.00  0.00           H
ATOM   1735  HG2 GLN A 110      29.520  51.130  29.950  1.00  0.00           H
ATOM   1736  CD  GLN A 110      31.340  50.030  29.120  1.00  0.00           C
ATOM   1737  OE1 GLN A 110      32.570  50.080  29.320  1.00  0.00           O
ATOM   1738  NE2 GLN A 110      30.860  49.670  27.880  1.00  0.00           N
ATOM   1739 1HE2 GLN A 110      31.490  49.680  27.100  1.00  0.00           H
ATOM   1740 2HE2 GLN A 110      29.900  49.390  27.820  1.00  0.00           H
ATOM   1741  C   GLN A 110      30.690  48.060  32.450  1.00  0.00           C
ATOM   1742  O   GLN A 110      29.930  47.870  33.390  1.00  0.00           O
ATOM   1743  N   THR A 111      31.870  48.610  32.580  1.00  0.00           N
ATOM   1744  HN  THR A 111      32.530  48.670  31.830  1.00  0.00           H
ATOM   1745  CA  THR A 111      32.540  48.900  33.840  1.00  0.00           C
ATOM   1746  HA  THR A 111      32.060  48.360  34.640  1.00  0.00           H
ATOM   1747  CB  THR A 111      33.990  48.520  33.840  1.00  0.00           C
ATOM   1748  HB  THR A 111      34.600  48.840  34.710  1.00  0.00           H
ATOM   1749  OG1 THR A 111      34.610  49.060  32.690  1.00  0.00           O
ATOM   1750  HG1 THR A 111      35.540  48.820  32.810  1.00  0.00           H
ATOM   1751  CG2 THR A 111      34.050  46.990  33.680  1.00  0.00           C
ATOM   1752 1HG2 THR A 111      33.380  46.790  32.820  1.00  0.00           H
ATOM   1753 2HG2 THR A 111      33.710  46.480  34.610  1.00  0.00           H
ATOM   1754 3HG2 THR A 111      35.030  46.550  33.410  1.00  0.00           H
ATOM   1755  C   THR A 111      32.350  50.410  34.160  1.00  0.00           C
ATOM   1756  O   THR A 111      32.450  51.260  33.340  1.00  0.00           O
ATOM   1757  N   PHE A 112      32.040  50.710  35.420  1.00  0.00           N
ATOM   1758  HN  PHE A 112      31.990  49.970  36.090  1.00  0.00           H
ATOM   1759  CA  PHE A 112      31.720  52.030  35.940  1.00  0.00           C
ATOM   1760  HA  PHE A 112      32.380  52.740  35.450  1.00  0.00           H
ATOM   1761  CB  PHE A 112      30.240  52.410  35.640  1.00  0.00           C
ATOM   1762  HB1 PHE A 112      30.090  52.260  34.550  1.00  0.00           H
ATOM   1763  HB2 PHE A 112      30.130  53.500  35.810  1.00  0.00           H
ATOM   1764  CG  PHE A 112      29.190  51.610  36.400  1.00  0.00           C
ATOM   1765  CD1 PHE A 112      28.470  52.240  37.460  1.00  0.00           C
ATOM   1766  HD1 PHE A 112      28.660  53.260  37.750  1.00  0.00           H
ATOM   1767  CE1 PHE A 112      27.510  51.480  38.200  1.00  0.00           C
ATOM   1768  HE1 PHE A 112      26.910  51.850  39.020  1.00  0.00           H
ATOM   1769  CZ  PHE A 112      27.270  50.150  37.820  1.00  0.00           C
ATOM   1770  HZ  PHE A 112      26.530  49.600  38.380  1.00  0.00           H
ATOM   1771  CD2 PHE A 112      28.850  50.290  36.030  1.00  0.00           C
ATOM   1772  HD2 PHE A 112      29.420  49.900  35.200  1.00  0.00           H
ATOM   1773  CE2 PHE A 112      27.770  49.580  36.630  1.00  0.00           C
ATOM   1774  HE2 PHE A 112      27.470  48.590  36.330  1.00  0.00           H
ATOM   1775  C   PHE A 112      32.110  52.200  37.430  1.00  0.00           C
ATOM   1776  O   PHE A 112      32.170  51.210  38.150  1.00  0.00           O
ATOM   1777  N   SER A 113      32.430  53.420  37.870  1.00  0.00           N
ATOM   1778  HN  SER A 113      32.290  54.280  37.390  1.00  0.00           H
ATOM   1779  CA  SER A 113      33.000  53.680  39.190  1.00  0.00           C
ATOM   1780  HA  SER A 113      33.250  52.770  39.720  1.00  0.00           H
ATOM   1781  CB  SER A 113      34.190  54.710  39.130  1.00  0.00           C
ATOM   1782  HB1 SER A 113      34.500  54.910  40.180  1.00  0.00           H
ATOM   1783  HB2 SER A 113      33.810  55.670  38.740  1.00  0.00           H
ATOM   1784  OG  SER A 113      35.210  54.220  38.310  1.00  0.00           O
ATOM   1785  HG1 SER A 113      34.700  53.810  37.610  1.00  0.00           H
ATOM   1786  C   SER A 113      31.830  54.290  39.940  1.00  0.00           C
ATOM   1787  O   SER A 113      31.360  55.360  39.570  1.00  0.00           O
ATOM   1788  N   VAL A 114      31.410  53.620  41.090  1.00  0.00           N
ATOM   1789  HN  VAL A 114      31.880  52.790  41.360  1.00  0.00           H
ATOM   1790  CA  VAL A 114      30.360  54.100  42.050  1.00  0.00           C
ATOM   1791  HA  VAL A 114      29.880  54.950  41.590  1.00  0.00           H
ATOM   1792  CB  VAL A 114      29.260  53.010  42.350  1.00  0.00           C
ATOM   1793  HB  VAL A 114      29.870  52.200  42.800  1.00  0.00           H
ATOM   1794  CG1 VAL A 114      28.180  53.480  43.400  1.00  0.00           C
ATOM   1795 1HG1 VAL A 114      27.370  52.720  43.460  1.00  0.00           H
ATOM   1796 2HG1 VAL A 114      27.670  54.370  42.990  1.00  0.00           H
ATOM   1797 3HG1 VAL A 114      28.610  53.780  44.370  1.00  0.00           H
ATOM   1798  CG2 VAL A 114      28.510  52.590  41.050  1.00  0.00           C
ATOM   1799 1HG2 VAL A 114      28.050  53.500  40.620  1.00  0.00           H
ATOM   1800 2HG2 VAL A 114      27.770  51.830  41.390  1.00  0.00           H
ATOM   1801 3HG2 VAL A 114      29.240  52.190  40.320  1.00  0.00           H
ATOM   1802  C   VAL A 114      31.010  54.640  43.330  1.00  0.00           C
ATOM   1803  O   VAL A 114      32.000  54.080  43.750  1.00  0.00           O
ATOM   1804  N   LEU A 115      30.470  55.810  43.870  1.00  0.00           N
ATOM   1805  HN  LEU A 115      29.560  56.120  43.580  1.00  0.00           H
ATOM   1806  CA  LEU A 115      31.000  56.500  44.970  1.00  0.00           C
ATOM   1807  HA  LEU A 115      31.910  56.060  45.360  1.00  0.00           H
ATOM   1808  CB  LEU A 115      31.280  57.970  44.550  1.00  0.00           C
ATOM   1809  HB1 LEU A 115      30.310  58.330  44.150  1.00  0.00           H
ATOM   1810  HB2 LEU A 115      31.980  58.090  43.690  1.00  0.00           H
ATOM   1811  CG  LEU A 115      31.710  59.070  45.640  1.00  0.00           C
ATOM   1812  HG  LEU A 115      31.040  58.870  46.500  1.00  0.00           H
ATOM   1813  CD1 LEU A 115      33.120  58.810  46.080  1.00  0.00           C
ATOM   1814 1HD1 LEU A 115      33.810  59.090  45.250  1.00  0.00           H
ATOM   1815 2HD1 LEU A 115      33.290  57.770  46.440  1.00  0.00           H
ATOM   1816 3HD1 LEU A 115      33.320  59.430  46.980  1.00  0.00           H
ATOM   1817  CD2 LEU A 115      31.540  60.490  45.110  1.00  0.00           C
ATOM   1818 1HD2 LEU A 115      32.140  60.690  44.190  1.00  0.00           H
ATOM   1819 2HD2 LEU A 115      31.690  61.180  45.970  1.00  0.00           H
ATOM   1820 3HD2 LEU A 115      30.490  60.560  44.760  1.00  0.00           H
ATOM   1821  C   LEU A 115      30.030  56.470  46.130  1.00  0.00           C
ATOM   1822  O   LEU A 115      28.930  56.960  46.100  1.00  0.00           O
ATOM   1823  N   ALA A 116      30.490  55.940  47.310  1.00  0.00           N
ATOM   1824  HN  ALA A 116      31.440  55.700  47.450  1.00  0.00           H
ATOM   1825  CA  ALA A 116      29.720  55.930  48.500  1.00  0.00           C
ATOM   1826  HA  ALA A 116      28.760  55.460  48.300  1.00  0.00           H
ATOM   1827  CB  ALA A 116      30.400  54.940  49.500  1.00  0.00           C
ATOM   1828  HB1 ALA A 116      29.890  54.910  50.490  1.00  0.00           H
ATOM   1829  HB2 ALA A 116      31.470  55.200  49.640  1.00  0.00           H
ATOM   1830  HB3 ALA A 116      30.320  53.900  49.130  1.00  0.00           H
ATOM   1831  C   ALA A 116      29.650  57.250  49.230  1.00  0.00           C
ATOM   1832  O   ALA A 116      30.710  57.950  49.380  1.00  0.00           O
ATOM   1833  N   CYS A 117      28.430  57.750  49.630  1.00  0.00           N
ATOM   1834  HN  CYS A 117      27.630  57.190  49.440  1.00  0.00           H
ATOM   1835  CA  CYS A 117      28.320  59.070  50.330  1.00  0.00           C
ATOM   1836  HA  CYS A 117      29.340  59.320  50.580  1.00  0.00           H
ATOM   1837  CB  CYS A 117      27.570  60.100  49.430  1.00  0.00           C
ATOM   1838  HB1 CYS A 117      27.620  61.070  49.960  1.00  0.00           H
ATOM   1839  HB2 CYS A 117      26.520  59.760  49.320  1.00  0.00           H
ATOM   1840  SG  CYS A 117      28.300  60.180  47.750  1.00  0.00           S
ATOM   1841  HG1 CYS A 117      27.470  59.380  47.090  1.00  0.00           H
ATOM   1842  C   CYS A 117      27.330  58.860  51.590  1.00  0.00           C
ATOM   1843  O   CYS A 117      26.370  58.050  51.490  1.00  0.00           O
ATOM   1844  N   TYR A 118      27.650  59.480  52.730  1.00  0.00           N
ATOM   1845  HN  TYR A 118      28.430  60.080  52.820  1.00  0.00           H
ATOM   1846  CA  TYR A 118      26.890  59.410  53.940  1.00  0.00           C
ATOM   1847  HA  TYR A 118      25.970  58.920  53.680  1.00  0.00           H
ATOM   1848  CB  TYR A 118      27.450  58.570  55.220  1.00  0.00           C
ATOM   1849  HB1 TYR A 118      26.700  58.600  56.030  1.00  0.00           H
ATOM   1850  HB2 TYR A 118      28.330  59.130  55.600  1.00  0.00           H
ATOM   1851  CG  TYR A 118      27.750  57.130  54.840  1.00  0.00           C
ATOM   1852  CD1 TYR A 118      29.010  56.620  55.040  1.00  0.00           C
ATOM   1853  HD1 TYR A 118      29.760  57.280  55.460  1.00  0.00           H
ATOM   1854  CE1 TYR A 118      29.290  55.350  54.610  1.00  0.00           C
ATOM   1855  HE1 TYR A 118      30.290  54.970  54.800  1.00  0.00           H
ATOM   1856  CZ  TYR A 118      28.320  54.530  54.010  1.00  0.00           C
ATOM   1857  OH  TYR A 118      28.540  53.290  53.380  1.00  0.00           O
ATOM   1858  HH  TYR A 118      29.460  53.030  53.500  1.00  0.00           H
ATOM   1859  CD2 TYR A 118      26.740  56.400  54.220  1.00  0.00           C
ATOM   1860  HD2 TYR A 118      25.770  56.870  54.110  1.00  0.00           H
ATOM   1861  CE2 TYR A 118      27.050  55.090  53.820  1.00  0.00           C
ATOM   1862  HE2 TYR A 118      26.260  54.490  53.400  1.00  0.00           H
ATOM   1863  C   TYR A 118      26.570  60.840  54.340  1.00  0.00           C
ATOM   1864  O   TYR A 118      27.450  61.650  54.610  1.00  0.00           O
ATOM   1865  N   ASN A 119      25.240  61.180  54.520  1.00  0.00           N
ATOM   1866  HN  ASN A 119      24.520  60.490  54.550  1.00  0.00           H
ATOM   1867  CA  ASN A 119      24.820  62.510  54.770  1.00  0.00           C
ATOM   1868  HA  ASN A 119      23.770  62.700  54.630  1.00  0.00           H
ATOM   1869  CB  ASN A 119      25.080  62.940  56.220  1.00  0.00           C
ATOM   1870  HB1 ASN A 119      24.780  64.000  56.390  1.00  0.00           H
ATOM   1871  HB2 ASN A 119      26.090  62.670  56.600  1.00  0.00           H
ATOM   1872  CG  ASN A 119      24.120  62.140  57.120  1.00  0.00           C
ATOM   1873  OD1 ASN A 119      24.530  61.280  57.900  1.00  0.00           O
ATOM   1874  ND2 ASN A 119      22.780  62.250  56.810  1.00  0.00           N
ATOM   1875 1HD2 ASN A 119      22.520  62.850  56.060  1.00  0.00           H
ATOM   1876 2HD2 ASN A 119      22.140  61.590  57.190  1.00  0.00           H
ATOM   1877  C   ASN A 119      25.380  63.550  53.870  1.00  0.00           C
ATOM   1878  O   ASN A 119      25.810  64.650  54.300  1.00  0.00           O
ATOM   1879  N   GLY A 120      25.410  63.230  52.510  1.00  0.00           N
ATOM   1880  HN  GLY A 120      25.070  62.320  52.290  1.00  0.00           H
ATOM   1881  CA  GLY A 120      25.860  64.220  51.560  1.00  0.00           C
ATOM   1882  HA1 GLY A 120      25.570  65.230  51.800  1.00  0.00           H
ATOM   1883  HA2 GLY A 120      25.410  63.880  50.630  1.00  0.00           H
ATOM   1884  C   GLY A 120      27.450  64.350  51.340  1.00  0.00           C
ATOM   1885  O   GLY A 120      27.920  64.970  50.330  1.00  0.00           O
ATOM   1886  N   SER A 121      28.190  63.610  52.240  1.00  0.00           N
ATOM   1887  HN  SER A 121      27.660  63.020  52.840  1.00  0.00           H
ATOM   1888  CA  SER A 121      29.680  63.610  52.240  1.00  0.00           C
ATOM   1889  HA  SER A 121      30.020  64.470  51.680  1.00  0.00           H
ATOM   1890  CB  SER A 121      30.260  63.750  53.660  1.00  0.00           C
ATOM   1891  HB1 SER A 121      31.330  63.450  53.660  1.00  0.00           H
ATOM   1892  HB2 SER A 121      29.720  63.010  54.290  1.00  0.00           H
ATOM   1893  OG  SER A 121      29.990  65.040  54.180  1.00  0.00           O
ATOM   1894  HG1 SER A 121      29.040  65.160  54.290  1.00  0.00           H
ATOM   1895  C   SER A 121      30.130  62.340  51.650  1.00  0.00           C
ATOM   1896  O   SER A 121      29.960  61.300  52.330  1.00  0.00           O
ATOM   1897  N   PRO A 122      30.790  62.340  50.500  1.00  0.00           N
ATOM   1898  CD  PRO A 122      30.730  63.440  49.420  1.00  0.00           C
ATOM   1899  HD1 PRO A 122      31.240  64.320  49.880  1.00  0.00           H
ATOM   1900  HD2 PRO A 122      29.650  63.640  49.300  1.00  0.00           H
ATOM   1901  CA  PRO A 122      31.670  61.230  49.960  1.00  0.00           C
ATOM   1902  HA  PRO A 122      31.100  60.450  49.470  1.00  0.00           H
ATOM   1903  CB  PRO A 122      32.480  61.920  48.860  1.00  0.00           C
ATOM   1904  HB1 PRO A 122      32.770  61.220  48.050  1.00  0.00           H
ATOM   1905  HB2 PRO A 122      33.400  62.470  49.150  1.00  0.00           H
ATOM   1906  CG  PRO A 122      31.500  62.880  48.180  1.00  0.00           C
ATOM   1907  HG1 PRO A 122      31.920  63.790  47.700  1.00  0.00           H
ATOM   1908  HG2 PRO A 122      30.810  62.240  47.590  1.00  0.00           H
ATOM   1909  C   PRO A 122      32.500  60.470  51.020  1.00  0.00           C
ATOM   1910  O   PRO A 122      33.130  61.040  51.940  1.00  0.00           O
ATOM   1911  N   SER A 123      32.580  59.170  50.800  1.00  0.00           N
ATOM   1912  HN  SER A 123      31.910  58.700  50.230  1.00  0.00           H
ATOM   1913  CA  SER A 123      33.160  58.290  51.780  1.00  0.00           C
ATOM   1914  HA  SER A 123      33.760  58.850  52.480  1.00  0.00           H
ATOM   1915  CB  SER A 123      32.000  57.610  52.490  1.00  0.00           C
ATOM   1916  HB1 SER A 123      31.560  56.730  51.970  1.00  0.00           H
ATOM   1917  HB2 SER A 123      31.200  58.350  52.730  1.00  0.00           H
ATOM   1918  OG  SER A 123      32.300  56.880  53.630  1.00  0.00           O
ATOM   1919  HG1 SER A 123      32.140  57.430  54.390  1.00  0.00           H
ATOM   1920  C   SER A 123      34.020  57.220  51.160  1.00  0.00           C
ATOM   1921  O   SER A 123      34.800  56.690  51.910  1.00  0.00           O
ATOM   1922  N   GLY A 124      33.990  56.910  49.850  1.00  0.00           N
ATOM   1923  HN  GLY A 124      33.340  57.420  49.290  1.00  0.00           H
ATOM   1924  CA  GLY A 124      34.820  55.860  49.230  1.00  0.00           C
ATOM   1925  HA1 GLY A 124      34.960  54.990  49.850  1.00  0.00           H
ATOM   1926  HA2 GLY A 124      35.750  56.390  49.050  1.00  0.00           H
ATOM   1927  C   GLY A 124      34.290  55.400  47.940  1.00  0.00           C
ATOM   1928  O   GLY A 124      33.060  55.470  47.730  1.00  0.00           O
ATOM   1929  N   VAL A 125      35.140  54.820  47.100  1.00  0.00           N
ATOM   1930  HN  VAL A 125      36.090  54.610  47.320  1.00  0.00           H
ATOM   1931  CA  VAL A 125      34.820  54.710  45.670  1.00  0.00           C
ATOM   1932  HA  VAL A 125      33.750  54.750  45.480  1.00  0.00           H
ATOM   1933  CB  VAL A 125      35.500  55.700  44.740  1.00  0.00           C
ATOM   1934  HB  VAL A 125      35.260  56.710  45.150  1.00  0.00           H
ATOM   1935  CG1 VAL A 125      36.950  55.530  44.840  1.00  0.00           C
ATOM   1936 1HG1 VAL A 125      37.450  55.630  45.820  1.00  0.00           H
ATOM   1937 2HG1 VAL A 125      37.440  56.300  44.200  1.00  0.00           H
ATOM   1938 3HG1 VAL A 125      37.290  54.540  44.460  1.00  0.00           H
ATOM   1939  CG2 VAL A 125      34.970  55.670  43.380  1.00  0.00           C
ATOM   1940 1HG2 VAL A 125      35.360  56.530  42.800  1.00  0.00           H
ATOM   1941 2HG2 VAL A 125      33.870  55.810  43.280  1.00  0.00           H
ATOM   1942 3HG2 VAL A 125      35.050  54.680  42.880  1.00  0.00           H
ATOM   1943  C   VAL A 125      35.120  53.300  45.280  1.00  0.00           C
ATOM   1944  O   VAL A 125      36.120  52.720  45.720  1.00  0.00           O
ATOM   1945  N   TYR A 126      34.320  52.700  44.360  1.00  0.00           N
ATOM   1946  HN  TYR A 126      33.510  53.110  43.940  1.00  0.00           H
ATOM   1947  CA  TYR A 126      34.590  51.300  44.030  1.00  0.00           C
ATOM   1948  HA  TYR A 126      35.660  51.170  43.980  1.00  0.00           H
ATOM   1949  CB  TYR A 126      33.940  50.240  44.940  1.00  0.00           C
ATOM   1950  HB1 TYR A 126      34.360  50.370  45.960  1.00  0.00           H
ATOM   1951  HB2 TYR A 126      34.180  49.230  44.530  1.00  0.00           H
ATOM   1952  CG  TYR A 126      32.410  50.210  45.080  1.00  0.00           C
ATOM   1953  CD1 TYR A 126      31.750  51.290  45.700  1.00  0.00           C
ATOM   1954  HD1 TYR A 126      32.330  52.110  46.110  1.00  0.00           H
ATOM   1955  CE1 TYR A 126      30.340  51.460  45.630  1.00  0.00           C
ATOM   1956  HE1 TYR A 126      29.850  52.380  45.900  1.00  0.00           H
ATOM   1957  CZ  TYR A 126      29.570  50.420  45.030  1.00  0.00           C
ATOM   1958  OH  TYR A 126      28.240  50.330  45.320  1.00  0.00           O
ATOM   1959  HH  TYR A 126      27.970  51.200  45.640  1.00  0.00           H
ATOM   1960  CD2 TYR A 126      31.600  49.230  44.450  1.00  0.00           C
ATOM   1961  HD2 TYR A 126      32.100  48.430  43.910  1.00  0.00           H
ATOM   1962  CE2 TYR A 126      30.230  49.280  44.460  1.00  0.00           C
ATOM   1963  HE2 TYR A 126      29.730  48.350  44.270  1.00  0.00           H
ATOM   1964  C   TYR A 126      34.150  51.070  42.590  1.00  0.00           C
ATOM   1965  O   TYR A 126      33.200  51.680  42.160  1.00  0.00           O
ATOM   1966  N   GLN A 127      34.880  50.220  41.870  1.00  0.00           N
ATOM   1967  HN  GLN A 127      35.550  49.750  42.450  1.00  0.00           H
ATOM   1968  CA  GLN A 127      34.750  49.730  40.510  1.00  0.00           C
ATOM   1969  HA  GLN A 127      34.290  50.520  39.940  1.00  0.00           H
ATOM   1970  CB  GLN A 127      36.160  49.350  40.020  1.00  0.00           C
ATOM   1971  HB1 GLN A 127      36.570  48.620  40.740  1.00  0.00           H
ATOM   1972  HB2 GLN A 127      36.720  50.320  40.010  1.00  0.00           H
ATOM   1973  CG  GLN A 127      36.280  48.630  38.710  1.00  0.00           C
ATOM   1974  HG1 GLN A 127      35.630  47.730  38.630  1.00  0.00           H
ATOM   1975  HG2 GLN A 127      37.250  48.230  38.340  1.00  0.00           H
ATOM   1976  CD  GLN A 127      35.690  49.500  37.500  1.00  0.00           C
ATOM   1977  OE1 GLN A 127      34.640  49.100  36.920  1.00  0.00           O
ATOM   1978  NE2 GLN A 127      36.250  50.730  37.340  1.00  0.00           N
ATOM   1979 1HE2 GLN A 127      35.820  51.440  36.790  1.00  0.00           H
ATOM   1980 2HE2 GLN A 127      37.110  50.980  37.770  1.00  0.00           H
ATOM   1981  C   GLN A 127      33.780  48.540  40.330  1.00  0.00           C
ATOM   1982  O   GLN A 127      33.920  47.520  40.950  1.00  0.00           O
ATOM   1983  N   CYS A 128      32.760  48.730  39.460  1.00  0.00           N
ATOM   1984  HN  CYS A 128      32.670  49.460  38.790  1.00  0.00           H
ATOM   1985  CA  CYS A 128      31.550  48.010  39.440  1.00  0.00           C
ATOM   1986  HA  CYS A 128      31.670  47.040  39.900  1.00  0.00           H
ATOM   1987  CB  CYS A 128      30.540  48.980  40.140  1.00  0.00           C
ATOM   1988  HB1 CYS A 128      30.340  49.840  39.470  1.00  0.00           H
ATOM   1989  HB2 CYS A 128      31.110  49.390  41.000  1.00  0.00           H
ATOM   1990  SG  CYS A 128      29.120  48.160  40.730  1.00  0.00           S
ATOM   1991  HG1 CYS A 128      29.710  47.290  41.530  1.00  0.00           H
ATOM   1992  C   CYS A 128      31.230  47.760  37.980  1.00  0.00           C
ATOM   1993  O   CYS A 128      31.630  48.410  37.050  1.00  0.00           O
ATOM   1994  N   ALA A 129      30.310  46.800  37.680  1.00  0.00           N
ATOM   1995  HN  ALA A 129      29.960  46.140  38.340  1.00  0.00           H
ATOM   1996  CA  ALA A 129      29.940  46.550  36.260  1.00  0.00           C
ATOM   1997  HA  ALA A 129      30.150  47.390  35.620  1.00  0.00           H
ATOM   1998  CB  ALA A 129      30.860  45.420  35.770  1.00  0.00           C
ATOM   1999  HB1 ALA A 129      30.450  45.130  34.780  1.00  0.00           H
ATOM   2000  HB2 ALA A 129      30.760  44.610  36.520  1.00  0.00           H
ATOM   2001  HB3 ALA A 129      31.910  45.780  35.700  1.00  0.00           H
ATOM   2002  C   ALA A 129      28.490  46.150  36.170  1.00  0.00           C
ATOM   2003  O   ALA A 129      27.980  45.650  37.210  1.00  0.00           O
ATOM   2004  N   MET A 130      27.890  46.290  34.970  1.00  0.00           N
ATOM   2005  HN  MET A 130      28.440  46.760  34.290  1.00  0.00           H
ATOM   2006  CA  MET A 130      26.540  45.980  34.650  1.00  0.00           C
ATOM   2007  HA  MET A 130      26.030  46.210  35.570  1.00  0.00           H
ATOM   2008  CB  MET A 130      25.960  46.850  33.490  1.00  0.00           C
ATOM   2009  HB1 MET A 130      26.620  46.620  32.640  1.00  0.00           H
ATOM   2010  HB2 MET A 130      26.300  47.870  33.770  1.00  0.00           H
ATOM   2011  CG  MET A 130      24.490  46.790  33.270  1.00  0.00           C
ATOM   2012  HG1 MET A 130      24.220  45.750  32.970  1.00  0.00           H
ATOM   2013  HG2 MET A 130      24.250  47.400  32.370  1.00  0.00           H
ATOM   2014  SD  MET A 130      23.530  47.360  34.710  1.00  0.00           S
ATOM   2015  CE  MET A 130      24.010  49.080  34.790  1.00  0.00           C
ATOM   2016  HE1 MET A 130      23.170  49.690  35.180  1.00  0.00           H
ATOM   2017  HE2 MET A 130      24.070  49.400  33.730  1.00  0.00           H
ATOM   2018  HE3 MET A 130      24.960  49.300  35.320  1.00  0.00           H
ATOM   2019  C   MET A 130      26.450  44.550  34.260  1.00  0.00           C
ATOM   2020  O   MET A 130      27.250  44.030  33.440  1.00  0.00           O
ATOM   2021  N   ARG A 131      25.430  43.790  34.790  1.00  0.00           N
ATOM   2022  HN  ARG A 131      24.920  44.220  35.530  1.00  0.00           H
ATOM   2023  CA  ARG A 131      25.250  42.390  34.410  1.00  0.00           C
ATOM   2024  HA  ARG A 131      26.220  42.040  34.080  1.00  0.00           H
ATOM   2025  CB  ARG A 131      24.950  41.680  35.780  1.00  0.00           C
ATOM   2026  HB1 ARG A 131      24.670  40.630  35.550  1.00  0.00           H
ATOM   2027  HB2 ARG A 131      24.030  42.170  36.160  1.00  0.00           H
ATOM   2028  CG  ARG A 131      26.020  41.730  36.860  1.00  0.00           C
ATOM   2029  HG1 ARG A 131      25.790  40.910  37.580  1.00  0.00           H
ATOM   2030  HG2 ARG A 131      26.160  42.720  37.330  1.00  0.00           H
ATOM   2031  CD  ARG A 131      27.430  41.440  36.330  1.00  0.00           C
ATOM   2032  HD1 ARG A 131      28.100  41.490  37.210  1.00  0.00           H
ATOM   2033  HD2 ARG A 131      27.620  42.280  35.620  1.00  0.00           H
ATOM   2034  NE  ARG A 131      27.360  40.070  35.650  1.00  0.00           N
ATOM   2035  HE  ARG A 131      26.660  39.370  35.760  1.00  0.00           H
ATOM   2036  CZ  ARG A 131      28.260  39.860  34.630  1.00  0.00           C
ATOM   2037  NH1 ARG A 131      29.220  40.640  34.420  1.00  0.00           N
ATOM   2038 1HH1 ARG A 131      29.470  41.270  35.160  1.00  0.00           H
ATOM   2039 2HH1 ARG A 131      30.050  40.150  34.170  1.00  0.00           H
ATOM   2040  NH2 ARG A 131      28.240  38.680  34.080  1.00  0.00           N
ATOM   2041 1HH2 ARG A 131      27.430  38.160  34.380  1.00  0.00           H
ATOM   2042 2HH2 ARG A 131      28.820  38.380  33.320  1.00  0.00           H
ATOM   2043  C   ARG A 131      24.300  42.220  33.270  1.00  0.00           C
ATOM   2044  O   ARG A 131      23.420  43.100  33.020  1.00  0.00           O
ATOM   2045  N   PRO A 132      24.280  41.150  32.460  1.00  0.00           N
ATOM   2046  CD  PRO A 132      25.420  40.220  32.260  1.00  0.00           C
ATOM   2047  HD1 PRO A 132      25.780  39.800  33.220  1.00  0.00           H
ATOM   2048  HD2 PRO A 132      26.210  40.860  31.800  1.00  0.00           H
ATOM   2049  CA  PRO A 132      23.180  40.840  31.530  1.00  0.00           C
ATOM   2050  HA  PRO A 132      23.440  41.470  30.690  1.00  0.00           H
ATOM   2051  CB  PRO A 132      23.430  39.400  31.090  1.00  0.00           C
ATOM   2052  HB1 PRO A 132      23.220  39.120  30.040  1.00  0.00           H
ATOM   2053  HB2 PRO A 132      22.920  38.720  31.810  1.00  0.00           H
ATOM   2054  CG  PRO A 132      25.010  39.200  31.230  1.00  0.00           C
ATOM   2055  HG1 PRO A 132      25.270  38.160  31.530  1.00  0.00           H
ATOM   2056  HG2 PRO A 132      25.490  39.300  30.230  1.00  0.00           H
ATOM   2057  C   PRO A 132      21.730  40.960  31.900  1.00  0.00           C
ATOM   2058  O   PRO A 132      20.920  41.080  30.970  1.00  0.00           O
ATOM   2059  N   ASN A 133      21.470  40.860  33.210  1.00  0.00           N
ATOM   2060  HN  ASN A 133      22.200  40.570  33.830  1.00  0.00           H
ATOM   2061  CA  ASN A 133      20.070  40.940  33.660  1.00  0.00           C
ATOM   2062  HA  ASN A 133      19.450  40.760  32.800  1.00  0.00           H
ATOM   2063  CB  ASN A 133      19.790  39.910  34.810  1.00  0.00           C
ATOM   2064  HB1 ASN A 133      19.830  38.910  34.320  1.00  0.00           H
ATOM   2065  HB2 ASN A 133      18.710  39.820  35.020  1.00  0.00           H
ATOM   2066  CG  ASN A 133      20.640  40.080  36.120  1.00  0.00           C
ATOM   2067  OD1 ASN A 133      21.480  40.990  36.220  1.00  0.00           O
ATOM   2068  ND2 ASN A 133      20.580  39.090  37.020  1.00  0.00           N
ATOM   2069 1HD2 ASN A 133      19.850  38.410  37.000  1.00  0.00           H
ATOM   2070 2HD2 ASN A 133      20.900  39.380  37.920  1.00  0.00           H
ATOM   2071  C   ASN A 133      19.710  42.310  34.270  1.00  0.00           C
ATOM   2072  O   ASN A 133      18.610  42.490  34.800  1.00  0.00           O
ATOM   2073  N   PHE A 134      20.750  43.150  34.310  1.00  0.00           N
ATOM   2074  HN  PHE A 134      21.650  42.930  33.940  1.00  0.00           H
ATOM   2075  CA  PHE A 134      20.790  44.550  34.640  1.00  0.00           C
ATOM   2076  HA  PHE A 134      21.780  44.870  34.370  1.00  0.00           H
ATOM   2077  CB  PHE A 134      19.770  45.390  33.820  1.00  0.00           C
ATOM   2078  HB1 PHE A 134      19.830  46.430  34.210  1.00  0.00           H
ATOM   2079  HB2 PHE A 134      18.720  45.090  33.990  1.00  0.00           H
ATOM   2080  CG  PHE A 134      20.200  45.410  32.390  1.00  0.00           C
ATOM   2081  CD1 PHE A 134      20.970  46.440  31.910  1.00  0.00           C
ATOM   2082  HD1 PHE A 134      21.270  47.180  32.640  1.00  0.00           H
ATOM   2083  CE1 PHE A 134      21.230  46.580  30.520  1.00  0.00           C
ATOM   2084  HE1 PHE A 134      21.990  47.260  30.160  1.00  0.00           H
ATOM   2085  CZ  PHE A 134      20.730  45.620  29.630  1.00  0.00           C
ATOM   2086  HZ  PHE A 134      21.080  45.610  28.610  1.00  0.00           H
ATOM   2087  CD2 PHE A 134      19.620  44.530  31.410  1.00  0.00           C
ATOM   2088  HD2 PHE A 134      18.880  43.780  31.670  1.00  0.00           H
ATOM   2089  CE2 PHE A 134      19.850  44.640  30.040  1.00  0.00           C
ATOM   2090  HE2 PHE A 134      19.510  43.880  29.350  1.00  0.00           H
ATOM   2091  C   PHE A 134      20.830  44.820  36.140  1.00  0.00           C
ATOM   2092  O   PHE A 134      20.330  45.800  36.630  1.00  0.00           O
ATOM   2093  N   THR A 135      21.450  43.780  36.820  1.00  0.00           N
ATOM   2094  HN  THR A 135      21.680  42.940  36.330  1.00  0.00           H
ATOM   2095  CA  THR A 135      22.040  43.870  38.130  1.00  0.00           C
ATOM   2096  HA  THR A 135      21.370  44.540  38.650  1.00  0.00           H
ATOM   2097  CB  THR A 135      22.100  42.600  39.010  1.00  0.00           C
ATOM   2098  HB  THR A 135      22.470  42.770  40.050  1.00  0.00           H
ATOM   2099  OG1 THR A 135      22.880  41.600  38.390  1.00  0.00           O
ATOM   2100  HG1 THR A 135      22.380  41.300  37.630  1.00  0.00           H
ATOM   2101  CG2 THR A 135      20.720  41.870  39.070  1.00  0.00           C
ATOM   2102 1HG2 THR A 135      20.060  42.520  39.690  1.00  0.00           H
ATOM   2103 2HG2 THR A 135      20.810  40.840  39.470  1.00  0.00           H
ATOM   2104 3HG2 THR A 135      20.280  41.730  38.060  1.00  0.00           H
ATOM   2105  C   THR A 135      23.370  44.460  38.040  1.00  0.00           C
ATOM   2106  O   THR A 135      23.910  44.620  36.950  1.00  0.00           O
ATOM   2107  N   ILE A 136      23.940  44.810  39.180  1.00  0.00           N
ATOM   2108  HN  ILE A 136      23.450  44.800  40.050  1.00  0.00           H
ATOM   2109  CA  ILE A 136      25.300  45.390  39.390  1.00  0.00           C
ATOM   2110  HA  ILE A 136      25.880  45.040  38.550  1.00  0.00           H
ATOM   2111  CB  ILE A 136      25.410  46.970  39.470  1.00  0.00           C
ATOM   2112  HB  ILE A 136      26.490  47.250  39.490  1.00  0.00           H
ATOM   2113  CG2 ILE A 136      24.780  47.490  38.170  1.00  0.00           C
ATOM   2114 1HG2 ILE A 136      25.070  46.920  37.260  1.00  0.00           H
ATOM   2115 2HG2 ILE A 136      24.990  48.570  38.000  1.00  0.00           H
ATOM   2116 3HG2 ILE A 136      23.670  47.500  38.200  1.00  0.00           H
ATOM   2117  CG1 ILE A 136      24.780  47.580  40.700  1.00  0.00           C
ATOM   2118 1HG1 ILE A 136      25.050  47.120  41.680  1.00  0.00           H
ATOM   2119 2HG1 ILE A 136      23.690  47.550  40.510  1.00  0.00           H
ATOM   2120  CD  ILE A 136      25.340  49.020  40.980  1.00  0.00           C
ATOM   2121  HD1 ILE A 136      25.160  49.660  40.090  1.00  0.00           H
ATOM   2122  HD2 ILE A 136      26.430  48.990  41.170  1.00  0.00           H
ATOM   2123  HD3 ILE A 136      24.790  49.570  41.780  1.00  0.00           H
ATOM   2124  C   ILE A 136      25.920  44.820  40.610  1.00  0.00           C
ATOM   2125  O   ILE A 136      25.320  44.090  41.350  1.00  0.00           O
ATOM   2126  N   LYS A 137      27.220  45.040  40.940  1.00  0.00           N
ATOM   2127  HN  LYS A 137      27.850  45.510  40.330  1.00  0.00           H
ATOM   2128  CA  LYS A 137      27.900  44.310  41.990  1.00  0.00           C
ATOM   2129  HA  LYS A 137      27.350  43.470  42.390  1.00  0.00           H
ATOM   2130  CB  LYS A 137      29.180  43.750  41.460  1.00  0.00           C
ATOM   2131  HB1 LYS A 137      29.620  43.120  42.260  1.00  0.00           H
ATOM   2132  HB2 LYS A 137      29.970  44.520  41.340  1.00  0.00           H
ATOM   2133  CG  LYS A 137      28.970  43.140  40.040  1.00  0.00           C
ATOM   2134  HG1 LYS A 137      28.840  43.880  39.220  1.00  0.00           H
ATOM   2135  HG2 LYS A 137      28.010  42.580  40.010  1.00  0.00           H
ATOM   2136  CD  LYS A 137      30.160  42.220  39.600  1.00  0.00           C
ATOM   2137  HD1 LYS A 137      31.140  42.750  39.610  1.00  0.00           H
ATOM   2138  HD2 LYS A 137      29.950  41.710  38.640  1.00  0.00           H
ATOM   2139  CE  LYS A 137      30.270  40.980  40.460  1.00  0.00           C
ATOM   2140  HE1 LYS A 137      29.310  40.430  40.420  1.00  0.00           H
ATOM   2141  HE2 LYS A 137      30.550  41.130  41.530  1.00  0.00           H
ATOM   2142  NZ  LYS A 137      31.310  40.150  39.880  1.00  0.00           N
ATOM   2143  HZ1 LYS A 137      31.460  39.290  40.450  1.00  0.00           H
ATOM   2144  HZ2 LYS A 137      32.240  40.620  39.840  1.00  0.00           H
ATOM   2145  HZ3 LYS A 137      30.960  39.830  38.950  1.00  0.00           H
ATOM   2146  C   LYS A 137      28.150  45.270  43.170  1.00  0.00           C
ATOM   2147  O   LYS A 137      29.250  45.620  43.460  1.00  0.00           O
ATOM   2148  N   GLY A 138      26.990  45.750  43.700  1.00  0.00           N
ATOM   2149  HN  GLY A 138      26.130  45.330  43.450  1.00  0.00           H
ATOM   2150  CA  GLY A 138      26.910  46.780  44.770  1.00  0.00           C
ATOM   2151  HA1 GLY A 138      25.940  46.530  45.160  1.00  0.00           H
ATOM   2152  HA2 GLY A 138      26.910  47.760  44.320  1.00  0.00           H
ATOM   2153  C   GLY A 138      27.830  46.700  45.940  1.00  0.00           C
ATOM   2154  O   GLY A 138      28.450  45.660  46.230  1.00  0.00           O
ATOM   2155  N   SER A 139      27.970  47.850  46.640  1.00  0.00           N
ATOM   2156  HN  SER A 139      27.680  48.750  46.320  1.00  0.00           H
ATOM   2157  CA  SER A 139      28.610  47.910  47.920  1.00  0.00           C
ATOM   2158  HA  SER A 139      28.680  46.900  48.300  1.00  0.00           H
ATOM   2159  CB  SER A 139      30.040  48.370  47.810  1.00  0.00           C
ATOM   2160  HB1 SER A 139      30.040  49.470  47.610  1.00  0.00           H
ATOM   2161  HB2 SER A 139      30.530  47.940  46.910  1.00  0.00           H
ATOM   2162  OG  SER A 139      30.750  47.960  49.000  1.00  0.00           O
ATOM   2163  HG1 SER A 139      30.270  48.180  49.810  1.00  0.00           H
ATOM   2164  C   SER A 139      27.810  48.850  48.800  1.00  0.00           C
ATOM   2165  O   SER A 139      28.390  49.850  49.270  1.00  0.00           O
ATOM   2166  N   PHE A 140      26.490  48.600  48.950  1.00  0.00           N
ATOM   2167  HN  PHE A 140      26.080  47.750  48.640  1.00  0.00           H
ATOM   2168  CA  PHE A 140      25.580  49.510  49.500  1.00  0.00           C
ATOM   2169  HA  PHE A 140      25.890  50.520  49.270  1.00  0.00           H
ATOM   2170  CB  PHE A 140      24.180  49.430  48.830  1.00  0.00           C
ATOM   2171  HB1 PHE A 140      23.540  50.290  49.150  1.00  0.00           H
ATOM   2172  HB2 PHE A 140      23.660  48.480  49.110  1.00  0.00           H
ATOM   2173  CG  PHE A 140      24.380  49.540  47.370  1.00  0.00           C
ATOM   2174  CD1 PHE A 140      24.860  50.760  46.830  1.00  0.00           C
ATOM   2175  HD1 PHE A 140      25.140  51.550  47.500  1.00  0.00           H
ATOM   2176  CE1 PHE A 140      24.750  50.980  45.430  1.00  0.00           C
ATOM   2177  HE1 PHE A 140      24.950  51.930  44.970  1.00  0.00           H
ATOM   2178  CZ  PHE A 140      24.280  49.950  44.590  1.00  0.00           C
ATOM   2179  HZ  PHE A 140      23.900  50.140  43.600  1.00  0.00           H
ATOM   2180  CD2 PHE A 140      23.890  48.520  46.540  1.00  0.00           C
ATOM   2181  HD2 PHE A 140      23.530  47.600  46.970  1.00  0.00           H
ATOM   2182  CE2 PHE A 140      23.960  48.760  45.140  1.00  0.00           C
ATOM   2183  HE2 PHE A 140      23.540  48.060  44.420  1.00  0.00           H
ATOM   2184  C   PHE A 140      25.370  49.330  50.980  1.00  0.00           C
ATOM   2185  O   PHE A 140      25.130  48.220  51.430  1.00  0.00           O
ATOM   2186  N   LEU A 141      25.550  50.370  51.800  1.00  0.00           N
ATOM   2187  HN  LEU A 141      25.890  51.250  51.480  1.00  0.00           H
ATOM   2188  CA  LEU A 141      25.230  50.320  53.200  1.00  0.00           C
ATOM   2189  HA  LEU A 141      24.800  49.360  53.440  1.00  0.00           H
ATOM   2190  CB  LEU A 141      26.410  50.610  54.240  1.00  0.00           C
ATOM   2191  HB1 LEU A 141      25.980  50.400  55.240  1.00  0.00           H
ATOM   2192  HB2 LEU A 141      26.630  51.700  54.220  1.00  0.00           H
ATOM   2193  CG  LEU A 141      27.540  49.670  53.920  1.00  0.00           C
ATOM   2194  HG  LEU A 141      27.930  49.820  52.890  1.00  0.00           H
ATOM   2195  CD1 LEU A 141      28.690  49.950  54.900  1.00  0.00           C
ATOM   2196 1HD1 LEU A 141      28.310  49.840  55.940  1.00  0.00           H
ATOM   2197 2HD1 LEU A 141      29.170  50.930  54.710  1.00  0.00           H
ATOM   2198 3HD1 LEU A 141      29.520  49.220  54.780  1.00  0.00           H
ATOM   2199  CD2 LEU A 141      27.160  48.160  54.080  1.00  0.00           C
ATOM   2200 1HD2 LEU A 141      27.320  48.050  55.170  1.00  0.00           H
ATOM   2201 2HD2 LEU A 141      27.780  47.410  53.550  1.00  0.00           H
ATOM   2202 3HD2 LEU A 141      26.060  48.030  54.000  1.00  0.00           H
ATOM   2203  C   LEU A 141      24.070  51.270  53.460  1.00  0.00           C
ATOM   2204  O   LEU A 141      23.740  52.290  52.830  1.00  0.00           O
ATOM   2205  N   ASN A 142      23.240  50.960  54.480  1.00  0.00           N
ATOM   2206  HN  ASN A 142      23.310  50.110  54.990  1.00  0.00           H
ATOM   2207  CA  ASN A 142      22.080  51.800  54.830  1.00  0.00           C
ATOM   2208  HA  ASN A 142      21.420  51.810  53.970  1.00  0.00           H
ATOM   2209  CB  ASN A 142      21.350  51.330  56.120  1.00  0.00           C
ATOM   2210  HB1 ASN A 142      20.400  51.880  56.290  1.00  0.00           H
ATOM   2211  HB2 ASN A 142      21.990  51.400  57.030  1.00  0.00           H
ATOM   2212  CG  ASN A 142      20.940  49.900  55.920  1.00  0.00           C
ATOM   2213  OD1 ASN A 142      20.620  49.400  54.850  1.00  0.00           O
ATOM   2214  ND2 ASN A 142      20.860  49.100  57.020  1.00  0.00           N
ATOM   2215 1HD2 ASN A 142      20.580  48.150  56.970  1.00  0.00           H
ATOM   2216 2HD2 ASN A 142      21.060  49.420  57.950  1.00  0.00           H
ATOM   2217  C   ASN A 142      22.400  53.290  55.060  1.00  0.00           C
ATOM   2218  O   ASN A 142      23.040  53.640  56.040  1.00  0.00           O
ATOM   2219  N   GLY A 143      21.960  54.210  54.170  1.00  0.00           N
ATOM   2220  HN  GLY A 143      21.340  53.920  53.450  1.00  0.00           H
ATOM   2221  CA  GLY A 143      22.260  55.630  54.200  1.00  0.00           C
ATOM   2222  HA1 GLY A 143      22.800  55.830  55.120  1.00  0.00           H
ATOM   2223  HA2 GLY A 143      21.300  56.110  54.090  1.00  0.00           H
ATOM   2224  C   GLY A 143      23.140  56.060  53.050  1.00  0.00           C
ATOM   2225  O   GLY A 143      23.450  57.240  52.930  1.00  0.00           O
ATOM   2226  N   SER A 144      23.480  55.070  52.190  1.00  0.00           N
ATOM   2227  HN  SER A 144      23.390  54.130  52.520  1.00  0.00           H
ATOM   2228  CA  SER A 144      24.200  55.350  50.940  1.00  0.00           C
ATOM   2229  HA  SER A 144      24.750  56.240  51.200  1.00  0.00           H
ATOM   2230  CB  SER A 144      25.280  54.240  50.580  1.00  0.00           C
ATOM   2231  HB1 SER A 144      25.840  54.020  51.510  1.00  0.00           H
ATOM   2232  HB2 SER A 144      25.990  54.410  49.740  1.00  0.00           H
ATOM   2233  OG  SER A 144      24.680  52.980  50.190  1.00  0.00           O
ATOM   2234  HG1 SER A 144      24.200  52.620  50.940  1.00  0.00           H
ATOM   2235  C   SER A 144      23.250  55.620  49.740  1.00  0.00           C
ATOM   2236  O   SER A 144      23.730  55.970  48.640  1.00  0.00           O
ATOM   2237  N   CYM A 145      21.860  55.500  49.940  1.00  0.00           N
ATOM   2238  HN  CYM A 145      21.420  55.160  50.760  1.00  0.00           H
ATOM   2239  CA  CYM A 145      20.900  55.920  48.970  1.00  0.00           C
ATOM   2240  HA  CYM A 145      21.150  55.410  48.050  1.00  0.00           H
ATOM   2241  CB  CYM A 145      19.500  55.390  49.420  1.00  0.00           C
ATOM   2242  HB1 CYM A 145      19.600  54.280  49.450  1.00  0.00           H
ATOM   2243  HB2 CYM A 145      18.800  55.720  48.620  1.00  0.00           H
ATOM   2244  SG  CYM A 145      18.680  55.990  50.900  1.00  0.00           S
ATOM   2245  C   CYM A 145      20.950  57.340  48.480  1.00  0.00           C
ATOM   2246  O   CYM A 145      21.010  58.320  49.200  1.00  0.00           O
ATOM   2247  N   GLY A 146      21.020  57.430  47.080  1.00  0.00           N
ATOM   2248  HN  GLY A 146      20.840  56.570  46.600  1.00  0.00           H
ATOM   2249  CA  GLY A 146      21.270  58.610  46.240  1.00  0.00           C
ATOM   2250  HA1 GLY A 146      21.090  59.500  46.830  1.00  0.00           H
ATOM   2251  HA2 GLY A 146      20.690  58.540  45.330  1.00  0.00           H
ATOM   2252  C   GLY A 146      22.690  58.750  45.720  1.00  0.00           C
ATOM   2253  O   GLY A 146      23.060  59.720  45.030  1.00  0.00           O
ATOM   2254  N   SER A 147      23.470  57.690  45.820  1.00  0.00           N
ATOM   2255  HN  SER A 147      23.090  57.000  46.440  1.00  0.00           H
ATOM   2256  CA  SER A 147      24.860  57.630  45.440  1.00  0.00           C
ATOM   2257  HA  SER A 147      25.380  58.570  45.550  1.00  0.00           H
ATOM   2258  CB  SER A 147      25.720  56.700  46.340  1.00  0.00           C
ATOM   2259  HB1 SER A 147      26.730  56.560  45.890  1.00  0.00           H
ATOM   2260  HB2 SER A 147      25.300  55.700  46.570  1.00  0.00           H
ATOM   2261  OG  SER A 147      25.980  57.360  47.660  1.00  0.00           O
ATOM   2262  HG1 SER A 147      25.180  57.270  48.180  1.00  0.00           H
ATOM   2263  C   SER A 147      24.940  57.280  43.980  1.00  0.00           C
ATOM   2264  O   SER A 147      24.120  56.550  43.440  1.00  0.00           O
ATOM   2265  N   VAL A 148      25.930  57.870  43.240  1.00  0.00           N
ATOM   2266  HN  VAL A 148      26.510  58.530  43.710  1.00  0.00           H
ATOM   2267  CA  VAL A 148      26.020  57.930  41.750  1.00  0.00           C
ATOM   2268  HA  VAL A 148      25.140  57.510  41.300  1.00  0.00           H
ATOM   2269  CB  VAL A 148      26.040  59.330  41.210  1.00  0.00           C
ATOM   2270  HB  VAL A 148      25.760  59.300  40.140  1.00  0.00           H
ATOM   2271  CG1 VAL A 148      24.770  60.030  41.930  1.00  0.00           C
ATOM   2272 1HG1 VAL A 148      24.490  60.880  41.270  1.00  0.00           H
ATOM   2273 2HG1 VAL A 148      25.140  60.400  42.910  1.00  0.00           H
ATOM   2274 3HG1 VAL A 148      24.030  59.250  42.210  1.00  0.00           H
ATOM   2275  CG2 VAL A 148      27.400  60.000  41.470  1.00  0.00           C
ATOM   2276 1HG2 VAL A 148      27.500  60.150  42.570  1.00  0.00           H
ATOM   2277 2HG2 VAL A 148      27.440  61.030  41.040  1.00  0.00           H
ATOM   2278 3HG2 VAL A 148      28.370  59.560  41.150  1.00  0.00           H
ATOM   2279  C   VAL A 148      27.180  57.040  41.250  1.00  0.00           C
ATOM   2280  O   VAL A 148      28.220  56.970  41.880  1.00  0.00           O
ATOM   2281  N   GLY A 149      27.020  56.540  39.980  1.00  0.00           N
ATOM   2282  HN  GLY A 149      26.130  56.670  39.560  1.00  0.00           H
ATOM   2283  CA  GLY A 149      28.010  55.790  39.260  1.00  0.00           C
ATOM   2284  HA1 GLY A 149      27.550  54.880  38.890  1.00  0.00           H
ATOM   2285  HA2 GLY A 149      28.910  55.530  39.790  1.00  0.00           H
ATOM   2286  C   GLY A 149      28.440  56.570  38.080  1.00  0.00           C
ATOM   2287  O   GLY A 149      27.560  57.130  37.480  1.00  0.00           O
ATOM   2288  N   PHE A 150      29.730  56.670  37.800  1.00  0.00           N
ATOM   2289  HN  PHE A 150      30.390  56.290  38.440  1.00  0.00           H
ATOM   2290  CA  PHE A 150      30.180  57.420  36.640  1.00  0.00           C
ATOM   2291  HA  PHE A 150      29.420  57.430  35.880  1.00  0.00           H
ATOM   2292  CB  PHE A 150      30.520  58.810  37.190  1.00  0.00           C
ATOM   2293  HB1 PHE A 150      29.620  59.170  37.730  1.00  0.00           H
ATOM   2294  HB2 PHE A 150      30.800  59.460  36.340  1.00  0.00           H
ATOM   2295  CG  PHE A 150      31.660  58.750  38.300  1.00  0.00           C
ATOM   2296  CD1 PHE A 150      31.350  58.560  39.650  1.00  0.00           C
ATOM   2297  HD1 PHE A 150      30.320  58.520  39.980  1.00  0.00           H
ATOM   2298  CE1 PHE A 150      32.370  58.410  40.540  1.00  0.00           C
ATOM   2299  HE1 PHE A 150      32.050  58.180  41.550  1.00  0.00           H
ATOM   2300  CZ  PHE A 150      33.730  58.590  40.150  1.00  0.00           C
ATOM   2301  HZ  PHE A 150      34.510  58.270  40.820  1.00  0.00           H
ATOM   2302  CD2 PHE A 150      33.000  58.930  37.890  1.00  0.00           C
ATOM   2303  HD2 PHE A 150      33.250  58.950  36.840  1.00  0.00           H
ATOM   2304  CE2 PHE A 150      34.030  58.750  38.810  1.00  0.00           C
ATOM   2305  HE2 PHE A 150      35.060  58.670  38.510  1.00  0.00           H
ATOM   2306  C   PHE A 150      31.390  56.730  35.920  1.00  0.00           C
ATOM   2307  O   PHE A 150      31.970  55.790  36.470  1.00  0.00           O
ATOM   2308  N   ASN A 151      31.710  57.360  34.770  1.00  0.00           N
ATOM   2309  HN  ASN A 151      31.100  58.060  34.400  1.00  0.00           H
ATOM   2310  CA  ASN A 151      32.970  57.130  34.060  1.00  0.00           C
ATOM   2311  HA  ASN A 151      33.760  56.740  34.690  1.00  0.00           H
ATOM   2312  CB  ASN A 151      32.670  56.230  32.830  1.00  0.00           C
ATOM   2313  HB1 ASN A 151      33.400  56.220  31.990  1.00  0.00           H
ATOM   2314  HB2 ASN A 151      31.710  56.570  32.380  1.00  0.00           H
ATOM   2315  CG  ASN A 151      32.640  54.800  33.320  1.00  0.00           C
ATOM   2316  OD1 ASN A 151      33.530  54.420  34.110  1.00  0.00           O
ATOM   2317  ND2 ASN A 151      31.680  54.000  32.920  1.00  0.00           N
ATOM   2318 1HD2 ASN A 151      31.660  53.000  33.010  1.00  0.00           H
ATOM   2319 2HD2 ASN A 151      30.940  54.440  32.400  1.00  0.00           H
ATOM   2320  C   ASN A 151      33.400  58.510  33.440  1.00  0.00           C
ATOM   2321  O   ASN A 151      32.520  59.390  33.230  1.00  0.00           O
ATOM   2322  N   ILE A 152      34.680  58.830  33.270  1.00  0.00           N
ATOM   2323  HN  ILE A 152      35.340  58.130  33.530  1.00  0.00           H
ATOM   2324  CA  ILE A 152      35.180  60.100  32.810  1.00  0.00           C
ATOM   2325  HA  ILE A 152      34.510  60.940  32.860  1.00  0.00           H
ATOM   2326  CB  ILE A 152      36.340  60.470  33.760  1.00  0.00           C
ATOM   2327  HB  ILE A 152      37.180  59.750  33.650  1.00  0.00           H
ATOM   2328  CG2 ILE A 152      36.930  61.860  33.260  1.00  0.00           C
ATOM   2329 1HG2 ILE A 152      37.120  61.770  32.160  1.00  0.00           H
ATOM   2330 2HG2 ILE A 152      37.800  62.250  33.820  1.00  0.00           H
ATOM   2331 3HG2 ILE A 152      36.150  62.640  33.340  1.00  0.00           H
ATOM   2332  CG1 ILE A 152      35.840  60.480  35.220  1.00  0.00           C
ATOM   2333 1HG1 ILE A 152      35.430  59.490  35.500  1.00  0.00           H
ATOM   2334 2HG1 ILE A 152      35.040  61.250  35.230  1.00  0.00           H
ATOM   2335  CD  ILE A 152      36.960  60.940  36.180  1.00  0.00           C
ATOM   2336  HD1 ILE A 152      37.250  62.010  36.070  1.00  0.00           H
ATOM   2337  HD2 ILE A 152      37.880  60.320  36.090  1.00  0.00           H
ATOM   2338  HD3 ILE A 152      36.630  60.740  37.220  1.00  0.00           H
ATOM   2339  C   ILE A 152      35.620  60.010  31.270  1.00  0.00           C
ATOM   2340  O   ILE A 152      36.280  59.100  30.840  1.00  0.00           O
ATOM   2341  N   ASP A 153      35.100  60.970  30.480  1.00  0.00           N
ATOM   2342  HN  ASP A 153      34.270  61.450  30.750  1.00  0.00           H
ATOM   2343  CA  ASP A 153      35.530  61.180  29.180  1.00  0.00           C
ATOM   2344  HA  ASP A 153      35.980  60.270  28.810  1.00  0.00           H
ATOM   2345  CB  ASP A 153      34.200  61.620  28.460  1.00  0.00           C
ATOM   2346  HB1 ASP A 153      34.210  62.530  27.830  1.00  0.00           H
ATOM   2347  HB2 ASP A 153      33.340  61.720  29.150  1.00  0.00           H
ATOM   2348  CG  ASP A 153      33.860  60.480  27.470  1.00  0.00           C
ATOM   2349  OD1 ASP A 153      33.000  60.810  26.550  1.00  0.00           O
ATOM   2350  OD2 ASP A 153      34.150  59.270  27.680  1.00  0.00           O
ATOM   2351  C   ASP A 153      36.490  62.310  29.080  1.00  0.00           C
ATOM   2352  O   ASP A 153      36.050  63.470  28.960  1.00  0.00           O
ATOM   2353  N   TYR A 154      37.810  62.040  29.280  1.00  0.00           N
ATOM   2354  HN  TYR A 154      38.090  61.090  29.290  1.00  0.00           H
ATOM   2355  CA  TYR A 154      38.890  63.110  29.220  1.00  0.00           C
ATOM   2356  HA  TYR A 154      39.840  62.610  29.180  1.00  0.00           H
ATOM   2357  CB  TYR A 154      38.920  64.020  27.880  1.00  0.00           C
ATOM   2358  HB1 TYR A 154      39.650  64.830  28.080  1.00  0.00           H
ATOM   2359  HB2 TYR A 154      37.930  64.520  27.840  1.00  0.00           H
ATOM   2360  CG  TYR A 154      39.050  63.170  26.640  1.00  0.00           C
ATOM   2361  CD1 TYR A 154      40.180  62.430  26.190  1.00  0.00           C
ATOM   2362  HD1 TYR A 154      41.090  62.620  26.740  1.00  0.00           H
ATOM   2363  CE1 TYR A 154      40.100  61.710  24.970  1.00  0.00           C
ATOM   2364  HE1 TYR A 154      41.040  61.240  24.750  1.00  0.00           H
ATOM   2365  CZ  TYR A 154      38.900  61.540  24.260  1.00  0.00           C
ATOM   2366  OH  TYR A 154      38.760  60.760  23.070  1.00  0.00           O
ATOM   2367  HH  TYR A 154      37.820  60.840  22.850  1.00  0.00           H
ATOM   2368  CD2 TYR A 154      37.830  62.890  25.980  1.00  0.00           C
ATOM   2369  HD2 TYR A 154      36.960  63.430  26.320  1.00  0.00           H
ATOM   2370  CE2 TYR A 154      37.760  62.060  24.830  1.00  0.00           C
ATOM   2371  HE2 TYR A 154      36.810  61.990  24.320  1.00  0.00           H
ATOM   2372  C   TYR A 154      38.780  63.970  30.470  1.00  0.00           C
ATOM   2373  O   TYR A 154      39.520  63.840  31.430  1.00  0.00           O
ATOM   2374  N   ASP A 155      37.850  64.950  30.480  1.00  0.00           N
ATOM   2375  HN  ASP A 155      37.350  65.060  29.620  1.00  0.00           H
ATOM   2376  CA  ASP A 155      37.570  65.810  31.640  1.00  0.00           C
ATOM   2377  HA  ASP A 155      38.130  65.430  32.480  1.00  0.00           H
ATOM   2378  CB  ASP A 155      38.210  67.170  31.390  1.00  0.00           C
ATOM   2379  HB1 ASP A 155      39.280  66.940  31.540  1.00  0.00           H
ATOM   2380  HB2 ASP A 155      37.950  67.960  32.130  1.00  0.00           H
ATOM   2381  CG  ASP A 155      37.940  67.790  29.990  1.00  0.00           C
ATOM   2382  OD1 ASP A 155      37.020  67.310  29.280  1.00  0.00           O
ATOM   2383  OD2 ASP A 155      38.360  68.980  29.750  1.00  0.00           O
ATOM   2384  C   ASP A 155      36.050  65.970  31.900  1.00  0.00           C
ATOM   2385  O   ASP A 155      35.610  66.670  32.830  1.00  0.00           O
ATOM   2386  N   CYS A 156      35.280  65.280  31.110  1.00  0.00           N
ATOM   2387  HN  CYS A 156      35.590  64.760  30.320  1.00  0.00           H
ATOM   2388  CA  CYS A 156      33.890  65.380  31.160  1.00  0.00           C
ATOM   2389  HA  CYS A 156      33.610  66.320  31.620  1.00  0.00           H
ATOM   2390  CB  CYS A 156      33.230  65.360  29.710  1.00  0.00           C
ATOM   2391  HB1 CYS A 156      33.460  64.400  29.190  1.00  0.00           H
ATOM   2392  HB2 CYS A 156      33.780  66.110  29.100  1.00  0.00           H
ATOM   2393  SG  CYS A 156      31.510  65.800  29.610  1.00  0.00           S
ATOM   2394  HG1 CYS A 156      31.490  66.950  30.280  1.00  0.00           H
ATOM   2395  C   CYS A 156      33.340  64.260  32.050  1.00  0.00           C
ATOM   2396  O   CYS A 156      33.730  63.130  31.810  1.00  0.00           O
ATOM   2397  N   VAL A 157      32.470  64.530  33.040  1.00  0.00           N
ATOM   2398  HN  VAL A 157      32.060  65.410  33.270  1.00  0.00           H
ATOM   2399  CA  VAL A 157      31.960  63.450  33.840  1.00  0.00           C
ATOM   2400  HA  VAL A 157      32.650  62.620  33.880  1.00  0.00           H
ATOM   2401  CB  VAL A 157      31.830  63.740  35.340  1.00  0.00           C
ATOM   2402  HB  VAL A 157      31.010  64.450  35.570  1.00  0.00           H
ATOM   2403  CG1 VAL A 157      31.510  62.430  36.130  1.00  0.00           C
ATOM   2404 1HG1 VAL A 157      32.360  61.720  36.040  1.00  0.00           H
ATOM   2405 2HG1 VAL A 157      30.630  61.930  35.690  1.00  0.00           H
ATOM   2406 3HG1 VAL A 157      31.290  62.630  37.200  1.00  0.00           H
ATOM   2407  CG2 VAL A 157      33.110  64.530  35.780  1.00  0.00           C
ATOM   2408 1HG2 VAL A 157      33.130  65.620  35.560  1.00  0.00           H
ATOM   2409 2HG2 VAL A 157      33.980  64.070  35.280  1.00  0.00           H
ATOM   2410 3HG2 VAL A 157      33.280  64.550  36.880  1.00  0.00           H
ATOM   2411  C   VAL A 157      30.730  62.920  33.250  1.00  0.00           C
ATOM   2412  O   VAL A 157      29.680  63.520  33.150  1.00  0.00           O
ATOM   2413  N   SER A 158      30.800  61.620  32.880  1.00  0.00           N
ATOM   2414  HN  SER A 158      31.670  61.170  33.030  1.00  0.00           H
ATOM   2415  CA  SER A 158      29.690  60.880  32.310  1.00  0.00           C
ATOM   2416  HA  SER A 158      29.080  61.650  31.870  1.00  0.00           H
ATOM   2417  CB  SER A 158      30.150  59.960  31.170  1.00  0.00           C
ATOM   2418  HB1 SER A 158      29.380  59.640  30.440  1.00  0.00           H
ATOM   2419  HB2 SER A 158      30.580  59.030  31.590  1.00  0.00           H
ATOM   2420  OG  SER A 158      31.190  60.580  30.440  1.00  0.00           O
ATOM   2421  HG1 SER A 158      31.830  60.800  31.110  1.00  0.00           H
ATOM   2422  C   SER A 158      29.080  60.060  33.420  1.00  0.00           C
ATOM   2423  O   SER A 158      29.540  59.060  33.830  1.00  0.00           O
ATOM   2424  N   PHE A 159      27.940  60.560  33.940  1.00  0.00           N
ATOM   2425  HN  PHE A 159      27.490  61.320  33.490  1.00  0.00           H
ATOM   2426  CA  PHE A 159      27.090  59.830  34.910  1.00  0.00           C
ATOM   2427  HA  PHE A 159      27.890  59.410  35.490  1.00  0.00           H
ATOM   2428  CB  PHE A 159      26.300  60.900  35.690  1.00  0.00           C
ATOM   2429  HB1 PHE A 159      25.550  60.500  36.400  1.00  0.00           H
ATOM   2430  HB2 PHE A 159      25.680  61.480  34.980  1.00  0.00           H
ATOM   2431  CG  PHE A 159      27.220  61.810  36.480  1.00  0.00           C
ATOM   2432  CD1 PHE A 159      27.730  61.370  37.730  1.00  0.00           C
ATOM   2433  HD1 PHE A 159      27.240  60.530  38.210  1.00  0.00           H
ATOM   2434  CE1 PHE A 159      28.610  62.230  38.460  1.00  0.00           C
ATOM   2435  HE1 PHE A 159      28.960  61.900  39.430  1.00  0.00           H
ATOM   2436  CZ  PHE A 159      28.840  63.470  37.980  1.00  0.00           C
ATOM   2437  HZ  PHE A 159      29.400  64.160  38.590  1.00  0.00           H
ATOM   2438  CD2 PHE A 159      27.510  63.020  35.930  1.00  0.00           C
ATOM   2439  HD2 PHE A 159      27.020  63.330  35.010  1.00  0.00           H
ATOM   2440  CE2 PHE A 159      28.280  63.890  36.720  1.00  0.00           C
ATOM   2441  HE2 PHE A 159      28.520  64.880  36.370  1.00  0.00           H
ATOM   2442  C   PHE A 159      26.240  58.730  34.380  1.00  0.00           C
ATOM   2443  O   PHE A 159      25.550  58.840  33.390  1.00  0.00           O
ATOM   2444  N   CYS A 160      26.180  57.570  35.080  1.00  0.00           N
ATOM   2445  HN  CYS A 160      26.710  57.520  35.930  1.00  0.00           H
ATOM   2446  CA  CYS A 160      25.690  56.300  34.550  1.00  0.00           C
ATOM   2447  HA  CYS A 160      25.330  56.460  33.550  1.00  0.00           H
ATOM   2448  CB  CYS A 160      26.780  55.230  34.580  1.00  0.00           C
ATOM   2449  HB1 CYS A 160      26.530  54.290  34.040  1.00  0.00           H
ATOM   2450  HB2 CYS A 160      27.060  55.010  35.630  1.00  0.00           H
ATOM   2451  SG  CYS A 160      28.350  55.890  34.000  1.00  0.00           S
ATOM   2452  HG1 CYS A 160      27.900  56.570  32.960  1.00  0.00           H
ATOM   2453  C   CYS A 160      24.570  55.710  35.390  1.00  0.00           C
ATOM   2454  O   CYS A 160      23.620  55.150  34.900  1.00  0.00           O
ATOM   2455  N   TYR A 161      24.610  55.940  36.710  1.00  0.00           N
ATOM   2456  HN  TYR A 161      25.240  56.480  37.260  1.00  0.00           H
ATOM   2457  CA  TYR A 161      23.710  55.230  37.650  1.00  0.00           C
ATOM   2458  HA  TYR A 161      22.790  54.920  37.160  1.00  0.00           H
ATOM   2459  CB  TYR A 161      24.360  53.820  38.060  1.00  0.00           C
ATOM   2460  HB1 TYR A 161      25.360  54.100  38.440  1.00  0.00           H
ATOM   2461  HB2 TYR A 161      24.390  53.220  37.120  1.00  0.00           H
ATOM   2462  CG  TYR A 161      23.700  53.020  39.070  1.00  0.00           C
ATOM   2463  CD1 TYR A 161      22.720  52.040  38.780  1.00  0.00           C
ATOM   2464  HD1 TYR A 161      22.500  51.780  37.750  1.00  0.00           H
ATOM   2465  CE1 TYR A 161      22.150  51.260  39.850  1.00  0.00           C
ATOM   2466  HE1 TYR A 161      21.500  50.430  39.580  1.00  0.00           H
ATOM   2467  CZ  TYR A 161      22.380  51.540  41.210  1.00  0.00           C
ATOM   2468  OH  TYR A 161      21.600  51.010  42.300  1.00  0.00           O
ATOM   2469  HH  TYR A 161      21.000  50.350  41.960  1.00  0.00           H
ATOM   2470  CD2 TYR A 161      24.020  53.230  40.430  1.00  0.00           C
ATOM   2471  HD2 TYR A 161      24.730  53.970  40.780  1.00  0.00           H
ATOM   2472  CE2 TYR A 161      23.360  52.520  41.390  1.00  0.00           C
ATOM   2473  HE2 TYR A 161      23.590  52.710  42.430  1.00  0.00           H
ATOM   2474  C   TYR A 161      23.370  56.110  38.870  1.00  0.00           C
ATOM   2475  O   TYR A 161      24.310  56.730  39.370  1.00  0.00           O
ATOM   2476  N   MET A 162      22.090  56.130  39.410  1.00  0.00           N
ATOM   2477  HN  MET A 162      21.500  55.470  38.950  1.00  0.00           H
ATOM   2478  CA  MET A 162      21.810  56.610  40.730  1.00  0.00           C
ATOM   2479  HA  MET A 162      22.710  57.000  41.180  1.00  0.00           H
ATOM   2480  CB  MET A 162      20.830  57.840  40.590  1.00  0.00           C
ATOM   2481  HB1 MET A 162      20.100  57.670  39.780  1.00  0.00           H
ATOM   2482  HB2 MET A 162      21.440  58.700  40.240  1.00  0.00           H
ATOM   2483  CG  MET A 162      20.070  58.250  41.880  1.00  0.00           C
ATOM   2484  HG1 MET A 162      20.900  58.260  42.620  1.00  0.00           H
ATOM   2485  HG2 MET A 162      19.380  57.420  42.150  1.00  0.00           H
ATOM   2486  SD  MET A 162      19.240  59.870  41.960  1.00  0.00           S
ATOM   2487  CE  MET A 162      20.790  60.870  42.200  1.00  0.00           C
ATOM   2488  HE1 MET A 162      21.320  61.220  41.290  1.00  0.00           H
ATOM   2489  HE2 MET A 162      21.520  60.420  42.910  1.00  0.00           H
ATOM   2490  HE3 MET A 162      20.410  61.820  42.640  1.00  0.00           H
ATOM   2491  C   MET A 162      21.160  55.470  41.590  1.00  0.00           C
ATOM   2492  O   MET A 162      20.310  54.740  41.070  1.00  0.00           O
ATOM   2493  N   HSD A 163      21.720  55.170  42.800  1.00  0.00           N
ATOM   2494  HN  HSD A 163      22.440  55.740  43.200  1.00  0.00           H
ATOM   2495  CA  HSD A 163      21.090  54.130  43.640  1.00  0.00           C
ATOM   2496  HA  HSD A 163      20.870  53.260  43.050  1.00  0.00           H
ATOM   2497  CB  HSD A 163      22.080  53.730  44.800  1.00  0.00           C
ATOM   2498  HB1 HSD A 163      22.310  54.620  45.430  1.00  0.00           H
ATOM   2499  HB2 HSD A 163      23.030  53.540  44.260  1.00  0.00           H
ATOM   2500  ND1 HSD A 163      21.130  51.460  45.110  1.00  0.00           N
ATOM   2501  HD1 HSD A 163      21.410  51.050  44.240  1.00  0.00           H
ATOM   2502  CG  HSD A 163      21.570  52.610  45.690  1.00  0.00           C
ATOM   2503  CE1 HSD A 163      20.360  50.800  46.010  1.00  0.00           C
ATOM   2504  HE1 HSD A 163      19.860  49.890  45.660  1.00  0.00           H
ATOM   2505  NE2 HSD A 163      20.230  51.450  47.140  1.00  0.00           N
ATOM   2506  CD2 HSD A 163      21.060  52.570  46.950  1.00  0.00           C
ATOM   2507  HD2 HSD A 163      21.170  53.380  47.660  1.00  0.00           H
ATOM   2508  C   HSD A 163      19.760  54.630  44.160  1.00  0.00           C
ATOM   2509  O   HSD A 163      19.600  55.820  44.540  1.00  0.00           O
ATOM   2510  N   HSP A 164      18.760  53.820  44.130  1.00  0.00           N
ATOM   2511  HN  HSP A 164      18.900  52.890  43.790  1.00  0.00           H
ATOM   2512  CA  HSP A 164      17.410  54.110  44.670  1.00  0.00           C
ATOM   2513  HA  HSP A 164      17.340  55.110  45.050  1.00  0.00           H
ATOM   2514  CB  HSP A 164      16.310  53.890  43.620  1.00  0.00           C
ATOM   2515  HB1 HSP A 164      15.300  53.740  44.040  1.00  0.00           H
ATOM   2516  HB2 HSP A 164      16.500  52.960  43.040  1.00  0.00           H
ATOM   2517  CD2 HSP A 164      17.180  55.690  41.830  1.00  0.00           C
ATOM   2518  HD2 HSP A 164      18.240  55.510  41.930  1.00  0.00           H
ATOM   2519  CG  HSP A 164      16.250  55.110  42.660  1.00  0.00           C
ATOM   2520  NE2 HSP A 164      16.530  56.450  40.910  1.00  0.00           N
ATOM   2521  HE2 HSP A 164      16.890  56.910  40.100  1.00  0.00           H
ATOM   2522  ND1 HSP A 164      15.020  55.520  42.130  1.00  0.00           N
ATOM   2523  HD1 HSP A 164      14.140  55.330  42.560  1.00  0.00           H
ATOM   2524  CE1 HSP A 164      15.190  56.290  41.090  1.00  0.00           C
ATOM   2525  HE1 HSP A 164      14.490  56.770  40.450  1.00  0.00           H
ATOM   2526  C   HSP A 164      17.160  53.440  45.970  1.00  0.00           C
ATOM   2527  O   HSP A 164      17.090  54.200  46.980  1.00  0.00           O
ATOM   2528  N   MET A 165      16.900  52.100  46.000  1.00  0.00           N
ATOM   2529  HN  MET A 165      17.010  51.440  45.270  1.00  0.00           H
ATOM   2530  CA  MET A 165      16.610  51.400  47.320  1.00  0.00           C
ATOM   2531  HA  MET A 165      17.280  51.800  48.070  1.00  0.00           H
ATOM   2532  CB  MET A 165      15.170  51.560  47.850  1.00  0.00           C
ATOM   2533  HB1 MET A 165      14.960  52.600  48.180  1.00  0.00           H
ATOM   2534  HB2 MET A 165      15.200  50.910  48.760  1.00  0.00           H
ATOM   2535  CG  MET A 165      13.930  51.140  47.130  1.00  0.00           C
ATOM   2536  HG1 MET A 165      13.980  51.570  46.100  1.00  0.00           H
ATOM   2537  HG2 MET A 165      12.980  51.580  47.510  1.00  0.00           H
ATOM   2538  SD  MET A 165      13.660  49.380  46.900  1.00  0.00           S
ATOM   2539  CE  MET A 165      12.490  49.210  48.360  1.00  0.00           C
ATOM   2540  HE1 MET A 165      11.690  49.970  48.470  1.00  0.00           H
ATOM   2541  HE2 MET A 165      13.080  49.370  49.290  1.00  0.00           H
ATOM   2542  HE3 MET A 165      11.980  48.220  48.390  1.00  0.00           H
ATOM   2543  C   MET A 165      17.020  49.940  47.250  1.00  0.00           C
ATOM   2544  O   MET A 165      17.320  49.430  46.150  1.00  0.00           O
ATOM   2545  N   GLU A 166      17.150  49.160  48.370  1.00  0.00           N
ATOM   2546  HN  GLU A 166      17.140  49.730  49.200  1.00  0.00           H
ATOM   2547  CA  GLU A 166      17.380  47.740  48.370  1.00  0.00           C
ATOM   2548  HA  GLU A 166      17.710  47.430  47.380  1.00  0.00           H
ATOM   2549  CB  GLU A 166      18.350  47.340  49.470  1.00  0.00           C
ATOM   2550  HB1 GLU A 166      17.900  47.570  50.460  1.00  0.00           H
ATOM   2551  HB2 GLU A 166      19.220  48.030  49.420  1.00  0.00           H
ATOM   2552  CG  GLU A 166      18.790  45.870  49.430  1.00  0.00           C
ATOM   2553  HG1 GLU A 166      19.500  45.720  48.590  1.00  0.00           H
ATOM   2554  HG2 GLU A 166      17.830  45.320  49.340  1.00  0.00           H
ATOM   2555  CD  GLU A 166      19.420  45.340  50.710  1.00  0.00           C
ATOM   2556  OE1 GLU A 166      20.330  45.990  51.280  1.00  0.00           O
ATOM   2557  OE2 GLU A 166      18.880  44.300  51.170  1.00  0.00           O
ATOM   2558  C   GLU A 166      15.980  47.170  48.600  1.00  0.00           C
ATOM   2559  O   GLU A 166      15.340  47.350  49.620  1.00  0.00           O
ATOM   2560  N   LEU A 167      15.520  46.350  47.700  1.00  0.00           N
ATOM   2561  HN  LEU A 167      16.020  46.330  46.840  1.00  0.00           H
ATOM   2562  CA  LEU A 167      14.310  45.530  47.780  1.00  0.00           C
ATOM   2563  HA  LEU A 167      13.560  46.270  48.020  1.00  0.00           H
ATOM   2564  CB  LEU A 167      14.070  44.750  46.440  1.00  0.00           C
ATOM   2565  HB1 LEU A 167      13.250  44.000  46.420  1.00  0.00           H
ATOM   2566  HB2 LEU A 167      14.940  44.140  46.110  1.00  0.00           H
ATOM   2567  CG  LEU A 167      13.730  45.730  45.310  1.00  0.00           C
ATOM   2568  HG  LEU A 167      14.470  46.560  45.410  1.00  0.00           H
ATOM   2569  CD1 LEU A 167      14.030  45.230  43.960  1.00  0.00           C
ATOM   2570 1HD1 LEU A 167      13.630  46.010  43.270  1.00  0.00           H
ATOM   2571 2HD1 LEU A 167      13.350  44.400  43.670  1.00  0.00           H
ATOM   2572 3HD1 LEU A 167      15.080  45.010  43.660  1.00  0.00           H
ATOM   2573  CD2 LEU A 167      12.310  46.240  45.520  1.00  0.00           C
ATOM   2574 1HD2 LEU A 167      12.030  46.460  46.570  1.00  0.00           H
ATOM   2575 2HD2 LEU A 167      11.570  45.480  45.180  1.00  0.00           H
ATOM   2576 3HD2 LEU A 167      12.110  47.170  44.950  1.00  0.00           H
ATOM   2577  C   LEU A 167      14.340  44.500  48.850  1.00  0.00           C
ATOM   2578  O   LEU A 167      15.390  43.930  49.130  1.00  0.00           O
ATOM   2579  N   PRO A 168      13.230  44.030  49.390  1.00  0.00           N
ATOM   2580  CD  PRO A 168      11.870  44.590  49.190  1.00  0.00           C
ATOM   2581  HD1 PRO A 168      11.670  44.260  48.150  1.00  0.00           H
ATOM   2582  HD2 PRO A 168      11.940  45.700  49.210  1.00  0.00           H
ATOM   2583  CA  PRO A 168      13.120  42.940  50.390  1.00  0.00           C
ATOM   2584  HA  PRO A 168      13.460  43.340  51.330  1.00  0.00           H
ATOM   2585  CB  PRO A 168      11.670  42.570  50.400  1.00  0.00           C
ATOM   2586  HB1 PRO A 168      11.230  42.240  51.370  1.00  0.00           H
ATOM   2587  HB2 PRO A 168      11.330  41.940  49.550  1.00  0.00           H
ATOM   2588  CG  PRO A 168      11.040  43.970  50.250  1.00  0.00           C
ATOM   2589  HG1 PRO A 168       9.970  43.930  49.960  1.00  0.00           H
ATOM   2590  HG2 PRO A 168      11.160  44.620  51.140  1.00  0.00           H
ATOM   2591  C   PRO A 168      14.000  41.640  50.280  1.00  0.00           C
ATOM   2592  O   PRO A 168      14.400  41.180  51.330  1.00  0.00           O
ATOM   2593  N   THR A 169      14.350  41.110  49.110  1.00  0.00           N
ATOM   2594  HN  THR A 169      14.110  41.650  48.310  1.00  0.00           H
ATOM   2595  CA  THR A 169      15.150  39.930  48.900  1.00  0.00           C
ATOM   2596  HA  THR A 169      15.160  39.300  49.780  1.00  0.00           H
ATOM   2597  CB  THR A 169      14.710  39.040  47.790  1.00  0.00           C
ATOM   2598  HB  THR A 169      15.360  38.150  47.630  1.00  0.00           H
ATOM   2599  OG1 THR A 169      14.680  39.660  46.500  1.00  0.00           O
ATOM   2600  HG1 THR A 169      14.260  38.970  45.980  1.00  0.00           H
ATOM   2601  CG2 THR A 169      13.320  38.510  48.070  1.00  0.00           C
ATOM   2602 1HG2 THR A 169      12.650  39.390  48.150  1.00  0.00           H
ATOM   2603 2HG2 THR A 169      13.330  37.850  48.970  1.00  0.00           H
ATOM   2604 3HG2 THR A 169      12.900  37.970  47.190  1.00  0.00           H
ATOM   2605  C   THR A 169      16.610  40.250  48.650  1.00  0.00           C
ATOM   2606  O   THR A 169      17.400  39.470  48.280  1.00  0.00           O
ATOM   2607  N   GLY A 170      17.060  41.480  48.920  1.00  0.00           N
ATOM   2608  HN  GLY A 170      16.410  42.220  49.120  1.00  0.00           H
ATOM   2609  CA  GLY A 170      18.470  41.840  48.760  1.00  0.00           C
ATOM   2610  HA1 GLY A 170      19.070  40.980  49.030  1.00  0.00           H
ATOM   2611  HA2 GLY A 170      18.790  42.700  49.330  1.00  0.00           H
ATOM   2612  C   GLY A 170      18.750  42.190  47.330  1.00  0.00           C
ATOM   2613  O   GLY A 170      19.920  42.230  46.850  1.00  0.00           O
ATOM   2614  N   VAL A 171      17.720  42.590  46.590  1.00  0.00           N
ATOM   2615  HN  VAL A 171      16.790  42.630  46.940  1.00  0.00           H
ATOM   2616  CA  VAL A 171      17.940  43.140  45.210  1.00  0.00           C
ATOM   2617  HA  VAL A 171      18.890  42.800  44.830  1.00  0.00           H
ATOM   2618  CB  VAL A 171      16.850  42.580  44.250  1.00  0.00           C
ATOM   2619  HB  VAL A 171      15.800  42.850  44.490  1.00  0.00           H
ATOM   2620  CG1 VAL A 171      17.130  43.180  42.810  1.00  0.00           C
ATOM   2621 1HG1 VAL A 171      18.190  42.960  42.550  1.00  0.00           H
ATOM   2622 2HG1 VAL A 171      17.060  44.290  42.740  1.00  0.00           H
ATOM   2623 3HG1 VAL A 171      16.410  42.620  42.180  1.00  0.00           H
ATOM   2624  CG2 VAL A 171      16.990  41.070  44.450  1.00  0.00           C
ATOM   2625 1HG2 VAL A 171      18.040  40.730  44.380  1.00  0.00           H
ATOM   2626 2HG2 VAL A 171      16.450  40.420  43.730  1.00  0.00           H
ATOM   2627 3HG2 VAL A 171      16.660  40.810  45.480  1.00  0.00           H
ATOM   2628  C   VAL A 171      18.000  44.640  45.170  1.00  0.00           C
ATOM   2629  O   VAL A 171      17.240  45.320  45.860  1.00  0.00           O
ATOM   2630  N   HSD A 172      18.990  45.230  44.370  1.00  0.00           N
ATOM   2631  HN  HSD A 172      19.580  44.600  43.860  1.00  0.00           H
ATOM   2632  CA  HSD A 172      19.260  46.650  44.330  1.00  0.00           C
ATOM   2633  HA  HSD A 172      18.970  47.150  45.240  1.00  0.00           H
ATOM   2634  CB  HSD A 172      20.840  46.910  44.310  1.00  0.00           C
ATOM   2635  HB1 HSD A 172      21.110  47.970  44.500  1.00  0.00           H
ATOM   2636  HB2 HSD A 172      21.280  46.410  43.420  1.00  0.00           H
ATOM   2637  ND1 HSD A 172      22.540  45.430  45.380  1.00  0.00           N
ATOM   2638  HD1 HSD A 172      22.860  44.980  44.550  1.00  0.00           H
ATOM   2639  CG  HSD A 172      21.500  46.320  45.530  1.00  0.00           C
ATOM   2640  CE1 HSD A 172      22.940  45.050  46.590  1.00  0.00           C
ATOM   2641  HE1 HSD A 172      23.750  44.340  46.760  1.00  0.00           H
ATOM   2642  NE2 HSD A 172      22.250  45.680  47.550  1.00  0.00           N
ATOM   2643  CD2 HSD A 172      21.340  46.460  46.840  1.00  0.00           C
ATOM   2644  HD2 HSD A 172      20.580  47.080  47.300  1.00  0.00           H
ATOM   2645  C   HSD A 172      18.460  47.390  43.250  1.00  0.00           C
ATOM   2646  O   HSD A 172      18.500  46.940  42.130  1.00  0.00           O
ATOM   2647  N   ALA A 173      17.670  48.430  43.570  1.00  0.00           N
ATOM   2648  HN  ALA A 173      17.620  48.690  44.530  1.00  0.00           H
ATOM   2649  CA  ALA A 173      16.870  49.140  42.620  1.00  0.00           C
ATOM   2650  HA  ALA A 173      16.790  48.640  41.670  1.00  0.00           H
ATOM   2651  CB  ALA A 173      15.440  49.320  43.230  1.00  0.00           C
ATOM   2652  HB1 ALA A 173      15.440  49.510  44.320  1.00  0.00           H
ATOM   2653  HB2 ALA A 173      14.860  48.390  43.040  1.00  0.00           H
ATOM   2654  HB3 ALA A 173      15.000  50.190  42.700  1.00  0.00           H
ATOM   2655  C   ALA A 173      17.590  50.410  42.380  1.00  0.00           C
ATOM   2656  O   ALA A 173      18.020  51.100  43.320  1.00  0.00           O
ATOM   2657  N   GLY A 174      17.810  50.830  41.110  1.00  0.00           N
ATOM   2658  HN  GLY A 174      17.360  50.280  40.410  1.00  0.00           H
ATOM   2659  CA  GLY A 174      18.560  52.080  40.710  1.00  0.00           C
ATOM   2660  HA1 GLY A 174      19.600  51.840  40.600  1.00  0.00           H
ATOM   2661  HA2 GLY A 174      18.270  52.900  41.360  1.00  0.00           H
ATOM   2662  C   GLY A 174      18.150  52.520  39.390  1.00  0.00           C
ATOM   2663  O   GLY A 174      17.500  51.750  38.640  1.00  0.00           O
ATOM   2664  N   THR A 175      18.490  53.780  38.920  1.00  0.00           N
ATOM   2665  HN  THR A 175      19.110  54.310  39.490  1.00  0.00           H
ATOM   2666  CA  THR A 175      18.150  54.360  37.600  1.00  0.00           C
ATOM   2667  HA  THR A 175      17.700  53.530  37.080  1.00  0.00           H
ATOM   2668  CB  THR A 175      17.120  55.470  37.590  1.00  0.00           C
ATOM   2669  HB  THR A 175      16.920  55.790  36.540  1.00  0.00           H
ATOM   2670  OG1 THR A 175      17.510  56.610  38.270  1.00  0.00           O
ATOM   2671  HG1 THR A 175      18.240  56.950  37.730  1.00  0.00           H
ATOM   2672  CG2 THR A 175      15.840  54.920  38.100  1.00  0.00           C
ATOM   2673 1HG2 THR A 175      15.080  55.720  38.240  1.00  0.00           H
ATOM   2674 2HG2 THR A 175      15.930  54.300  39.020  1.00  0.00           H
ATOM   2675 3HG2 THR A 175      15.390  54.190  37.400  1.00  0.00           H
ATOM   2676  C   THR A 175      19.430  54.830  36.880  1.00  0.00           C
ATOM   2677  O   THR A 175      20.520  54.650  37.420  1.00  0.00           O
ATOM   2678  N   ASP A 176      19.470  55.430  35.740  1.00  0.00           N
ATOM   2679  HN  ASP A 176      18.610  55.470  35.240  1.00  0.00           H
ATOM   2680  CA  ASP A 176      20.500  56.270  35.200  1.00  0.00           C
ATOM   2681  HA  ASP A 176      21.450  55.960  35.630  1.00  0.00           H
ATOM   2682  CB  ASP A 176      20.510  56.040  33.620  1.00  0.00           C
ATOM   2683  HB1 ASP A 176      20.970  55.050  33.440  1.00  0.00           H
ATOM   2684  HB2 ASP A 176      21.160  56.780  33.100  1.00  0.00           H
ATOM   2685  CG  ASP A 176      19.130  56.210  32.980  1.00  0.00           C
ATOM   2686  OD1 ASP A 176      18.160  56.660  33.580  1.00  0.00           O
ATOM   2687  OD2 ASP A 176      19.180  55.910  31.780  1.00  0.00           O
ATOM   2688  C   ASP A 176      20.110  57.700  35.590  1.00  0.00           C
ATOM   2689  O   ASP A 176      19.110  57.850  36.380  1.00  0.00           O
ATOM   2690  N   LEU A 177      20.950  58.650  35.220  1.00  0.00           N
ATOM   2691  HN  LEU A 177      21.650  58.480  34.530  1.00  0.00           H
ATOM   2692  CA  LEU A 177      20.720  60.050  35.680  1.00  0.00           C
ATOM   2693  HA  LEU A 177      20.240  59.970  36.640  1.00  0.00           H
ATOM   2694  CB  LEU A 177      22.010  60.930  35.870  1.00  0.00           C
ATOM   2695  HB1 LEU A 177      21.660  61.980  35.930  1.00  0.00           H
ATOM   2696  HB2 LEU A 177      22.710  60.840  35.020  1.00  0.00           H
ATOM   2697  CG  LEU A 177      22.850  60.700  37.060  1.00  0.00           C
ATOM   2698  HG  LEU A 177      23.710  61.400  37.100  1.00  0.00           H
ATOM   2699  CD1 LEU A 177      22.150  61.130  38.400  1.00  0.00           C
ATOM   2700 1HD1 LEU A 177      21.150  60.660  38.500  1.00  0.00           H
ATOM   2701 2HD1 LEU A 177      21.990  62.230  38.380  1.00  0.00           H
ATOM   2702 3HD1 LEU A 177      22.800  60.880  39.260  1.00  0.00           H
ATOM   2703  CD2 LEU A 177      23.340  59.230  37.290  1.00  0.00           C
ATOM   2704 1HD2 LEU A 177      24.200  59.330  37.990  1.00  0.00           H
ATOM   2705 2HD2 LEU A 177      23.740  58.850  36.320  1.00  0.00           H
ATOM   2706 3HD2 LEU A 177      22.500  58.560  37.570  1.00  0.00           H
ATOM   2707  C   LEU A 177      19.760  60.750  34.660  1.00  0.00           C
ATOM   2708  O   LEU A 177      19.210  61.790  35.010  1.00  0.00           O
ATOM   2709  N   GLU A 178      19.480  60.170  33.430  1.00  0.00           N
ATOM   2710  HN  GLU A 178      19.960  59.390  33.020  1.00  0.00           H
ATOM   2711  CA  GLU A 178      18.300  60.460  32.630  1.00  0.00           C
ATOM   2712  HA  GLU A 178      18.330  61.450  32.210  1.00  0.00           H
ATOM   2713  CB  GLU A 178      18.450  59.740  31.260  1.00  0.00           C
ATOM   2714  HB1 GLU A 178      17.480  59.580  30.760  1.00  0.00           H
ATOM   2715  HB2 GLU A 178      18.770  58.680  31.400  1.00  0.00           H
ATOM   2716  CG  GLU A 178      19.320  60.460  30.160  1.00  0.00           C
ATOM   2717  HG1 GLU A 178      20.420  60.590  30.260  1.00  0.00           H
ATOM   2718  HG2 GLU A 178      18.860  61.470  30.010  1.00  0.00           H
ATOM   2719  CD  GLU A 178      19.030  59.740  28.800  1.00  0.00           C
ATOM   2720  OE1 GLU A 178      19.510  58.610  28.610  1.00  0.00           O
ATOM   2721  OE2 GLU A 178      18.350  60.360  27.970  1.00  0.00           O
ATOM   2722  C   GLU A 178      16.930  60.130  33.150  1.00  0.00           C
ATOM   2723  O   GLU A 178      15.970  60.900  32.990  1.00  0.00           O
ATOM   2724  N   GLY A 179      16.800  59.020  33.900  1.00  0.00           N
ATOM   2725  HN  GLY A 179      17.490  58.300  33.870  1.00  0.00           H
ATOM   2726  CA  GLY A 179      15.600  58.750  34.750  1.00  0.00           C
ATOM   2727  HA1 GLY A 179      14.870  59.530  34.620  1.00  0.00           H
ATOM   2728  HA2 GLY A 179      15.990  58.710  35.760  1.00  0.00           H
ATOM   2729  C   GLY A 179      14.840  57.460  34.510  1.00  0.00           C
ATOM   2730  O   GLY A 179      13.670  57.360  34.700  1.00  0.00           O
ATOM   2731  N   ASN A 180      15.550  56.490  33.980  1.00  0.00           N
ATOM   2732  HN  ASN A 180      16.530  56.660  33.980  1.00  0.00           H
ATOM   2733  CA  ASN A 180      15.030  55.220  33.530  1.00  0.00           C
ATOM   2734  HA  ASN A 180      13.980  55.120  33.780  1.00  0.00           H
ATOM   2735  CB  ASN A 180      15.310  55.080  31.950  1.00  0.00           C
ATOM   2736  HB1 ASN A 180      14.870  54.170  31.480  1.00  0.00           H
ATOM   2737  HB2 ASN A 180      16.410  55.070  31.850  1.00  0.00           H
ATOM   2738  CG  ASN A 180      14.600  56.230  31.180  1.00  0.00           C
ATOM   2739  OD1 ASN A 180      13.480  56.650  31.420  1.00  0.00           O
ATOM   2740  ND2 ASN A 180      15.350  56.900  30.280  1.00  0.00           N
ATOM   2741 1HD2 ASN A 180      14.840  57.510  29.670  1.00  0.00           H
ATOM   2742 2HD2 ASN A 180      16.330  56.710  30.300  1.00  0.00           H
ATOM   2743  C   ASN A 180      15.620  53.950  34.210  1.00  0.00           C
ATOM   2744  O   ASN A 180      16.880  53.720  34.320  1.00  0.00           O
ATOM   2745  N   PHE A 181      14.790  52.980  34.710  1.00  0.00           N
ATOM   2746  HN  PHE A 181      13.820  53.190  34.650  1.00  0.00           H
ATOM   2747  CA  PHE A 181      15.200  51.750  35.460  1.00  0.00           C
ATOM   2748  HA  PHE A 181      15.790  52.130  36.280  1.00  0.00           H
ATOM   2749  CB  PHE A 181      14.140  50.880  36.160  1.00  0.00           C
ATOM   2750  HB1 PHE A 181      14.650  49.920  36.420  1.00  0.00           H
ATOM   2751  HB2 PHE A 181      13.220  50.680  35.580  1.00  0.00           H
ATOM   2752  CG  PHE A 181      13.670  51.560  37.450  1.00  0.00           C
ATOM   2753  CD1 PHE A 181      14.260  51.190  38.670  1.00  0.00           C
ATOM   2754  HD1 PHE A 181      15.150  50.570  38.690  1.00  0.00           H
ATOM   2755  CE1 PHE A 181      13.990  51.850  39.790  1.00  0.00           C
ATOM   2756  HE1 PHE A 181      14.410  51.580  40.750  1.00  0.00           H
ATOM   2757  CZ  PHE A 181      13.100  52.920  39.770  1.00  0.00           C
ATOM   2758  HZ  PHE A 181      12.780  53.510  40.620  1.00  0.00           H
ATOM   2759  CD2 PHE A 181      12.750  52.590  37.420  1.00  0.00           C
ATOM   2760  HD2 PHE A 181      12.240  52.820  36.500  1.00  0.00           H
ATOM   2761  CE2 PHE A 181      12.530  53.350  38.590  1.00  0.00           C
ATOM   2762  HE2 PHE A 181      11.740  54.100  38.620  1.00  0.00           H
ATOM   2763  C   PHE A 181      16.240  50.880  34.670  1.00  0.00           C
ATOM   2764  O   PHE A 181      16.090  50.640  33.450  1.00  0.00           O
ATOM   2765  N   TYR A 182      17.260  50.380  35.410  1.00  0.00           N
ATOM   2766  HN  TYR A 182      17.380  50.680  36.360  1.00  0.00           H
ATOM   2767  CA  TYR A 182      18.080  49.220  35.080  1.00  0.00           C
ATOM   2768  HA  TYR A 182      18.240  49.170  34.010  1.00  0.00           H
ATOM   2769  CB  TYR A 182      19.450  49.200  35.620  1.00  0.00           C
ATOM   2770  HB1 TYR A 182      20.010  48.280  35.370  1.00  0.00           H
ATOM   2771  HB2 TYR A 182      19.410  49.340  36.720  1.00  0.00           H
ATOM   2772  CG  TYR A 182      20.280  50.390  35.020  1.00  0.00           C
ATOM   2773  CD1 TYR A 182      20.530  50.250  33.650  1.00  0.00           C
ATOM   2774  HD1 TYR A 182      20.170  49.420  33.060  1.00  0.00           H
ATOM   2775  CE1 TYR A 182      21.410  51.150  33.000  1.00  0.00           C
ATOM   2776  HE1 TYR A 182      21.550  50.930  31.950  1.00  0.00           H
ATOM   2777  CZ  TYR A 182      21.940  52.240  33.630  1.00  0.00           C
ATOM   2778  OH  TYR A 182      22.810  53.110  32.940  1.00  0.00           O
ATOM   2779  HH  TYR A 182      22.910  53.910  33.470  1.00  0.00           H
ATOM   2780  CD2 TYR A 182      20.800  51.540  35.670  1.00  0.00           C
ATOM   2781  HD2 TYR A 182      20.630  51.580  36.740  1.00  0.00           H
ATOM   2782  CE2 TYR A 182      21.650  52.410  35.020  1.00  0.00           C
ATOM   2783  HE2 TYR A 182      22.100  53.170  35.650  1.00  0.00           H
ATOM   2784  C   TYR A 182      17.320  47.970  35.520  1.00  0.00           C
ATOM   2785  O   TYR A 182      17.130  47.760  36.700  1.00  0.00           O
ATOM   2786  N   GLY A 183      16.910  47.100  34.600  1.00  0.00           N
ATOM   2787  HN  GLY A 183      17.150  47.240  33.650  1.00  0.00           H
ATOM   2788  CA  GLY A 183      15.960  45.940  34.730  1.00  0.00           C
ATOM   2789  HA1 GLY A 183      16.320  45.270  35.510  1.00  0.00           H
ATOM   2790  HA2 GLY A 183      15.780  45.500  33.760  1.00  0.00           H
ATOM   2791  C   GLY A 183      14.580  46.290  35.180  1.00  0.00           C
ATOM   2792  O   GLY A 183      14.330  47.440  35.410  1.00  0.00           O
ATOM   2793  N   PRO A 184      13.710  45.300  35.430  1.00  0.00           N
ATOM   2794  CD  PRO A 184      14.030  43.860  35.520  1.00  0.00           C
ATOM   2795  HD1 PRO A 184      14.880  43.740  36.220  1.00  0.00           H
ATOM   2796  HD2 PRO A 184      14.350  43.430  34.540  1.00  0.00           H
ATOM   2797  CA  PRO A 184      12.340  45.510  35.950  1.00  0.00           C
ATOM   2798  HA  PRO A 184      12.020  46.310  35.300  1.00  0.00           H
ATOM   2799  CB  PRO A 184      11.590  44.200  35.680  1.00  0.00           C
ATOM   2800  HB1 PRO A 184      11.320  44.270  34.610  1.00  0.00           H
ATOM   2801  HB2 PRO A 184      10.630  44.040  36.220  1.00  0.00           H
ATOM   2802  CG  PRO A 184      12.720  43.120  35.900  1.00  0.00           C
ATOM   2803  HG1 PRO A 184      12.710  42.800  36.960  1.00  0.00           H
ATOM   2804  HG2 PRO A 184      12.460  42.190  35.350  1.00  0.00           H
ATOM   2805  C   PRO A 184      12.330  45.810  37.420  1.00  0.00           C
ATOM   2806  O   PRO A 184      11.310  45.660  38.120  1.00  0.00           O
ATOM   2807  N   PHE A 185      13.520  46.260  37.960  1.00  0.00           N
ATOM   2808  HN  PHE A 185      14.210  46.650  37.360  1.00  0.00           H
ATOM   2809  CA  PHE A 185      13.770  46.430  39.390  1.00  0.00           C
ATOM   2810  HA  PHE A 185      13.220  45.640  39.890  1.00  0.00           H
ATOM   2811  CB  PHE A 185      15.270  46.300  39.600  1.00  0.00           C
ATOM   2812  HB1 PHE A 185      15.500  46.360  40.680  1.00  0.00           H
ATOM   2813  HB2 PHE A 185      15.800  47.160  39.140  1.00  0.00           H
ATOM   2814  CG  PHE A 185      15.820  45.050  39.160  1.00  0.00           C
ATOM   2815  CD1 PHE A 185      15.190  43.760  39.320  1.00  0.00           C
ATOM   2816  HD1 PHE A 185      14.230  43.670  39.810  1.00  0.00           H
ATOM   2817  CE1 PHE A 185      15.780  42.580  38.730  1.00  0.00           C
ATOM   2818  HE1 PHE A 185      15.190  41.690  38.880  1.00  0.00           H
ATOM   2819  CZ  PHE A 185      16.860  42.650  37.930  1.00  0.00           C
ATOM   2820  HZ  PHE A 185      17.200  41.830  37.320  1.00  0.00           H
ATOM   2821  CD2 PHE A 185      17.080  45.010  38.510  1.00  0.00           C
ATOM   2822  HD2 PHE A 185      17.610  45.960  38.530  1.00  0.00           H
ATOM   2823  CE2 PHE A 185      17.620  43.860  37.850  1.00  0.00           C
ATOM   2824  HE2 PHE A 185      18.560  43.940  37.320  1.00  0.00           H
ATOM   2825  C   PHE A 185      13.300  47.730  39.940  1.00  0.00           C
ATOM   2826  O   PHE A 185      14.040  48.400  40.660  1.00  0.00           O
ATOM   2827  N   VAL A 186      11.990  47.960  39.800  1.00  0.00           N
ATOM   2828  HN  VAL A 186      11.470  47.290  39.280  1.00  0.00           H
ATOM   2829  CA  VAL A 186      11.280  49.140  40.300  1.00  0.00           C
ATOM   2830  HA  VAL A 186      11.810  50.000  39.930  1.00  0.00           H
ATOM   2831  CB  VAL A 186       9.800  49.430  39.730  1.00  0.00           C
ATOM   2832  HB  VAL A 186       9.210  48.740  40.370  1.00  0.00           H
ATOM   2833  CG1 VAL A 186       9.350  50.870  39.980  1.00  0.00           C
ATOM   2834 1HG1 VAL A 186      10.110  51.670  39.850  1.00  0.00           H
ATOM   2835 2HG1 VAL A 186       8.800  51.090  40.910  1.00  0.00           H
ATOM   2836 3HG1 VAL A 186       8.670  51.040  39.120  1.00  0.00           H
ATOM   2837  CG2 VAL A 186       9.830  49.120  38.240  1.00  0.00           C
ATOM   2838 1HG2 VAL A 186      10.070  48.050  38.050  1.00  0.00           H
ATOM   2839 2HG2 VAL A 186      10.440  49.820  37.620  1.00  0.00           H
ATOM   2840 3HG2 VAL A 186       8.810  49.320  37.850  1.00  0.00           H
ATOM   2841  C   VAL A 186      11.340  49.400  41.820  1.00  0.00           C
ATOM   2842  O   VAL A 186      11.130  48.540  42.620  1.00  0.00           O
ATOM   2843  N   ASP A 187      11.540  50.630  42.270  1.00  0.00           N
ATOM   2844  HN  ASP A 187      11.510  51.430  41.670  1.00  0.00           H
ATOM   2845  CA  ASP A 187      11.780  50.990  43.700  1.00  0.00           C
ATOM   2846  HA  ASP A 187      12.390  50.220  44.140  1.00  0.00           H
ATOM   2847  CB  ASP A 187      12.580  52.270  43.850  1.00  0.00           C
ATOM   2848  HB1 ASP A 187      13.620  52.180  43.450  1.00  0.00           H
ATOM   2849  HB2 ASP A 187      12.520  52.560  44.920  1.00  0.00           H
ATOM   2850  CG  ASP A 187      12.040  53.580  43.190  1.00  0.00           C
ATOM   2851  OD1 ASP A 187      11.060  53.450  42.430  1.00  0.00           O
ATOM   2852  OD2 ASP A 187      12.780  54.610  43.290  1.00  0.00           O
ATOM   2853  C   ASP A 187      10.390  50.940  44.470  1.00  0.00           C
ATOM   2854  O   ASP A 187       9.830  51.940  44.930  1.00  0.00           O
ATOM   2855  N   ARG A 188       9.870  49.700  44.580  1.00  0.00           N
ATOM   2856  HN  ARG A 188      10.230  48.950  44.030  1.00  0.00           H
ATOM   2857  CA  ARG A 188       8.660  49.410  45.410  1.00  0.00           C
ATOM   2858  HA  ARG A 188       8.480  50.290  46.010  1.00  0.00           H
ATOM   2859  CB  ARG A 188       7.470  48.880  44.550  1.00  0.00           C
ATOM   2860  HB1 ARG A 188       7.060  49.840  44.170  1.00  0.00           H
ATOM   2861  HB2 ARG A 188       6.780  48.470  45.320  1.00  0.00           H
ATOM   2862  CG  ARG A 188       7.840  47.710  43.600  1.00  0.00           C
ATOM   2863  HG1 ARG A 188       8.300  46.820  44.080  1.00  0.00           H
ATOM   2864  HG2 ARG A 188       8.560  48.070  42.840  1.00  0.00           H
ATOM   2865  CD  ARG A 188       6.640  47.130  42.900  1.00  0.00           C
ATOM   2866  HD1 ARG A 188       5.920  46.680  43.610  1.00  0.00           H
ATOM   2867  HD2 ARG A 188       6.980  46.350  42.190  1.00  0.00           H
ATOM   2868  NE  ARG A 188       6.000  48.130  42.010  1.00  0.00           N
ATOM   2869  HE  ARG A 188       6.500  49.000  41.970  1.00  0.00           H
ATOM   2870  CZ  ARG A 188       4.870  48.000  41.370  1.00  0.00           C
ATOM   2871  NH1 ARG A 188       4.210  46.920  41.210  1.00  0.00           N
ATOM   2872 1HH1 ARG A 188       4.600  46.120  41.680  1.00  0.00           H
ATOM   2873 2HH1 ARG A 188       3.630  46.810  40.400  1.00  0.00           H
ATOM   2874  NH2 ARG A 188       4.470  48.990  40.660  1.00  0.00           N
ATOM   2875 1HH2 ARG A 188       4.970  49.850  40.800  1.00  0.00           H
ATOM   2876 2HH2 ARG A 188       3.920  48.880  39.840  1.00  0.00           H
ATOM   2877  C   ARG A 188       8.970  48.240  46.450  1.00  0.00           C
ATOM   2878  O   ARG A 188       9.750  47.340  46.310  1.00  0.00           O
ATOM   2879  N   GLN A 189       8.320  48.350  47.640  1.00  0.00           N
ATOM   2880  HN  GLN A 189       7.650  49.060  47.810  1.00  0.00           H
ATOM   2881  CA  GLN A 189       8.440  47.420  48.690  1.00  0.00           C
ATOM   2882  HA  GLN A 189       9.460  47.090  48.820  1.00  0.00           H
ATOM   2883  CB  GLN A 189       8.230  48.250  50.000  1.00  0.00           C
ATOM   2884  HB1 GLN A 189       8.030  47.500  50.790  1.00  0.00           H
ATOM   2885  HB2 GLN A 189       7.290  48.840  49.910  1.00  0.00           H
ATOM   2886  CG  GLN A 189       9.430  49.210  50.220  1.00  0.00           C
ATOM   2887  HG1 GLN A 189       9.220  49.960  49.430  1.00  0.00           H
ATOM   2888  HG2 GLN A 189      10.420  48.750  50.010  1.00  0.00           H
ATOM   2889  CD  GLN A 189       9.380  49.980  51.540  1.00  0.00           C
ATOM   2890  OE1 GLN A 189      10.350  49.950  52.300  1.00  0.00           O
ATOM   2891  NE2 GLN A 189       8.290  50.740  51.730  1.00  0.00           N
ATOM   2892 1HE2 GLN A 189       8.270  51.180  52.630  1.00  0.00           H
ATOM   2893 2HE2 GLN A 189       7.610  50.690  51.010  1.00  0.00           H
ATOM   2894  C   GLN A 189       7.700  46.130  48.480  1.00  0.00           C
ATOM   2895  O   GLN A 189       6.530  45.900  48.840  1.00  0.00           O
ATOM   2896  N   THR A 190       8.280  45.240  47.710  1.00  0.00           N
ATOM   2897  HN  THR A 190       9.140  45.390  47.220  1.00  0.00           H
ATOM   2898  CA  THR A 190       7.860  43.830  47.530  1.00  0.00           C
ATOM   2899  HA  THR A 190       7.590  43.510  48.520  1.00  0.00           H
ATOM   2900  CB  THR A 190       6.570  43.740  46.630  1.00  0.00           C
ATOM   2901  HB  THR A 190       5.810  44.450  47.010  1.00  0.00           H
ATOM   2902  OG1 THR A 190       5.940  42.510  46.780  1.00  0.00           O
ATOM   2903  HG1 THR A 190       5.190  42.470  46.190  1.00  0.00           H
ATOM   2904  CG2 THR A 190       6.850  43.960  45.060  1.00  0.00           C
ATOM   2905 1HG2 THR A 190       5.880  44.190  44.580  1.00  0.00           H
ATOM   2906 2HG2 THR A 190       7.270  43.020  44.630  1.00  0.00           H
ATOM   2907 3HG2 THR A 190       7.620  44.730  44.860  1.00  0.00           H
ATOM   2908  C   THR A 190       8.990  42.970  46.910  1.00  0.00           C
ATOM   2909  O   THR A 190      10.040  43.480  46.490  1.00  0.00           O
ATOM   2910  N   ALA A 191       8.890  41.630  46.880  1.00  0.00           N
ATOM   2911  HN  ALA A 191       7.920  41.390  46.940  1.00  0.00           H
ATOM   2912  CA  ALA A 191       9.840  40.650  46.430  1.00  0.00           C
ATOM   2913  HA  ALA A 191      10.820  41.050  46.660  1.00  0.00           H
ATOM   2914  CB  ALA A 191       9.520  39.350  47.130  1.00  0.00           C
ATOM   2915  HB1 ALA A 191       8.750  38.810  46.530  1.00  0.00           H
ATOM   2916  HB2 ALA A 191       9.190  39.610  48.160  1.00  0.00           H
ATOM   2917  HB3 ALA A 191      10.400  38.670  47.110  1.00  0.00           H
ATOM   2918  C   ALA A 191       9.830  40.580  44.930  1.00  0.00           C
ATOM   2919  O   ALA A 191       8.980  40.070  44.270  1.00  0.00           O
ATOM   2920  N   GLN A 192      10.860  41.120  44.300  1.00  0.00           N
ATOM   2921  HN  GLN A 192      11.560  41.650  44.770  1.00  0.00           H
ATOM   2922  CA  GLN A 192      11.110  41.060  42.850  1.00  0.00           C
ATOM   2923  HA  GLN A 192      10.270  40.560  42.380  1.00  0.00           H
ATOM   2924  CB  GLN A 192      11.210  42.540  42.480  1.00  0.00           C
ATOM   2925  HB1 GLN A 192      11.580  42.640  41.430  1.00  0.00           H
ATOM   2926  HB2 GLN A 192      11.900  43.030  43.200  1.00  0.00           H
ATOM   2927  CG  GLN A 192       9.990  43.350  42.710  1.00  0.00           C
ATOM   2928  HG1 GLN A 192       9.610  43.500  43.750  1.00  0.00           H
ATOM   2929  HG2 GLN A 192       9.130  42.810  42.240  1.00  0.00           H
ATOM   2930  CD  GLN A 192       9.970  44.710  42.060  1.00  0.00           C
ATOM   2931  OE1 GLN A 192       9.460  44.940  40.980  1.00  0.00           O
ATOM   2932  NE2 GLN A 192      10.310  45.750  42.890  1.00  0.00           N
ATOM   2933 1HE2 GLN A 192      10.450  46.620  42.410  1.00  0.00           H
ATOM   2934 2HE2 GLN A 192      10.460  45.560  43.860  1.00  0.00           H
ATOM   2935  C   GLN A 192      12.360  40.260  42.460  1.00  0.00           C
ATOM   2936  O   GLN A 192      13.430  40.670  42.830  1.00  0.00           O
ATOM   2937  N   ALA A 193      12.160  39.150  41.730  1.00  0.00           N
ATOM   2938  HN  ALA A 193      11.260  38.790  41.500  1.00  0.00           H
ATOM   2939  CA  ALA A 193      13.360  38.340  41.360  1.00  0.00           C
ATOM   2940  HA  ALA A 193      14.150  38.460  42.080  1.00  0.00           H
ATOM   2941  CB  ALA A 193      12.930  36.830  41.130  1.00  0.00           C
ATOM   2942  HB1 ALA A 193      12.580  36.530  42.140  1.00  0.00           H
ATOM   2943  HB2 ALA A 193      13.780  36.220  40.760  1.00  0.00           H
ATOM   2944  HB3 ALA A 193      12.130  36.730  40.370  1.00  0.00           H
ATOM   2945  C   ALA A 193      13.980  38.780  39.990  1.00  0.00           C
ATOM   2946  O   ALA A 193      13.270  39.290  39.150  1.00  0.00           O
ATOM   2947  N   ALA A 194      15.280  38.490  39.840  1.00  0.00           N
ATOM   2948  HN  ALA A 194      15.690  37.980  40.590  1.00  0.00           H
ATOM   2949  CA  ALA A 194      16.070  38.720  38.670  1.00  0.00           C
ATOM   2950  HA  ALA A 194      15.660  39.490  38.040  1.00  0.00           H
ATOM   2951  CB  ALA A 194      17.490  39.130  39.100  1.00  0.00           C
ATOM   2952  HB1 ALA A 194      18.000  39.680  38.270  1.00  0.00           H
ATOM   2953  HB2 ALA A 194      18.120  38.260  39.360  1.00  0.00           H
ATOM   2954  HB3 ALA A 194      17.520  39.830  39.960  1.00  0.00           H
ATOM   2955  C   ALA A 194      16.280  37.640  37.730  1.00  0.00           C
ATOM   2956  O   ALA A 194      16.430  36.440  38.040  1.00  0.00           O
ATOM   2957  N   GLY A 195      16.280  37.880  36.470  1.00  0.00           N
ATOM   2958  HN  GLY A 195      16.060  38.800  36.140  1.00  0.00           H
ATOM   2959  CA  GLY A 195      16.710  36.980  35.390  1.00  0.00           C
ATOM   2960  HA1 GLY A 195      16.610  37.550  34.480  1.00  0.00           H
ATOM   2961  HA2 GLY A 195      16.120  36.080  35.460  1.00  0.00           H
ATOM   2962  C   GLY A 195      18.150  36.590  35.440  1.00  0.00           C
ATOM   2963  O   GLY A 195      18.890  36.970  36.310  1.00  0.00           O
ATOM   2964  N   THR A 196      18.510  35.750  34.440  1.00  0.00           N
ATOM   2965  HN  THR A 196      17.820  35.560  33.750  1.00  0.00           H
ATOM   2966  CA  THR A 196      19.830  35.130  34.330  1.00  0.00           C
ATOM   2967  HA  THR A 196      20.040  34.730  35.310  1.00  0.00           H
ATOM   2968  CB  THR A 196      19.830  33.880  33.520  1.00  0.00           C
ATOM   2969  HB  THR A 196      18.870  33.340  33.660  1.00  0.00           H
ATOM   2970  OG1 THR A 196      20.800  32.950  33.990  1.00  0.00           O
ATOM   2971  HG1 THR A 196      20.280  32.150  34.090  1.00  0.00           H
ATOM   2972  CG2 THR A 196      19.900  34.130  31.980  1.00  0.00           C
ATOM   2973 1HG2 THR A 196      20.950  34.330  31.680  1.00  0.00           H
ATOM   2974 2HG2 THR A 196      19.200  34.970  31.780  1.00  0.00           H
ATOM   2975 3HG2 THR A 196      19.530  33.280  31.350  1.00  0.00           H
ATOM   2976  C   THR A 196      20.970  36.030  33.890  1.00  0.00           C
ATOM   2977  O   THR A 196      20.880  37.060  33.140  1.00  0.00           O
ATOM   2978  N   ASP A 197      22.150  35.650  34.480  1.00  0.00           N
ATOM   2979  HN  ASP A 197      22.270  34.940  35.170  1.00  0.00           H
ATOM   2980  CA  ASP A 197      23.380  36.250  34.320  1.00  0.00           C
ATOM   2981  HA  ASP A 197      23.430  37.050  33.600  1.00  0.00           H
ATOM   2982  CB  ASP A 197      23.800  36.830  35.740  1.00  0.00           C
ATOM   2983  HB1 ASP A 197      23.750  36.110  36.580  1.00  0.00           H
ATOM   2984  HB2 ASP A 197      22.990  37.570  35.920  1.00  0.00           H
ATOM   2985  CG  ASP A 197      25.120  37.640  35.800  1.00  0.00           C
ATOM   2986  OD1 ASP A 197      25.980  37.450  34.910  1.00  0.00           O
ATOM   2987  OD2 ASP A 197      25.350  38.330  36.840  1.00  0.00           O
ATOM   2988  C   ASP A 197      24.360  35.270  33.730  1.00  0.00           C
ATOM   2989  O   ASP A 197      24.500  34.110  34.190  1.00  0.00           O
ATOM   2990  N   THR A 198      25.080  35.790  32.680  1.00  0.00           N
ATOM   2991  HN  THR A 198      25.090  36.760  32.420  1.00  0.00           H
ATOM   2992  CA  THR A 198      26.020  35.080  31.920  1.00  0.00           C
ATOM   2993  HA  THR A 198      26.240  34.110  32.320  1.00  0.00           H
ATOM   2994  CB  THR A 198      25.590  34.930  30.420  1.00  0.00           C
ATOM   2995  HB  THR A 198      26.440  34.440  29.890  1.00  0.00           H
ATOM   2996  OG1 THR A 198      25.020  36.140  29.900  1.00  0.00           O
ATOM   2997  HG1 THR A 198      25.240  36.150  28.960  1.00  0.00           H
ATOM   2998  CG2 THR A 198      24.480  33.880  30.310  1.00  0.00           C
ATOM   2999 1HG2 THR A 198      24.930  32.920  30.630  1.00  0.00           H
ATOM   3000 2HG2 THR A 198      24.100  33.750  29.270  1.00  0.00           H
ATOM   3001 3HG2 THR A 198      23.600  34.150  30.930  1.00  0.00           H
ATOM   3002  C   THR A 198      27.340  35.820  31.980  1.00  0.00           C
ATOM   3003  O   THR A 198      27.540  36.990  32.240  1.00  0.00           O
ATOM   3004  N   THR A 199      28.420  35.010  31.620  1.00  0.00           N
ATOM   3005  HN  THR A 199      28.280  34.070  31.350  1.00  0.00           H
ATOM   3006  CA  THR A 199      29.780  35.520  31.640  1.00  0.00           C
ATOM   3007  HA  THR A 199      29.680  36.100  32.550  1.00  0.00           H
ATOM   3008  CB  THR A 199      30.850  34.490  31.890  1.00  0.00           C
ATOM   3009  HB  THR A 199      30.840  33.870  30.980  1.00  0.00           H
ATOM   3010  OG1 THR A 199      30.520  33.570  32.930  1.00  0.00           O
ATOM   3011  HG1 THR A 199      30.720  34.030  33.740  1.00  0.00           H
ATOM   3012  CG2 THR A 199      32.270  35.070  32.110  1.00  0.00           C
ATOM   3013 1HG2 THR A 199      32.300  35.640  33.060  1.00  0.00           H
ATOM   3014 2HG2 THR A 199      32.530  35.850  31.360  1.00  0.00           H
ATOM   3015 3HG2 THR A 199      32.970  34.200  32.160  1.00  0.00           H
ATOM   3016  C   THR A 199      30.080  36.310  30.360  1.00  0.00           C
ATOM   3017  O   THR A 199      30.040  35.880  29.190  1.00  0.00           O
ATOM   3018  N   ILE A 200      30.500  37.620  30.460  1.00  0.00           N
ATOM   3019  HN  ILE A 200      30.610  38.070  31.340  1.00  0.00           H
ATOM   3020  CA  ILE A 200      30.850  38.470  29.330  1.00  0.00           C
ATOM   3021  HA  ILE A 200      30.060  38.200  28.640  1.00  0.00           H
ATOM   3022  CB  ILE A 200      30.780  39.960  29.610  1.00  0.00           C
ATOM   3023  HB  ILE A 200      31.580  40.340  30.280  1.00  0.00           H
ATOM   3024  CG2 ILE A 200      30.900  40.850  28.370  1.00  0.00           C
ATOM   3025 1HG2 ILE A 200      30.590  41.880  28.630  1.00  0.00           H
ATOM   3026 2HG2 ILE A 200      30.330  40.530  27.470  1.00  0.00           H
ATOM   3027 3HG2 ILE A 200      31.960  41.000  28.080  1.00  0.00           H
ATOM   3028  CG1 ILE A 200      29.480  40.240  30.420  1.00  0.00           C
ATOM   3029 1HG1 ILE A 200      29.470  41.270  30.840  1.00  0.00           H
ATOM   3030 2HG1 ILE A 200      29.580  39.670  31.370  1.00  0.00           H
ATOM   3031  CD  ILE A 200      28.250  39.760  29.650  1.00  0.00           C
ATOM   3032  HD1 ILE A 200      28.160  38.650  29.740  1.00  0.00           H
ATOM   3033  HD2 ILE A 200      28.350  40.120  28.610  1.00  0.00           H
ATOM   3034  HD3 ILE A 200      27.390  40.200  30.200  1.00  0.00           H
ATOM   3035  C   ILE A 200      32.170  38.060  28.680  1.00  0.00           C
ATOM   3036  O   ILE A 200      33.240  38.350  29.210  1.00  0.00           O
ATOM   3037  N   THR A 201      32.160  37.320  27.530  1.00  0.00           N
ATOM   3038  HN  THR A 201      31.310  37.150  27.020  1.00  0.00           H
ATOM   3039  CA  THR A 201      33.260  36.480  27.050  1.00  0.00           C
ATOM   3040  HA  THR A 201      33.660  35.860  27.830  1.00  0.00           H
ATOM   3041  CB  THR A 201      32.810  35.410  26.050  1.00  0.00           C
ATOM   3042  HB  THR A 201      32.470  35.820  25.070  1.00  0.00           H
ATOM   3043  OG1 THR A 201      31.890  34.600  26.700  1.00  0.00           O
ATOM   3044  HG1 THR A 201      31.040  34.670  26.260  1.00  0.00           H
ATOM   3045  CG2 THR A 201      34.030  34.540  25.870  1.00  0.00           C
ATOM   3046 1HG2 THR A 201      33.570  33.680  25.350  1.00  0.00           H
ATOM   3047 2HG2 THR A 201      34.530  34.280  26.830  1.00  0.00           H
ATOM   3048 3HG2 THR A 201      34.730  34.890  25.090  1.00  0.00           H
ATOM   3049  C   THR A 201      34.340  37.350  26.520  1.00  0.00           C
ATOM   3050  O   THR A 201      35.480  37.060  26.670  1.00  0.00           O
ATOM   3051  N   VAL A 202      33.980  38.420  25.830  1.00  0.00           N
ATOM   3052  HN  VAL A 202      33.060  38.400  25.450  1.00  0.00           H
ATOM   3053  CA  VAL A 202      34.950  39.530  25.530  1.00  0.00           C
ATOM   3054  HA  VAL A 202      35.680  39.040  24.900  1.00  0.00           H
ATOM   3055  CB  VAL A 202      34.270  40.640  24.700  1.00  0.00           C
ATOM   3056  HB  VAL A 202      34.030  40.160  23.730  1.00  0.00           H
ATOM   3057  CG1 VAL A 202      33.030  41.240  25.500  1.00  0.00           C
ATOM   3058 1HG1 VAL A 202      33.310  41.870  26.370  1.00  0.00           H
ATOM   3059 2HG1 VAL A 202      32.300  40.490  25.860  1.00  0.00           H
ATOM   3060 3HG1 VAL A 202      32.610  41.940  24.740  1.00  0.00           H
ATOM   3061  CG2 VAL A 202      35.270  41.770  24.310  1.00  0.00           C
ATOM   3062 1HG2 VAL A 202      35.330  42.440  25.200  1.00  0.00           H
ATOM   3063 2HG2 VAL A 202      34.880  42.390  23.470  1.00  0.00           H
ATOM   3064 3HG2 VAL A 202      36.270  41.380  24.040  1.00  0.00           H
ATOM   3065  C   VAL A 202      35.810  40.050  26.710  1.00  0.00           C
ATOM   3066  O   VAL A 202      36.980  40.470  26.590  1.00  0.00           O
ATOM   3067  N   ASN A 203      35.240  40.080  27.870  1.00  0.00           N
ATOM   3068  HN  ASN A 203      34.340  39.690  28.030  1.00  0.00           H
ATOM   3069  CA  ASN A 203      35.930  40.630  29.070  1.00  0.00           C
ATOM   3070  HA  ASN A 203      36.450  41.530  28.790  1.00  0.00           H
ATOM   3071  CB  ASN A 203      35.000  41.290  30.140  1.00  0.00           C
ATOM   3072  HB1 ASN A 203      35.430  41.560  31.120  1.00  0.00           H
ATOM   3073  HB2 ASN A 203      34.230  40.500  30.250  1.00  0.00           H
ATOM   3074  CG  ASN A 203      34.250  42.530  29.600  1.00  0.00           C
ATOM   3075  OD1 ASN A 203      34.390  43.050  28.470  1.00  0.00           O
ATOM   3076  ND2 ASN A 203      33.290  43.050  30.450  1.00  0.00           N
ATOM   3077 1HD2 ASN A 203      32.600  43.730  30.210  1.00  0.00           H
ATOM   3078 2HD2 ASN A 203      33.180  42.630  31.350  1.00  0.00           H
ATOM   3079  C   ASN A 203      36.990  39.740  29.700  1.00  0.00           C
ATOM   3080  O   ASN A 203      38.030  40.170  30.160  1.00  0.00           O
ATOM   3081  N   VAL A 204      36.690  38.400  29.720  1.00  0.00           N
ATOM   3082  HN  VAL A 204      35.770  38.130  29.440  1.00  0.00           H
ATOM   3083  CA  VAL A 204      37.570  37.340  30.070  1.00  0.00           C
ATOM   3084  HA  VAL A 204      38.050  37.550  31.010  1.00  0.00           H
ATOM   3085  CB  VAL A 204      36.850  36.030  30.120  1.00  0.00           C
ATOM   3086  HB  VAL A 204      36.490  35.730  29.120  1.00  0.00           H
ATOM   3087  CG1 VAL A 204      37.860  34.930  30.620  1.00  0.00           C
ATOM   3088 1HG1 VAL A 204      37.350  33.950  30.790  1.00  0.00           H
ATOM   3089 2HG1 VAL A 204      38.260  35.240  31.600  1.00  0.00           H
ATOM   3090 3HG1 VAL A 204      38.790  34.850  30.010  1.00  0.00           H
ATOM   3091  CG2 VAL A 204      35.680  36.220  31.090  1.00  0.00           C
ATOM   3092 1HG2 VAL A 204      35.360  35.200  31.380  1.00  0.00           H
ATOM   3093 2HG2 VAL A 204      34.860  36.880  30.750  1.00  0.00           H
ATOM   3094 3HG2 VAL A 204      36.010  36.590  32.090  1.00  0.00           H
ATOM   3095  C   VAL A 204      38.810  37.300  28.950  1.00  0.00           C
ATOM   3096  O   VAL A 204      40.010  37.200  29.400  1.00  0.00           O
ATOM   3097  N   LEU A 205      38.510  37.510  27.680  1.00  0.00           N
ATOM   3098  HN  LEU A 205      37.560  37.580  27.400  1.00  0.00           H
ATOM   3099  CA  LEU A 205      39.530  37.540  26.570  1.00  0.00           C
ATOM   3100  HA  LEU A 205      40.060  36.600  26.550  1.00  0.00           H
ATOM   3101  CB  LEU A 205      38.790  37.670  25.230  1.00  0.00           C
ATOM   3102  HB1 LEU A 205      39.410  38.030  24.390  1.00  0.00           H
ATOM   3103  HB2 LEU A 205      37.910  38.310  25.430  1.00  0.00           H
ATOM   3104  CG  LEU A 205      38.290  36.320  24.790  1.00  0.00           C
ATOM   3105  HG  LEU A 205      37.900  35.840  25.710  1.00  0.00           H
ATOM   3106  CD1 LEU A 205      37.170  36.290  23.770  1.00  0.00           C
ATOM   3107 1HD1 LEU A 205      37.390  37.120  23.070  1.00  0.00           H
ATOM   3108 2HD1 LEU A 205      36.220  36.600  24.260  1.00  0.00           H
ATOM   3109 3HD1 LEU A 205      36.980  35.350  23.190  1.00  0.00           H
ATOM   3110  CD2 LEU A 205      39.410  35.430  24.290  1.00  0.00           C
ATOM   3111 1HD2 LEU A 205      39.050  34.410  24.020  1.00  0.00           H
ATOM   3112 2HD2 LEU A 205      40.220  35.340  25.050  1.00  0.00           H
ATOM   3113 3HD2 LEU A 205      39.970  35.770  23.390  1.00  0.00           H
ATOM   3114  C   LEU A 205      40.590  38.580  26.650  1.00  0.00           C
ATOM   3115  O   LEU A 205      41.760  38.360  26.360  1.00  0.00           O
ATOM   3116  N   ALA A 206      40.220  39.790  26.960  1.00  0.00           N
ATOM   3117  HN  ALA A 206      39.240  39.990  26.950  1.00  0.00           H
ATOM   3118  CA  ALA A 206      41.050  40.930  27.260  1.00  0.00           C
ATOM   3119  HA  ALA A 206      41.540  41.280  26.360  1.00  0.00           H
ATOM   3120  CB  ALA A 206      40.050  42.060  27.480  1.00  0.00           C
ATOM   3121  HB1 ALA A 206      40.550  42.990  27.830  1.00  0.00           H
ATOM   3122  HB2 ALA A 206      39.300  41.970  28.300  1.00  0.00           H
ATOM   3123  HB3 ALA A 206      39.360  42.240  26.620  1.00  0.00           H
ATOM   3124  C   ALA A 206      41.970  40.860  28.410  1.00  0.00           C
ATOM   3125  O   ALA A 206      43.180  41.080  28.260  1.00  0.00           O
ATOM   3126  N   TRP A 207      41.410  40.300  29.470  1.00  0.00           N
ATOM   3127  HN  TRP A 207      40.420  40.190  29.570  1.00  0.00           H
ATOM   3128  CA  TRP A 207      42.140  40.000  30.770  1.00  0.00           C
ATOM   3129  HA  TRP A 207      42.610  40.910  31.110  1.00  0.00           H
ATOM   3130  CB  TRP A 207      41.000  39.590  31.640  1.00  0.00           C
ATOM   3131  HB1 TRP A 207      40.410  38.800  31.130  1.00  0.00           H
ATOM   3132  HB2 TRP A 207      40.220  40.370  31.760  1.00  0.00           H
ATOM   3133  CG  TRP A 207      41.300  39.250  33.050  1.00  0.00           C
ATOM   3134  CD1 TRP A 207      40.980  40.130  34.110  1.00  0.00           C
ATOM   3135  HD1 TRP A 207      40.450  41.070  34.060  1.00  0.00           H
ATOM   3136  NE1 TRP A 207      41.220  39.540  35.350  1.00  0.00           N
ATOM   3137  HE1 TRP A 207      40.970  39.880  36.230  1.00  0.00           H
ATOM   3138  CE2 TRP A 207      41.570  38.180  35.070  1.00  0.00           C
ATOM   3139  CD2 TRP A 207      41.510  38.010  33.660  1.00  0.00           C
ATOM   3140  CE3 TRP A 207      41.550  36.720  33.150  1.00  0.00           C
ATOM   3141  HE3 TRP A 207      41.410  36.580  32.080  1.00  0.00           H
ATOM   3142  CZ3 TRP A 207      41.810  35.660  33.960  1.00  0.00           C
ATOM   3143  HZ3 TRP A 207      41.870  34.700  33.470  1.00  0.00           H
ATOM   3144  CZ2 TRP A 207      41.700  37.080  35.920  1.00  0.00           C
ATOM   3145  HZ2 TRP A 207      41.590  37.130  36.990  1.00  0.00           H
ATOM   3146  CH2 TRP A 207      41.840  35.830  35.340  1.00  0.00           C
ATOM   3147  HH2 TRP A 207      41.990  35.100  36.120  1.00  0.00           H
ATOM   3148  C   TRP A 207      43.180  38.930  30.430  1.00  0.00           C
ATOM   3149  O   TRP A 207      44.310  39.050  30.900  1.00  0.00           O
ATOM   3150  N   LEU A 208      42.890  37.960  29.520  1.00  0.00           N
ATOM   3151  HN  LEU A 208      41.930  37.780  29.310  1.00  0.00           H
ATOM   3152  CA  LEU A 208      44.020  37.110  29.070  1.00  0.00           C
ATOM   3153  HA  LEU A 208      44.530  36.750  29.950  1.00  0.00           H
ATOM   3154  CB  LEU A 208      43.550  35.950  28.230  1.00  0.00           C
ATOM   3155  HB1 LEU A 208      44.440  35.310  28.030  1.00  0.00           H
ATOM   3156  HB2 LEU A 208      43.130  36.320  27.270  1.00  0.00           H
ATOM   3157  CG  LEU A 208      42.620  35.010  28.970  1.00  0.00           C
ATOM   3158  HG  LEU A 208      41.660  35.450  29.310  1.00  0.00           H
ATOM   3159  CD1 LEU A 208      42.250  33.770  28.180  1.00  0.00           C
ATOM   3160 1HD1 LEU A 208      43.210  33.250  27.970  1.00  0.00           H
ATOM   3161 2HD1 LEU A 208      41.850  34.090  27.200  1.00  0.00           H
ATOM   3162 3HD1 LEU A 208      41.560  33.150  28.790  1.00  0.00           H
ATOM   3163  CD2 LEU A 208      43.130  34.550  30.370  1.00  0.00           C
ATOM   3164 1HD2 LEU A 208      44.240  34.490  30.430  1.00  0.00           H
ATOM   3165 2HD2 LEU A 208      42.750  33.550  30.670  1.00  0.00           H
ATOM   3166 3HD2 LEU A 208      42.810  35.260  31.170  1.00  0.00           H
ATOM   3167  C   LEU A 208      45.180  37.810  28.250  1.00  0.00           C
ATOM   3168  O   LEU A 208      46.240  37.250  28.140  1.00  0.00           O
ATOM   3169  N   TYR A 209      45.050  39.000  27.580  1.00  0.00           N
ATOM   3170  HN  TYR A 209      44.150  39.430  27.620  1.00  0.00           H
ATOM   3171  CA  TYR A 209      46.120  39.680  26.850  1.00  0.00           C
ATOM   3172  HA  TYR A 209      46.750  38.940  26.380  1.00  0.00           H
ATOM   3173  CB  TYR A 209      45.620  40.570  25.840  1.00  0.00           C
ATOM   3174  HB1 TYR A 209      46.390  41.260  25.440  1.00  0.00           H
ATOM   3175  HB2 TYR A 209      44.860  41.260  26.280  1.00  0.00           H
ATOM   3176  CG  TYR A 209      45.050  39.820  24.680  1.00  0.00           C
ATOM   3177  CD1 TYR A 209      45.820  39.120  23.680  1.00  0.00           C
ATOM   3178  HD1 TYR A 209      46.880  39.110  23.920  1.00  0.00           H
ATOM   3179  CE1 TYR A 209      45.270  38.450  22.610  1.00  0.00           C
ATOM   3180  HE1 TYR A 209      45.890  37.860  21.960  1.00  0.00           H
ATOM   3181  CZ  TYR A 209      43.870  38.380  22.570  1.00  0.00           C
ATOM   3182  OH  TYR A 209      43.180  37.820  21.450  1.00  0.00           O
ATOM   3183  HH  TYR A 209      43.810  37.220  21.050  1.00  0.00           H
ATOM   3184  CD2 TYR A 209      43.670  39.770  24.550  1.00  0.00           C
ATOM   3185  HD2 TYR A 209      43.030  40.300  25.250  1.00  0.00           H
ATOM   3186  CE2 TYR A 209      43.040  39.080  23.470  1.00  0.00           C
ATOM   3187  HE2 TYR A 209      41.970  39.030  23.370  1.00  0.00           H
ATOM   3188  C   TYR A 209      46.850  40.510  27.900  1.00  0.00           C
ATOM   3189  O   TYR A 209      48.110  40.560  27.830  1.00  0.00           O
ATOM   3190  N   ALA A 210      46.170  41.150  28.920  1.00  0.00           N
ATOM   3191  HN  ALA A 210      45.190  41.330  28.870  1.00  0.00           H
ATOM   3192  CA  ALA A 210      46.810  41.700  30.090  1.00  0.00           C
ATOM   3193  HA  ALA A 210      47.390  42.510  29.680  1.00  0.00           H
ATOM   3194  CB  ALA A 210      45.720  42.190  31.060  1.00  0.00           C
ATOM   3195  HB1 ALA A 210      45.090  42.850  30.420  1.00  0.00           H
ATOM   3196  HB2 ALA A 210      46.070  42.660  32.000  1.00  0.00           H
ATOM   3197  HB3 ALA A 210      45.010  41.360  31.260  1.00  0.00           H
ATOM   3198  C   ALA A 210      47.730  40.720  30.760  1.00  0.00           C
ATOM   3199  O   ALA A 210      48.900  41.030  30.960  1.00  0.00           O
ATOM   3200  N   ALA A 211      47.200  39.540  31.010  1.00  0.00           N
ATOM   3201  HN  ALA A 211      46.240  39.370  30.800  1.00  0.00           H
ATOM   3202  CA  ALA A 211      47.980  38.440  31.560  1.00  0.00           C
ATOM   3203  HA  ALA A 211      48.270  38.810  32.530  1.00  0.00           H
ATOM   3204  CB  ALA A 211      47.080  37.140  31.790  1.00  0.00           C
ATOM   3205  HB1 ALA A 211      46.340  37.320  32.600  1.00  0.00           H
ATOM   3206  HB2 ALA A 211      47.660  36.240  32.080  1.00  0.00           H
ATOM   3207  HB3 ALA A 211      46.550  36.880  30.860  1.00  0.00           H
ATOM   3208  C   ALA A 211      49.300  38.110  30.780  1.00  0.00           C
ATOM   3209  O   ALA A 211      50.450  38.030  31.310  1.00  0.00           O
ATOM   3210  N   VAL A 212      49.210  38.060  29.430  1.00  0.00           N
ATOM   3211  HN  VAL A 212      48.310  38.050  29.000  1.00  0.00           H
ATOM   3212  CA  VAL A 212      50.380  37.920  28.470  1.00  0.00           C
ATOM   3213  HA  VAL A 212      50.920  37.070  28.870  1.00  0.00           H
ATOM   3214  CB  VAL A 212      49.900  37.540  27.090  1.00  0.00           C
ATOM   3215  HB  VAL A 212      49.120  38.180  26.640  1.00  0.00           H
ATOM   3216  CG1 VAL A 212      51.030  37.510  26.050  1.00  0.00           C
ATOM   3217 1HG1 VAL A 212      51.320  38.510  25.680  1.00  0.00           H
ATOM   3218 2HG1 VAL A 212      50.790  36.860  25.180  1.00  0.00           H
ATOM   3219 3HG1 VAL A 212      51.900  36.930  26.430  1.00  0.00           H
ATOM   3220  CG2 VAL A 212      49.360  36.110  27.140  1.00  0.00           C
ATOM   3221 1HG2 VAL A 212      50.200  35.380  27.180  1.00  0.00           H
ATOM   3222 2HG2 VAL A 212      48.800  35.890  26.210  1.00  0.00           H
ATOM   3223 3HG2 VAL A 212      48.670  36.010  28.000  1.00  0.00           H
ATOM   3224  C   VAL A 212      51.370  39.030  28.590  1.00  0.00           C
ATOM   3225  O   VAL A 212      52.620  38.860  28.590  1.00  0.00           O
ATOM   3226  N   ILE A 213      50.930  40.270  28.730  1.00  0.00           N
ATOM   3227  HN  ILE A 213      49.970  40.480  28.570  1.00  0.00           H
ATOM   3228  CA  ILE A 213      51.790  41.400  29.130  1.00  0.00           C
ATOM   3229  HA  ILE A 213      52.570  41.440  28.390  1.00  0.00           H
ATOM   3230  CB  ILE A 213      51.090  42.780  28.920  1.00  0.00           C
ATOM   3231  HB  ILE A 213      50.070  42.620  29.330  1.00  0.00           H
ATOM   3232  CG2 ILE A 213      51.700  44.050  29.550  1.00  0.00           C
ATOM   3233 1HG2 ILE A 213      51.770  43.960  30.660  1.00  0.00           H
ATOM   3234 2HG2 ILE A 213      51.060  44.900  29.250  1.00  0.00           H
ATOM   3235 3HG2 ILE A 213      52.750  44.210  29.230  1.00  0.00           H
ATOM   3236  CG1 ILE A 213      50.830  42.900  27.290  1.00  0.00           C
ATOM   3237 1HG1 ILE A 213      50.320  43.880  27.260  1.00  0.00           H
ATOM   3238 2HG1 ILE A 213      50.140  42.150  26.840  1.00  0.00           H
ATOM   3239  CD  ILE A 213      52.050  43.020  26.430  1.00  0.00           C
ATOM   3240  HD1 ILE A 213      52.530  42.010  26.390  1.00  0.00           H
ATOM   3241  HD2 ILE A 213      52.780  43.790  26.770  1.00  0.00           H
ATOM   3242  HD3 ILE A 213      51.800  43.280  25.380  1.00  0.00           H
ATOM   3243  C   ILE A 213      52.450  41.240  30.450  1.00  0.00           C
ATOM   3244  O   ILE A 213      53.640  41.420  30.610  1.00  0.00           O
ATOM   3245  N   ASN A 214      51.640  40.850  31.490  1.00  0.00           N
ATOM   3246  HN  ASN A 214      50.700  40.650  31.250  1.00  0.00           H
ATOM   3247  CA  ASN A 214      52.190  40.690  32.860  1.00  0.00           C
ATOM   3248  HA  ASN A 214      52.720  41.590  33.120  1.00  0.00           H
ATOM   3249  CB  ASN A 214      51.060  40.450  33.970  1.00  0.00           C
ATOM   3250  HB1 ASN A 214      51.350  40.000  34.940  1.00  0.00           H
ATOM   3251  HB2 ASN A 214      50.440  39.640  33.530  1.00  0.00           H
ATOM   3252  CG  ASN A 214      50.270  41.660  34.320  1.00  0.00           C
ATOM   3253  OD1 ASN A 214      50.370  42.110  35.480  1.00  0.00           O
ATOM   3254  ND2 ASN A 214      49.560  42.240  33.400  1.00  0.00           N
ATOM   3255 1HD2 ASN A 214      49.130  43.130  33.560  1.00  0.00           H
ATOM   3256 2HD2 ASN A 214      49.560  41.860  32.470  1.00  0.00           H
ATOM   3257  C   ASN A 214      53.250  39.640  33.010  1.00  0.00           C
ATOM   3258  O   ASN A 214      54.350  39.850  33.480  1.00  0.00           O
ATOM   3259  N   GLY A 215      52.970  38.470  32.450  1.00  0.00           N
ATOM   3260  HN  GLY A 215      52.140  38.340  31.910  1.00  0.00           H
ATOM   3261  CA  GLY A 215      53.830  37.310  32.630  1.00  0.00           C
ATOM   3262  HA1 GLY A 215      54.300  37.330  33.610  1.00  0.00           H
ATOM   3263  HA2 GLY A 215      54.470  37.260  31.760  1.00  0.00           H
ATOM   3264  C   GLY A 215      53.060  35.990  32.700  1.00  0.00           C
ATOM   3265  O   GLY A 215      53.620  34.940  32.360  1.00  0.00           O
ATOM   3266  N   ASP A 216      51.810  36.010  33.170  1.00  0.00           N
ATOM   3267  HN  ASP A 216      51.410  36.880  33.450  1.00  0.00           H
ATOM   3268  CA  ASP A 216      50.940  34.850  33.150  1.00  0.00           C
ATOM   3269  HA  ASP A 216      51.500  33.980  33.440  1.00  0.00           H
ATOM   3270  CB  ASP A 216      49.660  35.170  34.000  1.00  0.00           C
ATOM   3271  HB1 ASP A 216      48.840  34.480  33.720  1.00  0.00           H
ATOM   3272  HB2 ASP A 216      49.280  36.190  33.760  1.00  0.00           H
ATOM   3273  CG  ASP A 216      50.000  35.020  35.460  1.00  0.00           C
ATOM   3274  OD1 ASP A 216      49.270  35.590  36.250  1.00  0.00           O
ATOM   3275  OD2 ASP A 216      50.860  34.160  35.790  1.00  0.00           O
ATOM   3276  C   ASP A 216      50.510  34.500  31.730  1.00  0.00           C
ATOM   3277  O   ASP A 216      49.500  34.970  31.180  1.00  0.00           O
ATOM   3278  N   ARG A 217      51.210  33.590  31.080  1.00  0.00           N
ATOM   3279  HN  ARG A 217      51.980  33.170  31.550  1.00  0.00           H
ATOM   3280  CA  ARG A 217      51.120  33.270  29.670  1.00  0.00           C
ATOM   3281  HA  ARG A 217      50.360  33.820  29.150  1.00  0.00           H
ATOM   3282  CB  ARG A 217      52.450  33.720  29.070  1.00  0.00           C
ATOM   3283  HB1 ARG A 217      52.620  34.780  29.350  1.00  0.00           H
ATOM   3284  HB2 ARG A 217      52.410  33.860  27.970  1.00  0.00           H
ATOM   3285  CG  ARG A 217      53.690  32.810  29.280  1.00  0.00           C
ATOM   3286  HG1 ARG A 217      53.560  32.000  28.520  1.00  0.00           H
ATOM   3287  HG2 ARG A 217      53.890  32.350  30.270  1.00  0.00           H
ATOM   3288  CD  ARG A 217      54.980  33.510  28.750  1.00  0.00           C
ATOM   3289  HD1 ARG A 217      55.260  34.410  29.340  1.00  0.00           H
ATOM   3290  HD2 ARG A 217      54.850  33.650  27.650  1.00  0.00           H
ATOM   3291  NE  ARG A 217      56.050  32.530  28.850  1.00  0.00           N
ATOM   3292  HE  ARG A 217      55.870  31.620  29.220  1.00  0.00           H
ATOM   3293  CZ  ARG A 217      57.320  32.770  28.610  1.00  0.00           C
ATOM   3294  NH1 ARG A 217      57.680  33.880  28.050  1.00  0.00           N
ATOM   3295 1HH1 ARG A 217      56.940  34.300  27.540  1.00  0.00           H
ATOM   3296 2HH1 ARG A 217      58.650  34.010  27.830  1.00  0.00           H
ATOM   3297  NH2 ARG A 217      58.250  31.910  28.830  1.00  0.00           N
ATOM   3298 1HH2 ARG A 217      58.040  31.000  29.190  1.00  0.00           H
ATOM   3299 2HH2 ARG A 217      59.120  31.840  28.350  1.00  0.00           H
ATOM   3300  C   ARG A 217      50.950  31.800  29.440  1.00  0.00           C
ATOM   3301  O   ARG A 217      50.870  31.330  28.300  1.00  0.00           O
ATOM   3302  N   TRP A 218      50.820  31.040  30.500  1.00  0.00           N
ATOM   3303  HN  TRP A 218      51.000  31.520  31.350  1.00  0.00           H
ATOM   3304  CA  TRP A 218      50.860  29.580  30.330  1.00  0.00           C
ATOM   3305  HA  TRP A 218      51.820  29.390  29.870  1.00  0.00           H
ATOM   3306  CB  TRP A 218      51.130  28.900  31.690  1.00  0.00           C
ATOM   3307  HB1 TRP A 218      52.130  29.200  32.070  1.00  0.00           H
ATOM   3308  HB2 TRP A 218      51.180  27.790  31.580  1.00  0.00           H
ATOM   3309  CG  TRP A 218      50.080  29.140  32.710  1.00  0.00           C
ATOM   3310  CD1 TRP A 218      50.060  30.090  33.690  1.00  0.00           C
ATOM   3311  HD1 TRP A 218      50.830  30.850  33.740  1.00  0.00           H
ATOM   3312  NE1 TRP A 218      48.840  30.210  34.320  1.00  0.00           N
ATOM   3313  HE1 TRP A 218      48.470  30.830  34.980  1.00  0.00           H
ATOM   3314  CE2 TRP A 218      48.050  29.150  33.840  1.00  0.00           C
ATOM   3315  CD2 TRP A 218      48.810  28.450  32.880  1.00  0.00           C
ATOM   3316  CE3 TRP A 218      48.260  27.320  32.260  1.00  0.00           C
ATOM   3317  HE3 TRP A 218      48.840  26.800  31.520  1.00  0.00           H
ATOM   3318  CZ3 TRP A 218      46.940  27.050  32.490  1.00  0.00           C
ATOM   3319  HZ3 TRP A 218      46.420  26.290  31.930  1.00  0.00           H
ATOM   3320  CZ2 TRP A 218      46.750  28.840  34.080  1.00  0.00           C
ATOM   3321  HZ2 TRP A 218      46.050  29.390  34.680  1.00  0.00           H
ATOM   3322  CH2 TRP A 218      46.150  27.820  33.280  1.00  0.00           C
ATOM   3323  HH2 TRP A 218      45.130  27.490  33.420  1.00  0.00           H
ATOM   3324  C   TRP A 218      49.700  28.840  29.650  1.00  0.00           C
ATOM   3325  O   TRP A 218      49.820  27.690  29.230  1.00  0.00           O
ATOM   3326  N   PHE A 219      48.580  29.500  29.430  1.00  0.00           N
ATOM   3327  HN  PHE A 219      48.490  30.450  29.710  1.00  0.00           H
ATOM   3328  CA  PHE A 219      47.260  28.900  29.040  1.00  0.00           C
ATOM   3329  HA  PHE A 219      47.330  27.830  29.180  1.00  0.00           H
ATOM   3330  CB  PHE A 219      46.190  29.500  29.950  1.00  0.00           C
ATOM   3331  HB1 PHE A 219      46.340  29.110  30.980  1.00  0.00           H
ATOM   3332  HB2 PHE A 219      45.160  29.320  29.570  1.00  0.00           H
ATOM   3333  CG  PHE A 219      46.410  30.970  29.960  1.00  0.00           C
ATOM   3334  CD1 PHE A 219      46.200  31.870  28.790  1.00  0.00           C
ATOM   3335  HD1 PHE A 219      45.760  31.440  27.900  1.00  0.00           H
ATOM   3336  CE1 PHE A 219      46.570  33.250  28.810  1.00  0.00           C
ATOM   3337  HE1 PHE A 219      46.390  33.910  27.970  1.00  0.00           H
ATOM   3338  CZ  PHE A 219      47.040  33.800  29.990  1.00  0.00           C
ATOM   3339  HZ  PHE A 219      47.350  34.830  30.090  1.00  0.00           H
ATOM   3340  CD2 PHE A 219      46.850  31.580  31.120  1.00  0.00           C
ATOM   3341  HD2 PHE A 219      46.990  31.080  32.070  1.00  0.00           H
ATOM   3342  CE2 PHE A 219      47.150  32.990  31.080  1.00  0.00           C
ATOM   3343  HE2 PHE A 219      47.400  33.500  32.000  1.00  0.00           H
ATOM   3344  C   PHE A 219      47.020  29.040  27.590  1.00  0.00           C
ATOM   3345  O   PHE A 219      45.890  28.730  27.140  1.00  0.00           O
ATOM   3346  N   LEU A 220      48.010  29.520  26.840  1.00  0.00           N
ATOM   3347  HN  LEU A 220      48.880  29.760  27.260  1.00  0.00           H
ATOM   3348  CA  LEU A 220      48.010  29.530  25.400  1.00  0.00           C
ATOM   3349  HA  LEU A 220      47.090  29.990  25.090  1.00  0.00           H
ATOM   3350  CB  LEU A 220      49.220  30.390  24.870  1.00  0.00           C
ATOM   3351  HB1 LEU A 220      49.250  30.340  23.760  1.00  0.00           H
ATOM   3352  HB2 LEU A 220      50.140  29.980  25.330  1.00  0.00           H
ATOM   3353  CG  LEU A 220      49.260  31.830  25.360  1.00  0.00           C
ATOM   3354  HG  LEU A 220      49.300  31.850  26.470  1.00  0.00           H
ATOM   3355  CD1 LEU A 220      50.560  32.480  24.960  1.00  0.00           C
ATOM   3356 1HD1 LEU A 220      50.550  32.530  23.850  1.00  0.00           H
ATOM   3357 2HD1 LEU A 220      51.340  31.820  25.380  1.00  0.00           H
ATOM   3358 3HD1 LEU A 220      50.750  33.470  25.430  1.00  0.00           H
ATOM   3359  CD2 LEU A 220      48.010  32.640  24.960  1.00  0.00           C
ATOM   3360 1HD2 LEU A 220      47.950  32.730  23.860  1.00  0.00           H
ATOM   3361 2HD2 LEU A 220      47.910  33.620  25.480  1.00  0.00           H
ATOM   3362 3HD2 LEU A 220      47.090  32.030  25.040  1.00  0.00           H
ATOM   3363  C   LEU A 220      47.980  28.150  24.670  1.00  0.00           C
ATOM   3364  O   LEU A 220      48.900  27.330  24.750  1.00  0.00           O
ATOM   3365  N   ASN A 221      46.930  27.960  23.830  1.00  0.00           N
ATOM   3366  HN  ASN A 221      46.230  28.670  23.920  1.00  0.00           H
ATOM   3367  CA  ASN A 221      46.710  26.840  23.020  1.00  0.00           C
ATOM   3368  HA  ASN A 221      47.330  26.010  23.360  1.00  0.00           H
ATOM   3369  CB  ASN A 221      45.240  26.420  23.200  1.00  0.00           C
ATOM   3370  HB1 ASN A 221      44.540  27.180  22.800  1.00  0.00           H
ATOM   3371  HB2 ASN A 221      45.090  26.470  24.300  1.00  0.00           H
ATOM   3372  CG  ASN A 221      44.930  25.010  22.820  1.00  0.00           C
ATOM   3373  OD1 ASN A 221      44.250  24.990  21.780  1.00  0.00           O
ATOM   3374  ND2 ASN A 221      45.300  23.900  23.550  1.00  0.00           N
ATOM   3375 1HD2 ASN A 221      44.800  23.070  23.300  1.00  0.00           H
ATOM   3376 2HD2 ASN A 221      46.050  24.070  24.180  1.00  0.00           H
ATOM   3377  C   ASN A 221      47.000  27.150  21.590  1.00  0.00           C
ATOM   3378  O   ASN A 221      46.720  28.270  21.190  1.00  0.00           O
ATOM   3379  N   ARG A 222      47.710  26.200  20.870  1.00  0.00           N
ATOM   3380  HN  ARG A 222      47.960  25.290  21.190  1.00  0.00           H
ATOM   3381  CA  ARG A 222      48.180  26.370  19.510  1.00  0.00           C
ATOM   3382  HA  ARG A 222      48.000  27.400  19.260  1.00  0.00           H
ATOM   3383  CB  ARG A 222      49.680  25.970  19.400  1.00  0.00           C
ATOM   3384  HB1 ARG A 222      49.910  26.110  18.320  1.00  0.00           H
ATOM   3385  HB2 ARG A 222      49.870  24.900  19.660  1.00  0.00           H
ATOM   3386  CG  ARG A 222      50.550  26.860  20.250  1.00  0.00           C
ATOM   3387  HG1 ARG A 222      51.600  26.510  20.110  1.00  0.00           H
ATOM   3388  HG2 ARG A 222      50.250  26.690  21.300  1.00  0.00           H
ATOM   3389  CD  ARG A 222      50.470  28.380  20.050  1.00  0.00           C
ATOM   3390  HD1 ARG A 222      50.940  29.030  20.820  1.00  0.00           H
ATOM   3391  HD2 ARG A 222      49.390  28.620  20.110  1.00  0.00           H
ATOM   3392  NE  ARG A 222      50.900  28.670  18.660  1.00  0.00           N
ATOM   3393  HE  ARG A 222      50.210  28.630  17.930  1.00  0.00           H
ATOM   3394  CZ  ARG A 222      52.170  28.660  18.180  1.00  0.00           C
ATOM   3395  NH1 ARG A 222      52.350  28.490  16.880  1.00  0.00           N
ATOM   3396 1HH1 ARG A 222      51.680  27.970  16.340  1.00  0.00           H
ATOM   3397 2HH1 ARG A 222      53.290  28.230  16.690  1.00  0.00           H
ATOM   3398  NH2 ARG A 222      53.270  28.570  18.830  1.00  0.00           N
ATOM   3399 1HH2 ARG A 222      53.190  28.550  19.830  1.00  0.00           H
ATOM   3400 2HH2 ARG A 222      54.170  28.740  18.450  1.00  0.00           H
ATOM   3401  C   ARG A 222      47.300  25.670  18.550  1.00  0.00           C
ATOM   3402  O   ARG A 222      47.740  25.440  17.440  1.00  0.00           O
ATOM   3403  N   PHE A 223      46.030  25.320  18.860  1.00  0.00           N
ATOM   3404  HN  PHE A 223      45.670  25.530  19.770  1.00  0.00           H
ATOM   3405  CA  PHE A 223      45.080  24.890  17.830  1.00  0.00           C
ATOM   3406  HA  PHE A 223      45.530  24.530  16.920  1.00  0.00           H
ATOM   3407  CB  PHE A 223      44.350  23.600  18.300  1.00  0.00           C
ATOM   3408  HB1 PHE A 223      43.690  23.170  17.520  1.00  0.00           H
ATOM   3409  HB2 PHE A 223      43.810  23.960  19.200  1.00  0.00           H
ATOM   3410  CG  PHE A 223      45.350  22.450  18.690  1.00  0.00           C
ATOM   3411  CD1 PHE A 223      45.210  21.820  19.970  1.00  0.00           C
ATOM   3412  HD1 PHE A 223      44.530  22.310  20.650  1.00  0.00           H
ATOM   3413  CE1 PHE A 223      46.060  20.720  20.310  1.00  0.00           C
ATOM   3414  HE1 PHE A 223      45.840  20.340  21.300  1.00  0.00           H
ATOM   3415  CZ  PHE A 223      47.030  20.270  19.400  1.00  0.00           C
ATOM   3416  HZ  PHE A 223      47.750  19.510  19.650  1.00  0.00           H
ATOM   3417  CD2 PHE A 223      46.350  21.920  17.860  1.00  0.00           C
ATOM   3418  HD2 PHE A 223      46.440  22.330  16.870  1.00  0.00           H
ATOM   3419  CE2 PHE A 223      47.150  20.840  18.160  1.00  0.00           C
ATOM   3420  HE2 PHE A 223      47.790  20.470  17.380  1.00  0.00           H
ATOM   3421  C   PHE A 223      44.030  26.010  17.600  1.00  0.00           C
ATOM   3422  O   PHE A 223      43.510  26.580  18.520  1.00  0.00           O
ATOM   3423  N   THR A 224      43.860  26.360  16.320  1.00  0.00           N
ATOM   3424  HN  THR A 224      44.330  25.880  15.580  1.00  0.00           H
ATOM   3425  CA  THR A 224      43.030  27.470  16.010  1.00  0.00           C
ATOM   3426  HA  THR A 224      42.990  28.120  16.870  1.00  0.00           H
ATOM   3427  CB  THR A 224      43.580  28.320  14.930  1.00  0.00           C
ATOM   3428  HB  THR A 224      44.640  28.600  15.110  1.00  0.00           H
ATOM   3429  OG1 THR A 224      42.960  29.580  14.930  1.00  0.00           O
ATOM   3430  HG1 THR A 224      43.530  30.140  15.470  1.00  0.00           H
ATOM   3431  CG2 THR A 224      43.530  27.730  13.530  1.00  0.00           C
ATOM   3432 1HG2 THR A 224      42.490  27.540  13.210  1.00  0.00           H
ATOM   3433 2HG2 THR A 224      44.110  26.780  13.440  1.00  0.00           H
ATOM   3434 3HG2 THR A 224      44.120  28.440  12.910  1.00  0.00           H
ATOM   3435  C   THR A 224      41.610  27.010  15.670  1.00  0.00           C
ATOM   3436  O   THR A 224      41.340  25.860  15.350  1.00  0.00           O
ATOM   3437  N   THR A 225      40.620  27.900  15.770  1.00  0.00           N
ATOM   3438  HN  THR A 225      40.830  28.870  15.870  1.00  0.00           H
ATOM   3439  CA  THR A 225      39.210  27.510  15.830  1.00  0.00           C
ATOM   3440  HA  THR A 225      39.090  26.580  15.280  1.00  0.00           H
ATOM   3441  CB  THR A 225      38.650  27.160  17.240  1.00  0.00           C
ATOM   3442  HB  THR A 225      39.200  26.300  17.680  1.00  0.00           H
ATOM   3443  OG1 THR A 225      37.340  26.690  17.140  1.00  0.00           O
ATOM   3444  HG1 THR A 225      37.390  25.740  17.210  1.00  0.00           H
ATOM   3445  CG2 THR A 225      38.680  28.370  18.260  1.00  0.00           C
ATOM   3446 1HG2 THR A 225      37.840  29.060  18.040  1.00  0.00           H
ATOM   3447 2HG2 THR A 225      39.590  28.960  18.050  1.00  0.00           H
ATOM   3448 3HG2 THR A 225      38.600  27.990  19.300  1.00  0.00           H
ATOM   3449  C   THR A 225      38.460  28.610  15.050  1.00  0.00           C
ATOM   3450  O   THR A 225      39.030  29.600  14.600  1.00  0.00           O
ATOM   3451  N   THR A 226      37.110  28.430  14.860  1.00  0.00           N
ATOM   3452  HN  THR A 226      36.640  27.800  15.470  1.00  0.00           H
ATOM   3453  CA  THR A 226      36.310  29.430  14.100  1.00  0.00           C
ATOM   3454  HA  THR A 226      36.960  30.090  13.550  1.00  0.00           H
ATOM   3455  CB  THR A 226      35.500  28.700  13.030  1.00  0.00           C
ATOM   3456  HB  THR A 226      36.090  27.870  12.580  1.00  0.00           H
ATOM   3457  OG1 THR A 226      35.060  29.590  12.050  1.00  0.00           O
ATOM   3458  HG1 THR A 226      35.480  29.130  11.310  1.00  0.00           H
ATOM   3459  CG2 THR A 226      34.200  27.940  13.580  1.00  0.00           C
ATOM   3460 1HG2 THR A 226      33.640  27.450  12.760  1.00  0.00           H
ATOM   3461 2HG2 THR A 226      33.520  28.640  14.120  1.00  0.00           H
ATOM   3462 3HG2 THR A 226      34.520  27.200  14.350  1.00  0.00           H
ATOM   3463  C   THR A 226      35.440  30.020  15.140  1.00  0.00           C
ATOM   3464  O   THR A 226      35.280  29.520  16.230  1.00  0.00           O
ATOM   3465  N   LEU A 227      34.830  31.190  14.900  1.00  0.00           N
ATOM   3466  HN  LEU A 227      34.860  31.610  13.990  1.00  0.00           H
ATOM   3467  CA  LEU A 227      34.090  31.930  15.890  1.00  0.00           C
ATOM   3468  HA  LEU A 227      34.760  32.170  16.710  1.00  0.00           H
ATOM   3469  CB  LEU A 227      33.630  33.240  15.210  1.00  0.00           C
ATOM   3470  HB1 LEU A 227      33.130  32.880  14.280  1.00  0.00           H
ATOM   3471  HB2 LEU A 227      34.580  33.730  14.880  1.00  0.00           H
ATOM   3472  CG  LEU A 227      32.780  34.290  15.990  1.00  0.00           C
ATOM   3473  HG  LEU A 227      31.770  33.910  16.230  1.00  0.00           H
ATOM   3474  CD1 LEU A 227      33.400  34.710  17.350  1.00  0.00           C
ATOM   3475 1HD1 LEU A 227      34.420  35.080  17.110  1.00  0.00           H
ATOM   3476 2HD1 LEU A 227      33.550  33.790  17.960  1.00  0.00           H
ATOM   3477 3HD1 LEU A 227      32.690  35.370  17.890  1.00  0.00           H
ATOM   3478  CD2 LEU A 227      32.740  35.630  15.220  1.00  0.00           C
ATOM   3479 1HD2 LEU A 227      33.760  36.030  15.030  1.00  0.00           H
ATOM   3480 2HD2 LEU A 227      32.110  36.440  15.660  1.00  0.00           H
ATOM   3481 3HD2 LEU A 227      32.190  35.410  14.280  1.00  0.00           H
ATOM   3482  C   LEU A 227      32.790  31.210  16.370  1.00  0.00           C
ATOM   3483  O   LEU A 227      32.430  31.090  17.540  1.00  0.00           O
ATOM   3484  N   ASN A 228      32.010  30.640  15.420  1.00  0.00           N
ATOM   3485  HN  ASN A 228      32.230  30.590  14.440  1.00  0.00           H
ATOM   3486  CA  ASN A 228      30.860  29.810  15.700  1.00  0.00           C
ATOM   3487  HA  ASN A 228      30.140  30.440  16.190  1.00  0.00           H
ATOM   3488  CB  ASN A 228      30.380  29.200  14.290  1.00  0.00           C
ATOM   3489  HB1 ASN A 228      31.210  28.610  13.860  1.00  0.00           H
ATOM   3490  HB2 ASN A 228      30.140  30.100  13.670  1.00  0.00           H
ATOM   3491  CG  ASN A 228      29.200  28.280  14.370  1.00  0.00           C
ATOM   3492  OD1 ASN A 228      29.200  27.110  13.900  1.00  0.00           O
ATOM   3493  ND2 ASN A 228      28.130  28.750  15.060  1.00  0.00           N
ATOM   3494 1HD2 ASN A 228      27.970  29.720  15.250  1.00  0.00           H
ATOM   3495 2HD2 ASN A 228      27.340  28.150  15.140  1.00  0.00           H
ATOM   3496  C   ASN A 228      31.170  28.630  16.610  1.00  0.00           C
ATOM   3497  O   ASN A 228      30.380  28.300  17.550  1.00  0.00           O
ATOM   3498  N   ASP A 229      32.300  27.830  16.420  1.00  0.00           N
ATOM   3499  HN  ASP A 229      32.910  28.080  15.680  1.00  0.00           H
ATOM   3500  CA  ASP A 229      32.580  26.670  17.230  1.00  0.00           C
ATOM   3501  HA  ASP A 229      31.680  26.090  17.400  1.00  0.00           H
ATOM   3502  CB  ASP A 229      33.650  25.660  16.700  1.00  0.00           C
ATOM   3503  HB1 ASP A 229      33.900  24.900  17.470  1.00  0.00           H
ATOM   3504  HB2 ASP A 229      34.600  26.160  16.400  1.00  0.00           H
ATOM   3505  CG  ASP A 229      33.300  24.870  15.420  1.00  0.00           C
ATOM   3506  OD1 ASP A 229      32.090  24.590  15.320  1.00  0.00           O
ATOM   3507  OD2 ASP A 229      34.150  24.300  14.700  1.00  0.00           O
ATOM   3508  C   ASP A 229      32.910  27.140  18.720  1.00  0.00           C
ATOM   3509  O   ASP A 229      32.480  26.390  19.600  1.00  0.00           O
ATOM   3510  N   PHE A 230      33.650  28.230  18.970  1.00  0.00           N
ATOM   3511  HN  PHE A 230      34.120  28.740  18.260  1.00  0.00           H
ATOM   3512  CA  PHE A 230      33.820  28.850  20.270  1.00  0.00           C
ATOM   3513  HA  PHE A 230      34.100  28.030  20.920  1.00  0.00           H
ATOM   3514  CB  PHE A 230      34.850  29.910  20.170  1.00  0.00           C
ATOM   3515  HB1 PHE A 230      34.660  30.610  19.330  1.00  0.00           H
ATOM   3516  HB2 PHE A 230      35.800  29.380  19.920  1.00  0.00           H
ATOM   3517  CG  PHE A 230      35.090  30.730  21.450  1.00  0.00           C
ATOM   3518  CD1 PHE A 230      35.520  30.070  22.600  1.00  0.00           C
ATOM   3519  HD1 PHE A 230      35.710  29.020  22.710  1.00  0.00           H
ATOM   3520  CE1 PHE A 230      35.770  30.750  23.760  1.00  0.00           C
ATOM   3521  HE1 PHE A 230      36.240  30.300  24.620  1.00  0.00           H
ATOM   3522  CZ  PHE A 230      35.610  32.180  23.800  1.00  0.00           C
ATOM   3523  HZ  PHE A 230      35.860  32.650  24.740  1.00  0.00           H
ATOM   3524  CD2 PHE A 230      34.660  32.060  21.560  1.00  0.00           C
ATOM   3525  HD2 PHE A 230      34.180  32.550  20.730  1.00  0.00           H
ATOM   3526  CE2 PHE A 230      34.900  32.790  22.750  1.00  0.00           C
ATOM   3527  HE2 PHE A 230      34.540  33.800  22.890  1.00  0.00           H
ATOM   3528  C   PHE A 230      32.450  29.310  20.940  1.00  0.00           C
ATOM   3529  O   PHE A 230      32.130  29.150  22.110  1.00  0.00           O
ATOM   3530  N   ASN A 231      31.500  29.960  20.160  1.00  0.00           N
ATOM   3531  HN  ASN A 231      31.810  30.290  19.270  1.00  0.00           H
ATOM   3532  CA  ASN A 231      30.180  30.280  20.690  1.00  0.00           C
ATOM   3533  HA  ASN A 231      30.350  30.740  21.660  1.00  0.00           H
ATOM   3534  CB  ASN A 231      29.340  31.220  19.770  1.00  0.00           C
ATOM   3535  HB1 ASN A 231      28.380  31.540  20.230  1.00  0.00           H
ATOM   3536  HB2 ASN A 231      29.080  30.660  18.850  1.00  0.00           H
ATOM   3537  CG  ASN A 231      30.160  32.510  19.690  1.00  0.00           C
ATOM   3538  OD1 ASN A 231      30.940  32.870  20.630  1.00  0.00           O
ATOM   3539  ND2 ASN A 231      29.970  33.300  18.660  1.00  0.00           N
ATOM   3540 1HD2 ASN A 231      29.290  32.960  18.010  1.00  0.00           H
ATOM   3541 2HD2 ASN A 231      30.560  34.050  18.370  1.00  0.00           H
ATOM   3542  C   ASN A 231      29.320  29.110  20.980  1.00  0.00           C
ATOM   3543  O   ASN A 231      28.590  29.130  21.970  1.00  0.00           O
ATOM   3544  N   LEU A 232      29.380  28.010  20.240  1.00  0.00           N
ATOM   3545  HN  LEU A 232      29.800  28.010  19.340  1.00  0.00           H
ATOM   3546  CA  LEU A 232      28.660  26.840  20.590  1.00  0.00           C
ATOM   3547  HA  LEU A 232      27.600  27.010  20.620  1.00  0.00           H
ATOM   3548  CB  LEU A 232      28.670  25.770  19.460  1.00  0.00           C
ATOM   3549  HB1 LEU A 232      28.360  24.730  19.700  1.00  0.00           H
ATOM   3550  HB2 LEU A 232      29.680  25.690  19.010  1.00  0.00           H
ATOM   3551  CG  LEU A 232      27.880  26.190  18.250  1.00  0.00           C
ATOM   3552  HG  LEU A 232      28.230  27.230  18.050  1.00  0.00           H
ATOM   3553  CD1 LEU A 232      28.320  25.440  16.950  1.00  0.00           C
ATOM   3554 1HD1 LEU A 232      29.430  25.360  16.920  1.00  0.00           H
ATOM   3555 2HD1 LEU A 232      28.110  25.960  15.990  1.00  0.00           H
ATOM   3556 3HD1 LEU A 232      27.880  24.430  17.050  1.00  0.00           H
ATOM   3557  CD2 LEU A 232      26.330  26.160  18.370  1.00  0.00           C
ATOM   3558 1HD2 LEU A 232      25.950  26.540  17.400  1.00  0.00           H
ATOM   3559 2HD2 LEU A 232      25.890  26.770  19.200  1.00  0.00           H
ATOM   3560 3HD2 LEU A 232      25.960  25.120  18.360  1.00  0.00           H
ATOM   3561  C   LEU A 232      29.080  26.100  21.890  1.00  0.00           C
ATOM   3562  O   LEU A 232      28.200  25.680  22.700  1.00  0.00           O
ATOM   3563  N   VAL A 233      30.370  26.110  22.210  1.00  0.00           N
ATOM   3564  HN  VAL A 233      31.100  26.430  21.610  1.00  0.00           H
ATOM   3565  CA  VAL A 233      30.730  25.550  23.560  1.00  0.00           C
ATOM   3566  HA  VAL A 233      30.150  24.680  23.810  1.00  0.00           H
ATOM   3567  CB  VAL A 233      32.230  25.130  23.700  1.00  0.00           C
ATOM   3568  HB  VAL A 233      32.200  24.360  22.900  1.00  0.00           H
ATOM   3569  CG1 VAL A 233      33.180  26.250  23.230  1.00  0.00           C
ATOM   3570 1HG1 VAL A 233      34.160  25.830  22.930  1.00  0.00           H
ATOM   3571 2HG1 VAL A 233      33.210  27.030  24.030  1.00  0.00           H
ATOM   3572 3HG1 VAL A 233      32.810  26.740  22.300  1.00  0.00           H
ATOM   3573  CG2 VAL A 233      32.670  24.540  25.080  1.00  0.00           C
ATOM   3574 1HG2 VAL A 233      32.410  25.190  25.940  1.00  0.00           H
ATOM   3575 2HG2 VAL A 233      33.740  24.310  24.890  1.00  0.00           H
ATOM   3576 3HG2 VAL A 233      32.070  23.610  25.140  1.00  0.00           H
ATOM   3577  C   VAL A 233      30.520  26.560  24.630  1.00  0.00           C
ATOM   3578  O   VAL A 233      30.010  26.190  25.710  1.00  0.00           O
ATOM   3579  N   ALA A 234      30.670  27.820  24.370  1.00  0.00           N
ATOM   3580  HN  ALA A 234      31.030  28.090  23.480  1.00  0.00           H
ATOM   3581  CA  ALA A 234      30.530  28.940  25.290  1.00  0.00           C
ATOM   3582  HA  ALA A 234      31.340  28.670  25.950  1.00  0.00           H
ATOM   3583  CB  ALA A 234      30.910  30.240  24.570  1.00  0.00           C
ATOM   3584  HB1 ALA A 234      30.210  30.410  23.720  1.00  0.00           H
ATOM   3585  HB2 ALA A 234      31.980  30.180  24.290  1.00  0.00           H
ATOM   3586  HB3 ALA A 234      30.900  31.140  25.220  1.00  0.00           H
ATOM   3587  C   ALA A 234      29.200  29.060  25.920  1.00  0.00           C
ATOM   3588  O   ALA A 234      29.100  29.190  27.140  1.00  0.00           O
ATOM   3589  N   MET A 235      28.080  28.890  25.170  1.00  0.00           N
ATOM   3590  HN  MET A 235      28.150  28.810  24.180  1.00  0.00           H
ATOM   3591  CA  MET A 235      26.810  28.780  25.680  1.00  0.00           C
ATOM   3592  HA  MET A 235      26.580  29.720  26.160  1.00  0.00           H
ATOM   3593  CB  MET A 235      25.830  28.570  24.510  1.00  0.00           C
ATOM   3594  HB1 MET A 235      24.840  28.160  24.810  1.00  0.00           H
ATOM   3595  HB2 MET A 235      26.400  27.950  23.790  1.00  0.00           H
ATOM   3596  CG  MET A 235      25.490  29.880  23.770  1.00  0.00           C
ATOM   3597  HG1 MET A 235      26.440  30.250  23.340  1.00  0.00           H
ATOM   3598  HG2 MET A 235      25.140  30.550  24.590  1.00  0.00           H
ATOM   3599  SD  MET A 235      24.310  29.870  22.350  1.00  0.00           S
ATOM   3600  CE  MET A 235      25.150  28.730  21.240  1.00  0.00           C
ATOM   3601  HE1 MET A 235      26.240  28.700  21.480  1.00  0.00           H
ATOM   3602  HE2 MET A 235      25.130  29.060  20.180  1.00  0.00           H
ATOM   3603  HE3 MET A 235      24.660  27.730  21.190  1.00  0.00           H
ATOM   3604  C   MET A 235      26.570  27.720  26.720  1.00  0.00           C
ATOM   3605  O   MET A 235      25.910  27.870  27.730  1.00  0.00           O
ATOM   3606  N   LYS A 236      27.130  26.450  26.540  1.00  0.00           N
ATOM   3607  HN  LYS A 236      27.740  26.440  25.760  1.00  0.00           H
ATOM   3608  CA  LYS A 236      27.230  25.380  27.590  1.00  0.00           C
ATOM   3609  HA  LYS A 236      26.200  25.080  27.660  1.00  0.00           H
ATOM   3610  CB  LYS A 236      28.060  24.090  26.980  1.00  0.00           C
ATOM   3611  HB1 LYS A 236      27.940  23.280  27.720  1.00  0.00           H
ATOM   3612  HB2 LYS A 236      29.160  24.210  26.990  1.00  0.00           H
ATOM   3613  CG  LYS A 236      27.430  23.600  25.620  1.00  0.00           C
ATOM   3614  HG1 LYS A 236      27.970  22.670  25.360  1.00  0.00           H
ATOM   3615  HG2 LYS A 236      27.740  24.250  24.780  1.00  0.00           H
ATOM   3616  CD  LYS A 236      25.920  23.390  25.410  1.00  0.00           C
ATOM   3617  HD1 LYS A 236      25.170  24.120  25.770  1.00  0.00           H
ATOM   3618  HD2 LYS A 236      25.570  22.440  25.860  1.00  0.00           H
ATOM   3619  CE  LYS A 236      25.610  23.080  23.910  1.00  0.00           C
ATOM   3620  HE1 LYS A 236      24.690  22.480  23.760  1.00  0.00           H
ATOM   3621  HE2 LYS A 236      26.380  22.480  23.390  1.00  0.00           H
ATOM   3622  NZ  LYS A 236      25.550  24.300  23.140  1.00  0.00           N
ATOM   3623  HZ1 LYS A 236      26.500  24.700  23.030  1.00  0.00           H
ATOM   3624  HZ2 LYS A 236      24.960  25.060  23.540  1.00  0.00           H
ATOM   3625  HZ3 LYS A 236      25.210  24.230  22.160  1.00  0.00           H
ATOM   3626  C   LYS A 236      27.780  25.780  28.960  1.00  0.00           C
ATOM   3627  O   LYS A 236      27.440  25.190  29.960  1.00  0.00           O
ATOM   3628  N   TYR A 237      28.700  26.810  29.050  1.00  0.00           N
ATOM   3629  HN  TYR A 237      29.050  27.350  28.290  1.00  0.00           H
ATOM   3630  CA  TYR A 237      29.330  27.120  30.270  1.00  0.00           C
ATOM   3631  HA  TYR A 237      29.350  26.250  30.910  1.00  0.00           H
ATOM   3632  CB  TYR A 237      30.850  27.370  29.930  1.00  0.00           C
ATOM   3633  HB1 TYR A 237      31.390  28.080  30.590  1.00  0.00           H
ATOM   3634  HB2 TYR A 237      30.910  27.780  28.890  1.00  0.00           H
ATOM   3635  CG  TYR A 237      31.530  25.980  30.020  1.00  0.00           C
ATOM   3636  CD1 TYR A 237      31.580  25.180  28.910  1.00  0.00           C
ATOM   3637  HD1 TYR A 237      31.150  25.520  27.980  1.00  0.00           H
ATOM   3638  CE1 TYR A 237      32.190  23.900  28.980  1.00  0.00           C
ATOM   3639  HE1 TYR A 237      32.340  23.270  28.120  1.00  0.00           H
ATOM   3640  CZ  TYR A 237      32.870  23.500  30.110  1.00  0.00           C
ATOM   3641  OH  TYR A 237      33.350  22.280  30.210  1.00  0.00           O
ATOM   3642  HH  TYR A 237      33.540  21.990  29.310  1.00  0.00           H
ATOM   3643  CD2 TYR A 237      32.200  25.570  31.200  1.00  0.00           C
ATOM   3644  HD2 TYR A 237      32.280  26.200  32.070  1.00  0.00           H
ATOM   3645  CE2 TYR A 237      32.860  24.340  31.260  1.00  0.00           C
ATOM   3646  HE2 TYR A 237      33.340  23.950  32.140  1.00  0.00           H
ATOM   3647  C   TYR A 237      28.670  28.330  30.940  1.00  0.00           C
ATOM   3648  O   TYR A 237      29.210  28.850  31.930  1.00  0.00           O
ATOM   3649  N   ASN A 238      27.610  28.910  30.350  1.00  0.00           N
ATOM   3650  HN  ASN A 238      27.050  28.360  29.740  1.00  0.00           H
ATOM   3651  CA  ASN A 238      27.090  30.230  30.670  1.00  0.00           C
ATOM   3652  HA  ASN A 238      26.200  30.150  30.050  1.00  0.00           H
ATOM   3653  CB  ASN A 238      26.510  30.320  32.060  1.00  0.00           C
ATOM   3654  HB1 ASN A 238      26.040  31.290  32.330  1.00  0.00           H
ATOM   3655  HB2 ASN A 238      27.380  30.280  32.750  1.00  0.00           H
ATOM   3656  CG  ASN A 238      25.440  29.310  32.400  1.00  0.00           C
ATOM   3657  OD1 ASN A 238      24.720  28.770  31.560  1.00  0.00           O
ATOM   3658  ND2 ASN A 238      25.190  28.960  33.660  1.00  0.00           N
ATOM   3659 1HD2 ASN A 238      24.360  28.410  33.800  1.00  0.00           H
ATOM   3660 2HD2 ASN A 238      25.650  29.390  34.430  1.00  0.00           H
ATOM   3661  C   ASN A 238      28.000  31.440  30.330  1.00  0.00           C
ATOM   3662  O   ASN A 238      28.290  32.340  31.100  1.00  0.00           O
ATOM   3663  N   TYR A 239      28.610  31.320  29.180  1.00  0.00           N
ATOM   3664  HN  TYR A 239      28.510  30.470  28.660  1.00  0.00           H
ATOM   3665  CA  TYR A 239      29.430  32.360  28.600  1.00  0.00           C
ATOM   3666  HA  TYR A 239      29.570  33.090  29.380  1.00  0.00           H
ATOM   3667  CB  TYR A 239      30.810  31.820  28.290  1.00  0.00           C
ATOM   3668  HB1 TYR A 239      31.280  32.480  27.520  1.00  0.00           H
ATOM   3669  HB2 TYR A 239      30.810  30.820  27.810  1.00  0.00           H
ATOM   3670  CG  TYR A 239      31.810  31.710  29.510  1.00  0.00           C
ATOM   3671  CD1 TYR A 239      31.610  30.780  30.600  1.00  0.00           C
ATOM   3672  HD1 TYR A 239      30.690  30.220  30.640  1.00  0.00           H
ATOM   3673  CE1 TYR A 239      32.510  30.660  31.600  1.00  0.00           C
ATOM   3674  HE1 TYR A 239      32.340  30.020  32.450  1.00  0.00           H
ATOM   3675  CZ  TYR A 239      33.770  31.310  31.520  1.00  0.00           C
ATOM   3676  OH  TYR A 239      34.680  31.230  32.590  1.00  0.00           O
ATOM   3677  HH  TYR A 239      34.280  30.700  33.290  1.00  0.00           H
ATOM   3678  CD2 TYR A 239      33.130  32.190  29.370  1.00  0.00           C
ATOM   3679  HD2 TYR A 239      33.440  32.830  28.560  1.00  0.00           H
ATOM   3680  CE2 TYR A 239      34.110  32.150  30.410  1.00  0.00           C
ATOM   3681  HE2 TYR A 239      35.110  32.530  30.300  1.00  0.00           H
ATOM   3682  C   TYR A 239      28.850  32.960  27.400  1.00  0.00           C
ATOM   3683  O   TYR A 239      28.560  32.350  26.380  1.00  0.00           O
ATOM   3684  N   GLU A 240      28.690  34.290  27.440  1.00  0.00           N
ATOM   3685  HN  GLU A 240      28.960  34.810  28.240  1.00  0.00           H
ATOM   3686  CA  GLU A 240      28.270  35.100  26.240  1.00  0.00           C
ATOM   3687  HA  GLU A 240      27.210  34.920  26.170  1.00  0.00           H
ATOM   3688  CB  GLU A 240      28.450  36.640  26.460  1.00  0.00           C
ATOM   3689  HB1 GLU A 240      28.440  37.160  25.470  1.00  0.00           H
ATOM   3690  HB2 GLU A 240      29.410  36.940  26.930  1.00  0.00           H
ATOM   3691  CG  GLU A 240      27.330  37.290  27.290  1.00  0.00           C
ATOM   3692  HG1 GLU A 240      27.410  38.400  27.380  1.00  0.00           H
ATOM   3693  HG2 GLU A 240      27.390  36.880  28.320  1.00  0.00           H
ATOM   3694  CD  GLU A 240      26.000  37.000  26.640  1.00  0.00           C
ATOM   3695  OE1 GLU A 240      25.700  37.550  25.580  1.00  0.00           O
ATOM   3696  OE2 GLU A 240      25.100  36.280  27.230  1.00  0.00           O
ATOM   3697  C   GLU A 240      28.910  34.700  24.890  1.00  0.00           C
ATOM   3698  O   GLU A 240      30.160  34.840  24.730  1.00  0.00           O
ATOM   3699  N   PRO A 241      28.200  34.350  23.860  1.00  0.00           N
ATOM   3700  CD  PRO A 241      26.830  33.950  23.960  1.00  0.00           C
ATOM   3701  HD1 PRO A 241      26.090  34.780  24.000  1.00  0.00           H
ATOM   3702  HD2 PRO A 241      26.790  33.280  24.840  1.00  0.00           H
ATOM   3703  CA  PRO A 241      28.700  34.450  22.500  1.00  0.00           C
ATOM   3704  HA  PRO A 241      29.420  33.650  22.540  1.00  0.00           H
ATOM   3705  CB  PRO A 241      27.400  34.130  21.690  1.00  0.00           C
ATOM   3706  HB1 PRO A 241      27.720  33.650  20.740  1.00  0.00           H
ATOM   3707  HB2 PRO A 241      26.780  34.980  21.330  1.00  0.00           H
ATOM   3708  CG  PRO A 241      26.610  33.230  22.630  1.00  0.00           C
ATOM   3709  HG1 PRO A 241      25.520  33.250  22.450  1.00  0.00           H
ATOM   3710  HG2 PRO A 241      27.030  32.210  22.740  1.00  0.00           H
ATOM   3711  C   PRO A 241      29.320  35.750  22.000  1.00  0.00           C
ATOM   3712  O   PRO A 241      28.930  36.770  22.460  1.00  0.00           O
ATOM   3713  N   LEU A 242      30.330  35.670  21.160  1.00  0.00           N
ATOM   3714  HN  LEU A 242      30.740  34.800  20.900  1.00  0.00           H
ATOM   3715  CA  LEU A 242      31.140  36.790  20.600  1.00  0.00           C
ATOM   3716  HA  LEU A 242      30.850  37.580  21.270  1.00  0.00           H
ATOM   3717  CB  LEU A 242      32.630  36.430  20.620  1.00  0.00           C
ATOM   3718  HB1 LEU A 242      32.850  35.490  20.070  1.00  0.00           H
ATOM   3719  HB2 LEU A 242      32.760  36.170  21.690  1.00  0.00           H
ATOM   3720  CG  LEU A 242      33.610  37.550  20.100  1.00  0.00           C
ATOM   3721  HG  LEU A 242      33.450  37.710  19.010  1.00  0.00           H
ATOM   3722  CD1 LEU A 242      33.410  38.830  20.940  1.00  0.00           C
ATOM   3723 1HD1 LEU A 242      33.110  38.690  22.000  1.00  0.00           H
ATOM   3724 2HD1 LEU A 242      32.630  39.420  20.420  1.00  0.00           H
ATOM   3725 3HD1 LEU A 242      34.420  39.280  21.040  1.00  0.00           H
ATOM   3726  CD2 LEU A 242      35.040  37.020  20.080  1.00  0.00           C
ATOM   3727 1HD2 LEU A 242      35.280  36.700  21.120  1.00  0.00           H
ATOM   3728 2HD2 LEU A 242      35.800  37.740  19.710  1.00  0.00           H
ATOM   3729 3HD2 LEU A 242      35.230  36.070  19.540  1.00  0.00           H
ATOM   3730  C   LEU A 242      30.680  37.240  19.190  1.00  0.00           C
ATOM   3731  O   LEU A 242      30.490  36.440  18.270  1.00  0.00           O
ATOM   3732  N   THR A 243      30.510  38.560  19.110  1.00  0.00           N
ATOM   3733  HN  THR A 243      30.690  39.150  19.890  1.00  0.00           H
ATOM   3734  CA  THR A 243      30.240  39.250  17.860  1.00  0.00           C
ATOM   3735  HA  THR A 243      29.680  38.540  17.270  1.00  0.00           H
ATOM   3736  CB  THR A 243      29.350  40.490  18.020  1.00  0.00           C
ATOM   3737  HB  THR A 243      29.140  41.030  17.060  1.00  0.00           H
ATOM   3738  OG1 THR A 243      29.840  41.420  18.980  1.00  0.00           O
ATOM   3739  HG1 THR A 243      29.420  42.270  18.860  1.00  0.00           H
ATOM   3740  CG2 THR A 243      27.980  39.870  18.470  1.00  0.00           C
ATOM   3741 1HG2 THR A 243      27.580  39.300  17.610  1.00  0.00           H
ATOM   3742 2HG2 THR A 243      27.260  40.680  18.710  1.00  0.00           H
ATOM   3743 3HG2 THR A 243      27.970  39.160  19.330  1.00  0.00           H
ATOM   3744  C   THR A 243      31.400  39.720  17.030  1.00  0.00           C
ATOM   3745  O   THR A 243      32.470  40.010  17.600  1.00  0.00           O
ATOM   3746  N   GLN A 244      31.320  39.770  15.640  1.00  0.00           N
ATOM   3747  HN  GLN A 244      30.430  39.620  15.220  1.00  0.00           H
ATOM   3748  CA  GLN A 244      32.280  40.320  14.700  1.00  0.00           C
ATOM   3749  HA  GLN A 244      33.210  39.780  14.670  1.00  0.00           H
ATOM   3750  CB  GLN A 244      31.900  40.190  13.240  1.00  0.00           C
ATOM   3751  HB1 GLN A 244      32.000  41.120  12.650  1.00  0.00           H
ATOM   3752  HB2 GLN A 244      30.830  39.980  13.050  1.00  0.00           H
ATOM   3753  CG  GLN A 244      32.750  39.080  12.530  1.00  0.00           C
ATOM   3754  HG1 GLN A 244      32.240  38.150  12.850  1.00  0.00           H
ATOM   3755  HG2 GLN A 244      33.810  39.130  12.840  1.00  0.00           H
ATOM   3756  CD  GLN A 244      32.510  39.210  11.000  1.00  0.00           C
ATOM   3757  OE1 GLN A 244      31.470  38.790  10.530  1.00  0.00           O
ATOM   3758  NE2 GLN A 244      33.370  40.040  10.320  1.00  0.00           N
ATOM   3759 1HE2 GLN A 244      33.200  40.260   9.360  1.00  0.00           H
ATOM   3760 2HE2 GLN A 244      34.220  40.290  10.790  1.00  0.00           H
ATOM   3761  C   GLN A 244      32.720  41.790  14.950  1.00  0.00           C
ATOM   3762  O   GLN A 244      33.880  42.130  14.670  1.00  0.00           O
ATOM   3763  N   ASP A 245      31.850  42.700  15.570  1.00  0.00           N
ATOM   3764  HN  ASP A 245      30.910  42.370  15.670  1.00  0.00           H
ATOM   3765  CA  ASP A 245      32.140  44.060  16.010  1.00  0.00           C
ATOM   3766  HA  ASP A 245      32.670  44.560  15.210  1.00  0.00           H
ATOM   3767  CB  ASP A 245      30.820  44.890  16.350  1.00  0.00           C
ATOM   3768  HB1 ASP A 245      31.010  45.730  17.060  1.00  0.00           H
ATOM   3769  HB2 ASP A 245      30.020  44.260  16.780  1.00  0.00           H
ATOM   3770  CG  ASP A 245      30.430  45.610  15.140  1.00  0.00           C
ATOM   3771  OD1 ASP A 245      31.100  45.700  14.040  1.00  0.00           O
ATOM   3772  OD2 ASP A 245      29.300  46.210  15.230  1.00  0.00           O
ATOM   3773  C   ASP A 245      33.150  44.130  17.130  1.00  0.00           C
ATOM   3774  O   ASP A 245      34.060  44.950  17.060  1.00  0.00           O
ATOM   3775  N   HSD A 246      33.160  43.150  18.070  1.00  0.00           N
ATOM   3776  HN  HSD A 246      32.410  42.500  17.990  1.00  0.00           H
ATOM   3777  CA  HSD A 246      34.120  43.020  19.190  1.00  0.00           C
ATOM   3778  HA  HSD A 246      34.370  44.040  19.460  1.00  0.00           H
ATOM   3779  CB  HSD A 246      33.520  42.410  20.480  1.00  0.00           C
ATOM   3780  HB1 HSD A 246      34.280  42.130  21.240  1.00  0.00           H
ATOM   3781  HB2 HSD A 246      33.020  41.470  20.160  1.00  0.00           H
ATOM   3782  ND1 HSD A 246      31.460  42.880  22.040  1.00  0.00           N
ATOM   3783  HD1 HSD A 246      31.350  41.990  22.500  1.00  0.00           H
ATOM   3784  CG  HSD A 246      32.480  43.320  21.210  1.00  0.00           C
ATOM   3785  CE1 HSD A 246      30.860  43.980  22.580  1.00  0.00           C
ATOM   3786  HE1 HSD A 246      30.010  43.840  23.260  1.00  0.00           H
ATOM   3787  NE2 HSD A 246      31.350  45.040  22.060  1.00  0.00           N
ATOM   3788  CD2 HSD A 246      32.400  44.660  21.170  1.00  0.00           C
ATOM   3789  HD2 HSD A 246      33.030  45.340  20.600  1.00  0.00           H
ATOM   3790  C   HSD A 246      35.380  42.360  18.780  1.00  0.00           C
ATOM   3791  O   HSD A 246      36.440  42.570  19.410  1.00  0.00           O
ATOM   3792  N   VAL A 247      35.390  41.520  17.720  1.00  0.00           N
ATOM   3793  HN  VAL A 247      34.500  41.180  17.450  1.00  0.00           H
ATOM   3794  CA  VAL A 247      36.660  41.050  17.180  1.00  0.00           C
ATOM   3795  HA  VAL A 247      37.220  40.590  17.980  1.00  0.00           H
ATOM   3796  CB  VAL A 247      36.510  39.990  16.200  1.00  0.00           C
ATOM   3797  HB  VAL A 247      35.850  40.360  15.390  1.00  0.00           H
ATOM   3798  CG1 VAL A 247      37.810  39.420  15.520  1.00  0.00           C
ATOM   3799 1HG1 VAL A 247      38.470  39.140  16.360  1.00  0.00           H
ATOM   3800 2HG1 VAL A 247      38.350  40.170  14.900  1.00  0.00           H
ATOM   3801 3HG1 VAL A 247      37.590  38.490  14.950  1.00  0.00           H
ATOM   3802  CG2 VAL A 247      35.810  38.790  16.930  1.00  0.00           C
ATOM   3803 1HG2 VAL A 247      34.840  39.030  17.420  1.00  0.00           H
ATOM   3804 2HG2 VAL A 247      36.360  38.420  17.820  1.00  0.00           H
ATOM   3805 3HG2 VAL A 247      35.650  37.990  16.160  1.00  0.00           H
ATOM   3806  C   VAL A 247      37.570  42.090  16.550  1.00  0.00           C
ATOM   3807  O   VAL A 247      38.810  42.010  16.570  1.00  0.00           O
ATOM   3808  N   ASP A 248      37.100  43.230  16.160  1.00  0.00           N
ATOM   3809  HN  ASP A 248      36.130  43.420  15.980  1.00  0.00           H
ATOM   3810  CA  ASP A 248      37.940  44.390  15.980  1.00  0.00           C
ATOM   3811  HA  ASP A 248      38.690  44.120  15.260  1.00  0.00           H
ATOM   3812  CB  ASP A 248      36.970  45.440  15.280  1.00  0.00           C
ATOM   3813  HB1 ASP A 248      37.610  46.340  15.260  1.00  0.00           H
ATOM   3814  HB2 ASP A 248      36.030  45.710  15.810  1.00  0.00           H
ATOM   3815  CG  ASP A 248      36.730  45.170  13.810  1.00  0.00           C
ATOM   3816  OD1 ASP A 248      35.870  45.880  13.290  1.00  0.00           O
ATOM   3817  OD2 ASP A 248      37.420  44.260  13.190  1.00  0.00           O
ATOM   3818  C   ASP A 248      38.720  44.970  17.200  1.00  0.00           C
ATOM   3819  O   ASP A 248      39.910  45.320  17.110  1.00  0.00           O
ATOM   3820  N   ILE A 249      38.020  45.060  18.340  1.00  0.00           N
ATOM   3821  HN  ILE A 249      37.090  44.750  18.140  1.00  0.00           H
ATOM   3822  CA  ILE A 249      38.310  45.720  19.620  1.00  0.00           C
ATOM   3823  HA  ILE A 249      38.770  46.640  19.310  1.00  0.00           H
ATOM   3824  CB  ILE A 249      36.990  45.960  20.490  1.00  0.00           C
ATOM   3825  HB  ILE A 249      36.500  44.960  20.530  1.00  0.00           H
ATOM   3826  CG2 ILE A 249      37.250  46.250  21.930  1.00  0.00           C
ATOM   3827 1HG2 ILE A 249      36.320  46.460  22.490  1.00  0.00           H
ATOM   3828 2HG2 ILE A 249      37.840  47.190  22.010  1.00  0.00           H
ATOM   3829 3HG2 ILE A 249      37.800  45.410  22.410  1.00  0.00           H
ATOM   3830  CG1 ILE A 249      36.000  47.010  19.910  1.00  0.00           C
ATOM   3831 1HG1 ILE A 249      35.290  47.190  20.750  1.00  0.00           H
ATOM   3832 2HG1 ILE A 249      35.490  46.530  19.060  1.00  0.00           H
ATOM   3833  CD  ILE A 249      36.700  48.280  19.390  1.00  0.00           C
ATOM   3834  HD1 ILE A 249      37.270  48.810  20.180  1.00  0.00           H
ATOM   3835  HD2 ILE A 249      36.070  48.990  18.830  1.00  0.00           H
ATOM   3836  HD3 ILE A 249      37.470  47.980  18.640  1.00  0.00           H
ATOM   3837  C   ILE A 249      39.390  45.020  20.410  1.00  0.00           C
ATOM   3838  O   ILE A 249      40.230  45.620  21.090  1.00  0.00           O
ATOM   3839  N   LEU A 250      39.390  43.670  20.240  1.00  0.00           N
ATOM   3840  HN  LEU A 250      38.640  43.280  19.710  1.00  0.00           H
ATOM   3841  CA  LEU A 250      40.450  42.790  20.640  1.00  0.00           C
ATOM   3842  HA  LEU A 250      40.720  43.040  21.650  1.00  0.00           H
ATOM   3843  CB  LEU A 250      40.030  41.290  20.730  1.00  0.00           C
ATOM   3844  HB1 LEU A 250      40.820  40.530  20.850  1.00  0.00           H
ATOM   3845  HB2 LEU A 250      39.630  41.060  19.720  1.00  0.00           H
ATOM   3846  CG  LEU A 250      38.870  41.010  21.740  1.00  0.00           C
ATOM   3847  HG  LEU A 250      37.910  41.530  21.520  1.00  0.00           H
ATOM   3848  CD1 LEU A 250      38.420  39.500  21.500  1.00  0.00           C
ATOM   3849 1HD1 LEU A 250      39.340  38.870  21.580  1.00  0.00           H
ATOM   3850 2HD1 LEU A 250      37.960  39.350  20.500  1.00  0.00           H
ATOM   3851 3HD1 LEU A 250      37.670  39.150  22.250  1.00  0.00           H
ATOM   3852  CD2 LEU A 250      39.340  41.220  23.190  1.00  0.00           C
ATOM   3853 1HD2 LEU A 250      38.480  41.160  23.890  1.00  0.00           H
ATOM   3854 2HD2 LEU A 250      39.850  42.200  23.310  1.00  0.00           H
ATOM   3855 3HD2 LEU A 250      40.130  40.530  23.570  1.00  0.00           H
ATOM   3856  C   LEU A 250      41.650  42.880  19.740  1.00  0.00           C
ATOM   3857  O   LEU A 250      42.740  42.550  20.190  1.00  0.00           O
ATOM   3858  N   GLY A 251      41.510  43.520  18.530  1.00  0.00           N
ATOM   3859  HN  GLY A 251      40.600  43.840  18.290  1.00  0.00           H
ATOM   3860  CA  GLY A 251      42.510  43.620  17.470  1.00  0.00           C
ATOM   3861  HA1 GLY A 251      42.140  44.190  16.630  1.00  0.00           H
ATOM   3862  HA2 GLY A 251      42.900  42.660  17.150  1.00  0.00           H
ATOM   3863  C   GLY A 251      43.740  44.370  17.840  1.00  0.00           C
ATOM   3864  O   GLY A 251      44.860  43.890  17.630  1.00  0.00           O
ATOM   3865  N   PRO A 252      43.610  45.440  18.540  1.00  0.00           N
ATOM   3866  CD  PRO A 252      42.520  46.490  18.340  1.00  0.00           C
ATOM   3867  HD1 PRO A 252      41.860  46.400  19.240  1.00  0.00           H
ATOM   3868  HD2 PRO A 252      42.080  46.390  17.330  1.00  0.00           H
ATOM   3869  CA  PRO A 252      44.830  46.150  19.060  1.00  0.00           C
ATOM   3870  HA  PRO A 252      45.440  46.320  18.180  1.00  0.00           H
ATOM   3871  CB  PRO A 252      44.320  47.510  19.580  1.00  0.00           C
ATOM   3872  HB1 PRO A 252      45.200  48.180  19.730  1.00  0.00           H
ATOM   3873  HB2 PRO A 252      43.880  47.360  20.580  1.00  0.00           H
ATOM   3874  CG  PRO A 252      43.240  47.810  18.530  1.00  0.00           C
ATOM   3875  HG1 PRO A 252      42.550  48.600  18.870  1.00  0.00           H
ATOM   3876  HG2 PRO A 252      43.560  48.000  17.480  1.00  0.00           H
ATOM   3877  C   PRO A 252      45.590  45.360  20.150  1.00  0.00           C
ATOM   3878  O   PRO A 252      46.800  45.390  20.060  1.00  0.00           O
ATOM   3879  N   LEU A 253      44.950  44.740  21.120  1.00  0.00           N
ATOM   3880  HN  LEU A 253      43.950  44.780  21.180  1.00  0.00           H
ATOM   3881  CA  LEU A 253      45.600  43.910  22.060  1.00  0.00           C
ATOM   3882  HA  LEU A 253      46.320  44.540  22.560  1.00  0.00           H
ATOM   3883  CB  LEU A 253      44.540  43.490  23.100  1.00  0.00           C
ATOM   3884  HB1 LEU A 253      44.920  42.560  23.590  1.00  0.00           H
ATOM   3885  HB2 LEU A 253      43.580  43.230  22.610  1.00  0.00           H
ATOM   3886  CG  LEU A 253      44.400  44.450  24.240  1.00  0.00           C
ATOM   3887  HG  LEU A 253      44.300  45.450  23.770  1.00  0.00           H
ATOM   3888  CD1 LEU A 253      43.100  44.010  24.910  1.00  0.00           C
ATOM   3889 1HD1 LEU A 253      42.850  44.740  25.720  1.00  0.00           H
ATOM   3890 2HD1 LEU A 253      43.210  43.090  25.510  1.00  0.00           H
ATOM   3891 3HD1 LEU A 253      42.240  43.960  24.210  1.00  0.00           H
ATOM   3892  CD2 LEU A 253      45.630  44.770  25.160  1.00  0.00           C
ATOM   3893 1HD2 LEU A 253      45.720  43.870  25.810  1.00  0.00           H
ATOM   3894 2HD2 LEU A 253      45.380  45.670  25.750  1.00  0.00           H
ATOM   3895 3HD2 LEU A 253      46.650  44.800  24.730  1.00  0.00           H
ATOM   3896  C   LEU A 253      46.240  42.720  21.450  1.00  0.00           C
ATOM   3897  O   LEU A 253      47.420  42.410  21.710  1.00  0.00           O
ATOM   3898  N   SER A 254      45.500  42.130  20.440  1.00  0.00           N
ATOM   3899  HN  SER A 254      44.540  42.350  20.340  1.00  0.00           H
ATOM   3900  CA  SER A 254      46.090  40.980  19.640  1.00  0.00           C
ATOM   3901  HA  SER A 254      46.500  40.240  20.310  1.00  0.00           H
ATOM   3902  CB  SER A 254      44.900  40.390  18.860  1.00  0.00           C
ATOM   3903  HB1 SER A 254      44.440  41.260  18.360  1.00  0.00           H
ATOM   3904  HB2 SER A 254      44.060  40.030  19.490  1.00  0.00           H
ATOM   3905  OG  SER A 254      45.270  39.320  17.940  1.00  0.00           O
ATOM   3906  HG1 SER A 254      45.600  38.590  18.460  1.00  0.00           H
ATOM   3907  C   SER A 254      47.260  41.390  18.700  1.00  0.00           C
ATOM   3908  O   SER A 254      48.270  40.680  18.700  1.00  0.00           O
ATOM   3909  N   ALA A 255      47.230  42.570  18.000  1.00  0.00           N
ATOM   3910  HN  ALA A 255      46.470  43.210  17.930  1.00  0.00           H
ATOM   3911  CA  ALA A 255      48.380  42.940  17.090  1.00  0.00           C
ATOM   3912  HA  ALA A 255      48.810  42.110  16.550  1.00  0.00           H
ATOM   3913  CB  ALA A 255      47.890  43.980  16.140  1.00  0.00           C
ATOM   3914  HB1 ALA A 255      47.200  43.430  15.480  1.00  0.00           H
ATOM   3915  HB2 ALA A 255      48.670  44.350  15.430  1.00  0.00           H
ATOM   3916  HB3 ALA A 255      47.240  44.750  16.610  1.00  0.00           H
ATOM   3917  C   ALA A 255      49.560  43.490  17.830  1.00  0.00           C
ATOM   3918  O   ALA A 255      50.830  43.420  17.480  1.00  0.00           O
ATOM   3919  N   GLN A 256      49.320  44.150  18.990  1.00  0.00           N
ATOM   3920  HN  GLN A 256      48.390  44.380  19.250  1.00  0.00           H
ATOM   3921  CA  GLN A 256      50.280  44.250  20.000  1.00  0.00           C
ATOM   3922  HA  GLN A 256      51.110  44.750  19.540  1.00  0.00           H
ATOM   3923  CB  GLN A 256      49.890  45.260  21.060  1.00  0.00           C
ATOM   3924  HB1 GLN A 256      50.640  45.160  21.880  1.00  0.00           H
ATOM   3925  HB2 GLN A 256      48.880  44.990  21.430  1.00  0.00           H
ATOM   3926  CG  GLN A 256      49.940  46.750  20.580  1.00  0.00           C
ATOM   3927  HG1 GLN A 256      49.290  46.900  19.690  1.00  0.00           H
ATOM   3928  HG2 GLN A 256      50.990  46.980  20.310  1.00  0.00           H
ATOM   3929  CD  GLN A 256      49.210  47.780  21.440  1.00  0.00           C
ATOM   3930  OE1 GLN A 256      48.080  48.130  21.150  1.00  0.00           O
ATOM   3931  NE2 GLN A 256      49.890  48.240  22.600  1.00  0.00           N
ATOM   3932 1HE2 GLN A 256      49.480  48.920  23.200  1.00  0.00           H
ATOM   3933 2HE2 GLN A 256      50.760  47.810  22.870  1.00  0.00           H
ATOM   3934  C   GLN A 256      50.890  43.060  20.690  1.00  0.00           C
ATOM   3935  O   GLN A 256      52.090  43.100  20.880  1.00  0.00           O
ATOM   3936  N   THR A 257      50.180  41.970  21.060  1.00  0.00           N
ATOM   3937  HN  THR A 257      49.200  41.970  20.910  1.00  0.00           H
ATOM   3938  CA  THR A 257      50.820  40.920  21.820  1.00  0.00           C
ATOM   3939  HA  THR A 257      51.650  41.410  22.310  1.00  0.00           H
ATOM   3940  CB  THR A 257      50.060  40.180  22.810  1.00  0.00           C
ATOM   3941  HB  THR A 257      50.540  39.280  23.240  1.00  0.00           H
ATOM   3942  OG1 THR A 257      48.830  39.830  22.330  1.00  0.00           O
ATOM   3943  HG1 THR A 257      48.290  40.630  22.350  1.00  0.00           H
ATOM   3944  CG2 THR A 257      49.680  41.060  24.040  1.00  0.00           C
ATOM   3945 1HG2 THR A 257      49.130  41.990  23.770  1.00  0.00           H
ATOM   3946 2HG2 THR A 257      50.600  41.380  24.570  1.00  0.00           H
ATOM   3947 3HG2 THR A 257      49.020  40.570  24.790  1.00  0.00           H
ATOM   3948  C   THR A 257      51.420  39.800  20.890  1.00  0.00           C
ATOM   3949  O   THR A 257      52.290  39.050  21.310  1.00  0.00           O
ATOM   3950  N   GLY A 258      50.880  39.620  19.720  1.00  0.00           N
ATOM   3951  HN  GLY A 258      50.100  40.200  19.490  1.00  0.00           H
ATOM   3952  CA  GLY A 258      51.210  38.580  18.810  1.00  0.00           C
ATOM   3953  HA1 GLY A 258      52.200  38.260  19.100  1.00  0.00           H
ATOM   3954  HA2 GLY A 258      51.200  38.860  17.770  1.00  0.00           H
ATOM   3955  C   GLY A 258      50.370  37.340  19.020  1.00  0.00           C
ATOM   3956  O   GLY A 258      50.880  36.290  18.640  1.00  0.00           O
ATOM   3957  N   ILE A 259      49.180  37.260  19.670  1.00  0.00           N
ATOM   3958  HN  ILE A 259      49.080  38.060  20.250  1.00  0.00           H
ATOM   3959  CA  ILE A 259      48.290  36.130  19.670  1.00  0.00           C
ATOM   3960  HA  ILE A 259      48.690  35.400  18.970  1.00  0.00           H
ATOM   3961  CB  ILE A 259      48.180  35.510  21.040  1.00  0.00           C
ATOM   3962  HB  ILE A 259      47.770  36.370  21.600  1.00  0.00           H
ATOM   3963  CG2 ILE A 259      47.130  34.340  21.150  1.00  0.00           C
ATOM   3964 1HG2 ILE A 259      46.090  34.580  20.830  1.00  0.00           H
ATOM   3965 2HG2 ILE A 259      46.900  34.180  22.230  1.00  0.00           H
ATOM   3966 3HG2 ILE A 259      47.530  33.440  20.640  1.00  0.00           H
ATOM   3967  CG1 ILE A 259      49.580  35.120  21.660  1.00  0.00           C
ATOM   3968 1HG1 ILE A 259      50.290  34.950  20.830  1.00  0.00           H
ATOM   3969 2HG1 ILE A 259      49.470  34.220  22.300  1.00  0.00           H
ATOM   3970  CD  ILE A 259      50.180  36.130  22.600  1.00  0.00           C
ATOM   3971  HD1 ILE A 259      50.260  37.120  22.110  1.00  0.00           H
ATOM   3972  HD2 ILE A 259      51.140  35.750  23.030  1.00  0.00           H
ATOM   3973  HD3 ILE A 259      49.530  36.350  23.470  1.00  0.00           H
ATOM   3974  C   ILE A 259      46.980  36.530  19.170  1.00  0.00           C
ATOM   3975  O   ILE A 259      46.330  37.510  19.620  1.00  0.00           O
ATOM   3976  N   ALA A 260      46.460  35.760  18.150  1.00  0.00           N
ATOM   3977  HN  ALA A 260      47.000  34.980  17.850  1.00  0.00           H
ATOM   3978  CA  ALA A 260      45.200  36.010  17.460  1.00  0.00           C
ATOM   3979  HA  ALA A 260      45.180  36.910  16.870  1.00  0.00           H
ATOM   3980  CB  ALA A 260      44.950  34.930  16.300  1.00  0.00           C
ATOM   3981  HB1 ALA A 260      44.620  33.960  16.730  1.00  0.00           H
ATOM   3982  HB2 ALA A 260      45.850  34.780  15.660  1.00  0.00           H
ATOM   3983  HB3 ALA A 260      44.150  35.160  15.570  1.00  0.00           H
ATOM   3984  C   ALA A 260      43.970  36.130  18.410  1.00  0.00           C
ATOM   3985  O   ALA A 260      44.050  35.680  19.540  1.00  0.00           O
ATOM   3986  N   VAL A 261      42.880  36.700  17.890  1.00  0.00           N
ATOM   3987  HN  VAL A 261      42.760  37.160  17.020  1.00  0.00           H
ATOM   3988  CA  VAL A 261      41.680  36.600  18.750  1.00  0.00           C
ATOM   3989  HA  VAL A 261      42.000  37.000  19.700  1.00  0.00           H
ATOM   3990  CB  VAL A 261      40.620  37.540  18.160  1.00  0.00           C
ATOM   3991  HB  VAL A 261      40.530  37.360  17.070  1.00  0.00           H
ATOM   3992  CG1 VAL A 261      39.340  37.330  18.930  1.00  0.00           C
ATOM   3993 1HG1 VAL A 261      38.860  36.370  18.630  1.00  0.00           H
ATOM   3994 2HG1 VAL A 261      38.640  38.190  18.830  1.00  0.00           H
ATOM   3995 3HG1 VAL A 261      39.640  37.290  20.000  1.00  0.00           H
ATOM   3996  CG2 VAL A 261      41.090  38.920  18.340  1.00  0.00           C
ATOM   3997 1HG2 VAL A 261      41.920  39.220  17.660  1.00  0.00           H
ATOM   3998 2HG2 VAL A 261      41.370  39.120  19.390  1.00  0.00           H
ATOM   3999 3HG2 VAL A 261      40.310  39.690  18.200  1.00  0.00           H
ATOM   4000  C   VAL A 261      41.180  35.190  18.890  1.00  0.00           C
ATOM   4001  O   VAL A 261      40.930  34.860  20.050  1.00  0.00           O
ATOM   4002  N   LEU A 262      41.120  34.290  17.840  1.00  0.00           N
ATOM   4003  HN  LEU A 262      41.490  34.560  16.960  1.00  0.00           H
ATOM   4004  CA  LEU A 262      40.490  32.950  17.870  1.00  0.00           C
ATOM   4005  HA  LEU A 262      39.630  33.110  18.500  1.00  0.00           H
ATOM   4006  CB  LEU A 262      39.830  32.480  16.520  1.00  0.00           C
ATOM   4007  HB1 LEU A 262      39.610  31.400  16.640  1.00  0.00           H
ATOM   4008  HB2 LEU A 262      40.640  32.640  15.780  1.00  0.00           H
ATOM   4009  CG  LEU A 262      38.590  33.230  16.200  1.00  0.00           C
ATOM   4010  HG  LEU A 262      38.920  34.290  16.090  1.00  0.00           H
ATOM   4011  CD1 LEU A 262      38.010  32.900  14.800  1.00  0.00           C
ATOM   4012 1HD1 LEU A 262      37.490  33.800  14.390  1.00  0.00           H
ATOM   4013 2HD1 LEU A 262      37.300  32.040  14.810  1.00  0.00           H
ATOM   4014 3HD1 LEU A 262      38.690  32.650  13.960  1.00  0.00           H
ATOM   4015  CD2 LEU A 262      37.490  33.380  17.310  1.00  0.00           C
ATOM   4016 1HD2 LEU A 262      37.940  34.000  18.100  1.00  0.00           H
ATOM   4017 2HD2 LEU A 262      37.230  32.360  17.680  1.00  0.00           H
ATOM   4018 3HD2 LEU A 262      36.590  33.920  16.930  1.00  0.00           H
ATOM   4019  C   LEU A 262      41.460  32.000  18.530  1.00  0.00           C
ATOM   4020  O   LEU A 262      41.040  30.940  19.110  1.00  0.00           O
ATOM   4021  N   ASP A 263      42.740  32.370  18.490  1.00  0.00           N
ATOM   4022  HN  ASP A 263      42.960  33.160  17.920  1.00  0.00           H
ATOM   4023  CA  ASP A 263      43.770  31.660  19.220  1.00  0.00           C
ATOM   4024  HA  ASP A 263      43.720  30.610  18.980  1.00  0.00           H
ATOM   4025  CB  ASP A 263      45.200  32.110  18.690  1.00  0.00           C
ATOM   4026  HB1 ASP A 263      45.880  31.620  19.420  1.00  0.00           H
ATOM   4027  HB2 ASP A 263      45.250  33.200  18.870  1.00  0.00           H
ATOM   4028  CG  ASP A 263      45.650  31.530  17.400  1.00  0.00           C
ATOM   4029  OD1 ASP A 263      45.010  30.720  16.730  1.00  0.00           O
ATOM   4030  OD2 ASP A 263      46.770  31.940  17.010  1.00  0.00           O
ATOM   4031  C   ASP A 263      43.750  31.860  20.780  1.00  0.00           C
ATOM   4032  O   ASP A 263      43.890  30.910  21.560  1.00  0.00           O
ATOM   4033  N   MET A 264      43.370  33.020  21.280  1.00  0.00           N
ATOM   4034  HN  MET A 264      43.230  33.800  20.680  1.00  0.00           H
ATOM   4035  CA  MET A 264      43.020  33.230  22.670  1.00  0.00           C
ATOM   4036  HA  MET A 264      43.750  32.710  23.270  1.00  0.00           H
ATOM   4037  CB  MET A 264      43.120  34.700  23.120  1.00  0.00           C
ATOM   4038  HB1 MET A 264      42.220  35.270  22.790  1.00  0.00           H
ATOM   4039  HB2 MET A 264      43.990  35.230  22.690  1.00  0.00           H
ATOM   4040  CG  MET A 264      43.220  34.980  24.690  1.00  0.00           C
ATOM   4041  HG1 MET A 264      42.310  34.520  25.150  1.00  0.00           H
ATOM   4042  HG2 MET A 264      43.360  36.070  24.770  1.00  0.00           H
ATOM   4043  SD  MET A 264      44.720  34.300  25.460  1.00  0.00           S
ATOM   4044  CE  MET A 264      45.640  35.710  24.920  1.00  0.00           C
ATOM   4045  HE1 MET A 264      45.640  35.710  23.810  1.00  0.00           H
ATOM   4046  HE2 MET A 264      46.730  35.660  25.120  1.00  0.00           H
ATOM   4047  HE3 MET A 264      45.240  36.680  25.280  1.00  0.00           H
ATOM   4048  C   MET A 264      41.680  32.630  23.110  1.00  0.00           C
ATOM   4049  O   MET A 264      41.430  32.250  24.250  1.00  0.00           O
ATOM   4050  N   CYS A 265      40.710  32.450  22.210  1.00  0.00           N
ATOM   4051  HN  CYS A 265      40.820  32.770  21.270  1.00  0.00           H
ATOM   4052  CA  CYS A 265      39.450  31.700  22.370  1.00  0.00           C
ATOM   4053  HA  CYS A 265      38.980  31.900  23.330  1.00  0.00           H
ATOM   4054  CB  CYS A 265      38.400  32.070  21.210  1.00  0.00           C
ATOM   4055  HB1 CYS A 265      37.500  31.460  21.450  1.00  0.00           H
ATOM   4056  HB2 CYS A 265      38.770  31.500  20.320  1.00  0.00           H
ATOM   4057  SG  CYS A 265      38.230  33.810  21.100  1.00  0.00           S
ATOM   4058  HG1 CYS A 265      37.080  33.890  21.760  1.00  0.00           H
ATOM   4059  C   CYS A 265      39.730  30.170  22.430  1.00  0.00           C
ATOM   4060  O   CYS A 265      39.100  29.570  23.360  1.00  0.00           O
ATOM   4061  N   ALA A 266      40.600  29.620  21.560  1.00  0.00           N
ATOM   4062  HN  ALA A 266      41.060  30.210  20.910  1.00  0.00           H
ATOM   4063  CA  ALA A 266      41.020  28.240  21.660  1.00  0.00           C
ATOM   4064  HA  ALA A 266      40.090  27.680  21.620  1.00  0.00           H
ATOM   4065  CB  ALA A 266      42.000  27.810  20.590  1.00  0.00           C
ATOM   4066  HB1 ALA A 266      42.940  28.410  20.570  1.00  0.00           H
ATOM   4067  HB2 ALA A 266      41.550  27.890  19.580  1.00  0.00           H
ATOM   4068  HB3 ALA A 266      42.270  26.740  20.700  1.00  0.00           H
ATOM   4069  C   ALA A 266      41.640  27.960  22.950  1.00  0.00           C
ATOM   4070  O   ALA A 266      41.430  26.930  23.630  1.00  0.00           O
ATOM   4071  N   SER A 267      42.480  28.850  23.350  1.00  0.00           N
ATOM   4072  HN  SER A 267      42.520  29.690  22.810  1.00  0.00           H
ATOM   4073  CA  SER A 267      42.960  28.850  24.770  1.00  0.00           C
ATOM   4074  HA  SER A 267      43.520  27.940  24.950  1.00  0.00           H
ATOM   4075  CB  SER A 267      43.970  30.030  24.910  1.00  0.00           C
ATOM   4076  HB1 SER A 267      44.420  29.930  25.920  1.00  0.00           H
ATOM   4077  HB2 SER A 267      43.310  30.920  24.880  1.00  0.00           H
ATOM   4078  OG  SER A 267      44.950  30.010  23.820  1.00  0.00           O
ATOM   4079  HG1 SER A 267      44.380  30.060  23.040  1.00  0.00           H
ATOM   4080  C   SER A 267      41.980  28.940  25.900  1.00  0.00           C
ATOM   4081  O   SER A 267      42.090  28.220  26.890  1.00  0.00           O
ATOM   4082  N   LEU A 268      40.940  29.810  25.870  1.00  0.00           N
ATOM   4083  HN  LEU A 268      40.820  30.450  25.130  1.00  0.00           H
ATOM   4084  CA  LEU A 268      39.950  29.970  26.920  1.00  0.00           C
ATOM   4085  HA  LEU A 268      40.490  30.250  27.820  1.00  0.00           H
ATOM   4086  CB  LEU A 268      39.100  31.240  26.700  1.00  0.00           C
ATOM   4087  HB1 LEU A 268      38.580  31.070  25.740  1.00  0.00           H
ATOM   4088  HB2 LEU A 268      39.870  32.040  26.720  1.00  0.00           H
ATOM   4089  CG  LEU A 268      38.120  31.670  27.780  1.00  0.00           C
ATOM   4090  HG  LEU A 268      38.660  31.410  28.720  1.00  0.00           H
ATOM   4091  CD1 LEU A 268      38.000  33.240  27.580  1.00  0.00           C
ATOM   4092 1HD1 LEU A 268      38.870  33.770  28.030  1.00  0.00           H
ATOM   4093 2HD1 LEU A 268      37.070  33.630  28.030  1.00  0.00           H
ATOM   4094 3HD1 LEU A 268      37.850  33.350  26.490  1.00  0.00           H
ATOM   4095  CD2 LEU A 268      36.710  30.970  27.690  1.00  0.00           C
ATOM   4096 1HD2 LEU A 268      36.230  31.330  26.760  1.00  0.00           H
ATOM   4097 2HD2 LEU A 268      36.060  31.310  28.520  1.00  0.00           H
ATOM   4098 3HD2 LEU A 268      36.770  29.860  27.720  1.00  0.00           H
ATOM   4099  C   LEU A 268      39.130  28.680  27.140  1.00  0.00           C
ATOM   4100  O   LEU A 268      38.750  28.270  28.230  1.00  0.00           O
ATOM   4101  N   LYS A 269      38.660  28.000  26.070  1.00  0.00           N
ATOM   4102  HN  LYS A 269      38.980  28.330  25.180  1.00  0.00           H
ATOM   4103  CA  LYS A 269      37.660  26.940  26.130  1.00  0.00           C
ATOM   4104  HA  LYS A 269      36.960  27.240  26.890  1.00  0.00           H
ATOM   4105  CB  LYS A 269      36.830  26.560  24.890  1.00  0.00           C
ATOM   4106  HB1 LYS A 269      36.100  27.390  24.850  1.00  0.00           H
ATOM   4107  HB2 LYS A 269      36.390  25.600  25.250  1.00  0.00           H
ATOM   4108  CG  LYS A 269      37.600  26.540  23.570  1.00  0.00           C
ATOM   4109  HG1 LYS A 269      37.850  27.590  23.300  1.00  0.00           H
ATOM   4110  HG2 LYS A 269      36.810  26.280  22.820  1.00  0.00           H
ATOM   4111  CD  LYS A 269      38.700  25.510  23.240  1.00  0.00           C
ATOM   4112  HD1 LYS A 269      39.650  25.570  23.820  1.00  0.00           H
ATOM   4113  HD2 LYS A 269      38.930  25.720  22.180  1.00  0.00           H
ATOM   4114  CE  LYS A 269      38.210  24.050  23.340  1.00  0.00           C
ATOM   4115  HE1 LYS A 269      37.220  24.040  22.830  1.00  0.00           H
ATOM   4116  HE2 LYS A 269      38.140  23.860  24.430  1.00  0.00           H
ATOM   4117  NZ  LYS A 269      39.200  23.090  22.700  1.00  0.00           N
ATOM   4118  HZ1 LYS A 269      39.450  23.280  21.710  1.00  0.00           H
ATOM   4119  HZ2 LYS A 269      38.820  22.120  22.780  1.00  0.00           H
ATOM   4120  HZ3 LYS A 269      40.110  23.110  23.210  1.00  0.00           H
ATOM   4121  C   LYS A 269      38.330  25.680  26.720  1.00  0.00           C
ATOM   4122  O   LYS A 269      37.700  24.920  27.420  1.00  0.00           O
ATOM   4123  N   GLU A 270      39.690  25.500  26.640  1.00  0.00           N
ATOM   4124  HN  GLU A 270      40.280  26.120  26.130  1.00  0.00           H
ATOM   4125  CA  GLU A 270      40.520  24.610  27.400  1.00  0.00           C
ATOM   4126  HA  GLU A 270      40.090  23.630  27.340  1.00  0.00           H
ATOM   4127  CB  GLU A 270      42.040  24.650  26.890  1.00  0.00           C
ATOM   4128  HB1 GLU A 270      42.640  24.030  27.590  1.00  0.00           H
ATOM   4129  HB2 GLU A 270      42.480  25.670  26.980  1.00  0.00           H
ATOM   4130  CG  GLU A 270      42.360  24.220  25.410  1.00  0.00           C
ATOM   4131  HG1 GLU A 270      43.430  24.490  25.300  1.00  0.00           H
ATOM   4132  HG2 GLU A 270      41.740  24.810  24.700  1.00  0.00           H
ATOM   4133  CD  GLU A 270      42.060  22.710  25.280  1.00  0.00           C
ATOM   4134  OE1 GLU A 270      41.040  22.390  24.570  1.00  0.00           O
ATOM   4135  OE2 GLU A 270      42.830  21.830  25.790  1.00  0.00           O
ATOM   4136  C   GLU A 270      40.420  24.890  28.920  1.00  0.00           C
ATOM   4137  O   GLU A 270      40.490  23.910  29.670  1.00  0.00           O
ATOM   4138  N   LEU A 271      40.390  26.170  29.440  1.00  0.00           N
ATOM   4139  HN  LEU A 271      40.390  26.950  28.820  1.00  0.00           H
ATOM   4140  CA  LEU A 271      40.280  26.440  30.840  1.00  0.00           C
ATOM   4141  HA  LEU A 271      41.020  25.870  31.370  1.00  0.00           H
ATOM   4142  CB  LEU A 271      40.370  27.950  31.080  1.00  0.00           C
ATOM   4143  HB1 LEU A 271      40.120  28.240  32.120  1.00  0.00           H
ATOM   4144  HB2 LEU A 271      39.570  28.460  30.510  1.00  0.00           H
ATOM   4145  CG  LEU A 271      41.650  28.620  30.670  1.00  0.00           C
ATOM   4146  HG  LEU A 271      41.830  28.360  29.600  1.00  0.00           H
ATOM   4147  CD1 LEU A 271      41.650  30.100  30.840  1.00  0.00           C
ATOM   4148 1HD1 LEU A 271      42.580  30.590  30.480  1.00  0.00           H
ATOM   4149 2HD1 LEU A 271      41.520  30.340  31.910  1.00  0.00           H
ATOM   4150 3HD1 LEU A 271      40.810  30.520  30.230  1.00  0.00           H
ATOM   4151  CD2 LEU A 271      42.750  28.030  31.680  1.00  0.00           C
ATOM   4152 1HD2 LEU A 271      42.760  28.700  32.570  1.00  0.00           H
ATOM   4153 2HD2 LEU A 271      43.750  28.040  31.190  1.00  0.00           H
ATOM   4154 3HD2 LEU A 271      42.560  26.980  31.980  1.00  0.00           H
ATOM   4155  C   LEU A 271      38.940  25.870  31.320  1.00  0.00           C
ATOM   4156  O   LEU A 271      38.770  25.460  32.450  1.00  0.00           O
ATOM   4157  N   LEU A 272      37.840  26.050  30.540  1.00  0.00           N
ATOM   4158  HN  LEU A 272      38.040  26.540  29.700  1.00  0.00           H
ATOM   4159  CA  LEU A 272      36.480  25.480  30.780  1.00  0.00           C
ATOM   4160  HA  LEU A 272      36.190  25.800  31.770  1.00  0.00           H
ATOM   4161  CB  LEU A 272      35.510  25.910  29.740  1.00  0.00           C
ATOM   4162  HB1 LEU A 272      34.430  25.800  30.000  1.00  0.00           H
ATOM   4163  HB2 LEU A 272      35.810  25.400  28.800  1.00  0.00           H
ATOM   4164  CG  LEU A 272      35.530  27.430  29.330  1.00  0.00           C
ATOM   4165  HG  LEU A 272      36.490  27.470  28.770  1.00  0.00           H
ATOM   4166  CD1 LEU A 272      34.410  27.760  28.320  1.00  0.00           C
ATOM   4167 1HD1 LEU A 272      34.670  28.710  27.790  1.00  0.00           H
ATOM   4168 2HD1 LEU A 272      33.450  28.070  28.790  1.00  0.00           H
ATOM   4169 3HD1 LEU A 272      34.360  26.920  27.590  1.00  0.00           H
ATOM   4170  CD2 LEU A 272      35.540  28.500  30.460  1.00  0.00           C
ATOM   4171 1HD2 LEU A 272      35.940  29.500  30.180  1.00  0.00           H
ATOM   4172 2HD2 LEU A 272      36.020  28.230  31.420  1.00  0.00           H
ATOM   4173 3HD2 LEU A 272      34.480  28.740  30.690  1.00  0.00           H
ATOM   4174  C   LEU A 272      36.540  23.940  30.870  1.00  0.00           C
ATOM   4175  O   LEU A 272      36.250  23.280  31.850  1.00  0.00           O
ATOM   4176  N   GLN A 273      36.990  23.340  29.790  1.00  0.00           N
ATOM   4177  HN  GLN A 273      37.300  23.860  29.000  1.00  0.00           H
ATOM   4178  CA  GLN A 273      36.980  21.920  29.610  1.00  0.00           C
ATOM   4179  HA  GLN A 273      36.000  21.630  29.970  1.00  0.00           H
ATOM   4180  CB  GLN A 273      37.310  21.700  28.120  1.00  0.00           C
ATOM   4181  HB1 GLN A 273      37.630  20.660  27.880  1.00  0.00           H
ATOM   4182  HB2 GLN A 273      38.200  22.310  27.880  1.00  0.00           H
ATOM   4183  CG  GLN A 273      36.230  22.130  27.160  1.00  0.00           C
ATOM   4184  HG1 GLN A 273      36.610  22.300  26.130  1.00  0.00           H
ATOM   4185  HG2 GLN A 273      35.820  23.110  27.490  1.00  0.00           H
ATOM   4186  CD  GLN A 273      35.070  21.160  27.100  1.00  0.00           C
ATOM   4187  OE1 GLN A 273      33.980  21.470  27.620  1.00  0.00           O
ATOM   4188  NE2 GLN A 273      35.480  19.890  26.710  1.00  0.00           N
ATOM   4189 1HE2 GLN A 273      34.840  19.120  26.770  1.00  0.00           H
ATOM   4190 2HE2 GLN A 273      36.430  19.690  26.480  1.00  0.00           H
ATOM   4191  C   GLN A 273      38.090  21.110  30.340  1.00  0.00           C
ATOM   4192  O   GLN A 273      37.940  19.890  30.450  1.00  0.00           O
ATOM   4193  N   ASN A 274      39.290  21.700  30.680  1.00  0.00           N
ATOM   4194  HN  ASN A 274      39.560  22.590  30.340  1.00  0.00           H
ATOM   4195  CA  ASN A 274      40.320  20.960  31.430  1.00  0.00           C
ATOM   4196  HA  ASN A 274      39.950  19.960  31.640  1.00  0.00           H
ATOM   4197  CB  ASN A 274      41.760  20.870  30.720  1.00  0.00           C
ATOM   4198  HB1 ASN A 274      42.460  20.100  31.110  1.00  0.00           H
ATOM   4199  HB2 ASN A 274      42.300  21.810  30.960  1.00  0.00           H
ATOM   4200  CG  ASN A 274      41.710  20.810  29.240  1.00  0.00           C
ATOM   4201  OD1 ASN A 274      41.120  19.930  28.610  1.00  0.00           O
ATOM   4202  ND2 ASN A 274      42.310  21.890  28.660  1.00  0.00           N
ATOM   4203 1HD2 ASN A 274      42.350  21.890  27.660  1.00  0.00           H
ATOM   4204 2HD2 ASN A 274      42.760  22.540  29.270  1.00  0.00           H
ATOM   4205  C   ASN A 274      40.580  21.670  32.830  1.00  0.00           C
ATOM   4206  O   ASN A 274      41.540  21.390  33.500  1.00  0.00           O
ATOM   4207  N   GLY A 275      39.700  22.610  33.290  1.00  0.00           N
ATOM   4208  HN  GLY A 275      38.870  22.830  32.780  1.00  0.00           H
ATOM   4209  CA  GLY A 275      40.040  23.410  34.430  1.00  0.00           C
ATOM   4210  HA1 GLY A 275      40.180  22.700  35.240  1.00  0.00           H
ATOM   4211  HA2 GLY A 275      39.140  23.970  34.590  1.00  0.00           H
ATOM   4212  C   GLY A 275      41.240  24.320  34.400  1.00  0.00           C
ATOM   4213  O   GLY A 275      41.960  24.570  33.420  1.00  0.00           O
ATOM   4214  N   MET A 276      41.520  24.860  35.620  1.00  0.00           N
ATOM   4215  HN  MET A 276      40.840  24.710  36.340  1.00  0.00           H
ATOM   4216  CA  MET A 276      42.630  25.710  35.920  1.00  0.00           C
ATOM   4217  HA  MET A 276      42.900  26.270  35.030  1.00  0.00           H
ATOM   4218  CB  MET A 276      42.380  26.710  37.030  1.00  0.00           C
ATOM   4219  HB1 MET A 276      43.290  27.310  37.200  1.00  0.00           H
ATOM   4220  HB2 MET A 276      42.110  26.090  37.900  1.00  0.00           H
ATOM   4221  CG  MET A 276      41.250  27.790  36.790  1.00  0.00           C
ATOM   4222  HG1 MET A 276      40.940  28.370  37.690  1.00  0.00           H
ATOM   4223  HG2 MET A 276      40.400  27.100  36.580  1.00  0.00           H
ATOM   4224  SD  MET A 276      41.470  29.070  35.430  1.00  0.00           S
ATOM   4225  CE  MET A 276      42.390  30.110  36.580  1.00  0.00           C
ATOM   4226  HE1 MET A 276      42.960  29.480  37.300  1.00  0.00           H
ATOM   4227  HE2 MET A 276      41.750  30.770  37.210  1.00  0.00           H
ATOM   4228  HE3 MET A 276      43.140  30.710  36.010  1.00  0.00           H
ATOM   4229  C   MET A 276      43.850  24.930  36.250  1.00  0.00           C
ATOM   4230  O   MET A 276      44.950  25.320  36.000  1.00  0.00           O
ATOM   4231  N   ASN A 277      43.640  23.740  36.840  1.00  0.00           N
ATOM   4232  HN  ASN A 277      42.750  23.380  37.130  1.00  0.00           H
ATOM   4233  CA  ASN A 277      44.800  22.890  37.190  1.00  0.00           C
ATOM   4234  HA  ASN A 277      44.330  22.100  37.760  1.00  0.00           H
ATOM   4235  CB  ASN A 277      45.550  22.220  36.070  1.00  0.00           C
ATOM   4236  HB1 ASN A 277      46.170  21.360  36.410  1.00  0.00           H
ATOM   4237  HB2 ASN A 277      46.210  22.920  35.520  1.00  0.00           H
ATOM   4238  CG  ASN A 277      44.520  21.580  35.170  1.00  0.00           C
ATOM   4239  OD1 ASN A 277      43.950  20.530  35.410  1.00  0.00           O
ATOM   4240  ND2 ASN A 277      44.180  22.300  34.020  1.00  0.00           N
ATOM   4241 1HD2 ASN A 277      43.300  22.000  33.660  1.00  0.00           H
ATOM   4242 2HD2 ASN A 277      44.590  23.180  33.770  1.00  0.00           H
ATOM   4243  C   ASN A 277      45.800  23.340  38.170  1.00  0.00           C
ATOM   4244  O   ASN A 277      46.980  23.170  38.040  1.00  0.00           O
ATOM   4245  N   GLY A 278      45.370  23.980  39.250  1.00  0.00           N
ATOM   4246  HN  GLY A 278      44.380  24.090  39.350  1.00  0.00           H
ATOM   4247  CA  GLY A 278      46.190  24.510  40.290  1.00  0.00           C
ATOM   4248  HA1 GLY A 278      46.810  23.760  40.750  1.00  0.00           H
ATOM   4249  HA2 GLY A 278      45.540  24.820  41.100  1.00  0.00           H
ATOM   4250  C   GLY A 278      47.120  25.640  39.880  1.00  0.00           C
ATOM   4251  O   GLY A 278      48.100  25.900  40.510  1.00  0.00           O
ATOM   4252  N   ARG A 279      46.780  26.380  38.750  1.00  0.00           N
ATOM   4253  HN  ARG A 279      46.010  26.070  38.200  1.00  0.00           H
ATOM   4254  CA  ARG A 279      47.540  27.530  38.390  1.00  0.00           C
ATOM   4255  HA  ARG A 279      48.290  27.670  39.150  1.00  0.00           H
ATOM   4256  CB  ARG A 279      48.080  27.420  36.950  1.00  0.00           C
ATOM   4257  HB1 ARG A 279      48.770  28.280  36.840  1.00  0.00           H
ATOM   4258  HB2 ARG A 279      47.280  27.330  36.180  1.00  0.00           H
ATOM   4259  CG  ARG A 279      49.080  26.160  36.710  1.00  0.00           C
ATOM   4260  HG1 ARG A 279      48.380  25.340  36.950  1.00  0.00           H
ATOM   4261  HG2 ARG A 279      49.900  26.120  37.460  1.00  0.00           H
ATOM   4262  CD  ARG A 279      49.700  25.750  35.310  1.00  0.00           C
ATOM   4263  HD1 ARG A 279      48.930  25.910  34.530  1.00  0.00           H
ATOM   4264  HD2 ARG A 279      50.100  24.710  35.310  1.00  0.00           H
ATOM   4265  NE  ARG A 279      50.830  26.650  34.980  1.00  0.00           N
ATOM   4266  HE  ARG A 279      51.100  27.320  35.670  1.00  0.00           H
ATOM   4267  CZ  ARG A 279      51.720  26.380  34.040  1.00  0.00           C
ATOM   4268  NH1 ARG A 279      52.800  27.010  34.010  1.00  0.00           N
ATOM   4269 1HH1 ARG A 279      52.950  27.840  34.550  1.00  0.00           H
ATOM   4270 2HH1 ARG A 279      53.420  26.880  33.240  1.00  0.00           H
ATOM   4271  NH2 ARG A 279      51.470  25.420  33.170  1.00  0.00           N
ATOM   4272 1HH2 ARG A 279      50.690  24.800  33.200  1.00  0.00           H
ATOM   4273 2HH2 ARG A 279      52.300  25.250  32.620  1.00  0.00           H
ATOM   4274  C   ARG A 279      46.680  28.750  38.460  1.00  0.00           C
ATOM   4275  O   ARG A 279      45.490  28.590  38.270  1.00  0.00           O
ATOM   4276  N   THR A 280      47.300  29.910  38.710  1.00  0.00           N
ATOM   4277  HN  THR A 280      48.270  29.930  38.940  1.00  0.00           H
ATOM   4278  CA  THR A 280      46.610  31.230  38.780  1.00  0.00           C
ATOM   4279  HA  THR A 280      45.540  31.050  38.850  1.00  0.00           H
ATOM   4280  CB  THR A 280      47.040  32.040  40.050  1.00  0.00           C
ATOM   4281  HB  THR A 280      46.590  33.060  40.010  1.00  0.00           H
ATOM   4282  OG1 THR A 280      48.450  32.140  40.200  1.00  0.00           O
ATOM   4283  HG1 THR A 280      48.740  32.930  39.720  1.00  0.00           H
ATOM   4284  CG2 THR A 280      46.540  31.300  41.250  1.00  0.00           C
ATOM   4285 1HG2 THR A 280      46.760  31.890  42.170  1.00  0.00           H
ATOM   4286 2HG2 THR A 280      47.010  30.320  41.430  1.00  0.00           H
ATOM   4287 3HG2 THR A 280      45.450  31.130  41.120  1.00  0.00           H
ATOM   4288  C   THR A 280      46.820  32.110  37.580  1.00  0.00           C
ATOM   4289  O   THR A 280      47.860  32.090  36.920  1.00  0.00           O
ATOM   4290  N   ILE A 281      45.920  33.090  37.290  1.00  0.00           N
ATOM   4291  HN  ILE A 281      45.040  33.100  37.750  1.00  0.00           H
ATOM   4292  CA  ILE A 281      46.080  34.160  36.250  1.00  0.00           C
ATOM   4293  HA  ILE A 281      47.100  34.190  35.900  1.00  0.00           H
ATOM   4294  CB  ILE A 281      45.080  33.980  35.090  1.00  0.00           C
ATOM   4295  HB  ILE A 281      44.060  33.990  35.530  1.00  0.00           H
ATOM   4296  CG2 ILE A 281      45.290  35.200  34.100  1.00  0.00           C
ATOM   4297 1HG2 ILE A 281      44.500  35.100  33.330  1.00  0.00           H
ATOM   4298 2HG2 ILE A 281      46.250  35.210  33.520  1.00  0.00           H
ATOM   4299 3HG2 ILE A 281      45.280  36.190  34.600  1.00  0.00           H
ATOM   4300  CG1 ILE A 281      45.300  32.650  34.310  1.00  0.00           C
ATOM   4301 1HG1 ILE A 281      45.360  31.830  35.050  1.00  0.00           H
ATOM   4302 2HG1 ILE A 281      46.320  32.780  33.880  1.00  0.00           H
ATOM   4303  CD  ILE A 281      44.220  32.240  33.320  1.00  0.00           C
ATOM   4304  HD1 ILE A 281      44.030  33.060  32.590  1.00  0.00           H
ATOM   4305  HD2 ILE A 281      43.280  31.960  33.840  1.00  0.00           H
ATOM   4306  HD3 ILE A 281      44.600  31.370  32.740  1.00  0.00           H
ATOM   4307  C   ILE A 281      45.850  35.510  36.920  1.00  0.00           C
ATOM   4308  O   ILE A 281      44.770  35.780  37.390  1.00  0.00           O
ATOM   4309  N   LEU A 282      46.830  36.470  36.930  1.00  0.00           N
ATOM   4310  HN  LEU A 282      47.730  36.360  36.500  1.00  0.00           H
ATOM   4311  CA  LEU A 282      46.730  37.830  37.480  1.00  0.00           C
ATOM   4312  HA  LEU A 282      47.660  38.350  37.350  1.00  0.00           H
ATOM   4313  CB  LEU A 282      45.720  38.780  36.650  1.00  0.00           C
ATOM   4314  HB1 LEU A 282      45.580  39.800  37.080  1.00  0.00           H
ATOM   4315  HB2 LEU A 282      44.750  38.240  36.720  1.00  0.00           H
ATOM   4316  CG  LEU A 282      46.100  38.870  35.140  1.00  0.00           C
ATOM   4317  HG  LEU A 282      46.610  37.920  34.860  1.00  0.00           H
ATOM   4318  CD1 LEU A 282      44.740  39.090  34.380  1.00  0.00           C
ATOM   4319 1HD1 LEU A 282      44.120  38.200  34.610  1.00  0.00           H
ATOM   4320 2HD1 LEU A 282      44.840  39.100  33.270  1.00  0.00           H
ATOM   4321 3HD1 LEU A 282      44.140  39.910  34.820  1.00  0.00           H
ATOM   4322  CD2 LEU A 282      47.060  40.060  34.910  1.00  0.00           C
ATOM   4323 1HD2 LEU A 282      46.650  41.000  35.320  1.00  0.00           H
ATOM   4324 2HD2 LEU A 282      47.130  40.150  33.800  1.00  0.00           H
ATOM   4325 3HD2 LEU A 282      48.060  39.850  35.350  1.00  0.00           H
ATOM   4326  C   LEU A 282      46.450  37.810  38.990  1.00  0.00           C
ATOM   4327  O   LEU A 282      45.650  38.680  39.440  1.00  0.00           O
ATOM   4328  N   GLY A 283      46.980  36.790  39.730  1.00  0.00           N
ATOM   4329  HN  GLY A 283      47.770  36.400  39.260  1.00  0.00           H
ATOM   4330  CA  GLY A 283      46.600  36.490  41.170  1.00  0.00           C
ATOM   4331  HA1 GLY A 283      46.810  37.390  41.730  1.00  0.00           H
ATOM   4332  HA2 GLY A 283      47.110  35.560  41.360  1.00  0.00           H
ATOM   4333  C   GLY A 283      45.170  36.160  41.430  1.00  0.00           C
ATOM   4334  O   GLY A 283      44.640  36.270  42.540  1.00  0.00           O
ATOM   4335  N   SER A 284      44.510  35.660  40.400  1.00  0.00           N
ATOM   4336  HN  SER A 284      44.850  35.720  39.460  1.00  0.00           H
ATOM   4337  CA  SER A 284      43.140  35.240  40.500  1.00  0.00           C
ATOM   4338  HA  SER A 284      42.810  35.400  41.520  1.00  0.00           H
ATOM   4339  CB  SER A 284      42.240  36.090  39.520  1.00  0.00           C
ATOM   4340  HB1 SER A 284      42.580  35.850  38.490  1.00  0.00           H
ATOM   4341  HB2 SER A 284      42.550  37.100  39.860  1.00  0.00           H
ATOM   4342  OG  SER A 284      40.870  35.980  39.820  1.00  0.00           O
ATOM   4343  HG1 SER A 284      40.400  35.750  39.010  1.00  0.00           H
ATOM   4344  C   SER A 284      43.030  33.750  40.040  1.00  0.00           C
ATOM   4345  O   SER A 284      43.510  33.350  39.010  1.00  0.00           O
ATOM   4346  N   ALA A 285      42.430  33.030  40.920  1.00  0.00           N
ATOM   4347  HN  ALA A 285      42.020  33.470  41.720  1.00  0.00           H
ATOM   4348  CA  ALA A 285      42.300  31.590  40.670  1.00  0.00           C
ATOM   4349  HA  ALA A 285      43.050  31.210  39.990  1.00  0.00           H
ATOM   4350  CB  ALA A 285      42.520  30.800  41.990  1.00  0.00           C
ATOM   4351  HB1 ALA A 285      43.400  31.030  42.620  1.00  0.00           H
ATOM   4352  HB2 ALA A 285      42.610  29.710  41.800  1.00  0.00           H
ATOM   4353  HB3 ALA A 285      41.650  31.000  42.650  1.00  0.00           H
ATOM   4354  C   ALA A 285      40.930  31.240  40.050  1.00  0.00           C
ATOM   4355  O   ALA A 285      40.530  30.110  39.760  1.00  0.00           O
ATOM   4356  N   LEU A 286      40.170  32.360  39.700  1.00  0.00           N
ATOM   4357  HN  LEU A 286      40.530  33.260  39.910  1.00  0.00           H
ATOM   4358  CA  LEU A 286      38.830  32.350  39.020  1.00  0.00           C
ATOM   4359  HA  LEU A 286      38.700  31.380  38.550  1.00  0.00           H
ATOM   4360  CB  LEU A 286      37.660  32.700  40.000  1.00  0.00           C
ATOM   4361  HB1 LEU A 286      36.750  32.970  39.420  1.00  0.00           H
ATOM   4362  HB2 LEU A 286      37.950  33.600  40.570  1.00  0.00           H
ATOM   4363  CG  LEU A 286      37.400  31.680  41.080  1.00  0.00           C
ATOM   4364  HG  LEU A 286      38.330  31.450  41.650  1.00  0.00           H
ATOM   4365  CD1 LEU A 286      36.410  32.230  42.150  1.00  0.00           C
ATOM   4366 1HD1 LEU A 286      36.800  33.250  42.360  1.00  0.00           H
ATOM   4367 2HD1 LEU A 286      36.380  31.530  43.010  1.00  0.00           H
ATOM   4368 3HD1 LEU A 286      35.390  32.160  41.700  1.00  0.00           H
ATOM   4369  CD2 LEU A 286      36.890  30.330  40.520  1.00  0.00           C
ATOM   4370 1HD2 LEU A 286      37.500  29.830  39.740  1.00  0.00           H
ATOM   4371 2HD2 LEU A 286      35.910  30.390  39.990  1.00  0.00           H
ATOM   4372 3HD2 LEU A 286      36.750  29.590  41.340  1.00  0.00           H
ATOM   4373  C   LEU A 286      38.780  33.380  37.870  1.00  0.00           C
ATOM   4374  O   LEU A 286      39.400  34.450  37.970  1.00  0.00           O
ATOM   4375  N   LEU A 287      38.150  32.940  36.750  1.00  0.00           N
ATOM   4376  HN  LEU A 287      37.760  32.020  36.670  1.00  0.00           H
ATOM   4377  CA  LEU A 287      38.010  33.800  35.630  1.00  0.00           C
ATOM   4378  HA  LEU A 287      38.930  34.330  35.460  1.00  0.00           H
ATOM   4379  CB  LEU A 287      37.550  32.850  34.470  1.00  0.00           C
ATOM   4380  HB1 LEU A 287      37.230  33.480  33.610  1.00  0.00           H
ATOM   4381  HB2 LEU A 287      36.620  32.340  34.770  1.00  0.00           H
ATOM   4382  CG  LEU A 287      38.560  31.730  34.060  1.00  0.00           C
ATOM   4383  HG  LEU A 287      38.730  31.100  34.950  1.00  0.00           H
ATOM   4384  CD1 LEU A 287      37.970  30.760  32.980  1.00  0.00           C
ATOM   4385 1HD1 LEU A 287      37.010  30.320  33.310  1.00  0.00           H
ATOM   4386 2HD1 LEU A 287      38.630  29.880  32.840  1.00  0.00           H
ATOM   4387 3HD1 LEU A 287      37.850  31.140  31.950  1.00  0.00           H
ATOM   4388  CD2 LEU A 287      39.830  32.330  33.500  1.00  0.00           C
ATOM   4389 1HD2 LEU A 287      39.780  33.060  32.660  1.00  0.00           H
ATOM   4390 2HD2 LEU A 287      40.410  31.500  33.030  1.00  0.00           H
ATOM   4391 3HD2 LEU A 287      40.410  32.830  34.300  1.00  0.00           H
ATOM   4392  C   LEU A 287      36.920  34.920  35.800  1.00  0.00           C
ATOM   4393  O   LEU A 287      35.850  34.650  36.410  1.00  0.00           O
ATOM   4394  N   GLU A 288      37.130  36.190  35.340  1.00  0.00           N
ATOM   4395  HN  GLU A 288      37.920  36.360  34.750  1.00  0.00           H
ATOM   4396  CA  GLU A 288      36.290  37.350  35.690  1.00  0.00           C
ATOM   4397  HA  GLU A 288      35.280  36.960  35.820  1.00  0.00           H
ATOM   4398  CB  GLU A 288      36.710  38.190  36.940  1.00  0.00           C
ATOM   4399  HB1 GLU A 288      36.010  39.040  37.090  1.00  0.00           H
ATOM   4400  HB2 GLU A 288      37.690  38.680  36.750  1.00  0.00           H
ATOM   4401  CG  GLU A 288      36.850  37.350  38.220  1.00  0.00           C
ATOM   4402  HG1 GLU A 288      37.850  36.890  38.080  1.00  0.00           H
ATOM   4403  HG2 GLU A 288      36.020  36.620  38.270  1.00  0.00           H
ATOM   4404  CD  GLU A 288      36.910  38.220  39.440  1.00  0.00           C
ATOM   4405  OE1 GLU A 288      36.160  37.890  40.380  1.00  0.00           O
ATOM   4406  OE2 GLU A 288      37.730  39.140  39.540  1.00  0.00           O
ATOM   4407  C   GLU A 288      36.190  38.320  34.520  1.00  0.00           C
ATOM   4408  O   GLU A 288      37.220  38.630  33.840  1.00  0.00           O
ATOM   4409  N   ASP A 289      35.010  38.800  34.310  1.00  0.00           N
ATOM   4410  HN  ASP A 289      34.370  38.580  35.040  1.00  0.00           H
ATOM   4411  CA  ASP A 289      34.520  39.670  33.250  1.00  0.00           C
ATOM   4412  HA  ASP A 289      35.330  39.790  32.550  1.00  0.00           H
ATOM   4413  CB  ASP A 289      33.250  38.890  32.680  1.00  0.00           C
ATOM   4414  HB1 ASP A 289      33.510  37.840  32.420  1.00  0.00           H
ATOM   4415  HB2 ASP A 289      33.000  39.460  31.760  1.00  0.00           H
ATOM   4416  CG  ASP A 289      31.970  38.900  33.550  1.00  0.00           C
ATOM   4417  OD1 ASP A 289      31.950  39.460  34.720  1.00  0.00           O
ATOM   4418  OD2 ASP A 289      30.970  38.320  33.070  1.00  0.00           O
ATOM   4419  C   ASP A 289      34.220  41.140  33.780  1.00  0.00           C
ATOM   4420  O   ASP A 289      33.460  41.850  33.060  1.00  0.00           O
ATOM   4421  N   GLU A 290      34.930  41.490  34.830  1.00  0.00           N
ATOM   4422  HN  GLU A 290      35.530  40.840  35.290  1.00  0.00           H
ATOM   4423  CA  GLU A 290      34.880  42.870  35.340  1.00  0.00           C
ATOM   4424  HA  GLU A 290      33.950  43.310  35.020  1.00  0.00           H
ATOM   4425  CB  GLU A 290      35.160  42.910  36.840  1.00  0.00           C
ATOM   4426  HB1 GLU A 290      35.110  43.940  37.250  1.00  0.00           H
ATOM   4427  HB2 GLU A 290      36.180  42.480  36.910  1.00  0.00           H
ATOM   4428  CG  GLU A 290      34.190  41.940  37.660  1.00  0.00           C
ATOM   4429  HG1 GLU A 290      34.330  40.920  37.240  1.00  0.00           H
ATOM   4430  HG2 GLU A 290      33.130  42.270  37.590  1.00  0.00           H
ATOM   4431  CD  GLU A 290      34.390  41.900  39.140  1.00  0.00           C
ATOM   4432  OE1 GLU A 290      35.350  42.580  39.640  1.00  0.00           O
ATOM   4433  OE2 GLU A 290      33.760  41.200  39.920  1.00  0.00           O
ATOM   4434  C   GLU A 290      35.860  43.890  34.690  1.00  0.00           C
ATOM   4435  O   GLU A 290      35.970  45.020  35.010  1.00  0.00           O
ATOM   4436  N   PHE A 291      36.590  43.490  33.660  1.00  0.00           N
ATOM   4437  HN  PHE A 291      36.680  42.540  33.370  1.00  0.00           H
ATOM   4438  CA  PHE A 291      37.390  44.450  32.860  1.00  0.00           C
ATOM   4439  HA  PHE A 291      37.340  45.460  33.230  1.00  0.00           H
ATOM   4440  CB  PHE A 291      38.830  43.960  32.930  1.00  0.00           C
ATOM   4441  HB1 PHE A 291      39.440  44.440  32.130  1.00  0.00           H
ATOM   4442  HB2 PHE A 291      38.920  42.870  32.730  1.00  0.00           H
ATOM   4443  CG  PHE A 291      39.460  44.320  34.180  1.00  0.00           C
ATOM   4444  CD1 PHE A 291      40.360  45.430  34.390  1.00  0.00           C
ATOM   4445  HD1 PHE A 291      40.560  46.090  33.550  1.00  0.00           H
ATOM   4446  CE1 PHE A 291      41.050  45.560  35.600  1.00  0.00           C
ATOM   4447  HE1 PHE A 291      41.840  46.310  35.650  1.00  0.00           H
ATOM   4448  CZ  PHE A 291      40.890  44.540  36.550  1.00  0.00           C
ATOM   4449  HZ  PHE A 291      41.550  44.540  37.400  1.00  0.00           H
ATOM   4450  CD2 PHE A 291      39.270  43.390  35.200  1.00  0.00           C
ATOM   4451  HD2 PHE A 291      38.590  42.560  35.060  1.00  0.00           H
ATOM   4452  CE2 PHE A 291      39.920  43.530  36.390  1.00  0.00           C
ATOM   4453  HE2 PHE A 291      39.950  42.710  37.100  1.00  0.00           H
ATOM   4454  C   PHE A 291      37.050  44.540  31.410  1.00  0.00           C
ATOM   4455  O   PHE A 291      37.200  43.590  30.680  1.00  0.00           O
ATOM   4456  N   THR A 292      36.750  45.780  30.920  1.00  0.00           N
ATOM   4457  HN  THR A 292      36.620  46.570  31.500  1.00  0.00           H
ATOM   4458  CA  THR A 292      36.600  45.990  29.460  1.00  0.00           C
ATOM   4459  HA  THR A 292      36.120  45.130  29.010  1.00  0.00           H
ATOM   4460  CB  THR A 292      35.680  47.140  29.020  1.00  0.00           C
ATOM   4461  HB  THR A 292      35.610  47.100  27.910  1.00  0.00           H
ATOM   4462  OG1 THR A 292      36.240  48.410  29.310  1.00  0.00           O
ATOM   4463  HG1 THR A 292      36.360  48.480  30.260  1.00  0.00           H
ATOM   4464  CG2 THR A 292      34.350  47.020  29.700  1.00  0.00           C
ATOM   4465 1HG2 THR A 292      34.350  47.310  30.770  1.00  0.00           H
ATOM   4466 2HG2 THR A 292      33.990  45.970  29.610  1.00  0.00           H
ATOM   4467 3HG2 THR A 292      33.590  47.650  29.190  1.00  0.00           H
ATOM   4468  C   THR A 292      37.900  45.860  28.700  1.00  0.00           C
ATOM   4469  O   THR A 292      38.940  46.160  29.290  1.00  0.00           O
ATOM   4470  N   PRO A 293      38.000  45.530  27.420  1.00  0.00           N
ATOM   4471  CD  PRO A 293      37.010  44.740  26.720  1.00  0.00           C
ATOM   4472  HD1 PRO A 293      36.110  45.370  26.650  1.00  0.00           H
ATOM   4473  HD2 PRO A 293      36.710  43.900  27.390  1.00  0.00           H
ATOM   4474  CA  PRO A 293      39.100  45.830  26.540  1.00  0.00           C
ATOM   4475  HA  PRO A 293      39.820  45.100  26.880  1.00  0.00           H
ATOM   4476  CB  PRO A 293      38.490  45.520  25.130  1.00  0.00           C
ATOM   4477  HB1 PRO A 293      39.190  45.310  24.290  1.00  0.00           H
ATOM   4478  HB2 PRO A 293      37.890  46.410  24.830  1.00  0.00           H
ATOM   4479  CG  PRO A 293      37.530  44.330  25.370  1.00  0.00           C
ATOM   4480  HG1 PRO A 293      36.720  44.300  24.610  1.00  0.00           H
ATOM   4481  HG2 PRO A 293      38.130  43.390  25.360  1.00  0.00           H
ATOM   4482  C   PRO A 293      39.670  47.270  26.740  1.00  0.00           C
ATOM   4483  O   PRO A 293      40.880  47.480  26.660  1.00  0.00           O
ATOM   4484  N   PHE A 294      38.860  48.290  27.040  1.00  0.00           N
ATOM   4485  HN  PHE A 294      37.910  48.070  27.240  1.00  0.00           H
ATOM   4486  CA  PHE A 294      39.420  49.580  27.220  1.00  0.00           C
ATOM   4487  HA  PHE A 294      40.190  49.800  26.500  1.00  0.00           H
ATOM   4488  CB  PHE A 294      38.310  50.750  27.290  1.00  0.00           C
ATOM   4489  HB1 PHE A 294      37.670  50.440  28.140  1.00  0.00           H
ATOM   4490  HB2 PHE A 294      37.620  50.720  26.420  1.00  0.00           H
ATOM   4491  CG  PHE A 294      38.780  52.160  27.590  1.00  0.00           C
ATOM   4492  CD1 PHE A 294      37.900  52.960  28.300  1.00  0.00           C
ATOM   4493  HD1 PHE A 294      37.010  52.530  28.720  1.00  0.00           H
ATOM   4494  CE1 PHE A 294      38.300  54.260  28.690  1.00  0.00           C
ATOM   4495  HE1 PHE A 294      37.600  54.880  29.230  1.00  0.00           H
ATOM   4496  CZ  PHE A 294      39.530  54.730  28.310  1.00  0.00           C
ATOM   4497  HZ  PHE A 294      39.840  55.600  28.870  1.00  0.00           H
ATOM   4498  CD2 PHE A 294      40.000  52.690  27.150  1.00  0.00           C
ATOM   4499  HD2 PHE A 294      40.650  52.080  26.550  1.00  0.00           H
ATOM   4500  CE2 PHE A 294      40.350  53.910  27.600  1.00  0.00           C
ATOM   4501  HE2 PHE A 294      41.370  54.200  27.370  1.00  0.00           H
ATOM   4502  C   PHE A 294      40.170  49.540  28.540  1.00  0.00           C
ATOM   4503  O   PHE A 294      41.320  49.920  28.650  1.00  0.00           O
ATOM   4504  N   ASP A 295      39.710  48.890  29.650  1.00  0.00           N
ATOM   4505  HN  ASP A 295      38.820  48.450  29.550  1.00  0.00           H
ATOM   4506  CA  ASP A 295      40.460  48.850  30.860  1.00  0.00           C
ATOM   4507  HA  ASP A 295      40.650  49.900  31.000  1.00  0.00           H
ATOM   4508  CB  ASP A 295      39.590  48.120  32.010  1.00  0.00           C
ATOM   4509  HB1 ASP A 295      40.100  48.160  32.990  1.00  0.00           H
ATOM   4510  HB2 ASP A 295      39.300  47.120  31.620  1.00  0.00           H
ATOM   4511  CG  ASP A 295      38.350  48.960  32.110  1.00  0.00           C
ATOM   4512  OD1 ASP A 295      38.440  50.110  32.580  1.00  0.00           O
ATOM   4513  OD2 ASP A 295      37.260  48.430  31.730  1.00  0.00           O
ATOM   4514  C   ASP A 295      41.830  48.160  30.860  1.00  0.00           C
ATOM   4515  O   ASP A 295      42.800  48.650  31.500  1.00  0.00           O
ATOM   4516  N   VAL A 296      41.950  47.110  30.070  1.00  0.00           N
ATOM   4517  HN  VAL A 296      41.060  46.720  29.840  1.00  0.00           H
ATOM   4518  CA  VAL A 296      43.160  46.500  29.590  1.00  0.00           C
ATOM   4519  HA  VAL A 296      43.740  46.350  30.480  1.00  0.00           H
ATOM   4520  CB  VAL A 296      42.800  45.210  28.910  1.00  0.00           C
ATOM   4521  HB  VAL A 296      42.100  45.380  28.060  1.00  0.00           H
ATOM   4522  CG1 VAL A 296      44.000  44.490  28.310  1.00  0.00           C
ATOM   4523 1HG1 VAL A 296      44.490  45.080  27.500  1.00  0.00           H
ATOM   4524 2HG1 VAL A 296      43.710  43.470  28.000  1.00  0.00           H
ATOM   4525 3HG1 VAL A 296      44.840  44.440  29.040  1.00  0.00           H
ATOM   4526  CG2 VAL A 296      42.050  44.390  29.980  1.00  0.00           C
ATOM   4527 1HG2 VAL A 296      42.360  44.760  30.980  1.00  0.00           H
ATOM   4528 2HG2 VAL A 296      42.200  43.300  29.830  1.00  0.00           H
ATOM   4529 3HG2 VAL A 296      40.950  44.540  29.850  1.00  0.00           H
ATOM   4530  C   VAL A 296      44.020  47.370  28.660  1.00  0.00           C
ATOM   4531  O   VAL A 296      45.260  47.460  28.850  1.00  0.00           O
ATOM   4532  N   VAL A 297      43.400  48.110  27.720  1.00  0.00           N
ATOM   4533  HN  VAL A 297      42.460  47.990  27.410  1.00  0.00           H
ATOM   4534  CA  VAL A 297      44.120  49.130  27.010  1.00  0.00           C
ATOM   4535  HA  VAL A 297      45.020  48.700  26.610  1.00  0.00           H
ATOM   4536  CB  VAL A 297      43.340  49.500  25.710  1.00  0.00           C
ATOM   4537  HB  VAL A 297      42.240  49.510  25.860  1.00  0.00           H
ATOM   4538  CG1 VAL A 297      43.830  50.800  25.070  1.00  0.00           C
ATOM   4539 1HG1 VAL A 297      44.940  50.820  24.960  1.00  0.00           H
ATOM   4540 2HG1 VAL A 297      43.550  51.670  25.700  1.00  0.00           H
ATOM   4541 3HG1 VAL A 297      43.420  50.840  24.040  1.00  0.00           H
ATOM   4542  CG2 VAL A 297      43.670  48.380  24.660  1.00  0.00           C
ATOM   4543 1HG2 VAL A 297      44.720  48.320  24.290  1.00  0.00           H
ATOM   4544 2HG2 VAL A 297      43.010  48.480  23.770  1.00  0.00           H
ATOM   4545 3HG2 VAL A 297      43.550  47.440  25.240  1.00  0.00           H
ATOM   4546  C   VAL A 297      44.740  50.250  27.760  1.00  0.00           C
ATOM   4547  O   VAL A 297      45.780  50.800  27.480  1.00  0.00           O
ATOM   4548  N   ARG A 298      44.140  50.640  28.870  1.00  0.00           N
ATOM   4549  HN  ARG A 298      43.170  50.390  28.950  1.00  0.00           H
ATOM   4550  CA  ARG A 298      44.810  51.630  29.780  1.00  0.00           C
ATOM   4551  HA  ARG A 298      45.150  52.510  29.250  1.00  0.00           H
ATOM   4552  CB  ARG A 298      43.910  52.130  30.870  1.00  0.00           C
ATOM   4553  HB1 ARG A 298      44.460  52.590  31.720  1.00  0.00           H
ATOM   4554  HB2 ARG A 298      43.520  51.260  31.440  1.00  0.00           H
ATOM   4555  CG  ARG A 298      42.920  53.200  30.320  1.00  0.00           C
ATOM   4556  HG1 ARG A 298      42.620  52.800  29.330  1.00  0.00           H
ATOM   4557  HG2 ARG A 298      43.470  54.150  30.160  1.00  0.00           H
ATOM   4558  CD  ARG A 298      41.720  53.380  31.180  1.00  0.00           C
ATOM   4559  HD1 ARG A 298      41.390  52.390  31.570  1.00  0.00           H
ATOM   4560  HD2 ARG A 298      40.940  53.860  30.540  1.00  0.00           H
ATOM   4561  NE  ARG A 298      42.110  54.290  32.350  1.00  0.00           N
ATOM   4562  HE  ARG A 298      42.870  54.950  32.410  1.00  0.00           H
ATOM   4563  CZ  ARG A 298      41.470  54.240  33.510  1.00  0.00           C
ATOM   4564  NH1 ARG A 298      40.250  53.820  33.670  1.00  0.00           N
ATOM   4565 1HH1 ARG A 298      39.760  53.450  32.880  1.00  0.00           H
ATOM   4566 2HH1 ARG A 298      40.050  53.480  34.590  1.00  0.00           H
ATOM   4567  NH2 ARG A 298      42.200  54.420  34.610  1.00  0.00           N
ATOM   4568 1HH2 ARG A 298      43.160  54.670  34.460  1.00  0.00           H
ATOM   4569 2HH2 ARG A 298      41.850  54.640  35.520  1.00  0.00           H
ATOM   4570  C   ARG A 298      46.090  51.080  30.490  1.00  0.00           C
ATOM   4571  O   ARG A 298      47.130  51.770  30.530  1.00  0.00           O
ATOM   4572  N   GLN A 299      46.000  49.880  31.010  1.00  0.00           N
ATOM   4573  HN  GLN A 299      45.110  49.430  30.960  1.00  0.00           H
ATOM   4574  CA  GLN A 299      46.990  49.190  31.800  1.00  0.00           C
ATOM   4575  HA  GLN A 299      47.560  49.940  32.330  1.00  0.00           H
ATOM   4576  CB  GLN A 299      46.350  48.310  32.900  1.00  0.00           C
ATOM   4577  HB1 GLN A 299      47.190  47.790  33.410  1.00  0.00           H
ATOM   4578  HB2 GLN A 299      45.760  47.510  32.410  1.00  0.00           H
ATOM   4579  CG  GLN A 299      45.510  49.180  33.860  1.00  0.00           C
ATOM   4580  HG1 GLN A 299      44.610  49.560  33.320  1.00  0.00           H
ATOM   4581  HG2 GLN A 299      45.990  50.060  34.330  1.00  0.00           H
ATOM   4582  CD  GLN A 299      44.910  48.350  35.040  1.00  0.00           C
ATOM   4583  OE1 GLN A 299      45.650  47.840  35.890  1.00  0.00           O
ATOM   4584  NE2 GLN A 299      43.590  48.210  35.090  1.00  0.00           N
ATOM   4585 1HE2 GLN A 299      43.210  47.550  35.730  1.00  0.00           H
ATOM   4586 2HE2 GLN A 299      43.000  48.840  34.570  1.00  0.00           H
ATOM   4587  C   GLN A 299      48.090  48.510  31.040  1.00  0.00           C
ATOM   4588  O   GLN A 299      49.230  48.260  31.610  1.00  0.00           O
ATOM   4589  N   CYS A 300      47.840  48.230  29.820  1.00  0.00           N
ATOM   4590  HN  CYS A 300      46.870  48.280  29.560  1.00  0.00           H
ATOM   4591  CA  CYS A 300      48.750  47.820  28.730  1.00  0.00           C
ATOM   4592  HA  CYS A 300      49.570  47.360  29.250  1.00  0.00           H
ATOM   4593  CB  CYS A 300      48.170  46.850  27.690  1.00  0.00           C
ATOM   4594  HB1 CYS A 300      48.900  46.690  26.870  1.00  0.00           H
ATOM   4595  HB2 CYS A 300      47.270  47.290  27.210  1.00  0.00           H
ATOM   4596  SG  CYS A 300      47.610  45.230  28.460  1.00  0.00           S
ATOM   4597  HG1 CYS A 300      46.340  45.600  28.470  1.00  0.00           H
ATOM   4598  C   CYS A 300      49.230  49.060  27.890  1.00  0.00           C
ATOM   4599  O   CYS A 300      49.890  48.800  26.860  1.00  0.00           O
ATOM   4600  N   SER A 301      48.840  50.340  28.130  1.00  0.00           N
ATOM   4601  HN  SER A 301      48.180  50.530  28.850  1.00  0.00           H
ATOM   4602  CA  SER A 301      49.260  51.510  27.380  1.00  0.00           C
ATOM   4603  HA  SER A 301      48.700  51.400  26.460  1.00  0.00           H
ATOM   4604  CB  SER A 301      48.840  52.860  28.040  1.00  0.00           C
ATOM   4605  HB1 SER A 301      49.420  53.100  28.960  1.00  0.00           H
ATOM   4606  HB2 SER A 301      47.770  52.800  28.330  1.00  0.00           H
ATOM   4607  OG  SER A 301      48.960  53.960  27.110  1.00  0.00           O
ATOM   4608  HG1 SER A 301      48.320  53.740  26.440  1.00  0.00           H
ATOM   4609  C   SER A 301      50.750  51.600  27.060  1.00  0.00           C
ATOM   4610  O   SER A 301      51.670  51.810  27.880  1.00  0.00           O
ATOM   4611  N   GLY A 302      51.050  51.330  25.760  1.00  0.00           N
ATOM   4612  HN  GLY A 302      50.270  51.180  25.160  1.00  0.00           H
ATOM   4613  CA  GLY A 302      52.250  51.570  25.060  1.00  0.00           C
ATOM   4614  HA1 GLY A 302      52.810  52.420  25.410  1.00  0.00           H
ATOM   4615  HA2 GLY A 302      51.990  51.650  24.020  1.00  0.00           H
ATOM   4616  C   GLY A 302      53.100  50.400  25.070  1.00  0.00           C
ATOM   4617  O   GLY A 302      54.200  50.450  24.550  1.00  0.00           O
ATOM   4618  N   VAL A 303      52.650  49.230  25.680  1.00  0.00           N
ATOM   4619  HN  VAL A 303      51.790  49.190  26.190  1.00  0.00           H
ATOM   4620  CA  VAL A 303      53.430  48.070  25.790  1.00  0.00           C
ATOM   4621  HA  VAL A 303      54.480  48.310  25.660  1.00  0.00           H
ATOM   4622  CB  VAL A 303      53.430  47.270  27.100  1.00  0.00           C
ATOM   4623  HB  VAL A 303      52.490  46.700  27.210  1.00  0.00           H
ATOM   4624  CG1 VAL A 303      54.610  46.300  27.210  1.00  0.00           C
ATOM   4625 1HG1 VAL A 303      54.580  45.580  28.060  1.00  0.00           H
ATOM   4626 2HG1 VAL A 303      55.560  46.870  27.230  1.00  0.00           H
ATOM   4627 3HG1 VAL A 303      54.720  45.740  26.250  1.00  0.00           H
ATOM   4628  CG2 VAL A 303      53.690  48.200  28.300  1.00  0.00           C
ATOM   4629 1HG2 VAL A 303      54.390  49.000  27.980  1.00  0.00           H
ATOM   4630 2HG2 VAL A 303      53.920  47.790  29.310  1.00  0.00           H
ATOM   4631 3HG2 VAL A 303      52.740  48.770  28.400  1.00  0.00           H
ATOM   4632  C   VAL A 303      53.080  47.230  24.570  1.00  0.00           C
ATOM   4633  O   VAL A 303      51.990  47.190  24.030  1.00  0.00           O
ATOM   4634  N   THR A 304      54.120  46.670  23.960  1.00  0.00           N
ATOM   4635  HN  THR A 304      54.990  46.660  24.440  1.00  0.00           H
ATOM   4636  CA  THR A 304      54.050  45.880  22.770  1.00  0.00           C
ATOM   4637  HA  THR A 304      53.190  45.260  22.960  1.00  0.00           H
ATOM   4638  CB  THR A 304      53.950  46.730  21.480  1.00  0.00           C
ATOM   4639  HB  THR A 304      53.160  47.510  21.540  1.00  0.00           H
ATOM   4640  OG1 THR A 304      53.810  45.860  20.380  1.00  0.00           O
ATOM   4641  HG1 THR A 304      53.350  46.350  19.690  1.00  0.00           H
ATOM   4642  CG2 THR A 304      55.240  47.590  21.300  1.00  0.00           C
ATOM   4643 1HG2 THR A 304      56.170  46.980  21.300  1.00  0.00           H
ATOM   4644 2HG2 THR A 304      55.460  48.180  22.210  1.00  0.00           H
ATOM   4645 3HG2 THR A 304      55.250  48.130  20.330  1.00  0.00           H
ATOM   4646  C   THR A 304      55.110  44.800  22.730  1.00  0.00           C
ATOM   4647  O   THR A 304      56.230  45.000  23.200  1.00  0.00           O
ATOM   4648  N   PHE A 305      54.750  43.620  22.200  1.00  0.00           N
ATOM   4649  HN  PHE A 305      53.810  43.440  21.940  1.00  0.00           H
ATOM   4650  CA  PHE A 305      55.710  42.540  22.040  1.00  0.00           C
ATOM   4651  HA  PHE A 305      56.640  42.890  22.480  1.00  0.00           H
ATOM   4652  CB  PHE A 305      55.310  41.140  22.520  1.00  0.00           C
ATOM   4653  HB1 PHE A 305      55.870  40.270  22.110  1.00  0.00           H
ATOM   4654  HB2 PHE A 305      54.280  40.890  22.190  1.00  0.00           H
ATOM   4655  CG  PHE A 305      55.280  41.000  24.030  1.00  0.00           C
ATOM   4656  CD1 PHE A 305      56.180  41.590  24.950  1.00  0.00           C
ATOM   4657  HD1 PHE A 305      56.940  42.130  24.400  1.00  0.00           H
ATOM   4658  CE1 PHE A 305      56.150  41.340  26.270  1.00  0.00           C
ATOM   4659  HE1 PHE A 305      56.940  41.640  26.950  1.00  0.00           H
ATOM   4660  CZ  PHE A 305      55.110  40.480  26.760  1.00  0.00           C
ATOM   4661  HZ  PHE A 305      55.120  40.100  27.770  1.00  0.00           H
ATOM   4662  CD2 PHE A 305      54.310  40.160  24.450  1.00  0.00           C
ATOM   4663  HD2 PHE A 305      53.620  39.710  23.760  1.00  0.00           H
ATOM   4664  CE2 PHE A 305      54.180  39.960  25.830  1.00  0.00           C
ATOM   4665  HE2 PHE A 305      53.460  39.240  26.170  1.00  0.00           H
ATOM   4666  C   PHE A 305      56.090  42.400  20.550  1.00  0.00           C
ATOM   4667  O   PHE A 305      56.930  41.570  20.240  1.00  0.00           O
ATOM   4668  N   GLN A 306      55.490  43.130  19.640  1.00  0.00           N
ATOM   4669  HN  GLN A 306      54.920  43.920  19.830  1.00  0.00           H
ATOM   4670  CA  GLN A 306      55.810  43.070  18.240  1.00  0.00           C
ATOM   4671  HA  GLN A 306      56.420  42.190  18.070  1.00  0.00           H
ATOM   4672  CB  GLN A 306      54.470  43.040  17.520  1.00  0.00           C
ATOM   4673  HB1 GLN A 306      54.630  43.090  16.420  1.00  0.00           H
ATOM   4674  HB2 GLN A 306      53.840  43.870  17.870  1.00  0.00           H
ATOM   4675  CG  GLN A 306      53.550  41.760  17.700  1.00  0.00           C
ATOM   4676  HG1 GLN A 306      52.850  41.740  16.830  1.00  0.00           H
ATOM   4677  HG2 GLN A 306      53.030  41.920  18.660  1.00  0.00           H
ATOM   4678  CD  GLN A 306      54.420  40.510  17.790  1.00  0.00           C
ATOM   4679  OE1 GLN A 306      55.000  40.080  16.790  1.00  0.00           O
ATOM   4680  NE2 GLN A 306      54.570  39.850  18.970  1.00  0.00           N
ATOM   4681 1HE2 GLN A 306      55.130  39.030  18.950  1.00  0.00           H
ATOM   4682 2HE2 GLN A 306      53.870  40.020  19.660  1.00  0.00           H
ATOM   4683  C   GLN A 306      56.550  44.340  17.740  1.00  0.00           C
ATOM   4684  OT1 GLN A 306      57.410  44.110  16.850  1.00  0.00           O
ATOM   4685  OT2 GLN A 306      56.290  45.480  18.170  1.00  0.00           O
ATOM   4686  N   SER B   1      22.630  44.980  50.310  1.00  0.00           N
ATOM   4687  HT1 SER B   1      22.300  45.270  49.360  1.00  0.00           H
ATOM   4688  HT2 SER B   1      21.880  45.320  50.950  1.00  0.00           H
ATOM   4689  HT3 SER B   1      22.690  43.950  50.410  1.00  0.00           H
ATOM   4690  CA  SER B   1      23.940  45.610  50.640  1.00  0.00           C
ATOM   4691  HA  SER B   1      23.700  46.650  50.520  1.00  0.00           H
ATOM   4692  CB  SER B   1      24.460  45.320  52.120  1.00  0.00           C
ATOM   4693  HB1 SER B   1      24.380  44.250  52.400  1.00  0.00           H
ATOM   4694  HB2 SER B   1      23.860  45.950  52.820  1.00  0.00           H
ATOM   4695  OG  SER B   1      25.830  45.850  52.380  1.00  0.00           O
ATOM   4696  HG1 SER B   1      25.740  46.760  52.080  1.00  0.00           H
ATOM   4697  C   SER B   1      25.020  45.320  49.610  1.00  0.00           C
ATOM   4698  O   SER B   1      25.160  46.140  48.690  1.00  0.00           O
ATOM   4699  N   GLY B   2      25.860  44.250  49.790  1.00  0.00           N
ATOM   4700  HN  GLY B   2      25.630  43.760  50.620  1.00  0.00           H
ATOM   4701  CA  GLY B   2      27.060  43.890  48.990  1.00  0.00           C
ATOM   4702  HA1 GLY B   2      26.840  44.140  47.970  1.00  0.00           H
ATOM   4703  HA2 GLY B   2      27.280  42.840  49.110  1.00  0.00           H
ATOM   4704  C   GLY B   2      28.330  44.660  49.420  1.00  0.00           C
ATOM   4705  O   GLY B   2      28.260  45.550  50.170  1.00  0.00           O
ATOM   4706  N   PHE B   3      29.470  44.340  48.860  1.00  0.00           N
ATOM   4707  HN  PHE B   3      29.550  43.740  48.070  1.00  0.00           H
ATOM   4708  CA  PHE B   3      30.760  44.520  49.650  1.00  0.00           C
ATOM   4709  HA  PHE B   3      30.850  45.550  49.970  1.00  0.00           H
ATOM   4710  CB  PHE B   3      30.810  43.450  50.830  1.00  0.00           C
ATOM   4711  HB1 PHE B   3      30.620  42.450  50.390  1.00  0.00           H
ATOM   4712  HB2 PHE B   3      29.950  43.710  51.490  1.00  0.00           H
ATOM   4713  CG  PHE B   3      32.110  43.480  51.620  1.00  0.00           C
ATOM   4714  CD1 PHE B   3      32.280  44.370  52.670  1.00  0.00           C
ATOM   4715  HD1 PHE B   3      31.540  45.160  52.760  1.00  0.00           H
ATOM   4716  CE1 PHE B   3      33.370  44.420  53.490  1.00  0.00           C
ATOM   4717  HE1 PHE B   3      33.460  45.170  54.270  1.00  0.00           H
ATOM   4718  CZ  PHE B   3      34.420  43.530  53.250  1.00  0.00           C
ATOM   4719  HZ  PHE B   3      35.280  43.640  53.890  1.00  0.00           H
ATOM   4720  CD2 PHE B   3      33.230  42.590  51.400  1.00  0.00           C
ATOM   4721  HD2 PHE B   3      33.120  41.880  50.590  1.00  0.00           H
ATOM   4722  CE2 PHE B   3      34.420  42.680  52.140  1.00  0.00           C
ATOM   4723  HE2 PHE B   3      35.210  41.960  51.980  1.00  0.00           H
ATOM   4724  C   PHE B   3      31.890  44.310  48.590  1.00  0.00           C
ATOM   4725  O   PHE B   3      32.150  43.250  48.020  1.00  0.00           O
ATOM   4726  N   ARG B   4      32.570  45.430  48.280  1.00  0.00           N
ATOM   4727  HN  ARG B   4      32.250  46.320  48.610  1.00  0.00           H
ATOM   4728  CA  ARG B   4      33.620  45.510  47.340  1.00  0.00           C
ATOM   4729  HA  ARG B   4      33.990  44.620  46.860  1.00  0.00           H
ATOM   4730  CB  ARG B   4      33.070  46.360  46.220  1.00  0.00           C
ATOM   4731  HB1 ARG B   4      33.830  46.610  45.440  1.00  0.00           H
ATOM   4732  HB2 ARG B   4      32.740  47.290  46.710  1.00  0.00           H
ATOM   4733  CG  ARG B   4      31.880  45.630  45.480  1.00  0.00           C
ATOM   4734  HG1 ARG B   4      31.360  46.230  44.710  1.00  0.00           H
ATOM   4735  HG2 ARG B   4      31.150  45.330  46.260  1.00  0.00           H
ATOM   4736  CD  ARG B   4      32.210  44.360  44.660  1.00  0.00           C
ATOM   4737  HD1 ARG B   4      31.250  43.870  44.390  1.00  0.00           H
ATOM   4738  HD2 ARG B   4      32.920  43.770  45.280  1.00  0.00           H
ATOM   4739  NE  ARG B   4      32.990  44.710  43.430  1.00  0.00           N
ATOM   4740  HE  ARG B   4      33.390  45.620  43.360  1.00  0.00           H
ATOM   4741  CZ  ARG B   4      33.390  43.770  42.570  1.00  0.00           C
ATOM   4742  NH1 ARG B   4      33.080  42.480  42.430  1.00  0.00           N
ATOM   4743 1HH1 ARG B   4      32.530  42.120  43.190  1.00  0.00           H
ATOM   4744 2HH1 ARG B   4      33.630  42.030  41.720  1.00  0.00           H
ATOM   4745  NH2 ARG B   4      34.350  44.080  41.720  1.00  0.00           N
ATOM   4746 1HH2 ARG B   4      34.830  44.960  41.680  1.00  0.00           H
ATOM   4747 2HH2 ARG B   4      34.530  43.420  40.990  1.00  0.00           H
ATOM   4748  C   ARG B   4      34.800  46.160  47.910  1.00  0.00           C
ATOM   4749  O   ARG B   4      34.650  46.750  48.990  1.00  0.00           O
ATOM   4750  N   LYS B   5      35.980  46.010  47.290  1.00  0.00           N
ATOM   4751  HN  LYS B   5      36.000  45.550  46.410  1.00  0.00           H
ATOM   4752  CA  LYS B   5      37.180  46.680  47.740  1.00  0.00           C
ATOM   4753  HA  LYS B   5      37.250  46.690  48.820  1.00  0.00           H
ATOM   4754  CB  LYS B   5      38.410  46.090  47.000  1.00  0.00           C
ATOM   4755  HB1 LYS B   5      39.260  46.790  47.170  1.00  0.00           H
ATOM   4756  HB2 LYS B   5      38.070  46.130  45.940  1.00  0.00           H
ATOM   4757  CG  LYS B   5      38.710  44.730  47.610  1.00  0.00           C
ATOM   4758  HG1 LYS B   5      37.720  44.250  47.760  1.00  0.00           H
ATOM   4759  HG2 LYS B   5      39.280  44.880  48.550  1.00  0.00           H
ATOM   4760  CD  LYS B   5      39.660  43.830  46.760  1.00  0.00           C
ATOM   4761  HD1 LYS B   5      40.290  43.270  47.480  1.00  0.00           H
ATOM   4762  HD2 LYS B   5      40.300  44.510  46.170  1.00  0.00           H
ATOM   4763  CE  LYS B   5      38.860  42.930  45.790  1.00  0.00           C
ATOM   4764  HE1 LYS B   5      39.520  42.570  44.970  1.00  0.00           H
ATOM   4765  HE2 LYS B   5      38.020  43.480  45.320  1.00  0.00           H
ATOM   4766  NZ  LYS B   5      38.220  41.820  46.590  1.00  0.00           N
ATOM   4767  HZ1 LYS B   5      37.830  41.020  46.040  1.00  0.00           H
ATOM   4768  HZ2 LYS B   5      37.450  42.100  47.230  1.00  0.00           H
ATOM   4769  HZ3 LYS B   5      39.000  41.340  47.070  1.00  0.00           H
ATOM   4770  C   LYS B   5      37.090  48.160  47.360  1.00  0.00           C
ATOM   4771  O   LYS B   5      36.760  48.540  46.260  1.00  0.00           O
ATOM   4772  N   MET B   6      37.180  49.100  48.390  1.00  0.00           N
ATOM   4773  HN  MET B   6      37.340  48.750  49.310  1.00  0.00           H
ATOM   4774  CA  MET B   6      36.770  50.450  48.240  1.00  0.00           C
ATOM   4775  HA  MET B   6      36.520  50.640  47.210  1.00  0.00           H
ATOM   4776  CB  MET B   6      35.430  50.660  49.020  1.00  0.00           C
ATOM   4777  HB1 MET B   6      35.560  50.350  50.080  1.00  0.00           H
ATOM   4778  HB2 MET B   6      34.750  49.860  48.640  1.00  0.00           H
ATOM   4779  CG  MET B   6      34.810  52.000  48.850  1.00  0.00           C
ATOM   4780  HG1 MET B   6      34.770  52.110  47.740  1.00  0.00           H
ATOM   4781  HG2 MET B   6      35.450  52.810  49.270  1.00  0.00           H
ATOM   4782  SD  MET B   6      33.100  52.360  49.410  1.00  0.00           S
ATOM   4783  CE  MET B   6      32.320  50.730  49.150  1.00  0.00           C
ATOM   4784  HE1 MET B   6      31.240  50.850  49.340  1.00  0.00           H
ATOM   4785  HE2 MET B   6      32.640  49.940  49.870  1.00  0.00           H
ATOM   4786  HE3 MET B   6      32.600  50.470  48.100  1.00  0.00           H
ATOM   4787  C   MET B   6      37.850  51.420  48.600  1.00  0.00           C
ATOM   4788  O   MET B   6      38.330  51.370  49.750  1.00  0.00           O
ATOM   4789  N   ALA B   7      38.290  52.260  47.660  1.00  0.00           N
ATOM   4790  HN  ALA B   7      37.830  52.260  46.770  1.00  0.00           H
ATOM   4791  CA  ALA B   7      39.280  53.340  47.730  1.00  0.00           C
ATOM   4792  HA  ALA B   7      40.120  52.960  48.290  1.00  0.00           H
ATOM   4793  CB  ALA B   7      40.060  53.450  46.420  1.00  0.00           C
ATOM   4794  HB1 ALA B   7      40.370  52.450  46.050  1.00  0.00           H
ATOM   4795  HB2 ALA B   7      40.960  54.110  46.460  1.00  0.00           H
ATOM   4796  HB3 ALA B   7      39.290  53.620  45.630  1.00  0.00           H
ATOM   4797  C   ALA B   7      38.720  54.630  48.450  1.00  0.00           C
ATOM   4798  O   ALA B   7      37.520  54.930  48.390  1.00  0.00           O
ATOM   4799  N   PHE B   8      39.570  55.410  49.190  1.00  0.00           N
ATOM   4800  HN  PHE B   8      40.530  55.200  49.390  1.00  0.00           H
ATOM   4801  CA  PHE B   8      39.280  56.770  49.730  1.00  0.00           C
ATOM   4802  HA  PHE B   8      38.380  56.630  50.310  1.00  0.00           H
ATOM   4803  CB  PHE B   8      40.420  57.320  50.640  1.00  0.00           C
ATOM   4804  HB1 PHE B   8      40.410  58.400  50.900  1.00  0.00           H
ATOM   4805  HB2 PHE B   8      41.430  57.110  50.220  1.00  0.00           H
ATOM   4806  CG  PHE B   8      40.200  56.700  51.980  1.00  0.00           C
ATOM   4807  CD1 PHE B   8      39.130  57.180  52.680  1.00  0.00           C
ATOM   4808  HD1 PHE B   8      38.470  57.950  52.300  1.00  0.00           H
ATOM   4809  CE1 PHE B   8      38.890  56.650  53.990  1.00  0.00           C
ATOM   4810  HE1 PHE B   8      37.980  57.040  54.410  1.00  0.00           H
ATOM   4811  CZ  PHE B   8      39.700  55.610  54.490  1.00  0.00           C
ATOM   4812  HZ  PHE B   8      39.360  55.080  55.370  1.00  0.00           H
ATOM   4813  CD2 PHE B   8      41.150  55.840  52.580  1.00  0.00           C
ATOM   4814  HD2 PHE B   8      42.010  55.460  52.060  1.00  0.00           H
ATOM   4815  CE2 PHE B   8      40.770  55.120  53.730  1.00  0.00           C
ATOM   4816  HE2 PHE B   8      41.380  54.310  54.100  1.00  0.00           H
ATOM   4817  C   PHE B   8      39.040  57.760  48.600  1.00  0.00           C
ATOM   4818  O   PHE B   8      39.770  57.730  47.650  1.00  0.00           O
ATOM   4819  N   PRO B   9      38.000  58.610  48.610  1.00  0.00           N
ATOM   4820  CD  PRO B   9      37.080  58.910  49.740  1.00  0.00           C
ATOM   4821  HD1 PRO B   9      37.590  59.620  50.420  1.00  0.00           H
ATOM   4822  HD2 PRO B   9      36.710  58.020  50.280  1.00  0.00           H
ATOM   4823  CA  PRO B   9      37.780  59.510  47.530  1.00  0.00           C
ATOM   4824  HA  PRO B   9      37.680  58.940  46.620  1.00  0.00           H
ATOM   4825  CB  PRO B   9      36.450  60.340  47.940  1.00  0.00           C
ATOM   4826  HB1 PRO B   9      35.840  60.550  47.040  1.00  0.00           H
ATOM   4827  HB2 PRO B   9      36.890  61.250  48.410  1.00  0.00           H
ATOM   4828  CG  PRO B   9      35.830  59.480  48.990  1.00  0.00           C
ATOM   4829  HG1 PRO B   9      35.190  59.990  49.750  1.00  0.00           H
ATOM   4830  HG2 PRO B   9      35.360  58.590  48.530  1.00  0.00           H
ATOM   4831  C   PRO B   9      39.030  60.440  47.260  1.00  0.00           C
ATOM   4832  O   PRO B   9      39.660  60.900  48.200  1.00  0.00           O
ATOM   4833  N   SER B  10      39.430  60.650  46.030  1.00  0.00           N
ATOM   4834  HN  SER B  10      38.920  60.270  45.260  1.00  0.00           H
ATOM   4835  CA  SER B  10      40.740  61.160  45.750  1.00  0.00           C
ATOM   4836  HA  SER B  10      41.440  60.860  46.520  1.00  0.00           H
ATOM   4837  CB  SER B  10      41.270  60.620  44.450  1.00  0.00           C
ATOM   4838  HB1 SER B  10      41.430  59.530  44.620  1.00  0.00           H
ATOM   4839  HB2 SER B  10      42.230  61.030  44.070  1.00  0.00           H
ATOM   4840  OG  SER B  10      40.260  60.650  43.500  1.00  0.00           O
ATOM   4841  HG1 SER B  10      40.070  61.560  43.270  1.00  0.00           H
ATOM   4842  C   SER B  10      40.790  62.710  45.610  1.00  0.00           C
ATOM   4843  O   SER B  10      41.840  63.350  45.800  1.00  0.00           O
ATOM   4844  N   GLY B  11      39.660  63.390  45.440  1.00  0.00           N
ATOM   4845  HN  GLY B  11      38.810  62.880  45.430  1.00  0.00           H
ATOM   4846  CA  GLY B  11      39.590  64.880  45.080  1.00  0.00           C
ATOM   4847  HA1 GLY B  11      38.570  65.230  45.220  1.00  0.00           H
ATOM   4848  HA2 GLY B  11      39.890  65.060  44.050  1.00  0.00           H
ATOM   4849  C   GLY B  11      40.420  65.880  45.920  1.00  0.00           C
ATOM   4850  O   GLY B  11      40.910  66.860  45.350  1.00  0.00           O
ATOM   4851  N   LYS B  12      40.590  65.620  47.210  1.00  0.00           N
ATOM   4852  HN  LYS B  12      40.120  64.830  47.590  1.00  0.00           H
ATOM   4853  CA  LYS B  12      41.490  66.410  48.060  1.00  0.00           C
ATOM   4854  HA  LYS B  12      41.130  67.430  47.960  1.00  0.00           H
ATOM   4855  CB  LYS B  12      41.320  65.800  49.530  1.00  0.00           C
ATOM   4856  HB1 LYS B  12      42.260  66.030  50.080  1.00  0.00           H
ATOM   4857  HB2 LYS B  12      41.280  64.690  49.490  1.00  0.00           H
ATOM   4858  CG  LYS B  12      40.190  66.440  50.330  1.00  0.00           C
ATOM   4859  HG1 LYS B  12      39.240  66.100  49.860  1.00  0.00           H
ATOM   4860  HG2 LYS B  12      40.250  67.510  50.020  1.00  0.00           H
ATOM   4861  CD  LYS B  12      40.310  66.240  51.890  1.00  0.00           C
ATOM   4862  HD1 LYS B  12      41.270  66.700  52.210  1.00  0.00           H
ATOM   4863  HD2 LYS B  12      40.170  65.150  52.040  1.00  0.00           H
ATOM   4864  CE  LYS B  12      39.170  66.760  52.830  1.00  0.00           C
ATOM   4865  HE1 LYS B  12      39.280  67.860  52.790  1.00  0.00           H
ATOM   4866  HE2 LYS B  12      39.400  66.550  53.900  1.00  0.00           H
ATOM   4867  NZ  LYS B  12      37.740  66.350  52.450  1.00  0.00           N
ATOM   4868  HZ1 LYS B  12      37.110  66.430  53.270  1.00  0.00           H
ATOM   4869  HZ2 LYS B  12      37.740  65.340  52.210  1.00  0.00           H
ATOM   4870  HZ3 LYS B  12      37.320  66.910  51.680  1.00  0.00           H
ATOM   4871  C   LYS B  12      42.950  66.280  47.580  1.00  0.00           C
ATOM   4872  O   LYS B  12      43.750  67.280  47.560  1.00  0.00           O
ATOM   4873  N   VAL B  13      43.420  65.080  47.170  1.00  0.00           N
ATOM   4874  HN  VAL B  13      42.750  64.390  46.890  1.00  0.00           H
ATOM   4875  CA  VAL B  13      44.840  64.790  46.790  1.00  0.00           C
ATOM   4876  HA  VAL B  13      45.580  65.420  47.270  1.00  0.00           H
ATOM   4877  CB  VAL B  13      45.010  63.350  47.140  1.00  0.00           C
ATOM   4878  HB  VAL B  13      44.360  62.770  46.450  1.00  0.00           H
ATOM   4879  CG1 VAL B  13      46.490  62.920  47.040  1.00  0.00           C
ATOM   4880 1HG1 VAL B  13      46.750  62.820  45.970  1.00  0.00           H
ATOM   4881 2HG1 VAL B  13      46.600  61.920  47.520  1.00  0.00           H
ATOM   4882 3HG1 VAL B  13      47.190  63.680  47.460  1.00  0.00           H
ATOM   4883  CG2 VAL B  13      44.660  63.180  48.720  1.00  0.00           C
ATOM   4884 1HG2 VAL B  13      44.940  62.150  49.040  1.00  0.00           H
ATOM   4885 2HG2 VAL B  13      43.570  63.270  48.910  1.00  0.00           H
ATOM   4886 3HG2 VAL B  13      45.150  64.030  49.240  1.00  0.00           H
ATOM   4887  C   VAL B  13      45.080  65.000  45.350  1.00  0.00           C
ATOM   4888  O   VAL B  13      46.150  65.380  44.930  1.00  0.00           O
ATOM   4889  N   GLU B  14      44.080  64.900  44.460  1.00  0.00           N
ATOM   4890  HN  GLU B  14      43.260  64.450  44.810  1.00  0.00           H
ATOM   4891  CA  GLU B  14      44.170  65.220  42.990  1.00  0.00           C
ATOM   4892  HA  GLU B  14      44.860  64.540  42.530  1.00  0.00           H
ATOM   4893  CB  GLU B  14      42.780  65.040  42.340  1.00  0.00           C
ATOM   4894  HB1 GLU B  14      42.750  65.470  41.320  1.00  0.00           H
ATOM   4895  HB2 GLU B  14      42.030  65.600  42.930  1.00  0.00           H
ATOM   4896  CG  GLU B  14      42.240  63.600  42.180  1.00  0.00           C
ATOM   4897  HG1 GLU B  14      42.280  63.140  43.190  1.00  0.00           H
ATOM   4898  HG2 GLU B  14      42.880  63.020  41.480  1.00  0.00           H
ATOM   4899  CD  GLU B  14      40.790  63.510  41.710  1.00  0.00           C
ATOM   4900  OE1 GLU B  14      40.400  63.910  40.560  1.00  0.00           O
ATOM   4901  OE2 GLU B  14      40.030  62.920  42.420  1.00  0.00           O
ATOM   4902  C   GLU B  14      44.850  66.570  42.640  1.00  0.00           C
ATOM   4903  O   GLU B  14      45.850  66.660  41.900  1.00  0.00           O
ATOM   4904  N   GLY B  15      44.410  67.650  43.260  1.00  0.00           N
ATOM   4905  HN  GLY B  15      43.510  67.580  43.680  1.00  0.00           H
ATOM   4906  CA  GLY B  15      44.950  68.950  43.020  1.00  0.00           C
ATOM   4907  HA1 GLY B  15      44.330  69.590  43.620  1.00  0.00           H
ATOM   4908  HA2 GLY B  15      45.030  69.210  41.980  1.00  0.00           H
ATOM   4909  C   GLY B  15      46.310  69.300  43.550  1.00  0.00           C
ATOM   4910  O   GLY B  15      46.820  70.380  43.380  1.00  0.00           O
ATOM   4911  N   CYS B  16      46.890  68.280  44.170  1.00  0.00           N
ATOM   4912  HN  CYS B  16      46.420  67.400  44.140  1.00  0.00           H
ATOM   4913  CA  CYS B  16      48.220  68.470  44.770  1.00  0.00           C
ATOM   4914  HA  CYS B  16      48.560  69.490  44.840  1.00  0.00           H
ATOM   4915  CB  CYS B  16      48.290  67.670  46.100  1.00  0.00           C
ATOM   4916  HB1 CYS B  16      49.330  67.510  46.450  1.00  0.00           H
ATOM   4917  HB2 CYS B  16      47.680  66.750  46.080  1.00  0.00           H
ATOM   4918  SG  CYS B  16      47.500  68.610  47.390  1.00  0.00           S
ATOM   4919  HG1 CYS B  16      46.290  68.290  46.960  1.00  0.00           H
ATOM   4920  C   CYS B  16      49.160  67.760  43.820  1.00  0.00           C
ATOM   4921  O   CYS B  16      50.370  67.760  43.990  1.00  0.00           O
ATOM   4922  N   MET B  17      48.660  67.070  42.760  1.00  0.00           N
ATOM   4923  HN  MET B  17      47.680  67.030  42.630  1.00  0.00           H
ATOM   4924  CA  MET B  17      49.560  66.480  41.840  1.00  0.00           C
ATOM   4925  HA  MET B  17      50.420  66.110  42.380  1.00  0.00           H
ATOM   4926  CB  MET B  17      49.020  65.210  41.170  1.00  0.00           C
ATOM   4927  HB1 MET B  17      49.860  64.680  40.670  1.00  0.00           H
ATOM   4928  HB2 MET B  17      48.330  65.380  40.320  1.00  0.00           H
ATOM   4929  CG  MET B  17      48.260  64.210  42.050  1.00  0.00           C
ATOM   4930  HG1 MET B  17      48.240  63.160  41.680  1.00  0.00           H
ATOM   4931  HG2 MET B  17      47.180  64.460  42.200  1.00  0.00           H
ATOM   4932  SD  MET B  17      49.010  63.830  43.650  1.00  0.00           S
ATOM   4933  CE  MET B  17      50.840  63.540  43.290  1.00  0.00           C
ATOM   4934  HE1 MET B  17      51.430  64.480  43.270  1.00  0.00           H
ATOM   4935  HE2 MET B  17      50.860  63.060  42.290  1.00  0.00           H
ATOM   4936  HE3 MET B  17      51.300  62.890  44.060  1.00  0.00           H
ATOM   4937  C   MET B  17      50.090  67.430  40.690  1.00  0.00           C
ATOM   4938  O   MET B  17      49.380  68.250  40.020  1.00  0.00           O
ATOM   4939  N   VAL B  18      51.390  67.240  40.400  1.00  0.00           N
ATOM   4940  HN  VAL B  18      51.890  66.550  40.920  1.00  0.00           H
ATOM   4941  CA  VAL B  18      52.160  68.110  39.560  1.00  0.00           C
ATOM   4942  HA  VAL B  18      51.570  68.630  38.820  1.00  0.00           H
ATOM   4943  CB  VAL B  18      52.810  69.310  40.400  1.00  0.00           C
ATOM   4944  HB  VAL B  18      53.410  69.920  39.690  1.00  0.00           H
ATOM   4945  CG1 VAL B  18      51.770  70.340  40.850  1.00  0.00           C
ATOM   4946 1HG1 VAL B  18      52.240  71.170  41.420  1.00  0.00           H
ATOM   4947 2HG1 VAL B  18      51.130  69.900  41.640  1.00  0.00           H
ATOM   4948 3HG1 VAL B  18      51.180  70.830  40.050  1.00  0.00           H
ATOM   4949  CG2 VAL B  18      53.700  68.970  41.600  1.00  0.00           C
ATOM   4950 1HG2 VAL B  18      54.280  69.860  41.930  1.00  0.00           H
ATOM   4951 2HG2 VAL B  18      54.440  68.230  41.220  1.00  0.00           H
ATOM   4952 3HG2 VAL B  18      53.120  68.610  42.470  1.00  0.00           H
ATOM   4953  C   VAL B  18      53.190  67.200  38.900  1.00  0.00           C
ATOM   4954  O   VAL B  18      53.410  66.020  39.260  1.00  0.00           O
ATOM   4955  N   GLN B  19      53.860  67.650  37.750  1.00  0.00           N
ATOM   4956  HN  GLN B  19      53.710  68.560  37.350  1.00  0.00           H
ATOM   4957  CA  GLN B  19      54.990  66.960  37.120  1.00  0.00           C
ATOM   4958  HA  GLN B  19      54.990  65.970  37.540  1.00  0.00           H
ATOM   4959  CB  GLN B  19      54.780  66.880  35.530  1.00  0.00           C
ATOM   4960  HB1 GLN B  19      53.850  66.320  35.300  1.00  0.00           H
ATOM   4961  HB2 GLN B  19      55.640  66.300  35.110  1.00  0.00           H
ATOM   4962  CG  GLN B  19      54.880  68.290  34.870  1.00  0.00           C
ATOM   4963  HG1 GLN B  19      55.830  68.790  35.150  1.00  0.00           H
ATOM   4964  HG2 GLN B  19      54.110  69.000  35.240  1.00  0.00           H
ATOM   4965  CD  GLN B  19      54.980  68.190  33.340  1.00  0.00           C
ATOM   4966  OE1 GLN B  19      55.990  68.630  32.800  1.00  0.00           O
ATOM   4967  NE2 GLN B  19      53.990  67.560  32.740  1.00  0.00           N
ATOM   4968 1HE2 GLN B  19      54.020  67.320  31.770  1.00  0.00           H
ATOM   4969 2HE2 GLN B  19      53.270  67.040  33.210  1.00  0.00           H
ATOM   4970  C   GLN B  19      56.240  67.700  37.500  1.00  0.00           C
ATOM   4971  O   GLN B  19      56.140  68.890  37.820  1.00  0.00           O
ATOM   4972  N   VAL B  20      57.430  66.960  37.400  1.00  0.00           N
ATOM   4973  HN  VAL B  20      57.540  65.970  37.310  1.00  0.00           H
ATOM   4974  CA  VAL B  20      58.740  67.650  37.510  1.00  0.00           C
ATOM   4975  HA  VAL B  20      58.510  68.670  37.220  1.00  0.00           H
ATOM   4976  CB  VAL B  20      59.470  67.460  38.850  1.00  0.00           C
ATOM   4977  HB  VAL B  20      59.760  66.400  38.970  1.00  0.00           H
ATOM   4978  CG1 VAL B  20      60.740  68.340  38.860  1.00  0.00           C
ATOM   4979 1HG1 VAL B  20      61.710  68.060  38.400  1.00  0.00           H
ATOM   4980 2HG1 VAL B  20      60.980  68.620  39.910  1.00  0.00           H
ATOM   4981 3HG1 VAL B  20      60.530  69.250  38.260  1.00  0.00           H
ATOM   4982  CG2 VAL B  20      58.520  67.950  39.980  1.00  0.00           C
ATOM   4983 1HG2 VAL B  20      58.940  67.800  41.000  1.00  0.00           H
ATOM   4984 2HG2 VAL B  20      57.580  67.360  39.980  1.00  0.00           H
ATOM   4985 3HG2 VAL B  20      58.160  69.000  39.880  1.00  0.00           H
ATOM   4986  C   VAL B  20      59.570  67.010  36.450  1.00  0.00           C
ATOM   4987  O   VAL B  20      59.600  65.750  36.290  1.00  0.00           O
ATOM   4988  N   THR B  21      60.330  67.810  35.690  1.00  0.00           N
ATOM   4989  HN  THR B  21      60.360  68.790  35.860  1.00  0.00           H
ATOM   4990  CA  THR B  21      61.330  67.300  34.820  1.00  0.00           C
ATOM   4991  HA  THR B  21      61.690  66.350  35.190  1.00  0.00           H
ATOM   4992  CB  THR B  21      60.900  66.920  33.380  1.00  0.00           C
ATOM   4993  HB  THR B  21      60.490  65.880  33.380  1.00  0.00           H
ATOM   4994  OG1 THR B  21      61.870  66.890  32.450  1.00  0.00           O
ATOM   4995  HG1 THR B  21      62.310  66.060  32.620  1.00  0.00           H
ATOM   4996  CG2 THR B  21      59.780  67.760  32.830  1.00  0.00           C
ATOM   4997 1HG2 THR B  21      59.930  68.840  33.090  1.00  0.00           H
ATOM   4998 2HG2 THR B  21      58.790  67.380  33.160  1.00  0.00           H
ATOM   4999 3HG2 THR B  21      59.790  67.620  31.730  1.00  0.00           H
ATOM   5000  C   THR B  21      62.500  68.320  34.880  1.00  0.00           C
ATOM   5001  O   THR B  21      62.340  69.410  35.330  1.00  0.00           O
ATOM   5002  N   CYS B  22      63.710  67.860  34.500  1.00  0.00           N
ATOM   5003  HN  CYS B  22      63.860  66.940  34.150  1.00  0.00           H
ATOM   5004  CA  CYS B  22      64.940  68.620  34.640  1.00  0.00           C
ATOM   5005  HA  CYS B  22      64.820  69.680  34.490  1.00  0.00           H
ATOM   5006  CB  CYS B  22      65.530  68.630  36.140  1.00  0.00           C
ATOM   5007  HB1 CYS B  22      65.850  67.580  36.370  1.00  0.00           H
ATOM   5008  HB2 CYS B  22      64.740  68.910  36.870  1.00  0.00           H
ATOM   5009  SG  CYS B  22      66.960  69.700  36.210  1.00  0.00           S
ATOM   5010  HG1 CYS B  22      67.760  68.750  35.750  1.00  0.00           H
ATOM   5011  C   CYS B  22      66.010  68.220  33.620  1.00  0.00           C
ATOM   5012  O   CYS B  22      67.020  67.590  33.960  1.00  0.00           O
ATOM   5013  N   GLY B  23      65.730  68.520  32.310  1.00  0.00           N
ATOM   5014  HN  GLY B  23      64.950  69.140  32.270  1.00  0.00           H
ATOM   5015  CA  GLY B  23      66.320  67.980  31.130  1.00  0.00           C
ATOM   5016  HA1 GLY B  23      67.190  67.380  31.310  1.00  0.00           H
ATOM   5017  HA2 GLY B  23      66.430  68.800  30.430  1.00  0.00           H
ATOM   5018  C   GLY B  23      65.340  67.030  30.370  1.00  0.00           C
ATOM   5019  O   GLY B  23      64.370  67.460  29.840  1.00  0.00           O
ATOM   5020  N   THR B  24      65.620  65.700  30.370  1.00  0.00           N
ATOM   5021  HN  THR B  24      66.430  65.510  30.920  1.00  0.00           H
ATOM   5022  CA  THR B  24      64.780  64.690  29.700  1.00  0.00           C
ATOM   5023  HA  THR B  24      63.960  65.170  29.170  1.00  0.00           H
ATOM   5024  CB  THR B  24      65.560  63.950  28.600  1.00  0.00           C
ATOM   5025  HB  THR B  24      64.990  63.020  28.360  1.00  0.00           H
ATOM   5026  OG1 THR B  24      66.910  63.640  28.900  1.00  0.00           O
ATOM   5027  HG1 THR B  24      67.170  63.260  28.050  1.00  0.00           H
ATOM   5028  CG2 THR B  24      65.640  65.060  27.480  1.00  0.00           C
ATOM   5029 1HG2 THR B  24      66.110  64.580  26.590  1.00  0.00           H
ATOM   5030 2HG2 THR B  24      66.200  65.950  27.830  1.00  0.00           H
ATOM   5031 3HG2 THR B  24      64.600  65.360  27.200  1.00  0.00           H
ATOM   5032  C   THR B  24      64.040  63.690  30.530  1.00  0.00           C
ATOM   5033  O   THR B  24      63.450  62.770  29.920  1.00  0.00           O
ATOM   5034  N   THR B  25      63.970  63.770  31.830  1.00  0.00           N
ATOM   5035  HN  THR B  25      64.430  64.500  32.320  1.00  0.00           H
ATOM   5036  CA  THR B  25      63.360  62.680  32.650  1.00  0.00           C
ATOM   5037  HA  THR B  25      62.930  61.870  32.090  1.00  0.00           H
ATOM   5038  CB  THR B  25      64.420  61.970  33.590  1.00  0.00           C
ATOM   5039  HB  THR B  25      64.900  62.700  34.290  1.00  0.00           H
ATOM   5040  OG1 THR B  25      65.340  61.310  32.800  1.00  0.00           O
ATOM   5041  HG1 THR B  25      66.090  61.310  33.390  1.00  0.00           H
ATOM   5042  CG2 THR B  25      63.680  61.000  34.520  1.00  0.00           C
ATOM   5043 1HG2 THR B  25      63.200  60.280  33.820  1.00  0.00           H
ATOM   5044 2HG2 THR B  25      62.910  61.450  35.180  1.00  0.00           H
ATOM   5045 3HG2 THR B  25      64.480  60.560  35.160  1.00  0.00           H
ATOM   5046  C   THR B  25      62.170  63.200  33.380  1.00  0.00           C
ATOM   5047  O   THR B  25      62.300  64.220  34.020  1.00  0.00           O
ATOM   5048  N   THR B  26      61.000  62.630  33.140  1.00  0.00           N
ATOM   5049  HN  THR B  26      60.890  61.730  32.720  1.00  0.00           H
ATOM   5050  CA  THR B  26      59.730  63.180  33.610  1.00  0.00           C
ATOM   5051  HA  THR B  26      59.910  64.050  34.220  1.00  0.00           H
ATOM   5052  CB  THR B  26      58.800  63.650  32.430  1.00  0.00           C
ATOM   5053  HB  THR B  26      59.470  64.290  31.820  1.00  0.00           H
ATOM   5054  OG1 THR B  26      57.540  64.240  32.900  1.00  0.00           O
ATOM   5055  HG1 THR B  26      57.040  64.490  32.110  1.00  0.00           H
ATOM   5056  CG2 THR B  26      58.360  62.490  31.430  1.00  0.00           C
ATOM   5057 1HG2 THR B  26      57.860  62.980  30.570  1.00  0.00           H
ATOM   5058 2HG2 THR B  26      57.660  61.760  31.870  1.00  0.00           H
ATOM   5059 3HG2 THR B  26      59.270  61.930  31.120  1.00  0.00           H
ATOM   5060  C   THR B  26      59.030  62.200  34.500  1.00  0.00           C
[truncated: 349,113 more chars]
