# Supplementary material for: Structural and functional characterization of NEMO cleavage by SARS-CoV-2 3CLpro
Source: Nat Commun. 2022 Sep 8;13:5285. doi: 10.1038/s41467-022-32922-9 (PMC9453703; doi:10.1038/s41467-022-32922-9)
Supplement: Supplementary file 4 — Supplementary Data 1 [file 41467_2022_32922_MOESM4_ESM.zip › supp_files/MDML_snapshots/SARS2/sars2_simA_152400.pdb]

REMARK    GENERATED BY TRJCONV
TITLE     Title t= 152400.00000 step= 38100000
REMARK    THIS IS A SIMULATION BOX
CRYST1  101.571  101.571  101.571  90.00  90.00  90.00 P 1           1
MODEL        1
ATOM      1  N   SER A   1      52.350  44.850  32.940  1.00  0.00           N
ATOM      2  HT1 SER A   1      52.740  43.950  32.630  1.00  0.00           H
ATOM      3  HT2 SER A   1      52.770  45.660  32.430  1.00  0.00           H
ATOM      4  HT3 SER A   1      51.360  44.770  32.620  1.00  0.00           H
ATOM      5  CA  SER A   1      52.340  45.090  34.440  1.00  0.00           C
ATOM      6  HA  SER A   1      53.350  45.120  34.840  1.00  0.00           H
ATOM      7  CB  SER A   1      51.760  46.520  34.800  1.00  0.00           C
ATOM      8  HB1 SER A   1      50.660  46.570  34.660  1.00  0.00           H
ATOM      9  HB2 SER A   1      52.210  47.320  34.170  1.00  0.00           H
ATOM     10  OG  SER A   1      52.100  46.980  36.120  1.00  0.00           O
ATOM     11  HG1 SER A   1      53.030  47.220  36.100  1.00  0.00           H
ATOM     12  C   SER A   1      51.500  43.950  35.070  1.00  0.00           C
ATOM     13  O   SER A   1      51.250  42.960  34.390  1.00  0.00           O
ATOM     14  N   GLY A   2      51.030  44.060  36.350  1.00  0.00           N
ATOM     15  HN  GLY A   2      51.490  44.710  36.960  1.00  0.00           H
ATOM     16  CA  GLY A   2      49.910  43.280  36.870  1.00  0.00           C
ATOM     17  HA1 GLY A   2      50.010  43.010  37.910  1.00  0.00           H
ATOM     18  HA2 GLY A   2      49.960  42.360  36.310  1.00  0.00           H
ATOM     19  C   GLY A   2      48.550  43.860  36.550  1.00  0.00           C
ATOM     20  O   GLY A   2      48.460  44.790  35.750  1.00  0.00           O
ATOM     21  N   PHE A   3      47.460  43.260  37.170  1.00  0.00           N
ATOM     22  HN  PHE A   3      47.620  42.440  37.720  1.00  0.00           H
ATOM     23  CA  PHE A   3      46.130  43.820  36.970  1.00  0.00           C
ATOM     24  HA  PHE A   3      46.260  44.870  36.780  1.00  0.00           H
ATOM     25  CB  PHE A   3      45.320  43.080  35.900  1.00  0.00           C
ATOM     26  HB1 PHE A   3      44.300  43.520  35.780  1.00  0.00           H
ATOM     27  HB2 PHE A   3      45.280  41.990  36.100  1.00  0.00           H
ATOM     28  CG  PHE A   3      45.960  43.150  34.510  1.00  0.00           C
ATOM     29  CD1 PHE A   3      45.390  43.970  33.510  1.00  0.00           C
ATOM     30  HD1 PHE A   3      44.580  44.640  33.760  1.00  0.00           H
ATOM     31  CE1 PHE A   3      45.890  43.940  32.230  1.00  0.00           C
ATOM     32  HE1 PHE A   3      45.490  44.610  31.480  1.00  0.00           H
ATOM     33  CZ  PHE A   3      46.880  43.040  31.890  1.00  0.00           C
ATOM     34  HZ  PHE A   3      47.310  43.060  30.900  1.00  0.00           H
ATOM     35  CD2 PHE A   3      46.950  42.210  34.160  1.00  0.00           C
ATOM     36  HD2 PHE A   3      47.250  41.490  34.900  1.00  0.00           H
ATOM     37  CE2 PHE A   3      47.480  42.270  32.890  1.00  0.00           C
ATOM     38  HE2 PHE A   3      48.340  41.650  32.690  1.00  0.00           H
ATOM     39  C   PHE A   3      45.260  43.750  38.270  1.00  0.00           C
ATOM     40  O   PHE A   3      44.990  42.720  38.870  1.00  0.00           O
ATOM     41  N   ARG A   4      44.710  44.900  38.550  1.00  0.00           N
ATOM     42  HN  ARG A   4      44.970  45.700  38.000  1.00  0.00           H
ATOM     43  CA  ARG A   4      43.720  45.050  39.620  1.00  0.00           C
ATOM     44  HA  ARG A   4      43.240  44.100  39.800  1.00  0.00           H
ATOM     45  CB  ARG A   4      44.280  45.670  40.910  1.00  0.00           C
ATOM     46  HB1 ARG A   4      43.440  45.960  41.570  1.00  0.00           H
ATOM     47  HB2 ARG A   4      44.810  46.620  40.660  1.00  0.00           H
ATOM     48  CG  ARG A   4      45.240  44.720  41.670  1.00  0.00           C
ATOM     49  HG1 ARG A   4      45.560  45.180  42.630  1.00  0.00           H
ATOM     50  HG2 ARG A   4      46.160  44.440  41.110  1.00  0.00           H
ATOM     51  CD  ARG A   4      44.520  43.480  42.170  1.00  0.00           C
ATOM     52  HD1 ARG A   4      43.900  43.040  41.360  1.00  0.00           H
ATOM     53  HD2 ARG A   4      43.840  43.770  43.010  1.00  0.00           H
ATOM     54  NE  ARG A   4      45.430  42.480  42.780  1.00  0.00           N
ATOM     55  HE  ARG A   4      45.560  42.450  43.770  1.00  0.00           H
ATOM     56  CZ  ARG A   4      45.880  41.410  42.160  1.00  0.00           C
ATOM     57  NH1 ARG A   4      45.680  41.090  40.890  1.00  0.00           N
ATOM     58 1HH1 ARG A   4      45.280  41.800  40.310  1.00  0.00           H
ATOM     59 2HH1 ARG A   4      46.130  40.300  40.480  1.00  0.00           H
ATOM     60  NH2 ARG A   4      46.680  40.450  42.700  1.00  0.00           N
ATOM     61 1HH2 ARG A   4      46.990  39.810  41.990  1.00  0.00           H
ATOM     62 2HH2 ARG A   4      46.860  40.360  43.680  1.00  0.00           H
ATOM     63  C   ARG A   4      42.580  45.760  39.060  1.00  0.00           C
ATOM     64  O   ARG A   4      42.590  46.450  38.090  1.00  0.00           O
ATOM     65  N   LYS A   5      41.410  45.710  39.700  1.00  0.00           N
ATOM     66  HN  LYS A   5      41.320  45.280  40.590  1.00  0.00           H
ATOM     67  CA  LYS A   5      40.260  46.410  39.300  1.00  0.00           C
ATOM     68  HA  LYS A   5      40.290  46.500  38.220  1.00  0.00           H
ATOM     69  CB  LYS A   5      38.930  45.770  39.590  1.00  0.00           C
ATOM     70  HB1 LYS A   5      38.140  46.500  39.320  1.00  0.00           H
ATOM     71  HB2 LYS A   5      38.880  45.560  40.680  1.00  0.00           H
ATOM     72  CG  LYS A   5      38.840  44.470  38.820  1.00  0.00           C
ATOM     73  HG1 LYS A   5      39.550  43.670  39.120  1.00  0.00           H
ATOM     74  HG2 LYS A   5      39.060  44.630  37.740  1.00  0.00           H
ATOM     75  CD  LYS A   5      37.510  43.740  39.030  1.00  0.00           C
ATOM     76  HD1 LYS A   5      37.590  42.730  38.570  1.00  0.00           H
ATOM     77  HD2 LYS A   5      36.700  44.300  38.520  1.00  0.00           H
ATOM     78  CE  LYS A   5      37.180  43.490  40.480  1.00  0.00           C
ATOM     79  HE1 LYS A   5      36.870  44.440  40.980  1.00  0.00           H
ATOM     80  HE2 LYS A   5      38.160  43.180  40.880  1.00  0.00           H
ATOM     81  NZ  LYS A   5      36.100  42.550  40.620  1.00  0.00           N
ATOM     82  HZ1 LYS A   5      35.210  42.880  40.200  1.00  0.00           H
ATOM     83  HZ2 LYS A   5      35.990  42.360  41.640  1.00  0.00           H
ATOM     84  HZ3 LYS A   5      36.340  41.640  40.180  1.00  0.00           H
ATOM     85  C   LYS A   5      40.270  47.880  39.780  1.00  0.00           C
ATOM     86  O   LYS A   5      40.250  48.230  40.930  1.00  0.00           O
ATOM     87  N   MET A   6      40.260  48.720  38.800  1.00  0.00           N
ATOM     88  HN  MET A   6      40.140  48.380  37.860  1.00  0.00           H
ATOM     89  CA  MET A   6      40.340  50.120  38.950  1.00  0.00           C
ATOM     90  HA  MET A   6      40.830  50.380  39.880  1.00  0.00           H
ATOM     91  CB  MET A   6      41.300  50.980  37.980  1.00  0.00           C
ATOM     92  HB1 MET A   6      41.320  52.070  38.210  1.00  0.00           H
ATOM     93  HB2 MET A   6      40.910  50.890  36.940  1.00  0.00           H
ATOM     94  CG  MET A   6      42.710  50.390  38.040  1.00  0.00           C
ATOM     95  HG1 MET A   6      42.760  49.430  37.480  1.00  0.00           H
ATOM     96  HG2 MET A   6      42.820  50.090  39.110  1.00  0.00           H
ATOM     97  SD  MET A   6      43.980  51.560  37.470  1.00  0.00           S
ATOM     98  CE  MET A   6      45.370  50.500  37.840  1.00  0.00           C
ATOM     99  HE1 MET A   6      46.300  51.110  37.780  1.00  0.00           H
ATOM    100  HE2 MET A   6      45.340  49.730  37.050  1.00  0.00           H
ATOM    101  HE3 MET A   6      45.360  49.920  38.790  1.00  0.00           H
ATOM    102  C   MET A   6      39.000  50.790  38.730  1.00  0.00           C
ATOM    103  O   MET A   6      38.180  50.450  37.880  1.00  0.00           O
ATOM    104  N   ALA A   7      38.760  51.810  39.570  1.00  0.00           N
ATOM    105  HN  ALA A   7      39.360  52.110  40.310  1.00  0.00           H
ATOM    106  CA  ALA A   7      37.690  52.750  39.500  1.00  0.00           C
ATOM    107  HA  ALA A   7      36.850  52.300  38.990  1.00  0.00           H
ATOM    108  CB  ALA A   7      37.280  53.080  40.940  1.00  0.00           C
ATOM    109  HB1 ALA A   7      36.320  53.620  41.080  1.00  0.00           H
ATOM    110  HB2 ALA A   7      38.040  53.690  41.460  1.00  0.00           H
ATOM    111  HB3 ALA A   7      37.160  52.080  41.420  1.00  0.00           H
ATOM    112  C   ALA A   7      38.170  54.000  38.760  1.00  0.00           C
ATOM    113  O   ALA A   7      39.350  54.140  38.660  1.00  0.00           O
ATOM    114  N   PHE A   8      37.260  54.760  38.200  1.00  0.00           N
ATOM    115  HN  PHE A   8      36.270  54.670  38.280  1.00  0.00           H
ATOM    116  CA  PHE A   8      37.490  56.040  37.570  1.00  0.00           C
ATOM    117  HA  PHE A   8      38.410  55.950  37.010  1.00  0.00           H
ATOM    118  CB  PHE A   8      36.410  56.570  36.610  1.00  0.00           C
ATOM    119  HB1 PHE A   8      36.510  57.670  36.670  1.00  0.00           H
ATOM    120  HB2 PHE A   8      35.380  56.320  36.970  1.00  0.00           H
ATOM    121  CG  PHE A   8      36.590  55.970  35.230  1.00  0.00           C
ATOM    122  CD1 PHE A   8      35.830  55.040  34.590  1.00  0.00           C
ATOM    123  HD1 PHE A   8      34.990  54.600  35.100  1.00  0.00           H
ATOM    124  CE1 PHE A   8      36.260  54.720  33.270  1.00  0.00           C
ATOM    125  HE1 PHE A   8      35.630  54.020  32.750  1.00  0.00           H
ATOM    126  CZ  PHE A   8      37.480  55.040  32.690  1.00  0.00           C
ATOM    127  HZ  PHE A   8      37.790  54.830  31.680  1.00  0.00           H
ATOM    128  CD2 PHE A   8      37.770  56.480  34.570  1.00  0.00           C
ATOM    129  HD2 PHE A   8      38.380  57.230  35.060  1.00  0.00           H
ATOM    130  CE2 PHE A   8      38.230  55.960  33.370  1.00  0.00           C
ATOM    131  HE2 PHE A   8      39.080  56.440  32.910  1.00  0.00           H
ATOM    132  C   PHE A   8      37.810  57.030  38.710  1.00  0.00           C
ATOM    133  O   PHE A   8      37.030  56.960  39.650  1.00  0.00           O
ATOM    134  N   PRO A   9      38.780  57.970  38.630  1.00  0.00           N
ATOM    135  CD  PRO A   9      39.980  57.810  37.890  1.00  0.00           C
ATOM    136  HD1 PRO A   9      39.860  57.730  36.790  1.00  0.00           H
ATOM    137  HD2 PRO A   9      40.420  56.880  38.310  1.00  0.00           H
ATOM    138  CA  PRO A   9      38.860  59.160  39.560  1.00  0.00           C
ATOM    139  HA  PRO A   9      39.140  58.750  40.520  1.00  0.00           H
ATOM    140  CB  PRO A   9      40.080  59.960  39.110  1.00  0.00           C
ATOM    141  HB1 PRO A   9      40.550  60.640  39.850  1.00  0.00           H
ATOM    142  HB2 PRO A   9      39.660  60.730  38.420  1.00  0.00           H
ATOM    143  CG  PRO A   9      40.960  58.920  38.360  1.00  0.00           C
ATOM    144  HG1 PRO A   9      41.590  59.430  37.600  1.00  0.00           H
ATOM    145  HG2 PRO A   9      41.590  58.550  39.200  1.00  0.00           H
ATOM    146  C   PRO A   9      37.530  59.850  39.660  1.00  0.00           C
ATOM    147  O   PRO A   9      36.750  60.020  38.730  1.00  0.00           O
ATOM    148  N   SER A  10      37.150  60.440  40.820  1.00  0.00           N
ATOM    149  HN  SER A  10      37.780  60.520  41.590  1.00  0.00           H
ATOM    150  CA  SER A  10      35.700  60.830  41.200  1.00  0.00           C
ATOM    151  HA  SER A  10      34.990  60.450  40.480  1.00  0.00           H
ATOM    152  CB  SER A  10      35.310  60.320  42.600  1.00  0.00           C
ATOM    153  HB1 SER A  10      35.340  59.210  42.530  1.00  0.00           H
ATOM    154  HB2 SER A  10      34.270  60.650  42.840  1.00  0.00           H
ATOM    155  OG  SER A  10      36.200  60.780  43.630  1.00  0.00           O
ATOM    156  HG1 SER A  10      35.920  61.600  44.050  1.00  0.00           H
ATOM    157  C   SER A  10      35.420  62.340  41.260  1.00  0.00           C
ATOM    158  O   SER A  10      34.310  62.790  41.530  1.00  0.00           O
ATOM    159  N   GLY A  11      36.480  63.230  41.030  1.00  0.00           N
ATOM    160  HN  GLY A  11      37.420  62.950  40.870  1.00  0.00           H
ATOM    161  CA  GLY A  11      36.490  64.630  41.310  1.00  0.00           C
ATOM    162  HA1 GLY A  11      37.450  65.140  41.360  1.00  0.00           H
ATOM    163  HA2 GLY A  11      36.150  64.770  42.330  1.00  0.00           H
ATOM    164  C   GLY A  11      35.550  65.350  40.370  1.00  0.00           C
ATOM    165  O   GLY A  11      35.030  66.360  40.730  1.00  0.00           O
ATOM    166  N   LYS A  12      35.320  64.840  39.130  1.00  0.00           N
ATOM    167  HN  LYS A  12      35.850  64.070  38.770  1.00  0.00           H
ATOM    168  CA  LYS A  12      34.310  65.460  38.290  1.00  0.00           C
ATOM    169  HA  LYS A  12      34.440  66.530  38.310  1.00  0.00           H
ATOM    170  CB  LYS A  12      34.590  64.840  36.890  1.00  0.00           C
ATOM    171  HB1 LYS A  12      33.870  65.250  36.150  1.00  0.00           H
ATOM    172  HB2 LYS A  12      34.270  63.780  36.870  1.00  0.00           H
ATOM    173  CG  LYS A  12      36.050  64.980  36.360  1.00  0.00           C
ATOM    174  HG1 LYS A  12      36.540  63.980  36.340  1.00  0.00           H
ATOM    175  HG2 LYS A  12      36.690  65.660  36.950  1.00  0.00           H
ATOM    176  CD  LYS A  12      36.060  65.470  34.950  1.00  0.00           C
ATOM    177  HD1 LYS A  12      35.740  66.540  34.970  1.00  0.00           H
ATOM    178  HD2 LYS A  12      35.360  64.920  34.290  1.00  0.00           H
ATOM    179  CE  LYS A  12      37.300  65.340  34.060  1.00  0.00           C
ATOM    180  HE1 LYS A  12      37.280  65.950  33.130  1.00  0.00           H
ATOM    181  HE2 LYS A  12      37.310  64.270  33.770  1.00  0.00           H
ATOM    182  NZ  LYS A  12      38.520  65.650  34.750  1.00  0.00           N
ATOM    183  HZ1 LYS A  12      39.130  64.840  34.960  1.00  0.00           H
ATOM    184  HZ2 LYS A  12      38.400  66.270  35.580  1.00  0.00           H
ATOM    185  HZ3 LYS A  12      39.140  66.140  34.090  1.00  0.00           H
ATOM    186  C   LYS A  12      32.890  65.250  38.730  1.00  0.00           C
ATOM    187  O   LYS A  12      32.010  66.060  38.440  1.00  0.00           O
ATOM    188  N   VAL A  13      32.680  64.170  39.430  1.00  0.00           N
ATOM    189  HN  VAL A  13      33.420  63.580  39.740  1.00  0.00           H
ATOM    190  CA  VAL A  13      31.410  63.780  39.870  1.00  0.00           C
ATOM    191  HA  VAL A  13      30.620  64.040  39.180  1.00  0.00           H
ATOM    192  CB  VAL A  13      31.420  62.200  39.900  1.00  0.00           C
ATOM    193  HB  VAL A  13      32.060  61.830  40.730  1.00  0.00           H
ATOM    194  CG1 VAL A  13      29.970  61.670  40.130  1.00  0.00           C
ATOM    195 1HG1 VAL A  13      29.750  60.620  39.840  1.00  0.00           H
ATOM    196 2HG1 VAL A  13      29.230  62.270  39.550  1.00  0.00           H
ATOM    197 3HG1 VAL A  13      29.660  61.770  41.190  1.00  0.00           H
ATOM    198  CG2 VAL A  13      32.010  61.700  38.580  1.00  0.00           C
ATOM    199 1HG2 VAL A  13      31.980  60.600  38.410  1.00  0.00           H
ATOM    200 2HG2 VAL A  13      33.090  61.950  38.520  1.00  0.00           H
ATOM    201 3HG2 VAL A  13      31.560  62.190  37.690  1.00  0.00           H
ATOM    202  C   VAL A  13      31.090  64.240  41.300  1.00  0.00           C
ATOM    203  O   VAL A  13      29.970  64.340  41.820  1.00  0.00           O
ATOM    204  N   GLU A  14      32.140  64.520  42.030  1.00  0.00           N
ATOM    205  HN  GLU A  14      33.080  64.530  41.710  1.00  0.00           H
ATOM    206  CA  GLU A  14      32.070  64.870  43.470  1.00  0.00           C
ATOM    207  HA  GLU A  14      31.580  64.080  44.020  1.00  0.00           H
ATOM    208  CB  GLU A  14      33.500  64.990  44.090  1.00  0.00           C
ATOM    209  HB1 GLU A  14      34.070  65.680  43.430  1.00  0.00           H
ATOM    210  HB2 GLU A  14      34.060  64.030  43.970  1.00  0.00           H
ATOM    211  CG  GLU A  14      33.640  65.460  45.540  1.00  0.00           C
ATOM    212  HG1 GLU A  14      33.570  64.650  46.310  1.00  0.00           H
ATOM    213  HG2 GLU A  14      32.900  66.230  45.850  1.00  0.00           H
ATOM    214  CD  GLU A  14      34.950  66.130  45.850  1.00  0.00           C
ATOM    215  OE1 GLU A  14      34.990  67.060  46.640  1.00  0.00           O
ATOM    216  OE2 GLU A  14      36.020  65.730  45.250  1.00  0.00           O
ATOM    217  C   GLU A  14      31.220  66.100  43.870  1.00  0.00           C
ATOM    218  O   GLU A  14      30.480  66.010  44.890  1.00  0.00           O
ATOM    219  N   GLY A  15      31.300  67.210  43.130  1.00  0.00           N
ATOM    220  HN  GLY A  15      31.970  67.390  42.410  1.00  0.00           H
ATOM    221  CA  GLY A  15      30.430  68.340  43.370  1.00  0.00           C
ATOM    222  HA1 GLY A  15      30.950  69.260  43.140  1.00  0.00           H
ATOM    223  HA2 GLY A  15      30.120  68.390  44.410  1.00  0.00           H
ATOM    224  C   GLY A  15      29.070  68.310  42.780  1.00  0.00           C
ATOM    225  O   GLY A  15      28.230  69.200  43.100  1.00  0.00           O
ATOM    226  N   CYS A  16      28.790  67.320  41.960  1.00  0.00           N
ATOM    227  HN  CYS A  16      29.460  66.710  41.550  1.00  0.00           H
ATOM    228  CA  CYS A  16      27.450  66.930  41.520  1.00  0.00           C
ATOM    229  HA  CYS A  16      27.010  67.760  40.990  1.00  0.00           H
ATOM    230  CB  CYS A  16      27.520  65.830  40.450  1.00  0.00           C
ATOM    231  HB1 CYS A  16      26.520  65.640  40.010  1.00  0.00           H
ATOM    232  HB2 CYS A  16      27.810  64.860  40.900  1.00  0.00           H
ATOM    233  SG  CYS A  16      28.570  66.310  38.960  1.00  0.00           S
ATOM    234  HG1 CYS A  16      27.590  66.870  38.270  1.00  0.00           H
ATOM    235  C   CYS A  16      26.580  66.590  42.760  1.00  0.00           C
ATOM    236  O   CYS A  16      25.350  66.850  42.790  1.00  0.00           O
ATOM    237  N   MET A  17      27.110  66.030  43.820  1.00  0.00           N
ATOM    238  HN  MET A  17      28.080  65.820  43.740  1.00  0.00           H
ATOM    239  CA  MET A  17      26.370  65.480  45.010  1.00  0.00           C
ATOM    240  HA  MET A  17      25.440  65.030  44.680  1.00  0.00           H
ATOM    241  CB  MET A  17      27.220  64.420  45.670  1.00  0.00           C
ATOM    242  HB1 MET A  17      26.580  63.860  46.390  1.00  0.00           H
ATOM    243  HB2 MET A  17      28.050  64.950  46.200  1.00  0.00           H
ATOM    244  CG  MET A  17      27.840  63.450  44.650  1.00  0.00           C
ATOM    245  HG1 MET A  17      28.540  62.780  45.200  1.00  0.00           H
ATOM    246  HG2 MET A  17      28.490  64.030  43.970  1.00  0.00           H
ATOM    247  SD  MET A  17      26.730  62.590  43.610  1.00  0.00           S
ATOM    248  CE  MET A  17      25.470  62.020  44.760  1.00  0.00           C
ATOM    249  HE1 MET A  17      25.920  61.810  45.760  1.00  0.00           H
ATOM    250  HE2 MET A  17      24.790  61.220  44.390  1.00  0.00           H
ATOM    251  HE3 MET A  17      24.860  62.880  45.120  1.00  0.00           H
ATOM    252  C   MET A  17      26.020  66.570  46.090  1.00  0.00           C
ATOM    253  O   MET A  17      26.800  67.180  46.810  1.00  0.00           O
ATOM    254  N   VAL A  18      24.720  66.890  46.150  1.00  0.00           N
ATOM    255  HN  VAL A  18      24.160  66.400  45.480  1.00  0.00           H
ATOM    256  CA  VAL A  18      24.050  67.760  47.150  1.00  0.00           C
ATOM    257  HA  VAL A  18      24.740  68.310  47.770  1.00  0.00           H
ATOM    258  CB  VAL A  18      23.160  68.840  46.460  1.00  0.00           C
ATOM    259  HB  VAL A  18      22.500  69.300  47.220  1.00  0.00           H
ATOM    260  CG1 VAL A  18      24.080  70.040  46.000  1.00  0.00           C
ATOM    261 1HG1 VAL A  18      24.800  70.250  46.810  1.00  0.00           H
ATOM    262 2HG1 VAL A  18      23.650  70.970  45.560  1.00  0.00           H
ATOM    263 3HG1 VAL A  18      24.700  69.610  45.180  1.00  0.00           H
ATOM    264  CG2 VAL A  18      22.460  68.230  45.250  1.00  0.00           C
ATOM    265 1HG2 VAL A  18      23.190  68.180  44.410  1.00  0.00           H
ATOM    266 2HG2 VAL A  18      21.630  68.870  44.870  1.00  0.00           H
ATOM    267 3HG2 VAL A  18      22.010  67.240  45.470  1.00  0.00           H
ATOM    268  C   VAL A  18      23.260  66.800  48.130  1.00  0.00           C
ATOM    269  O   VAL A  18      22.800  65.730  47.740  1.00  0.00           O
ATOM    270  N   GLN A  19      23.100  67.330  49.380  1.00  0.00           N
ATOM    271  HN  GLN A  19      23.430  68.220  49.720  1.00  0.00           H
ATOM    272  CA  GLN A  19      22.190  66.760  50.340  1.00  0.00           C
ATOM    273  HA  GLN A  19      22.040  65.770  49.930  1.00  0.00           H
ATOM    274  CB  GLN A  19      22.730  66.620  51.760  1.00  0.00           C
ATOM    275  HB1 GLN A  19      22.810  65.600  52.190  1.00  0.00           H
ATOM    276  HB2 GLN A  19      21.890  66.920  52.430  1.00  0.00           H
ATOM    277  CG  GLN A  19      23.840  67.690  52.050  1.00  0.00           C
ATOM    278  HG1 GLN A  19      23.540  68.690  51.690  1.00  0.00           H
ATOM    279  HG2 GLN A  19      24.800  67.350  51.620  1.00  0.00           H
ATOM    280  CD  GLN A  19      24.010  67.890  53.530  1.00  0.00           C
ATOM    281  OE1 GLN A  19      23.130  67.460  54.320  1.00  0.00           O
ATOM    282  NE2 GLN A  19      25.140  68.570  53.940  1.00  0.00           N
ATOM    283 1HE2 GLN A  19      25.240  68.720  54.920  1.00  0.00           H
ATOM    284 2HE2 GLN A  19      25.910  68.560  53.310  1.00  0.00           H
ATOM    285  C   GLN A  19      20.750  67.340  50.120  1.00  0.00           C
ATOM    286  O   GLN A  19      20.650  68.550  50.150  1.00  0.00           O
ATOM    287  N   VAL A  20      19.760  66.460  49.790  1.00  0.00           N
ATOM    288  HN  VAL A  20      19.970  65.490  49.740  1.00  0.00           H
ATOM    289  CA  VAL A  20      18.360  66.810  49.530  1.00  0.00           C
ATOM    290  HA  VAL A  20      18.260  67.880  49.580  1.00  0.00           H
ATOM    291  CB  VAL A  20      18.040  66.410  48.090  1.00  0.00           C
ATOM    292  HB  VAL A  20      18.650  67.010  47.380  1.00  0.00           H
ATOM    293  CG1 VAL A  20      18.420  64.970  47.740  1.00  0.00           C
ATOM    294 1HG1 VAL A  20      19.500  64.980  47.520  1.00  0.00           H
ATOM    295 2HG1 VAL A  20      17.970  64.680  46.760  1.00  0.00           H
ATOM    296 3HG1 VAL A  20      18.340  64.280  48.610  1.00  0.00           H
ATOM    297  CG2 VAL A  20      16.540  66.650  47.790  1.00  0.00           C
ATOM    298 1HG2 VAL A  20      16.380  66.430  46.710  1.00  0.00           H
ATOM    299 2HG2 VAL A  20      16.240  67.700  47.990  1.00  0.00           H
ATOM    300 3HG2 VAL A  20      15.910  65.950  48.370  1.00  0.00           H
ATOM    301  C   VAL A  20      17.430  66.210  50.620  1.00  0.00           C
ATOM    302  O   VAL A  20      17.620  65.100  51.120  1.00  0.00           O
ATOM    303  N   THR A  21      16.430  66.940  51.030  1.00  0.00           N
ATOM    304  HN  THR A  21      16.430  67.930  50.930  1.00  0.00           H
ATOM    305  CA  THR A  21      15.380  66.540  51.990  1.00  0.00           C
ATOM    306  HA  THR A  21      15.130  65.540  51.660  1.00  0.00           H
ATOM    307  CB  THR A  21      15.930  66.610  53.440  1.00  0.00           C
ATOM    308  HB  THR A  21      16.820  65.950  53.480  1.00  0.00           H
ATOM    309  OG1 THR A  21      14.980  66.170  54.360  1.00  0.00           O
ATOM    310  HG1 THR A  21      15.490  65.850  55.110  1.00  0.00           H
ATOM    311  CG2 THR A  21      16.250  68.020  53.890  1.00  0.00           C
ATOM    312 1HG2 THR A  21      17.050  68.520  53.300  1.00  0.00           H
ATOM    313 2HG2 THR A  21      16.540  68.160  54.950  1.00  0.00           H
ATOM    314 3HG2 THR A  21      15.360  68.680  53.910  1.00  0.00           H
ATOM    315  C   THR A  21      14.120  67.460  51.880  1.00  0.00           C
ATOM    316  O   THR A  21      14.250  68.680  51.560  1.00  0.00           O
ATOM    317  N   CYS A  22      12.890  66.880  52.090  1.00  0.00           N
ATOM    318  HN  CYS A  22      12.880  65.890  52.190  1.00  0.00           H
ATOM    319  CA  CYS A  22      11.620  67.520  52.270  1.00  0.00           C
ATOM    320  HA  CYS A  22      11.620  68.450  51.730  1.00  0.00           H
ATOM    321  CB  CYS A  22      10.550  66.700  51.670  1.00  0.00           C
ATOM    322  HB1 CYS A  22      10.390  65.830  52.340  1.00  0.00           H
ATOM    323  HB2 CYS A  22      10.990  66.280  50.740  1.00  0.00           H
ATOM    324  SG  CYS A  22       9.030  67.520  51.180  1.00  0.00           S
ATOM    325  HG1 CYS A  22       8.770  67.810  52.450  1.00  0.00           H
ATOM    326  C   CYS A  22      11.410  67.860  53.750  1.00  0.00           C
ATOM    327  O   CYS A  22      10.330  68.370  54.050  1.00  0.00           O
ATOM    328  N   GLY A  23      12.420  67.580  54.660  1.00  0.00           N
ATOM    329  HN  GLY A  23      13.300  67.280  54.300  1.00  0.00           H
ATOM    330  CA  GLY A  23      12.370  67.770  56.060  1.00  0.00           C
ATOM    331  HA1 GLY A  23      11.440  68.230  56.350  1.00  0.00           H
ATOM    332  HA2 GLY A  23      13.160  68.440  56.370  1.00  0.00           H
ATOM    333  C   GLY A  23      12.460  66.450  56.910  1.00  0.00           C
ATOM    334  O   GLY A  23      12.630  66.540  58.090  1.00  0.00           O
ATOM    335  N   THR A  24      12.490  65.310  56.250  1.00  0.00           N
ATOM    336  HN  THR A  24      12.350  65.530  55.290  1.00  0.00           H
ATOM    337  CA  THR A  24      12.950  64.050  56.870  1.00  0.00           C
ATOM    338  HA  THR A  24      13.730  64.420  57.510  1.00  0.00           H
ATOM    339  CB  THR A  24      11.960  63.300  57.790  1.00  0.00           C
ATOM    340  HB  THR A  24      11.430  63.970  58.510  1.00  0.00           H
ATOM    341  OG1 THR A  24      12.560  62.190  58.470  1.00  0.00           O
ATOM    342  HG1 THR A  24      13.330  62.480  58.950  1.00  0.00           H
ATOM    343  CG2 THR A  24      10.890  62.710  56.880  1.00  0.00           C
ATOM    344 1HG2 THR A  24      10.240  61.990  57.420  1.00  0.00           H
ATOM    345 2HG2 THR A  24      11.180  62.090  56.010  1.00  0.00           H
ATOM    346 3HG2 THR A  24      10.320  63.520  56.390  1.00  0.00           H
ATOM    347  C   THR A  24      13.630  63.170  55.830  1.00  0.00           C
ATOM    348  O   THR A  24      13.440  63.470  54.640  1.00  0.00           O
ATOM    349  N   THR A  25      14.420  62.150  56.180  1.00  0.00           N
ATOM    350  HN  THR A  25      14.540  61.890  57.130  1.00  0.00           H
ATOM    351  CA  THR A  25      15.000  61.220  55.170  1.00  0.00           C
ATOM    352  HA  THR A  25      15.560  60.510  55.770  1.00  0.00           H
ATOM    353  CB  THR A  25      14.000  60.290  54.500  1.00  0.00           C
ATOM    354  HB  THR A  25      13.280  60.830  53.850  1.00  0.00           H
ATOM    355  OG1 THR A  25      13.240  59.720  55.510  1.00  0.00           O
ATOM    356  HG1 THR A  25      13.160  60.380  56.200  1.00  0.00           H
ATOM    357  CG2 THR A  25      14.810  59.160  53.700  1.00  0.00           C
ATOM    358 1HG2 THR A  25      15.560  58.620  54.310  1.00  0.00           H
ATOM    359 2HG2 THR A  25      15.360  59.470  52.790  1.00  0.00           H
ATOM    360 3HG2 THR A  25      14.090  58.360  53.400  1.00  0.00           H
ATOM    361  C   THR A  25      15.970  61.880  54.170  1.00  0.00           C
ATOM    362  O   THR A  25      15.710  61.850  52.950  1.00  0.00           O
ATOM    363  N   THR A  26      17.160  62.370  54.580  1.00  0.00           N
ATOM    364  HN  THR A  26      17.500  62.170  55.490  1.00  0.00           H
ATOM    365  CA  THR A  26      18.220  62.860  53.650  1.00  0.00           C
ATOM    366  HA  THR A  26      17.870  63.590  52.940  1.00  0.00           H
ATOM    367  CB  THR A  26      19.190  63.640  54.490  1.00  0.00           C
ATOM    368  HB  THR A  26      19.550  62.910  55.250  1.00  0.00           H
ATOM    369  OG1 THR A  26      18.590  64.740  55.080  1.00  0.00           O
ATOM    370  HG1 THR A  26      17.860  64.470  55.650  1.00  0.00           H
ATOM    371  CG2 THR A  26      20.440  64.230  53.750  1.00  0.00           C
ATOM    372 1HG2 THR A  26      21.140  64.730  54.450  1.00  0.00           H
ATOM    373 2HG2 THR A  26      20.140  65.040  53.050  1.00  0.00           H
ATOM    374 3HG2 THR A  26      21.030  63.410  53.290  1.00  0.00           H
ATOM    375  C   THR A  26      18.870  61.830  52.780  1.00  0.00           C
ATOM    376  O   THR A  26      19.510  60.860  53.200  1.00  0.00           O
ATOM    377  N   LEU A  27      18.700  62.000  51.420  1.00  0.00           N
ATOM    378  HN  LEU A  27      18.190  62.790  51.080  1.00  0.00           H
ATOM    379  CA  LEU A  27      19.160  61.130  50.370  1.00  0.00           C
ATOM    380  HA  LEU A  27      19.730  60.320  50.800  1.00  0.00           H
ATOM    381  CB  LEU A  27      17.950  60.640  49.470  1.00  0.00           C
ATOM    382  HB1 LEU A  27      18.340  60.120  48.560  1.00  0.00           H
ATOM    383  HB2 LEU A  27      17.550  61.610  49.100  1.00  0.00           H
ATOM    384  CG  LEU A  27      16.900  59.850  50.200  1.00  0.00           C
ATOM    385  HG  LEU A  27      16.350  60.510  50.900  1.00  0.00           H
ATOM    386  CD1 LEU A  27      15.770  59.310  49.390  1.00  0.00           C
ATOM    387 1HD1 LEU A  27      14.990  58.930  50.070  1.00  0.00           H
ATOM    388 2HD1 LEU A  27      16.070  58.550  48.640  1.00  0.00           H
ATOM    389 3HD1 LEU A  27      15.390  60.180  48.810  1.00  0.00           H
ATOM    390  CD2 LEU A  27      17.640  58.740  50.990  1.00  0.00           C
ATOM    391 1HD2 LEU A  27      16.960  57.880  51.130  1.00  0.00           H
ATOM    392 2HD2 LEU A  27      18.020  58.970  52.010  1.00  0.00           H
ATOM    393 3HD2 LEU A  27      18.480  58.270  50.440  1.00  0.00           H
ATOM    394  C   LEU A  27      20.060  62.000  49.540  1.00  0.00           C
ATOM    395  O   LEU A  27      20.340  63.160  49.920  1.00  0.00           O
ATOM    396  N   ASN A  28      20.520  61.500  48.350  1.00  0.00           N
ATOM    397  HN  ASN A  28      20.420  60.530  48.130  1.00  0.00           H
ATOM    398  CA  ASN A  28      21.520  62.180  47.510  1.00  0.00           C
ATOM    399  HA  ASN A  28      21.950  62.980  48.100  1.00  0.00           H
ATOM    400  CB  ASN A  28      22.750  61.270  47.210  1.00  0.00           C
ATOM    401  HB1 ASN A  28      23.450  61.860  46.580  1.00  0.00           H
ATOM    402  HB2 ASN A  28      22.340  60.470  46.550  1.00  0.00           H
ATOM    403  CG  ASN A  28      23.290  60.750  48.500  1.00  0.00           C
ATOM    404  OD1 ASN A  28      24.090  61.450  49.090  1.00  0.00           O
ATOM    405  ND2 ASN A  28      23.090  59.470  48.870  1.00  0.00           N
ATOM    406 1HD2 ASN A  28      23.890  59.150  49.380  1.00  0.00           H
ATOM    407 2HD2 ASN A  28      22.470  58.860  48.390  1.00  0.00           H
ATOM    408  C   ASN A  28      20.920  62.670  46.210  1.00  0.00           C
ATOM    409  O   ASN A  28      20.140  61.980  45.580  1.00  0.00           O
ATOM    410  N   GLY A  29      21.280  63.820  45.740  1.00  0.00           N
ATOM    411  HN  GLY A  29      21.820  64.430  46.320  1.00  0.00           H
ATOM    412  CA  GLY A  29      20.840  64.500  44.520  1.00  0.00           C
ATOM    413  HA1 GLY A  29      20.480  65.500  44.720  1.00  0.00           H
ATOM    414  HA2 GLY A  29      20.100  63.850  44.080  1.00  0.00           H
ATOM    415  C   GLY A  29      21.990  64.670  43.530  1.00  0.00           C
ATOM    416  O   GLY A  29      23.080  65.160  43.850  1.00  0.00           O
ATOM    417  N   LEU A  30      21.770  64.400  42.290  1.00  0.00           N
ATOM    418  HN  LEU A  30      20.850  64.040  42.150  1.00  0.00           H
ATOM    419  CA  LEU A  30      22.750  64.640  41.230  1.00  0.00           C
ATOM    420  HA  LEU A  30      23.790  64.720  41.510  1.00  0.00           H
ATOM    421  CB  LEU A  30      22.560  63.470  40.230  1.00  0.00           C
ATOM    422  HB1 LEU A  30      22.940  63.720  39.210  1.00  0.00           H
ATOM    423  HB2 LEU A  30      21.460  63.430  40.130  1.00  0.00           H
ATOM    424  CG  LEU A  30      22.960  62.050  40.730  1.00  0.00           C
ATOM    425  HG  LEU A  30      22.300  61.860  41.600  1.00  0.00           H
ATOM    426  CD1 LEU A  30      22.750  60.850  39.830  1.00  0.00           C
ATOM    427 1HD1 LEU A  30      22.950  59.910  40.360  1.00  0.00           H
ATOM    428 2HD1 LEU A  30      23.360  60.990  38.910  1.00  0.00           H
ATOM    429 3HD1 LEU A  30      21.660  60.780  39.620  1.00  0.00           H
ATOM    430  CD2 LEU A  30      24.370  62.130  41.200  1.00  0.00           C
ATOM    431 1HD2 LEU A  30      24.720  61.160  41.590  1.00  0.00           H
ATOM    432 2HD2 LEU A  30      24.450  62.840  42.050  1.00  0.00           H
ATOM    433 3HD2 LEU A  30      25.080  62.380  40.380  1.00  0.00           H
ATOM    434  C   LEU A  30      22.440  65.940  40.520  1.00  0.00           C
ATOM    435  O   LEU A  30      21.460  66.110  39.760  1.00  0.00           O
ATOM    436  N   TRP A  31      23.240  67.000  40.740  1.00  0.00           N
ATOM    437  HN  TRP A  31      23.980  66.880  41.400  1.00  0.00           H
ATOM    438  CA  TRP A  31      22.940  68.360  40.370  1.00  0.00           C
ATOM    439  HA  TRP A  31      21.930  68.470  40.000  1.00  0.00           H
ATOM    440  CB  TRP A  31      22.990  69.350  41.610  1.00  0.00           C
ATOM    441  HB1 TRP A  31      23.960  69.120  42.110  1.00  0.00           H
ATOM    442  HB2 TRP A  31      22.110  69.100  42.250  1.00  0.00           H
ATOM    443  CG  TRP A  31      22.830  70.790  41.410  1.00  0.00           C
ATOM    444  CD1 TRP A  31      22.030  71.410  40.590  1.00  0.00           C
ATOM    445  HD1 TRP A  31      21.430  70.890  39.850  1.00  0.00           H
ATOM    446  NE1 TRP A  31      22.040  72.700  40.920  1.00  0.00           N
ATOM    447  HE1 TRP A  31      21.410  73.310  40.490  1.00  0.00           H
ATOM    448  CE2 TRP A  31      22.940  73.010  41.840  1.00  0.00           C
ATOM    449  CD2 TRP A  31      23.500  71.760  42.190  1.00  0.00           C
ATOM    450  CE3 TRP A  31      24.600  71.750  43.130  1.00  0.00           C
ATOM    451  HE3 TRP A  31      25.130  70.820  43.280  1.00  0.00           H
ATOM    452  CZ3 TRP A  31      25.080  72.990  43.600  1.00  0.00           C
ATOM    453  HZ3 TRP A  31      26.100  72.930  43.940  1.00  0.00           H
ATOM    454  CZ2 TRP A  31      23.350  74.190  42.400  1.00  0.00           C
ATOM    455  HZ2 TRP A  31      22.880  75.140  42.200  1.00  0.00           H
ATOM    456  CH2 TRP A  31      24.480  74.180  43.220  1.00  0.00           C
ATOM    457  HH2 TRP A  31      24.740  75.140  43.630  1.00  0.00           H
ATOM    458  C   TRP A  31      23.840  68.870  39.230  1.00  0.00           C
ATOM    459  O   TRP A  31      25.050  69.240  39.400  1.00  0.00           O
ATOM    460  N   LEU A  32      23.230  69.030  38.040  1.00  0.00           N
ATOM    461  HN  LEU A  32      22.250  68.910  37.940  1.00  0.00           H
ATOM    462  CA  LEU A  32      23.960  69.370  36.820  1.00  0.00           C
ATOM    463  HA  LEU A  32      25.000  69.640  36.940  1.00  0.00           H
ATOM    464  CB  LEU A  32      23.850  68.120  35.860  1.00  0.00           C
ATOM    465  HB1 LEU A  32      24.320  68.360  34.880  1.00  0.00           H
ATOM    466  HB2 LEU A  32      22.800  67.830  35.660  1.00  0.00           H
ATOM    467  CG  LEU A  32      24.640  66.930  36.370  1.00  0.00           C
ATOM    468  HG  LEU A  32      24.450  66.730  37.450  1.00  0.00           H
ATOM    469  CD1 LEU A  32      24.500  65.550  35.570  1.00  0.00           C
ATOM    470 1HD1 LEU A  32      25.270  64.860  35.980  1.00  0.00           H
ATOM    471 2HD1 LEU A  32      24.750  65.770  34.510  1.00  0.00           H
ATOM    472 3HD1 LEU A  32      23.460  65.160  35.560  1.00  0.00           H
ATOM    473  CD2 LEU A  32      26.120  67.160  36.220  1.00  0.00           C
ATOM    474 1HD2 LEU A  32      26.370  68.070  36.810  1.00  0.00           H
ATOM    475 2HD2 LEU A  32      26.400  67.310  35.150  1.00  0.00           H
ATOM    476 3HD2 LEU A  32      26.660  66.300  36.650  1.00  0.00           H
ATOM    477  C   LEU A  32      23.300  70.500  36.160  1.00  0.00           C
ATOM    478  O   LEU A  32      22.110  70.480  35.970  1.00  0.00           O
ATOM    479  N   ASP A  33      24.010  71.610  35.780  1.00  0.00           N
ATOM    480  HN  ASP A  33      24.990  71.730  35.860  1.00  0.00           H
ATOM    481  CA  ASP A  33      23.290  72.900  35.630  1.00  0.00           C
ATOM    482  HA  ASP A  33      24.020  73.700  35.570  1.00  0.00           H
ATOM    483  CB  ASP A  33      22.480  72.960  34.340  1.00  0.00           C
ATOM    484  HB1 ASP A  33      22.020  73.950  34.140  1.00  0.00           H
ATOM    485  HB2 ASP A  33      21.640  72.250  34.410  1.00  0.00           H
ATOM    486  CG  ASP A  33      23.330  72.730  33.090  1.00  0.00           C
ATOM    487  OD1 ASP A  33      22.890  72.020  32.150  1.00  0.00           O
ATOM    488  OD2 ASP A  33      24.390  73.380  32.980  1.00  0.00           O
ATOM    489  C   ASP A  33      22.610  73.350  36.900  1.00  0.00           C
ATOM    490  O   ASP A  33      23.120  73.180  38.020  1.00  0.00           O
ATOM    491  N   ASP A  34      21.360  73.860  36.800  1.00  0.00           N
ATOM    492  HN  ASP A  34      20.890  73.920  35.930  1.00  0.00           H
ATOM    493  CA  ASP A  34      20.630  74.220  37.950  1.00  0.00           C
ATOM    494  HA  ASP A  34      21.300  74.240  38.800  1.00  0.00           H
ATOM    495  CB  ASP A  34      19.880  75.570  37.750  1.00  0.00           C
ATOM    496  HB1 ASP A  34      20.630  76.360  37.550  1.00  0.00           H
ATOM    497  HB2 ASP A  34      19.360  75.790  38.700  1.00  0.00           H
ATOM    498  CG  ASP A  34      18.800  75.650  36.690  1.00  0.00           C
ATOM    499  OD1 ASP A  34      18.220  74.630  36.250  1.00  0.00           O
ATOM    500  OD2 ASP A  34      18.400  76.750  36.260  1.00  0.00           O
ATOM    501  C   ASP A  34      19.610  73.070  38.390  1.00  0.00           C
ATOM    502  O   ASP A  34      18.810  73.240  39.360  1.00  0.00           O
ATOM    503  N   VAL A  35      19.660  71.900  37.800  1.00  0.00           N
ATOM    504  HN  VAL A  35      20.330  71.700  37.090  1.00  0.00           H
ATOM    505  CA  VAL A  35      18.730  70.780  37.970  1.00  0.00           C
ATOM    506  HA  VAL A  35      17.850  71.090  38.510  1.00  0.00           H
ATOM    507  CB  VAL A  35      18.240  70.170  36.600  1.00  0.00           C
ATOM    508  HB  VAL A  35      19.040  69.590  36.080  1.00  0.00           H
ATOM    509  CG1 VAL A  35      17.310  68.990  36.870  1.00  0.00           C
ATOM    510 1HG1 VAL A  35      17.800  68.130  37.370  1.00  0.00           H
ATOM    511 2HG1 VAL A  35      16.910  68.650  35.890  1.00  0.00           H
ATOM    512 3HG1 VAL A  35      16.450  69.400  37.460  1.00  0.00           H
ATOM    513  CG2 VAL A  35      17.540  71.140  35.620  1.00  0.00           C
ATOM    514 1HG2 VAL A  35      17.090  70.590  34.760  1.00  0.00           H
ATOM    515 2HG2 VAL A  35      18.260  71.940  35.360  1.00  0.00           H
ATOM    516 3HG2 VAL A  35      16.740  71.570  36.250  1.00  0.00           H
ATOM    517  C   VAL A  35      19.270  69.720  38.840  1.00  0.00           C
ATOM    518  O   VAL A  35      20.270  69.120  38.480  1.00  0.00           O
ATOM    519  N   VAL A  36      18.640  69.480  40.000  1.00  0.00           N
ATOM    520  HN  VAL A  36      17.870  70.110  40.160  1.00  0.00           H
ATOM    521  CA  VAL A  36      18.970  68.340  40.810  1.00  0.00           C
ATOM    522  HA  VAL A  36      19.980  68.030  40.590  1.00  0.00           H
ATOM    523  CB  VAL A  36      18.660  68.470  42.320  1.00  0.00           C
ATOM    524  HB  VAL A  36      17.580  68.490  42.580  1.00  0.00           H
ATOM    525  CG1 VAL A  36      19.420  67.380  43.030  1.00  0.00           C
ATOM    526 1HG1 VAL A  36      19.490  67.580  44.130  1.00  0.00           H
ATOM    527 2HG1 VAL A  36      20.470  67.250  42.690  1.00  0.00           H
ATOM    528 3HG1 VAL A  36      18.940  66.390  42.910  1.00  0.00           H
ATOM    529  CG2 VAL A  36      19.130  69.940  42.670  1.00  0.00           C
ATOM    530 1HG2 VAL A  36      20.170  70.110  42.330  1.00  0.00           H
ATOM    531 2HG2 VAL A  36      19.130  70.060  43.770  1.00  0.00           H
ATOM    532 3HG2 VAL A  36      18.390  70.680  42.290  1.00  0.00           H
ATOM    533  C   VAL A  36      18.070  67.220  40.340  1.00  0.00           C
ATOM    534  O   VAL A  36      16.850  67.370  40.300  1.00  0.00           O
ATOM    535  N   TYR A  37      18.680  66.060  40.040  1.00  0.00           N
ATOM    536  HN  TYR A  37      19.680  66.030  39.970  1.00  0.00           H
ATOM    537  CA  TYR A  37      18.070  64.790  39.800  1.00  0.00           C
ATOM    538  HA  TYR A  37      17.020  65.030  39.660  1.00  0.00           H
ATOM    539  CB  TYR A  37      18.550  63.990  38.530  1.00  0.00           C
ATOM    540  HB1 TYR A  37      17.860  63.140  38.380  1.00  0.00           H
ATOM    541  HB2 TYR A  37      19.550  63.530  38.720  1.00  0.00           H
ATOM    542  CG  TYR A  37      18.650  64.870  37.330  1.00  0.00           C
ATOM    543  CD1 TYR A  37      19.820  65.430  36.880  1.00  0.00           C
ATOM    544  HD1 TYR A  37      20.740  65.450  37.440  1.00  0.00           H
ATOM    545  CE1 TYR A  37      19.810  66.140  35.590  1.00  0.00           C
ATOM    546  HE1 TYR A  37      20.720  66.510  35.150  1.00  0.00           H
ATOM    547  CZ  TYR A  37      18.650  66.260  34.890  1.00  0.00           C
ATOM    548  OH  TYR A  37      18.660  66.990  33.700  1.00  0.00           O
ATOM    549  HH  TYR A  37      19.420  67.590  33.730  1.00  0.00           H
ATOM    550  CD2 TYR A  37      17.480  64.990  36.540  1.00  0.00           C
ATOM    551  HD2 TYR A  37      16.540  64.580  36.880  1.00  0.00           H
ATOM    552  CE2 TYR A  37      17.480  65.590  35.310  1.00  0.00           C
ATOM    553  HE2 TYR A  37      16.560  65.700  34.740  1.00  0.00           H
ATOM    554  C   TYR A  37      18.090  63.910  41.000  1.00  0.00           C
ATOM    555  O   TYR A  37      19.140  63.570  41.550  1.00  0.00           O
ATOM    556  N   CYS A  38      16.970  63.630  41.620  1.00  0.00           N
ATOM    557  HN  CYS A  38      16.110  63.960  41.230  1.00  0.00           H
ATOM    558  CA  CYS A  38      16.830  62.850  42.850  1.00  0.00           C
ATOM    559  HA  CYS A  38      17.800  62.720  43.310  1.00  0.00           H
ATOM    560  CB  CYS A  38      15.940  63.600  43.920  1.00  0.00           C
ATOM    561  HB1 CYS A  38      15.990  63.160  44.940  1.00  0.00           H
ATOM    562  HB2 CYS A  38      14.870  63.450  43.700  1.00  0.00           H
ATOM    563  SG  CYS A  38      16.120  65.390  43.900  1.00  0.00           S
ATOM    564  HG1 CYS A  38      15.780  65.670  42.650  1.00  0.00           H
ATOM    565  C   CYS A  38      16.100  61.590  42.550  1.00  0.00           C
ATOM    566  O   CYS A  38      15.220  61.560  41.670  1.00  0.00           O
ATOM    567  N   PRO A  39      16.430  60.540  43.250  1.00  0.00           N
ATOM    568  CD  PRO A  39      17.580  60.530  44.140  1.00  0.00           C
ATOM    569  HD1 PRO A  39      17.910  61.470  44.630  1.00  0.00           H
ATOM    570  HD2 PRO A  39      18.440  60.120  43.570  1.00  0.00           H
ATOM    571  CA  PRO A  39      15.490  59.550  43.600  1.00  0.00           C
ATOM    572  HA  PRO A  39      15.080  59.070  42.720  1.00  0.00           H
ATOM    573  CB  PRO A  39      16.210  58.570  44.510  1.00  0.00           C
ATOM    574  HB1 PRO A  39      16.790  57.860  43.880  1.00  0.00           H
ATOM    575  HB2 PRO A  39      15.620  57.850  45.110  1.00  0.00           H
ATOM    576  CG  PRO A  39      17.330  59.440  45.120  1.00  0.00           C
ATOM    577  HG1 PRO A  39      16.890  59.840  46.060  1.00  0.00           H
ATOM    578  HG2 PRO A  39      18.260  58.910  45.400  1.00  0.00           H
ATOM    579  C   PRO A  39      14.160  60.010  44.280  1.00  0.00           C
ATOM    580  O   PRO A  39      14.100  60.790  45.210  1.00  0.00           O
ATOM    581  N   ARG A  40      13.020  59.490  43.780  1.00  0.00           N
ATOM    582  HN  ARG A  40      13.130  58.790  43.080  1.00  0.00           H
ATOM    583  CA  ARG A  40      11.720  59.970  44.190  1.00  0.00           C
ATOM    584  HA  ARG A  40      11.710  61.040  44.070  1.00  0.00           H
ATOM    585  CB  ARG A  40      10.590  59.430  43.290  1.00  0.00           C
ATOM    586  HB1 ARG A  40      11.080  59.580  42.300  1.00  0.00           H
ATOM    587  HB2 ARG A  40       9.710  60.080  43.520  1.00  0.00           H
ATOM    588  CG  ARG A  40      10.190  57.900  43.310  1.00  0.00           C
ATOM    589  HG1 ARG A  40       9.920  57.520  44.320  1.00  0.00           H
ATOM    590  HG2 ARG A  40      11.150  57.380  43.140  1.00  0.00           H
ATOM    591  CD  ARG A  40       9.080  57.590  42.270  1.00  0.00           C
ATOM    592  HD1 ARG A  40       9.280  58.180  41.350  1.00  0.00           H
ATOM    593  HD2 ARG A  40       8.070  57.820  42.650  1.00  0.00           H
ATOM    594  NE  ARG A  40       9.230  56.150  42.040  1.00  0.00           N
ATOM    595  HE  ARG A  40       9.870  55.640  42.610  1.00  0.00           H
ATOM    596  CZ  ARG A  40       8.280  55.420  41.440  1.00  0.00           C
ATOM    597  NH1 ARG A  40       7.460  55.810  40.530  1.00  0.00           N
ATOM    598 1HH1 ARG A  40       7.380  56.750  40.210  1.00  0.00           H
ATOM    599 2HH1 ARG A  40       6.640  55.270  40.340  1.00  0.00           H
ATOM    600  NH2 ARG A  40       8.370  54.130  41.630  1.00  0.00           N
ATOM    601 1HH2 ARG A  40       9.190  53.840  42.120  1.00  0.00           H
ATOM    602 2HH2 ARG A  40       7.840  53.590  40.970  1.00  0.00           H
ATOM    603  C   ARG A  40      11.430  59.630  45.600  1.00  0.00           C
ATOM    604  O   ARG A  40      10.650  60.240  46.240  1.00  0.00           O
ATOM    605  N   HSP A  41      12.110  58.650  46.190  1.00  0.00           N
ATOM    606  HN  HSP A  41      12.670  58.090  45.570  1.00  0.00           H
ATOM    607  CA  HSP A  41      12.170  58.400  47.620  1.00  0.00           C
ATOM    608  HA  HSP A  41      11.240  57.970  47.960  1.00  0.00           H
ATOM    609  CB  HSP A  41      13.170  57.250  47.790  1.00  0.00           C
ATOM    610  HB1 HSP A  41      14.130  57.460  47.280  1.00  0.00           H
ATOM    611  HB2 HSP A  41      12.740  56.370  47.260  1.00  0.00           H
ATOM    612  CD2 HSP A  41      14.570  56.330  49.670  1.00  0.00           C
ATOM    613  HD2 HSP A  41      15.460  56.110  49.100  1.00  0.00           H
ATOM    614  CG  HSP A  41      13.410  56.710  49.090  1.00  0.00           C
ATOM    615  NE2 HSP A  41      14.330  56.040  50.880  1.00  0.00           N
ATOM    616  HE2 HSP A  41      15.040  55.890  51.570  1.00  0.00           H
ATOM    617  ND1 HSP A  41      12.510  56.630  50.020  1.00  0.00           N
ATOM    618  HD1 HSP A  41      11.560  56.950  49.990  1.00  0.00           H
ATOM    619  CE1 HSP A  41      13.050  56.280  51.140  1.00  0.00           C
ATOM    620  HE1 HSP A  41      12.510  56.080  52.040  1.00  0.00           H
ATOM    621  C   HSP A  41      12.500  59.530  48.640  1.00  0.00           C
ATOM    622  O   HSP A  41      12.330  59.420  49.860  1.00  0.00           O
ATOM    623  N   VAL A  42      12.820  60.700  48.110  1.00  0.00           N
ATOM    624  HN  VAL A  42      13.210  60.820  47.200  1.00  0.00           H
ATOM    625  CA  VAL A  42      12.810  61.930  48.900  1.00  0.00           C
ATOM    626  HA  VAL A  42      13.420  61.850  49.790  1.00  0.00           H
ATOM    627  CB  VAL A  42      13.360  63.080  48.090  1.00  0.00           C
ATOM    628  HB  VAL A  42      12.990  62.900  47.060  1.00  0.00           H
ATOM    629  CG1 VAL A  42      12.910  64.470  48.480  1.00  0.00           C
ATOM    630 1HG1 VAL A  42      13.290  65.170  47.710  1.00  0.00           H
ATOM    631 2HG1 VAL A  42      13.260  64.680  49.510  1.00  0.00           H
ATOM    632 3HG1 VAL A  42      11.820  64.650  48.410  1.00  0.00           H
ATOM    633  CG2 VAL A  42      14.930  62.970  48.090  1.00  0.00           C
ATOM    634 1HG2 VAL A  42      15.260  62.150  47.430  1.00  0.00           H
ATOM    635 2HG2 VAL A  42      15.330  63.000  49.130  1.00  0.00           H
ATOM    636 3HG2 VAL A  42      15.400  63.900  47.710  1.00  0.00           H
ATOM    637  C   VAL A  42      11.360  62.270  49.430  1.00  0.00           C
ATOM    638  O   VAL A  42      11.210  62.590  50.620  1.00  0.00           O
ATOM    639  N   ILE A  43      10.350  62.180  48.560  1.00  0.00           N
ATOM    640  HN  ILE A  43      10.480  61.640  47.730  1.00  0.00           H
ATOM    641  CA  ILE A  43       9.010  62.390  48.930  1.00  0.00           C
ATOM    642  HA  ILE A  43       9.040  62.980  49.830  1.00  0.00           H
ATOM    643  CB  ILE A  43       8.210  63.180  47.850  1.00  0.00           C
ATOM    644  HB  ILE A  43       7.200  63.450  48.240  1.00  0.00           H
ATOM    645  CG2 ILE A  43       8.810  64.580  47.740  1.00  0.00           C
ATOM    646 1HG2 ILE A  43       9.900  64.440  47.570  1.00  0.00           H
ATOM    647 2HG2 ILE A  43       8.700  65.150  48.680  1.00  0.00           H
ATOM    648 3HG2 ILE A  43       8.330  65.180  46.940  1.00  0.00           H
ATOM    649  CG1 ILE A  43       8.040  62.430  46.550  1.00  0.00           C
ATOM    650 1HG1 ILE A  43       7.670  61.410  46.810  1.00  0.00           H
ATOM    651 2HG1 ILE A  43       9.020  62.420  46.040  1.00  0.00           H
ATOM    652  CD  ILE A  43       7.000  62.880  45.450  1.00  0.00           C
ATOM    653  HD1 ILE A  43       7.030  62.140  44.620  1.00  0.00           H
ATOM    654  HD2 ILE A  43       7.260  63.900  45.100  1.00  0.00           H
ATOM    655  HD3 ILE A  43       5.940  62.960  45.770  1.00  0.00           H
ATOM    656  C   ILE A  43       8.280  61.140  49.360  1.00  0.00           C
ATOM    657  O   ILE A  43       7.460  61.070  50.240  1.00  0.00           O
ATOM    658  N   CYS A  44       8.780  60.040  48.750  1.00  0.00           N
ATOM    659  HN  CYS A  44       9.520  60.060  48.080  1.00  0.00           H
ATOM    660  CA  CYS A  44       8.320  58.720  48.900  1.00  0.00           C
ATOM    661  HA  CYS A  44       7.330  58.780  49.330  1.00  0.00           H
ATOM    662  CB  CYS A  44       8.410  57.900  47.580  1.00  0.00           C
ATOM    663  HB1 CYS A  44       8.240  56.810  47.720  1.00  0.00           H
ATOM    664  HB2 CYS A  44       9.440  57.950  47.190  1.00  0.00           H
ATOM    665  SG  CYS A  44       7.370  58.670  46.340  1.00  0.00           S
ATOM    666  HG1 CYS A  44       6.470  57.690  46.300  1.00  0.00           H
ATOM    667  C   CYS A  44       9.160  58.040  49.990  1.00  0.00           C
ATOM    668  O   CYS A  44       9.770  57.050  49.780  1.00  0.00           O
ATOM    669  N   THR A  45       9.070  58.520  51.310  1.00  0.00           N
ATOM    670  HN  THR A  45       8.420  59.250  51.470  1.00  0.00           H
ATOM    671  CA  THR A  45       9.690  57.850  52.530  1.00  0.00           C
ATOM    672  HA  THR A  45      10.020  56.860  52.230  1.00  0.00           H
ATOM    673  CB  THR A  45      10.750  58.660  53.060  1.00  0.00           C
ATOM    674  HB  THR A  45      11.390  58.990  52.210  1.00  0.00           H
ATOM    675  OG1 THR A  45      11.560  57.950  54.020  1.00  0.00           O
ATOM    676  HG1 THR A  45      12.160  58.590  54.430  1.00  0.00           H
ATOM    677  CG2 THR A  45      10.240  60.000  53.670  1.00  0.00           C
ATOM    678 1HG2 THR A  45       9.550  59.790  54.510  1.00  0.00           H
ATOM    679 2HG2 THR A  45       9.580  60.510  52.930  1.00  0.00           H
ATOM    680 3HG2 THR A  45      10.980  60.780  53.950  1.00  0.00           H
ATOM    681  C   THR A  45       8.550  57.550  53.490  1.00  0.00           C
ATOM    682  O   THR A  45       7.530  58.180  53.420  1.00  0.00           O
ATOM    683  N   SER A  46       8.660  56.580  54.430  1.00  0.00           N
ATOM    684  HN  SER A  46       9.550  56.120  54.490  1.00  0.00           H
ATOM    685  CA  SER A  46       7.690  56.110  55.340  1.00  0.00           C
ATOM    686  HA  SER A  46       7.960  55.110  55.650  1.00  0.00           H
ATOM    687  CB  SER A  46       7.480  57.150  56.500  1.00  0.00           C
ATOM    688  HB1 SER A  46       6.960  58.080  56.190  1.00  0.00           H
ATOM    689  HB2 SER A  46       8.500  57.470  56.800  1.00  0.00           H
ATOM    690  OG  SER A  46       6.890  56.590  57.670  1.00  0.00           O
ATOM    691  HG1 SER A  46       7.110  57.130  58.430  1.00  0.00           H
ATOM    692  C   SER A  46       6.370  55.850  54.720  1.00  0.00           C
ATOM    693  O   SER A  46       6.220  55.370  53.620  1.00  0.00           O
ATOM    694  N   GLU A  47       5.260  56.270  55.390  1.00  0.00           N
ATOM    695  HN  GLU A  47       5.400  56.570  56.340  1.00  0.00           H
ATOM    696  CA  GLU A  47       3.890  56.180  54.980  1.00  0.00           C
ATOM    697  HA  GLU A  47       3.530  55.170  54.910  1.00  0.00           H
ATOM    698  CB  GLU A  47       3.030  56.770  56.130  1.00  0.00           C
ATOM    699  HB1 GLU A  47       1.950  56.750  55.850  1.00  0.00           H
ATOM    700  HB2 GLU A  47       3.160  57.860  56.310  1.00  0.00           H
ATOM    701  CG  GLU A  47       3.200  55.790  57.370  1.00  0.00           C
ATOM    702  HG1 GLU A  47       4.270  55.820  57.650  1.00  0.00           H
ATOM    703  HG2 GLU A  47       2.820  54.770  57.140  1.00  0.00           H
ATOM    704  CD  GLU A  47       2.480  56.220  58.620  1.00  0.00           C
ATOM    705  OE1 GLU A  47       1.570  55.550  59.080  1.00  0.00           O
ATOM    706  OE2 GLU A  47       2.810  57.260  59.190  1.00  0.00           O
ATOM    707  C   GLU A  47       3.490  56.910  53.650  1.00  0.00           C
ATOM    708  O   GLU A  47       2.460  56.700  53.000  1.00  0.00           O
ATOM    709  N   ASP A  48       4.330  57.890  53.260  1.00  0.00           N
ATOM    710  HN  ASP A  48       5.170  57.830  53.800  1.00  0.00           H
ATOM    711  CA  ASP A  48       4.250  58.570  52.040  1.00  0.00           C
ATOM    712  HA  ASP A  48       3.210  58.750  51.800  1.00  0.00           H
ATOM    713  CB  ASP A  48       5.010  59.880  52.090  1.00  0.00           C
ATOM    714  HB1 ASP A  48       4.670  60.370  51.160  1.00  0.00           H
ATOM    715  HB2 ASP A  48       6.110  59.740  52.090  1.00  0.00           H
ATOM    716  CG  ASP A  48       4.540  60.880  53.120  1.00  0.00           C
ATOM    717  OD1 ASP A  48       5.360  61.520  53.680  1.00  0.00           O
ATOM    718  OD2 ASP A  48       3.260  61.120  53.220  1.00  0.00           O
ATOM    719  C   ASP A  48       4.620  57.780  50.800  1.00  0.00           C
ATOM    720  O   ASP A  48       4.220  58.090  49.690  1.00  0.00           O
ATOM    721  N   MET A  49       5.360  56.650  50.950  1.00  0.00           N
ATOM    722  HN  MET A  49       5.720  56.460  51.860  1.00  0.00           H
ATOM    723  CA  MET A  49       5.720  55.680  49.910  1.00  0.00           C
ATOM    724  HA  MET A  49       6.210  56.350  49.220  1.00  0.00           H
ATOM    725  CB  MET A  49       6.770  54.660  50.440  1.00  0.00           C
ATOM    726  HB1 MET A  49       6.540  54.400  51.490  1.00  0.00           H
ATOM    727  HB2 MET A  49       7.730  55.210  50.580  1.00  0.00           H
ATOM    728  CG  MET A  49       7.050  53.320  49.670  1.00  0.00           C
ATOM    729  HG1 MET A  49       6.090  52.760  49.660  1.00  0.00           H
ATOM    730  HG2 MET A  49       7.710  52.700  50.300  1.00  0.00           H
ATOM    731  SD  MET A  49       7.750  53.640  47.990  1.00  0.00           S
ATOM    732  CE  MET A  49       9.560  53.740  48.520  1.00  0.00           C
ATOM    733  HE1 MET A  49      10.310  53.320  47.820  1.00  0.00           H
ATOM    734  HE2 MET A  49       9.790  53.430  49.560  1.00  0.00           H
ATOM    735  HE3 MET A  49       9.820  54.810  48.610  1.00  0.00           H
ATOM    736  C   MET A  49       4.630  54.910  49.250  1.00  0.00           C
ATOM    737  O   MET A  49       4.620  54.530  48.090  1.00  0.00           O
ATOM    738  N   LEU A  50       3.630  54.530  50.040  1.00  0.00           N
ATOM    739  HN  LEU A  50       3.570  54.950  50.940  1.00  0.00           H
ATOM    740  CA  LEU A  50       2.490  53.780  49.690  1.00  0.00           C
ATOM    741  HA  LEU A  50       2.760  52.870  49.180  1.00  0.00           H
ATOM    742  CB  LEU A  50       1.890  53.270  51.030  1.00  0.00           C
ATOM    743  HB1 LEU A  50       1.060  52.580  50.770  1.00  0.00           H
ATOM    744  HB2 LEU A  50       1.490  54.190  51.510  1.00  0.00           H
ATOM    745  CG  LEU A  50       2.800  52.690  52.120  1.00  0.00           C
ATOM    746  HG  LEU A  50       3.460  53.510  52.460  1.00  0.00           H
ATOM    747  CD1 LEU A  50       2.000  52.180  53.320  1.00  0.00           C
ATOM    748 1HD1 LEU A  50       1.690  52.970  54.040  1.00  0.00           H
ATOM    749 2HD1 LEU A  50       2.630  51.500  53.940  1.00  0.00           H
ATOM    750 3HD1 LEU A  50       1.140  51.550  52.990  1.00  0.00           H
ATOM    751  CD2 LEU A  50       3.800  51.640  51.670  1.00  0.00           C
ATOM    752 1HD2 LEU A  50       4.480  51.900  50.830  1.00  0.00           H
ATOM    753 2HD2 LEU A  50       3.230  50.790  51.230  1.00  0.00           H
ATOM    754 3HD2 LEU A  50       4.470  51.240  52.460  1.00  0.00           H
ATOM    755  C   LEU A  50       1.440  54.500  48.900  1.00  0.00           C
ATOM    756  O   LEU A  50       0.570  53.900  48.270  1.00  0.00           O
ATOM    757  N   ASN A  51       1.500  55.850  48.810  1.00  0.00           N
ATOM    758  HN  ASN A  51       2.230  56.290  49.330  1.00  0.00           H
ATOM    759  CA  ASN A  51       0.590  56.800  48.090  1.00  0.00           C
ATOM    760  HA  ASN A  51      -0.370  56.620  48.540  1.00  0.00           H
ATOM    761  CB  ASN A  51       1.130  58.210  48.100  1.00  0.00           C
ATOM    762  HB1 ASN A  51       0.720  58.950  47.370  1.00  0.00           H
ATOM    763  HB2 ASN A  51       2.220  58.100  47.880  1.00  0.00           H
ATOM    764  CG  ASN A  51       0.960  58.840  49.480  1.00  0.00           C
ATOM    765  OD1 ASN A  51       0.240  58.250  50.240  1.00  0.00           O
ATOM    766  ND2 ASN A  51       1.650  59.910  49.710  1.00  0.00           N
ATOM    767 1HD2 ASN A  51       1.490  60.390  50.580  1.00  0.00           H
ATOM    768 2HD2 ASN A  51       2.290  60.330  49.060  1.00  0.00           H
ATOM    769  C   ASN A  51       0.490  56.350  46.640  1.00  0.00           C
ATOM    770  O   ASN A  51       1.500  56.260  45.970  1.00  0.00           O
ATOM    771  N   PRO A  52      -0.620  55.960  46.060  1.00  0.00           N
ATOM    772  CD  PRO A  52      -1.790  55.560  46.860  1.00  0.00           C
ATOM    773  HD1 PRO A  52      -2.570  56.350  46.830  1.00  0.00           H
ATOM    774  HD2 PRO A  52      -1.600  55.140  47.870  1.00  0.00           H
ATOM    775  CA  PRO A  52      -0.660  55.360  44.690  1.00  0.00           C
ATOM    776  HA  PRO A  52       0.060  54.570  44.560  1.00  0.00           H
ATOM    777  CB  PRO A  52      -2.130  54.870  44.670  1.00  0.00           C
ATOM    778  HB1 PRO A  52      -2.140  53.940  44.060  1.00  0.00           H
ATOM    779  HB2 PRO A  52      -2.910  55.600  44.350  1.00  0.00           H
ATOM    780  CG  PRO A  52      -2.330  54.390  46.090  1.00  0.00           C
ATOM    781  HG1 PRO A  52      -3.420  54.200  46.180  1.00  0.00           H
ATOM    782  HG2 PRO A  52      -1.770  53.460  46.300  1.00  0.00           H
ATOM    783  C   PRO A  52      -0.490  56.430  43.620  1.00  0.00           C
ATOM    784  O   PRO A  52      -0.490  56.160  42.420  1.00  0.00           O
ATOM    785  N   ASN A  53      -0.290  57.720  44.040  1.00  0.00           N
ATOM    786  HN  ASN A  53      -0.340  57.970  45.000  1.00  0.00           H
ATOM    787  CA  ASN A  53       0.060  58.770  43.080  1.00  0.00           C
ATOM    788  HA  ASN A  53       0.490  58.260  42.240  1.00  0.00           H
ATOM    789  CB  ASN A  53      -1.240  59.450  42.640  1.00  0.00           C
ATOM    790  HB1 ASN A  53      -1.730  60.040  43.450  1.00  0.00           H
ATOM    791  HB2 ASN A  53      -1.930  58.610  42.410  1.00  0.00           H
ATOM    792  CG  ASN A  53      -1.050  60.250  41.370  1.00  0.00           C
ATOM    793  OD1 ASN A  53       0.040  60.740  41.040  1.00  0.00           O
ATOM    794  ND2 ASN A  53      -2.060  60.300  40.460  1.00  0.00           N
ATOM    795 1HD2 ASN A  53      -1.820  60.540  39.520  1.00  0.00           H
ATOM    796 2HD2 ASN A  53      -2.980  60.190  40.830  1.00  0.00           H
ATOM    797  C   ASN A  53       1.090  59.630  43.590  1.00  0.00           C
ATOM    798  O   ASN A  53       1.000  60.140  44.760  1.00  0.00           O
ATOM    799  N   TYR A  54       2.200  59.820  42.880  1.00  0.00           N
ATOM    800  HN  TYR A  54       2.160  59.610  41.910  1.00  0.00           H
ATOM    801  CA  TYR A  54       3.390  60.540  43.230  1.00  0.00           C
ATOM    802  HA  TYR A  54       3.350  60.800  44.280  1.00  0.00           H
ATOM    803  CB  TYR A  54       4.610  59.710  42.800  1.00  0.00           C
ATOM    804  HB1 TYR A  54       5.530  60.290  43.020  1.00  0.00           H
ATOM    805  HB2 TYR A  54       4.600  59.510  41.710  1.00  0.00           H
ATOM    806  CG  TYR A  54       4.700  58.450  43.640  1.00  0.00           C
ATOM    807  CD1 TYR A  54       5.340  57.330  43.040  1.00  0.00           C
ATOM    808  HD1 TYR A  54       5.760  57.550  42.070  1.00  0.00           H
ATOM    809  CE1 TYR A  54       5.710  56.200  43.700  1.00  0.00           C
ATOM    810  HE1 TYR A  54       6.220  55.420  43.160  1.00  0.00           H
ATOM    811  CZ  TYR A  54       5.260  56.010  44.970  1.00  0.00           C
ATOM    812  OH  TYR A  54       5.490  54.770  45.460  1.00  0.00           O
ATOM    813  HH  TYR A  54       5.160  54.830  46.360  1.00  0.00           H
ATOM    814  CD2 TYR A  54       4.170  58.210  44.900  1.00  0.00           C
ATOM    815  HD2 TYR A  54       3.720  59.010  45.460  1.00  0.00           H
ATOM    816  CE2 TYR A  54       4.530  57.070  45.620  1.00  0.00           C
ATOM    817  HE2 TYR A  54       4.210  56.890  46.640  1.00  0.00           H
ATOM    818  C   TYR A  54       3.560  61.800  42.520  1.00  0.00           C
ATOM    819  O   TYR A  54       4.100  62.800  43.060  1.00  0.00           O
ATOM    820  N   GLU A  55       2.940  61.930  41.320  1.00  0.00           N
ATOM    821  HN  GLU A  55       2.510  61.170  40.840  1.00  0.00           H
ATOM    822  CA  GLU A  55       2.760  63.240  40.740  1.00  0.00           C
ATOM    823  HA  GLU A  55       3.720  63.740  40.780  1.00  0.00           H
ATOM    824  CB  GLU A  55       2.190  63.070  39.280  1.00  0.00           C
ATOM    825  HB1 GLU A  55       1.930  64.080  38.890  1.00  0.00           H
ATOM    826  HB2 GLU A  55       1.270  62.450  39.330  1.00  0.00           H
ATOM    827  CG  GLU A  55       3.210  62.470  38.280  1.00  0.00           C
ATOM    828  HG1 GLU A  55       3.850  61.740  38.820  1.00  0.00           H
ATOM    829  HG2 GLU A  55       3.850  63.300  37.920  1.00  0.00           H
ATOM    830  CD  GLU A  55       2.620  61.690  37.080  1.00  0.00           C
ATOM    831  OE1 GLU A  55       2.070  62.350  36.150  1.00  0.00           O
ATOM    832  OE2 GLU A  55       2.860  60.470  36.990  1.00  0.00           O
ATOM    833  C   GLU A  55       1.850  64.080  41.550  1.00  0.00           C
ATOM    834  O   GLU A  55       2.220  65.230  41.930  1.00  0.00           O
ATOM    835  N   ASP A  56       0.770  63.540  42.060  1.00  0.00           N
ATOM    836  HN  ASP A  56       0.440  62.700  41.640  1.00  0.00           H
ATOM    837  CA  ASP A  56      -0.200  64.170  42.910  1.00  0.00           C
ATOM    838  HA  ASP A  56      -0.420  65.160  42.540  1.00  0.00           H
ATOM    839  CB  ASP A  56      -1.460  63.230  43.250  1.00  0.00           C
ATOM    840  HB1 ASP A  56      -1.900  63.450  44.250  1.00  0.00           H
ATOM    841  HB2 ASP A  56      -1.210  62.170  43.440  1.00  0.00           H
ATOM    842  CG  ASP A  56      -2.660  63.240  42.240  1.00  0.00           C
ATOM    843  OD1 ASP A  56      -2.820  64.190  41.430  1.00  0.00           O
ATOM    844  OD2 ASP A  56      -3.510  62.350  42.500  1.00  0.00           O
ATOM    845  C   ASP A  56       0.480  64.530  44.230  1.00  0.00           C
ATOM    846  O   ASP A  56       0.080  65.530  44.860  1.00  0.00           O
ATOM    847  N   LEU A  57       1.390  63.640  44.770  1.00  0.00           N
ATOM    848  HN  LEU A  57       1.580  62.740  44.400  1.00  0.00           H
ATOM    849  CA  LEU A  57       2.150  63.860  45.960  1.00  0.00           C
ATOM    850  HA  LEU A  57       1.510  64.150  46.780  1.00  0.00           H
ATOM    851  CB  LEU A  57       3.020  62.710  46.410  1.00  0.00           C
ATOM    852  HB1 LEU A  57       3.700  62.280  45.650  1.00  0.00           H
ATOM    853  HB2 LEU A  57       2.350  61.850  46.620  1.00  0.00           H
ATOM    854  CG  LEU A  57       3.810  62.870  47.710  1.00  0.00           C
ATOM    855  HG  LEU A  57       4.620  63.620  47.600  1.00  0.00           H
ATOM    856  CD1 LEU A  57       2.970  63.350  48.850  1.00  0.00           C
ATOM    857 1HD1 LEU A  57       2.050  62.760  49.030  1.00  0.00           H
ATOM    858 2HD1 LEU A  57       2.740  64.410  48.620  1.00  0.00           H
ATOM    859 3HD1 LEU A  57       3.560  63.390  49.790  1.00  0.00           H
ATOM    860  CD2 LEU A  57       4.470  61.460  48.070  1.00  0.00           C
ATOM    861 1HD2 LEU A  57       3.660  60.730  48.240  1.00  0.00           H
ATOM    862 2HD2 LEU A  57       5.220  61.420  48.890  1.00  0.00           H
ATOM    863 3HD2 LEU A  57       4.850  61.090  47.090  1.00  0.00           H
ATOM    864  C   LEU A  57       3.080  65.110  45.760  1.00  0.00           C
ATOM    865  O   LEU A  57       3.110  66.050  46.580  1.00  0.00           O
ATOM    866  N   LEU A  58       3.760  65.100  44.600  1.00  0.00           N
ATOM    867  HN  LEU A  58       3.960  64.270  44.090  1.00  0.00           H
ATOM    868  CA  LEU A  58       4.620  66.160  44.190  1.00  0.00           C
ATOM    869  HA  LEU A  58       5.450  66.280  44.870  1.00  0.00           H
ATOM    870  CB  LEU A  58       5.310  65.830  42.810  1.00  0.00           C
ATOM    871  HB1 LEU A  58       4.470  65.840  42.090  1.00  0.00           H
ATOM    872  HB2 LEU A  58       5.670  64.790  42.940  1.00  0.00           H
ATOM    873  CG  LEU A  58       6.390  66.850  42.320  1.00  0.00           C
ATOM    874  HG  LEU A  58       5.820  67.710  41.900  1.00  0.00           H
ATOM    875  CD1 LEU A  58       7.380  67.280  43.490  1.00  0.00           C
ATOM    876 1HD1 LEU A  58       6.740  67.800  44.220  1.00  0.00           H
ATOM    877 2HD1 LEU A  58       8.190  67.940  43.100  1.00  0.00           H
ATOM    878 3HD1 LEU A  58       7.760  66.400  44.050  1.00  0.00           H
ATOM    879  CD2 LEU A  58       7.150  66.220  41.200  1.00  0.00           C
ATOM    880 1HD2 LEU A  58       7.740  66.980  40.660  1.00  0.00           H
ATOM    881 2HD2 LEU A  58       6.430  65.960  40.390  1.00  0.00           H
ATOM    882 3HD2 LEU A  58       7.770  65.380  41.580  1.00  0.00           H
ATOM    883  C   LEU A  58       3.950  67.600  44.100  1.00  0.00           C
ATOM    884  O   LEU A  58       4.580  68.550  44.640  1.00  0.00           O
ATOM    885  N   ILE A  59       2.790  67.640  43.460  1.00  0.00           N
ATOM    886  HN  ILE A  59       2.400  66.880  42.930  1.00  0.00           H
ATOM    887  CA  ILE A  59       1.960  68.790  43.460  1.00  0.00           C
ATOM    888  HA  ILE A  59       2.570  69.600  43.080  1.00  0.00           H
ATOM    889  CB  ILE A  59       0.800  68.510  42.400  1.00  0.00           C
ATOM    890  HB  ILE A  59       0.190  67.650  42.740  1.00  0.00           H
ATOM    891  CG2 ILE A  59      -0.070  69.780  42.440  1.00  0.00           C
ATOM    892 1HG2 ILE A  59      -0.590  70.010  43.400  1.00  0.00           H
ATOM    893 2HG2 ILE A  59      -0.880  69.830  41.680  1.00  0.00           H
ATOM    894 3HG2 ILE A  59       0.550  70.680  42.240  1.00  0.00           H
ATOM    895  CG1 ILE A  59       1.270  68.350  40.930  1.00  0.00           C
ATOM    896 1HG1 ILE A  59       2.270  67.860  40.930  1.00  0.00           H
ATOM    897 2HG1 ILE A  59       1.520  69.320  40.450  1.00  0.00           H
ATOM    898  CD  ILE A  59       0.460  67.450  39.950  1.00  0.00           C
ATOM    899  HD1 ILE A  59      -0.600  67.780  39.890  1.00  0.00           H
ATOM    900  HD2 ILE A  59       0.640  66.400  40.260  1.00  0.00           H
ATOM    901  HD3 ILE A  59       0.920  67.390  38.940  1.00  0.00           H
ATOM    902  C   ILE A  59       1.590  69.300  44.880  1.00  0.00           C
ATOM    903  O   ILE A  59       1.630  70.520  45.130  1.00  0.00           O
ATOM    904  N   ARG A  60       1.310  68.390  45.830  1.00  0.00           N
ATOM    905  HN  ARG A  60       1.280  67.450  45.530  1.00  0.00           H
ATOM    906  CA  ARG A  60       1.100  68.690  47.230  1.00  0.00           C
ATOM    907  HA  ARG A  60       0.350  69.460  47.260  1.00  0.00           H
ATOM    908  CB  ARG A  60       0.640  67.390  47.970  1.00  0.00           C
ATOM    909  HB1 ARG A  60       1.280  66.520  47.720  1.00  0.00           H
ATOM    910  HB2 ARG A  60      -0.400  67.260  47.600  1.00  0.00           H
ATOM    911  CG  ARG A  60       0.550  67.470  49.480  1.00  0.00           C
ATOM    912  HG1 ARG A  60      -0.020  68.390  49.730  1.00  0.00           H
ATOM    913  HG2 ARG A  60       1.540  67.730  49.910  1.00  0.00           H
ATOM    914  CD  ARG A  60      -0.070  66.230  50.200  1.00  0.00           C
ATOM    915  HD1 ARG A  60       0.100  66.340  51.290  1.00  0.00           H
ATOM    916  HD2 ARG A  60       0.290  65.260  49.790  1.00  0.00           H
ATOM    917  NE  ARG A  60      -1.560  66.310  49.930  1.00  0.00           N
ATOM    918  HE  ARG A  60      -1.930  67.120  49.470  1.00  0.00           H
ATOM    919  CZ  ARG A  60      -2.560  65.690  50.560  1.00  0.00           C
ATOM    920  NH1 ARG A  60      -2.320  64.800  51.510  1.00  0.00           N
ATOM    921 1HH1 ARG A  60      -1.370  64.560  51.720  1.00  0.00           H
ATOM    922 2HH1 ARG A  60      -3.130  64.370  51.900  1.00  0.00           H
ATOM    923  NH2 ARG A  60      -3.840  65.850  50.220  1.00  0.00           N
ATOM    924 1HH2 ARG A  60      -3.860  66.100  49.250  1.00  0.00           H
ATOM    925 2HH2 ARG A  60      -4.330  64.980  50.320  1.00  0.00           H
ATOM    926  C   ARG A  60       2.330  69.320  47.890  1.00  0.00           C
ATOM    927  O   ARG A  60       2.220  70.280  48.610  1.00  0.00           O
ATOM    928  N   LYS A  61       3.500  68.820  47.560  1.00  0.00           N
ATOM    929  HN  LYS A  61       3.620  68.140  46.850  1.00  0.00           H
ATOM    930  CA  LYS A  61       4.700  69.230  48.200  1.00  0.00           C
ATOM    931  HA  LYS A  61       4.600  69.310  49.270  1.00  0.00           H
ATOM    932  CB  LYS A  61       5.850  68.130  48.200  1.00  0.00           C
ATOM    933  HB1 LYS A  61       6.750  68.560  48.690  1.00  0.00           H
ATOM    934  HB2 LYS A  61       6.020  67.920  47.130  1.00  0.00           H
ATOM    935  CG  LYS A  61       5.620  66.850  49.050  1.00  0.00           C
ATOM    936  HG1 LYS A  61       6.450  66.130  48.890  1.00  0.00           H
ATOM    937  HG2 LYS A  61       4.690  66.350  48.720  1.00  0.00           H
ATOM    938  CD  LYS A  61       5.530  67.200  50.560  1.00  0.00           C
ATOM    939  HD1 LYS A  61       4.670  67.890  50.670  1.00  0.00           H
ATOM    940  HD2 LYS A  61       6.500  67.700  50.710  1.00  0.00           H
ATOM    941  CE  LYS A  61       5.180  66.070  51.510  1.00  0.00           C
ATOM    942  HE1 LYS A  61       5.900  65.230  51.370  1.00  0.00           H
ATOM    943  HE2 LYS A  61       4.160  65.750  51.220  1.00  0.00           H
ATOM    944  NZ  LYS A  61       5.260  66.530  52.850  1.00  0.00           N
ATOM    945  HZ1 LYS A  61       6.180  66.960  53.100  1.00  0.00           H
ATOM    946  HZ2 LYS A  61       5.080  65.720  53.470  1.00  0.00           H
ATOM    947  HZ3 LYS A  61       4.530  67.200  53.170  1.00  0.00           H
ATOM    948  C   LYS A  61       5.230  70.570  47.700  1.00  0.00           C
ATOM    949  O   LYS A  61       5.640  70.680  46.550  1.00  0.00           O
ATOM    950  N   SER A  62       5.210  71.570  48.560  1.00  0.00           N
ATOM    951  HN  SER A  62       4.950  71.490  49.530  1.00  0.00           H
ATOM    952  CA  SER A  62       5.640  72.820  48.290  1.00  0.00           C
ATOM    953  HA  SER A  62       5.050  73.160  47.460  1.00  0.00           H
ATOM    954  CB  SER A  62       5.330  73.830  49.410  1.00  0.00           C
ATOM    955  HB1 SER A  62       5.740  73.480  50.380  1.00  0.00           H
ATOM    956  HB2 SER A  62       4.220  73.800  49.490  1.00  0.00           H
ATOM    957  OG  SER A  62       5.750  75.180  49.110  1.00  0.00           O
ATOM    958  HG1 SER A  62       5.020  75.520  48.590  1.00  0.00           H
ATOM    959  C   SER A  62       7.100  72.910  48.070  1.00  0.00           C
ATOM    960  O   SER A  62       7.800  72.160  48.680  1.00  0.00           O
ATOM    961  N   ASN A  63       7.640  73.800  47.220  1.00  0.00           N
ATOM    962  HN  ASN A  63       7.070  74.480  46.770  1.00  0.00           H
ATOM    963  CA  ASN A  63       9.060  74.090  47.060  1.00  0.00           C
ATOM    964  HA  ASN A  63       9.550  73.200  46.690  1.00  0.00           H
ATOM    965  CB  ASN A  63       9.250  75.180  45.940  1.00  0.00           C
ATOM    966  HB1 ASN A  63      10.300  75.520  45.840  1.00  0.00           H
ATOM    967  HB2 ASN A  63       8.580  76.040  46.140  1.00  0.00           H
ATOM    968  CG  ASN A  63       8.910  74.530  44.590  1.00  0.00           C
ATOM    969  OD1 ASN A  63       9.280  73.380  44.350  1.00  0.00           O
ATOM    970  ND2 ASN A  63       8.260  75.370  43.760  1.00  0.00           N
ATOM    971 1HD2 ASN A  63       8.100  75.130  42.800  1.00  0.00           H
ATOM    972 2HD2 ASN A  63       8.080  76.310  44.070  1.00  0.00           H
ATOM    973  C   ASN A  63       9.750  74.500  48.290  1.00  0.00           C
ATOM    974  O   ASN A  63      10.960  74.240  48.480  1.00  0.00           O
ATOM    975  N   HSP A  64       9.040  75.260  49.160  1.00  0.00           N
ATOM    976  HN  HSP A  64       8.110  75.500  48.900  1.00  0.00           H
ATOM    977  CA  HSP A  64       9.430  75.860  50.420  1.00  0.00           C
ATOM    978  HA  HSP A  64      10.470  76.160  50.390  1.00  0.00           H
ATOM    979  CB  HSP A  64       8.420  77.040  50.820  1.00  0.00           C
ATOM    980  HB1 HSP A  64       7.370  76.680  50.770  1.00  0.00           H
ATOM    981  HB2 HSP A  64       8.380  77.860  50.080  1.00  0.00           H
ATOM    982  CD2 HSP A  64       7.980  78.470  52.850  1.00  0.00           C
ATOM    983  HD2 HSP A  64       6.980  78.810  52.590  1.00  0.00           H
ATOM    984  CG  HSP A  64       8.760  77.610  52.150  1.00  0.00           C
ATOM    985  NE2 HSP A  64       8.710  78.960  53.940  1.00  0.00           N
ATOM    986  HE2 HSP A  64       8.320  79.720  54.460  1.00  0.00           H
ATOM    987  ND1 HSP A  64       9.960  77.710  52.770  1.00  0.00           N
ATOM    988  HD1 HSP A  64      10.790  77.370  52.340  1.00  0.00           H
ATOM    989  CE1 HSP A  64       9.950  78.550  53.790  1.00  0.00           C
ATOM    990  HE1 HSP A  64      10.830  78.940  54.270  1.00  0.00           H
ATOM    991  C   HSP A  64       9.660  74.760  51.470  1.00  0.00           C
ATOM    992  O   HSP A  64      10.480  74.940  52.380  1.00  0.00           O
ATOM    993  N   ASN A  65       9.050  73.540  51.280  1.00  0.00           N
ATOM    994  HN  ASN A  65       8.520  73.360  50.460  1.00  0.00           H
ATOM    995  CA  ASN A  65       9.320  72.350  52.060  1.00  0.00           C
ATOM    996  HA  ASN A  65       9.380  72.600  53.110  1.00  0.00           H
ATOM    997  CB  ASN A  65       8.410  71.110  51.710  1.00  0.00           C
ATOM    998  HB1 ASN A  65       8.760  70.280  52.360  1.00  0.00           H
ATOM    999  HB2 ASN A  65       8.540  70.950  50.610  1.00  0.00           H
ATOM   1000  CG  ASN A  65       6.930  71.200  52.020  1.00  0.00           C
ATOM   1001  OD1 ASN A  65       6.220  70.370  51.450  1.00  0.00           O
ATOM   1002  ND2 ASN A  65       6.490  72.090  52.910  1.00  0.00           N
ATOM   1003 1HD2 ASN A  65       5.550  72.150  53.240  1.00  0.00           H
ATOM   1004 2HD2 ASN A  65       7.180  72.560  53.460  1.00  0.00           H
ATOM   1005  C   ASN A  65      10.730  71.810  51.800  1.00  0.00           C
ATOM   1006  O   ASN A  65      11.450  71.440  52.750  1.00  0.00           O
ATOM   1007  N   PHE A  66      11.130  71.780  50.460  1.00  0.00           N
ATOM   1008  HN  PHE A  66      10.560  72.140  49.720  1.00  0.00           H
ATOM   1009  CA  PHE A  66      12.370  71.190  49.950  1.00  0.00           C
ATOM   1010  HA  PHE A  66      12.480  70.220  50.420  1.00  0.00           H
ATOM   1011  CB  PHE A  66      12.360  71.130  48.370  1.00  0.00           C
ATOM   1012  HB1 PHE A  66      13.380  70.830  48.070  1.00  0.00           H
ATOM   1013  HB2 PHE A  66      12.100  72.160  48.030  1.00  0.00           H
ATOM   1014  CG  PHE A  66      11.410  70.080  47.840  1.00  0.00           C
ATOM   1015  CD1 PHE A  66      11.830  68.710  47.760  1.00  0.00           C
ATOM   1016  HD1 PHE A  66      12.840  68.450  48.060  1.00  0.00           H
ATOM   1017  CE1 PHE A  66      10.970  67.710  47.260  1.00  0.00           C
ATOM   1018  HE1 PHE A  66      11.360  66.700  47.190  1.00  0.00           H
ATOM   1019  CZ  PHE A  66       9.660  68.030  46.960  1.00  0.00           C
ATOM   1020  HZ  PHE A  66       9.070  67.240  46.530  1.00  0.00           H
ATOM   1021  CD2 PHE A  66      10.060  70.340  47.490  1.00  0.00           C
ATOM   1022  HD2 PHE A  66       9.710  71.360  47.510  1.00  0.00           H
ATOM   1023  CE2 PHE A  66       9.190  69.310  47.000  1.00  0.00           C
ATOM   1024  HE2 PHE A  66       8.190  69.690  46.850  1.00  0.00           H
ATOM   1025  C   PHE A  66      13.610  71.970  50.490  1.00  0.00           C
ATOM   1026  O   PHE A  66      13.640  73.200  50.310  1.00  0.00           O
ATOM   1027  N   LEU A  67      14.640  71.220  51.020  1.00  0.00           N
ATOM   1028  HN  LEU A  67      14.620  70.230  51.120  1.00  0.00           H
ATOM   1029  CA  LEU A  67      15.810  71.810  51.530  1.00  0.00           C
ATOM   1030  HA  LEU A  67      15.880  72.840  51.190  1.00  0.00           H
ATOM   1031  CB  LEU A  67      16.080  71.710  53.050  1.00  0.00           C
ATOM   1032  HB1 LEU A  67      15.780  70.720  53.470  1.00  0.00           H
ATOM   1033  HB2 LEU A  67      15.440  72.450  53.570  1.00  0.00           H
ATOM   1034  CG  LEU A  67      17.500  72.050  53.590  1.00  0.00           C
ATOM   1035  HG  LEU A  67      18.120  71.310  53.050  1.00  0.00           H
ATOM   1036  CD1 LEU A  67      17.880  73.400  53.260  1.00  0.00           C
ATOM   1037 1HD1 LEU A  67      18.780  73.640  53.860  1.00  0.00           H
ATOM   1038 2HD1 LEU A  67      17.130  74.200  53.440  1.00  0.00           H
ATOM   1039 3HD1 LEU A  67      18.170  73.460  52.180  1.00  0.00           H
ATOM   1040  CD2 LEU A  67      17.560  71.820  55.130  1.00  0.00           C
ATOM   1041 1HD2 LEU A  67      17.080  70.840  55.350  1.00  0.00           H
ATOM   1042 2HD2 LEU A  67      17.020  72.690  55.570  1.00  0.00           H
ATOM   1043 3HD2 LEU A  67      18.630  71.750  55.400  1.00  0.00           H
ATOM   1044  C   LEU A  67      16.820  70.990  50.670  1.00  0.00           C
ATOM   1045  O   LEU A  67      16.970  69.750  50.720  1.00  0.00           O
ATOM   1046  N   VAL A  68      17.590  71.720  49.800  1.00  0.00           N
ATOM   1047  HN  VAL A  68      17.370  72.600  49.410  1.00  0.00           H
ATOM   1048  CA  VAL A  68      18.760  71.240  49.140  1.00  0.00           C
ATOM   1049  HA  VAL A  68      18.820  70.180  49.340  1.00  0.00           H
ATOM   1050  CB  VAL A  68      18.520  71.410  47.580  1.00  0.00           C
ATOM   1051  HB  VAL A  68      18.400  72.500  47.370  1.00  0.00           H
ATOM   1052  CG1 VAL A  68      19.730  71.040  46.750  1.00  0.00           C
ATOM   1053 1HG1 VAL A  68      19.710  69.930  46.610  1.00  0.00           H
ATOM   1054 2HG1 VAL A  68      20.710  71.450  47.060  1.00  0.00           H
ATOM   1055 3HG1 VAL A  68      19.540  71.380  45.710  1.00  0.00           H
ATOM   1056  CG2 VAL A  68      17.310  70.580  47.150  1.00  0.00           C
ATOM   1057 1HG2 VAL A  68      17.540  69.570  47.550  1.00  0.00           H
ATOM   1058 2HG2 VAL A  68      17.250  70.610  46.040  1.00  0.00           H
ATOM   1059 3HG2 VAL A  68      16.370  70.940  47.610  1.00  0.00           H
ATOM   1060  C   VAL A  68      19.960  71.960  49.650  1.00  0.00           C
ATOM   1061  O   VAL A  68      19.950  73.190  49.730  1.00  0.00           O
ATOM   1062  N   GLN A  69      21.060  71.250  50.000  1.00  0.00           N
ATOM   1063  HN  GLN A  69      21.000  70.250  50.080  1.00  0.00           H
ATOM   1064  CA  GLN A  69      22.280  71.810  50.460  1.00  0.00           C
ATOM   1065  HA  GLN A  69      22.310  72.870  50.240  1.00  0.00           H
ATOM   1066  CB  GLN A  69      22.460  71.680  52.030  1.00  0.00           C
ATOM   1067  HB1 GLN A  69      23.440  72.120  52.310  1.00  0.00           H
ATOM   1068  HB2 GLN A  69      22.610  70.610  52.300  1.00  0.00           H
ATOM   1069  CG  GLN A  69      21.290  72.310  52.850  1.00  0.00           C
ATOM   1070  HG1 GLN A  69      20.250  71.940  52.680  1.00  0.00           H
ATOM   1071  HG2 GLN A  69      21.250  73.350  52.450  1.00  0.00           H
ATOM   1072  CD  GLN A  69      21.530  72.360  54.420  1.00  0.00           C
ATOM   1073  OE1 GLN A  69      21.730  73.390  54.940  1.00  0.00           O
ATOM   1074  NE2 GLN A  69      21.400  71.220  55.150  1.00  0.00           N
ATOM   1075 1HE2 GLN A  69      21.300  70.280  54.830  1.00  0.00           H
ATOM   1076 2HE2 GLN A  69      21.500  71.300  56.140  1.00  0.00           H
ATOM   1077  C   GLN A  69      23.500  71.280  49.680  1.00  0.00           C
ATOM   1078  O   GLN A  69      23.660  70.120  49.330  1.00  0.00           O
ATOM   1079  N   ALA A  70      24.540  72.150  49.550  1.00  0.00           N
ATOM   1080  HN  ALA A  70      24.480  73.100  49.850  1.00  0.00           H
ATOM   1081  CA  ALA A  70      25.790  71.830  48.900  1.00  0.00           C
ATOM   1082  HA  ALA A  70      25.820  70.790  48.610  1.00  0.00           H
ATOM   1083  CB  ALA A  70      26.040  72.770  47.670  1.00  0.00           C
ATOM   1084  HB1 ALA A  70      25.400  72.510  46.800  1.00  0.00           H
ATOM   1085  HB2 ALA A  70      27.020  72.550  47.200  1.00  0.00           H
ATOM   1086  HB3 ALA A  70      25.960  73.840  47.950  1.00  0.00           H
ATOM   1087  C   ALA A  70      26.830  72.040  49.950  1.00  0.00           C
ATOM   1088  O   ALA A  70      27.210  73.160  50.140  1.00  0.00           O
ATOM   1089  N   GLY A  71      27.390  71.080  50.780  1.00  0.00           N
ATOM   1090  HN  GLY A  71      27.130  70.130  50.670  1.00  0.00           H
ATOM   1091  CA  GLY A  71      28.230  71.490  51.940  1.00  0.00           C
ATOM   1092  HA1 GLY A  71      28.950  72.180  51.530  1.00  0.00           H
ATOM   1093  HA2 GLY A  71      28.550  70.580  52.440  1.00  0.00           H
ATOM   1094  C   GLY A  71      27.410  72.230  53.010  1.00  0.00           C
ATOM   1095  O   GLY A  71      26.490  71.660  53.640  1.00  0.00           O
ATOM   1096  N   ASN A  72      27.700  73.480  53.280  1.00  0.00           N
ATOM   1097  HN  ASN A  72      28.590  73.880  53.080  1.00  0.00           H
ATOM   1098  CA  ASN A  72      26.940  74.420  54.160  1.00  0.00           C
ATOM   1099  HA  ASN A  72      26.110  73.850  54.570  1.00  0.00           H
ATOM   1100  CB  ASN A  72      27.870  74.920  55.280  1.00  0.00           C
ATOM   1101  HB1 ASN A  72      27.300  75.620  55.940  1.00  0.00           H
ATOM   1102  HB2 ASN A  72      28.640  75.620  54.890  1.00  0.00           H
ATOM   1103  CG  ASN A  72      28.550  73.780  56.080  1.00  0.00           C
ATOM   1104  OD1 ASN A  72      29.770  73.790  56.370  1.00  0.00           O
ATOM   1105  ND2 ASN A  72      27.790  72.710  56.350  1.00  0.00           N
ATOM   1106 1HD2 ASN A  72      26.790  72.770  56.300  1.00  0.00           H
ATOM   1107 2HD2 ASN A  72      28.160  71.820  56.630  1.00  0.00           H
ATOM   1108  C   ASN A  72      26.300  75.520  53.340  1.00  0.00           C
ATOM   1109  O   ASN A  72      25.870  76.500  53.930  1.00  0.00           O
ATOM   1110  N   VAL A  73      26.220  75.410  51.980  1.00  0.00           N
ATOM   1111  HN  VAL A  73      26.610  74.570  51.600  1.00  0.00           H
ATOM   1112  CA  VAL A  73      25.510  76.270  51.040  1.00  0.00           C
ATOM   1113  HA  VAL A  73      25.650  77.290  51.390  1.00  0.00           H
ATOM   1114  CB  VAL A  73      26.070  76.210  49.620  1.00  0.00           C
ATOM   1115  HB  VAL A  73      26.000  75.180  49.230  1.00  0.00           H
ATOM   1116  CG1 VAL A  73      25.240  77.160  48.750  1.00  0.00           C
ATOM   1117 1HG1 VAL A  73      25.750  77.370  47.780  1.00  0.00           H
ATOM   1118 2HG1 VAL A  73      25.020  78.120  49.260  1.00  0.00           H
ATOM   1119 3HG1 VAL A  73      24.230  76.740  48.550  1.00  0.00           H
ATOM   1120  CG2 VAL A  73      27.590  76.580  49.620  1.00  0.00           C
ATOM   1121 1HG2 VAL A  73      27.720  77.520  50.200  1.00  0.00           H
ATOM   1122 2HG2 VAL A  73      27.890  76.710  48.560  1.00  0.00           H
ATOM   1123 3HG2 VAL A  73      28.110  75.810  50.240  1.00  0.00           H
ATOM   1124  C   VAL A  73      24.060  75.800  51.000  1.00  0.00           C
ATOM   1125  O   VAL A  73      23.770  74.620  50.770  1.00  0.00           O
ATOM   1126  N   GLN A  74      23.020  76.710  51.220  1.00  0.00           N
ATOM   1127  HN  GLN A  74      23.200  77.600  51.650  1.00  0.00           H
ATOM   1128  CA  GLN A  74      21.590  76.340  51.090  1.00  0.00           C
ATOM   1129  HA  GLN A  74      21.400  75.280  51.030  1.00  0.00           H
ATOM   1130  CB  GLN A  74      20.730  76.970  52.220  1.00  0.00           C
ATOM   1131  HB1 GLN A  74      19.650  76.870  51.950  1.00  0.00           H
ATOM   1132  HB2 GLN A  74      20.920  78.060  52.280  1.00  0.00           H
ATOM   1133  CG  GLN A  74      20.840  76.320  53.630  1.00  0.00           C
ATOM   1134  HG1 GLN A  74      20.900  75.210  53.540  1.00  0.00           H
ATOM   1135  HG2 GLN A  74      19.920  76.550  54.210  1.00  0.00           H
ATOM   1136  CD  GLN A  74      22.000  76.790  54.540  1.00  0.00           C
ATOM   1137  OE1 GLN A  74      22.030  77.960  54.980  1.00  0.00           O
ATOM   1138  NE2 GLN A  74      23.000  75.860  54.830  1.00  0.00           N
ATOM   1139 1HE2 GLN A  74      23.620  76.220  55.530  1.00  0.00           H
ATOM   1140 2HE2 GLN A  74      22.810  74.900  54.640  1.00  0.00           H
ATOM   1141  C   GLN A  74      21.070  76.900  49.770  1.00  0.00           C
ATOM   1142  O   GLN A  74      20.810  78.110  49.780  1.00  0.00           O
ATOM   1143  N   LEU A  75      20.750  76.060  48.750  1.00  0.00           N
ATOM   1144  HN  LEU A  75      21.060  75.110  48.710  1.00  0.00           H
ATOM   1145  CA  LEU A  75      20.110  76.480  47.530  1.00  0.00           C
ATOM   1146  HA  LEU A  75      20.580  77.430  47.330  1.00  0.00           H
ATOM   1147  CB  LEU A  75      20.420  75.480  46.420  1.00  0.00           C
ATOM   1148  HB1 LEU A  75      19.800  75.770  45.550  1.00  0.00           H
ATOM   1149  HB2 LEU A  75      20.170  74.430  46.670  1.00  0.00           H
ATOM   1150  CG  LEU A  75      21.880  75.390  45.820  1.00  0.00           C
ATOM   1151  HG  LEU A  75      21.790  75.000  44.790  1.00  0.00           H
ATOM   1152  CD1 LEU A  75      22.690  76.690  45.790  1.00  0.00           C
ATOM   1153 1HD1 LEU A  75      23.700  76.500  45.360  1.00  0.00           H
ATOM   1154 2HD1 LEU A  75      22.870  77.000  46.840  1.00  0.00           H
ATOM   1155 3HD1 LEU A  75      22.230  77.550  45.260  1.00  0.00           H
ATOM   1156  CD2 LEU A  75      22.770  74.280  46.550  1.00  0.00           C
ATOM   1157 1HD2 LEU A  75      22.260  73.300  46.440  1.00  0.00           H
ATOM   1158 2HD2 LEU A  75      23.010  74.640  47.570  1.00  0.00           H
ATOM   1159 3HD2 LEU A  75      23.740  74.190  46.020  1.00  0.00           H
ATOM   1160  C   LEU A  75      18.620  76.640  47.780  1.00  0.00           C
ATOM   1161  O   LEU A  75      18.100  76.060  48.780  1.00  0.00           O
ATOM   1162  N   ARG A  76      17.880  77.380  46.880  1.00  0.00           N
ATOM   1163  HN  ARG A  76      18.320  77.700  46.040  1.00  0.00           H
ATOM   1164  CA  ARG A  76      16.420  77.490  47.000  1.00  0.00           C
ATOM   1165  HA  ARG A  76      16.160  76.700  47.690  1.00  0.00           H
ATOM   1166  CB  ARG A  76      15.990  78.860  47.500  1.00  0.00           C
ATOM   1167  HB1 ARG A  76      16.290  78.870  48.570  1.00  0.00           H
ATOM   1168  HB2 ARG A  76      14.880  78.870  47.410  1.00  0.00           H
ATOM   1169  CG  ARG A  76      16.570  80.130  46.710  1.00  0.00           C
ATOM   1170  HG1 ARG A  76      16.180  79.920  45.690  1.00  0.00           H
ATOM   1171  HG2 ARG A  76      17.680  80.050  46.740  1.00  0.00           H
ATOM   1172  CD  ARG A  76      16.060  81.490  47.330  1.00  0.00           C
ATOM   1173  HD1 ARG A  76      16.520  81.680  48.320  1.00  0.00           H
ATOM   1174  HD2 ARG A  76      14.960  81.360  47.330  1.00  0.00           H
ATOM   1175  NE  ARG A  76      16.300  82.520  46.290  1.00  0.00           N
ATOM   1176  HE  ARG A  76      15.750  82.490  45.450  1.00  0.00           H
ATOM   1177  CZ  ARG A  76      17.350  83.360  46.260  1.00  0.00           C
ATOM   1178  NH1 ARG A  76      18.190  83.440  47.300  1.00  0.00           N
ATOM   1179 1HH1 ARG A  76      18.300  82.690  47.950  1.00  0.00           H
ATOM   1180 2HH1 ARG A  76      18.930  84.100  47.180  1.00  0.00           H
ATOM   1181  NH2 ARG A  76      17.580  84.200  45.330  1.00  0.00           N
ATOM   1182 1HH2 ARG A  76      17.340  83.790  44.450  1.00  0.00           H
ATOM   1183 2HH2 ARG A  76      18.410  84.760  45.300  1.00  0.00           H
ATOM   1184  C   ARG A  76      15.740  77.040  45.730  1.00  0.00           C
ATOM   1185  O   ARG A  76      15.940  77.550  44.600  1.00  0.00           O
ATOM   1186  N   VAL A  77      14.850  76.080  45.870  1.00  0.00           N
ATOM   1187  HN  VAL A  77      14.500  75.840  46.780  1.00  0.00           H
ATOM   1188  CA  VAL A  77      14.100  75.540  44.810  1.00  0.00           C
ATOM   1189  HA  VAL A  77      14.880  75.300  44.100  1.00  0.00           H
ATOM   1190  CB  VAL A  77      13.350  74.300  45.360  1.00  0.00           C
ATOM   1191  HB  VAL A  77      12.580  74.590  46.110  1.00  0.00           H
ATOM   1192  CG1 VAL A  77      12.450  73.670  44.210  1.00  0.00           C
ATOM   1193 1HG1 VAL A  77      11.840  72.790  44.530  1.00  0.00           H
ATOM   1194 2HG1 VAL A  77      13.040  73.190  43.400  1.00  0.00           H
ATOM   1195 3HG1 VAL A  77      11.820  74.430  43.710  1.00  0.00           H
ATOM   1196  CG2 VAL A  77      14.300  73.330  46.120  1.00  0.00           C
ATOM   1197 1HG2 VAL A  77      14.570  73.790  47.090  1.00  0.00           H
ATOM   1198 2HG2 VAL A  77      15.230  73.260  45.510  1.00  0.00           H
ATOM   1199 3HG2 VAL A  77      13.760  72.370  46.250  1.00  0.00           H
ATOM   1200  C   VAL A  77      13.060  76.510  44.230  1.00  0.00           C
ATOM   1201  O   VAL A  77      12.280  77.100  44.990  1.00  0.00           O
ATOM   1202  N   ILE A  78      12.960  76.660  42.920  1.00  0.00           N
ATOM   1203  HN  ILE A  78      13.740  76.330  42.380  1.00  0.00           H
ATOM   1204  CA  ILE A  78      12.020  77.530  42.190  1.00  0.00           C
ATOM   1205  HA  ILE A  78      11.530  78.250  42.820  1.00  0.00           H
ATOM   1206  CB  ILE A  78      12.880  78.390  41.270  1.00  0.00           C
ATOM   1207  HB  ILE A  78      12.200  78.960  40.600  1.00  0.00           H
ATOM   1208  CG2 ILE A  78      13.680  79.410  42.150  1.00  0.00           C
ATOM   1209 1HG2 ILE A  78      14.110  78.850  43.020  1.00  0.00           H
ATOM   1210 2HG2 ILE A  78      12.940  80.160  42.520  1.00  0.00           H
ATOM   1211 3HG2 ILE A  78      14.440  80.080  41.710  1.00  0.00           H
ATOM   1212  CG1 ILE A  78      13.780  77.580  40.320  1.00  0.00           C
ATOM   1213 1HG1 ILE A  78      13.270  76.660  39.950  1.00  0.00           H
ATOM   1214 2HG1 ILE A  78      14.680  77.120  40.790  1.00  0.00           H
ATOM   1215  CD  ILE A  78      14.180  78.460  39.130  1.00  0.00           C
ATOM   1216  HD1 ILE A  78      14.770  77.780  38.480  1.00  0.00           H
ATOM   1217  HD2 ILE A  78      14.930  79.210  39.460  1.00  0.00           H
ATOM   1218  HD3 ILE A  78      13.290  78.820  38.560  1.00  0.00           H
ATOM   1219  C   ILE A  78      10.970  76.770  41.350  1.00  0.00           C
ATOM   1220  O   ILE A  78      10.100  77.280  40.670  1.00  0.00           O
ATOM   1221  N   GLY A  79      11.130  75.480  41.290  1.00  0.00           N
ATOM   1222  HN  GLY A  79      11.880  75.090  41.810  1.00  0.00           H
ATOM   1223  CA  GLY A  79      10.270  74.580  40.460  1.00  0.00           C
ATOM   1224  HA1 GLY A  79      10.520  74.600  39.410  1.00  0.00           H
ATOM   1225  HA2 GLY A  79       9.250  74.810  40.740  1.00  0.00           H
ATOM   1226  C   GLY A  79      10.470  73.100  40.770  1.00  0.00           C
ATOM   1227  O   GLY A  79      11.590  72.630  41.060  1.00  0.00           O
ATOM   1228  N   HSP A  80       9.430  72.320  40.550  1.00  0.00           N
ATOM   1229  HN  HSP A  80       8.530  72.610  40.250  1.00  0.00           H
ATOM   1230  CA  HSP A  80       9.740  70.860  40.480  1.00  0.00           C
ATOM   1231  HA  HSP A  80      10.700  70.660  40.040  1.00  0.00           H
ATOM   1232  CB  HSP A  80       9.620  70.180  41.800  1.00  0.00           C
ATOM   1233  HB1 HSP A  80      10.440  70.610  42.400  1.00  0.00           H
ATOM   1234  HB2 HSP A  80       9.590  69.060  41.810  1.00  0.00           H
ATOM   1235  CD2 HSP A  80       8.200  70.970  43.850  1.00  0.00           C
ATOM   1236  HD2 HSP A  80       8.900  71.130  44.660  1.00  0.00           H
ATOM   1237  CG  HSP A  80       8.390  70.530  42.620  1.00  0.00           C
ATOM   1238  NE2 HSP A  80       6.870  70.800  44.160  1.00  0.00           N
ATOM   1239  HE2 HSP A  80       6.350  70.930  45.000  1.00  0.00           H
ATOM   1240  ND1 HSP A  80       7.150  70.190  42.120  1.00  0.00           N
ATOM   1241  HD1 HSP A  80       6.910  69.700  41.280  1.00  0.00           H
ATOM   1242  CE1 HSP A  80       6.270  70.350  43.090  1.00  0.00           C
ATOM   1243  HE1 HSP A  80       5.210  70.190  43.110  1.00  0.00           H
ATOM   1244  C   HSP A  80       8.920  70.060  39.550  1.00  0.00           C
ATOM   1245  O   HSP A  80       8.160  70.680  38.830  1.00  0.00           O
ATOM   1246  N   SER A  81       9.300  68.740  39.410  1.00  0.00           N
ATOM   1247  HN  SER A  81      10.000  68.320  39.970  1.00  0.00           H
ATOM   1248  CA  SER A  81       8.840  68.010  38.230  1.00  0.00           C
ATOM   1249  HA  SER A  81       7.770  68.140  38.230  1.00  0.00           H
ATOM   1250  CB  SER A  81       9.470  68.590  36.910  1.00  0.00           C
ATOM   1251  HB1 SER A  81      10.540  68.310  36.940  1.00  0.00           H
ATOM   1252  HB2 SER A  81       9.490  69.700  36.860  1.00  0.00           H
ATOM   1253  OG  SER A  81       8.850  68.100  35.710  1.00  0.00           O
ATOM   1254  HG1 SER A  81       8.020  68.590  35.700  1.00  0.00           H
ATOM   1255  C   SER A  81       9.150  66.530  38.300  1.00  0.00           C
ATOM   1256  O   SER A  81      10.140  66.110  38.860  1.00  0.00           O
ATOM   1257  N   MET A  82       8.300  65.670  37.670  1.00  0.00           N
ATOM   1258  HN  MET A  82       7.570  65.960  37.050  1.00  0.00           H
ATOM   1259  CA  MET A  82       8.430  64.240  37.770  1.00  0.00           C
ATOM   1260  HA  MET A  82       9.300  63.980  38.350  1.00  0.00           H
ATOM   1261  CB  MET A  82       7.350  63.540  38.580  1.00  0.00           C
ATOM   1262  HB1 MET A  82       6.360  63.890  38.210  1.00  0.00           H
ATOM   1263  HB2 MET A  82       7.490  63.870  39.640  1.00  0.00           H
ATOM   1264  CG  MET A  82       7.240  62.000  38.650  1.00  0.00           C
ATOM   1265  HG1 MET A  82       6.890  61.560  37.690  1.00  0.00           H
ATOM   1266  HG2 MET A  82       6.460  61.760  39.400  1.00  0.00           H
ATOM   1267  SD  MET A  82       8.750  61.160  39.040  1.00  0.00           S
ATOM   1268  CE  MET A  82       8.630  61.660  40.770  1.00  0.00           C
ATOM   1269  HE1 MET A  82       9.470  61.290  41.390  1.00  0.00           H
ATOM   1270  HE2 MET A  82       7.690  61.270  41.220  1.00  0.00           H
ATOM   1271  HE3 MET A  82       8.620  62.770  40.840  1.00  0.00           H
ATOM   1272  C   MET A  82       8.510  63.700  36.370  1.00  0.00           C
ATOM   1273  O   MET A  82       7.550  63.870  35.610  1.00  0.00           O
ATOM   1274  N   GLN A  83       9.610  63.010  36.020  1.00  0.00           N
ATOM   1275  HN  GLN A  83      10.380  62.890  36.640  1.00  0.00           H
ATOM   1276  CA  GLN A  83       9.610  62.190  34.830  1.00  0.00           C
ATOM   1277  HA  GLN A  83       8.760  62.350  34.180  1.00  0.00           H
ATOM   1278  CB  GLN A  83      10.870  62.450  33.970  1.00  0.00           C
ATOM   1279  HB1 GLN A  83      10.760  61.850  33.050  1.00  0.00           H
ATOM   1280  HB2 GLN A  83      11.740  62.250  34.640  1.00  0.00           H
ATOM   1281  CG  GLN A  83      11.120  63.960  33.570  1.00  0.00           C
ATOM   1282  HG1 GLN A  83      11.270  64.580  34.480  1.00  0.00           H
ATOM   1283  HG2 GLN A  83      10.240  64.370  33.040  1.00  0.00           H
ATOM   1284  CD  GLN A  83      12.430  64.260  32.830  1.00  0.00           C
ATOM   1285  OE1 GLN A  83      13.010  65.350  32.900  1.00  0.00           O
ATOM   1286  NE2 GLN A  83      12.900  63.350  31.890  1.00  0.00           N
ATOM   1287 1HE2 GLN A  83      13.790  63.500  31.460  1.00  0.00           H
ATOM   1288 2HE2 GLN A  83      12.250  62.650  31.590  1.00  0.00           H
ATOM   1289  C   GLN A  83       9.500  60.740  35.100  1.00  0.00           C
ATOM   1290  O   GLN A  83      10.460  60.110  35.470  1.00  0.00           O
ATOM   1291  N   ASN A  84       8.330  60.080  34.950  1.00  0.00           N
ATOM   1292  HN  ASN A  84       7.540  60.650  34.720  1.00  0.00           H
ATOM   1293  CA  ASN A  84       8.010  58.670  35.270  1.00  0.00           C
ATOM   1294  HA  ASN A  84       6.960  58.540  35.080  1.00  0.00           H
ATOM   1295  CB  ASN A  84       8.740  57.710  34.350  1.00  0.00           C
ATOM   1296  HB1 ASN A  84       9.830  57.900  34.330  1.00  0.00           H
ATOM   1297  HB2 ASN A  84       8.410  58.040  33.340  1.00  0.00           H
ATOM   1298  CG  ASN A  84       8.390  56.220  34.370  1.00  0.00           C
ATOM   1299  OD1 ASN A  84       7.370  55.900  34.860  1.00  0.00           O
ATOM   1300  ND2 ASN A  84       9.380  55.320  33.910  1.00  0.00           N
ATOM   1301 1HD2 ASN A  84      10.230  55.690  33.530  1.00  0.00           H
ATOM   1302 2HD2 ASN A  84       9.090  54.360  33.910  1.00  0.00           H
ATOM   1303  C   ASN A  84       8.210  58.180  36.730  1.00  0.00           C
ATOM   1304  O   ASN A  84       7.280  57.690  37.380  1.00  0.00           O
ATOM   1305  N   CYS A  85       9.460  58.170  37.150  1.00  0.00           N
ATOM   1306  HN  CYS A  85      10.070  58.490  36.430  1.00  0.00           H
ATOM   1307  CA  CYS A  85      10.010  57.620  38.400  1.00  0.00           C
ATOM   1308  HA  CYS A  85       9.230  57.720  39.150  1.00  0.00           H
ATOM   1309  CB  CYS A  85      10.320  56.090  38.280  1.00  0.00           C
ATOM   1310  HB1 CYS A  85       9.400  55.550  37.980  1.00  0.00           H
ATOM   1311  HB2 CYS A  85      10.530  55.780  39.330  1.00  0.00           H
ATOM   1312  SG  CYS A  85      11.570  55.590  37.110  1.00  0.00           S
ATOM   1313  HG1 CYS A  85      10.810  55.420  36.030  1.00  0.00           H
ATOM   1314  C   CYS A  85      11.150  58.290  39.140  1.00  0.00           C
ATOM   1315  O   CYS A  85      11.530  57.940  40.260  1.00  0.00           O
ATOM   1316  N   VAL A  86      11.800  59.270  38.410  1.00  0.00           N
ATOM   1317  HN  VAL A  86      11.430  59.390  37.490  1.00  0.00           H
ATOM   1318  CA  VAL A  86      12.920  60.070  38.780  1.00  0.00           C
ATOM   1319  HA  VAL A  86      13.360  59.880  39.750  1.00  0.00           H
ATOM   1320  CB  VAL A  86      14.080  59.850  37.830  1.00  0.00           C
ATOM   1321  HB  VAL A  86      14.270  58.760  37.720  1.00  0.00           H
ATOM   1322  CG1 VAL A  86      13.850  60.440  36.410  1.00  0.00           C
ATOM   1323 1HG1 VAL A  86      12.870  60.110  36.000  1.00  0.00           H
ATOM   1324 2HG1 VAL A  86      14.710  60.170  35.760  1.00  0.00           H
ATOM   1325 3HG1 VAL A  86      13.860  61.530  36.610  1.00  0.00           H
ATOM   1326  CG2 VAL A  86      15.370  60.460  38.390  1.00  0.00           C
ATOM   1327 1HG2 VAL A  86      16.190  60.370  37.640  1.00  0.00           H
ATOM   1328 2HG2 VAL A  86      15.630  60.100  39.410  1.00  0.00           H
ATOM   1329 3HG2 VAL A  86      15.370  61.570  38.460  1.00  0.00           H
ATOM   1330  C   VAL A  86      12.490  61.530  38.950  1.00  0.00           C
ATOM   1331  O   VAL A  86      11.650  62.100  38.250  1.00  0.00           O
ATOM   1332  N   LEU A  87      12.910  62.200  40.020  1.00  0.00           N
ATOM   1333  HN  LEU A  87      13.700  61.910  40.550  1.00  0.00           H
ATOM   1334  CA  LEU A  87      12.330  63.440  40.550  1.00  0.00           C
ATOM   1335  HA  LEU A  87      11.470  63.600  39.920  1.00  0.00           H
ATOM   1336  CB  LEU A  87      11.920  63.290  42.070  1.00  0.00           C
ATOM   1337  HB1 LEU A  87      12.720  62.730  42.600  1.00  0.00           H
ATOM   1338  HB2 LEU A  87      11.000  62.660  42.080  1.00  0.00           H
ATOM   1339  CG  LEU A  87      11.740  64.610  42.940  1.00  0.00           C
ATOM   1340  HG  LEU A  87      12.660  65.220  43.010  1.00  0.00           H
ATOM   1341  CD1 LEU A  87      10.620  65.560  42.440  1.00  0.00           C
ATOM   1342 1HD1 LEU A  87       9.650  65.190  42.830  1.00  0.00           H
ATOM   1343 2HD1 LEU A  87      10.460  65.580  41.340  1.00  0.00           H
ATOM   1344 3HD1 LEU A  87      10.590  66.560  42.930  1.00  0.00           H
ATOM   1345  CD2 LEU A  87      11.330  64.200  44.330  1.00  0.00           C
ATOM   1346 1HD2 LEU A  87      12.110  63.710  44.950  1.00  0.00           H
ATOM   1347 2HD2 LEU A  87      10.400  63.610  44.470  1.00  0.00           H
ATOM   1348 3HD2 LEU A  87      11.220  65.200  44.800  1.00  0.00           H
ATOM   1349  C   LEU A  87      13.280  64.550  40.300  1.00  0.00           C
ATOM   1350  O   LEU A  87      14.490  64.370  40.360  1.00  0.00           O
ATOM   1351  N   LYS A  88      12.790  65.760  39.950  1.00  0.00           N
ATOM   1352  HN  LYS A  88      11.840  65.800  39.640  1.00  0.00           H
ATOM   1353  CA  LYS A  88      13.620  66.950  39.610  1.00  0.00           C
ATOM   1354  HA  LYS A  88      14.690  66.850  39.710  1.00  0.00           H
ATOM   1355  CB  LYS A  88      13.250  67.360  38.190  1.00  0.00           C
ATOM   1356  HB1 LYS A  88      13.690  68.360  37.990  1.00  0.00           H
ATOM   1357  HB2 LYS A  88      12.140  67.420  38.140  1.00  0.00           H
ATOM   1358  CG  LYS A  88      13.970  66.340  37.250  1.00  0.00           C
ATOM   1359  HG1 LYS A  88      13.620  65.340  37.580  1.00  0.00           H
ATOM   1360  HG2 LYS A  88      15.080  66.350  37.310  1.00  0.00           H
ATOM   1361  CD  LYS A  88      13.580  66.490  35.740  1.00  0.00           C
ATOM   1362  HD1 LYS A  88      12.480  66.390  35.720  1.00  0.00           H
ATOM   1363  HD2 LYS A  88      14.010  65.590  35.260  1.00  0.00           H
ATOM   1364  CE  LYS A  88      13.980  67.870  35.100  1.00  0.00           C
ATOM   1365  HE1 LYS A  88      15.090  67.970  35.120  1.00  0.00           H
ATOM   1366  HE2 LYS A  88      13.420  68.620  35.700  1.00  0.00           H
ATOM   1367  NZ  LYS A  88      13.680  67.960  33.680  1.00  0.00           N
ATOM   1368  HZ1 LYS A  88      12.750  67.520  33.510  1.00  0.00           H
ATOM   1369  HZ2 LYS A  88      14.390  67.480  33.090  1.00  0.00           H
ATOM   1370  HZ3 LYS A  88      13.620  68.920  33.280  1.00  0.00           H
ATOM   1371  C   LYS A  88      13.340  68.210  40.470  1.00  0.00           C
ATOM   1372  O   LYS A  88      12.100  68.490  40.740  1.00  0.00           O
ATOM   1373  N   LEU A  89      14.430  68.880  40.840  1.00  0.00           N
ATOM   1374  HN  LEU A  89      15.330  68.500  40.630  1.00  0.00           H
ATOM   1375  CA  LEU A  89      14.420  70.110  41.600  1.00  0.00           C
ATOM   1376  HA  LEU A  89      13.400  70.480  41.550  1.00  0.00           H
ATOM   1377  CB  LEU A  89      14.890  69.860  43.030  1.00  0.00           C
ATOM   1378  HB1 LEU A  89      14.960  70.800  43.610  1.00  0.00           H
ATOM   1379  HB2 LEU A  89      15.890  69.370  42.970  1.00  0.00           H
ATOM   1380  CG  LEU A  89      14.010  68.820  43.750  1.00  0.00           C
ATOM   1381  HG  LEU A  89      13.900  67.850  43.220  1.00  0.00           H
ATOM   1382  CD1 LEU A  89      14.650  68.390  45.080  1.00  0.00           C
ATOM   1383 1HD1 LEU A  89      14.700  69.340  45.650  1.00  0.00           H
ATOM   1384 2HD1 LEU A  89      15.710  68.070  44.950  1.00  0.00           H
ATOM   1385 3HD1 LEU A  89      13.940  67.660  45.510  1.00  0.00           H
ATOM   1386  CD2 LEU A  89      12.630  69.390  44.040  1.00  0.00           C
ATOM   1387 1HD2 LEU A  89      12.260  70.030  43.210  1.00  0.00           H
ATOM   1388 2HD2 LEU A  89      12.520  70.010  44.960  1.00  0.00           H
ATOM   1389 3HD2 LEU A  89      11.900  68.590  44.270  1.00  0.00           H
ATOM   1390  C   LEU A  89      15.140  71.130  40.790  1.00  0.00           C
ATOM   1391  O   LEU A  89      16.320  70.870  40.440  1.00  0.00           O
ATOM   1392  N   LYS A  90      14.480  72.210  40.380  1.00  0.00           N
ATOM   1393  HN  LYS A  90      13.520  72.250  40.670  1.00  0.00           H
ATOM   1394  CA  LYS A  90      15.140  73.350  39.830  1.00  0.00           C
ATOM   1395  HA  LYS A  90      15.980  73.080  39.210  1.00  0.00           H
ATOM   1396  CB  LYS A  90      14.120  74.260  38.950  1.00  0.00           C
ATOM   1397  HB1 LYS A  90      14.530  75.280  38.800  1.00  0.00           H
ATOM   1398  HB2 LYS A  90      13.160  74.400  39.490  1.00  0.00           H
ATOM   1399  CG  LYS A  90      13.840  73.550  37.600  1.00  0.00           C
ATOM   1400  HG1 LYS A  90      12.930  73.940  37.100  1.00  0.00           H
ATOM   1401  HG2 LYS A  90      13.780  72.450  37.710  1.00  0.00           H
ATOM   1402  CD  LYS A  90      15.040  73.860  36.620  1.00  0.00           C
ATOM   1403  HD1 LYS A  90      15.100  73.110  35.800  1.00  0.00           H
ATOM   1404  HD2 LYS A  90      16.020  73.750  37.130  1.00  0.00           H
ATOM   1405  CE  LYS A  90      14.900  75.270  35.980  1.00  0.00           C
ATOM   1406  HE1 LYS A  90      14.760  76.020  36.790  1.00  0.00           H
ATOM   1407  HE2 LYS A  90      14.050  75.350  35.270  1.00  0.00           H
ATOM   1408  NZ  LYS A  90      16.070  75.690  35.170  1.00  0.00           N
ATOM   1409  HZ1 LYS A  90      16.120  74.990  34.400  1.00  0.00           H
ATOM   1410  HZ2 LYS A  90      16.930  75.470  35.710  1.00  0.00           H
ATOM   1411  HZ3 LYS A  90      16.070  76.670  34.840  1.00  0.00           H
ATOM   1412  C   LYS A  90      15.590  74.300  40.990  1.00  0.00           C
ATOM   1413  O   LYS A  90      14.700  74.700  41.760  1.00  0.00           O
ATOM   1414  N   VAL A  91      16.880  74.670  41.110  1.00  0.00           N
ATOM   1415  HN  VAL A  91      17.540  74.420  40.410  1.00  0.00           H
ATOM   1416  CA  VAL A  91      17.330  75.670  42.110  1.00  0.00           C
ATOM   1417  HA  VAL A  91      16.470  75.870  42.730  1.00  0.00           H
ATOM   1418  CB  VAL A  91      18.410  75.020  43.110  1.00  0.00           C
ATOM   1419  HB  VAL A  91      18.800  75.770  43.830  1.00  0.00           H
ATOM   1420  CG1 VAL A  91      17.760  73.890  43.970  1.00  0.00           C
ATOM   1421 1HG1 VAL A  91      16.820  74.340  44.380  1.00  0.00           H
ATOM   1422 2HG1 VAL A  91      18.470  73.620  44.780  1.00  0.00           H
ATOM   1423 3HG1 VAL A  91      17.500  72.970  43.420  1.00  0.00           H
ATOM   1424  CG2 VAL A  91      19.610  74.500  42.350  1.00  0.00           C
ATOM   1425 1HG2 VAL A  91      20.410  74.200  43.070  1.00  0.00           H
ATOM   1426 2HG2 VAL A  91      19.940  75.260  41.610  1.00  0.00           H
ATOM   1427 3HG2 VAL A  91      19.310  73.590  41.800  1.00  0.00           H
ATOM   1428  C   VAL A  91      17.670  76.990  41.470  1.00  0.00           C
ATOM   1429  O   VAL A  91      17.840  77.030  40.280  1.00  0.00           O
ATOM   1430  N   ASP A  92      17.720  78.050  42.270  1.00  0.00           N
ATOM   1431  HN  ASP A  92      17.270  77.970  43.160  1.00  0.00           H
ATOM   1432  CA  ASP A  92      18.190  79.370  41.810  1.00  0.00           C
ATOM   1433  HA  ASP A  92      17.790  79.580  40.820  1.00  0.00           H
ATOM   1434  CB  ASP A  92      17.680  80.580  42.680  1.00  0.00           C
ATOM   1435  HB1 ASP A  92      18.040  80.450  43.730  1.00  0.00           H
ATOM   1436  HB2 ASP A  92      16.570  80.560  42.740  1.00  0.00           H
ATOM   1437  CG  ASP A  92      18.200  81.900  42.200  1.00  0.00           C
ATOM   1438  OD1 ASP A  92      17.760  82.930  42.820  1.00  0.00           O
ATOM   1439  OD2 ASP A  92      18.870  82.020  41.160  1.00  0.00           O
ATOM   1440  C   ASP A  92      19.720  79.300  41.580  1.00  0.00           C
ATOM   1441  O   ASP A  92      20.470  79.040  42.520  1.00  0.00           O
ATOM   1442  N   THR A  93      20.220  79.490  40.340  1.00  0.00           N
ATOM   1443  HN  THR A  93      19.710  79.770  39.530  1.00  0.00           H
ATOM   1444  CA  THR A  93      21.650  79.640  40.010  1.00  0.00           C
ATOM   1445  HA  THR A  93      21.610  80.020  39.000  1.00  0.00           H
ATOM   1446  CB  THR A  93      22.420  80.590  40.820  1.00  0.00           C
ATOM   1447  HB  THR A  93      22.670  80.090  41.780  1.00  0.00           H
ATOM   1448  OG1 THR A  93      21.720  81.760  41.170  1.00  0.00           O
ATOM   1449  HG1 THR A  93      20.840  81.370  41.190  1.00  0.00           H
ATOM   1450  CG2 THR A  93      23.590  81.050  40.000  1.00  0.00           C
ATOM   1451 1HG2 THR A  93      24.040  81.830  40.660  1.00  0.00           H
ATOM   1452 2HG2 THR A  93      23.220  81.490  39.050  1.00  0.00           H
ATOM   1453 3HG2 THR A  93      24.350  80.260  39.830  1.00  0.00           H
ATOM   1454  C   THR A  93      22.380  78.260  39.970  1.00  0.00           C
ATOM   1455  O   THR A  93      22.460  77.550  40.960  1.00  0.00           O
ATOM   1456  N   ALA A  94      22.820  77.850  38.790  1.00  0.00           N
ATOM   1457  HN  ALA A  94      22.930  78.370  37.950  1.00  0.00           H
ATOM   1458  CA  ALA A  94      23.490  76.590  38.560  1.00  0.00           C
ATOM   1459  HA  ALA A  94      22.750  75.840  38.790  1.00  0.00           H
ATOM   1460  CB  ALA A  94      23.820  76.450  37.070  1.00  0.00           C
ATOM   1461  HB1 ALA A  94      24.730  77.010  36.760  1.00  0.00           H
ATOM   1462  HB2 ALA A  94      22.950  76.730  36.440  1.00  0.00           H
ATOM   1463  HB3 ALA A  94      24.140  75.440  36.760  1.00  0.00           H
ATOM   1464  C   ALA A  94      24.650  76.230  39.410  1.00  0.00           C
ATOM   1465  O   ALA A  94      25.300  77.000  40.130  1.00  0.00           O
ATOM   1466  N   ASN A  95      24.960  74.920  39.350  1.00  0.00           N
ATOM   1467  HN  ASN A  95      24.350  74.230  38.960  1.00  0.00           H
ATOM   1468  CA  ASN A  95      26.180  74.350  40.010  1.00  0.00           C
ATOM   1469  HA  ASN A  95      26.140  74.700  41.030  1.00  0.00           H
ATOM   1470  CB  ASN A  95      26.090  72.760  39.950  1.00  0.00           C
ATOM   1471  HB1 ASN A  95      26.170  72.420  38.890  1.00  0.00           H
ATOM   1472  HB2 ASN A  95      25.110  72.400  40.340  1.00  0.00           H
ATOM   1473  CG  ASN A  95      27.130  72.090  40.870  1.00  0.00           C
ATOM   1474  OD1 ASN A  95      28.070  72.640  41.460  1.00  0.00           O
ATOM   1475  ND2 ASN A  95      27.020  70.740  40.910  1.00  0.00           N
ATOM   1476 1HD2 ASN A  95      26.160  70.290  40.690  1.00  0.00           H
ATOM   1477 2HD2 ASN A  95      27.590  70.260  41.580  1.00  0.00           H
ATOM   1478  C   ASN A  95      27.460  74.930  39.420  1.00  0.00           C
ATOM   1479  O   ASN A  95      27.820  74.660  38.260  1.00  0.00           O
ATOM   1480  N   PRO A  96      28.410  75.530  40.170  1.00  0.00           N
ATOM   1481  CD  PRO A  96      28.110  76.090  41.500  1.00  0.00           C
ATOM   1482  HD1 PRO A  96      27.830  75.250  42.180  1.00  0.00           H
ATOM   1483  HD2 PRO A  96      27.320  76.860  41.440  1.00  0.00           H
ATOM   1484  CA  PRO A  96      29.710  76.000  39.650  1.00  0.00           C
ATOM   1485  HA  PRO A  96      29.500  76.430  38.680  1.00  0.00           H
ATOM   1486  CB  PRO A  96      30.130  77.070  40.610  1.00  0.00           C
ATOM   1487  HB1 PRO A  96      29.930  78.040  40.100  1.00  0.00           H
ATOM   1488  HB2 PRO A  96      31.210  77.180  40.850  1.00  0.00           H
ATOM   1489  CG  PRO A  96      29.430  76.740  41.920  1.00  0.00           C
ATOM   1490  HG1 PRO A  96      30.160  76.060  42.410  1.00  0.00           H
ATOM   1491  HG2 PRO A  96      29.340  77.620  42.600  1.00  0.00           H
ATOM   1492  C   PRO A  96      30.740  74.970  39.600  1.00  0.00           C
ATOM   1493  O   PRO A  96      31.860  75.200  39.100  1.00  0.00           O
ATOM   1494  N   LYS A  97      30.390  73.720  40.020  1.00  0.00           N
ATOM   1495  HN  LYS A  97      29.580  73.560  40.570  1.00  0.00           H
ATOM   1496  CA  LYS A  97      31.140  72.510  39.720  1.00  0.00           C
ATOM   1497  HA  LYS A  97      32.020  72.730  39.140  1.00  0.00           H
ATOM   1498  CB  LYS A  97      31.490  71.790  41.120  1.00  0.00           C
ATOM   1499  HB1 LYS A  97      32.160  70.940  40.890  1.00  0.00           H
ATOM   1500  HB2 LYS A  97      30.540  71.390  41.520  1.00  0.00           H
ATOM   1501  CG  LYS A  97      32.180  72.630  42.250  1.00  0.00           C
ATOM   1502  HG1 LYS A  97      32.540  71.930  43.030  1.00  0.00           H
ATOM   1503  HG2 LYS A  97      31.430  73.410  42.530  1.00  0.00           H
ATOM   1504  CD  LYS A  97      33.340  73.320  41.710  1.00  0.00           C
ATOM   1505  HD1 LYS A  97      33.020  74.050  40.950  1.00  0.00           H
ATOM   1506  HD2 LYS A  97      34.110  72.740  41.150  1.00  0.00           H
ATOM   1507  CE  LYS A  97      33.900  74.130  42.810  1.00  0.00           C
ATOM   1508  HE1 LYS A  97      34.120  73.370  43.590  1.00  0.00           H
ATOM   1509  HE2 LYS A  97      33.170  74.930  43.080  1.00  0.00           H
ATOM   1510  NZ  LYS A  97      35.130  74.720  42.420  1.00  0.00           N
ATOM   1511  HZ1 LYS A  97      35.660  75.160  43.200  1.00  0.00           H
ATOM   1512  HZ2 LYS A  97      34.910  75.530  41.800  1.00  0.00           H
ATOM   1513  HZ3 LYS A  97      35.880  74.140  42.000  1.00  0.00           H
ATOM   1514  C   LYS A  97      30.360  71.580  38.830  1.00  0.00           C
ATOM   1515  O   LYS A  97      30.220  70.400  39.080  1.00  0.00           O
ATOM   1516  N   THR A  98      29.720  72.160  37.820  1.00  0.00           N
ATOM   1517  HN  THR A  98      29.710  73.150  37.720  1.00  0.00           H
ATOM   1518  CA  THR A  98      29.120  71.360  36.750  1.00  0.00           C
ATOM   1519  HA  THR A  98      28.530  70.550  37.160  1.00  0.00           H
ATOM   1520  CB  THR A  98      28.030  72.190  35.960  1.00  0.00           C
ATOM   1521  HB  THR A  98      28.520  73.060  35.470  1.00  0.00           H
ATOM   1522  OG1 THR A  98      26.970  72.690  36.720  1.00  0.00           O
ATOM   1523  HG1 THR A  98      27.190  73.450  37.250  1.00  0.00           H
ATOM   1524  CG2 THR A  98      27.370  71.400  34.850  1.00  0.00           C
ATOM   1525 1HG2 THR A  98      26.560  72.010  34.410  1.00  0.00           H
ATOM   1526 2HG2 THR A  98      26.970  70.470  35.310  1.00  0.00           H
ATOM   1527 3HG2 THR A  98      28.060  71.110  34.030  1.00  0.00           H
ATOM   1528  C   THR A  98      30.160  70.870  35.820  1.00  0.00           C
ATOM   1529  O   THR A  98      30.900  71.750  35.350  1.00  0.00           O
ATOM   1530  N   PRO A  99      30.380  69.580  35.530  1.00  0.00           N
ATOM   1531  CD  PRO A  99      29.780  68.400  36.270  1.00  0.00           C
ATOM   1532  HD1 PRO A  99      28.670  68.400  36.160  1.00  0.00           H
ATOM   1533  HD2 PRO A  99      30.060  68.420  37.340  1.00  0.00           H
ATOM   1534  CA  PRO A  99      31.360  69.100  34.590  1.00  0.00           C
ATOM   1535  HA  PRO A  99      32.160  69.830  34.520  1.00  0.00           H
ATOM   1536  CB  PRO A  99      31.740  67.740  35.190  1.00  0.00           C
ATOM   1537  HB1 PRO A  99      32.380  67.900  36.090  1.00  0.00           H
ATOM   1538  HB2 PRO A  99      32.330  67.090  34.520  1.00  0.00           H
ATOM   1539  CG  PRO A  99      30.400  67.190  35.650  1.00  0.00           C
ATOM   1540  HG1 PRO A  99      29.790  66.950  34.750  1.00  0.00           H
ATOM   1541  HG2 PRO A  99      30.510  66.390  36.410  1.00  0.00           H
ATOM   1542  C   PRO A  99      30.730  68.970  33.130  1.00  0.00           C
ATOM   1543  O   PRO A  99      29.560  69.310  32.880  1.00  0.00           O
ATOM   1544  N   LYS A 100      31.500  68.470  32.140  1.00  0.00           N
ATOM   1545  HN  LYS A 100      32.480  68.350  32.270  1.00  0.00           H
ATOM   1546  CA  LYS A 100      31.010  68.090  30.820  1.00  0.00           C
ATOM   1547  HA  LYS A 100      30.220  68.780  30.570  1.00  0.00           H
ATOM   1548  CB  LYS A 100      32.230  68.070  29.880  1.00  0.00           C
ATOM   1549  HB1 LYS A 100      31.920  67.570  28.930  1.00  0.00           H
ATOM   1550  HB2 LYS A 100      33.000  67.420  30.340  1.00  0.00           H
ATOM   1551  CG  LYS A 100      32.980  69.480  29.590  1.00  0.00           C
ATOM   1552  HG1 LYS A 100      33.560  69.270  28.660  1.00  0.00           H
ATOM   1553  HG2 LYS A 100      33.660  69.610  30.450  1.00  0.00           H
ATOM   1554  CD  LYS A 100      32.060  70.700  29.410  1.00  0.00           C
ATOM   1555  HD1 LYS A 100      31.600  71.060  30.360  1.00  0.00           H
ATOM   1556  HD2 LYS A 100      31.200  70.350  28.800  1.00  0.00           H
ATOM   1557  CE  LYS A 100      32.720  71.870  28.660  1.00  0.00           C
ATOM   1558  HE1 LYS A 100      33.580  72.220  29.280  1.00  0.00           H
ATOM   1559  HE2 LYS A 100      32.050  72.760  28.620  1.00  0.00           H
ATOM   1560  NZ  LYS A 100      33.350  71.490  27.390  1.00  0.00           N
ATOM   1561  HZ1 LYS A 100      33.360  72.250  26.680  1.00  0.00           H
ATOM   1562  HZ2 LYS A 100      32.850  70.710  26.910  1.00  0.00           H
ATOM   1563  HZ3 LYS A 100      34.330  71.130  27.460  1.00  0.00           H
ATOM   1564  C   LYS A 100      30.220  66.730  30.960  1.00  0.00           C
ATOM   1565  O   LYS A 100      30.820  65.730  31.280  1.00  0.00           O
ATOM   1566  N   TYR A 101      28.940  66.660  30.640  1.00  0.00           N
ATOM   1567  HN  TYR A 101      28.310  67.380  30.350  1.00  0.00           H
ATOM   1568  CA  TYR A 101      28.160  65.520  31.030  1.00  0.00           C
ATOM   1569  HA  TYR A 101      28.760  64.640  31.210  1.00  0.00           H
ATOM   1570  CB  TYR A 101      27.300  65.850  32.330  1.00  0.00           C
ATOM   1571  HB1 TYR A 101      28.050  66.320  33.000  1.00  0.00           H
ATOM   1572  HB2 TYR A 101      26.810  64.920  32.690  1.00  0.00           H
ATOM   1573  CG  TYR A 101      26.160  66.930  32.200  1.00  0.00           C
ATOM   1574  CD1 TYR A 101      24.960  66.430  31.760  1.00  0.00           C
ATOM   1575  HD1 TYR A 101      24.900  65.370  31.550  1.00  0.00           H
ATOM   1576  CE1 TYR A 101      23.830  67.200  31.630  1.00  0.00           C
ATOM   1577  HE1 TYR A 101      22.910  66.790  31.250  1.00  0.00           H
ATOM   1578  CZ  TYR A 101      23.880  68.570  31.920  1.00  0.00           C
ATOM   1579  OH  TYR A 101      22.750  69.410  31.780  1.00  0.00           O
ATOM   1580  HH  TYR A 101      23.070  70.270  32.070  1.00  0.00           H
ATOM   1581  CD2 TYR A 101      26.210  68.300  32.510  1.00  0.00           C
ATOM   1582  HD2 TYR A 101      27.120  68.790  32.810  1.00  0.00           H
ATOM   1583  CE2 TYR A 101      25.090  69.130  32.340  1.00  0.00           C
ATOM   1584  HE2 TYR A 101      25.160  70.180  32.580  1.00  0.00           H
ATOM   1585  C   TYR A 101      27.290  64.970  29.900  1.00  0.00           C
ATOM   1586  O   TYR A 101      26.940  65.710  28.970  1.00  0.00           O
ATOM   1587  N   LYS A 102      26.980  63.710  29.900  1.00  0.00           N
ATOM   1588  HN  LYS A 102      27.360  63.090  30.580  1.00  0.00           H
ATOM   1589  CA  LYS A 102      25.890  63.080  29.130  1.00  0.00           C
ATOM   1590  HA  LYS A 102      25.110  63.830  29.160  1.00  0.00           H
ATOM   1591  CB  LYS A 102      26.310  62.530  27.670  1.00  0.00           C
ATOM   1592  HB1 LYS A 102      26.650  63.360  27.020  1.00  0.00           H
ATOM   1593  HB2 LYS A 102      25.430  62.140  27.110  1.00  0.00           H
ATOM   1594  CG  LYS A 102      27.470  61.490  27.810  1.00  0.00           C
ATOM   1595  HG1 LYS A 102      27.250  60.650  28.500  1.00  0.00           H
ATOM   1596  HG2 LYS A 102      28.360  61.970  28.260  1.00  0.00           H
ATOM   1597  CD  LYS A 102      27.910  60.890  26.420  1.00  0.00           C
ATOM   1598  HD1 LYS A 102      27.230  60.060  26.140  1.00  0.00           H
ATOM   1599  HD2 LYS A 102      28.910  60.540  26.720  1.00  0.00           H
ATOM   1600  CE  LYS A 102      28.060  61.830  25.180  1.00  0.00           C
ATOM   1601  HE1 LYS A 102      28.750  62.670  25.400  1.00  0.00           H
ATOM   1602  HE2 LYS A 102      27.070  62.290  24.990  1.00  0.00           H
ATOM   1603  NZ  LYS A 102      28.470  61.080  23.990  1.00  0.00           N
ATOM   1604  HZ1 LYS A 102      28.880  60.180  24.320  1.00  0.00           H
ATOM   1605  HZ2 LYS A 102      29.220  61.600  23.500  1.00  0.00           H
ATOM   1606  HZ3 LYS A 102      27.780  60.930  23.220  1.00  0.00           H
ATOM   1607  C   LYS A 102      25.360  61.850  29.860  1.00  0.00           C
ATOM   1608  O   LYS A 102      26.000  61.320  30.710  1.00  0.00           O
ATOM   1609  N   PHE A 103      24.150  61.370  29.460  1.00  0.00           N
ATOM   1610  HN  PHE A 103      23.730  61.690  28.620  1.00  0.00           H
ATOM   1611  CA  PHE A 103      23.470  60.270  30.120  1.00  0.00           C
ATOM   1612  HA  PHE A 103      23.950  60.010  31.050  1.00  0.00           H
ATOM   1613  CB  PHE A 103      22.020  60.620  30.500  1.00  0.00           C
ATOM   1614  HB1 PHE A 103      21.670  59.830  31.190  1.00  0.00           H
ATOM   1615  HB2 PHE A 103      21.350  60.630  29.620  1.00  0.00           H
ATOM   1616  CG  PHE A 103      21.870  61.860  31.380  1.00  0.00           C
ATOM   1617  CD1 PHE A 103      22.900  62.510  32.090  1.00  0.00           C
ATOM   1618  HD1 PHE A 103      23.920  62.160  32.160  1.00  0.00           H
ATOM   1619  CE1 PHE A 103      22.700  63.660  32.790  1.00  0.00           C
ATOM   1620  HE1 PHE A 103      23.500  64.190  33.300  1.00  0.00           H
ATOM   1621  CZ  PHE A 103      21.470  64.290  32.730  1.00  0.00           C
ATOM   1622  HZ  PHE A 103      21.150  65.160  33.280  1.00  0.00           H
ATOM   1623  CD2 PHE A 103      20.600  62.490  31.290  1.00  0.00           C
ATOM   1624  HD2 PHE A 103      19.730  62.080  30.800  1.00  0.00           H
ATOM   1625  CE2 PHE A 103      20.460  63.670  32.090  1.00  0.00           C
ATOM   1626  HE2 PHE A 103      19.490  64.130  32.010  1.00  0.00           H
ATOM   1627  C   PHE A 103      23.590  59.030  29.150  1.00  0.00           C
ATOM   1628  O   PHE A 103      23.210  59.110  27.960  1.00  0.00           O
ATOM   1629  N   VAL A 104      24.100  57.880  29.620  1.00  0.00           N
ATOM   1630  HN  VAL A 104      24.360  57.780  30.570  1.00  0.00           H
ATOM   1631  CA  VAL A 104      24.300  56.680  28.830  1.00  0.00           C
ATOM   1632  HA  VAL A 104      23.800  56.860  27.890  1.00  0.00           H
ATOM   1633  CB  VAL A 104      25.770  56.390  28.440  1.00  0.00           C
ATOM   1634  HB  VAL A 104      26.400  56.150  29.320  1.00  0.00           H
ATOM   1635  CG1 VAL A 104      25.870  55.050  27.610  1.00  0.00           C
ATOM   1636 1HG1 VAL A 104      25.360  55.180  26.630  1.00  0.00           H
ATOM   1637 2HG1 VAL A 104      25.570  54.140  28.190  1.00  0.00           H
ATOM   1638 3HG1 VAL A 104      26.960  54.890  27.500  1.00  0.00           H
ATOM   1639  CG2 VAL A 104      26.290  57.640  27.690  1.00  0.00           C
ATOM   1640 1HG2 VAL A 104      26.130  58.480  28.400  1.00  0.00           H
ATOM   1641 2HG2 VAL A 104      25.770  57.760  26.720  1.00  0.00           H
ATOM   1642 3HG2 VAL A 104      27.390  57.520  27.570  1.00  0.00           H
ATOM   1643  C   VAL A 104      23.610  55.480  29.450  1.00  0.00           C
ATOM   1644  O   VAL A 104      23.670  55.130  30.660  1.00  0.00           O
ATOM   1645  N   ARG A 105      22.880  54.750  28.610  1.00  0.00           N
ATOM   1646  HN  ARG A 105      22.830  54.940  27.630  1.00  0.00           H
ATOM   1647  CA  ARG A 105      22.040  53.650  29.040  1.00  0.00           C
ATOM   1648  HA  ARG A 105      21.620  53.810  30.020  1.00  0.00           H
ATOM   1649  CB  ARG A 105      20.940  53.300  27.970  1.00  0.00           C
ATOM   1650  HB1 ARG A 105      21.440  52.910  27.050  1.00  0.00           H
ATOM   1651  HB2 ARG A 105      20.390  54.210  27.650  1.00  0.00           H
ATOM   1652  CG  ARG A 105      19.970  52.190  28.460  1.00  0.00           C
ATOM   1653  HG1 ARG A 105      20.470  51.360  29.020  1.00  0.00           H
ATOM   1654  HG2 ARG A 105      19.380  51.840  27.590  1.00  0.00           H
ATOM   1655  CD  ARG A 105      18.940  52.660  29.510  1.00  0.00           C
ATOM   1656  HD1 ARG A 105      18.210  53.390  29.100  1.00  0.00           H
ATOM   1657  HD2 ARG A 105      19.420  53.170  30.370  1.00  0.00           H
ATOM   1658  NE  ARG A 105      18.030  51.460  29.900  1.00  0.00           N
ATOM   1659  HE  ARG A 105      18.080  50.560  29.460  1.00  0.00           H
ATOM   1660  CZ  ARG A 105      17.270  51.530  31.030  1.00  0.00           C
ATOM   1661  NH1 ARG A 105      17.070  52.560  31.730  1.00  0.00           N
ATOM   1662 1HH1 ARG A 105      17.390  53.480  31.500  1.00  0.00           H
ATOM   1663 2HH1 ARG A 105      16.660  52.660  32.640  1.00  0.00           H
ATOM   1664  NH2 ARG A 105      16.700  50.360  31.380  1.00  0.00           N
ATOM   1665 1HH2 ARG A 105      16.690  49.570  30.760  1.00  0.00           H
ATOM   1666 2HH2 ARG A 105      16.040  50.450  32.120  1.00  0.00           H
ATOM   1667  C   ARG A 105      23.020  52.430  29.190  1.00  0.00           C
ATOM   1668  O   ARG A 105      23.450  51.800  28.200  1.00  0.00           O
ATOM   1669  N   ILE A 106      23.350  52.010  30.430  1.00  0.00           N
ATOM   1670  HN  ILE A 106      22.990  52.540  31.200  1.00  0.00           H
ATOM   1671  CA  ILE A 106      24.260  50.960  30.660  1.00  0.00           C
ATOM   1672  HA  ILE A 106      25.060  50.970  29.940  1.00  0.00           H
ATOM   1673  CB  ILE A 106      25.090  51.120  31.980  1.00  0.00           C
ATOM   1674  HB  ILE A 106      25.640  52.080  31.840  1.00  0.00           H
ATOM   1675  CG2 ILE A 106      24.180  51.200  33.250  1.00  0.00           C
ATOM   1676 1HG2 ILE A 106      23.490  50.330  33.190  1.00  0.00           H
ATOM   1677 2HG2 ILE A 106      23.550  52.120  33.260  1.00  0.00           H
ATOM   1678 3HG2 ILE A 106      24.800  51.100  34.170  1.00  0.00           H
ATOM   1679  CG1 ILE A 106      26.170  50.010  32.110  1.00  0.00           C
ATOM   1680 1HG1 ILE A 106      26.490  49.800  31.060  1.00  0.00           H
ATOM   1681 2HG1 ILE A 106      25.720  49.100  32.570  1.00  0.00           H
ATOM   1682  CD  ILE A 106      27.400  50.440  32.990  1.00  0.00           C
ATOM   1683  HD1 ILE A 106      28.100  49.590  33.120  1.00  0.00           H
ATOM   1684  HD2 ILE A 106      27.130  50.910  33.960  1.00  0.00           H
ATOM   1685  HD3 ILE A 106      27.940  51.210  32.400  1.00  0.00           H
ATOM   1686  C   ILE A 106      23.690  49.520  30.520  1.00  0.00           C
ATOM   1687  O   ILE A 106      22.700  49.060  31.070  1.00  0.00           O
ATOM   1688  N   GLN A 107      24.220  48.760  29.540  1.00  0.00           N
ATOM   1689  HN  GLN A 107      24.990  49.060  28.990  1.00  0.00           H
ATOM   1690  CA  GLN A 107      23.760  47.410  29.160  1.00  0.00           C
ATOM   1691  HA  GLN A 107      22.690  47.320  29.280  1.00  0.00           H
ATOM   1692  CB  GLN A 107      24.180  46.990  27.690  1.00  0.00           C
ATOM   1693  HB1 GLN A 107      23.760  45.980  27.530  1.00  0.00           H
ATOM   1694  HB2 GLN A 107      25.280  46.900  27.730  1.00  0.00           H
ATOM   1695  CG  GLN A 107      23.860  47.960  26.540  1.00  0.00           C
ATOM   1696  HG1 GLN A 107      24.210  47.540  25.570  1.00  0.00           H
ATOM   1697  HG2 GLN A 107      24.500  48.830  26.780  1.00  0.00           H
ATOM   1698  CD  GLN A 107      22.360  48.270  26.390  1.00  0.00           C
ATOM   1699  OE1 GLN A 107      21.540  47.590  27.020  1.00  0.00           O
ATOM   1700  NE2 GLN A 107      22.020  49.330  25.660  1.00  0.00           N
ATOM   1701 1HE2 GLN A 107      21.100  49.730  25.640  1.00  0.00           H
ATOM   1702 2HE2 GLN A 107      22.760  49.950  25.420  1.00  0.00           H
ATOM   1703  C   GLN A 107      24.580  46.500  30.120  1.00  0.00           C
ATOM   1704  O   GLN A 107      25.720  46.740  30.530  1.00  0.00           O
ATOM   1705  N   PRO A 108      23.980  45.360  30.460  1.00  0.00           N
ATOM   1706  CD  PRO A 108      22.530  45.080  30.290  1.00  0.00           C
ATOM   1707  HD1 PRO A 108      22.280  45.020  29.210  1.00  0.00           H
ATOM   1708  HD2 PRO A 108      21.980  45.930  30.740  1.00  0.00           H
ATOM   1709  CA  PRO A 108      24.670  44.250  31.080  1.00  0.00           C
ATOM   1710  HA  PRO A 108      24.930  44.700  32.030  1.00  0.00           H
ATOM   1711  CB  PRO A 108      23.630  43.130  31.030  1.00  0.00           C
ATOM   1712  HB1 PRO A 108      23.710  42.350  31.820  1.00  0.00           H
ATOM   1713  HB2 PRO A 108      23.680  42.700  30.010  1.00  0.00           H
ATOM   1714  CG  PRO A 108      22.290  43.840  31.170  1.00  0.00           C
ATOM   1715  HG1 PRO A 108      21.380  43.270  30.900  1.00  0.00           H
ATOM   1716  HG2 PRO A 108      22.210  44.260  32.190  1.00  0.00           H
ATOM   1717  C   PRO A 108      26.080  43.850  30.600  1.00  0.00           C
ATOM   1718  O   PRO A 108      26.250  43.720  29.410  1.00  0.00           O
ATOM   1719  N   GLY A 109      27.020  43.620  31.580  1.00  0.00           N
ATOM   1720  HN  GLY A 109      26.660  43.650  32.510  1.00  0.00           H
ATOM   1721  CA  GLY A 109      28.370  43.160  31.310  1.00  0.00           C
ATOM   1722  HA1 GLY A 109      28.400  42.320  30.640  1.00  0.00           H
ATOM   1723  HA2 GLY A 109      28.670  42.850  32.300  1.00  0.00           H
ATOM   1724  C   GLY A 109      29.380  44.250  30.910  1.00  0.00           C
ATOM   1725  O   GLY A 109      30.590  44.030  30.580  1.00  0.00           O
ATOM   1726  N   GLN A 110      29.030  45.440  31.050  1.00  0.00           N
ATOM   1727  HN  GLN A 110      28.050  45.470  31.230  1.00  0.00           H
ATOM   1728  CA  GLN A 110      29.820  46.640  30.970  1.00  0.00           C
ATOM   1729  HA  GLN A 110      30.730  46.540  30.400  1.00  0.00           H
ATOM   1730  CB  GLN A 110      29.010  47.750  30.340  1.00  0.00           C
ATOM   1731  HB1 GLN A 110      29.660  48.640  30.200  1.00  0.00           H
ATOM   1732  HB2 GLN A 110      28.040  48.110  30.730  1.00  0.00           H
ATOM   1733  CG  GLN A 110      28.560  47.350  28.750  1.00  0.00           C
ATOM   1734  HG1 GLN A 110      28.600  48.290  28.150  1.00  0.00           H
ATOM   1735  HG2 GLN A 110      27.500  47.010  28.850  1.00  0.00           H
ATOM   1736  CD  GLN A 110      29.350  46.240  28.030  1.00  0.00           C
ATOM   1737  OE1 GLN A 110      30.540  46.370  27.710  1.00  0.00           O
ATOM   1738  NE2 GLN A 110      28.660  45.140  27.790  1.00  0.00           N
ATOM   1739 1HE2 GLN A 110      29.160  44.500  27.200  1.00  0.00           H
ATOM   1740 2HE2 GLN A 110      27.660  45.220  27.800  1.00  0.00           H
ATOM   1741  C   GLN A 110      30.290  47.150  32.370  1.00  0.00           C
ATOM   1742  O   GLN A 110      29.470  47.130  33.280  1.00  0.00           O
ATOM   1743  N   THR A 111      31.570  47.530  32.520  1.00  0.00           N
ATOM   1744  HN  THR A 111      32.170  47.400  31.740  1.00  0.00           H
ATOM   1745  CA  THR A 111      32.280  47.990  33.750  1.00  0.00           C
ATOM   1746  HA  THR A 111      31.860  47.430  34.570  1.00  0.00           H
ATOM   1747  CB  THR A 111      33.740  47.550  33.780  1.00  0.00           C
ATOM   1748  HB  THR A 111      34.210  48.080  34.630  1.00  0.00           H
ATOM   1749  OG1 THR A 111      34.390  47.820  32.570  1.00  0.00           O
ATOM   1750  HG1 THR A 111      35.320  47.820  32.820  1.00  0.00           H
ATOM   1751  CG2 THR A 111      33.760  46.040  34.040  1.00  0.00           C
ATOM   1752 1HG2 THR A 111      33.230  45.860  35.000  1.00  0.00           H
ATOM   1753 2HG2 THR A 111      34.730  45.540  33.840  1.00  0.00           H
ATOM   1754 3HG2 THR A 111      33.120  45.540  33.270  1.00  0.00           H
ATOM   1755  C   THR A 111      32.050  49.480  33.960  1.00  0.00           C
ATOM   1756  O   THR A 111      32.250  50.330  33.050  1.00  0.00           O
ATOM   1757  N   PHE A 112      31.570  49.790  35.160  1.00  0.00           N
ATOM   1758  HN  PHE A 112      31.570  49.130  35.920  1.00  0.00           H
ATOM   1759  CA  PHE A 112      31.310  51.190  35.490  1.00  0.00           C
ATOM   1760  HA  PHE A 112      32.100  51.800  35.070  1.00  0.00           H
ATOM   1761  CB  PHE A 112      29.780  51.530  35.210  1.00  0.00           C
ATOM   1762  HB1 PHE A 112      29.560  51.190  34.180  1.00  0.00           H
ATOM   1763  HB2 PHE A 112      29.690  52.630  35.250  1.00  0.00           H
ATOM   1764  CG  PHE A 112      28.710  50.980  36.100  1.00  0.00           C
ATOM   1765  CD1 PHE A 112      27.940  51.920  36.830  1.00  0.00           C
ATOM   1766  HD1 PHE A 112      28.140  52.980  36.800  1.00  0.00           H
ATOM   1767  CE1 PHE A 112      27.000  51.430  37.830  1.00  0.00           C
ATOM   1768  HE1 PHE A 112      26.630  52.090  38.590  1.00  0.00           H
ATOM   1769  CZ  PHE A 112      26.680  50.090  37.870  1.00  0.00           C
ATOM   1770  HZ  PHE A 112      25.810  49.790  38.430  1.00  0.00           H
ATOM   1771  CD2 PHE A 112      28.520  49.590  36.290  1.00  0.00           C
ATOM   1772  HD2 PHE A 112      29.180  48.920  35.760  1.00  0.00           H
ATOM   1773  CE2 PHE A 112      27.480  49.190  37.190  1.00  0.00           C
ATOM   1774  HE2 PHE A 112      27.260  48.130  37.190  1.00  0.00           H
ATOM   1775  C   PHE A 112      31.550  51.380  36.970  1.00  0.00           C
ATOM   1776  O   PHE A 112      31.750  50.440  37.710  1.00  0.00           O
ATOM   1777  N   SER A 113      31.740  52.670  37.330  1.00  0.00           N
ATOM   1778  HN  SER A 113      31.490  53.450  36.760  1.00  0.00           H
ATOM   1779  CA  SER A 113      32.290  53.000  38.640  1.00  0.00           C
ATOM   1780  HA  SER A 113      32.710  52.130  39.130  1.00  0.00           H
ATOM   1781  CB  SER A 113      33.360  54.120  38.500  1.00  0.00           C
ATOM   1782  HB1 SER A 113      33.760  54.510  39.460  1.00  0.00           H
ATOM   1783  HB2 SER A 113      32.910  54.960  37.930  1.00  0.00           H
ATOM   1784  OG  SER A 113      34.500  53.670  37.810  1.00  0.00           O
ATOM   1785  HG1 SER A 113      34.200  53.420  36.940  1.00  0.00           H
ATOM   1786  C   SER A 113      31.140  53.470  39.450  1.00  0.00           C
ATOM   1787  O   SER A 113      30.300  54.200  39.010  1.00  0.00           O
ATOM   1788  N   VAL A 114      31.140  52.870  40.650  1.00  0.00           N
ATOM   1789  HN  VAL A 114      31.840  52.270  41.020  1.00  0.00           H
ATOM   1790  CA  VAL A 114      30.030  53.040  41.530  1.00  0.00           C
ATOM   1791  HA  VAL A 114      29.220  53.620  41.090  1.00  0.00           H
ATOM   1792  CB  VAL A 114      29.480  51.690  41.990  1.00  0.00           C
ATOM   1793  HB  VAL A 114      30.300  51.100  42.460  1.00  0.00           H
ATOM   1794  CG1 VAL A 114      28.390  51.970  42.970  1.00  0.00           C
ATOM   1795 1HG1 VAL A 114      28.800  52.410  43.900  1.00  0.00           H
ATOM   1796 2HG1 VAL A 114      27.990  51.000  43.330  1.00  0.00           H
ATOM   1797 3HG1 VAL A 114      27.570  52.630  42.610  1.00  0.00           H
ATOM   1798  CG2 VAL A 114      29.060  50.760  40.830  1.00  0.00           C
ATOM   1799 1HG2 VAL A 114      28.670  49.850  41.330  1.00  0.00           H
ATOM   1800 2HG2 VAL A 114      29.960  50.600  40.210  1.00  0.00           H
ATOM   1801 3HG2 VAL A 114      28.210  51.230  40.280  1.00  0.00           H
ATOM   1802  C   VAL A 114      30.510  53.840  42.780  1.00  0.00           C
ATOM   1803  O   VAL A 114      31.250  53.440  43.700  1.00  0.00           O
ATOM   1804  N   LEU A 115      30.050  55.140  42.840  1.00  0.00           N
ATOM   1805  HN  LEU A 115      29.670  55.550  42.010  1.00  0.00           H
ATOM   1806  CA  LEU A 115      30.370  56.110  43.780  1.00  0.00           C
ATOM   1807  HA  LEU A 115      31.260  55.770  44.280  1.00  0.00           H
ATOM   1808  CB  LEU A 115      30.630  57.410  42.970  1.00  0.00           C
ATOM   1809  HB1 LEU A 115      29.790  57.690  42.290  1.00  0.00           H
ATOM   1810  HB2 LEU A 115      31.490  57.330  42.270  1.00  0.00           H
ATOM   1811  CG  LEU A 115      30.990  58.750  43.770  1.00  0.00           C
ATOM   1812  HG  LEU A 115      30.170  58.940  44.490  1.00  0.00           H
ATOM   1813  CD1 LEU A 115      32.300  58.750  44.480  1.00  0.00           C
ATOM   1814 1HD1 LEU A 115      33.070  58.210  43.890  1.00  0.00           H
ATOM   1815 2HD1 LEU A 115      32.130  58.060  45.340  1.00  0.00           H
ATOM   1816 3HD1 LEU A 115      32.530  59.800  44.770  1.00  0.00           H
ATOM   1817  CD2 LEU A 115      31.000  59.860  42.770  1.00  0.00           C
ATOM   1818 1HD2 LEU A 115      30.070  59.920  42.170  1.00  0.00           H
ATOM   1819 2HD2 LEU A 115      31.840  59.680  42.060  1.00  0.00           H
ATOM   1820 3HD2 LEU A 115      31.040  60.880  43.230  1.00  0.00           H
ATOM   1821  C   LEU A 115      29.250  56.310  44.880  1.00  0.00           C
ATOM   1822  O   LEU A 115      28.130  56.800  44.670  1.00  0.00           O
ATOM   1823  N   ALA A 116      29.670  55.840  46.010  1.00  0.00           N
ATOM   1824  HN  ALA A 116      30.630  55.570  46.110  1.00  0.00           H
ATOM   1825  CA  ALA A 116      28.920  55.900  47.250  1.00  0.00           C
ATOM   1826  HA  ALA A 116      27.880  55.780  46.990  1.00  0.00           H
ATOM   1827  CB  ALA A 116      29.190  54.680  48.150  1.00  0.00           C
ATOM   1828  HB1 ALA A 116      29.090  53.700  47.640  1.00  0.00           H
ATOM   1829  HB2 ALA A 116      28.480  54.730  49.000  1.00  0.00           H
ATOM   1830  HB3 ALA A 116      30.190  54.930  48.580  1.00  0.00           H
ATOM   1831  C   ALA A 116      28.990  57.190  48.020  1.00  0.00           C
ATOM   1832  O   ALA A 116      30.040  57.760  48.320  1.00  0.00           O
ATOM   1833  N   CYS A 117      27.770  57.670  48.270  1.00  0.00           N
ATOM   1834  HN  CYS A 117      26.930  57.170  48.080  1.00  0.00           H
ATOM   1835  CA  CYS A 117      27.450  58.970  48.890  1.00  0.00           C
ATOM   1836  HA  CYS A 117      28.330  59.350  49.390  1.00  0.00           H
ATOM   1837  CB  CYS A 117      26.900  59.970  47.890  1.00  0.00           C
ATOM   1838  HB1 CYS A 117      26.580  60.920  48.380  1.00  0.00           H
ATOM   1839  HB2 CYS A 117      26.020  59.460  47.450  1.00  0.00           H
ATOM   1840  SG  CYS A 117      27.970  60.210  46.430  1.00  0.00           S
ATOM   1841  HG1 CYS A 117      27.680  58.960  46.120  1.00  0.00           H
ATOM   1842  C   CYS A 117      26.500  58.740  50.040  1.00  0.00           C
ATOM   1843  O   CYS A 117      25.450  58.050  49.830  1.00  0.00           O
ATOM   1844  N   TYR A 118      26.790  59.430  51.250  1.00  0.00           N
ATOM   1845  HN  TYR A 118      27.610  59.980  51.360  1.00  0.00           H
ATOM   1846  CA  TYR A 118      25.900  59.450  52.370  1.00  0.00           C
ATOM   1847  HA  TYR A 118      24.940  59.110  51.990  1.00  0.00           H
ATOM   1848  CB  TYR A 118      26.200  58.740  53.650  1.00  0.00           C
ATOM   1849  HB1 TYR A 118      25.530  58.890  54.520  1.00  0.00           H
ATOM   1850  HB2 TYR A 118      27.200  59.020  54.040  1.00  0.00           H
ATOM   1851  CG  TYR A 118      26.160  57.250  53.400  1.00  0.00           C
ATOM   1852  CD1 TYR A 118      24.970  56.520  53.600  1.00  0.00           C
ATOM   1853  HD1 TYR A 118      24.070  56.980  53.980  1.00  0.00           H
ATOM   1854  CE1 TYR A 118      24.940  55.110  53.470  1.00  0.00           C
ATOM   1855  HE1 TYR A 118      23.980  54.620  53.560  1.00  0.00           H
ATOM   1856  CZ  TYR A 118      26.060  54.470  52.970  1.00  0.00           C
ATOM   1857  OH  TYR A 118      25.980  53.130  52.650  1.00  0.00           O
ATOM   1858  HH  TYR A 118      26.710  52.830  52.120  1.00  0.00           H
ATOM   1859  CD2 TYR A 118      27.330  56.520  53.130  1.00  0.00           C
ATOM   1860  HD2 TYR A 118      28.250  57.080  53.090  1.00  0.00           H
ATOM   1861  CE2 TYR A 118      27.250  55.170  52.780  1.00  0.00           C
ATOM   1862  HE2 TYR A 118      28.090  54.620  52.370  1.00  0.00           H
ATOM   1863  C   TYR A 118      25.660  60.900  52.750  1.00  0.00           C
ATOM   1864  O   TYR A 118      26.700  61.600  52.940  1.00  0.00           O
ATOM   1865  N   ASN A 119      24.380  61.390  52.890  1.00  0.00           N
ATOM   1866  HN  ASN A 119      23.610  60.780  52.700  1.00  0.00           H
ATOM   1867  CA  ASN A 119      24.080  62.750  53.420  1.00  0.00           C
ATOM   1868  HA  ASN A 119      23.010  62.890  53.310  1.00  0.00           H
ATOM   1869  CB  ASN A 119      24.530  62.930  54.940  1.00  0.00           C
ATOM   1870  HB1 ASN A 119      24.180  63.890  55.370  1.00  0.00           H
ATOM   1871  HB2 ASN A 119      25.640  62.980  54.940  1.00  0.00           H
ATOM   1872  CG  ASN A 119      23.950  61.760  55.730  1.00  0.00           C
ATOM   1873  OD1 ASN A 119      22.810  61.340  55.690  1.00  0.00           O
ATOM   1874  ND2 ASN A 119      24.750  61.090  56.480  1.00  0.00           N
ATOM   1875 1HD2 ASN A 119      25.690  61.390  56.670  1.00  0.00           H
ATOM   1876 2HD2 ASN A 119      24.380  60.280  56.950  1.00  0.00           H
ATOM   1877  C   ASN A 119      24.700  63.780  52.460  1.00  0.00           C
ATOM   1878  O   ASN A 119      25.290  64.800  52.860  1.00  0.00           O
ATOM   1879  N   GLY A 120      24.600  63.480  51.180  1.00  0.00           N
ATOM   1880  HN  GLY A 120      24.270  62.600  50.860  1.00  0.00           H
ATOM   1881  CA  GLY A 120      25.190  64.320  50.140  1.00  0.00           C
ATOM   1882  HA1 GLY A 120      24.930  65.370  50.190  1.00  0.00           H
ATOM   1883  HA2 GLY A 120      24.740  63.910  49.250  1.00  0.00           H
ATOM   1884  C   GLY A 120      26.660  64.460  50.100  1.00  0.00           C
ATOM   1885  O   GLY A 120      27.270  65.300  49.420  1.00  0.00           O
ATOM   1886  N   SER A 121      27.450  63.530  50.760  1.00  0.00           N
ATOM   1887  HN  SER A 121      27.000  62.780  51.250  1.00  0.00           H
ATOM   1888  CA  SER A 121      28.890  63.570  50.680  1.00  0.00           C
ATOM   1889  HA  SER A 121      29.180  64.370  50.000  1.00  0.00           H
ATOM   1890  CB  SER A 121      29.530  63.770  52.120  1.00  0.00           C
ATOM   1891  HB1 SER A 121      29.260  63.010  52.880  1.00  0.00           H
ATOM   1892  HB2 SER A 121      29.010  64.710  52.410  1.00  0.00           H
ATOM   1893  OG  SER A 121      30.920  63.860  52.200  1.00  0.00           O
ATOM   1894  HG1 SER A 121      31.140  64.760  51.950  1.00  0.00           H
ATOM   1895  C   SER A 121      29.370  62.220  50.270  1.00  0.00           C
ATOM   1896  O   SER A 121      28.920  61.220  50.830  1.00  0.00           O
ATOM   1897  N   PRO A 122      30.350  62.160  49.420  1.00  0.00           N
ATOM   1898  CD  PRO A 122      30.470  63.190  48.330  1.00  0.00           C
ATOM   1899  HD1 PRO A 122      30.780  64.220  48.620  1.00  0.00           H
ATOM   1900  HD2 PRO A 122      29.480  63.110  47.820  1.00  0.00           H
ATOM   1901  CA  PRO A 122      31.080  61.050  48.990  1.00  0.00           C
ATOM   1902  HA  PRO A 122      30.400  60.330  48.560  1.00  0.00           H
ATOM   1903  CB  PRO A 122      32.200  61.640  48.080  1.00  0.00           C
ATOM   1904  HB1 PRO A 122      32.590  60.930  47.320  1.00  0.00           H
ATOM   1905  HB2 PRO A 122      33.020  62.130  48.640  1.00  0.00           H
ATOM   1906  CG  PRO A 122      31.470  62.680  47.280  1.00  0.00           C
ATOM   1907  HG1 PRO A 122      32.090  63.570  47.010  1.00  0.00           H
ATOM   1908  HG2 PRO A 122      30.830  62.390  46.420  1.00  0.00           H
ATOM   1909  C   PRO A 122      31.780  60.220  50.120  1.00  0.00           C
ATOM   1910  O   PRO A 122      32.630  60.770  50.850  1.00  0.00           O
ATOM   1911  N   SER A 123      31.520  58.880  50.110  1.00  0.00           N
ATOM   1912  HN  SER A 123      30.960  58.560  49.350  1.00  0.00           H
ATOM   1913  CA  SER A 123      31.990  57.990  51.110  1.00  0.00           C
ATOM   1914  HA  SER A 123      32.380  58.540  51.950  1.00  0.00           H
ATOM   1915  CB  SER A 123      30.780  57.100  51.600  1.00  0.00           C
ATOM   1916  HB1 SER A 123      30.420  56.660  50.650  1.00  0.00           H
ATOM   1917  HB2 SER A 123      29.990  57.740  52.040  1.00  0.00           H
ATOM   1918  OG  SER A 123      31.080  55.970  52.410  1.00  0.00           O
ATOM   1919  HG1 SER A 123      31.640  56.250  53.140  1.00  0.00           H
ATOM   1920  C   SER A 123      33.030  56.990  50.570  1.00  0.00           C
ATOM   1921  O   SER A 123      34.010  56.610  51.220  1.00  0.00           O
ATOM   1922  N   GLY A 124      32.920  56.550  49.300  1.00  0.00           N
ATOM   1923  HN  GLY A 124      32.220  56.920  48.690  1.00  0.00           H
ATOM   1924  CA  GLY A 124      33.680  55.470  48.660  1.00  0.00           C
ATOM   1925  HA1 GLY A 124      33.300  54.570  49.130  1.00  0.00           H
ATOM   1926  HA2 GLY A 124      34.740  55.650  48.690  1.00  0.00           H
ATOM   1927  C   GLY A 124      33.400  55.350  47.220  1.00  0.00           C
ATOM   1928  O   GLY A 124      32.280  55.700  46.800  1.00  0.00           O
ATOM   1929  N   VAL A 125      34.390  54.890  46.410  1.00  0.00           N
ATOM   1930  HN  VAL A 125      35.340  54.900  46.720  1.00  0.00           H
ATOM   1931  CA  VAL A 125      34.160  54.400  45.020  1.00  0.00           C
ATOM   1932  HA  VAL A 125      33.100  54.460  44.810  1.00  0.00           H
ATOM   1933  CB  VAL A 125      34.860  55.230  43.970  1.00  0.00           C
ATOM   1934  HB  VAL A 125      34.690  56.320  44.120  1.00  0.00           H
ATOM   1935  CG1 VAL A 125      36.360  55.040  43.950  1.00  0.00           C
ATOM   1936 1HG1 VAL A 125      36.860  55.180  44.940  1.00  0.00           H
ATOM   1937 2HG1 VAL A 125      36.720  55.830  43.260  1.00  0.00           H
ATOM   1938 3HG1 VAL A 125      36.600  54.020  43.600  1.00  0.00           H
ATOM   1939  CG2 VAL A 125      34.230  54.900  42.580  1.00  0.00           C
ATOM   1940 1HG2 VAL A 125      34.540  53.890  42.240  1.00  0.00           H
ATOM   1941 2HG2 VAL A 125      34.810  55.410  41.780  1.00  0.00           H
ATOM   1942 3HG2 VAL A 125      33.120  55.040  42.530  1.00  0.00           H
ATOM   1943  C   VAL A 125      34.510  52.890  44.830  1.00  0.00           C
ATOM   1944  O   VAL A 125      35.510  52.390  45.390  1.00  0.00           O
ATOM   1945  N   TYR A 126      33.770  52.060  44.040  1.00  0.00           N
ATOM   1946  HN  TYR A 126      32.930  52.480  43.690  1.00  0.00           H
ATOM   1947  CA  TYR A 126      34.160  50.750  43.700  1.00  0.00           C
ATOM   1948  HA  TYR A 126      35.230  50.610  43.680  1.00  0.00           H
ATOM   1949  CB  TYR A 126      33.560  49.660  44.640  1.00  0.00           C
ATOM   1950  HB1 TYR A 126      33.710  50.040  45.670  1.00  0.00           H
ATOM   1951  HB2 TYR A 126      34.080  48.680  44.550  1.00  0.00           H
ATOM   1952  CG  TYR A 126      32.060  49.320  44.570  1.00  0.00           C
ATOM   1953  CD1 TYR A 126      31.620  48.120  44.110  1.00  0.00           C
ATOM   1954  HD1 TYR A 126      32.350  47.380  43.820  1.00  0.00           H
ATOM   1955  CE1 TYR A 126      30.240  47.820  44.110  1.00  0.00           C
ATOM   1956  HE1 TYR A 126      29.870  46.870  43.760  1.00  0.00           H
ATOM   1957  CZ  TYR A 126      29.310  48.720  44.670  1.00  0.00           C
ATOM   1958  OH  TYR A 126      27.900  48.500  44.880  1.00  0.00           O
ATOM   1959  HH  TYR A 126      27.750  47.550  44.850  1.00  0.00           H
ATOM   1960  CD2 TYR A 126      31.190  50.270  45.120  1.00  0.00           C
ATOM   1961  HD2 TYR A 126      31.520  51.270  45.370  1.00  0.00           H
ATOM   1962  CE2 TYR A 126      29.820  49.930  45.260  1.00  0.00           C
ATOM   1963  HE2 TYR A 126      29.160  50.690  45.640  1.00  0.00           H
ATOM   1964  C   TYR A 126      33.820  50.580  42.300  1.00  0.00           C
ATOM   1965  O   TYR A 126      33.180  51.480  41.730  1.00  0.00           O
ATOM   1966  N   GLN A 127      34.180  49.570  41.600  1.00  0.00           N
ATOM   1967  HN  GLN A 127      34.730  48.870  42.040  1.00  0.00           H
ATOM   1968  CA  GLN A 127      33.930  49.370  40.240  1.00  0.00           C
ATOM   1969  HA  GLN A 127      33.320  50.170  39.840  1.00  0.00           H
ATOM   1970  CB  GLN A 127      35.180  49.380  39.350  1.00  0.00           C
ATOM   1971  HB1 GLN A 127      35.700  50.360  39.240  1.00  0.00           H
ATOM   1972  HB2 GLN A 127      34.850  49.260  38.290  1.00  0.00           H
ATOM   1973  CG  GLN A 127      36.130  48.280  39.640  1.00  0.00           C
ATOM   1974  HG1 GLN A 127      37.010  48.310  38.970  1.00  0.00           H
ATOM   1975  HG2 GLN A 127      35.780  47.270  39.350  1.00  0.00           H
ATOM   1976  CD  GLN A 127      36.550  48.090  41.140  1.00  0.00           C
ATOM   1977  OE1 GLN A 127      36.420  47.060  41.730  1.00  0.00           O
ATOM   1978  NE2 GLN A 127      37.210  49.220  41.580  1.00  0.00           N
ATOM   1979 1HE2 GLN A 127      37.500  49.200  42.540  1.00  0.00           H
ATOM   1980 2HE2 GLN A 127      37.450  50.030  41.040  1.00  0.00           H
ATOM   1981  C   GLN A 127      33.240  48.080  40.030  1.00  0.00           C
ATOM   1982  O   GLN A 127      33.500  47.120  40.740  1.00  0.00           O
ATOM   1983  N   CYS A 128      32.230  47.960  39.180  1.00  0.00           N
ATOM   1984  HN  CYS A 128      32.050  48.750  38.600  1.00  0.00           H
ATOM   1985  CA  CYS A 128      31.360  46.840  39.150  1.00  0.00           C
ATOM   1986  HA  CYS A 128      31.930  45.960  39.400  1.00  0.00           H
ATOM   1987  CB  CYS A 128      30.080  47.080  40.070  1.00  0.00           C
ATOM   1988  HB1 CYS A 128      29.610  47.970  39.600  1.00  0.00           H
ATOM   1989  HB2 CYS A 128      30.370  47.440  41.080  1.00  0.00           H
ATOM   1990  SG  CYS A 128      28.770  45.720  40.190  1.00  0.00           S
ATOM   1991  HG1 CYS A 128      29.310  45.130  41.240  1.00  0.00           H
ATOM   1992  C   CYS A 128      30.950  46.710  37.710  1.00  0.00           C
ATOM   1993  O   CYS A 128      31.410  47.380  36.750  1.00  0.00           O
ATOM   1994  N   ALA A 129      30.070  45.710  37.380  1.00  0.00           N
ATOM   1995  HN  ALA A 129      29.660  45.230  38.150  1.00  0.00           H
ATOM   1996  CA  ALA A 129      29.450  45.600  36.080  1.00  0.00           C
ATOM   1997  HA  ALA A 129      29.360  46.580  35.620  1.00  0.00           H
ATOM   1998  CB  ALA A 129      30.220  44.550  35.250  1.00  0.00           C
ATOM   1999  HB1 ALA A 129      29.600  44.170  34.420  1.00  0.00           H
ATOM   2000  HB2 ALA A 129      30.480  43.720  35.940  1.00  0.00           H
ATOM   2001  HB3 ALA A 129      31.190  45.010  34.960  1.00  0.00           H
ATOM   2002  C   ALA A 129      27.980  45.150  36.260  1.00  0.00           C
ATOM   2003  O   ALA A 129      27.740  44.340  37.140  1.00  0.00           O
ATOM   2004  N   MET A 130      27.000  45.670  35.500  1.00  0.00           N
ATOM   2005  HN  MET A 130      27.060  46.400  34.840  1.00  0.00           H
ATOM   2006  CA  MET A 130      25.680  45.150  35.520  1.00  0.00           C
ATOM   2007  HA  MET A 130      25.300  45.320  36.520  1.00  0.00           H
ATOM   2008  CB  MET A 130      24.820  46.000  34.550  1.00  0.00           C
ATOM   2009  HB1 MET A 130      23.850  45.520  34.300  1.00  0.00           H
ATOM   2010  HB2 MET A 130      25.290  46.160  33.550  1.00  0.00           H
ATOM   2011  CG  MET A 130      24.620  47.440  35.120  1.00  0.00           C
ATOM   2012  HG1 MET A 130      24.170  47.990  34.270  1.00  0.00           H
ATOM   2013  HG2 MET A 130      25.600  47.880  35.400  1.00  0.00           H
ATOM   2014  SD  MET A 130      23.370  47.520  36.410  1.00  0.00           S
ATOM   2015  CE  MET A 130      22.590  49.040  36.080  1.00  0.00           C
ATOM   2016  HE1 MET A 130      21.710  49.060  36.760  1.00  0.00           H
ATOM   2017  HE2 MET A 130      22.150  49.050  35.050  1.00  0.00           H
ATOM   2018  HE3 MET A 130      23.130  50.000  36.200  1.00  0.00           H
ATOM   2019  C   MET A 130      25.430  43.680  35.230  1.00  0.00           C
ATOM   2020  O   MET A 130      25.870  43.190  34.210  1.00  0.00           O
ATOM   2021  N   ARG A 131      24.750  42.900  36.050  1.00  0.00           N
ATOM   2022  HN  ARG A 131      24.280  43.300  36.830  1.00  0.00           H
ATOM   2023  CA  ARG A 131      24.570  41.470  35.950  1.00  0.00           C
ATOM   2024  HA  ARG A 131      25.450  41.060  35.460  1.00  0.00           H
ATOM   2025  CB  ARG A 131      24.300  40.790  37.330  1.00  0.00           C
ATOM   2026  HB1 ARG A 131      24.210  39.690  37.210  1.00  0.00           H
ATOM   2027  HB2 ARG A 131      23.350  41.220  37.710  1.00  0.00           H
ATOM   2028  CG  ARG A 131      25.470  41.070  38.430  1.00  0.00           C
ATOM   2029  HG1 ARG A 131      25.320  40.450  39.340  1.00  0.00           H
ATOM   2030  HG2 ARG A 131      25.340  42.100  38.840  1.00  0.00           H
ATOM   2031  CD  ARG A 131      26.880  40.950  37.890  1.00  0.00           C
ATOM   2032  HD1 ARG A 131      27.650  41.300  38.620  1.00  0.00           H
ATOM   2033  HD2 ARG A 131      26.960  41.580  36.980  1.00  0.00           H
ATOM   2034  NE  ARG A 131      27.050  39.550  37.520  1.00  0.00           N
ATOM   2035  HE  ARG A 131      26.260  38.940  37.620  1.00  0.00           H
ATOM   2036  CZ  ARG A 131      27.970  39.020  36.720  1.00  0.00           C
ATOM   2037  NH1 ARG A 131      29.170  39.530  36.650  1.00  0.00           N
ATOM   2038 1HH1 ARG A 131      29.440  40.330  37.190  1.00  0.00           H
ATOM   2039 2HH1 ARG A 131      29.820  38.870  36.270  1.00  0.00           H
ATOM   2040  NH2 ARG A 131      27.680  37.900  36.060  1.00  0.00           N
ATOM   2041 1HH2 ARG A 131      26.740  37.560  36.170  1.00  0.00           H
ATOM   2042 2HH2 ARG A 131      28.420  37.290  35.780  1.00  0.00           H
ATOM   2043  C   ARG A 131      23.390  41.200  34.930  1.00  0.00           C
ATOM   2044  O   ARG A 131      22.500  42.020  34.810  1.00  0.00           O
ATOM   2045  N   PRO A 132      23.310  40.050  34.300  1.00  0.00           N
ATOM   2046  CD  PRO A 132      24.400  39.060  34.110  1.00  0.00           C
ATOM   2047  HD1 PRO A 132      24.280  38.170  34.770  1.00  0.00           H
ATOM   2048  HD2 PRO A 132      25.370  39.510  34.400  1.00  0.00           H
ATOM   2049  CA  PRO A 132      22.370  39.880  33.180  1.00  0.00           C
ATOM   2050  HA  PRO A 132      22.440  40.750  32.550  1.00  0.00           H
ATOM   2051  CB  PRO A 132      22.810  38.680  32.380  1.00  0.00           C
ATOM   2052  HB1 PRO A 132      22.460  38.840  31.330  1.00  0.00           H
ATOM   2053  HB2 PRO A 132      22.270  37.790  32.770  1.00  0.00           H
ATOM   2054  CG  PRO A 132      24.330  38.720  32.630  1.00  0.00           C
ATOM   2055  HG1 PRO A 132      24.680  37.730  32.280  1.00  0.00           H
ATOM   2056  HG2 PRO A 132      24.780  39.550  32.060  1.00  0.00           H
ATOM   2057  C   PRO A 132      20.920  39.800  33.610  1.00  0.00           C
ATOM   2058  O   PRO A 132      19.970  40.040  32.880  1.00  0.00           O
ATOM   2059  N   ASN A 133      20.650  39.460  34.880  1.00  0.00           N
ATOM   2060  HN  ASN A 133      21.370  39.220  35.530  1.00  0.00           H
ATOM   2061  CA  ASN A 133      19.280  39.320  35.370  1.00  0.00           C
ATOM   2062  HA  ASN A 133      18.630  39.080  34.540  1.00  0.00           H
ATOM   2063  CB  ASN A 133      19.140  38.270  36.460  1.00  0.00           C
ATOM   2064  HB1 ASN A 133      19.500  37.370  35.930  1.00  0.00           H
ATOM   2065  HB2 ASN A 133      18.080  38.200  36.790  1.00  0.00           H
ATOM   2066  CG  ASN A 133      20.000  38.500  37.710  1.00  0.00           C
ATOM   2067  OD1 ASN A 133      20.800  39.490  37.790  1.00  0.00           O
ATOM   2068  ND2 ASN A 133      19.860  37.680  38.710  1.00  0.00           N
ATOM   2069 1HD2 ASN A 133      19.260  36.880  38.630  1.00  0.00           H
ATOM   2070 2HD2 ASN A 133      20.250  37.850  39.610  1.00  0.00           H
ATOM   2071  C   ASN A 133      18.870  40.700  36.010  1.00  0.00           C
ATOM   2072  O   ASN A 133      17.790  40.800  36.620  1.00  0.00           O
ATOM   2073  N   PHE A 134      19.760  41.740  35.790  1.00  0.00           N
ATOM   2074  HN  PHE A 134      20.610  41.590  35.290  1.00  0.00           H
ATOM   2075  CA  PHE A 134      19.600  43.130  36.160  1.00  0.00           C
ATOM   2076  HA  PHE A 134      20.450  43.590  35.660  1.00  0.00           H
ATOM   2077  CB  PHE A 134      18.380  43.980  35.590  1.00  0.00           C
ATOM   2078  HB1 PHE A 134      18.470  44.960  36.110  1.00  0.00           H
ATOM   2079  HB2 PHE A 134      17.440  43.440  35.810  1.00  0.00           H
ATOM   2080  CG  PHE A 134      18.500  44.170  34.120  1.00  0.00           C
ATOM   2081  CD1 PHE A 134      17.700  43.390  33.260  1.00  0.00           C
ATOM   2082  HD1 PHE A 134      17.150  42.530  33.620  1.00  0.00           H
ATOM   2083  CE1 PHE A 134      17.710  43.670  31.880  1.00  0.00           C
ATOM   2084  HE1 PHE A 134      17.200  42.990  31.200  1.00  0.00           H
ATOM   2085  CZ  PHE A 134      18.520  44.690  31.410  1.00  0.00           C
ATOM   2086  HZ  PHE A 134      18.560  44.940  30.360  1.00  0.00           H
ATOM   2087  CD2 PHE A 134      19.200  45.310  33.630  1.00  0.00           C
ATOM   2088  HD2 PHE A 134      19.660  45.930  34.380  1.00  0.00           H
ATOM   2089  CE2 PHE A 134      19.230  45.530  32.250  1.00  0.00           C
ATOM   2090  HE2 PHE A 134      19.690  46.440  31.880  1.00  0.00           H
ATOM   2091  C   PHE A 134      19.920  43.440  37.570  1.00  0.00           C
ATOM   2092  O   PHE A 134      19.500  44.480  38.110  1.00  0.00           O
ATOM   2093  N   THR A 135      20.660  42.510  38.240  1.00  0.00           N
ATOM   2094  HN  THR A 135      20.910  41.610  37.880  1.00  0.00           H
ATOM   2095  CA  THR A 135      21.150  42.780  39.580  1.00  0.00           C
ATOM   2096  HA  THR A 135      20.430  43.420  40.070  1.00  0.00           H
ATOM   2097  CB  THR A 135      21.140  41.540  40.470  1.00  0.00           C
ATOM   2098  HB  THR A 135      20.430  40.810  40.030  1.00  0.00           H
ATOM   2099  OG1 THR A 135      20.930  41.880  41.880  1.00  0.00           O
ATOM   2100  HG1 THR A 135      20.600  41.150  42.400  1.00  0.00           H
ATOM   2101  CG2 THR A 135      22.420  40.620  40.450  1.00  0.00           C
ATOM   2102 1HG2 THR A 135      23.230  41.270  40.830  1.00  0.00           H
ATOM   2103 2HG2 THR A 135      22.590  40.180  39.440  1.00  0.00           H
ATOM   2104 3HG2 THR A 135      22.190  39.770  41.130  1.00  0.00           H
ATOM   2105  C   THR A 135      22.560  43.440  39.430  1.00  0.00           C
ATOM   2106  O   THR A 135      23.140  43.660  38.400  1.00  0.00           O
ATOM   2107  N   ILE A 136      23.150  43.740  40.600  1.00  0.00           N
ATOM   2108  HN  ILE A 136      22.650  43.530  41.440  1.00  0.00           H
ATOM   2109  CA  ILE A 136      24.350  44.550  40.800  1.00  0.00           C
ATOM   2110  HA  ILE A 136      25.090  44.200  40.090  1.00  0.00           H
ATOM   2111  CB  ILE A 136      24.220  46.060  40.810  1.00  0.00           C
ATOM   2112  HB  ILE A 136      23.620  46.370  39.930  1.00  0.00           H
ATOM   2113  CG2 ILE A 136      23.340  46.470  42.040  1.00  0.00           C
ATOM   2114 1HG2 ILE A 136      23.780  46.350  43.050  1.00  0.00           H
ATOM   2115 2HG2 ILE A 136      22.350  45.990  41.880  1.00  0.00           H
ATOM   2116 3HG2 ILE A 136      23.110  47.560  41.970  1.00  0.00           H
ATOM   2117  CG1 ILE A 136      25.510  46.830  40.770  1.00  0.00           C
ATOM   2118 1HG1 ILE A 136      26.130  46.520  39.900  1.00  0.00           H
ATOM   2119 2HG1 ILE A 136      26.120  46.660  41.690  1.00  0.00           H
ATOM   2120  CD  ILE A 136      25.290  48.350  40.780  1.00  0.00           C
ATOM   2121  HD1 ILE A 136      25.200  48.850  41.770  1.00  0.00           H
ATOM   2122  HD2 ILE A 136      24.340  48.560  40.250  1.00  0.00           H
ATOM   2123  HD3 ILE A 136      26.170  48.790  40.270  1.00  0.00           H
ATOM   2124  C   ILE A 136      24.950  44.090  42.080  1.00  0.00           C
ATOM   2125  O   ILE A 136      24.180  43.830  43.040  1.00  0.00           O
ATOM   2126  N   LYS A 137      26.270  44.000  42.240  1.00  0.00           N
ATOM   2127  HN  LYS A 137      26.960  44.060  41.530  1.00  0.00           H
ATOM   2128  CA  LYS A 137      26.890  43.610  43.480  1.00  0.00           C
ATOM   2129  HA  LYS A 137      26.250  42.920  43.990  1.00  0.00           H
ATOM   2130  CB  LYS A 137      28.290  42.980  43.320  1.00  0.00           C
ATOM   2131  HB1 LYS A 137      28.770  42.990  44.320  1.00  0.00           H
ATOM   2132  HB2 LYS A 137      28.920  43.630  42.670  1.00  0.00           H
ATOM   2133  CG  LYS A 137      28.260  41.590  42.550  1.00  0.00           C
ATOM   2134  HG1 LYS A 137      29.270  41.130  42.530  1.00  0.00           H
ATOM   2135  HG2 LYS A 137      28.000  41.840  41.500  1.00  0.00           H
ATOM   2136  CD  LYS A 137      27.160  40.620  43.040  1.00  0.00           C
ATOM   2137  HD1 LYS A 137      27.350  39.610  42.620  1.00  0.00           H
ATOM   2138  HD2 LYS A 137      26.130  40.940  42.800  1.00  0.00           H
ATOM   2139  CE  LYS A 137      27.250  40.470  44.560  1.00  0.00           C
ATOM   2140  HE1 LYS A 137      26.800  41.300  45.140  1.00  0.00           H
ATOM   2141  HE2 LYS A 137      28.320  40.450  44.840  1.00  0.00           H
ATOM   2142  NZ  LYS A 137      26.630  39.160  45.030  1.00  0.00           N
ATOM   2143  HZ1 LYS A 137      27.260  38.470  44.570  1.00  0.00           H
ATOM   2144  HZ2 LYS A 137      25.650  38.960  44.730  1.00  0.00           H
ATOM   2145  HZ3 LYS A 137      26.590  39.210  46.070  1.00  0.00           H
ATOM   2146  C   LYS A 137      26.930  44.780  44.430  1.00  0.00           C
ATOM   2147  O   LYS A 137      27.620  45.760  44.260  1.00  0.00           O
ATOM   2148  N   GLY A 138      26.140  44.760  45.550  1.00  0.00           N
ATOM   2149  HN  GLY A 138      25.410  44.090  45.540  1.00  0.00           H
ATOM   2150  CA  GLY A 138      26.010  45.870  46.510  1.00  0.00           C
ATOM   2151  HA1 GLY A 138      25.240  45.640  47.230  1.00  0.00           H
ATOM   2152  HA2 GLY A 138      25.850  46.830  46.040  1.00  0.00           H
ATOM   2153  C   GLY A 138      27.100  45.980  47.590  1.00  0.00           C
ATOM   2154  O   GLY A 138      27.940  45.070  47.820  1.00  0.00           O
ATOM   2155  N   SER A 139      27.160  47.150  48.150  1.00  0.00           N
ATOM   2156  HN  SER A 139      26.600  47.880  47.760  1.00  0.00           H
ATOM   2157  CA  SER A 139      28.150  47.490  49.160  1.00  0.00           C
ATOM   2158  HA  SER A 139      28.250  46.660  49.840  1.00  0.00           H
ATOM   2159  CB  SER A 139      29.460  47.990  48.530  1.00  0.00           C
ATOM   2160  HB1 SER A 139      29.330  49.000  48.090  1.00  0.00           H
ATOM   2161  HB2 SER A 139      29.810  47.390  47.660  1.00  0.00           H
ATOM   2162  OG  SER A 139      30.520  47.870  49.490  1.00  0.00           O
ATOM   2163  HG1 SER A 139      30.290  48.500  50.170  1.00  0.00           H
ATOM   2164  C   SER A 139      27.630  48.590  50.010  1.00  0.00           C
ATOM   2165  O   SER A 139      28.360  49.520  50.250  1.00  0.00           O
ATOM   2166  N   PHE A 140      26.270  48.580  50.210  1.00  0.00           N
ATOM   2167  HN  PHE A 140      25.740  47.810  49.860  1.00  0.00           H
ATOM   2168  CA  PHE A 140      25.480  49.710  50.640  1.00  0.00           C
ATOM   2169  HA  PHE A 140      26.180  50.500  50.890  1.00  0.00           H
ATOM   2170  CB  PHE A 140      24.610  50.170  49.350  1.00  0.00           C
ATOM   2171  HB1 PHE A 140      23.920  50.990  49.660  1.00  0.00           H
ATOM   2172  HB2 PHE A 140      24.050  49.300  48.950  1.00  0.00           H
ATOM   2173  CG  PHE A 140      25.450  50.730  48.210  1.00  0.00           C
ATOM   2174  CD1 PHE A 140      26.030  52.000  48.310  1.00  0.00           C
ATOM   2175  HD1 PHE A 140      25.950  52.570  49.220  1.00  0.00           H
ATOM   2176  CE1 PHE A 140      26.450  52.630  47.130  1.00  0.00           C
ATOM   2177  HE1 PHE A 140      26.960  53.580  47.120  1.00  0.00           H
ATOM   2178  CZ  PHE A 140      26.420  51.980  45.900  1.00  0.00           C
ATOM   2179  HZ  PHE A 140      26.600  52.590  45.030  1.00  0.00           H
ATOM   2180  CD2 PHE A 140      25.370  50.140  46.970  1.00  0.00           C
ATOM   2181  HD2 PHE A 140      24.920  49.160  46.900  1.00  0.00           H
ATOM   2182  CE2 PHE A 140      25.780  50.760  45.810  1.00  0.00           C
ATOM   2183  HE2 PHE A 140      25.540  50.310  44.860  1.00  0.00           H
ATOM   2184  C   PHE A 140      24.550  49.290  51.790  1.00  0.00           C
ATOM   2185  O   PHE A 140      24.060  48.150  51.900  1.00  0.00           O
ATOM   2186  N   LEU A 141      24.240  50.260  52.730  1.00  0.00           N
ATOM   2187  HN  LEU A 141      24.670  51.160  52.700  1.00  0.00           H
ATOM   2188  CA  LEU A 141      23.360  50.130  53.850  1.00  0.00           C
ATOM   2189  HA  LEU A 141      22.880  49.170  53.720  1.00  0.00           H
ATOM   2190  CB  LEU A 141      24.180  50.130  55.150  1.00  0.00           C
ATOM   2191  HB1 LEU A 141      24.840  49.240  55.220  1.00  0.00           H
ATOM   2192  HB2 LEU A 141      23.450  49.890  55.960  1.00  0.00           H
ATOM   2193  CG  LEU A 141      25.100  51.290  55.590  1.00  0.00           C
ATOM   2194  HG  LEU A 141      25.770  51.360  54.710  1.00  0.00           H
ATOM   2195  CD1 LEU A 141      24.360  52.640  55.840  1.00  0.00           C
ATOM   2196 1HD1 LEU A 141      23.530  52.620  56.580  1.00  0.00           H
ATOM   2197 2HD1 LEU A 141      24.010  53.060  54.870  1.00  0.00           H
ATOM   2198 3HD1 LEU A 141      25.130  53.380  56.150  1.00  0.00           H
ATOM   2199  CD2 LEU A 141      25.910  51.060  56.760  1.00  0.00           C
ATOM   2200 1HD2 LEU A 141      26.630  51.830  57.120  1.00  0.00           H
ATOM   2201 2HD2 LEU A 141      26.660  50.240  56.740  1.00  0.00           H
ATOM   2202 3HD2 LEU A 141      25.180  50.970  57.590  1.00  0.00           H
ATOM   2203  C   LEU A 141      22.300  51.240  53.680  1.00  0.00           C
ATOM   2204  O   LEU A 141      22.600  52.130  52.930  1.00  0.00           O
ATOM   2205  N   ASN A 142      21.130  51.260  54.310  1.00  0.00           N
ATOM   2206  HN  ASN A 142      20.860  50.480  54.870  1.00  0.00           H
ATOM   2207  CA  ASN A 142      20.160  52.370  54.260  1.00  0.00           C
ATOM   2208  HA  ASN A 142      19.800  52.350  53.240  1.00  0.00           H
ATOM   2209  CB  ASN A 142      18.970  51.970  55.220  1.00  0.00           C
ATOM   2210  HB1 ASN A 142      19.500  51.830  56.190  1.00  0.00           H
ATOM   2211  HB2 ASN A 142      18.560  50.970  55.000  1.00  0.00           H
ATOM   2212  CG  ASN A 142      17.830  52.960  55.190  1.00  0.00           C
ATOM   2213  OD1 ASN A 142      17.620  53.600  54.190  1.00  0.00           O
ATOM   2214  ND2 ASN A 142      17.210  53.140  56.350  1.00  0.00           N
ATOM   2215 1HD2 ASN A 142      16.340  53.630  56.400  1.00  0.00           H
ATOM   2216 2HD2 ASN A 142      17.540  52.640  57.150  1.00  0.00           H
ATOM   2217  C   ASN A 142      20.600  53.870  54.250  1.00  0.00           C
ATOM   2218  O   ASN A 142      21.380  54.320  55.140  1.00  0.00           O
ATOM   2219  N   GLY A 143      20.160  54.680  53.240  1.00  0.00           N
ATOM   2220  HN  GLY A 143      19.600  54.220  52.560  1.00  0.00           H
ATOM   2221  CA  GLY A 143      20.220  56.110  53.120  1.00  0.00           C
ATOM   2222  HA1 GLY A 143      20.480  56.570  54.070  1.00  0.00           H
ATOM   2223  HA2 GLY A 143      19.270  56.440  52.740  1.00  0.00           H
ATOM   2224  C   GLY A 143      21.290  56.460  52.150  1.00  0.00           C
ATOM   2225  O   GLY A 143      21.560  57.630  51.960  1.00  0.00           O
ATOM   2226  N   SER A 144      21.870  55.420  51.480  1.00  0.00           N
ATOM   2227  HN  SER A 144      21.700  54.460  51.700  1.00  0.00           H
ATOM   2228  CA  SER A 144      22.710  55.600  50.360  1.00  0.00           C
ATOM   2229  HA  SER A 144      23.430  56.390  50.540  1.00  0.00           H
ATOM   2230  CB  SER A 144      23.660  54.360  50.210  1.00  0.00           C
ATOM   2231  HB1 SER A 144      24.450  54.420  51.000  1.00  0.00           H
ATOM   2232  HB2 SER A 144      24.290  54.220  49.310  1.00  0.00           H
ATOM   2233  OG  SER A 144      22.920  53.190  50.400  1.00  0.00           O
ATOM   2234  HG1 SER A 144      23.120  52.970  51.320  1.00  0.00           H
ATOM   2235  C   SER A 144      22.160  55.920  48.930  1.00  0.00           C
ATOM   2236  O   SER A 144      22.880  56.090  47.960  1.00  0.00           O
ATOM   2237  N   CYM A 145      20.800  56.060  48.840  1.00  0.00           N
ATOM   2238  HN  CYM A 145      20.180  55.980  49.610  1.00  0.00           H
ATOM   2239  CA  CYM A 145      20.100  56.340  47.590  1.00  0.00           C
ATOM   2240  HA  CYM A 145      20.240  55.510  46.910  1.00  0.00           H
ATOM   2241  CB  CYM A 145      18.590  56.370  47.810  1.00  0.00           C
ATOM   2242  HB1 CYM A 145      18.090  56.600  46.850  1.00  0.00           H
ATOM   2243  HB2 CYM A 145      18.340  57.220  48.480  1.00  0.00           H
ATOM   2244  SG  CYM A 145      17.760  54.910  48.640  1.00  0.00           S
ATOM   2245  C   CYM A 145      20.570  57.580  46.840  1.00  0.00           C
ATOM   2246  O   CYM A 145      20.820  58.640  47.390  1.00  0.00           O
ATOM   2247  N   GLY A 146      20.790  57.440  45.510  1.00  0.00           N
ATOM   2248  HN  GLY A 146      20.460  56.620  45.050  1.00  0.00           H
ATOM   2249  CA  GLY A 146      21.430  58.450  44.620  1.00  0.00           C
ATOM   2250  HA1 GLY A 146      21.130  59.440  44.920  1.00  0.00           H
ATOM   2251  HA2 GLY A 146      21.030  58.130  43.670  1.00  0.00           H
ATOM   2252  C   GLY A 146      22.940  58.290  44.520  1.00  0.00           C
ATOM   2253  O   GLY A 146      23.560  59.190  43.960  1.00  0.00           O
ATOM   2254  N   SER A 147      23.530  57.260  45.090  1.00  0.00           N
ATOM   2255  HN  SER A 147      22.950  56.770  45.730  1.00  0.00           H
ATOM   2256  CA  SER A 147      24.830  56.710  44.820  1.00  0.00           C
ATOM   2257  HA  SER A 147      25.460  57.560  45.060  1.00  0.00           H
ATOM   2258  CB  SER A 147      25.360  55.610  45.710  1.00  0.00           C
ATOM   2259  HB1 SER A 147      26.380  55.380  45.350  1.00  0.00           H
ATOM   2260  HB2 SER A 147      24.610  54.800  45.820  1.00  0.00           H
ATOM   2261  OG  SER A 147      25.410  56.130  47.020  1.00  0.00           O
ATOM   2262  HG1 SER A 147      24.520  56.260  47.340  1.00  0.00           H
ATOM   2263  C   SER A 147      24.960  56.340  43.400  1.00  0.00           C
ATOM   2264  O   SER A 147      24.190  55.520  42.820  1.00  0.00           O
ATOM   2265  N   VAL A 148      25.980  56.900  42.680  1.00  0.00           N
ATOM   2266  HN  VAL A 148      26.750  57.300  43.160  1.00  0.00           H
ATOM   2267  CA  VAL A 148      25.970  57.200  41.270  1.00  0.00           C
ATOM   2268  HA  VAL A 148      24.980  56.960  40.910  1.00  0.00           H
ATOM   2269  CB  VAL A 148      26.150  58.700  40.920  1.00  0.00           C
ATOM   2270  HB  VAL A 148      25.350  59.270  41.440  1.00  0.00           H
ATOM   2271  CG1 VAL A 148      27.370  59.270  41.590  1.00  0.00           C
ATOM   2272 1HG1 VAL A 148      27.340  59.270  42.700  1.00  0.00           H
ATOM   2273 2HG1 VAL A 148      27.490  60.340  41.290  1.00  0.00           H
ATOM   2274 3HG1 VAL A 148      28.340  58.810  41.310  1.00  0.00           H
ATOM   2275  CG2 VAL A 148      26.040  59.100  39.440  1.00  0.00           C
ATOM   2276 1HG2 VAL A 148      27.020  58.750  39.050  1.00  0.00           H
ATOM   2277 2HG2 VAL A 148      26.000  60.210  39.410  1.00  0.00           H
ATOM   2278 3HG2 VAL A 148      25.190  58.580  38.940  1.00  0.00           H
ATOM   2279  C   VAL A 148      26.870  56.370  40.490  1.00  0.00           C
ATOM   2280  O   VAL A 148      28.050  56.140  40.860  1.00  0.00           O
ATOM   2281  N   GLY A 149      26.380  55.830  39.410  1.00  0.00           N
ATOM   2282  HN  GLY A 149      25.470  56.170  39.220  1.00  0.00           H
ATOM   2283  CA  GLY A 149      27.050  54.990  38.460  1.00  0.00           C
ATOM   2284  HA1 GLY A 149      26.420  54.220  38.030  1.00  0.00           H
ATOM   2285  HA2 GLY A 149      27.940  54.580  38.900  1.00  0.00           H
ATOM   2286  C   GLY A 149      27.540  55.830  37.290  1.00  0.00           C
ATOM   2287  O   GLY A 149      26.760  56.490  36.630  1.00  0.00           O
ATOM   2288  N   PHE A 150      28.820  55.810  36.950  1.00  0.00           N
ATOM   2289  HN  PHE A 150      29.370  55.180  37.490  1.00  0.00           H
ATOM   2290  CA  PHE A 150      29.350  56.660  35.980  1.00  0.00           C
ATOM   2291  HA  PHE A 150      28.610  56.840  35.220  1.00  0.00           H
ATOM   2292  CB  PHE A 150      29.670  58.040  36.730  1.00  0.00           C
ATOM   2293  HB1 PHE A 150      28.810  58.320  37.370  1.00  0.00           H
ATOM   2294  HB2 PHE A 150      29.800  58.900  36.050  1.00  0.00           H
ATOM   2295  CG  PHE A 150      31.020  58.030  37.490  1.00  0.00           C
ATOM   2296  CD1 PHE A 150      31.100  57.370  38.720  1.00  0.00           C
ATOM   2297  HD1 PHE A 150      30.200  56.970  39.160  1.00  0.00           H
ATOM   2298  CE1 PHE A 150      32.360  57.210  39.290  1.00  0.00           C
ATOM   2299  HE1 PHE A 150      32.410  56.570  40.160  1.00  0.00           H
ATOM   2300  CZ  PHE A 150      33.530  57.780  38.710  1.00  0.00           C
ATOM   2301  HZ  PHE A 150      34.490  57.610  39.160  1.00  0.00           H
ATOM   2302  CD2 PHE A 150      32.170  58.510  36.870  1.00  0.00           C
ATOM   2303  HD2 PHE A 150      32.090  59.110  35.970  1.00  0.00           H
ATOM   2304  CE2 PHE A 150      33.390  58.390  37.500  1.00  0.00           C
ATOM   2305  HE2 PHE A 150      34.270  58.740  37.000  1.00  0.00           H
ATOM   2306  C   PHE A 150      30.560  56.060  35.250  1.00  0.00           C
ATOM   2307  O   PHE A 150      31.210  55.050  35.620  1.00  0.00           O
ATOM   2308  N   ASN A 151      30.950  56.790  34.170  1.00  0.00           N
ATOM   2309  HN  ASN A 151      30.250  57.420  33.850  1.00  0.00           H
ATOM   2310  CA  ASN A 151      32.210  56.550  33.390  1.00  0.00           C
ATOM   2311  HA  ASN A 151      32.870  56.130  34.130  1.00  0.00           H
ATOM   2312  CB  ASN A 151      31.960  55.660  32.110  1.00  0.00           C
ATOM   2313  HB1 ASN A 151      32.940  55.520  31.620  1.00  0.00           H
ATOM   2314  HB2 ASN A 151      31.320  56.160  31.350  1.00  0.00           H
ATOM   2315  CG  ASN A 151      31.370  54.330  32.500  1.00  0.00           C
ATOM   2316  OD1 ASN A 151      30.140  54.270  32.330  1.00  0.00           O
ATOM   2317  ND2 ASN A 151      32.160  53.330  32.790  1.00  0.00           N
ATOM   2318 1HD2 ASN A 151      31.820  52.390  32.810  1.00  0.00           H
ATOM   2319 2HD2 ASN A 151      33.120  53.620  32.820  1.00  0.00           H
ATOM   2320  C   ASN A 151      32.810  57.890  32.950  1.00  0.00           C
ATOM   2321  O   ASN A 151      32.050  58.860  33.030  1.00  0.00           O
ATOM   2322  N   ILE A 152      34.040  57.910  32.580  1.00  0.00           N
ATOM   2323  HN  ILE A 152      34.640  57.120  32.690  1.00  0.00           H
ATOM   2324  CA  ILE A 152      34.780  59.120  32.120  1.00  0.00           C
ATOM   2325  HA  ILE A 152      34.010  59.800  31.780  1.00  0.00           H
ATOM   2326  CB  ILE A 152      35.580  59.810  33.140  1.00  0.00           C
ATOM   2327  HB  ILE A 152      36.310  59.070  33.540  1.00  0.00           H
ATOM   2328  CG2 ILE A 152      36.350  61.000  32.470  1.00  0.00           C
ATOM   2329 1HG2 ILE A 152      36.810  61.720  33.180  1.00  0.00           H
ATOM   2330 2HG2 ILE A 152      35.610  61.620  31.910  1.00  0.00           H
ATOM   2331 3HG2 ILE A 152      37.070  60.800  31.650  1.00  0.00           H
ATOM   2332  CG1 ILE A 152      34.640  60.390  34.270  1.00  0.00           C
ATOM   2333 1HG1 ILE A 152      33.990  59.510  34.450  1.00  0.00           H
ATOM   2334 2HG1 ILE A 152      34.060  61.260  33.890  1.00  0.00           H
ATOM   2335  CD  ILE A 152      35.310  60.900  35.600  1.00  0.00           C
ATOM   2336  HD1 ILE A 152      34.480  60.780  36.320  1.00  0.00           H
ATOM   2337  HD2 ILE A 152      35.630  61.960  35.590  1.00  0.00           H
ATOM   2338  HD3 ILE A 152      36.100  60.190  35.920  1.00  0.00           H
ATOM   2339  C   ILE A 152      35.630  58.800  30.900  1.00  0.00           C
ATOM   2340  O   ILE A 152      36.430  57.860  30.790  1.00  0.00           O
ATOM   2341  N   ASP A 153      35.280  59.570  29.840  1.00  0.00           N
ATOM   2342  HN  ASP A 153      34.520  60.180  30.050  1.00  0.00           H
ATOM   2343  CA  ASP A 153      35.930  59.520  28.580  1.00  0.00           C
ATOM   2344  HA  ASP A 153      36.890  59.040  28.680  1.00  0.00           H
ATOM   2345  CB  ASP A 153      35.000  59.130  27.470  1.00  0.00           C
ATOM   2346  HB1 ASP A 153      35.350  59.540  26.500  1.00  0.00           H
ATOM   2347  HB2 ASP A 153      34.000  59.540  27.720  1.00  0.00           H
ATOM   2348  CG  ASP A 153      34.940  57.610  27.400  1.00  0.00           C
ATOM   2349  OD1 ASP A 153      35.960  56.870  27.470  1.00  0.00           O
ATOM   2350  OD2 ASP A 153      33.790  57.160  27.250  1.00  0.00           O
ATOM   2351  C   ASP A 153      36.380  60.980  28.300  1.00  0.00           C
ATOM   2352  O   ASP A 153      35.540  61.860  28.160  1.00  0.00           O
ATOM   2353  N   TYR A 154      37.710  61.220  28.100  1.00  0.00           N
ATOM   2354  HN  TYR A 154      38.520  60.640  28.170  1.00  0.00           H
ATOM   2355  CA  TYR A 154      38.340  62.520  28.010  1.00  0.00           C
ATOM   2356  HA  TYR A 154      39.380  62.290  28.140  1.00  0.00           H
ATOM   2357  CB  TYR A 154      38.160  63.240  26.680  1.00  0.00           C
ATOM   2358  HB1 TYR A 154      38.900  64.060  26.570  1.00  0.00           H
ATOM   2359  HB2 TYR A 154      37.090  63.520  26.560  1.00  0.00           H
ATOM   2360  CG  TYR A 154      38.600  62.330  25.600  1.00  0.00           C
ATOM   2361  CD1 TYR A 154      39.800  61.590  25.730  1.00  0.00           C
ATOM   2362  HD1 TYR A 154      40.490  61.830  26.530  1.00  0.00           H
ATOM   2363  CE1 TYR A 154      40.060  60.550  24.840  1.00  0.00           C
ATOM   2364  HE1 TYR A 154      40.980  59.980  24.830  1.00  0.00           H
ATOM   2365  CZ  TYR A 154      39.050  60.180  23.950  1.00  0.00           C
ATOM   2366  OH  TYR A 154      39.120  59.000  23.200  1.00  0.00           O
ATOM   2367  HH  TYR A 154      38.220  58.740  22.990  1.00  0.00           H
ATOM   2368  CD2 TYR A 154      37.640  61.970  24.590  1.00  0.00           C
ATOM   2369  HD2 TYR A 154      36.670  62.430  24.660  1.00  0.00           H
ATOM   2370  CE2 TYR A 154      37.810  60.890  23.800  1.00  0.00           C
ATOM   2371  HE2 TYR A 154      37.030  60.610  23.100  1.00  0.00           H
ATOM   2372  C   TYR A 154      37.930  63.350  29.240  1.00  0.00           C
ATOM   2373  O   TYR A 154      38.070  62.880  30.370  1.00  0.00           O
ATOM   2374  N   ASP A 155      37.320  64.510  29.000  1.00  0.00           N
ATOM   2375  HN  ASP A 155      37.140  64.830  28.070  1.00  0.00           H
ATOM   2376  CA  ASP A 155      36.860  65.380  30.070  1.00  0.00           C
ATOM   2377  HA  ASP A 155      37.500  65.120  30.900  1.00  0.00           H
ATOM   2378  CB  ASP A 155      37.010  66.890  29.680  1.00  0.00           C
ATOM   2379  HB1 ASP A 155      36.500  67.440  30.500  1.00  0.00           H
ATOM   2380  HB2 ASP A 155      36.520  67.090  28.700  1.00  0.00           H
ATOM   2381  CG  ASP A 155      38.500  67.210  29.650  1.00  0.00           C
ATOM   2382  OD1 ASP A 155      39.300  66.620  30.390  1.00  0.00           O
ATOM   2383  OD2 ASP A 155      38.870  68.170  28.870  1.00  0.00           O
ATOM   2384  C   ASP A 155      35.440  65.050  30.550  1.00  0.00           C
ATOM   2385  O   ASP A 155      34.980  65.340  31.680  1.00  0.00           O
ATOM   2386  N   CYS A 156      34.760  64.360  29.590  1.00  0.00           N
ATOM   2387  HN  CYS A 156      35.110  64.250  28.660  1.00  0.00           H
ATOM   2388  CA  CYS A 156      33.280  64.120  29.730  1.00  0.00           C
ATOM   2389  HA  CYS A 156      33.060  65.100  30.130  1.00  0.00           H
ATOM   2390  CB  CYS A 156      32.600  63.910  28.320  1.00  0.00           C
ATOM   2391  HB1 CYS A 156      33.030  63.030  27.810  1.00  0.00           H
ATOM   2392  HB2 CYS A 156      32.880  64.790  27.710  1.00  0.00           H
ATOM   2393  SG  CYS A 156      30.740  63.840  28.350  1.00  0.00           S
ATOM   2394  HG1 CYS A 156      30.610  62.610  28.830  1.00  0.00           H
ATOM   2395  C   CYS A 156      32.850  63.000  30.560  1.00  0.00           C
ATOM   2396  O   CYS A 156      33.310  61.840  30.450  1.00  0.00           O
ATOM   2397  N   VAL A 157      32.090  63.260  31.560  1.00  0.00           N
ATOM   2398  HN  VAL A 157      31.800  64.210  31.600  1.00  0.00           H
ATOM   2399  CA  VAL A 157      31.470  62.330  32.420  1.00  0.00           C
ATOM   2400  HA  VAL A 157      32.150  61.530  32.700  1.00  0.00           H
ATOM   2401  CB  VAL A 157      31.140  63.010  33.720  1.00  0.00           C
ATOM   2402  HB  VAL A 157      30.180  63.570  33.640  1.00  0.00           H
ATOM   2403  CG1 VAL A 157      30.930  61.940  34.820  1.00  0.00           C
ATOM   2404 1HG1 VAL A 157      31.810  61.270  34.940  1.00  0.00           H
ATOM   2405 2HG1 VAL A 157      30.170  61.170  34.580  1.00  0.00           H
ATOM   2406 3HG1 VAL A 157      30.550  62.380  35.770  1.00  0.00           H
ATOM   2407  CG2 VAL A 157      32.260  64.040  34.110  1.00  0.00           C
ATOM   2408 1HG2 VAL A 157      33.260  63.570  34.190  1.00  0.00           H
ATOM   2409 2HG2 VAL A 157      31.980  64.480  35.090  1.00  0.00           H
ATOM   2410 3HG2 VAL A 157      32.350  64.910  33.420  1.00  0.00           H
ATOM   2411  C   VAL A 157      30.210  61.750  31.770  1.00  0.00           C
ATOM   2412  O   VAL A 157      29.370  62.440  31.180  1.00  0.00           O
ATOM   2413  N   SER A 158      30.020  60.410  31.830  1.00  0.00           N
ATOM   2414  HN  SER A 158      30.750  59.860  32.230  1.00  0.00           H
ATOM   2415  CA  SER A 158      28.900  59.620  31.380  1.00  0.00           C
ATOM   2416  HA  SER A 158      28.120  60.190  30.880  1.00  0.00           H
ATOM   2417  CB  SER A 158      29.290  58.290  30.640  1.00  0.00           C
ATOM   2418  HB1 SER A 158      28.660  57.420  30.930  1.00  0.00           H
ATOM   2419  HB2 SER A 158      30.290  57.980  31.010  1.00  0.00           H
ATOM   2420  OG  SER A 158      29.450  58.480  29.270  1.00  0.00           O
ATOM   2421  HG1 SER A 158      30.140  59.140  29.150  1.00  0.00           H
ATOM   2422  C   SER A 158      28.220  59.220  32.650  1.00  0.00           C
ATOM   2423  O   SER A 158      28.760  58.570  33.590  1.00  0.00           O
ATOM   2424  N   PHE A 159      26.950  59.680  32.800  1.00  0.00           N
ATOM   2425  HN  PHE A 159      26.520  60.170  32.040  1.00  0.00           H
ATOM   2426  CA  PHE A 159      26.100  59.410  33.880  1.00  0.00           C
ATOM   2427  HA  PHE A 159      26.720  59.030  34.680  1.00  0.00           H
ATOM   2428  CB  PHE A 159      25.300  60.650  34.440  1.00  0.00           C
ATOM   2429  HB1 PHE A 159      24.440  60.380  35.080  1.00  0.00           H
ATOM   2430  HB2 PHE A 159      24.930  61.310  33.630  1.00  0.00           H
ATOM   2431  CG  PHE A 159      26.260  61.480  35.240  1.00  0.00           C
ATOM   2432  CD1 PHE A 159      26.810  62.590  34.660  1.00  0.00           C
ATOM   2433  HD1 PHE A 159      26.550  62.820  33.640  1.00  0.00           H
ATOM   2434  CE1 PHE A 159      27.780  63.340  35.370  1.00  0.00           C
ATOM   2435  HE1 PHE A 159      28.260  64.240  35.040  1.00  0.00           H
ATOM   2436  CZ  PHE A 159      28.160  62.980  36.710  1.00  0.00           C
ATOM   2437  HZ  PHE A 159      28.880  63.590  37.250  1.00  0.00           H
ATOM   2438  CD2 PHE A 159      26.660  61.080  36.490  1.00  0.00           C
ATOM   2439  HD2 PHE A 159      26.130  60.280  36.960  1.00  0.00           H
ATOM   2440  CE2 PHE A 159      27.500  61.870  37.310  1.00  0.00           C
ATOM   2441  HE2 PHE A 159      27.680  61.740  38.370  1.00  0.00           H
ATOM   2442  C   PHE A 159      25.220  58.220  33.470  1.00  0.00           C
ATOM   2443  O   PHE A 159      24.710  58.290  32.340  1.00  0.00           O
ATOM   2444  N   CYS A 160      25.080  57.150  34.250  1.00  0.00           N
ATOM   2445  HN  CYS A 160      25.580  57.130  35.110  1.00  0.00           H
ATOM   2446  CA  CYS A 160      24.490  55.900  33.770  1.00  0.00           C
ATOM   2447  HA  CYS A 160      24.160  55.970  32.740  1.00  0.00           H
ATOM   2448  CB  CYS A 160      25.570  54.780  33.780  1.00  0.00           C
ATOM   2449  HB1 CYS A 160      25.030  53.820  33.630  1.00  0.00           H
ATOM   2450  HB2 CYS A 160      26.060  54.780  34.770  1.00  0.00           H
ATOM   2451  SG  CYS A 160      26.850  54.980  32.450  1.00  0.00           S
ATOM   2452  HG1 CYS A 160      26.760  56.300  32.550  1.00  0.00           H
ATOM   2453  C   CYS A 160      23.390  55.470  34.820  1.00  0.00           C
ATOM   2454  O   CYS A 160      22.290  55.070  34.390  1.00  0.00           O
ATOM   2455  N   TYR A 161      23.730  55.320  36.090  1.00  0.00           N
ATOM   2456  HN  TYR A 161      24.540  55.570  36.620  1.00  0.00           H
ATOM   2457  CA  TYR A 161      22.940  54.650  37.060  1.00  0.00           C
ATOM   2458  HA  TYR A 161      21.930  54.640  36.670  1.00  0.00           H
ATOM   2459  CB  TYR A 161      23.480  53.120  37.100  1.00  0.00           C
ATOM   2460  HB1 TYR A 161      24.580  53.130  36.920  1.00  0.00           H
ATOM   2461  HB2 TYR A 161      23.000  52.590  36.250  1.00  0.00           H
ATOM   2462  CG  TYR A 161      23.170  52.390  38.420  1.00  0.00           C
ATOM   2463  CD1 TYR A 161      21.960  51.710  38.580  1.00  0.00           C
ATOM   2464  HD1 TYR A 161      21.400  51.650  37.660  1.00  0.00           H
ATOM   2465  CE1 TYR A 161      21.700  50.960  39.710  1.00  0.00           C
ATOM   2466  HE1 TYR A 161      20.810  50.360  39.840  1.00  0.00           H
ATOM   2467  CZ  TYR A 161      22.610  51.000  40.770  1.00  0.00           C
ATOM   2468  OH  TYR A 161      22.210  50.350  41.970  1.00  0.00           O
ATOM   2469  HH  TYR A 161      21.680  49.620  41.630  1.00  0.00           H
ATOM   2470  CD2 TYR A 161      24.030  52.530  39.530  1.00  0.00           C
ATOM   2471  HD2 TYR A 161      24.930  53.130  39.500  1.00  0.00           H
ATOM   2472  CE2 TYR A 161      23.750  51.830  40.720  1.00  0.00           C
ATOM   2473  HE2 TYR A 161      24.310  51.960  41.640  1.00  0.00           H
ATOM   2474  C   TYR A 161      22.830  55.360  38.360  1.00  0.00           C
ATOM   2475  O   TYR A 161      23.680  55.920  39.010  1.00  0.00           O
ATOM   2476  N   MET A 162      21.520  55.400  38.810  1.00  0.00           N
ATOM   2477  HN  MET A 162      20.840  54.880  38.290  1.00  0.00           H
ATOM   2478  CA  MET A 162      21.080  55.910  40.070  1.00  0.00           C
ATOM   2479  HA  MET A 162      21.850  56.480  40.580  1.00  0.00           H
ATOM   2480  CB  MET A 162      19.890  56.960  39.810  1.00  0.00           C
ATOM   2481  HB1 MET A 162      19.110  56.370  39.280  1.00  0.00           H
ATOM   2482  HB2 MET A 162      20.210  57.610  38.960  1.00  0.00           H
ATOM   2483  CG  MET A 162      19.520  57.670  41.070  1.00  0.00           C
ATOM   2484  HG1 MET A 162      20.290  58.440  41.280  1.00  0.00           H
ATOM   2485  HG2 MET A 162      19.480  56.880  41.860  1.00  0.00           H
ATOM   2486  SD  MET A 162      17.840  58.440  41.090  1.00  0.00           S
ATOM   2487  CE  MET A 162      18.490  59.850  40.190  1.00  0.00           C
ATOM   2488  HE1 MET A 162      17.590  60.480  40.020  1.00  0.00           H
ATOM   2489  HE2 MET A 162      18.820  59.680  39.150  1.00  0.00           H
ATOM   2490  HE3 MET A 162      19.180  60.360  40.890  1.00  0.00           H
ATOM   2491  C   MET A 162      20.610  54.800  41.020  1.00  0.00           C
ATOM   2492  O   MET A 162      19.580  54.150  40.750  1.00  0.00           O
ATOM   2493  N   HSD A 163      21.330  54.630  42.130  1.00  0.00           N
ATOM   2494  HN  HSD A 163      22.170  55.150  42.220  1.00  0.00           H
ATOM   2495  CA  HSD A 163      21.070  53.620  43.150  1.00  0.00           C
ATOM   2496  HA  HSD A 163      20.880  52.700  42.620  1.00  0.00           H
ATOM   2497  CB  HSD A 163      22.320  53.380  44.010  1.00  0.00           C
ATOM   2498  HB1 HSD A 163      22.380  54.310  44.610  1.00  0.00           H
ATOM   2499  HB2 HSD A 163      23.270  53.340  43.430  1.00  0.00           H
ATOM   2500  ND1 HSD A 163      22.230  50.980  44.750  1.00  0.00           N
ATOM   2501  HD1 HSD A 163      22.300  50.560  43.840  1.00  0.00           H
ATOM   2502  CG  HSD A 163      22.170  52.340  45.080  1.00  0.00           C
ATOM   2503  CE1 HSD A 163      22.320  50.310  45.940  1.00  0.00           C
ATOM   2504  HE1 HSD A 163      22.480  49.240  45.960  1.00  0.00           H
ATOM   2505  NE2 HSD A 163      22.270  51.160  46.970  1.00  0.00           N
ATOM   2506  CD2 HSD A 163      22.130  52.430  46.400  1.00  0.00           C
ATOM   2507  HD2 HSD A 163      22.060  53.270  47.080  1.00  0.00           H
ATOM   2508  C   HSD A 163      19.840  53.820  44.060  1.00  0.00           C
ATOM   2509  O   HSD A 163      19.460  54.940  44.430  1.00  0.00           O
ATOM   2510  N   HSP A 164      19.180  52.700  44.500  1.00  0.00           N
ATOM   2511  HN  HSP A 164      19.270  51.820  44.050  1.00  0.00           H
ATOM   2512  CA  HSP A 164      18.050  52.840  45.430  1.00  0.00           C
ATOM   2513  HA  HSP A 164      18.000  53.780  45.950  1.00  0.00           H
ATOM   2514  CB  HSP A 164      16.720  52.790  44.670  1.00  0.00           C
ATOM   2515  HB1 HSP A 164      15.990  53.060  45.460  1.00  0.00           H
ATOM   2516  HB2 HSP A 164      16.540  51.790  44.210  1.00  0.00           H
ATOM   2517  CD2 HSP A 164      17.090  53.820  42.330  1.00  0.00           C
ATOM   2518  HD2 HSP A 164      17.600  53.000  41.860  1.00  0.00           H
ATOM   2519  CG  HSP A 164      16.650  53.780  43.600  1.00  0.00           C
ATOM   2520  NE2 HSP A 164      16.700  55.020  41.760  1.00  0.00           N
ATOM   2521  HE2 HSP A 164      16.760  55.350  40.810  1.00  0.00           H
ATOM   2522  ND1 HSP A 164      16.020  55.000  43.790  1.00  0.00           N
ATOM   2523  HD1 HSP A 164      15.620  55.220  44.680  1.00  0.00           H
ATOM   2524  CE1 HSP A 164      16.030  55.680  42.700  1.00  0.00           C
ATOM   2525  HE1 HSP A 164      15.620  56.660  42.650  1.00  0.00           H
ATOM   2526  C   HSP A 164      18.200  51.650  46.390  1.00  0.00           C
ATOM   2527  O   HSP A 164      18.760  50.620  45.960  1.00  0.00           O
ATOM   2528  N   MET A 165      17.770  51.770  47.670  1.00  0.00           N
ATOM   2529  HN  MET A 165      17.450  52.650  48.040  1.00  0.00           H
ATOM   2530  CA  MET A 165      17.640  50.810  48.840  1.00  0.00           C
ATOM   2531  HA  MET A 165      18.610  50.770  49.320  1.00  0.00           H
ATOM   2532  CB  MET A 165      16.540  51.400  49.810  1.00  0.00           C
ATOM   2533  HB1 MET A 165      15.660  51.320  49.150  1.00  0.00           H
ATOM   2534  HB2 MET A 165      16.680  52.460  50.120  1.00  0.00           H
ATOM   2535  CG  MET A 165      16.100  50.550  50.930  1.00  0.00           C
ATOM   2536  HG1 MET A 165      16.150  49.460  50.720  1.00  0.00           H
ATOM   2537  HG2 MET A 165      15.030  50.770  51.120  1.00  0.00           H
ATOM   2538  SD  MET A 165      17.150  50.840  52.340  1.00  0.00           S
ATOM   2539  CE  MET A 165      16.310  49.630  53.440  1.00  0.00           C
ATOM   2540  HE1 MET A 165      16.640  48.600  53.210  1.00  0.00           H
ATOM   2541  HE2 MET A 165      15.220  49.560  53.240  1.00  0.00           H
ATOM   2542  HE3 MET A 165      16.540  49.770  54.520  1.00  0.00           H
ATOM   2543  C   MET A 165      17.380  49.360  48.400  1.00  0.00           C
ATOM   2544  O   MET A 165      16.640  49.080  47.420  1.00  0.00           O
ATOM   2545  N   GLU A 166      17.960  48.410  49.130  1.00  0.00           N
ATOM   2546  HN  GLU A 166      18.610  48.790  49.770  1.00  0.00           H
ATOM   2547  CA  GLU A 166      17.620  47.040  49.030  1.00  0.00           C
ATOM   2548  HA  GLU A 166      17.880  46.830  48.010  1.00  0.00           H
ATOM   2549  CB  GLU A 166      18.630  46.230  49.900  1.00  0.00           C
ATOM   2550  HB1 GLU A 166      18.650  46.720  50.900  1.00  0.00           H
ATOM   2551  HB2 GLU A 166      19.680  46.410  49.570  1.00  0.00           H
ATOM   2552  CG  GLU A 166      18.350  44.730  50.010  1.00  0.00           C
ATOM   2553  HG1 GLU A 166      18.400  44.140  49.060  1.00  0.00           H
ATOM   2554  HG2 GLU A 166      17.360  44.490  50.440  1.00  0.00           H
ATOM   2555  CD  GLU A 166      19.290  44.210  51.070  1.00  0.00           C
ATOM   2556  OE1 GLU A 166      18.870  43.770  52.130  1.00  0.00           O
ATOM   2557  OE2 GLU A 166      20.450  44.110  50.770  1.00  0.00           O
ATOM   2558  C   GLU A 166      16.140  46.620  49.200  1.00  0.00           C
ATOM   2559  O   GLU A 166      15.450  47.140  50.070  1.00  0.00           O
ATOM   2560  N   LEU A 167      15.650  45.700  48.310  1.00  0.00           N
ATOM   2561  HN  LEU A 167      16.320  45.250  47.720  1.00  0.00           H
ATOM   2562  CA  LEU A 167      14.330  45.190  48.210  1.00  0.00           C
ATOM   2563  HA  LEU A 167      13.690  45.910  48.710  1.00  0.00           H
ATOM   2564  CB  LEU A 167      13.970  44.970  46.740  1.00  0.00           C
ATOM   2565  HB1 LEU A 167      12.880  44.740  46.700  1.00  0.00           H
ATOM   2566  HB2 LEU A 167      14.460  44.050  46.360  1.00  0.00           H
ATOM   2567  CG  LEU A 167      14.080  46.260  45.880  1.00  0.00           C
ATOM   2568  HG  LEU A 167      15.090  46.720  45.940  1.00  0.00           H
ATOM   2569  CD1 LEU A 167      13.960  45.820  44.420  1.00  0.00           C
ATOM   2570 1HD1 LEU A 167      12.990  45.360  44.150  1.00  0.00           H
ATOM   2571 2HD1 LEU A 167      14.640  44.950  44.250  1.00  0.00           H
ATOM   2572 3HD1 LEU A 167      14.190  46.690  43.770  1.00  0.00           H
ATOM   2573  CD2 LEU A 167      12.940  47.210  46.120  1.00  0.00           C
ATOM   2574 1HD2 LEU A 167      12.020  46.590  46.190  1.00  0.00           H
ATOM   2575 2HD2 LEU A 167      13.010  48.040  45.380  1.00  0.00           H
ATOM   2576 3HD2 LEU A 167      13.040  47.600  47.150  1.00  0.00           H
ATOM   2577  C   LEU A 167      14.200  43.900  49.010  1.00  0.00           C
ATOM   2578  O   LEU A 167      15.140  43.150  49.330  1.00  0.00           O
ATOM   2579  N   PRO A 168      12.970  43.490  49.400  1.00  0.00           N
ATOM   2580  CD  PRO A 168      11.780  44.340  49.510  1.00  0.00           C
ATOM   2581  HD1 PRO A 168      11.290  44.170  48.530  1.00  0.00           H
ATOM   2582  HD2 PRO A 168      12.000  45.430  49.570  1.00  0.00           H
ATOM   2583  CA  PRO A 168      12.810  42.250  50.270  1.00  0.00           C
ATOM   2584  HA  PRO A 168      13.410  42.410  51.150  1.00  0.00           H
ATOM   2585  CB  PRO A 168      11.340  42.330  50.620  1.00  0.00           C
ATOM   2586  HB1 PRO A 168      11.220  41.890  51.630  1.00  0.00           H
ATOM   2587  HB2 PRO A 168      10.620  41.830  49.950  1.00  0.00           H
ATOM   2588  CG  PRO A 168      10.990  43.820  50.640  1.00  0.00           C
ATOM   2589  HG1 PRO A 168       9.940  44.100  50.380  1.00  0.00           H
ATOM   2590  HG2 PRO A 168      11.250  44.170  51.660  1.00  0.00           H
ATOM   2591  C   PRO A 168      13.220  40.890  49.650  1.00  0.00           C
ATOM   2592  O   PRO A 168      13.150  39.750  50.220  1.00  0.00           O
ATOM   2593  N   THR A 169      13.760  40.870  48.400  1.00  0.00           N
ATOM   2594  HN  THR A 169      13.880  41.590  47.720  1.00  0.00           H
ATOM   2595  CA  THR A 169      14.190  39.600  47.700  1.00  0.00           C
ATOM   2596  HA  THR A 169      13.820  38.680  48.130  1.00  0.00           H
ATOM   2597  CB  THR A 169      13.650  39.450  46.310  1.00  0.00           C
ATOM   2598  HB  THR A 169      14.170  38.670  45.720  1.00  0.00           H
ATOM   2599  OG1 THR A 169      13.600  40.760  45.750  1.00  0.00           O
ATOM   2600  HG1 THR A 169      13.610  40.670  44.790  1.00  0.00           H
ATOM   2601  CG2 THR A 169      12.130  38.990  46.530  1.00  0.00           C
ATOM   2602 1HG2 THR A 169      11.530  38.950  45.590  1.00  0.00           H
ATOM   2603 2HG2 THR A 169      11.640  39.780  47.130  1.00  0.00           H
ATOM   2604 3HG2 THR A 169      12.060  38.010  47.050  1.00  0.00           H
ATOM   2605  C   THR A 169      15.700  39.440  47.660  1.00  0.00           C
ATOM   2606  O   THR A 169      16.280  38.400  47.220  1.00  0.00           O
ATOM   2607  N   GLY A 170      16.430  40.530  48.130  1.00  0.00           N
ATOM   2608  HN  GLY A 170      15.930  41.340  48.420  1.00  0.00           H
ATOM   2609  CA  GLY A 170      17.910  40.630  48.190  1.00  0.00           C
ATOM   2610  HA1 GLY A 170      18.340  39.650  48.240  1.00  0.00           H
ATOM   2611  HA2 GLY A 170      18.090  41.300  49.020  1.00  0.00           H
ATOM   2612  C   GLY A 170      18.450  41.240  46.930  1.00  0.00           C
ATOM   2613  O   GLY A 170      19.450  40.890  46.360  1.00  0.00           O
ATOM   2614  N   VAL A 171      17.800  42.310  46.430  1.00  0.00           N
ATOM   2615  HN  VAL A 171      16.910  42.600  46.760  1.00  0.00           H
ATOM   2616  CA  VAL A 171      18.270  42.950  45.200  1.00  0.00           C
ATOM   2617  HA  VAL A 171      19.350  42.900  45.160  1.00  0.00           H
ATOM   2618  CB  VAL A 171      17.710  42.200  43.950  1.00  0.00           C
ATOM   2619  HB  VAL A 171      18.300  41.260  44.020  1.00  0.00           H
ATOM   2620  CG1 VAL A 171      16.170  41.970  44.180  1.00  0.00           C
ATOM   2621 1HG1 VAL A 171      15.880  41.110  44.830  1.00  0.00           H
ATOM   2622 2HG1 VAL A 171      15.710  41.700  43.200  1.00  0.00           H
ATOM   2623 3HG1 VAL A 171      15.690  42.910  44.520  1.00  0.00           H
ATOM   2624  CG2 VAL A 171      17.990  42.900  42.620  1.00  0.00           C
ATOM   2625 1HG2 VAL A 171      18.910  43.530  42.550  1.00  0.00           H
ATOM   2626 2HG2 VAL A 171      17.140  43.600  42.490  1.00  0.00           H
ATOM   2627 3HG2 VAL A 171      17.770  42.340  41.690  1.00  0.00           H
ATOM   2628  C   VAL A 171      17.920  44.440  45.240  1.00  0.00           C
ATOM   2629  O   VAL A 171      16.930  44.940  45.880  1.00  0.00           O
ATOM   2630  N   HSD A 172      18.760  45.240  44.520  1.00  0.00           N
ATOM   2631  HN  HSD A 172      19.500  44.820  44.000  1.00  0.00           H
ATOM   2632  CA  HSD A 172      18.530  46.690  44.450  1.00  0.00           C
ATOM   2633  HA  HSD A 172      17.870  46.970  45.260  1.00  0.00           H
ATOM   2634  CB  HSD A 172      19.940  47.490  44.530  1.00  0.00           C
ATOM   2635  HB1 HSD A 172      19.930  48.560  44.240  1.00  0.00           H
ATOM   2636  HB2 HSD A 172      20.580  46.930  43.810  1.00  0.00           H
ATOM   2637  ND1 HSD A 172      20.390  48.460  46.900  1.00  0.00           N
ATOM   2638  HD1 HSD A 172      19.720  49.210  46.930  1.00  0.00           H
ATOM   2639  CG  HSD A 172      20.560  47.480  45.880  1.00  0.00           C
ATOM   2640  CE1 HSD A 172      21.430  48.370  47.770  1.00  0.00           C
ATOM   2641  HE1 HSD A 172      21.550  49.050  48.610  1.00  0.00           H
ATOM   2642  NE2 HSD A 172      22.230  47.390  47.420  1.00  0.00           N
ATOM   2643  CD2 HSD A 172      21.690  46.860  46.250  1.00  0.00           C
ATOM   2644  HD2 HSD A 172      22.290  46.160  45.670  1.00  0.00           H
ATOM   2645  C   HSD A 172      17.950  47.320  43.300  1.00  0.00           C
ATOM   2646  O   HSD A 172      18.440  47.270  42.190  1.00  0.00           O
ATOM   2647  N   ALA A 173      16.920  48.200  43.420  1.00  0.00           N
ATOM   2648  HN  ALA A 173      16.480  48.330  44.300  1.00  0.00           H
ATOM   2649  CA  ALA A 173      16.490  49.080  42.290  1.00  0.00           C
ATOM   2650  HA  ALA A 173      16.320  48.380  41.480  1.00  0.00           H
ATOM   2651  CB  ALA A 173      15.000  49.600  42.520  1.00  0.00           C
ATOM   2652  HB1 ALA A 173      14.530  50.010  41.600  1.00  0.00           H
ATOM   2653  HB2 ALA A 173      14.960  50.350  43.340  1.00  0.00           H
ATOM   2654  HB3 ALA A 173      14.440  48.670  42.750  1.00  0.00           H
ATOM   2655  C   ALA A 173      17.400  50.160  41.720  1.00  0.00           C
ATOM   2656  O   ALA A 173      17.910  51.050  42.380  1.00  0.00           O
ATOM   2657  N   GLY A 174      17.430  50.120  40.390  1.00  0.00           N
ATOM   2658  HN  GLY A 174      16.940  49.410  39.880  1.00  0.00           H
ATOM   2659  CA  GLY A 174      18.170  51.050  39.550  1.00  0.00           C
ATOM   2660  HA1 GLY A 174      18.700  50.530  38.770  1.00  0.00           H
ATOM   2661  HA2 GLY A 174      18.780  51.690  40.170  1.00  0.00           H
ATOM   2662  C   GLY A 174      17.340  51.930  38.690  1.00  0.00           C
ATOM   2663  O   GLY A 174      16.430  51.400  38.030  1.00  0.00           O
ATOM   2664  N   THR A 175      17.670  53.260  38.660  1.00  0.00           N
ATOM   2665  HN  THR A 175      18.320  53.730  39.250  1.00  0.00           H
ATOM   2666  CA  THR A 175      17.120  54.110  37.560  1.00  0.00           C
ATOM   2667  HA  THR A 175      16.560  53.530  36.840  1.00  0.00           H
ATOM   2668  CB  THR A 175      16.180  55.280  38.030  1.00  0.00           C
ATOM   2669  HB  THR A 175      15.880  55.980  37.220  1.00  0.00           H
ATOM   2670  OG1 THR A 175      16.790  55.810  39.240  1.00  0.00           O
ATOM   2671  HG1 THR A 175      17.340  56.530  38.910  1.00  0.00           H
ATOM   2672  CG2 THR A 175      14.810  54.650  38.390  1.00  0.00           C
ATOM   2673 1HG2 THR A 175      15.010  53.780  39.050  1.00  0.00           H
ATOM   2674 2HG2 THR A 175      14.220  54.280  37.520  1.00  0.00           H
ATOM   2675 3HG2 THR A 175      14.060  55.270  38.930  1.00  0.00           H
ATOM   2676  C   THR A 175      18.180  54.790  36.650  1.00  0.00           C
ATOM   2677  O   THR A 175      19.230  55.050  37.170  1.00  0.00           O
ATOM   2678  N   ASP A 176      17.880  55.100  35.380  1.00  0.00           N
ATOM   2679  HN  ASP A 176      17.150  54.700  34.830  1.00  0.00           H
ATOM   2680  CA  ASP A 176      18.820  55.840  34.580  1.00  0.00           C
ATOM   2681  HA  ASP A 176      19.800  55.630  34.990  1.00  0.00           H
ATOM   2682  CB  ASP A 176      18.770  55.280  33.080  1.00  0.00           C
ATOM   2683  HB1 ASP A 176      18.660  54.180  33.170  1.00  0.00           H
ATOM   2684  HB2 ASP A 176      19.740  55.480  32.570  1.00  0.00           H
ATOM   2685  CG  ASP A 176      17.520  55.650  32.250  1.00  0.00           C
ATOM   2686  OD1 ASP A 176      16.540  56.110  32.820  1.00  0.00           O
ATOM   2687  OD2 ASP A 176      17.600  55.280  31.090  1.00  0.00           O
ATOM   2688  C   ASP A 176      18.510  57.320  34.710  1.00  0.00           C
ATOM   2689  O   ASP A 176      17.460  57.660  35.270  1.00  0.00           O
ATOM   2690  N   LEU A 177      19.300  58.260  34.250  1.00  0.00           N
ATOM   2691  HN  LEU A 177      20.170  58.070  33.800  1.00  0.00           H
ATOM   2692  CA  LEU A 177      19.060  59.650  34.590  1.00  0.00           C
ATOM   2693  HA  LEU A 177      18.770  59.630  35.630  1.00  0.00           H
ATOM   2694  CB  LEU A 177      20.370  60.540  34.370  1.00  0.00           C
ATOM   2695  HB1 LEU A 177      20.060  61.580  34.130  1.00  0.00           H
ATOM   2696  HB2 LEU A 177      21.020  60.170  33.550  1.00  0.00           H
ATOM   2697  CG  LEU A 177      21.240  60.720  35.660  1.00  0.00           C
ATOM   2698  HG  LEU A 177      22.190  61.270  35.490  1.00  0.00           H
ATOM   2699  CD1 LEU A 177      20.490  61.520  36.730  1.00  0.00           C
ATOM   2700 1HD1 LEU A 177      19.760  60.850  37.250  1.00  0.00           H
ATOM   2701 2HD1 LEU A 177      19.930  62.290  36.160  1.00  0.00           H
ATOM   2702 3HD1 LEU A 177      21.270  62.010  37.350  1.00  0.00           H
ATOM   2703  CD2 LEU A 177      21.680  59.370  36.330  1.00  0.00           C
ATOM   2704 1HD2 LEU A 177      20.790  58.720  36.480  1.00  0.00           H
ATOM   2705 2HD2 LEU A 177      21.970  59.620  37.370  1.00  0.00           H
ATOM   2706 3HD2 LEU A 177      22.450  58.930  35.660  1.00  0.00           H
ATOM   2707  C   LEU A 177      17.960  60.240  33.760  1.00  0.00           C
ATOM   2708  O   LEU A 177      17.590  61.390  33.750  1.00  0.00           O
ATOM   2709  N   GLU A 178      17.360  59.390  32.920  1.00  0.00           N
ATOM   2710  HN  GLU A 178      17.650  58.440  32.840  1.00  0.00           H
ATOM   2711  CA  GLU A 178      16.400  59.770  31.950  1.00  0.00           C
ATOM   2712  HA  GLU A 178      16.490  60.840  31.800  1.00  0.00           H
ATOM   2713  CB  GLU A 178      16.670  59.200  30.610  1.00  0.00           C
ATOM   2714  HB1 GLU A 178      15.760  59.380  29.990  1.00  0.00           H
ATOM   2715  HB2 GLU A 178      16.610  58.090  30.620  1.00  0.00           H
ATOM   2716  CG  GLU A 178      17.820  59.900  29.870  1.00  0.00           C
ATOM   2717  HG1 GLU A 178      18.800  59.890  30.380  1.00  0.00           H
ATOM   2718  HG2 GLU A 178      17.480  60.950  29.710  1.00  0.00           H
ATOM   2719  CD  GLU A 178      18.100  59.270  28.460  1.00  0.00           C
ATOM   2720  OE1 GLU A 178      19.060  58.600  28.240  1.00  0.00           O
ATOM   2721  OE2 GLU A 178      17.400  59.750  27.410  1.00  0.00           O
ATOM   2722  C   GLU A 178      14.990  59.500  32.520  1.00  0.00           C
ATOM   2723  O   GLU A 178      14.080  60.030  31.950  1.00  0.00           O
ATOM   2724  N   GLY A 179      14.800  58.550  33.460  1.00  0.00           N
ATOM   2725  HN  GLY A 179      15.650  58.040  33.610  1.00  0.00           H
ATOM   2726  CA  GLY A 179      13.520  58.130  33.920  1.00  0.00           C
ATOM   2727  HA1 GLY A 179      12.780  58.770  33.450  1.00  0.00           H
ATOM   2728  HA2 GLY A 179      13.660  58.130  34.990  1.00  0.00           H
ATOM   2729  C   GLY A 179      13.220  56.660  33.720  1.00  0.00           C
ATOM   2730  O   GLY A 179      12.010  56.340  33.570  1.00  0.00           O
ATOM   2731  N   ASN A 180      14.150  55.710  33.600  1.00  0.00           N
ATOM   2732  HN  ASN A 180      15.120  55.900  33.700  1.00  0.00           H
ATOM   2733  CA  ASN A 180      13.690  54.360  33.230  1.00  0.00           C
ATOM   2734  HA  ASN A 180      12.650  54.110  33.390  1.00  0.00           H
ATOM   2735  CB  ASN A 180      14.110  54.110  31.780  1.00  0.00           C
ATOM   2736  HB1 ASN A 180      13.750  53.100  31.470  1.00  0.00           H
ATOM   2737  HB2 ASN A 180      15.210  54.180  31.680  1.00  0.00           H
ATOM   2738  CG  ASN A 180      13.670  55.160  30.780  1.00  0.00           C
ATOM   2739  OD1 ASN A 180      12.640  54.940  30.100  1.00  0.00           O
ATOM   2740  ND2 ASN A 180      14.490  56.190  30.620  1.00  0.00           N
ATOM   2741 1HD2 ASN A 180      14.410  56.690  29.750  1.00  0.00           H
ATOM   2742 2HD2 ASN A 180      15.270  56.260  31.230  1.00  0.00           H
ATOM   2743  C   ASN A 180      14.420  53.390  34.100  1.00  0.00           C
ATOM   2744  O   ASN A 180      15.630  53.590  34.310  1.00  0.00           O
ATOM   2745  N   PHE A 181      13.680  52.460  34.740  1.00  0.00           N
ATOM   2746  HN  PHE A 181      12.720  52.410  34.460  1.00  0.00           H
ATOM   2747  CA  PHE A 181      14.270  51.480  35.590  1.00  0.00           C
ATOM   2748  HA  PHE A 181      14.890  52.000  36.300  1.00  0.00           H
ATOM   2749  CB  PHE A 181      13.190  50.640  36.310  1.00  0.00           C
ATOM   2750  HB1 PHE A 181      13.600  49.780  36.870  1.00  0.00           H
ATOM   2751  HB2 PHE A 181      12.380  50.230  35.670  1.00  0.00           H
ATOM   2752  CG  PHE A 181      12.490  51.450  37.370  1.00  0.00           C
ATOM   2753  CD1 PHE A 181      13.160  51.610  38.630  1.00  0.00           C
ATOM   2754  HD1 PHE A 181      14.110  51.160  38.880  1.00  0.00           H
ATOM   2755  CE1 PHE A 181      12.510  52.280  39.780  1.00  0.00           C
ATOM   2756  HE1 PHE A 181      12.940  52.570  40.720  1.00  0.00           H
ATOM   2757  CZ  PHE A 181      11.160  52.600  39.590  1.00  0.00           C
ATOM   2758  HZ  PHE A 181      10.670  53.080  40.430  1.00  0.00           H
ATOM   2759  CD2 PHE A 181      11.240  52.000  37.220  1.00  0.00           C
ATOM   2760  HD2 PHE A 181      10.840  51.990  36.220  1.00  0.00           H
ATOM   2761  CE2 PHE A 181      10.560  52.520  38.330  1.00  0.00           C
ATOM   2762  HE2 PHE A 181       9.580  52.920  38.120  1.00  0.00           H
ATOM   2763  C   PHE A 181      15.210  50.520  34.870  1.00  0.00           C
ATOM   2764  O   PHE A 181      15.020  50.410  33.620  1.00  0.00           O
ATOM   2765  N   TYR A 182      16.270  49.910  35.500  1.00  0.00           N
ATOM   2766  HN  TYR A 182      16.350  50.120  36.470  1.00  0.00           H
ATOM   2767  CA  TYR A 182      16.950  48.840  34.910  1.00  0.00           C
ATOM   2768  HA  TYR A 182      16.710  48.820  33.860  1.00  0.00           H
ATOM   2769  CB  TYR A 182      18.500  48.930  35.200  1.00  0.00           C
ATOM   2770  HB1 TYR A 182      18.920  47.980  34.790  1.00  0.00           H
ATOM   2771  HB2 TYR A 182      18.680  49.050  36.290  1.00  0.00           H
ATOM   2772  CG  TYR A 182      19.240  50.130  34.570  1.00  0.00           C
ATOM   2773  CD1 TYR A 182      19.810  50.080  33.260  1.00  0.00           C
ATOM   2774  HD1 TYR A 182      19.850  49.160  32.700  1.00  0.00           H
ATOM   2775  CE1 TYR A 182      20.470  51.140  32.670  1.00  0.00           C
ATOM   2776  HE1 TYR A 182      20.780  51.130  31.630  1.00  0.00           H
ATOM   2777  CZ  TYR A 182      20.670  52.300  33.370  1.00  0.00           C
ATOM   2778  OH  TYR A 182      21.420  53.260  32.700  1.00  0.00           O
ATOM   2779  HH  TYR A 182      21.620  53.960  33.330  1.00  0.00           H
ATOM   2780  CD2 TYR A 182      19.290  51.370  35.200  1.00  0.00           C
ATOM   2781  HD2 TYR A 182      18.790  51.560  36.130  1.00  0.00           H
ATOM   2782  CE2 TYR A 182      20.100  52.490  34.640  1.00  0.00           C
ATOM   2783  HE2 TYR A 182      20.230  53.380  35.240  1.00  0.00           H
ATOM   2784  C   TYR A 182      16.450  47.550  35.490  1.00  0.00           C
ATOM   2785  O   TYR A 182      16.530  47.340  36.710  1.00  0.00           O
ATOM   2786  N   GLY A 183      15.940  46.600  34.600  1.00  0.00           N
ATOM   2787  HN  GLY A 183      16.290  46.720  33.670  1.00  0.00           H
ATOM   2788  CA  GLY A 183      15.210  45.370  34.950  1.00  0.00           C
ATOM   2789  HA1 GLY A 183      15.840  44.940  35.720  1.00  0.00           H
ATOM   2790  HA2 GLY A 183      15.120  44.780  34.060  1.00  0.00           H
ATOM   2791  C   GLY A 183      13.900  45.450  35.710  1.00  0.00           C
ATOM   2792  O   GLY A 183      13.390  46.560  35.880  1.00  0.00           O
ATOM   2793  N   PRO A 184      13.310  44.330  36.070  1.00  0.00           N
ATOM   2794  CD  PRO A 184      13.910  42.990  36.070  1.00  0.00           C
ATOM   2795  HD1 PRO A 184      14.920  43.010  36.530  1.00  0.00           H
ATOM   2796  HD2 PRO A 184      14.030  42.680  35.010  1.00  0.00           H
ATOM   2797  CA  PRO A 184      11.920  44.300  36.530  1.00  0.00           C
ATOM   2798  HA  PRO A 184      11.360  44.800  35.750  1.00  0.00           H
ATOM   2799  CB  PRO A 184      11.610  42.820  36.530  1.00  0.00           C
ATOM   2800  HB1 PRO A 184      11.180  42.580  35.530  1.00  0.00           H
ATOM   2801  HB2 PRO A 184      10.910  42.570  37.360  1.00  0.00           H
ATOM   2802  CG  PRO A 184      12.890  42.120  36.770  1.00  0.00           C
ATOM   2803  HG1 PRO A 184      13.170  42.030  37.840  1.00  0.00           H
ATOM   2804  HG2 PRO A 184      12.840  41.090  36.350  1.00  0.00           H
ATOM   2805  C   PRO A 184      11.620  44.850  37.930  1.00  0.00           C
ATOM   2806  O   PRO A 184      10.500  44.910  38.390  1.00  0.00           O
ATOM   2807  N   PHE A 185      12.680  45.230  38.680  1.00  0.00           N
ATOM   2808  HN  PHE A 185      13.590  45.030  38.330  1.00  0.00           H
ATOM   2809  CA  PHE A 185      12.620  45.890  39.910  1.00  0.00           C
ATOM   2810  HA  PHE A 185      11.810  45.420  40.450  1.00  0.00           H
ATOM   2811  CB  PHE A 185      13.840  45.790  40.850  1.00  0.00           C
ATOM   2812  HB1 PHE A 185      13.560  45.540  41.890  1.00  0.00           H
ATOM   2813  HB2 PHE A 185      14.530  46.660  40.770  1.00  0.00           H
ATOM   2814  CG  PHE A 185      14.720  44.570  40.380  1.00  0.00           C
ATOM   2815  CD1 PHE A 185      14.480  43.280  40.760  1.00  0.00           C
ATOM   2816  HD1 PHE A 185      13.680  43.030  41.440  1.00  0.00           H
ATOM   2817  CE1 PHE A 185      15.270  42.240  40.190  1.00  0.00           C
ATOM   2818  HE1 PHE A 185      14.960  41.260  40.510  1.00  0.00           H
ATOM   2819  CZ  PHE A 185      16.190  42.450  39.130  1.00  0.00           C
ATOM   2820  HZ  PHE A 185      16.740  41.590  38.790  1.00  0.00           H
ATOM   2821  CD2 PHE A 185      15.740  44.820  39.430  1.00  0.00           C
ATOM   2822  HD2 PHE A 185      15.860  45.810  39.030  1.00  0.00           H
ATOM   2823  CE2 PHE A 185      16.440  43.770  38.890  1.00  0.00           C
ATOM   2824  HE2 PHE A 185      17.160  44.060  38.130  1.00  0.00           H
ATOM   2825  C   PHE A 185      12.110  47.350  39.830  1.00  0.00           C
ATOM   2826  O   PHE A 185      12.380  48.070  38.920  1.00  0.00           O
ATOM   2827  N   VAL A 186      11.490  47.860  40.900  1.00  0.00           N
ATOM   2828  HN  VAL A 186      11.370  47.130  41.570  1.00  0.00           H
ATOM   2829  CA  VAL A 186      11.130  49.270  40.980  1.00  0.00           C
ATOM   2830  HA  VAL A 186      11.500  49.880  40.170  1.00  0.00           H
ATOM   2831  CB  VAL A 186       9.650  49.550  40.870  1.00  0.00           C
ATOM   2832  HB  VAL A 186       9.340  50.610  40.970  1.00  0.00           H
ATOM   2833  CG1 VAL A 186       9.200  49.100  39.460  1.00  0.00           C
ATOM   2834 1HG1 VAL A 186       9.940  49.350  38.670  1.00  0.00           H
ATOM   2835 2HG1 VAL A 186       8.260  49.600  39.160  1.00  0.00           H
ATOM   2836 3HG1 VAL A 186       9.120  47.990  39.510  1.00  0.00           H
ATOM   2837  CG2 VAL A 186       8.820  48.870  42.000  1.00  0.00           C
ATOM   2838 1HG2 VAL A 186       7.750  49.170  41.950  1.00  0.00           H
ATOM   2839 2HG2 VAL A 186       9.190  49.190  42.990  1.00  0.00           H
ATOM   2840 3HG2 VAL A 186       8.860  47.760  41.970  1.00  0.00           H
ATOM   2841  C   VAL A 186      11.530  49.850  42.360  1.00  0.00           C
ATOM   2842  O   VAL A 186      11.820  48.990  43.280  1.00  0.00           O
ATOM   2843  N   ASP A 187      11.700  51.110  42.500  1.00  0.00           N
ATOM   2844  HN  ASP A 187      11.650  51.680  41.690  1.00  0.00           H
ATOM   2845  CA  ASP A 187      12.110  51.640  43.840  1.00  0.00           C
ATOM   2846  HA  ASP A 187      12.880  51.010  44.270  1.00  0.00           H
ATOM   2847  CB  ASP A 187      12.980  52.920  43.600  1.00  0.00           C
ATOM   2848  HB1 ASP A 187      13.800  52.610  42.930  1.00  0.00           H
ATOM   2849  HB2 ASP A 187      13.490  53.340  44.500  1.00  0.00           H
ATOM   2850  CG  ASP A 187      12.110  53.970  42.910  1.00  0.00           C
ATOM   2851  OD1 ASP A 187      10.910  54.070  43.010  1.00  0.00           O
ATOM   2852  OD2 ASP A 187      12.910  54.830  42.410  1.00  0.00           O
ATOM   2853  C   ASP A 187      11.090  51.740  44.870  1.00  0.00           C
ATOM   2854  O   ASP A 187      11.300  52.560  45.750  1.00  0.00           O
ATOM   2855  N   ARG A 188      10.000  50.900  44.870  1.00  0.00           N
ATOM   2856  HN  ARG A 188       9.890  50.330  44.060  1.00  0.00           H
ATOM   2857  CA  ARG A 188       8.750  51.040  45.670  1.00  0.00           C
ATOM   2858  HA  ARG A 188       8.690  52.050  46.040  1.00  0.00           H
ATOM   2859  CB  ARG A 188       7.410  50.740  44.990  1.00  0.00           C
ATOM   2860  HB1 ARG A 188       6.640  50.800  45.790  1.00  0.00           H
ATOM   2861  HB2 ARG A 188       7.470  49.660  44.720  1.00  0.00           H
ATOM   2862  CG  ARG A 188       7.220  51.800  43.890  1.00  0.00           C
ATOM   2863  HG1 ARG A 188       7.940  51.590  43.060  1.00  0.00           H
ATOM   2864  HG2 ARG A 188       7.430  52.810  44.300  1.00  0.00           H
ATOM   2865  CD  ARG A 188       5.870  51.730  43.200  1.00  0.00           C
ATOM   2866  HD1 ARG A 188       5.660  50.670  42.960  1.00  0.00           H
ATOM   2867  HD2 ARG A 188       5.810  52.220  42.210  1.00  0.00           H
ATOM   2868  NE  ARG A 188       4.860  52.260  44.170  1.00  0.00           N
ATOM   2869  HE  ARG A 188       4.800  53.250  44.340  1.00  0.00           H
ATOM   2870  CZ  ARG A 188       4.000  51.510  44.830  1.00  0.00           C
ATOM   2871  NH1 ARG A 188       3.970  50.280  45.090  1.00  0.00           N
ATOM   2872 1HH1 ARG A 188       4.630  49.610  44.760  1.00  0.00           H
ATOM   2873 2HH1 ARG A 188       3.200  49.880  45.580  1.00  0.00           H
ATOM   2874  NH2 ARG A 188       3.020  52.200  45.450  1.00  0.00           N
ATOM   2875 1HH2 ARG A 188       2.980  53.170  45.200  1.00  0.00           H
ATOM   2876 2HH2 ARG A 188       2.240  51.700  45.830  1.00  0.00           H
ATOM   2877  C   ARG A 188       8.870  50.130  46.880  1.00  0.00           C
ATOM   2878  O   ARG A 188       7.950  50.000  47.710  1.00  0.00           O
ATOM   2879  N   GLN A 189      10.000  49.430  47.030  1.00  0.00           N
ATOM   2880  HN  GLN A 189      10.660  49.480  46.280  1.00  0.00           H
ATOM   2881  CA  GLN A 189      10.250  48.670  48.300  1.00  0.00           C
ATOM   2882  HA  GLN A 189      11.270  48.340  48.230  1.00  0.00           H
ATOM   2883  CB  GLN A 189      10.290  49.500  49.580  1.00  0.00           C
ATOM   2884  HB1 GLN A 189      10.450  48.780  50.410  1.00  0.00           H
ATOM   2885  HB2 GLN A 189       9.280  49.950  49.690  1.00  0.00           H
ATOM   2886  CG  GLN A 189      11.450  50.570  49.740  1.00  0.00           C
ATOM   2887  HG1 GLN A 189      11.490  50.700  50.840  1.00  0.00           H
ATOM   2888  HG2 GLN A 189      11.170  51.450  49.120  1.00  0.00           H
ATOM   2889  CD  GLN A 189      12.800  50.040  49.180  1.00  0.00           C
ATOM   2890  OE1 GLN A 189      13.200  50.420  48.110  1.00  0.00           O
ATOM   2891  NE2 GLN A 189      13.390  48.940  49.790  1.00  0.00           N
ATOM   2892 1HE2 GLN A 189      14.020  48.400  49.250  1.00  0.00           H
ATOM   2893 2HE2 GLN A 189      13.160  48.750  50.750  1.00  0.00           H
ATOM   2894  C   GLN A 189       9.420  47.290  48.320  1.00  0.00           C
ATOM   2895  O   GLN A 189       9.330  46.670  49.400  1.00  0.00           O
ATOM   2896  N   THR A 190       8.830  46.880  47.270  1.00  0.00           N
ATOM   2897  HN  THR A 190       8.920  47.490  46.490  1.00  0.00           H
ATOM   2898  CA  THR A 190       7.860  45.830  47.110  1.00  0.00           C
ATOM   2899  HA  THR A 190       7.440  45.500  48.060  1.00  0.00           H
ATOM   2900  CB  THR A 190       6.680  46.200  46.110  1.00  0.00           C
ATOM   2901  HB  THR A 190       6.080  45.270  46.080  1.00  0.00           H
ATOM   2902  OG1 THR A 190       7.200  46.780  44.960  1.00  0.00           O
ATOM   2903  HG1 THR A 190       7.740  46.120  44.510  1.00  0.00           H
ATOM   2904  CG2 THR A 190       5.850  47.340  46.710  1.00  0.00           C
ATOM   2905 1HG2 THR A 190       4.870  47.380  46.180  1.00  0.00           H
ATOM   2906 2HG2 THR A 190       6.210  48.370  46.530  1.00  0.00           H
ATOM   2907 3HG2 THR A 190       5.610  47.270  47.790  1.00  0.00           H
ATOM   2908  C   THR A 190       8.700  44.660  46.570  1.00  0.00           C
ATOM   2909  O   THR A 190       9.740  44.740  45.980  1.00  0.00           O
ATOM   2910  N   ALA A 191       8.370  43.460  46.950  1.00  0.00           N
ATOM   2911  HN  ALA A 191       7.620  43.300  47.580  1.00  0.00           H
ATOM   2912  CA  ALA A 191       9.110  42.310  46.420  1.00  0.00           C
ATOM   2913  HA  ALA A 191      10.140  42.500  46.660  1.00  0.00           H
ATOM   2914  CB  ALA A 191       8.610  41.020  47.110  1.00  0.00           C
ATOM   2915  HB1 ALA A 191       9.200  40.130  46.790  1.00  0.00           H
ATOM   2916  HB2 ALA A 191       7.520  40.830  46.980  1.00  0.00           H
ATOM   2917  HB3 ALA A 191       8.710  41.090  48.210  1.00  0.00           H
ATOM   2918  C   ALA A 191       9.200  42.030  44.890  1.00  0.00           C
ATOM   2919  O   ALA A 191       8.260  42.230  44.110  1.00  0.00           O
ATOM   2920  N   GLN A 192      10.270  41.490  44.400  1.00  0.00           N
ATOM   2921  HN  GLN A 192      11.080  41.480  44.970  1.00  0.00           H
ATOM   2922  CA  GLN A 192      10.380  41.150  43.010  1.00  0.00           C
ATOM   2923  HA  GLN A 192       9.510  40.540  42.860  1.00  0.00           H
ATOM   2924  CB  GLN A 192      10.510  42.370  42.010  1.00  0.00           C
ATOM   2925  HB1 GLN A 192      11.300  43.050  42.370  1.00  0.00           H
ATOM   2926  HB2 GLN A 192       9.560  42.950  42.060  1.00  0.00           H
ATOM   2927  CG  GLN A 192      10.880  41.990  40.570  1.00  0.00           C
ATOM   2928  HG1 GLN A 192      11.870  41.470  40.560  1.00  0.00           H
ATOM   2929  HG2 GLN A 192      10.990  42.980  40.080  1.00  0.00           H
ATOM   2930  CD  GLN A 192       9.760  41.240  39.870  1.00  0.00           C
ATOM   2931  OE1 GLN A 192       8.620  41.730  39.870  1.00  0.00           O
ATOM   2932  NE2 GLN A 192      10.050  40.110  39.200  1.00  0.00           N
ATOM   2933 1HE2 GLN A 192       9.340  39.620  38.690  1.00  0.00           H
ATOM   2934 2HE2 GLN A 192      10.910  39.640  39.380  1.00  0.00           H
ATOM   2935  C   GLN A 192      11.620  40.140  42.840  1.00  0.00           C
ATOM   2936  O   GLN A 192      12.760  40.530  43.140  1.00  0.00           O
ATOM   2937  N   ALA A 193      11.420  38.850  42.450  1.00  0.00           N
ATOM   2938  HN  ALA A 193      10.480  38.570  42.270  1.00  0.00           H
ATOM   2939  CA  ALA A 193      12.350  37.810  42.380  1.00  0.00           C
ATOM   2940  HA  ALA A 193      12.850  37.620  43.320  1.00  0.00           H
ATOM   2941  CB  ALA A 193      11.600  36.580  41.880  1.00  0.00           C
ATOM   2942  HB1 ALA A 193      11.050  36.760  40.940  1.00  0.00           H
ATOM   2943  HB2 ALA A 193      10.890  36.220  42.660  1.00  0.00           H
ATOM   2944  HB3 ALA A 193      12.370  35.800  41.710  1.00  0.00           H
ATOM   2945  C   ALA A 193      13.340  38.150  41.160  1.00  0.00           C
ATOM   2946  O   ALA A 193      12.920  38.710  40.140  1.00  0.00           O
ATOM   2947  N   ALA A 194      14.600  37.790  41.410  1.00  0.00           N
ATOM   2948  HN  ALA A 194      14.960  37.330  42.210  1.00  0.00           H
ATOM   2949  CA  ALA A 194      15.570  37.920  40.410  1.00  0.00           C
ATOM   2950  HA  ALA A 194      15.320  38.560  39.580  1.00  0.00           H
ATOM   2951  CB  ALA A 194      16.950  38.250  41.050  1.00  0.00           C
ATOM   2952  HB1 ALA A 194      17.200  37.390  41.720  1.00  0.00           H
ATOM   2953  HB2 ALA A 194      16.990  39.220  41.590  1.00  0.00           H
ATOM   2954  HB3 ALA A 194      17.700  38.350  40.240  1.00  0.00           H
ATOM   2955  C   ALA A 194      15.760  36.670  39.500  1.00  0.00           C
ATOM   2956  O   ALA A 194      15.700  35.510  39.950  1.00  0.00           O
ATOM   2957  N   GLY A 195      16.100  36.860  38.210  1.00  0.00           N
ATOM   2958  HN  GLY A 195      16.030  37.800  37.880  1.00  0.00           H
ATOM   2959  CA  GLY A 195      16.480  35.850  37.200  1.00  0.00           C
ATOM   2960  HA1 GLY A 195      16.710  36.450  36.330  1.00  0.00           H
ATOM   2961  HA2 GLY A 195      15.690  35.120  37.100  1.00  0.00           H
ATOM   2962  C   GLY A 195      17.700  35.060  37.420  1.00  0.00           C
ATOM   2963  O   GLY A 195      18.390  35.360  38.370  1.00  0.00           O
ATOM   2964  N   THR A 196      18.090  34.080  36.600  1.00  0.00           N
ATOM   2965  HN  THR A 196      17.470  33.710  35.910  1.00  0.00           H
ATOM   2966  CA  THR A 196      19.370  33.420  36.680  1.00  0.00           C
ATOM   2967  HA  THR A 196      19.400  33.130  37.720  1.00  0.00           H
ATOM   2968  CB  THR A 196      19.460  32.310  35.680  1.00  0.00           C
ATOM   2969  HB  THR A 196      18.560  31.670  35.740  1.00  0.00           H
ATOM   2970  OG1 THR A 196      20.580  31.470  35.900  1.00  0.00           O
ATOM   2971  HG1 THR A 196      21.330  31.930  35.520  1.00  0.00           H
ATOM   2972  CG2 THR A 196      19.570  32.760  34.260  1.00  0.00           C
ATOM   2973 1HG2 THR A 196      19.600  31.830  33.640  1.00  0.00           H
ATOM   2974 2HG2 THR A 196      20.460  33.350  33.950  1.00  0.00           H
ATOM   2975 3HG2 THR A 196      18.680  33.320  33.910  1.00  0.00           H
ATOM   2976  C   THR A 196      20.580  34.280  36.530  1.00  0.00           C
ATOM   2977  O   THR A 196      20.590  35.240  35.810  1.00  0.00           O
ATOM   2978  N   ASP A 197      21.630  33.830  37.180  1.00  0.00           N
ATOM   2979  HN  ASP A 197      21.630  33.110  37.870  1.00  0.00           H
ATOM   2980  CA  ASP A 197      22.970  34.370  36.990  1.00  0.00           C
ATOM   2981  HA  ASP A 197      22.760  35.430  36.930  1.00  0.00           H
ATOM   2982  CB  ASP A 197      23.920  33.970  38.180  1.00  0.00           C
ATOM   2983  HB1 ASP A 197      24.910  34.470  38.110  1.00  0.00           H
ATOM   2984  HB2 ASP A 197      24.000  32.860  38.230  1.00  0.00           H
ATOM   2985  CG  ASP A 197      23.430  34.440  39.510  1.00  0.00           C
ATOM   2986  OD1 ASP A 197      24.030  34.170  40.560  1.00  0.00           O
ATOM   2987  OD2 ASP A 197      22.590  35.360  39.520  1.00  0.00           O
ATOM   2988  C   ASP A 197      23.510  33.830  35.700  1.00  0.00           C
ATOM   2989  O   ASP A 197      22.910  32.930  35.090  1.00  0.00           O
ATOM   2990  N   THR A 198      24.580  34.480  35.210  1.00  0.00           N
ATOM   2991  HN  THR A 198      25.040  35.210  35.710  1.00  0.00           H
ATOM   2992  CA  THR A 198      25.070  34.250  33.880  1.00  0.00           C
ATOM   2993  HA  THR A 198      25.340  33.200  33.820  1.00  0.00           H
ATOM   2994  CB  THR A 198      24.010  34.680  32.780  1.00  0.00           C
ATOM   2995  HB  THR A 198      23.360  35.540  33.070  1.00  0.00           H
ATOM   2996  OG1 THR A 198      23.040  33.620  32.600  1.00  0.00           O
ATOM   2997  HG1 THR A 198      23.010  33.270  33.500  1.00  0.00           H
ATOM   2998  CG2 THR A 198      24.690  34.930  31.460  1.00  0.00           C
ATOM   2999 1HG2 THR A 198      24.010  35.200  30.620  1.00  0.00           H
ATOM   3000 2HG2 THR A 198      25.240  34.010  31.170  1.00  0.00           H
ATOM   3001 3HG2 THR A 198      25.500  35.680  31.380  1.00  0.00           H
ATOM   3002  C   THR A 198      26.310  35.060  33.740  1.00  0.00           C
ATOM   3003  O   THR A 198      26.390  36.230  33.770  1.00  0.00           O
ATOM   3004  N   THR A 199      27.420  34.370  33.390  1.00  0.00           N
ATOM   3005  HN  THR A 199      27.390  33.380  33.460  1.00  0.00           H
ATOM   3006  CA  THR A 199      28.800  34.890  33.230  1.00  0.00           C
ATOM   3007  HA  THR A 199      28.900  35.730  33.910  1.00  0.00           H
ATOM   3008  CB  THR A 199      29.910  33.850  33.540  1.00  0.00           C
ATOM   3009  HB  THR A 199      29.950  33.050  32.770  1.00  0.00           H
ATOM   3010  OG1 THR A 199      29.650  33.260  34.830  1.00  0.00           O
ATOM   3011  HG1 THR A 199      28.830  32.780  34.710  1.00  0.00           H
ATOM   3012  CG2 THR A 199      31.320  34.510  33.590  1.00  0.00           C
ATOM   3013 1HG2 THR A 199      31.750  34.710  32.590  1.00  0.00           H
ATOM   3014 2HG2 THR A 199      32.130  33.870  34.000  1.00  0.00           H
ATOM   3015 3HG2 THR A 199      31.350  35.460  34.170  1.00  0.00           H
ATOM   3016  C   THR A 199      29.000  35.500  31.880  1.00  0.00           C
ATOM   3017  O   THR A 199      28.680  34.880  30.850  1.00  0.00           O
ATOM   3018  N   ILE A 200      29.620  36.720  31.830  1.00  0.00           N
ATOM   3019  HN  ILE A 200      30.130  37.160  32.570  1.00  0.00           H
ATOM   3020  CA  ILE A 200      29.940  37.480  30.590  1.00  0.00           C
ATOM   3021  HA  ILE A 200      29.050  37.310  30.000  1.00  0.00           H
ATOM   3022  CB  ILE A 200      30.260  38.970  30.960  1.00  0.00           C
ATOM   3023  HB  ILE A 200      31.310  39.090  31.290  1.00  0.00           H
ATOM   3024  CG2 ILE A 200      30.200  39.830  29.660  1.00  0.00           C
ATOM   3025 1HG2 ILE A 200      29.170  39.820  29.260  1.00  0.00           H
ATOM   3026 2HG2 ILE A 200      30.810  39.530  28.790  1.00  0.00           H
ATOM   3027 3HG2 ILE A 200      30.360  40.920  29.850  1.00  0.00           H
ATOM   3028  CG1 ILE A 200      29.350  39.640  32.020  1.00  0.00           C
ATOM   3029 1HG1 ILE A 200      29.720  40.690  31.940  1.00  0.00           H
ATOM   3030 2HG1 ILE A 200      29.640  39.230  33.010  1.00  0.00           H
ATOM   3031  CD  ILE A 200      27.880  39.840  31.730  1.00  0.00           C
ATOM   3032  HD1 ILE A 200      27.660  40.360  30.770  1.00  0.00           H
ATOM   3033  HD2 ILE A 200      27.330  40.370  32.530  1.00  0.00           H
ATOM   3034  HD3 ILE A 200      27.410  38.830  31.690  1.00  0.00           H
ATOM   3035  C   ILE A 200      31.190  36.860  29.870  1.00  0.00           C
ATOM   3036  O   ILE A 200      32.290  37.000  30.370  1.00  0.00           O
ATOM   3037  N   THR A 201      31.070  36.230  28.670  1.00  0.00           N
ATOM   3038  HN  THR A 201      30.240  36.340  28.130  1.00  0.00           H
ATOM   3039  CA  THR A 201      32.130  35.450  28.050  1.00  0.00           C
ATOM   3040  HA  THR A 201      32.580  34.800  28.780  1.00  0.00           H
ATOM   3041  CB  THR A 201      31.500  34.670  26.860  1.00  0.00           C
ATOM   3042  HB  THR A 201      30.890  35.290  26.180  1.00  0.00           H
ATOM   3043  OG1 THR A 201      30.790  33.670  27.470  1.00  0.00           O
ATOM   3044  HG1 THR A 201      30.070  33.400  26.900  1.00  0.00           H
ATOM   3045  CG2 THR A 201      32.600  33.890  26.110  1.00  0.00           C
ATOM   3046 1HG2 THR A 201      33.420  34.480  25.630  1.00  0.00           H
ATOM   3047 2HG2 THR A 201      32.060  33.390  25.290  1.00  0.00           H
ATOM   3048 3HG2 THR A 201      32.960  33.040  26.720  1.00  0.00           H
ATOM   3049  C   THR A 201      33.180  36.330  27.490  1.00  0.00           C
ATOM   3050  O   THR A 201      34.370  36.090  27.520  1.00  0.00           O
ATOM   3051  N   VAL A 202      32.810  37.490  26.890  1.00  0.00           N
ATOM   3052  HN  VAL A 202      31.870  37.710  26.640  1.00  0.00           H
ATOM   3053  CA  VAL A 202      33.740  38.520  26.410  1.00  0.00           C
ATOM   3054  HA  VAL A 202      34.320  37.990  25.670  1.00  0.00           H
ATOM   3055  CB  VAL A 202      33.220  39.570  25.510  1.00  0.00           C
ATOM   3056  HB  VAL A 202      32.450  39.110  24.850  1.00  0.00           H
ATOM   3057  CG1 VAL A 202      32.660  40.720  26.400  1.00  0.00           C
ATOM   3058 1HG1 VAL A 202      33.470  41.380  26.750  1.00  0.00           H
ATOM   3059 2HG1 VAL A 202      31.900  40.430  27.160  1.00  0.00           H
ATOM   3060 3HG1 VAL A 202      31.980  41.280  25.730  1.00  0.00           H
ATOM   3061  CG2 VAL A 202      34.380  40.040  24.620  1.00  0.00           C
ATOM   3062 1HG2 VAL A 202      34.360  39.130  23.980  1.00  0.00           H
ATOM   3063 2HG2 VAL A 202      35.390  40.080  25.090  1.00  0.00           H
ATOM   3064 3HG2 VAL A 202      34.210  40.930  23.990  1.00  0.00           H
ATOM   3065  C   VAL A 202      34.620  39.110  27.540  1.00  0.00           C
ATOM   3066  O   VAL A 202      35.840  39.310  27.440  1.00  0.00           O
ATOM   3067  N   ASN A 203      34.140  39.330  28.770  1.00  0.00           N
ATOM   3068  HN  ASN A 203      33.190  39.130  28.990  1.00  0.00           H
ATOM   3069  CA  ASN A 203      34.970  39.790  29.850  1.00  0.00           C
ATOM   3070  HA  ASN A 203      35.670  40.590  29.650  1.00  0.00           H
ATOM   3071  CB  ASN A 203      34.130  40.260  30.990  1.00  0.00           C
ATOM   3072  HB1 ASN A 203      34.650  40.510  31.930  1.00  0.00           H
ATOM   3073  HB2 ASN A 203      33.370  39.500  31.280  1.00  0.00           H
ATOM   3074  CG  ASN A 203      33.360  41.500  30.560  1.00  0.00           C
ATOM   3075  OD1 ASN A 203      33.330  41.940  29.410  1.00  0.00           O
ATOM   3076  ND2 ASN A 203      32.780  42.220  31.600  1.00  0.00           N
ATOM   3077 1HD2 ASN A 203      32.430  43.110  31.290  1.00  0.00           H
ATOM   3078 2HD2 ASN A 203      32.870  42.140  32.590  1.00  0.00           H
ATOM   3079  C   ASN A 203      35.940  38.700  30.330  1.00  0.00           C
ATOM   3080  O   ASN A 203      37.080  39.020  30.710  1.00  0.00           O
ATOM   3081  N   VAL A 204      35.500  37.360  30.320  1.00  0.00           N
ATOM   3082  HN  VAL A 204      34.550  37.120  30.150  1.00  0.00           H
ATOM   3083  CA  VAL A 204      36.340  36.230  30.820  1.00  0.00           C
ATOM   3084  HA  VAL A 204      36.870  36.540  31.710  1.00  0.00           H
ATOM   3085  CB  VAL A 204      35.530  35.010  31.010  1.00  0.00           C
ATOM   3086  HB  VAL A 204      34.890  34.750  30.140  1.00  0.00           H
ATOM   3087  CG1 VAL A 204      36.310  33.840  31.420  1.00  0.00           C
ATOM   3088 1HG1 VAL A 204      36.610  33.940  32.490  1.00  0.00           H
ATOM   3089 2HG1 VAL A 204      37.140  33.530  30.760  1.00  0.00           H
ATOM   3090 3HG1 VAL A 204      35.600  32.990  31.420  1.00  0.00           H
ATOM   3091  CG2 VAL A 204      34.480  35.200  32.160  1.00  0.00           C
ATOM   3092 1HG2 VAL A 204      33.730  35.980  31.920  1.00  0.00           H
ATOM   3093 2HG2 VAL A 204      34.950  35.500  33.120  1.00  0.00           H
ATOM   3094 3HG2 VAL A 204      34.090  34.210  32.490  1.00  0.00           H
ATOM   3095  C   VAL A 204      37.490  36.070  29.880  1.00  0.00           C
ATOM   3096  O   VAL A 204      38.650  35.890  30.350  1.00  0.00           O
ATOM   3097  N   LEU A 205      37.220  36.180  28.550  1.00  0.00           N
ATOM   3098  HN  LEU A 205      36.320  36.550  28.330  1.00  0.00           H
ATOM   3099  CA  LEU A 205      38.220  36.300  27.550  1.00  0.00           C
ATOM   3100  HA  LEU A 205      38.870  35.450  27.650  1.00  0.00           H
ATOM   3101  CB  LEU A 205      37.640  36.410  26.140  1.00  0.00           C
ATOM   3102  HB1 LEU A 205      38.390  36.700  25.360  1.00  0.00           H
ATOM   3103  HB2 LEU A 205      36.880  37.220  26.120  1.00  0.00           H
ATOM   3104  CG  LEU A 205      36.930  35.100  25.710  1.00  0.00           C
ATOM   3105  HG  LEU A 205      36.190  34.860  26.500  1.00  0.00           H
ATOM   3106  CD1 LEU A 205      36.000  35.220  24.500  1.00  0.00           C
ATOM   3107 1HD1 LEU A 205      35.200  35.970  24.680  1.00  0.00           H
ATOM   3108 2HD1 LEU A 205      35.530  34.250  24.260  1.00  0.00           H
ATOM   3109 3HD1 LEU A 205      36.630  35.550  23.640  1.00  0.00           H
ATOM   3110  CD2 LEU A 205      37.890  33.890  25.770  1.00  0.00           C
ATOM   3111 1HD2 LEU A 205      38.480  33.710  26.700  1.00  0.00           H
ATOM   3112 2HD2 LEU A 205      38.570  34.000  24.890  1.00  0.00           H
ATOM   3113 3HD2 LEU A 205      37.440  32.900  25.560  1.00  0.00           H
ATOM   3114  C   LEU A 205      39.110  37.510  27.790  1.00  0.00           C
ATOM   3115  O   LEU A 205      40.350  37.390  27.680  1.00  0.00           O
ATOM   3116  N   ALA A 206      38.650  38.750  28.210  1.00  0.00           N
ATOM   3117  HN  ALA A 206      37.710  39.080  28.110  1.00  0.00           H
ATOM   3118  CA  ALA A 206      39.630  39.730  28.660  1.00  0.00           C
ATOM   3119  HA  ALA A 206      40.260  39.940  27.810  1.00  0.00           H
ATOM   3120  CB  ALA A 206      39.060  41.090  29.140  1.00  0.00           C
ATOM   3121  HB1 ALA A 206      38.120  41.310  28.590  1.00  0.00           H
ATOM   3122  HB2 ALA A 206      39.860  41.860  29.090  1.00  0.00           H
ATOM   3123  HB3 ALA A 206      38.800  41.100  30.220  1.00  0.00           H
ATOM   3124  C   ALA A 206      40.600  39.380  29.770  1.00  0.00           C
ATOM   3125  O   ALA A 206      41.790  39.820  29.790  1.00  0.00           O
ATOM   3126  N   TRP A 207      40.080  38.650  30.770  1.00  0.00           N
ATOM   3127  HN  TRP A 207      39.120  38.380  30.690  1.00  0.00           H
ATOM   3128  CA  TRP A 207      40.770  38.220  32.010  1.00  0.00           C
ATOM   3129  HA  TRP A 207      41.190  39.160  32.350  1.00  0.00           H
ATOM   3130  CB  TRP A 207      39.710  37.830  32.990  1.00  0.00           C
ATOM   3131  HB1 TRP A 207      38.940  37.180  32.530  1.00  0.00           H
ATOM   3132  HB2 TRP A 207      39.120  38.700  33.340  1.00  0.00           H
ATOM   3133  CG  TRP A 207      40.180  37.210  34.280  1.00  0.00           C
ATOM   3134  CD1 TRP A 207      40.660  37.840  35.390  1.00  0.00           C
ATOM   3135  HD1 TRP A 207      40.930  38.890  35.370  1.00  0.00           H
ATOM   3136  NE1 TRP A 207      40.980  36.860  36.370  1.00  0.00           N
ATOM   3137  HE1 TRP A 207      41.410  37.040  37.230  1.00  0.00           H
ATOM   3138  CE2 TRP A 207      40.630  35.710  35.950  1.00  0.00           C
ATOM   3139  CD2 TRP A 207      40.160  35.790  34.580  1.00  0.00           C
ATOM   3140  CE3 TRP A 207      39.650  34.700  33.900  1.00  0.00           C
ATOM   3141  HE3 TRP A 207      39.160  34.840  32.940  1.00  0.00           H
ATOM   3142  CZ3 TRP A 207      39.690  33.480  34.540  1.00  0.00           C
ATOM   3143  HZ3 TRP A 207      39.320  32.560  34.120  1.00  0.00           H
ATOM   3144  CZ2 TRP A 207      40.640  34.450  36.550  1.00  0.00           C
ATOM   3145  HZ2 TRP A 207      41.180  34.330  37.480  1.00  0.00           H
ATOM   3146  CH2 TRP A 207      40.240  33.400  35.800  1.00  0.00           C
ATOM   3147  HH2 TRP A 207      40.380  32.420  36.240  1.00  0.00           H
ATOM   3148  C   TRP A 207      41.820  37.210  31.740  1.00  0.00           C
ATOM   3149  O   TRP A 207      42.900  37.310  32.310  1.00  0.00           O
ATOM   3150  N   LEU A 208      41.560  36.280  30.770  1.00  0.00           N
ATOM   3151  HN  LEU A 208      40.620  36.240  30.440  1.00  0.00           H
ATOM   3152  CA  LEU A 208      42.560  35.390  30.230  1.00  0.00           C
ATOM   3153  HA  LEU A 208      43.130  34.920  31.020  1.00  0.00           H
ATOM   3154  CB  LEU A 208      41.880  34.310  29.340  1.00  0.00           C
ATOM   3155  HB1 LEU A 208      42.640  33.720  28.780  1.00  0.00           H
ATOM   3156  HB2 LEU A 208      41.270  34.870  28.610  1.00  0.00           H
ATOM   3157  CG  LEU A 208      40.840  33.350  29.970  1.00  0.00           C
ATOM   3158  HG  LEU A 208      40.290  33.840  30.800  1.00  0.00           H
ATOM   3159  CD1 LEU A 208      39.790  32.830  29.010  1.00  0.00           C
ATOM   3160 1HD1 LEU A 208      40.080  32.770  27.940  1.00  0.00           H
ATOM   3161 2HD1 LEU A 208      39.050  33.660  28.990  1.00  0.00           H
ATOM   3162 3HD1 LEU A 208      39.270  31.940  29.400  1.00  0.00           H
ATOM   3163  CD2 LEU A 208      41.480  32.160  30.700  1.00  0.00           C
ATOM   3164 1HD2 LEU A 208      42.140  32.580  31.500  1.00  0.00           H
ATOM   3165 2HD2 LEU A 208      42.160  31.730  29.930  1.00  0.00           H
ATOM   3166 3HD2 LEU A 208      40.800  31.400  31.120  1.00  0.00           H
ATOM   3167  C   LEU A 208      43.670  36.070  29.320  1.00  0.00           C
ATOM   3168  O   LEU A 208      44.840  35.760  29.330  1.00  0.00           O
ATOM   3169  N   TYR A 209      43.320  37.080  28.530  1.00  0.00           N
ATOM   3170  HN  TYR A 209      42.340  37.240  28.420  1.00  0.00           H
ATOM   3171  CA  TYR A 209      44.280  37.930  27.800  1.00  0.00           C
ATOM   3172  HA  TYR A 209      45.010  37.270  27.350  1.00  0.00           H
ATOM   3173  CB  TYR A 209      43.630  38.960  26.850  1.00  0.00           C
ATOM   3174  HB1 TYR A 209      44.490  39.540  26.450  1.00  0.00           H
ATOM   3175  HB2 TYR A 209      42.800  39.540  27.300  1.00  0.00           H
ATOM   3176  CG  TYR A 209      43.260  38.290  25.470  1.00  0.00           C
ATOM   3177  CD1 TYR A 209      44.170  37.640  24.670  1.00  0.00           C
ATOM   3178  HD1 TYR A 209      45.200  37.620  24.970  1.00  0.00           H
ATOM   3179  CE1 TYR A 209      43.820  37.090  23.420  1.00  0.00           C
ATOM   3180  HE1 TYR A 209      44.540  36.620  22.770  1.00  0.00           H
ATOM   3181  CZ  TYR A 209      42.470  37.080  23.070  1.00  0.00           C
ATOM   3182  OH  TYR A 209      42.080  36.380  21.840  1.00  0.00           O
ATOM   3183  HH  TYR A 209      42.900  36.140  21.400  1.00  0.00           H
ATOM   3184  CD2 TYR A 209      42.010  38.520  24.950  1.00  0.00           C
ATOM   3185  HD2 TYR A 209      41.370  39.160  25.550  1.00  0.00           H
ATOM   3186  CE2 TYR A 209      41.510  37.700  23.870  1.00  0.00           C
ATOM   3187  HE2 TYR A 209      40.450  37.590  23.670  1.00  0.00           H
ATOM   3188  C   TYR A 209      45.310  38.620  28.720  1.00  0.00           C
ATOM   3189  O   TYR A 209      46.510  38.720  28.500  1.00  0.00           O
ATOM   3190  N   ALA A 210      44.780  39.240  29.770  1.00  0.00           N
ATOM   3191  HN  ALA A 210      43.800  39.190  29.960  1.00  0.00           H
ATOM   3192  CA  ALA A 210      45.430  39.990  30.790  1.00  0.00           C
ATOM   3193  HA  ALA A 210      46.010  40.820  30.410  1.00  0.00           H
ATOM   3194  CB  ALA A 210      44.220  40.510  31.690  1.00  0.00           C
ATOM   3195  HB1 ALA A 210      43.720  39.600  32.080  1.00  0.00           H
ATOM   3196  HB2 ALA A 210      43.550  41.090  31.020  1.00  0.00           H
ATOM   3197  HB3 ALA A 210      44.680  40.960  32.600  1.00  0.00           H
ATOM   3198  C   ALA A 210      46.350  39.090  31.630  1.00  0.00           C
ATOM   3199  O   ALA A 210      47.530  39.480  31.820  1.00  0.00           O
ATOM   3200  N   ALA A 211      45.920  37.840  31.930  1.00  0.00           N
ATOM   3201  HN  ALA A 211      44.980  37.640  31.660  1.00  0.00           H
ATOM   3202  CA  ALA A 211      46.800  36.810  32.370  1.00  0.00           C
ATOM   3203  HA  ALA A 211      47.180  37.030  33.350  1.00  0.00           H
ATOM   3204  CB  ALA A 211      46.060  35.500  32.600  1.00  0.00           C
ATOM   3205  HB1 ALA A 211      45.500  35.260  31.670  1.00  0.00           H
ATOM   3206  HB2 ALA A 211      45.390  35.630  33.470  1.00  0.00           H
ATOM   3207  HB3 ALA A 211      46.740  34.650  32.820  1.00  0.00           H
ATOM   3208  C   ALA A 211      48.110  36.570  31.470  1.00  0.00           C
ATOM   3209  O   ALA A 211      49.230  36.770  31.940  1.00  0.00           O
ATOM   3210  N   VAL A 212      47.870  36.410  30.110  1.00  0.00           N
ATOM   3211  HN  VAL A 212      46.960  36.280  29.730  1.00  0.00           H
ATOM   3212  CA  VAL A 212      48.930  36.290  29.170  1.00  0.00           C
ATOM   3213  HA  VAL A 212      49.520  35.490  29.590  1.00  0.00           H
ATOM   3214  CB  VAL A 212      48.410  35.890  27.830  1.00  0.00           C
ATOM   3215  HB  VAL A 212      47.620  36.560  27.450  1.00  0.00           H
ATOM   3216  CG1 VAL A 212      49.400  35.700  26.660  1.00  0.00           C
ATOM   3217 1HG1 VAL A 212      48.950  35.250  25.750  1.00  0.00           H
ATOM   3218 2HG1 VAL A 212      50.240  35.040  26.960  1.00  0.00           H
ATOM   3219 3HG1 VAL A 212      49.920  36.640  26.360  1.00  0.00           H
ATOM   3220  CG2 VAL A 212      47.680  34.540  27.930  1.00  0.00           C
ATOM   3221 1HG2 VAL A 212      48.310  33.700  28.280  1.00  0.00           H
ATOM   3222 2HG2 VAL A 212      47.290  34.200  26.950  1.00  0.00           H
ATOM   3223 3HG2 VAL A 212      46.830  34.530  28.650  1.00  0.00           H
ATOM   3224  C   VAL A 212      49.930  37.460  29.040  1.00  0.00           C
ATOM   3225  O   VAL A 212      51.150  37.260  29.040  1.00  0.00           O
ATOM   3226  N   ILE A 213      49.430  38.730  29.100  1.00  0.00           N
ATOM   3227  HN  ILE A 213      48.450  38.860  29.150  1.00  0.00           H
ATOM   3228  CA  ILE A 213      50.220  39.980  29.200  1.00  0.00           C
ATOM   3229  HA  ILE A 213      50.990  40.010  28.440  1.00  0.00           H
ATOM   3230  CB  ILE A 213      49.280  41.220  29.110  1.00  0.00           C
ATOM   3231  HB  ILE A 213      48.520  41.090  29.910  1.00  0.00           H
ATOM   3232  CG2 ILE A 213      49.980  42.620  29.370  1.00  0.00           C
ATOM   3233 1HG2 ILE A 213      50.650  42.770  28.490  1.00  0.00           H
ATOM   3234 2HG2 ILE A 213      50.520  42.630  30.330  1.00  0.00           H
ATOM   3235 3HG2 ILE A 213      49.250  43.460  29.310  1.00  0.00           H
ATOM   3236  CG1 ILE A 213      48.640  41.170  27.730  1.00  0.00           C
ATOM   3237 1HG1 ILE A 213      47.880  41.970  27.610  1.00  0.00           H
ATOM   3238 2HG1 ILE A 213      48.070  40.230  27.560  1.00  0.00           H
ATOM   3239  CD  ILE A 213      49.570  41.390  26.500  1.00  0.00           C
ATOM   3240  HD1 ILE A 213      50.170  40.460  26.380  1.00  0.00           H
ATOM   3241  HD2 ILE A 213      50.190  42.310  26.530  1.00  0.00           H
ATOM   3242  HD3 ILE A 213      48.970  41.500  25.570  1.00  0.00           H
ATOM   3243  C   ILE A 213      51.020  39.970  30.460  1.00  0.00           C
ATOM   3244  O   ILE A 213      52.230  40.290  30.440  1.00  0.00           O
ATOM   3245  N   ASN A 214      50.420  39.570  31.600  1.00  0.00           N
ATOM   3246  HN  ASN A 214      49.470  39.270  31.540  1.00  0.00           H
ATOM   3247  CA  ASN A 214      51.040  39.500  32.910  1.00  0.00           C
ATOM   3248  HA  ASN A 214      51.590  40.400  33.170  1.00  0.00           H
ATOM   3249  CB  ASN A 214      49.920  39.270  34.030  1.00  0.00           C
ATOM   3250  HB1 ASN A 214      49.220  38.460  33.740  1.00  0.00           H
ATOM   3251  HB2 ASN A 214      49.280  40.180  34.080  1.00  0.00           H
ATOM   3252  CG  ASN A 214      50.660  39.040  35.360  1.00  0.00           C
ATOM   3253  OD1 ASN A 214      50.640  37.920  35.880  1.00  0.00           O
ATOM   3254  ND2 ASN A 214      51.280  40.150  35.810  1.00  0.00           N
ATOM   3255 1HD2 ASN A 214      51.600  40.010  36.740  1.00  0.00           H
ATOM   3256 2HD2 ASN A 214      51.370  41.030  35.330  1.00  0.00           H
ATOM   3257  C   ASN A 214      52.110  38.380  32.930  1.00  0.00           C
ATOM   3258  O   ASN A 214      53.190  38.470  33.500  1.00  0.00           O
ATOM   3259  N   GLY A 215      51.840  37.320  32.170  1.00  0.00           N
ATOM   3260  HN  GLY A 215      50.950  37.270  31.710  1.00  0.00           H
ATOM   3261  CA  GLY A 215      52.820  36.240  31.970  1.00  0.00           C
ATOM   3262  HA1 GLY A 215      53.670  36.480  32.590  1.00  0.00           H
ATOM   3263  HA2 GLY A 215      53.100  36.160  30.940  1.00  0.00           H
ATOM   3264  C   GLY A 215      52.360  34.880  32.360  1.00  0.00           C
ATOM   3265  O   GLY A 215      52.980  33.780  32.090  1.00  0.00           O
ATOM   3266  N   ASP A 216      51.200  34.780  33.050  1.00  0.00           N
ATOM   3267  HN  ASP A 216      50.680  35.620  33.180  1.00  0.00           H
ATOM   3268  CA  ASP A 216      50.600  33.440  33.220  1.00  0.00           C
ATOM   3269  HA  ASP A 216      51.390  32.720  33.380  1.00  0.00           H
ATOM   3270  CB  ASP A 216      49.610  33.320  34.470  1.00  0.00           C
ATOM   3271  HB1 ASP A 216      49.120  32.330  34.460  1.00  0.00           H
ATOM   3272  HB2 ASP A 216      48.770  34.040  34.410  1.00  0.00           H
ATOM   3273  CG  ASP A 216      50.380  33.530  35.740  1.00  0.00           C
ATOM   3274  OD1 ASP A 216      51.660  33.490  35.830  1.00  0.00           O
ATOM   3275  OD2 ASP A 216      49.650  33.600  36.810  1.00  0.00           O
ATOM   3276  C   ASP A 216      49.980  33.060  31.900  1.00  0.00           C
ATOM   3277  O   ASP A 216      49.170  33.740  31.240  1.00  0.00           O
ATOM   3278  N   ARG A 217      50.360  31.880  31.440  1.00  0.00           N
ATOM   3279  HN  ARG A 217      51.060  31.280  31.810  1.00  0.00           H
ATOM   3280  CA  ARG A 217      49.780  31.350  30.210  1.00  0.00           C
ATOM   3281  HA  ARG A 217      48.740  31.630  30.180  1.00  0.00           H
ATOM   3282  CB  ARG A 217      50.600  31.960  29.020  1.00  0.00           C
ATOM   3283  HB1 ARG A 217      50.520  33.060  29.150  1.00  0.00           H
ATOM   3284  HB2 ARG A 217      50.150  31.750  28.030  1.00  0.00           H
ATOM   3285  CG  ARG A 217      52.130  31.690  28.910  1.00  0.00           C
ATOM   3286  HG1 ARG A 217      52.470  31.440  29.940  1.00  0.00           H
ATOM   3287  HG2 ARG A 217      52.520  32.720  28.740  1.00  0.00           H
ATOM   3288  CD  ARG A 217      52.760  30.690  27.900  1.00  0.00           C
ATOM   3289  HD1 ARG A 217      52.190  29.750  28.080  1.00  0.00           H
ATOM   3290  HD2 ARG A 217      53.860  30.610  28.070  1.00  0.00           H
ATOM   3291  NE  ARG A 217      52.380  31.120  26.520  1.00  0.00           N
ATOM   3292  HE  ARG A 217      52.130  32.090  26.460  1.00  0.00           H
ATOM   3293  CZ  ARG A 217      52.680  30.420  25.430  1.00  0.00           C
ATOM   3294  NH1 ARG A 217      53.190  29.210  25.470  1.00  0.00           N
ATOM   3295 1HH1 ARG A 217      53.290  28.670  26.310  1.00  0.00           H
ATOM   3296 2HH1 ARG A 217      53.280  28.680  24.620  1.00  0.00           H
ATOM   3297  NH2 ARG A 217      52.460  31.070  24.310  1.00  0.00           N
ATOM   3298 1HH2 ARG A 217      51.820  31.820  24.480  1.00  0.00           H
ATOM   3299 2HH2 ARG A 217      52.360  30.530  23.470  1.00  0.00           H
ATOM   3300  C   ARG A 217      49.930  29.810  30.230  1.00  0.00           C
ATOM   3301  O   ARG A 217      50.110  29.210  29.150  1.00  0.00           O
ATOM   3302  N   TRP A 218      49.860  29.190  31.430  1.00  0.00           N
ATOM   3303  HN  TRP A 218      49.820  29.670  32.300  1.00  0.00           H
ATOM   3304  CA  TRP A 218      49.790  27.720  31.510  1.00  0.00           C
ATOM   3305  HA  TRP A 218      50.640  27.290  31.000  1.00  0.00           H
ATOM   3306  CB  TRP A 218      49.990  27.320  32.980  1.00  0.00           C
ATOM   3307  HB1 TRP A 218      51.030  27.690  33.110  1.00  0.00           H
ATOM   3308  HB2 TRP A 218      50.110  26.230  33.150  1.00  0.00           H
ATOM   3309  CG  TRP A 218      49.100  27.920  33.990  1.00  0.00           C
ATOM   3310  CD1 TRP A 218      49.470  28.970  34.730  1.00  0.00           C
ATOM   3311  HD1 TRP A 218      50.410  29.500  34.720  1.00  0.00           H
ATOM   3312  NE1 TRP A 218      48.370  29.360  35.450  1.00  0.00           N
ATOM   3313  HE1 TRP A 218      48.260  30.040  36.140  1.00  0.00           H
ATOM   3314  CE2 TRP A 218      47.320  28.520  35.280  1.00  0.00           C
ATOM   3315  CD2 TRP A 218      47.740  27.560  34.370  1.00  0.00           C
ATOM   3316  CE3 TRP A 218      46.810  26.570  33.990  1.00  0.00           C
ATOM   3317  HE3 TRP A 218      47.070  25.820  33.260  1.00  0.00           H
ATOM   3318  CZ3 TRP A 218      45.460  26.680  34.400  1.00  0.00           C
ATOM   3319  HZ3 TRP A 218      44.790  25.910  34.030  1.00  0.00           H
ATOM   3320  CZ2 TRP A 218      46.010  28.590  35.730  1.00  0.00           C
ATOM   3321  HZ2 TRP A 218      45.720  29.500  36.240  1.00  0.00           H
ATOM   3322  CH2 TRP A 218      45.050  27.670  35.290  1.00  0.00           C
ATOM   3323  HH2 TRP A 218      44.000  27.830  35.480  1.00  0.00           H
ATOM   3324  C   TRP A 218      48.540  27.020  30.910  1.00  0.00           C
ATOM   3325  O   TRP A 218      48.500  25.790  30.790  1.00  0.00           O
ATOM   3326  N   PHE A 219      47.490  27.660  30.400  1.00  0.00           N
ATOM   3327  HN  PHE A 219      47.520  28.650  30.310  1.00  0.00           H
ATOM   3328  CA  PHE A 219      46.200  27.020  30.090  1.00  0.00           C
ATOM   3329  HA  PHE A 219      46.130  25.960  30.280  1.00  0.00           H
ATOM   3330  CB  PHE A 219      45.090  27.770  30.910  1.00  0.00           C
ATOM   3331  HB1 PHE A 219      45.120  27.330  31.930  1.00  0.00           H
ATOM   3332  HB2 PHE A 219      44.070  27.670  30.480  1.00  0.00           H
ATOM   3333  CG  PHE A 219      45.290  29.240  30.890  1.00  0.00           C
ATOM   3334  CD1 PHE A 219      45.090  29.980  29.680  1.00  0.00           C
ATOM   3335  HD1 PHE A 219      44.730  29.460  28.800  1.00  0.00           H
ATOM   3336  CE1 PHE A 219      45.470  31.370  29.610  1.00  0.00           C
ATOM   3337  HE1 PHE A 219      45.420  31.860  28.650  1.00  0.00           H
ATOM   3338  CZ  PHE A 219      45.940  32.000  30.740  1.00  0.00           C
ATOM   3339  HZ  PHE A 219      46.210  33.040  30.620  1.00  0.00           H
ATOM   3340  CD2 PHE A 219      45.750  29.920  31.970  1.00  0.00           C
ATOM   3341  HD2 PHE A 219      46.100  29.290  32.780  1.00  0.00           H
ATOM   3342  CE2 PHE A 219      46.140  31.310  31.950  1.00  0.00           C
ATOM   3343  HE2 PHE A 219      46.420  31.860  32.830  1.00  0.00           H
ATOM   3344  C   PHE A 219      45.920  26.910  28.640  1.00  0.00           C
ATOM   3345  O   PHE A 219      44.820  26.450  28.260  1.00  0.00           O
ATOM   3346  N   LEU A 220      46.840  27.390  27.800  1.00  0.00           N
ATOM   3347  HN  LEU A 220      47.660  27.840  28.140  1.00  0.00           H
ATOM   3348  CA  LEU A 220      46.620  27.340  26.320  1.00  0.00           C
ATOM   3349  HA  LEU A 220      45.770  27.990  26.220  1.00  0.00           H
ATOM   3350  CB  LEU A 220      47.730  27.950  25.480  1.00  0.00           C
ATOM   3351  HB1 LEU A 220      47.440  27.930  24.410  1.00  0.00           H
ATOM   3352  HB2 LEU A 220      48.700  27.410  25.580  1.00  0.00           H
ATOM   3353  CG  LEU A 220      47.940  29.450  25.860  1.00  0.00           C
ATOM   3354  HG  LEU A 220      47.980  29.600  26.960  1.00  0.00           H
ATOM   3355  CD1 LEU A 220      49.230  30.000  25.200  1.00  0.00           C
ATOM   3356 1HD1 LEU A 220      50.080  29.330  25.470  1.00  0.00           H
ATOM   3357 2HD1 LEU A 220      49.420  31.040  25.530  1.00  0.00           H
ATOM   3358 3HD1 LEU A 220      48.960  30.020  24.120  1.00  0.00           H
ATOM   3359  CD2 LEU A 220      46.750  30.260  25.360  1.00  0.00           C
ATOM   3360 1HD2 LEU A 220      45.780  29.960  25.810  1.00  0.00           H
ATOM   3361 2HD2 LEU A 220      46.640  30.110  24.260  1.00  0.00           H
ATOM   3362 3HD2 LEU A 220      47.030  31.320  25.530  1.00  0.00           H
ATOM   3363  C   LEU A 220      46.120  25.970  25.740  1.00  0.00           C
ATOM   3364  O   LEU A 220      46.590  24.920  26.150  1.00  0.00           O
ATOM   3365  N   ASN A 221      45.220  26.070  24.770  1.00  0.00           N
ATOM   3366  HN  ASN A 221      44.760  26.930  24.570  1.00  0.00           H
ATOM   3367  CA  ASN A 221      44.820  24.920  23.930  1.00  0.00           C
ATOM   3368  HA  ASN A 221      44.530  24.140  24.620  1.00  0.00           H
ATOM   3369  CB  ASN A 221      43.710  25.380  23.020  1.00  0.00           C
ATOM   3370  HB1 ASN A 221      43.040  25.950  23.710  1.00  0.00           H
ATOM   3371  HB2 ASN A 221      43.240  24.480  22.570  1.00  0.00           H
ATOM   3372  CG  ASN A 221      44.200  26.420  22.020  1.00  0.00           C
ATOM   3373  OD1 ASN A 221      44.710  27.480  22.350  1.00  0.00           O
ATOM   3374  ND2 ASN A 221      44.060  26.140  20.670  1.00  0.00           N
ATOM   3375 1HD2 ASN A 221      43.620  25.270  20.440  1.00  0.00           H
ATOM   3376 2HD2 ASN A 221      44.260  26.890  20.040  1.00  0.00           H
ATOM   3377  C   ASN A 221      45.940  24.280  23.170  1.00  0.00           C
ATOM   3378  O   ASN A 221      46.820  24.920  22.590  1.00  0.00           O
ATOM   3379  N   ARG A 222      45.870  22.940  23.020  1.00  0.00           N
ATOM   3380  HN  ARG A 222      45.130  22.420  23.440  1.00  0.00           H
ATOM   3381  CA  ARG A 222      46.940  22.280  22.340  1.00  0.00           C
ATOM   3382  HA  ARG A 222      47.780  22.930  22.140  1.00  0.00           H
ATOM   3383  CB  ARG A 222      47.460  21.030  23.060  1.00  0.00           C
ATOM   3384  HB1 ARG A 222      48.370  20.640  22.550  1.00  0.00           H
ATOM   3385  HB2 ARG A 222      46.720  20.210  23.110  1.00  0.00           H
ATOM   3386  CG  ARG A 222      47.970  21.410  24.400  1.00  0.00           C
ATOM   3387  HG1 ARG A 222      48.440  20.550  24.930  1.00  0.00           H
ATOM   3388  HG2 ARG A 222      47.170  21.600  25.150  1.00  0.00           H
ATOM   3389  CD  ARG A 222      48.930  22.590  24.500  1.00  0.00           C
ATOM   3390  HD1 ARG A 222      48.390  23.500  24.160  1.00  0.00           H
ATOM   3391  HD2 ARG A 222      49.780  22.460  23.790  1.00  0.00           H
ATOM   3392  NE  ARG A 222      49.360  22.780  25.910  1.00  0.00           N
ATOM   3393  HE  ARG A 222      49.400  21.970  26.510  1.00  0.00           H
ATOM   3394  CZ  ARG A 222      49.670  23.910  26.490  1.00  0.00           C
ATOM   3395  NH1 ARG A 222      49.590  23.920  27.810  1.00  0.00           N
ATOM   3396 1HH1 ARG A 222      49.140  23.110  28.190  1.00  0.00           H
ATOM   3397 2HH1 ARG A 222      49.630  24.840  28.200  1.00  0.00           H
ATOM   3398  NH2 ARG A 222      49.960  25.000  25.830  1.00  0.00           N
ATOM   3399 1HH2 ARG A 222      50.280  24.940  24.880  1.00  0.00           H
ATOM   3400 2HH2 ARG A 222      50.050  25.820  26.400  1.00  0.00           H
ATOM   3401  C   ARG A 222      46.500  21.810  20.880  1.00  0.00           C
ATOM   3402  O   ARG A 222      47.250  21.120  20.220  1.00  0.00           O
ATOM   3403  N   PHE A 223      45.260  22.120  20.500  1.00  0.00           N
ATOM   3404  HN  PHE A 223      44.600  22.710  20.970  1.00  0.00           H
ATOM   3405  CA  PHE A 223      44.710  21.790  19.240  1.00  0.00           C
ATOM   3406  HA  PHE A 223      45.410  22.010  18.440  1.00  0.00           H
ATOM   3407  CB  PHE A 223      44.390  20.240  19.200  1.00  0.00           C
ATOM   3408  HB1 PHE A 223      45.120  19.600  19.740  1.00  0.00           H
ATOM   3409  HB2 PHE A 223      44.400  19.800  18.180  1.00  0.00           H
ATOM   3410  CG  PHE A 223      43.010  19.900  19.870  1.00  0.00           C
ATOM   3411  CD1 PHE A 223      42.830  20.030  21.320  1.00  0.00           C
ATOM   3412  HD1 PHE A 223      43.750  20.270  21.840  1.00  0.00           H
ATOM   3413  CE1 PHE A 223      41.590  19.760  21.880  1.00  0.00           C
ATOM   3414  HE1 PHE A 223      41.530  19.890  22.950  1.00  0.00           H
ATOM   3415  CZ  PHE A 223      40.520  19.390  21.070  1.00  0.00           C
ATOM   3416  HZ  PHE A 223      39.600  19.260  21.610  1.00  0.00           H
ATOM   3417  CD2 PHE A 223      41.870  19.550  19.130  1.00  0.00           C
ATOM   3418  HD2 PHE A 223      41.900  19.530  18.050  1.00  0.00           H
ATOM   3419  CE2 PHE A 223      40.620  19.320  19.700  1.00  0.00           C
ATOM   3420  HE2 PHE A 223      39.890  18.980  18.980  1.00  0.00           H
ATOM   3421  C   PHE A 223      43.480  22.680  18.980  1.00  0.00           C
ATOM   3422  O   PHE A 223      42.910  23.340  19.910  1.00  0.00           O
ATOM   3423  N   THR A 224      43.040  22.780  17.730  1.00  0.00           N
ATOM   3424  HN  THR A 224      43.480  22.220  17.040  1.00  0.00           H
ATOM   3425  CA  THR A 224      41.910  23.540  17.260  1.00  0.00           C
ATOM   3426  HA  THR A 224      42.100  24.520  17.680  1.00  0.00           H
ATOM   3427  CB  THR A 224      41.840  23.610  15.690  1.00  0.00           C
ATOM   3428  HB  THR A 224      42.760  23.700  15.070  1.00  0.00           H
ATOM   3429  OG1 THR A 224      41.070  24.750  15.200  1.00  0.00           O
ATOM   3430  HG1 THR A 224      41.410  25.360  15.860  1.00  0.00           H
ATOM   3431  CG2 THR A 224      41.270  22.330  15.020  1.00  0.00           C
ATOM   3432 1HG2 THR A 224      41.730  21.510  15.610  1.00  0.00           H
ATOM   3433 2HG2 THR A 224      41.510  22.210  13.940  1.00  0.00           H
ATOM   3434 3HG2 THR A 224      40.160  22.350  15.120  1.00  0.00           H
ATOM   3435  C   THR A 224      40.560  23.090  17.770  1.00  0.00           C
ATOM   3436  O   THR A 224      40.270  21.910  17.950  1.00  0.00           O
ATOM   3437  N   THR A 225      39.660  24.030  18.090  1.00  0.00           N
ATOM   3438  HN  THR A 225      40.020  24.960  18.010  1.00  0.00           H
ATOM   3439  CA  THR A 225      38.310  23.670  18.500  1.00  0.00           C
ATOM   3440  HA  THR A 225      38.060  22.790  17.920  1.00  0.00           H
ATOM   3441  CB  THR A 225      38.130  23.340  19.930  1.00  0.00           C
ATOM   3442  HB  THR A 225      38.430  24.210  20.560  1.00  0.00           H
ATOM   3443  OG1 THR A 225      38.920  22.260  20.290  1.00  0.00           O
ATOM   3444  HG1 THR A 225      39.460  22.070  19.510  1.00  0.00           H
ATOM   3445  CG2 THR A 225      36.770  22.870  20.300  1.00  0.00           C
ATOM   3446 1HG2 THR A 225      36.040  23.700  20.230  1.00  0.00           H
ATOM   3447 2HG2 THR A 225      36.620  22.640  21.380  1.00  0.00           H
ATOM   3448 3HG2 THR A 225      36.500  21.990  19.670  1.00  0.00           H
ATOM   3449  C   THR A 225      37.180  24.650  18.030  1.00  0.00           C
ATOM   3450  O   THR A 225      37.370  25.820  18.080  1.00  0.00           O
ATOM   3451  N   THR A 226      36.050  24.190  17.500  1.00  0.00           N
ATOM   3452  HN  THR A 226      35.900  23.200  17.470  1.00  0.00           H
ATOM   3453  CA  THR A 226      35.100  25.030  16.850  1.00  0.00           C
ATOM   3454  HA  THR A 226      35.710  25.570  16.150  1.00  0.00           H
ATOM   3455  CB  THR A 226      34.000  24.330  16.030  1.00  0.00           C
ATOM   3456  HB  THR A 226      33.380  25.130  15.560  1.00  0.00           H
ATOM   3457  OG1 THR A 226      33.130  23.480  16.820  1.00  0.00           O
ATOM   3458  HG1 THR A 226      33.680  22.820  17.240  1.00  0.00           H
ATOM   3459  CG2 THR A 226      34.480  23.390  14.930  1.00  0.00           C
ATOM   3460 1HG2 THR A 226      34.990  22.500  15.360  1.00  0.00           H
ATOM   3461 2HG2 THR A 226      35.130  23.960  14.240  1.00  0.00           H
ATOM   3462 3HG2 THR A 226      33.610  23.000  14.340  1.00  0.00           H
ATOM   3463  C   THR A 226      34.430  26.040  17.690  1.00  0.00           C
ATOM   3464  O   THR A 226      34.150  25.700  18.850  1.00  0.00           O
ATOM   3465  N   LEU A 227      34.100  27.250  17.190  1.00  0.00           N
ATOM   3466  HN  LEU A 227      34.280  27.460  16.230  1.00  0.00           H
ATOM   3467  CA  LEU A 227      33.270  28.190  17.980  1.00  0.00           C
ATOM   3468  HA  LEU A 227      33.760  28.500  18.900  1.00  0.00           H
ATOM   3469  CB  LEU A 227      32.830  29.480  17.190  1.00  0.00           C
ATOM   3470  HB1 LEU A 227      32.110  30.000  17.850  1.00  0.00           H
ATOM   3471  HB2 LEU A 227      32.360  29.210  16.220  1.00  0.00           H
ATOM   3472  CG  LEU A 227      33.950  30.530  17.120  1.00  0.00           C
ATOM   3473  HG  LEU A 227      34.880  29.930  17.070  1.00  0.00           H
ATOM   3474  CD1 LEU A 227      33.730  31.500  16.020  1.00  0.00           C
ATOM   3475 1HD1 LEU A 227      34.440  32.350  15.950  1.00  0.00           H
ATOM   3476 2HD1 LEU A 227      32.790  31.990  16.370  1.00  0.00           H
ATOM   3477 3HD1 LEU A 227      33.570  31.030  15.020  1.00  0.00           H
ATOM   3478  CD2 LEU A 227      34.160  31.340  18.390  1.00  0.00           C
ATOM   3479 1HD2 LEU A 227      33.200  31.900  18.470  1.00  0.00           H
ATOM   3480 2HD2 LEU A 227      34.940  32.120  18.330  1.00  0.00           H
ATOM   3481 3HD2 LEU A 227      34.450  30.800  19.320  1.00  0.00           H
ATOM   3482  C   LEU A 227      31.960  27.510  18.460  1.00  0.00           C
ATOM   3483  O   LEU A 227      31.570  27.700  19.620  1.00  0.00           O
ATOM   3484  N   ASN A 228      31.320  26.660  17.600  1.00  0.00           N
ATOM   3485  HN  ASN A 228      31.510  26.710  16.630  1.00  0.00           H
ATOM   3486  CA  ASN A 228      30.080  26.040  17.940  1.00  0.00           C
ATOM   3487  HA  ASN A 228      29.380  26.770  18.320  1.00  0.00           H
ATOM   3488  CB  ASN A 228      29.490  25.370  16.670  1.00  0.00           C
ATOM   3489  HB1 ASN A 228      28.450  25.110  16.960  1.00  0.00           H
ATOM   3490  HB2 ASN A 228      30.140  24.490  16.520  1.00  0.00           H
ATOM   3491  CG  ASN A 228      29.360  26.210  15.480  1.00  0.00           C
ATOM   3492  OD1 ASN A 228      28.460  27.040  15.390  1.00  0.00           O
ATOM   3493  ND2 ASN A 228      30.220  26.190  14.420  1.00  0.00           N
ATOM   3494 1HD2 ASN A 228      30.190  26.820  13.640  1.00  0.00           H
ATOM   3495 2HD2 ASN A 228      30.770  25.360  14.340  1.00  0.00           H
ATOM   3496  C   ASN A 228      30.180  24.990  19.130  1.00  0.00           C
ATOM   3497  O   ASN A 228      29.240  24.990  19.960  1.00  0.00           O
ATOM   3498  N   ASP A 229      31.200  24.140  19.220  1.00  0.00           N
ATOM   3499  HN  ASP A 229      31.910  24.230  18.530  1.00  0.00           H
ATOM   3500  CA  ASP A 229      31.350  23.260  20.360  1.00  0.00           C
ATOM   3501  HA  ASP A 229      30.460  22.650  20.430  1.00  0.00           H
ATOM   3502  CB  ASP A 229      32.430  22.240  20.060  1.00  0.00           C
ATOM   3503  HB1 ASP A 229      32.690  21.820  21.060  1.00  0.00           H
ATOM   3504  HB2 ASP A 229      33.330  22.830  19.770  1.00  0.00           H
ATOM   3505  CG  ASP A 229      32.160  21.130  19.030  1.00  0.00           C
ATOM   3506  OD1 ASP A 229      31.050  21.090  18.410  1.00  0.00           O
ATOM   3507  OD2 ASP A 229      33.080  20.320  18.750  1.00  0.00           O
ATOM   3508  C   ASP A 229      31.760  24.030  21.600  1.00  0.00           C
ATOM   3509  O   ASP A 229      31.300  23.750  22.720  1.00  0.00           O
ATOM   3510  N   PHE A 230      32.490  25.140  21.450  1.00  0.00           N
ATOM   3511  HN  PHE A 230      32.990  25.230  20.590  1.00  0.00           H
ATOM   3512  CA  PHE A 230      32.750  26.110  22.480  1.00  0.00           C
ATOM   3513  HA  PHE A 230      33.130  25.580  23.350  1.00  0.00           H
ATOM   3514  CB  PHE A 230      33.780  27.150  22.000  1.00  0.00           C
ATOM   3515  HB1 PHE A 230      33.690  27.280  20.900  1.00  0.00           H
ATOM   3516  HB2 PHE A 230      34.790  26.710  22.120  1.00  0.00           H
ATOM   3517  CG  PHE A 230      33.880  28.520  22.760  1.00  0.00           C
ATOM   3518  CD1 PHE A 230      34.330  28.570  24.050  1.00  0.00           C
ATOM   3519  HD1 PHE A 230      34.860  27.770  24.560  1.00  0.00           H
ATOM   3520  CE1 PHE A 230      34.270  29.790  24.760  1.00  0.00           C
ATOM   3521  HE1 PHE A 230      34.700  29.820  25.750  1.00  0.00           H
ATOM   3522  CZ  PHE A 230      33.760  30.950  24.170  1.00  0.00           C
ATOM   3523  HZ  PHE A 230      33.690  31.850  24.760  1.00  0.00           H
ATOM   3524  CD2 PHE A 230      33.330  29.680  22.130  1.00  0.00           C
ATOM   3525  HD2 PHE A 230      32.890  29.700  21.140  1.00  0.00           H
ATOM   3526  CE2 PHE A 230      33.290  30.900  22.850  1.00  0.00           C
ATOM   3527  HE2 PHE A 230      32.690  31.730  22.520  1.00  0.00           H
ATOM   3528  C   PHE A 230      31.500  26.740  23.080  1.00  0.00           C
ATOM   3529  O   PHE A 230      31.340  26.700  24.330  1.00  0.00           O
ATOM   3530  N   ASN A 231      30.610  27.310  22.270  1.00  0.00           N
ATOM   3531  HN  ASN A 231      30.780  27.180  21.300  1.00  0.00           H
ATOM   3532  CA  ASN A 231      29.390  27.950  22.690  1.00  0.00           C
ATOM   3533  HA  ASN A 231      29.580  28.610  23.530  1.00  0.00           H
ATOM   3534  CB  ASN A 231      28.720  28.740  21.530  1.00  0.00           C
ATOM   3535  HB1 ASN A 231      27.660  28.990  21.750  1.00  0.00           H
ATOM   3536  HB2 ASN A 231      28.850  28.100  20.640  1.00  0.00           H
ATOM   3537  CG  ASN A 231      29.520  30.030  21.210  1.00  0.00           C
ATOM   3538  OD1 ASN A 231      30.290  30.470  22.060  1.00  0.00           O
ATOM   3539  ND2 ASN A 231      29.300  30.540  20.030  1.00  0.00           N
ATOM   3540 1HD2 ASN A 231      28.590  30.210  19.420  1.00  0.00           H
ATOM   3541 2HD2 ASN A 231      29.950  31.250  19.740  1.00  0.00           H
ATOM   3542  C   ASN A 231      28.400  26.990  23.220  1.00  0.00           C
ATOM   3543  O   ASN A 231      27.680  27.230  24.230  1.00  0.00           O
ATOM   3544  N   LEU A 232      28.420  25.780  22.600  1.00  0.00           N
ATOM   3545  HN  LEU A 232      28.890  25.630  21.730  1.00  0.00           H
ATOM   3546  CA  LEU A 232      27.680  24.680  23.070  1.00  0.00           C
ATOM   3547  HA  LEU A 232      26.670  25.050  23.100  1.00  0.00           H
ATOM   3548  CB  LEU A 232      27.940  23.440  22.160  1.00  0.00           C
ATOM   3549  HB1 LEU A 232      29.020  23.450  21.920  1.00  0.00           H
ATOM   3550  HB2 LEU A 232      27.360  23.460  21.210  1.00  0.00           H
ATOM   3551  CG  LEU A 232      27.510  22.060  22.660  1.00  0.00           C
ATOM   3552  HG  LEU A 232      28.130  21.780  23.540  1.00  0.00           H
ATOM   3553  CD1 LEU A 232      26.000  21.980  22.890  1.00  0.00           C
ATOM   3554 1HD1 LEU A 232      25.630  22.580  23.760  1.00  0.00           H
ATOM   3555 2HD1 LEU A 232      25.680  20.920  22.890  1.00  0.00           H
ATOM   3556 3HD1 LEU A 232      25.510  22.490  22.030  1.00  0.00           H
ATOM   3557  CD2 LEU A 232      27.930  21.020  21.620  1.00  0.00           C
ATOM   3558 1HD2 LEU A 232      27.610  20.010  21.950  1.00  0.00           H
ATOM   3559 2HD2 LEU A 232      29.030  21.030  21.460  1.00  0.00           H
ATOM   3560 3HD2 LEU A 232      27.450  21.180  20.630  1.00  0.00           H
ATOM   3561  C   LEU A 232      28.050  24.240  24.470  1.00  0.00           C
ATOM   3562  O   LEU A 232      27.260  24.150  25.360  1.00  0.00           O
ATOM   3563  N   VAL A 233      29.340  24.080  24.690  1.00  0.00           N
ATOM   3564  HN  VAL A 233      30.030  24.040  23.970  1.00  0.00           H
ATOM   3565  CA  VAL A 233      29.900  23.960  26.010  1.00  0.00           C
ATOM   3566  HA  VAL A 233      29.270  23.200  26.460  1.00  0.00           H
ATOM   3567  CB  VAL A 233      31.260  23.310  26.110  1.00  0.00           C
ATOM   3568  HB  VAL A 233      32.010  23.710  25.400  1.00  0.00           H
ATOM   3569  CG1 VAL A 233      31.880  23.420  27.530  1.00  0.00           C
ATOM   3570 1HG1 VAL A 233      32.790  22.810  27.700  1.00  0.00           H
ATOM   3571 2HG1 VAL A 233      31.050  23.020  28.150  1.00  0.00           H
ATOM   3572 3HG1 VAL A 233      32.110  24.470  27.800  1.00  0.00           H
ATOM   3573  CG2 VAL A 233      31.120  21.850  25.830  1.00  0.00           C
ATOM   3574 1HG2 VAL A 233      30.380  21.240  26.380  1.00  0.00           H
ATOM   3575 2HG2 VAL A 233      32.090  21.390  26.110  1.00  0.00           H
ATOM   3576 3HG2 VAL A 233      30.960  21.710  24.740  1.00  0.00           H
ATOM   3577  C   VAL A 233      29.620  25.220  26.900  1.00  0.00           C
ATOM   3578  O   VAL A 233      29.250  25.080  28.120  1.00  0.00           O
ATOM   3579  N   ALA A 234      29.690  26.460  26.390  1.00  0.00           N
ATOM   3580  HN  ALA A 234      30.000  26.580  25.450  1.00  0.00           H
ATOM   3581  CA  ALA A 234      29.550  27.660  27.280  1.00  0.00           C
ATOM   3582  HA  ALA A 234      30.290  27.580  28.070  1.00  0.00           H
ATOM   3583  CB  ALA A 234      29.860  28.840  26.410  1.00  0.00           C
ATOM   3584  HB1 ALA A 234      30.860  28.660  25.960  1.00  0.00           H
ATOM   3585  HB2 ALA A 234      29.920  29.830  26.900  1.00  0.00           H
ATOM   3586  HB3 ALA A 234      29.180  28.860  25.540  1.00  0.00           H
ATOM   3587  C   ALA A 234      28.220  27.740  27.960  1.00  0.00           C
ATOM   3588  O   ALA A 234      28.170  28.100  29.140  1.00  0.00           O
ATOM   3589  N   MET A 235      27.180  27.500  27.210  1.00  0.00           N
ATOM   3590  HN  MET A 235      27.350  27.370  26.230  1.00  0.00           H
ATOM   3591  CA  MET A 235      25.760  27.460  27.550  1.00  0.00           C
ATOM   3592  HA  MET A 235      25.590  28.460  27.910  1.00  0.00           H
ATOM   3593  CB  MET A 235      24.840  27.210  26.390  1.00  0.00           C
ATOM   3594  HB1 MET A 235      23.800  27.130  26.760  1.00  0.00           H
ATOM   3595  HB2 MET A 235      25.070  26.180  26.020  1.00  0.00           H
ATOM   3596  CG  MET A 235      24.730  28.270  25.310  1.00  0.00           C
ATOM   3597  HG1 MET A 235      25.710  28.480  24.810  1.00  0.00           H
ATOM   3598  HG2 MET A 235      24.350  29.260  25.650  1.00  0.00           H
ATOM   3599  SD  MET A 235      23.530  27.820  24.030  1.00  0.00           S
ATOM   3600  CE  MET A 235      24.250  26.320  23.180  1.00  0.00           C
ATOM   3601  HE1 MET A 235      23.560  25.480  23.390  1.00  0.00           H
ATOM   3602  HE2 MET A 235      25.210  25.980  23.630  1.00  0.00           H
ATOM   3603  HE3 MET A 235      24.480  26.450  22.100  1.00  0.00           H
ATOM   3604  C   MET A 235      25.400  26.470  28.710  1.00  0.00           C
ATOM   3605  O   MET A 235      24.550  26.690  29.580  1.00  0.00           O
ATOM   3606  N   LYS A 236      26.140  25.350  28.790  1.00  0.00           N
ATOM   3607  HN  LYS A 236      26.670  25.150  27.960  1.00  0.00           H
ATOM   3608  CA  LYS A 236      26.030  24.410  29.910  1.00  0.00           C
ATOM   3609  HA  LYS A 236      25.010  24.050  29.880  1.00  0.00           H
ATOM   3610  CB  LYS A 236      27.130  23.280  29.820  1.00  0.00           C
ATOM   3611  HB1 LYS A 236      27.090  22.550  30.660  1.00  0.00           H
ATOM   3612  HB2 LYS A 236      28.120  23.790  29.810  1.00  0.00           H
ATOM   3613  CG  LYS A 236      27.060  22.480  28.490  1.00  0.00           C
ATOM   3614  HG1 LYS A 236      28.010  21.930  28.320  1.00  0.00           H
ATOM   3615  HG2 LYS A 236      27.050  23.230  27.680  1.00  0.00           H
ATOM   3616  CD  LYS A 236      25.810  21.530  28.570  1.00  0.00           C
ATOM   3617  HD1 LYS A 236      24.940  22.100  28.950  1.00  0.00           H
ATOM   3618  HD2 LYS A 236      25.960  20.650  29.240  1.00  0.00           H
ATOM   3619  CE  LYS A 236      25.410  21.000  27.200  1.00  0.00           C
ATOM   3620  HE1 LYS A 236      26.160  20.290  26.800  1.00  0.00           H
ATOM   3621  HE2 LYS A 236      25.310  21.950  26.640  1.00  0.00           H
ATOM   3622  NZ  LYS A 236      24.060  20.310  27.130  1.00  0.00           N
ATOM   3623  HZ1 LYS A 236      23.360  20.720  27.770  1.00  0.00           H
ATOM   3624  HZ2 LYS A 236      24.120  19.330  27.470  1.00  0.00           H
ATOM   3625  HZ3 LYS A 236      23.640  20.420  26.180  1.00  0.00           H
ATOM   3626  C   LYS A 236      26.280  24.990  31.270  1.00  0.00           C
ATOM   3627  O   LYS A 236      25.710  24.480  32.240  1.00  0.00           O
ATOM   3628  N   TYR A 237      27.190  26.010  31.400  1.00  0.00           N
ATOM   3629  HN  TYR A 237      27.810  26.220  30.640  1.00  0.00           H
ATOM   3630  CA  TYR A 237      27.610  26.490  32.660  1.00  0.00           C
ATOM   3631  HA  TYR A 237      27.270  25.800  33.410  1.00  0.00           H
ATOM   3632  CB  TYR A 237      29.150  26.660  32.780  1.00  0.00           C
ATOM   3633  HB1 TYR A 237      29.440  27.170  33.720  1.00  0.00           H
ATOM   3634  HB2 TYR A 237      29.630  27.250  31.970  1.00  0.00           H
ATOM   3635  CG  TYR A 237      29.780  25.310  32.610  1.00  0.00           C
ATOM   3636  CD1 TYR A 237      30.470  24.900  31.440  1.00  0.00           C
ATOM   3637  HD1 TYR A 237      30.470  25.530  30.560  1.00  0.00           H
ATOM   3638  CE1 TYR A 237      31.080  23.610  31.390  1.00  0.00           C
ATOM   3639  HE1 TYR A 237      31.580  23.290  30.490  1.00  0.00           H
ATOM   3640  CZ  TYR A 237      31.040  22.780  32.550  1.00  0.00           C
ATOM   3641  OH  TYR A 237      31.600  21.470  32.490  1.00  0.00           O
ATOM   3642  HH  TYR A 237      32.180  21.480  31.730  1.00  0.00           H
ATOM   3643  CD2 TYR A 237      29.770  24.450  33.700  1.00  0.00           C
ATOM   3644  HD2 TYR A 237      29.290  24.840  34.590  1.00  0.00           H
ATOM   3645  CE2 TYR A 237      30.430  23.270  33.730  1.00  0.00           C
ATOM   3646  HE2 TYR A 237      30.600  22.650  34.590  1.00  0.00           H
ATOM   3647  C   TYR A 237      26.970  27.760  32.960  1.00  0.00           C
ATOM   3648  O   TYR A 237      27.260  28.500  33.960  1.00  0.00           O
ATOM   3649  N   ASN A 238      26.010  28.160  32.100  1.00  0.00           N
ATOM   3650  HN  ASN A 238      25.730  27.500  31.420  1.00  0.00           H
ATOM   3651  CA  ASN A 238      25.190  29.370  32.160  1.00  0.00           C
ATOM   3652  HA  ASN A 238      24.320  29.160  31.540  1.00  0.00           H
ATOM   3653  CB  ASN A 238      24.560  29.710  33.580  1.00  0.00           C
ATOM   3654  HB1 ASN A 238      23.760  30.470  33.500  1.00  0.00           H
ATOM   3655  HB2 ASN A 238      25.360  30.150  34.220  1.00  0.00           H
ATOM   3656  CG  ASN A 238      24.110  28.430  34.240  1.00  0.00           C
ATOM   3657  OD1 ASN A 238      23.280  27.740  33.570  1.00  0.00           O
ATOM   3658  ND2 ASN A 238      24.500  28.120  35.480  1.00  0.00           N
ATOM   3659 1HD2 ASN A 238      23.910  27.420  35.890  1.00  0.00           H
ATOM   3660 2HD2 ASN A 238      25.170  28.730  35.910  1.00  0.00           H
ATOM   3661  C   ASN A 238      25.800  30.720  31.570  1.00  0.00           C
ATOM   3662  O   ASN A 238      25.440  31.770  32.080  1.00  0.00           O
ATOM   3663  N   TYR A 239      26.780  30.670  30.650  1.00  0.00           N
ATOM   3664  HN  TYR A 239      27.120  29.760  30.410  1.00  0.00           H
ATOM   3665  CA  TYR A 239      27.520  31.740  29.970  1.00  0.00           C
ATOM   3666  HA  TYR A 239      27.590  32.580  30.640  1.00  0.00           H
ATOM   3667  CB  TYR A 239      28.990  31.340  29.530  1.00  0.00           C
ATOM   3668  HB1 TYR A 239      29.430  31.790  28.620  1.00  0.00           H
ATOM   3669  HB2 TYR A 239      28.810  30.300  29.200  1.00  0.00           H
ATOM   3670  CG  TYR A 239      29.980  31.170  30.650  1.00  0.00           C
ATOM   3671  CD1 TYR A 239      30.020  30.150  31.690  1.00  0.00           C
ATOM   3672  HD1 TYR A 239      29.150  29.520  31.710  1.00  0.00           H
ATOM   3673  CE1 TYR A 239      30.980  30.060  32.660  1.00  0.00           C
ATOM   3674  HE1 TYR A 239      30.850  29.440  33.530  1.00  0.00           H
ATOM   3675  CZ  TYR A 239      32.010  30.990  32.700  1.00  0.00           C
ATOM   3676  OH  TYR A 239      33.070  30.860  33.560  1.00  0.00           O
ATOM   3677  HH  TYR A 239      32.710  30.220  34.180  1.00  0.00           H
ATOM   3678  CD2 TYR A 239      31.110  31.950  30.660  1.00  0.00           C
ATOM   3679  HD2 TYR A 239      31.270  32.720  29.910  1.00  0.00           H
ATOM   3680  CE2 TYR A 239      32.140  31.870  31.610  1.00  0.00           C
ATOM   3681  HE2 TYR A 239      32.990  32.530  31.580  1.00  0.00           H
ATOM   3682  C   TYR A 239      26.740  32.180  28.730  1.00  0.00           C
ATOM   3683  O   TYR A 239      25.920  31.460  28.220  1.00  0.00           O
ATOM   3684  N   GLU A 240      26.950  33.440  28.340  1.00  0.00           N
ATOM   3685  HN  GLU A 240      27.420  34.100  28.910  1.00  0.00           H
ATOM   3686  CA  GLU A 240      26.470  33.950  27.080  1.00  0.00           C
ATOM   3687  HA  GLU A 240      25.420  33.730  27.030  1.00  0.00           H
ATOM   3688  CB  GLU A 240      26.750  35.460  27.040  1.00  0.00           C
ATOM   3689  HB1 GLU A 240      26.640  35.820  25.990  1.00  0.00           H
ATOM   3690  HB2 GLU A 240      27.810  35.510  27.350  1.00  0.00           H
ATOM   3691  CG  GLU A 240      25.960  36.370  27.960  1.00  0.00           C
ATOM   3692  HG1 GLU A 240      26.510  37.310  28.190  1.00  0.00           H
ATOM   3693  HG2 GLU A 240      25.730  36.050  28.990  1.00  0.00           H
ATOM   3694  CD  GLU A 240      24.570  36.760  27.390  1.00  0.00           C
ATOM   3695  OE1 GLU A 240      24.080  37.840  27.870  1.00  0.00           O
ATOM   3696  OE2 GLU A 240      23.980  36.030  26.630  1.00  0.00           O
ATOM   3697  C   GLU A 240      27.260  33.300  25.900  1.00  0.00           C
ATOM   3698  O   GLU A 240      28.500  33.440  25.910  1.00  0.00           O
ATOM   3699  N   PRO A 241      26.620  32.680  24.920  1.00  0.00           N
ATOM   3700  CD  PRO A 241      25.200  32.400  24.970  1.00  0.00           C
ATOM   3701  HD1 PRO A 241      24.630  33.280  25.320  1.00  0.00           H
ATOM   3702  HD2 PRO A 241      25.040  31.520  25.630  1.00  0.00           H
ATOM   3703  CA  PRO A 241      27.240  32.350  23.660  1.00  0.00           C
ATOM   3704  HA  PRO A 241      28.080  31.710  23.900  1.00  0.00           H
ATOM   3705  CB  PRO A 241      26.210  31.480  22.960  1.00  0.00           C
ATOM   3706  HB1 PRO A 241      26.350  30.400  23.180  1.00  0.00           H
ATOM   3707  HB2 PRO A 241      26.340  31.480  21.860  1.00  0.00           H
ATOM   3708  CG  PRO A 241      24.920  32.030  23.520  1.00  0.00           C
ATOM   3709  HG1 PRO A 241      24.690  32.910  22.890  1.00  0.00           H
ATOM   3710  HG2 PRO A 241      24.120  31.250  23.480  1.00  0.00           H
ATOM   3711  C   PRO A 241      27.640  33.640  23.010  1.00  0.00           C
ATOM   3712  O   PRO A 241      27.080  34.710  23.220  1.00  0.00           O
ATOM   3713  N   LEU A 242      28.750  33.470  22.290  1.00  0.00           N
ATOM   3714  HN  LEU A 242      29.130  32.590  22.010  1.00  0.00           H
ATOM   3715  CA  LEU A 242      29.610  34.570  21.910  1.00  0.00           C
ATOM   3716  HA  LEU A 242      29.430  35.380  22.600  1.00  0.00           H
ATOM   3717  CB  LEU A 242      31.060  34.100  21.980  1.00  0.00           C
ATOM   3718  HB1 LEU A 242      31.170  33.250  21.280  1.00  0.00           H
ATOM   3719  HB2 LEU A 242      31.210  33.710  23.010  1.00  0.00           H
ATOM   3720  CG  LEU A 242      32.180  35.160  21.580  1.00  0.00           C
ATOM   3721  HG  LEU A 242      31.840  35.530  20.590  1.00  0.00           H
ATOM   3722  CD1 LEU A 242      32.350  36.230  22.590  1.00  0.00           C
ATOM   3723 1HD1 LEU A 242      32.710  35.830  23.570  1.00  0.00           H
ATOM   3724 2HD1 LEU A 242      31.400  36.740  22.850  1.00  0.00           H
ATOM   3725 3HD1 LEU A 242      33.090  37.000  22.290  1.00  0.00           H
ATOM   3726  CD2 LEU A 242      33.530  34.520  21.160  1.00  0.00           C
ATOM   3727 1HD2 LEU A 242      33.640  33.850  22.030  1.00  0.00           H
ATOM   3728 2HD2 LEU A 242      34.340  35.290  21.190  1.00  0.00           H
ATOM   3729 3HD2 LEU A 242      33.390  33.870  20.270  1.00  0.00           H
ATOM   3730  C   LEU A 242      29.290  34.950  20.530  1.00  0.00           C
ATOM   3731  O   LEU A 242      28.930  34.090  19.720  1.00  0.00           O
ATOM   3732  N   THR A 243      29.210  36.270  20.180  1.00  0.00           N
ATOM   3733  HN  THR A 243      29.410  36.930  20.900  1.00  0.00           H
ATOM   3734  CA  THR A 243      28.710  36.810  18.900  1.00  0.00           C
ATOM   3735  HA  THR A 243      28.510  35.940  18.290  1.00  0.00           H
ATOM   3736  CB  THR A 243      27.400  37.590  18.990  1.00  0.00           C
ATOM   3737  HB  THR A 243      27.100  37.900  17.970  1.00  0.00           H
ATOM   3738  OG1 THR A 243      27.440  38.660  19.860  1.00  0.00           O
ATOM   3739  HG1 THR A 243      26.520  38.900  19.950  1.00  0.00           H
ATOM   3740  CG2 THR A 243      26.300  36.690  19.650  1.00  0.00           C
ATOM   3741 1HG2 THR A 243      26.570  36.510  20.710  1.00  0.00           H
ATOM   3742 2HG2 THR A 243      26.170  35.740  19.080  1.00  0.00           H
ATOM   3743 3HG2 THR A 243      25.240  37.040  19.690  1.00  0.00           H
ATOM   3744  C   THR A 243      29.850  37.620  18.230  1.00  0.00           C
ATOM   3745  O   THR A 243      30.760  38.190  18.800  1.00  0.00           O
ATOM   3746  N   GLN A 244      29.620  37.730  16.870  1.00  0.00           N
ATOM   3747  HN  GLN A 244      28.830  37.340  16.400  1.00  0.00           H
ATOM   3748  CA  GLN A 244      30.620  38.380  15.910  1.00  0.00           C
ATOM   3749  HA  GLN A 244      31.540  37.820  15.850  1.00  0.00           H
ATOM   3750  CB  GLN A 244      30.060  38.430  14.520  1.00  0.00           C
ATOM   3751  HB1 GLN A 244      30.640  39.070  13.820  1.00  0.00           H
ATOM   3752  HB2 GLN A 244      29.000  38.760  14.570  1.00  0.00           H
ATOM   3753  CG  GLN A 244      29.910  37.060  13.860  1.00  0.00           C
ATOM   3754  HG1 GLN A 244      29.400  36.380  14.570  1.00  0.00           H
ATOM   3755  HG2 GLN A 244      30.870  36.580  13.560  1.00  0.00           H
ATOM   3756  CD  GLN A 244      29.060  37.160  12.590  1.00  0.00           C
ATOM   3757  OE1 GLN A 244      27.840  36.900  12.660  1.00  0.00           O
ATOM   3758  NE2 GLN A 244      29.640  37.500  11.420  1.00  0.00           N
ATOM   3759 1HE2 GLN A 244      29.120  37.610  10.580  1.00  0.00           H
ATOM   3760 2HE2 GLN A 244      30.540  37.910  11.570  1.00  0.00           H
ATOM   3761  C   GLN A 244      30.940  39.780  16.400  1.00  0.00           C
ATOM   3762  O   GLN A 244      32.090  40.210  16.400  1.00  0.00           O
ATOM   3763  N   ASP A 245      29.950  40.540  16.890  1.00  0.00           N
ATOM   3764  HN  ASP A 245      28.970  40.410  16.930  1.00  0.00           H
ATOM   3765  CA  ASP A 245      30.100  41.800  17.570  1.00  0.00           C
ATOM   3766  HA  ASP A 245      30.390  42.480  16.790  1.00  0.00           H
ATOM   3767  CB  ASP A 245      28.780  42.380  18.190  1.00  0.00           C
ATOM   3768  HB1 ASP A 245      28.930  43.300  18.800  1.00  0.00           H
ATOM   3769  HB2 ASP A 245      28.430  41.620  18.920  1.00  0.00           H
ATOM   3770  CG  ASP A 245      27.750  42.680  17.220  1.00  0.00           C
ATOM   3771  OD1 ASP A 245      26.930  43.610  17.410  1.00  0.00           O
ATOM   3772  OD2 ASP A 245      27.700  42.020  16.190  1.00  0.00           O
ATOM   3773  C   ASP A 245      31.230  41.970  18.670  1.00  0.00           C
ATOM   3774  O   ASP A 245      31.700  43.040  18.890  1.00  0.00           O
ATOM   3775  N   HSD A 246      31.730  40.870  19.290  1.00  0.00           N
ATOM   3776  HN  HSD A 246      31.310  40.030  18.950  1.00  0.00           H
ATOM   3777  CA  HSD A 246      32.550  40.740  20.500  1.00  0.00           C
ATOM   3778  HA  HSD A 246      32.820  41.710  20.890  1.00  0.00           H
ATOM   3779  CB  HSD A 246      31.840  39.910  21.620  1.00  0.00           C
ATOM   3780  HB1 HSD A 246      32.560  39.580  22.410  1.00  0.00           H
ATOM   3781  HB2 HSD A 246      31.400  39.070  21.060  1.00  0.00           H
ATOM   3782  ND1 HSD A 246      29.380  40.370  22.110  1.00  0.00           N
ATOM   3783  HD1 HSD A 246      28.920  39.760  21.470  1.00  0.00           H
ATOM   3784  CG  HSD A 246      30.720  40.670  22.280  1.00  0.00           C
ATOM   3785  CE1 HSD A 246      28.690  41.010  23.050  1.00  0.00           C
ATOM   3786  HE1 HSD A 246      27.620  40.920  23.210  1.00  0.00           H
ATOM   3787  NE2 HSD A 246      29.460  41.820  23.720  1.00  0.00           N
ATOM   3788  CD2 HSD A 246      30.790  41.560  23.310  1.00  0.00           C
ATOM   3789  HD2 HSD A 246      31.600  42.140  23.750  1.00  0.00           H
ATOM   3790  C   HSD A 246      33.850  40.090  20.190  1.00  0.00           C
ATOM   3791  O   HSD A 246      34.730  40.010  21.020  1.00  0.00           O
ATOM   3792  N   VAL A 247      34.030  39.570  18.930  1.00  0.00           N
ATOM   3793  HN  VAL A 247      33.260  39.560  18.310  1.00  0.00           H
ATOM   3794  CA  VAL A 247      35.330  39.150  18.470  1.00  0.00           C
ATOM   3795  HA  VAL A 247      35.790  38.600  19.280  1.00  0.00           H
ATOM   3796  CB  VAL A 247      35.150  38.180  17.290  1.00  0.00           C
ATOM   3797  HB  VAL A 247      34.580  38.750  16.520  1.00  0.00           H
ATOM   3798  CG1 VAL A 247      36.520  37.780  16.710  1.00  0.00           C
ATOM   3799 1HG1 VAL A 247      37.060  37.080  17.380  1.00  0.00           H
ATOM   3800 2HG1 VAL A 247      37.070  38.730  16.540  1.00  0.00           H
ATOM   3801 3HG1 VAL A 247      36.510  37.180  15.770  1.00  0.00           H
ATOM   3802  CG2 VAL A 247      34.410  36.930  17.730  1.00  0.00           C
ATOM   3803 1HG2 VAL A 247      34.920  36.430  18.580  1.00  0.00           H
ATOM   3804 2HG2 VAL A 247      34.340  36.180  16.910  1.00  0.00           H
ATOM   3805 3HG2 VAL A 247      33.370  37.150  18.040  1.00  0.00           H
ATOM   3806  C   VAL A 247      36.360  40.310  18.120  1.00  0.00           C
ATOM   3807  O   VAL A 247      37.580  40.330  18.510  1.00  0.00           O
ATOM   3808  N   ASP A 248      35.870  41.450  17.590  1.00  0.00           N
ATOM   3809  HN  ASP A 248      34.910  41.540  17.320  1.00  0.00           H
ATOM   3810  CA  ASP A 248      36.650  42.500  17.020  1.00  0.00           C
ATOM   3811  HA  ASP A 248      37.530  42.070  16.560  1.00  0.00           H
ATOM   3812  CB  ASP A 248      35.670  43.330  16.130  1.00  0.00           C
ATOM   3813  HB1 ASP A 248      36.160  44.210  15.660  1.00  0.00           H
ATOM   3814  HB2 ASP A 248      34.800  43.610  16.770  1.00  0.00           H
ATOM   3815  CG  ASP A 248      35.250  42.480  14.970  1.00  0.00           C
ATOM   3816  OD1 ASP A 248      35.670  41.280  14.770  1.00  0.00           O
ATOM   3817  OD2 ASP A 248      34.380  43.020  14.210  1.00  0.00           O
ATOM   3818  C   ASP A 248      37.280  43.440  18.080  1.00  0.00           C
ATOM   3819  O   ASP A 248      38.370  44.050  17.870  1.00  0.00           O
ATOM   3820  N   ILE A 249      36.650  43.640  19.240  1.00  0.00           N
ATOM   3821  HN  ILE A 249      35.710  43.380  19.450  1.00  0.00           H
ATOM   3822  CA  ILE A 249      37.250  44.190  20.380  1.00  0.00           C
ATOM   3823  HA  ILE A 249      37.910  45.000  20.110  1.00  0.00           H
ATOM   3824  CB  ILE A 249      36.130  44.730  21.280  1.00  0.00           C
ATOM   3825  HB  ILE A 249      36.710  44.830  22.220  1.00  0.00           H
ATOM   3826  CG2 ILE A 249      35.680  46.130  20.720  1.00  0.00           C
ATOM   3827 1HG2 ILE A 249      36.620  46.710  20.580  1.00  0.00           H
ATOM   3828 2HG2 ILE A 249      35.040  46.700  21.430  1.00  0.00           H
ATOM   3829 3HG2 ILE A 249      35.220  45.890  19.740  1.00  0.00           H
ATOM   3830  CG1 ILE A 249      34.920  43.750  21.460  1.00  0.00           C
ATOM   3831 1HG1 ILE A 249      35.180  42.670  21.420  1.00  0.00           H
ATOM   3832 2HG1 ILE A 249      34.130  43.970  20.700  1.00  0.00           H
ATOM   3833  CD  ILE A 249      34.340  43.930  22.850  1.00  0.00           C
ATOM   3834  HD1 ILE A 249      34.250  45.030  23.030  1.00  0.00           H
ATOM   3835  HD2 ILE A 249      35.100  43.460  23.520  1.00  0.00           H
ATOM   3836  HD3 ILE A 249      33.300  43.560  22.980  1.00  0.00           H
ATOM   3837  C   ILE A 249      38.240  43.260  21.170  1.00  0.00           C
ATOM   3838  O   ILE A 249      39.000  43.770  22.010  1.00  0.00           O
ATOM   3839  N   LEU A 250      38.260  41.960  20.900  1.00  0.00           N
ATOM   3840  HN  LEU A 250      37.490  41.570  20.400  1.00  0.00           H
ATOM   3841  CA  LEU A 250      39.290  41.020  21.310  1.00  0.00           C
ATOM   3842  HA  LEU A 250      39.800  41.410  22.180  1.00  0.00           H
ATOM   3843  CB  LEU A 250      38.630  39.660  21.730  1.00  0.00           C
ATOM   3844  HB1 LEU A 250      39.400  38.880  21.920  1.00  0.00           H
ATOM   3845  HB2 LEU A 250      38.170  39.270  20.800  1.00  0.00           H
ATOM   3846  CG  LEU A 250      37.750  39.650  22.920  1.00  0.00           C
ATOM   3847  HG  LEU A 250      36.870  40.310  22.750  1.00  0.00           H
ATOM   3848  CD1 LEU A 250      37.220  38.230  23.010  1.00  0.00           C
ATOM   3849 1HD1 LEU A 250      36.520  38.020  22.170  1.00  0.00           H
ATOM   3850 2HD1 LEU A 250      36.600  38.040  23.900  1.00  0.00           H
ATOM   3851 3HD1 LEU A 250      37.980  37.430  22.920  1.00  0.00           H
ATOM   3852  CD2 LEU A 250      38.450  40.090  24.240  1.00  0.00           C
ATOM   3853 1HD2 LEU A 250      39.140  40.930  24.010  1.00  0.00           H
ATOM   3854 2HD2 LEU A 250      39.070  39.280  24.670  1.00  0.00           H
ATOM   3855 3HD2 LEU A 250      37.680  40.490  24.930  1.00  0.00           H
ATOM   3856  C   LEU A 250      40.480  40.920  20.240  1.00  0.00           C
ATOM   3857  O   LEU A 250      41.470  40.320  20.600  1.00  0.00           O
ATOM   3858  N   GLY A 251      40.280  41.570  19.070  1.00  0.00           N
ATOM   3859  HN  GLY A 251      39.370  41.890  18.820  1.00  0.00           H
ATOM   3860  CA  GLY A 251      41.420  41.720  18.070  1.00  0.00           C
ATOM   3861  HA1 GLY A 251      40.960  42.260  17.260  1.00  0.00           H
ATOM   3862  HA2 GLY A 251      41.760  40.710  17.880  1.00  0.00           H
ATOM   3863  C   GLY A 251      42.660  42.590  18.560  1.00  0.00           C
ATOM   3864  O   GLY A 251      43.760  42.270  18.130  1.00  0.00           O
ATOM   3865  N   PRO A 252      42.460  43.680  19.390  1.00  0.00           N
ATOM   3866  CD  PRO A 252      41.250  44.550  19.200  1.00  0.00           C
ATOM   3867  HD1 PRO A 252      40.530  44.250  20.000  1.00  0.00           H
ATOM   3868  HD2 PRO A 252      40.780  44.380  18.210  1.00  0.00           H
ATOM   3869  CA  PRO A 252      43.650  44.480  19.820  1.00  0.00           C
ATOM   3870  HA  PRO A 252      44.390  44.670  19.060  1.00  0.00           H
ATOM   3871  CB  PRO A 252      42.980  45.690  20.490  1.00  0.00           C
ATOM   3872  HB1 PRO A 252      43.700  46.540  20.460  1.00  0.00           H
ATOM   3873  HB2 PRO A 252      42.630  45.550  21.540  1.00  0.00           H
ATOM   3874  CG  PRO A 252      41.810  45.960  19.450  1.00  0.00           C
ATOM   3875  HG1 PRO A 252      40.990  46.560  19.900  1.00  0.00           H
ATOM   3876  HG2 PRO A 252      42.220  46.360  18.500  1.00  0.00           H
ATOM   3877  C   PRO A 252      44.370  43.650  20.850  1.00  0.00           C
ATOM   3878  O   PRO A 252      45.570  43.400  20.750  1.00  0.00           O
ATOM   3879  N   LEU A 253      43.670  43.070  21.880  1.00  0.00           N
ATOM   3880  HN  LEU A 253      42.710  43.240  22.080  1.00  0.00           H
ATOM   3881  CA  LEU A 253      44.320  42.220  22.880  1.00  0.00           C
ATOM   3882  HA  LEU A 253      45.070  42.710  23.490  1.00  0.00           H
ATOM   3883  CB  LEU A 253      43.210  41.780  23.840  1.00  0.00           C
ATOM   3884  HB1 LEU A 253      43.640  40.960  24.460  1.00  0.00           H
ATOM   3885  HB2 LEU A 253      42.330  41.410  23.270  1.00  0.00           H
ATOM   3886  CG  LEU A 253      42.660  43.000  24.730  1.00  0.00           C
ATOM   3887  HG  LEU A 253      42.210  43.710  24.000  1.00  0.00           H
ATOM   3888  CD1 LEU A 253      41.570  42.680  25.780  1.00  0.00           C
ATOM   3889 1HD1 LEU A 253      42.020  41.950  26.480  1.00  0.00           H
ATOM   3890 2HD1 LEU A 253      40.750  42.230  25.200  1.00  0.00           H
ATOM   3891 3HD1 LEU A 253      41.240  43.570  26.370  1.00  0.00           H
ATOM   3892  CD2 LEU A 253      43.800  43.730  25.520  1.00  0.00           C
ATOM   3893 1HD2 LEU A 253      44.590  43.970  24.780  1.00  0.00           H
ATOM   3894 2HD2 LEU A 253      44.360  43.040  26.170  1.00  0.00           H
ATOM   3895 3HD2 LEU A 253      43.520  44.690  26.000  1.00  0.00           H
ATOM   3896  C   LEU A 253      44.900  40.890  22.240  1.00  0.00           C
ATOM   3897  O   LEU A 253      45.880  40.350  22.700  1.00  0.00           O
ATOM   3898  N   SER A 254      44.260  40.260  21.190  1.00  0.00           N
ATOM   3899  HN  SER A 254      43.360  40.560  20.880  1.00  0.00           H
ATOM   3900  CA  SER A 254      44.770  39.180  20.430  1.00  0.00           C
ATOM   3901  HA  SER A 254      45.010  38.390  21.130  1.00  0.00           H
ATOM   3902  CB  SER A 254      43.630  38.710  19.370  1.00  0.00           C
ATOM   3903  HB1 SER A 254      43.440  39.600  18.740  1.00  0.00           H
ATOM   3904  HB2 SER A 254      42.740  38.340  19.920  1.00  0.00           H
ATOM   3905  OG  SER A 254      44.240  37.670  18.660  1.00  0.00           O
ATOM   3906  HG1 SER A 254      44.330  36.930  19.260  1.00  0.00           H
ATOM   3907  C   SER A 254      46.040  39.550  19.700  1.00  0.00           C
ATOM   3908  O   SER A 254      47.000  38.870  19.930  1.00  0.00           O
ATOM   3909  N   ALA A 255      46.090  40.640  18.970  1.00  0.00           N
ATOM   3910  HN  ALA A 255      45.290  41.240  18.900  1.00  0.00           H
ATOM   3911  CA  ALA A 255      47.260  41.280  18.390  1.00  0.00           C
ATOM   3912  HA  ALA A 255      47.620  40.610  17.620  1.00  0.00           H
ATOM   3913  CB  ALA A 255      46.870  42.600  17.800  1.00  0.00           C
ATOM   3914  HB1 ALA A 255      46.240  42.400  16.910  1.00  0.00           H
ATOM   3915  HB2 ALA A 255      47.730  43.250  17.510  1.00  0.00           H
ATOM   3916  HB3 ALA A 255      46.320  43.280  18.480  1.00  0.00           H
ATOM   3917  C   ALA A 255      48.350  41.570  19.370  1.00  0.00           C
ATOM   3918  O   ALA A 255      49.490  41.240  19.100  1.00  0.00           O
ATOM   3919  N   GLN A 256      48.090  42.100  20.660  1.00  0.00           N
ATOM   3920  HN  GLN A 256      47.140  42.100  20.960  1.00  0.00           H
ATOM   3921  CA  GLN A 256      49.200  42.120  21.560  1.00  0.00           C
ATOM   3922  HA  GLN A 256      50.010  42.700  21.130  1.00  0.00           H
ATOM   3923  CB  GLN A 256      48.760  43.000  22.740  1.00  0.00           C
ATOM   3924  HB1 GLN A 256      49.530  43.080  23.530  1.00  0.00           H
ATOM   3925  HB2 GLN A 256      47.780  42.660  23.150  1.00  0.00           H
ATOM   3926  CG  GLN A 256      48.590  44.450  22.240  1.00  0.00           C
ATOM   3927  HG1 GLN A 256      47.790  44.500  21.480  1.00  0.00           H
ATOM   3928  HG2 GLN A 256      49.530  44.820  21.780  1.00  0.00           H
ATOM   3929  CD  GLN A 256      48.180  45.280  23.470  1.00  0.00           C
ATOM   3930  OE1 GLN A 256      47.050  45.570  23.830  1.00  0.00           O
ATOM   3931  NE2 GLN A 256      49.210  45.830  24.100  1.00  0.00           N
ATOM   3932 1HE2 GLN A 256      48.910  46.540  24.730  1.00  0.00           H
ATOM   3933 2HE2 GLN A 256      50.100  45.820  23.630  1.00  0.00           H
ATOM   3934  C   GLN A 256      49.830  40.790  21.980  1.00  0.00           C
ATOM   3935  O   GLN A 256      51.020  40.660  22.220  1.00  0.00           O
ATOM   3936  N   THR A 257      49.060  39.710  22.080  1.00  0.00           N
ATOM   3937  HN  THR A 257      48.080  39.720  21.870  1.00  0.00           H
ATOM   3938  CA  THR A 257      49.570  38.450  22.740  1.00  0.00           C
ATOM   3939  HA  THR A 257      50.420  38.550  23.390  1.00  0.00           H
ATOM   3940  CB  THR A 257      48.530  37.690  23.600  1.00  0.00           C
ATOM   3941  HB  THR A 257      48.930  36.670  23.750  1.00  0.00           H
ATOM   3942  OG1 THR A 257      47.310  37.510  22.830  1.00  0.00           O
ATOM   3943  HG1 THR A 257      46.870  38.360  22.930  1.00  0.00           H
ATOM   3944  CG2 THR A 257      48.060  38.430  24.850  1.00  0.00           C
ATOM   3945 1HG2 THR A 257      47.690  39.480  24.710  1.00  0.00           H
ATOM   3946 2HG2 THR A 257      48.880  38.540  25.590  1.00  0.00           H
ATOM   3947 3HG2 THR A 257      47.260  37.830  25.330  1.00  0.00           H
ATOM   3948  C   THR A 257      50.100  37.550  21.720  1.00  0.00           C
ATOM   3949  O   THR A 257      50.990  36.720  21.980  1.00  0.00           O
ATOM   3950  N   GLY A 258      49.570  37.530  20.450  1.00  0.00           N
ATOM   3951  HN  GLY A 258      48.920  38.260  20.250  1.00  0.00           H
ATOM   3952  CA  GLY A 258      49.900  36.550  19.390  1.00  0.00           C
ATOM   3953  HA1 GLY A 258      50.920  36.180  19.440  1.00  0.00           H
ATOM   3954  HA2 GLY A 258      49.730  36.910  18.390  1.00  0.00           H
ATOM   3955  C   GLY A 258      48.970  35.340  19.440  1.00  0.00           C
ATOM   3956  O   GLY A 258      49.250  34.320  18.760  1.00  0.00           O
ATOM   3957  N   ILE A 259      47.930  35.290  20.270  1.00  0.00           N
ATOM   3958  HN  ILE A 259      47.630  36.150  20.670  1.00  0.00           H
ATOM   3959  CA  ILE A 259      47.000  34.190  20.440  1.00  0.00           C
ATOM   3960  HA  ILE A 259      47.410  33.430  19.790  1.00  0.00           H
ATOM   3961  CB  ILE A 259      46.890  33.660  21.920  1.00  0.00           C
ATOM   3962  HB  ILE A 259      46.580  34.550  22.510  1.00  0.00           H
ATOM   3963  CG2 ILE A 259      45.840  32.520  21.980  1.00  0.00           C
ATOM   3964 1HG2 ILE A 259      46.010  31.870  22.870  1.00  0.00           H
ATOM   3965 2HG2 ILE A 259      46.070  31.870  21.110  1.00  0.00           H
ATOM   3966 3HG2 ILE A 259      44.770  32.740  21.790  1.00  0.00           H
ATOM   3967  CG1 ILE A 259      48.260  33.060  22.410  1.00  0.00           C
ATOM   3968 1HG1 ILE A 259      48.210  32.620  23.430  1.00  0.00           H
ATOM   3969 2HG1 ILE A 259      48.970  33.890  22.590  1.00  0.00           H
ATOM   3970  CD  ILE A 259      48.950  32.060  21.450  1.00  0.00           C
ATOM   3971  HD1 ILE A 259      48.240  31.410  20.910  1.00  0.00           H
ATOM   3972  HD2 ILE A 259      49.660  31.440  22.030  1.00  0.00           H
ATOM   3973  HD3 ILE A 259      49.610  32.600  20.740  1.00  0.00           H
ATOM   3974  C   ILE A 259      45.660  34.650  19.880  1.00  0.00           C
ATOM   3975  O   ILE A 259      44.990  35.670  20.280  1.00  0.00           O
ATOM   3976  N   ALA A 260      45.090  33.840  18.960  1.00  0.00           N
ATOM   3977  HN  ALA A 260      45.630  33.050  18.670  1.00  0.00           H
ATOM   3978  CA  ALA A 260      43.770  34.000  18.290  1.00  0.00           C
ATOM   3979  HA  ALA A 260      43.730  35.050  18.050  1.00  0.00           H
ATOM   3980  CB  ALA A 260      43.500  33.230  17.030  1.00  0.00           C
ATOM   3981  HB1 ALA A 260      44.230  33.480  16.230  1.00  0.00           H
ATOM   3982  HB2 ALA A 260      42.540  33.550  16.560  1.00  0.00           H
ATOM   3983  HB3 ALA A 260      43.580  32.140  17.230  1.00  0.00           H
ATOM   3984  C   ALA A 260      42.550  33.830  19.200  1.00  0.00           C
ATOM   3985  O   ALA A 260      42.520  33.040  20.130  1.00  0.00           O
ATOM   3986  N   VAL A 261      41.370  34.550  18.960  1.00  0.00           N
ATOM   3987  HN  VAL A 261      41.290  35.190  18.200  1.00  0.00           H
ATOM   3988  CA  VAL A 261      40.150  34.580  19.750  1.00  0.00           C
ATOM   3989  HA  VAL A 261      40.440  34.880  20.750  1.00  0.00           H
ATOM   3990  CB  VAL A 261      39.140  35.630  19.320  1.00  0.00           C
ATOM   3991  HB  VAL A 261      38.940  35.450  18.250  1.00  0.00           H
ATOM   3992  CG1 VAL A 261      37.840  35.500  20.130  1.00  0.00           C
ATOM   3993 1HG1 VAL A 261      37.400  34.530  19.840  1.00  0.00           H
ATOM   3994 2HG1 VAL A 261      37.090  36.280  19.880  1.00  0.00           H
ATOM   3995 3HG1 VAL A 261      38.120  35.570  21.210  1.00  0.00           H
ATOM   3996  CG2 VAL A 261      39.910  36.980  19.470  1.00  0.00           C
ATOM   3997 1HG2 VAL A 261      39.960  37.160  20.570  1.00  0.00           H
ATOM   3998 2HG2 VAL A 261      39.420  37.910  19.100  1.00  0.00           H
ATOM   3999 3HG2 VAL A 261      40.960  37.120  19.110  1.00  0.00           H
ATOM   4000  C   VAL A 261      39.550  33.210  19.840  1.00  0.00           C
ATOM   4001  O   VAL A 261      39.050  32.640  20.810  1.00  0.00           O
ATOM   4002  N   LEU A 262      39.580  32.460  18.720  1.00  0.00           N
ATOM   4003  HN  LEU A 262      39.960  32.870  17.890  1.00  0.00           H
ATOM   4004  CA  LEU A 262      39.290  31.060  18.610  1.00  0.00           C
ATOM   4005  HA  LEU A 262      38.270  30.800  18.880  1.00  0.00           H
ATOM   4006  CB  LEU A 262      39.550  30.630  17.100  1.00  0.00           C
ATOM   4007  HB1 LEU A 262      39.320  29.560  16.920  1.00  0.00           H
ATOM   4008  HB2 LEU A 262      40.570  30.790  16.700  1.00  0.00           H
ATOM   4009  CG  LEU A 262      38.810  31.480  16.090  1.00  0.00           C
ATOM   4010  HG  LEU A 262      38.940  30.980  15.110  1.00  0.00           H
ATOM   4011  CD1 LEU A 262      37.310  31.440  16.510  1.00  0.00           C
ATOM   4012 1HD1 LEU A 262      36.960  30.410  16.720  1.00  0.00           H
ATOM   4013 2HD1 LEU A 262      36.760  31.930  15.680  1.00  0.00           H
ATOM   4014 3HD1 LEU A 262      37.110  32.100  17.380  1.00  0.00           H
ATOM   4015  CD2 LEU A 262      39.210  32.930  15.890  1.00  0.00           C
ATOM   4016 1HD2 LEU A 262      38.670  33.470  16.700  1.00  0.00           H
ATOM   4017 2HD2 LEU A 262      38.870  33.270  14.890  1.00  0.00           H
ATOM   4018 3HD2 LEU A 262      40.320  33.030  15.930  1.00  0.00           H
ATOM   4019  C   LEU A 262      40.160  30.150  19.440  1.00  0.00           C
ATOM   4020  O   LEU A 262      39.770  29.310  20.200  1.00  0.00           O
ATOM   4021  N   ASP A 263      41.430  30.350  19.450  1.00  0.00           N
ATOM   4022  HN  ASP A 263      41.730  31.060  18.820  1.00  0.00           H
ATOM   4023  CA  ASP A 263      42.370  29.750  20.440  1.00  0.00           C
ATOM   4024  HA  ASP A 263      42.170  28.700  20.300  1.00  0.00           H
ATOM   4025  CB  ASP A 263      43.870  30.020  19.900  1.00  0.00           C
ATOM   4026  HB1 ASP A 263      44.570  30.240  20.740  1.00  0.00           H
ATOM   4027  HB2 ASP A 263      43.740  30.920  19.260  1.00  0.00           H
ATOM   4028  CG  ASP A 263      44.270  28.890  18.960  1.00  0.00           C
ATOM   4029  OD1 ASP A 263      45.470  28.770  18.700  1.00  0.00           O
ATOM   4030  OD2 ASP A 263      43.420  28.220  18.340  1.00  0.00           O
ATOM   4031  C   ASP A 263      42.120  30.090  21.950  1.00  0.00           C
ATOM   4032  O   ASP A 263      42.010  29.200  22.880  1.00  0.00           O
ATOM   4033  N   MET A 264      41.890  31.380  22.230  1.00  0.00           N
ATOM   4034  HN  MET A 264      41.800  32.100  21.540  1.00  0.00           H
ATOM   4035  CA  MET A 264      41.510  31.810  23.520  1.00  0.00           C
ATOM   4036  HA  MET A 264      42.280  31.440  24.180  1.00  0.00           H
ATOM   4037  CB  MET A 264      41.500  33.360  23.670  1.00  0.00           C
ATOM   4038  HB1 MET A 264      40.530  33.770  23.330  1.00  0.00           H
ATOM   4039  HB2 MET A 264      42.330  33.780  23.070  1.00  0.00           H
ATOM   4040  CG  MET A 264      41.660  33.810  25.140  1.00  0.00           C
ATOM   4041  HG1 MET A 264      40.750  33.540  25.710  1.00  0.00           H
ATOM   4042  HG2 MET A 264      41.650  34.920  25.150  1.00  0.00           H
ATOM   4043  SD  MET A 264      43.120  33.090  26.040  1.00  0.00           S
ATOM   4044  CE  MET A 264      44.540  34.140  25.490  1.00  0.00           C
ATOM   4045  HE1 MET A 264      44.540  35.210  25.790  1.00  0.00           H
ATOM   4046  HE2 MET A 264      44.600  34.120  24.380  1.00  0.00           H
ATOM   4047  HE3 MET A 264      45.400  33.570  25.900  1.00  0.00           H
ATOM   4048  C   MET A 264      40.160  31.210  24.030  1.00  0.00           C
ATOM   4049  O   MET A 264      40.040  30.660  25.120  1.00  0.00           O
ATOM   4050  N   CYS A 265      39.170  31.220  23.160  1.00  0.00           N
ATOM   4051  HN  CYS A 265      39.270  31.590  22.240  1.00  0.00           H
ATOM   4052  CA  CYS A 265      37.900  30.580  23.350  1.00  0.00           C
ATOM   4053  HA  CYS A 265      37.470  30.910  24.290  1.00  0.00           H
ATOM   4054  CB  CYS A 265      36.830  30.860  22.300  1.00  0.00           C
ATOM   4055  HB1 CYS A 265      35.920  30.240  22.430  1.00  0.00           H
ATOM   4056  HB2 CYS A 265      37.180  30.590  21.280  1.00  0.00           H
ATOM   4057  SG  CYS A 265      36.370  32.570  22.340  1.00  0.00           S
ATOM   4058  HG1 CYS A 265      37.520  32.880  21.770  1.00  0.00           H
ATOM   4059  C   CYS A 265      38.050  29.070  23.520  1.00  0.00           C
ATOM   4060  O   CYS A 265      37.450  28.530  24.470  1.00  0.00           O
ATOM   4061  N   ALA A 266      38.820  28.300  22.720  1.00  0.00           N
ATOM   4062  HN  ALA A 266      39.320  28.800  22.020  1.00  0.00           H
ATOM   4063  CA  ALA A 266      39.100  26.840  22.900  1.00  0.00           C
ATOM   4064  HA  ALA A 266      38.150  26.340  22.890  1.00  0.00           H
ATOM   4065  CB  ALA A 266      40.000  26.230  21.870  1.00  0.00           C
ATOM   4066  HB1 ALA A 266      39.530  26.370  20.870  1.00  0.00           H
ATOM   4067  HB2 ALA A 266      40.240  25.170  22.090  1.00  0.00           H
ATOM   4068  HB3 ALA A 266      41.060  26.550  21.880  1.00  0.00           H
ATOM   4069  C   ALA A 266      39.750  26.620  24.300  1.00  0.00           C
ATOM   4070  O   ALA A 266      39.340  25.690  24.980  1.00  0.00           O
ATOM   4071  N   SER A 267      40.700  27.550  24.610  1.00  0.00           N
ATOM   4072  HN  SER A 267      41.090  28.220  23.990  1.00  0.00           H
ATOM   4073  CA  SER A 267      41.320  27.550  25.910  1.00  0.00           C
ATOM   4074  HA  SER A 267      41.670  26.540  26.060  1.00  0.00           H
ATOM   4075  CB  SER A 267      42.520  28.600  25.890  1.00  0.00           C
ATOM   4076  HB1 SER A 267      43.030  28.640  26.870  1.00  0.00           H
ATOM   4077  HB2 SER A 267      42.050  29.600  25.890  1.00  0.00           H
ATOM   4078  OG  SER A 267      43.560  28.370  24.940  1.00  0.00           O
ATOM   4079  HG1 SER A 267      43.180  28.420  24.060  1.00  0.00           H
ATOM   4080  C   SER A 267      40.420  27.820  27.140  1.00  0.00           C
ATOM   4081  O   SER A 267      40.590  27.260  28.220  1.00  0.00           O
ATOM   4082  N   LEU A 268      39.390  28.690  26.970  1.00  0.00           N
ATOM   4083  HN  LEU A 268      39.500  29.240  26.150  1.00  0.00           H
ATOM   4084  CA  LEU A 268      38.250  28.840  27.930  1.00  0.00           C
ATOM   4085  HA  LEU A 268      38.640  29.000  28.930  1.00  0.00           H
ATOM   4086  CB  LEU A 268      37.500  30.090  27.560  1.00  0.00           C
ATOM   4087  HB1 LEU A 268      37.200  30.020  26.500  1.00  0.00           H
ATOM   4088  HB2 LEU A 268      38.200  30.930  27.760  1.00  0.00           H
ATOM   4089  CG  LEU A 268      36.240  30.410  28.360  1.00  0.00           C
ATOM   4090  HG  LEU A 268      35.510  29.590  28.190  1.00  0.00           H
ATOM   4091  CD1 LEU A 268      36.380  30.560  29.870  1.00  0.00           C
ATOM   4092 1HD1 LEU A 268      35.340  30.590  30.240  1.00  0.00           H
ATOM   4093 2HD1 LEU A 268      36.960  31.460  30.150  1.00  0.00           H
ATOM   4094 3HD1 LEU A 268      36.890  29.680  30.330  1.00  0.00           H
ATOM   4095  CD2 LEU A 268      35.560  31.710  27.840  1.00  0.00           C
ATOM   4096 1HD2 LEU A 268      35.320  31.820  26.760  1.00  0.00           H
ATOM   4097 2HD2 LEU A 268      36.360  32.480  27.880  1.00  0.00           H
ATOM   4098 3HD2 LEU A 268      34.660  31.950  28.450  1.00  0.00           H
ATOM   4099  C   LEU A 268      37.410  27.550  28.140  1.00  0.00           C
ATOM   4100  O   LEU A 268      37.170  27.170  29.330  1.00  0.00           O
ATOM   4101  N   LYS A 269      37.060  26.890  26.980  1.00  0.00           N
ATOM   4102  HN  LYS A 269      37.230  27.210  26.040  1.00  0.00           H
ATOM   4103  CA  LYS A 269      36.480  25.500  26.990  1.00  0.00           C
ATOM   4104  HA  LYS A 269      35.620  25.530  27.640  1.00  0.00           H
ATOM   4105  CB  LYS A 269      35.950  25.210  25.610  1.00  0.00           C
ATOM   4106  HB1 LYS A 269      36.680  25.580  24.860  1.00  0.00           H
ATOM   4107  HB2 LYS A 269      35.150  25.980  25.540  1.00  0.00           H
ATOM   4108  CG  LYS A 269      35.520  23.750  25.340  1.00  0.00           C
ATOM   4109  HG1 LYS A 269      34.760  23.790  24.530  1.00  0.00           H
ATOM   4110  HG2 LYS A 269      35.020  23.300  26.220  1.00  0.00           H
ATOM   4111  CD  LYS A 269      36.670  22.830  24.840  1.00  0.00           C
ATOM   4112  HD1 LYS A 269      37.630  23.310  25.140  1.00  0.00           H
ATOM   4113  HD2 LYS A 269      36.620  22.750  23.730  1.00  0.00           H
ATOM   4114  CE  LYS A 269      36.510  21.480  25.560  1.00  0.00           C
ATOM   4115  HE1 LYS A 269      35.560  20.950  25.330  1.00  0.00           H
ATOM   4116  HE2 LYS A 269      36.480  21.640  26.660  1.00  0.00           H
ATOM   4117  NZ  LYS A 269      37.540  20.640  25.110  1.00  0.00           N
ATOM   4118  HZ1 LYS A 269      37.810  20.920  24.140  1.00  0.00           H
ATOM   4119  HZ2 LYS A 269      37.120  19.700  24.980  1.00  0.00           H
ATOM   4120  HZ3 LYS A 269      38.370  20.650  25.730  1.00  0.00           H
ATOM   4121  C   LYS A 269      37.370  24.470  27.640  1.00  0.00           C
ATOM   4122  O   LYS A 269      36.820  23.700  28.450  1.00  0.00           O
ATOM   4123  N   GLU A 270      38.720  24.410  27.390  1.00  0.00           N
ATOM   4124  HN  GLU A 270      39.080  24.900  26.610  1.00  0.00           H
ATOM   4125  CA  GLU A 270      39.670  23.630  28.100  1.00  0.00           C
ATOM   4126  HA  GLU A 270      39.340  22.600  28.110  1.00  0.00           H
ATOM   4127  CB  GLU A 270      41.090  23.560  27.410  1.00  0.00           C
ATOM   4128  HB1 GLU A 270      41.820  23.120  28.120  1.00  0.00           H
ATOM   4129  HB2 GLU A 270      41.400  24.630  27.320  1.00  0.00           H
ATOM   4130  CG  GLU A 270      41.000  22.910  26.040  1.00  0.00           C
ATOM   4131  HG1 GLU A 270      41.810  23.260  25.370  1.00  0.00           H
ATOM   4132  HG2 GLU A 270      40.080  23.260  25.520  1.00  0.00           H
ATOM   4133  CD  GLU A 270      41.030  21.420  26.130  1.00  0.00           C
ATOM   4134  OE1 GLU A 270      39.980  20.730  26.220  1.00  0.00           O
ATOM   4135  OE2 GLU A 270      42.200  20.850  26.160  1.00  0.00           O
ATOM   4136  C   GLU A 270      39.740  23.920  29.580  1.00  0.00           C
ATOM   4137  O   GLU A 270      39.880  23.020  30.380  1.00  0.00           O
ATOM   4138  N   LEU A 271      39.630  25.200  30.000  1.00  0.00           N
ATOM   4139  HN  LEU A 271      39.610  25.920  29.310  1.00  0.00           H
ATOM   4140  CA  LEU A 271      39.710  25.600  31.400  1.00  0.00           C
ATOM   4141  HA  LEU A 271      40.500  24.970  31.790  1.00  0.00           H
ATOM   4142  CB  LEU A 271      40.260  27.050  31.500  1.00  0.00           C
ATOM   4143  HB1 LEU A 271      39.510  27.690  31.010  1.00  0.00           H
ATOM   4144  HB2 LEU A 271      41.260  27.130  31.020  1.00  0.00           H
ATOM   4145  CG  LEU A 271      40.570  27.580  32.970  1.00  0.00           C
ATOM   4146  HG  LEU A 271      39.730  27.310  33.640  1.00  0.00           H
ATOM   4147  CD1 LEU A 271      41.780  26.890  33.510  1.00  0.00           C
ATOM   4148 1HD1 LEU A 271      42.680  27.380  33.080  1.00  0.00           H
ATOM   4149 2HD1 LEU A 271      41.710  25.830  33.180  1.00  0.00           H
ATOM   4150 3HD1 LEU A 271      41.680  26.870  34.610  1.00  0.00           H
ATOM   4151  CD2 LEU A 271      40.670  29.110  33.050  1.00  0.00           C
ATOM   4152 1HD2 LEU A 271      39.800  29.700  32.700  1.00  0.00           H
ATOM   4153 2HD2 LEU A 271      41.590  29.370  32.470  1.00  0.00           H
ATOM   4154 3HD2 LEU A 271      40.880  29.460  34.090  1.00  0.00           H
ATOM   4155  C   LEU A 271      38.560  25.330  32.310  1.00  0.00           C
ATOM   4156  O   LEU A 271      38.590  24.830  33.420  1.00  0.00           O
ATOM   4157  N   LEU A 272      37.390  25.560  31.820  1.00  0.00           N
ATOM   4158  HN  LEU A 272      37.310  26.010  30.930  1.00  0.00           H
ATOM   4159  CA  LEU A 272      36.130  25.110  32.300  1.00  0.00           C
ATOM   4160  HA  LEU A 272      36.170  25.210  33.380  1.00  0.00           H
ATOM   4161  CB  LEU A 272      34.950  25.750  31.620  1.00  0.00           C
ATOM   4162  HB1 LEU A 272      34.040  25.280  32.040  1.00  0.00           H
ATOM   4163  HB2 LEU A 272      34.880  25.740  30.510  1.00  0.00           H
ATOM   4164  CG  LEU A 272      34.810  27.320  31.920  1.00  0.00           C
ATOM   4165  HG  LEU A 272      35.760  27.710  31.480  1.00  0.00           H
ATOM   4166  CD1 LEU A 272      33.670  27.860  31.210  1.00  0.00           C
ATOM   4167 1HD1 LEU A 272      33.410  27.630  30.150  1.00  0.00           H
ATOM   4168 2HD1 LEU A 272      33.700  28.960  31.120  1.00  0.00           H
ATOM   4169 3HD1 LEU A 272      32.780  27.660  31.850  1.00  0.00           H
ATOM   4170  CD2 LEU A 272      34.770  27.670  33.420  1.00  0.00           C
ATOM   4171 1HD2 LEU A 272      33.980  27.020  33.860  1.00  0.00           H
ATOM   4172 2HD2 LEU A 272      34.470  28.740  33.550  1.00  0.00           H
ATOM   4173 3HD2 LEU A 272      35.760  27.510  33.900  1.00  0.00           H
ATOM   4174  C   LEU A 272      35.860  23.620  32.250  1.00  0.00           C
ATOM   4175  O   LEU A 272      35.200  23.060  33.160  1.00  0.00           O
ATOM   4176  N   GLN A 273      36.450  22.840  31.320  1.00  0.00           N
ATOM   4177  HN  GLN A 273      36.750  23.170  30.430  1.00  0.00           H
ATOM   4178  CA  GLN A 273      36.370  21.340  31.480  1.00  0.00           C
ATOM   4179  HA  GLN A 273      35.440  21.050  31.940  1.00  0.00           H
ATOM   4180  CB  GLN A 273      36.480  20.700  30.060  1.00  0.00           C
ATOM   4181  HB1 GLN A 273      36.760  19.620  30.050  1.00  0.00           H
ATOM   4182  HB2 GLN A 273      37.310  21.200  29.530  1.00  0.00           H
ATOM   4183  CG  GLN A 273      35.200  20.700  29.140  1.00  0.00           C
ATOM   4184  HG1 GLN A 273      35.360  20.020  28.270  1.00  0.00           H
ATOM   4185  HG2 GLN A 273      34.920  21.650  28.630  1.00  0.00           H
ATOM   4186  CD  GLN A 273      33.930  20.190  29.830  1.00  0.00           C
ATOM   4187  OE1 GLN A 273      33.210  20.980  30.420  1.00  0.00           O
ATOM   4188  NE2 GLN A 273      33.640  18.840  29.740  1.00  0.00           N
ATOM   4189 1HE2 GLN A 273      32.940  18.430  30.330  1.00  0.00           H
ATOM   4190 2HE2 GLN A 273      34.150  18.210  29.160  1.00  0.00           H
ATOM   4191  C   GLN A 273      37.530  20.720  32.250  1.00  0.00           C
ATOM   4192  O   GLN A 273      37.340  19.970  33.190  1.00  0.00           O
ATOM   4193  N   ASN A 274      38.740  21.000  31.910  1.00  0.00           N
ATOM   4194  HN  ASN A 274      38.850  21.710  31.220  1.00  0.00           H
ATOM   4195  CA  ASN A 274      39.900  20.410  32.480  1.00  0.00           C
ATOM   4196  HA  ASN A 274      39.620  19.400  32.760  1.00  0.00           H
ATOM   4197  CB  ASN A 274      41.140  20.310  31.460  1.00  0.00           C
ATOM   4198  HB1 ASN A 274      41.940  19.580  31.710  1.00  0.00           H
ATOM   4199  HB2 ASN A 274      41.590  21.330  31.390  1.00  0.00           H
ATOM   4200  CG  ASN A 274      40.640  20.000  30.050  1.00  0.00           C
ATOM   4201  OD1 ASN A 274      39.680  19.260  29.910  1.00  0.00           O
ATOM   4202  ND2 ASN A 274      41.350  20.420  28.970  1.00  0.00           N
ATOM   4203 1HD2 ASN A 274      42.090  21.050  29.190  1.00  0.00           H
ATOM   4204 2HD2 ASN A 274      41.200  20.160  28.020  1.00  0.00           H
ATOM   4205  C   ASN A 274      40.270  21.120  33.880  1.00  0.00           C
ATOM   4206  O   ASN A 274      41.020  20.470  34.650  1.00  0.00           O
ATOM   4207  N   GLY A 275      39.700  22.280  34.280  1.00  0.00           N
ATOM   4208  HN  GLY A 275      38.960  22.750  33.800  1.00  0.00           H
ATOM   4209  CA  GLY A 275      40.000  22.850  35.580  1.00  0.00           C
ATOM   4210  HA1 GLY A 275      40.020  22.110  36.370  1.00  0.00           H
ATOM   4211  HA2 GLY A 275      39.180  23.530  35.780  1.00  0.00           H
ATOM   4212  C   GLY A 275      41.260  23.630  35.610  1.00  0.00           C
ATOM   4213  O   GLY A 275      42.090  23.470  34.720  1.00  0.00           O
ATOM   4214  N   MET A 276      41.410  24.490  36.670  1.00  0.00           N
ATOM   4215  HN  MET A 276      40.670  24.690  37.300  1.00  0.00           H
ATOM   4216  CA  MET A 276      42.710  25.090  36.940  1.00  0.00           C
ATOM   4217  HA  MET A 276      42.910  25.540  35.970  1.00  0.00           H
ATOM   4218  CB  MET A 276      42.610  26.240  38.020  1.00  0.00           C
ATOM   4219  HB1 MET A 276      43.610  26.610  38.300  1.00  0.00           H
ATOM   4220  HB2 MET A 276      42.170  25.840  38.960  1.00  0.00           H
ATOM   4221  CG  MET A 276      41.700  27.400  37.510  1.00  0.00           C
ATOM   4222  HG1 MET A 276      40.670  27.100  37.220  1.00  0.00           H
ATOM   4223  HG2 MET A 276      42.190  27.790  36.600  1.00  0.00           H
ATOM   4224  SD  MET A 276      41.490  28.800  38.760  1.00  0.00           S
ATOM   4225  CE  MET A 276      40.540  29.780  37.600  1.00  0.00           C
ATOM   4226  HE1 MET A 276      40.420  30.860  37.820  1.00  0.00           H
ATOM   4227  HE2 MET A 276      39.470  29.480  37.580  1.00  0.00           H
ATOM   4228  HE3 MET A 276      40.950  29.670  36.580  1.00  0.00           H
ATOM   4229  C   MET A 276      43.810  24.100  37.290  1.00  0.00           C
ATOM   4230  O   MET A 276      44.900  24.200  36.810  1.00  0.00           O
ATOM   4231  N   ASN A 277      43.440  23.130  38.160  1.00  0.00           N
ATOM   4232  HN  ASN A 277      42.530  23.000  38.550  1.00  0.00           H
ATOM   4233  CA  ASN A 277      44.420  22.280  38.740  1.00  0.00           C
ATOM   4234  HA  ASN A 277      43.950  21.790  39.580  1.00  0.00           H
ATOM   4235  CB  ASN A 277      45.050  21.150  37.840  1.00  0.00           C
ATOM   4236  HB1 ASN A 277      45.710  20.510  38.460  1.00  0.00           H
ATOM   4237  HB2 ASN A 277      45.500  21.670  36.970  1.00  0.00           H
ATOM   4238  CG  ASN A 277      43.860  20.350  37.360  1.00  0.00           C
ATOM   4239  OD1 ASN A 277      43.500  19.380  38.040  1.00  0.00           O
ATOM   4240  ND2 ASN A 277      43.240  20.720  36.220  1.00  0.00           N
ATOM   4241 1HD2 ASN A 277      42.370  20.290  35.980  1.00  0.00           H
ATOM   4242 2HD2 ASN A 277      43.400  21.530  35.660  1.00  0.00           H
ATOM   4243  C   ASN A 277      45.530  23.080  39.510  1.00  0.00           C
ATOM   4244  O   ASN A 277      46.780  22.980  39.270  1.00  0.00           O
ATOM   4245  N   GLY A 278      45.240  23.870  40.630  1.00  0.00           N
ATOM   4246  HN  GLY A 278      44.280  24.020  40.860  1.00  0.00           H
ATOM   4247  CA  GLY A 278      46.090  24.410  41.660  1.00  0.00           C
ATOM   4248  HA1 GLY A 278      46.940  23.750  41.740  1.00  0.00           H
ATOM   4249  HA2 GLY A 278      45.400  24.370  42.490  1.00  0.00           H
ATOM   4250  C   GLY A 278      46.610  25.800  41.490  1.00  0.00           C
ATOM   4251  O   GLY A 278      47.560  26.120  42.150  1.00  0.00           O
ATOM   4252  N   ARG A 279      45.970  26.600  40.630  1.00  0.00           N
ATOM   4253  HN  ARG A 279      45.210  26.270  40.070  1.00  0.00           H
ATOM   4254  CA  ARG A 279      46.410  27.960  40.380  1.00  0.00           C
ATOM   4255  HA  ARG A 279      47.270  28.190  40.990  1.00  0.00           H
ATOM   4256  CB  ARG A 279      46.970  28.290  38.930  1.00  0.00           C
ATOM   4257  HB1 ARG A 279      47.350  29.330  38.940  1.00  0.00           H
ATOM   4258  HB2 ARG A 279      46.070  28.340  38.280  1.00  0.00           H
ATOM   4259  CG  ARG A 279      48.090  27.370  38.460  1.00  0.00           C
ATOM   4260  HG1 ARG A 279      48.680  27.270  39.400  1.00  0.00           H
ATOM   4261  HG2 ARG A 279      48.690  28.030  37.800  1.00  0.00           H
ATOM   4262  CD  ARG A 279      47.630  26.080  37.810  1.00  0.00           C
ATOM   4263  HD1 ARG A 279      46.790  26.230  37.090  1.00  0.00           H
ATOM   4264  HD2 ARG A 279      47.410  25.280  38.550  1.00  0.00           H
ATOM   4265  NE  ARG A 279      48.770  25.680  36.950  1.00  0.00           N
ATOM   4266  HE  ARG A 279      49.530  26.310  36.810  1.00  0.00           H
ATOM   4267  CZ  ARG A 279      48.710  24.610  36.100  1.00  0.00           C
ATOM   4268  NH1 ARG A 279      49.740  24.370  35.270  1.00  0.00           N
ATOM   4269 1HH1 ARG A 279      50.450  25.070  35.270  1.00  0.00           H
ATOM   4270 2HH1 ARG A 279      49.720  23.550  34.690  1.00  0.00           H
ATOM   4271  NH2 ARG A 279      47.670  23.800  35.970  1.00  0.00           N
ATOM   4272 1HH2 ARG A 279      46.800  23.940  36.430  1.00  0.00           H
ATOM   4273 2HH2 ARG A 279      47.670  22.950  35.430  1.00  0.00           H
ATOM   4274  C   ARG A 279      45.350  29.060  40.680  1.00  0.00           C
ATOM   4275  O   ARG A 279      44.140  28.780  40.890  1.00  0.00           O
ATOM   4276  N   THR A 280      45.750  30.370  40.840  1.00  0.00           N
ATOM   4277  HN  THR A 280      46.720  30.630  40.820  1.00  0.00           H
ATOM   4278  CA  THR A 280      44.860  31.550  41.110  1.00  0.00           C
ATOM   4279  HA  THR A 280      43.800  31.320  41.060  1.00  0.00           H
ATOM   4280  CB  THR A 280      45.130  32.330  42.400  1.00  0.00           C
ATOM   4281  HB  THR A 280      46.070  32.920  42.450  1.00  0.00           H
ATOM   4282  OG1 THR A 280      45.260  31.490  43.500  1.00  0.00           O
ATOM   4283  HG1 THR A 280      44.580  30.820  43.460  1.00  0.00           H
ATOM   4284  CG2 THR A 280      44.030  33.230  42.720  1.00  0.00           C
ATOM   4285 1HG2 THR A 280      43.130  32.630  42.950  1.00  0.00           H
ATOM   4286 2HG2 THR A 280      43.890  33.890  41.840  1.00  0.00           H
ATOM   4287 3HG2 THR A 280      44.270  33.850  43.620  1.00  0.00           H
ATOM   4288  C   THR A 280      45.310  32.550  39.950  1.00  0.00           C
ATOM   4289  O   THR A 280      46.480  32.870  39.770  1.00  0.00           O
ATOM   4290  N   ILE A 281      44.370  33.030  39.140  1.00  0.00           N
ATOM   4291  HN  ILE A 281      43.420  32.820  39.370  1.00  0.00           H
ATOM   4292  CA  ILE A 281      44.630  33.870  37.940  1.00  0.00           C
ATOM   4293  HA  ILE A 281      45.670  33.940  37.650  1.00  0.00           H
ATOM   4294  CB  ILE A 281      43.980  33.320  36.660  1.00  0.00           C
ATOM   4295  HB  ILE A 281      42.950  33.130  37.030  1.00  0.00           H
ATOM   4296  CG2 ILE A 281      43.890  34.170  35.440  1.00  0.00           C
ATOM   4297 1HG2 ILE A 281      44.920  34.330  35.040  1.00  0.00           H
ATOM   4298 2HG2 ILE A 281      43.520  35.180  35.700  1.00  0.00           H
ATOM   4299 3HG2 ILE A 281      43.250  33.740  34.640  1.00  0.00           H
ATOM   4300  CG1 ILE A 281      44.660  31.970  36.270  1.00  0.00           C
ATOM   4301 1HG1 ILE A 281      44.700  31.330  37.170  1.00  0.00           H
ATOM   4302 2HG1 ILE A 281      45.720  32.240  36.040  1.00  0.00           H
ATOM   4303  CD  ILE A 281      43.950  31.100  35.200  1.00  0.00           C
ATOM   4304  HD1 ILE A 281      42.920  31.440  34.980  1.00  0.00           H
ATOM   4305  HD2 ILE A 281      44.020  30.010  35.410  1.00  0.00           H
ATOM   4306  HD3 ILE A 281      44.540  31.230  34.260  1.00  0.00           H
ATOM   4307  C   ILE A 281      44.150  35.300  38.200  1.00  0.00           C
ATOM   4308  O   ILE A 281      42.990  35.540  38.480  1.00  0.00           O
ATOM   4309  N   LEU A 282      45.070  36.260  38.150  1.00  0.00           N
ATOM   4310  HN  LEU A 282      46.020  36.040  37.950  1.00  0.00           H
ATOM   4311  CA  LEU A 282      44.950  37.630  38.560  1.00  0.00           C
ATOM   4312  HA  LEU A 282      45.890  38.160  38.530  1.00  0.00           H
ATOM   4313  CB  LEU A 282      44.220  38.370  37.430  1.00  0.00           C
ATOM   4314  HB1 LEU A 282      44.320  39.460  37.630  1.00  0.00           H
ATOM   4315  HB2 LEU A 282      43.180  38.070  37.160  1.00  0.00           H
ATOM   4316  CG  LEU A 282      44.890  38.390  35.960  1.00  0.00           C
ATOM   4317  HG  LEU A 282      44.910  37.330  35.620  1.00  0.00           H
ATOM   4318  CD1 LEU A 282      44.080  39.260  35.020  1.00  0.00           C
ATOM   4319 1HD1 LEU A 282      43.100  38.790  34.760  1.00  0.00           H
ATOM   4320 2HD1 LEU A 282      44.610  39.430  34.060  1.00  0.00           H
ATOM   4321 3HD1 LEU A 282      43.850  40.310  35.290  1.00  0.00           H
ATOM   4322  CD2 LEU A 282      46.390  38.890  35.880  1.00  0.00           C
ATOM   4323 1HD2 LEU A 282      46.430  39.910  36.320  1.00  0.00           H
ATOM   4324 2HD2 LEU A 282      46.850  38.880  34.870  1.00  0.00           H
ATOM   4325 3HD2 LEU A 282      46.990  38.170  36.470  1.00  0.00           H
ATOM   4326  C   LEU A 282      44.260  37.850  39.930  1.00  0.00           C
ATOM   4327  O   LEU A 282      43.360  38.700  40.040  1.00  0.00           O
ATOM   4328  N   GLY A 283      44.560  37.060  40.980  1.00  0.00           N
ATOM   4329  HN  GLY A 283      45.300  36.410  40.830  1.00  0.00           H
ATOM   4330  CA  GLY A 283      44.040  37.160  42.390  1.00  0.00           C
ATOM   4331  HA1 GLY A 283      44.210  38.190  42.690  1.00  0.00           H
ATOM   4332  HA2 GLY A 283      44.620  36.510  43.030  1.00  0.00           H
ATOM   4333  C   GLY A 283      42.570  36.770  42.530  1.00  0.00           C
ATOM   4334  O   GLY A 283      41.950  37.040  43.580  1.00  0.00           O
ATOM   4335  N   SER A 284      42.000  36.040  41.560  1.00  0.00           N
ATOM   4336  HN  SER A 284      42.390  35.820  40.660  1.00  0.00           H
ATOM   4337  CA  SER A 284      40.630  35.490  41.600  1.00  0.00           C
ATOM   4338  HA  SER A 284      40.210  35.660  42.580  1.00  0.00           H
ATOM   4339  CB  SER A 284      39.630  36.050  40.500  1.00  0.00           C
ATOM   4340  HB1 SER A 284      40.140  36.130  39.510  1.00  0.00           H
ATOM   4341  HB2 SER A 284      39.480  37.080  40.880  1.00  0.00           H
ATOM   4342  OG  SER A 284      38.370  35.360  40.410  1.00  0.00           O
ATOM   4343  HG1 SER A 284      38.510  34.560  39.910  1.00  0.00           H
ATOM   4344  C   SER A 284      40.680  33.970  41.370  1.00  0.00           C
ATOM   4345  O   SER A 284      41.290  33.350  40.460  1.00  0.00           O
ATOM   4346  N   ALA A 285      39.960  33.210  42.290  1.00  0.00           N
ATOM   4347  HN  ALA A 285      39.630  33.740  43.070  1.00  0.00           H
ATOM   4348  CA  ALA A 285      39.840  31.790  42.210  1.00  0.00           C
ATOM   4349  HA  ALA A 285      40.730  31.300  41.850  1.00  0.00           H
ATOM   4350  CB  ALA A 285      39.770  31.320  43.630  1.00  0.00           C
ATOM   4351  HB1 ALA A 285      38.900  31.710  44.200  1.00  0.00           H
ATOM   4352  HB2 ALA A 285      40.680  31.670  44.170  1.00  0.00           H
ATOM   4353  HB3 ALA A 285      39.690  30.210  43.690  1.00  0.00           H
ATOM   4354  C   ALA A 285      38.560  31.300  41.530  1.00  0.00           C
ATOM   4355  O   ALA A 285      38.460  30.120  41.270  1.00  0.00           O
ATOM   4356  N   LEU A 286      37.590  32.230  41.130  1.00  0.00           N
ATOM   4357  HN  LEU A 286      37.680  33.180  41.410  1.00  0.00           H
ATOM   4358  CA  LEU A 286      36.510  31.960  40.150  1.00  0.00           C
ATOM   4359  HA  LEU A 286      36.400  30.890  40.080  1.00  0.00           H
ATOM   4360  CB  LEU A 286      35.240  32.810  40.510  1.00  0.00           C
ATOM   4361  HB1 LEU A 286      34.470  32.790  39.700  1.00  0.00           H
ATOM   4362  HB2 LEU A 286      35.650  33.820  40.720  1.00  0.00           H
ATOM   4363  CG  LEU A 286      34.510  32.310  41.790  1.00  0.00           C
ATOM   4364  HG  LEU A 286      35.250  32.100  42.600  1.00  0.00           H
ATOM   4365  CD1 LEU A 286      33.490  33.390  42.280  1.00  0.00           C
ATOM   4366 1HD1 LEU A 286      32.680  33.580  41.550  1.00  0.00           H
ATOM   4367 2HD1 LEU A 286      34.070  34.330  42.360  1.00  0.00           H
ATOM   4368 3HD1 LEU A 286      33.120  33.150  43.300  1.00  0.00           H
ATOM   4369  CD2 LEU A 286      33.710  31.040  41.620  1.00  0.00           C
ATOM   4370 1HD2 LEU A 286      34.430  30.220  41.390  1.00  0.00           H
ATOM   4371 2HD2 LEU A 286      33.140  31.090  40.670  1.00  0.00           H
ATOM   4372 3HD2 LEU A 286      33.040  30.850  42.490  1.00  0.00           H
ATOM   4373  C   LEU A 286      37.090  32.460  38.890  1.00  0.00           C
ATOM   4374  O   LEU A 286      38.100  33.110  38.890  1.00  0.00           O
ATOM   4375  N   LEU A 287      36.460  32.310  37.790  1.00  0.00           N
ATOM   4376  HN  LEU A 287      35.640  31.740  37.780  1.00  0.00           H
ATOM   4377  CA  LEU A 287      36.810  33.000  36.630  1.00  0.00           C
ATOM   4378  HA  LEU A 287      37.880  33.090  36.600  1.00  0.00           H
ATOM   4379  CB  LEU A 287      36.420  32.340  35.220  1.00  0.00           C
ATOM   4380  HB1 LEU A 287      36.760  32.970  34.370  1.00  0.00           H
ATOM   4381  HB2 LEU A 287      35.310  32.310  35.250  1.00  0.00           H
ATOM   4382  CG  LEU A 287      36.940  30.800  35.070  1.00  0.00           C
ATOM   4383  HG  LEU A 287      37.960  30.920  35.510  1.00  0.00           H
ATOM   4384  CD1 LEU A 287      36.040  29.840  35.890  1.00  0.00           C
ATOM   4385 1HD1 LEU A 287      36.370  28.770  35.850  1.00  0.00           H
ATOM   4386 2HD1 LEU A 287      35.000  29.790  35.510  1.00  0.00           H
ATOM   4387 3HD1 LEU A 287      36.060  30.140  36.950  1.00  0.00           H
ATOM   4388  CD2 LEU A 287      37.180  30.320  33.660  1.00  0.00           C
ATOM   4389 1HD2 LEU A 287      37.620  31.060  32.960  1.00  0.00           H
ATOM   4390 2HD2 LEU A 287      36.290  30.000  33.080  1.00  0.00           H
ATOM   4391 3HD2 LEU A 287      37.770  29.390  33.830  1.00  0.00           H
ATOM   4392  C   LEU A 287      36.260  34.410  36.490  1.00  0.00           C
ATOM   4393  O   LEU A 287      35.040  34.580  36.340  1.00  0.00           O
ATOM   4394  N   GLU A 288      37.100  35.460  36.750  1.00  0.00           N
ATOM   4395  HN  GLU A 288      38.090  35.360  36.660  1.00  0.00           H
ATOM   4396  CA  GLU A 288      36.530  36.800  36.920  1.00  0.00           C
ATOM   4397  HA  GLU A 288      35.710  36.700  37.610  1.00  0.00           H
ATOM   4398  CB  GLU A 288      37.630  37.650  37.680  1.00  0.00           C
ATOM   4399  HB1 GLU A 288      38.570  37.480  37.120  1.00  0.00           H
ATOM   4400  HB2 GLU A 288      37.850  37.110  38.620  1.00  0.00           H
ATOM   4401  CG  GLU A 288      37.350  39.180  37.920  1.00  0.00           C
ATOM   4402  HG1 GLU A 288      37.070  39.780  37.030  1.00  0.00           H
ATOM   4403  HG2 GLU A 288      38.320  39.610  38.240  1.00  0.00           H
ATOM   4404  CD  GLU A 288      36.230  39.340  38.890  1.00  0.00           C
ATOM   4405  OE1 GLU A 288      35.140  38.800  38.660  1.00  0.00           O
ATOM   4406  OE2 GLU A 288      36.390  40.030  39.890  1.00  0.00           O
ATOM   4407  C   GLU A 288      36.130  37.510  35.660  1.00  0.00           C
ATOM   4408  O   GLU A 288      36.920  37.510  34.670  1.00  0.00           O
ATOM   4409  N   ASP A 289      34.870  38.060  35.640  1.00  0.00           N
ATOM   4410  HN  ASP A 289      34.310  38.240  36.450  1.00  0.00           H
ATOM   4411  CA  ASP A 289      34.220  38.590  34.520  1.00  0.00           C
ATOM   4412  HA  ASP A 289      34.900  38.440  33.690  1.00  0.00           H
ATOM   4413  CB  ASP A 289      32.950  37.740  34.210  1.00  0.00           C
ATOM   4414  HB1 ASP A 289      33.200  36.660  34.230  1.00  0.00           H
ATOM   4415  HB2 ASP A 289      32.520  37.820  33.190  1.00  0.00           H
ATOM   4416  CG  ASP A 289      31.810  37.840  35.210  1.00  0.00           C
ATOM   4417  OD1 ASP A 289      32.100  38.040  36.420  1.00  0.00           O
ATOM   4418  OD2 ASP A 289      30.600  37.740  34.870  1.00  0.00           O
ATOM   4419  C   ASP A 289      33.940  40.050  34.600  1.00  0.00           C
ATOM   4420  O   ASP A 289      33.140  40.710  33.950  1.00  0.00           O
ATOM   4421  N   GLU A 290      34.650  40.700  35.540  1.00  0.00           N
ATOM   4422  HN  GLU A 290      35.290  40.160  36.090  1.00  0.00           H
ATOM   4423  CA  GLU A 290      34.410  42.130  35.910  1.00  0.00           C
ATOM   4424  HA  GLU A 290      33.480  42.450  35.460  1.00  0.00           H
ATOM   4425  CB  GLU A 290      34.310  42.320  37.440  1.00  0.00           C
ATOM   4426  HB1 GLU A 290      35.300  42.410  37.920  1.00  0.00           H
ATOM   4427  HB2 GLU A 290      33.940  41.310  37.740  1.00  0.00           H
ATOM   4428  CG  GLU A 290      33.250  43.450  37.800  1.00  0.00           C
ATOM   4429  HG1 GLU A 290      32.460  43.090  37.110  1.00  0.00           H
ATOM   4430  HG2 GLU A 290      33.430  44.520  37.560  1.00  0.00           H
ATOM   4431  CD  GLU A 290      32.750  43.340  39.260  1.00  0.00           C
ATOM   4432  OE1 GLU A 290      33.580  43.600  40.140  1.00  0.00           O
ATOM   4433  OE2 GLU A 290      31.540  43.110  39.520  1.00  0.00           O
ATOM   4434  C   GLU A 290      35.520  43.000  35.350  1.00  0.00           C
ATOM   4435  O   GLU A 290      35.640  44.200  35.650  1.00  0.00           O
ATOM   4436  N   PHE A 291      36.380  42.480  34.440  1.00  0.00           N
ATOM   4437  HN  PHE A 291      36.260  41.530  34.150  1.00  0.00           H
ATOM   4438  CA  PHE A 291      37.270  43.180  33.620  1.00  0.00           C
ATOM   4439  HA  PHE A 291      37.320  44.170  34.040  1.00  0.00           H
ATOM   4440  CB  PHE A 291      38.740  42.520  33.440  1.00  0.00           C
ATOM   4441  HB1 PHE A 291      39.260  43.080  32.630  1.00  0.00           H
ATOM   4442  HB2 PHE A 291      38.540  41.460  33.180  1.00  0.00           H
ATOM   4443  CG  PHE A 291      39.670  42.760  34.670  1.00  0.00           C
ATOM   4444  CD1 PHE A 291      39.950  41.590  35.390  1.00  0.00           C
ATOM   4445  HD1 PHE A 291      39.400  40.710  35.080  1.00  0.00           H
ATOM   4446  CE1 PHE A 291      40.890  41.640  36.490  1.00  0.00           C
ATOM   4447  HE1 PHE A 291      41.250  40.750  36.990  1.00  0.00           H
ATOM   4448  CZ  PHE A 291      41.350  42.900  36.880  1.00  0.00           C
ATOM   4449  HZ  PHE A 291      42.010  42.910  37.730  1.00  0.00           H
ATOM   4450  CD2 PHE A 291      40.170  44.020  35.080  1.00  0.00           C
ATOM   4451  HD2 PHE A 291      39.800  44.900  34.580  1.00  0.00           H
ATOM   4452  CE2 PHE A 291      40.950  44.070  36.160  1.00  0.00           C
ATOM   4453  HE2 PHE A 291      41.440  44.990  36.440  1.00  0.00           H
ATOM   4454  C   PHE A 291      36.770  43.200  32.270  1.00  0.00           C
ATOM   4455  O   PHE A 291      36.730  42.170  31.610  1.00  0.00           O
ATOM   4456  N   THR A 292      36.480  44.350  31.750  1.00  0.00           N
ATOM   4457  HN  THR A 292      36.580  45.180  32.300  1.00  0.00           H
ATOM   4458  CA  THR A 292      36.140  44.430  30.310  1.00  0.00           C
ATOM   4459  HA  THR A 292      35.610  43.540  30.010  1.00  0.00           H
ATOM   4460  CB  THR A 292      35.300  45.610  29.870  1.00  0.00           C
ATOM   4461  HB  THR A 292      35.030  45.580  28.790  1.00  0.00           H
ATOM   4462  OG1 THR A 292      35.940  46.860  30.260  1.00  0.00           O
ATOM   4463  HG1 THR A 292      35.680  47.020  31.170  1.00  0.00           H
ATOM   4464  CG2 THR A 292      33.950  45.540  30.550  1.00  0.00           C
ATOM   4465 1HG2 THR A 292      34.160  45.370  31.630  1.00  0.00           H
ATOM   4466 2HG2 THR A 292      33.310  44.700  30.190  1.00  0.00           H
ATOM   4467 3HG2 THR A 292      33.300  46.440  30.450  1.00  0.00           H
ATOM   4468  C   THR A 292      37.300  44.510  29.430  1.00  0.00           C
ATOM   4469  O   THR A 292      38.350  44.960  29.990  1.00  0.00           O
ATOM   4470  N   PRO A 293      37.270  44.240  28.160  1.00  0.00           N
ATOM   4471  CD  PRO A 293      36.260  43.570  27.430  1.00  0.00           C
ATOM   4472  HD1 PRO A 293      35.350  44.120  27.090  1.00  0.00           H
ATOM   4473  HD2 PRO A 293      35.820  42.690  27.950  1.00  0.00           H
ATOM   4474  CA  PRO A 293      38.370  44.610  27.250  1.00  0.00           C
ATOM   4475  HA  PRO A 293      39.210  44.160  27.780  1.00  0.00           H
ATOM   4476  CB  PRO A 293      38.050  44.100  25.940  1.00  0.00           C
ATOM   4477  HB1 PRO A 293      38.880  43.820  25.260  1.00  0.00           H
ATOM   4478  HB2 PRO A 293      37.600  44.880  25.300  1.00  0.00           H
ATOM   4479  CG  PRO A 293      37.030  43.020  26.210  1.00  0.00           C
ATOM   4480  HG1 PRO A 293      36.480  42.870  25.260  1.00  0.00           H
ATOM   4481  HG2 PRO A 293      37.470  42.030  26.480  1.00  0.00           H
ATOM   4482  C   PRO A 293      38.910  46.080  27.240  1.00  0.00           C
ATOM   4483  O   PRO A 293      40.070  46.250  27.070  1.00  0.00           O
ATOM   4484  N   PHE A 294      38.060  47.080  27.440  1.00  0.00           N
ATOM   4485  HN  PHE A 294      37.110  46.870  27.650  1.00  0.00           H
ATOM   4486  CA  PHE A 294      38.420  48.480  27.610  1.00  0.00           C
ATOM   4487  HA  PHE A 294      38.980  48.780  26.740  1.00  0.00           H
ATOM   4488  CB  PHE A 294      37.100  49.300  27.660  1.00  0.00           C
ATOM   4489  HB1 PHE A 294      37.370  50.350  27.440  1.00  0.00           H
ATOM   4490  HB2 PHE A 294      36.610  49.410  28.650  1.00  0.00           H
ATOM   4491  CG  PHE A 294      36.100  48.830  26.600  1.00  0.00           C
ATOM   4492  CD1 PHE A 294      36.380  48.980  25.170  1.00  0.00           C
ATOM   4493  HD1 PHE A 294      37.220  49.630  25.000  1.00  0.00           H
ATOM   4494  CE1 PHE A 294      35.530  48.600  24.180  1.00  0.00           C
ATOM   4495  HE1 PHE A 294      35.670  48.900  23.150  1.00  0.00           H
ATOM   4496  CZ  PHE A 294      34.370  47.970  24.510  1.00  0.00           C
ATOM   4497  HZ  PHE A 294      33.760  47.680  23.670  1.00  0.00           H
ATOM   4498  CD2 PHE A 294      34.780  48.290  26.790  1.00  0.00           C
ATOM   4499  HD2 PHE A 294      34.570  48.250  27.840  1.00  0.00           H
ATOM   4500  CE2 PHE A 294      33.990  47.770  25.810  1.00  0.00           C
ATOM   4501  HE2 PHE A 294      33.010  47.360  25.980  1.00  0.00           H
ATOM   4502  C   PHE A 294      39.200  48.800  28.890  1.00  0.00           C
ATOM   4503  O   PHE A 294      40.210  49.480  28.860  1.00  0.00           O
ATOM   4504  N   ASP A 295      38.820  48.170  30.010  1.00  0.00           N
ATOM   4505  HN  ASP A 295      38.070  47.520  30.090  1.00  0.00           H
ATOM   4506  CA  ASP A 295      39.720  48.160  31.220  1.00  0.00           C
ATOM   4507  HA  ASP A 295      39.910  49.210  31.320  1.00  0.00           H
ATOM   4508  CB  ASP A 295      39.020  47.430  32.420  1.00  0.00           C
ATOM   4509  HB1 ASP A 295      39.570  47.530  33.380  1.00  0.00           H
ATOM   4510  HB2 ASP A 295      38.840  46.390  32.070  1.00  0.00           H
ATOM   4511  CG  ASP A 295      37.670  47.950  32.730  1.00  0.00           C
ATOM   4512  OD1 ASP A 295      37.350  49.140  32.640  1.00  0.00           O
ATOM   4513  OD2 ASP A 295      36.840  47.180  33.280  1.00  0.00           O
ATOM   4514  C   ASP A 295      41.060  47.500  30.970  1.00  0.00           C
ATOM   4515  O   ASP A 295      42.130  47.960  31.470  1.00  0.00           O
ATOM   4516  N   VAL A 296      41.020  46.310  30.280  1.00  0.00           N
ATOM   4517  HN  VAL A 296      40.170  46.070  29.820  1.00  0.00           H
ATOM   4518  CA  VAL A 296      42.190  45.490  30.090  1.00  0.00           C
ATOM   4519  HA  VAL A 296      42.770  45.580  31.000  1.00  0.00           H
ATOM   4520  CB  VAL A 296      42.010  44.020  29.680  1.00  0.00           C
ATOM   4521  HB  VAL A 296      41.250  43.950  28.870  1.00  0.00           H
ATOM   4522  CG1 VAL A 296      43.220  43.230  29.140  1.00  0.00           C
ATOM   4523 1HG1 VAL A 296      42.840  42.260  28.750  1.00  0.00           H
ATOM   4524 2HG1 VAL A 296      44.020  43.090  29.910  1.00  0.00           H
ATOM   4525 3HG1 VAL A 296      43.670  43.700  28.240  1.00  0.00           H
ATOM   4526  CG2 VAL A 296      41.430  43.340  30.970  1.00  0.00           C
ATOM   4527 1HG2 VAL A 296      42.140  43.520  31.800  1.00  0.00           H
ATOM   4528 2HG2 VAL A 296      41.280  42.270  30.720  1.00  0.00           H
ATOM   4529 3HG2 VAL A 296      40.390  43.710  31.080  1.00  0.00           H
ATOM   4530  C   VAL A 296      43.210  46.160  29.210  1.00  0.00           C
ATOM   4531  O   VAL A 296      44.330  46.440  29.550  1.00  0.00           O
ATOM   4532  N   VAL A 297      42.700  46.680  28.090  1.00  0.00           N
ATOM   4533  HN  VAL A 297      41.750  46.550  27.810  1.00  0.00           H
ATOM   4534  CA  VAL A 297      43.650  47.210  27.070  1.00  0.00           C
ATOM   4535  HA  VAL A 297      44.440  46.530  26.770  1.00  0.00           H
ATOM   4536  CB  VAL A 297      42.770  47.440  25.860  1.00  0.00           C
ATOM   4537  HB  VAL A 297      42.030  46.620  25.770  1.00  0.00           H
ATOM   4538  CG1 VAL A 297      41.780  48.630  26.010  1.00  0.00           C
ATOM   4539 1HG1 VAL A 297      42.300  49.610  26.150  1.00  0.00           H
ATOM   4540 2HG1 VAL A 297      41.000  48.500  26.790  1.00  0.00           H
ATOM   4541 3HG1 VAL A 297      41.210  48.780  25.080  1.00  0.00           H
ATOM   4542  CG2 VAL A 297      43.680  47.570  24.630  1.00  0.00           C
ATOM   4543 1HG2 VAL A 297      44.250  48.530  24.570  1.00  0.00           H
ATOM   4544 2HG2 VAL A 297      43.060  47.280  23.760  1.00  0.00           H
ATOM   4545 3HG2 VAL A 297      44.460  46.780  24.650  1.00  0.00           H
ATOM   4546  C   VAL A 297      44.410  48.420  27.500  1.00  0.00           C
ATOM   4547  O   VAL A 297      45.520  48.700  27.030  1.00  0.00           O
ATOM   4548  N   ARG A 298      43.860  49.170  28.500  1.00  0.00           N
ATOM   4549  HN  ARG A 298      42.960  48.950  28.870  1.00  0.00           H
ATOM   4550  CA  ARG A 298      44.510  50.410  28.990  1.00  0.00           C
ATOM   4551  HA  ARG A 298      44.570  51.070  28.140  1.00  0.00           H
ATOM   4552  CB  ARG A 298      43.440  51.070  29.910  1.00  0.00           C
ATOM   4553  HB1 ARG A 298      43.210  50.440  30.800  1.00  0.00           H
ATOM   4554  HB2 ARG A 298      42.470  51.160  29.360  1.00  0.00           H
ATOM   4555  CG  ARG A 298      43.910  52.450  30.310  1.00  0.00           C
ATOM   4556  HG1 ARG A 298      44.010  53.040  29.370  1.00  0.00           H
ATOM   4557  HG2 ARG A 298      44.900  52.380  30.810  1.00  0.00           H
ATOM   4558  CD  ARG A 298      42.860  53.190  31.150  1.00  0.00           C
ATOM   4559  HD1 ARG A 298      41.830  53.070  30.760  1.00  0.00           H
ATOM   4560  HD2 ARG A 298      43.220  54.230  31.300  1.00  0.00           H
ATOM   4561  NE  ARG A 298      42.830  52.550  32.540  1.00  0.00           N
ATOM   4562  HE  ARG A 298      43.580  51.940  32.780  1.00  0.00           H
ATOM   4563  CZ  ARG A 298      42.280  53.150  33.610  1.00  0.00           C
ATOM   4564  NH1 ARG A 298      41.760  54.300  33.560  1.00  0.00           N
ATOM   4565 1HH1 ARG A 298      41.760  54.780  32.680  1.00  0.00           H
ATOM   4566 2HH1 ARG A 298      41.670  54.800  34.420  1.00  0.00           H
ATOM   4567  NH2 ARG A 298      42.440  52.470  34.750  1.00  0.00           N
ATOM   4568 1HH2 ARG A 298      42.410  51.470  34.670  1.00  0.00           H
ATOM   4569 2HH2 ARG A 298      41.770  52.830  35.400  1.00  0.00           H
ATOM   4570  C   ARG A 298      45.890  50.140  29.650  1.00  0.00           C
ATOM   4571  O   ARG A 298      46.830  50.910  29.690  1.00  0.00           O
ATOM   4572  N   GLN A 299      45.940  48.980  30.330  1.00  0.00           N
ATOM   4573  HN  GLN A 299      45.040  48.570  30.460  1.00  0.00           H
ATOM   4574  CA  GLN A 299      47.010  48.390  31.210  1.00  0.00           C
ATOM   4575  HA  GLN A 299      47.720  49.170  31.440  1.00  0.00           H
ATOM   4576  CB  GLN A 299      46.410  47.740  32.460  1.00  0.00           C
ATOM   4577  HB1 GLN A 299      47.290  47.490  33.090  1.00  0.00           H
ATOM   4578  HB2 GLN A 299      45.810  46.840  32.210  1.00  0.00           H
ATOM   4579  CG  GLN A 299      45.440  48.590  33.390  1.00  0.00           C
ATOM   4580  HG1 GLN A 299      45.450  48.220  34.430  1.00  0.00           H
ATOM   4581  HG2 GLN A 299      44.430  48.500  32.940  1.00  0.00           H
ATOM   4582  CD  GLN A 299      45.710  50.150  33.470  1.00  0.00           C
ATOM   4583  OE1 GLN A 299      44.880  50.990  33.090  1.00  0.00           O
ATOM   4584  NE2 GLN A 299      46.870  50.450  34.100  1.00  0.00           N
ATOM   4585 1HE2 GLN A 299      47.240  49.710  34.650  1.00  0.00           H
ATOM   4586 2HE2 GLN A 299      47.270  51.370  34.090  1.00  0.00           H
ATOM   4587  C   GLN A 299      47.770  47.380  30.430  1.00  0.00           C
ATOM   4588  O   GLN A 299      48.670  46.670  30.960  1.00  0.00           O
ATOM   4589  N   CYS A 300      47.410  47.220  29.140  1.00  0.00           N
ATOM   4590  HN  CYS A 300      46.540  47.630  28.870  1.00  0.00           H
ATOM   4591  CA  CYS A 300      48.250  46.460  28.230  1.00  0.00           C
ATOM   4592  HA  CYS A 300      49.060  45.980  28.750  1.00  0.00           H
ATOM   4593  CB  CYS A 300      47.530  45.500  27.360  1.00  0.00           C
ATOM   4594  HB1 CYS A 300      48.290  45.010  26.720  1.00  0.00           H
ATOM   4595  HB2 CYS A 300      46.800  45.950  26.660  1.00  0.00           H
ATOM   4596  SG  CYS A 300      46.600  44.250  28.410  1.00  0.00           S
ATOM   4597  HG1 CYS A 300      45.830  45.220  28.890  1.00  0.00           H
ATOM   4598  C   CYS A 300      48.990  47.400  27.310  1.00  0.00           C
ATOM   4599  O   CYS A 300      50.010  47.050  26.710  1.00  0.00           O
ATOM   4600  N   SER A 301      48.480  48.660  27.140  1.00  0.00           N
ATOM   4601  HN  SER A 301      47.670  48.850  27.670  1.00  0.00           H
ATOM   4602  CA  SER A 301      48.900  49.630  26.220  1.00  0.00           C
ATOM   4603  HA  SER A 301      48.650  49.190  25.260  1.00  0.00           H
ATOM   4604  CB  SER A 301      48.120  50.960  26.240  1.00  0.00           C
ATOM   4605  HB1 SER A 301      48.490  51.850  25.690  1.00  0.00           H
ATOM   4606  HB2 SER A 301      48.110  51.370  27.270  1.00  0.00           H
ATOM   4607  OG  SER A 301      46.800  50.790  25.820  1.00  0.00           O
ATOM   4608  HG1 SER A 301      46.400  50.080  26.340  1.00  0.00           H
ATOM   4609  C   SER A 301      50.370  49.990  26.210  1.00  0.00           C
ATOM   4610  O   SER A 301      50.820  50.690  27.170  1.00  0.00           O
ATOM   4611  N   GLY A 302      51.190  49.470  25.320  1.00  0.00           N
ATOM   4612  HN  GLY A 302      50.860  48.950  24.540  1.00  0.00           H
ATOM   4613  CA  GLY A 302      52.600  49.780  25.260  1.00  0.00           C
ATOM   4614  HA1 GLY A 302      52.980  50.100  26.220  1.00  0.00           H
ATOM   4615  HA2 GLY A 302      52.660  50.570  24.530  1.00  0.00           H
ATOM   4616  C   GLY A 302      53.310  48.600  24.860  1.00  0.00           C
ATOM   4617  O   GLY A 302      54.380  48.670  24.250  1.00  0.00           O
ATOM   4618  N   VAL A 303      52.670  47.450  25.200  1.00  0.00           N
ATOM   4619  HN  VAL A 303      51.810  47.490  25.700  1.00  0.00           H
ATOM   4620  CA  VAL A 303      53.100  46.070  24.900  1.00  0.00           C
ATOM   4621  HA  VAL A 303      54.170  45.990  24.990  1.00  0.00           H
ATOM   4622  CB  VAL A 303      52.350  45.020  25.710  1.00  0.00           C
ATOM   4623  HB  VAL A 303      51.250  45.080  25.530  1.00  0.00           H
ATOM   4624  CG1 VAL A 303      52.830  43.590  25.380  1.00  0.00           C
ATOM   4625 1HG1 VAL A 303      52.710  43.460  24.280  1.00  0.00           H
ATOM   4626 2HG1 VAL A 303      52.100  42.930  25.900  1.00  0.00           H
ATOM   4627 3HG1 VAL A 303      53.870  43.430  25.720  1.00  0.00           H
ATOM   4628  CG2 VAL A 303      52.760  45.260  27.170  1.00  0.00           C
ATOM   4629 1HG2 VAL A 303      52.600  44.440  27.900  1.00  0.00           H
ATOM   4630 2HG2 VAL A 303      52.130  46.100  27.530  1.00  0.00           H
ATOM   4631 3HG2 VAL A 303      53.780  45.680  27.340  1.00  0.00           H
ATOM   4632  C   VAL A 303      52.850  45.830  23.400  1.00  0.00           C
ATOM   4633  O   VAL A 303      51.730  45.890  22.840  1.00  0.00           O
ATOM   4634  N   THR A 304      53.900  45.680  22.590  1.00  0.00           N
ATOM   4635  HN  THR A 304      54.760  45.520  23.080  1.00  0.00           H
ATOM   4636  CA  THR A 304      54.060  45.960  21.160  1.00  0.00           C
ATOM   4637  HA  THR A 304      53.460  46.840  20.960  1.00  0.00           H
ATOM   4638  CB  THR A 304      55.440  46.260  20.570  1.00  0.00           C
ATOM   4639  HB  THR A 304      55.950  46.960  21.250  1.00  0.00           H
ATOM   4640  OG1 THR A 304      55.340  46.850  19.300  1.00  0.00           O
ATOM   4641  HG1 THR A 304      56.140  47.360  19.200  1.00  0.00           H
ATOM   4642  CG2 THR A 304      56.170  44.940  20.480  1.00  0.00           C
ATOM   4643 1HG2 THR A 304      56.150  44.540  21.520  1.00  0.00           H
ATOM   4644 2HG2 THR A 304      57.230  45.070  20.180  1.00  0.00           H
ATOM   4645 3HG2 THR A 304      55.880  44.190  19.720  1.00  0.00           H
ATOM   4646  C   THR A 304      53.390  44.870  20.290  1.00  0.00           C
ATOM   4647  O   THR A 304      53.250  43.750  20.710  1.00  0.00           O
ATOM   4648  N   PHE A 305      52.830  45.200  19.120  1.00  0.00           N
ATOM   4649  HN  PHE A 305      52.890  46.100  18.710  1.00  0.00           H
ATOM   4650  CA  PHE A 305      51.970  44.220  18.420  1.00  0.00           C
ATOM   4651  HA  PHE A 305      51.320  43.720  19.120  1.00  0.00           H
ATOM   4652  CB  PHE A 305      51.000  45.010  17.430  1.00  0.00           C
ATOM   4653  HB1 PHE A 305      50.050  44.470  17.200  1.00  0.00           H
ATOM   4654  HB2 PHE A 305      51.540  45.240  16.490  1.00  0.00           H
ATOM   4655  CG  PHE A 305      50.560  46.380  17.940  1.00  0.00           C
ATOM   4656  CD1 PHE A 305      49.800  46.460  19.130  1.00  0.00           C
ATOM   4657  HD1 PHE A 305      49.610  45.610  19.770  1.00  0.00           H
ATOM   4658  CE1 PHE A 305      49.320  47.690  19.620  1.00  0.00           C
ATOM   4659  HE1 PHE A 305      48.860  47.750  20.590  1.00  0.00           H
ATOM   4660  CZ  PHE A 305      49.470  48.790  18.770  1.00  0.00           C
ATOM   4661  HZ  PHE A 305      48.980  49.700  19.090  1.00  0.00           H
ATOM   4662  CD2 PHE A 305      50.710  47.530  17.140  1.00  0.00           C
ATOM   4663  HD2 PHE A 305      51.030  47.470  16.110  1.00  0.00           H
ATOM   4664  CE2 PHE A 305      50.110  48.700  17.520  1.00  0.00           C
ATOM   4665  HE2 PHE A 305      50.210  49.560  16.870  1.00  0.00           H
ATOM   4666  C   PHE A 305      52.720  43.120  17.760  1.00  0.00           C
ATOM   4667  O   PHE A 305      53.820  43.180  17.240  1.00  0.00           O
ATOM   4668  N   GLN A 306      52.200  41.880  17.780  1.00  0.00           N
ATOM   4669  HN  GLN A 306      51.260  41.720  18.090  1.00  0.00           H
ATOM   4670  CA  GLN A 306      52.790  40.750  17.140  1.00  0.00           C
ATOM   4671  HA  GLN A 306      53.870  40.750  17.160  1.00  0.00           H
ATOM   4672  CB  GLN A 306      52.290  39.460  17.870  1.00  0.00           C
ATOM   4673  HB1 GLN A 306      52.580  38.520  17.350  1.00  0.00           H
ATOM   4674  HB2 GLN A 306      51.180  39.550  17.850  1.00  0.00           H
ATOM   4675  CG  GLN A 306      52.720  39.360  19.400  1.00  0.00           C
ATOM   4676  HG1 GLN A 306      52.430  38.330  19.670  1.00  0.00           H
ATOM   4677  HG2 GLN A 306      52.200  40.150  19.980  1.00  0.00           H
ATOM   4678  CD  GLN A 306      54.260  39.450  19.510  1.00  0.00           C
ATOM   4679  OE1 GLN A 306      54.900  38.430  19.740  1.00  0.00           O
ATOM   4680  NE2 GLN A 306      54.800  40.650  19.470  1.00  0.00           N
ATOM   4681 1HE2 GLN A 306      54.210  41.350  19.070  1.00  0.00           H
ATOM   4682 2HE2 GLN A 306      55.760  40.870  19.640  1.00  0.00           H
ATOM   4683  C   GLN A 306      52.340  40.480  15.640  1.00  0.00           C
ATOM   4684  OT1 GLN A 306      51.130  40.330  15.440  1.00  0.00           O
ATOM   4685  OT2 GLN A 306      53.240  40.400  14.820  1.00  0.00           O
ATOM   4686  N   SER B   1      23.290  44.590  54.310  1.00  0.00           N
ATOM   4687  HT1 SER B   1      22.690  43.940  53.770  1.00  0.00           H
ATOM   4688  HT2 SER B   1      22.710  45.390  54.650  1.00  0.00           H
ATOM   4689  HT3 SER B   1      23.680  44.160  55.170  1.00  0.00           H
ATOM   4690  CA  SER B   1      24.410  45.170  53.480  1.00  0.00           C
ATOM   4691  HA  SER B   1      23.910  45.530  52.600  1.00  0.00           H
ATOM   4692  CB  SER B   1      25.110  46.380  54.250  1.00  0.00           C
ATOM   4693  HB1 SER B   1      24.370  47.130  54.630  1.00  0.00           H
ATOM   4694  HB2 SER B   1      25.650  47.090  53.580  1.00  0.00           H
ATOM   4695  OG  SER B   1      26.020  45.980  55.260  1.00  0.00           O
ATOM   4696  HG1 SER B   1      26.800  46.540  55.260  1.00  0.00           H
ATOM   4697  C   SER B   1      25.400  44.150  52.950  1.00  0.00           C
ATOM   4698  O   SER B   1      25.900  43.240  53.610  1.00  0.00           O
ATOM   4699  N   GLY B   2      25.840  44.400  51.690  1.00  0.00           N
ATOM   4700  HN  GLY B   2      25.630  45.170  51.080  1.00  0.00           H
ATOM   4701  CA  GLY B   2      26.970  43.700  51.210  1.00  0.00           C
ATOM   4702  HA1 GLY B   2      26.710  43.700  50.160  1.00  0.00           H
ATOM   4703  HA2 GLY B   2      27.080  42.720  51.640  1.00  0.00           H
ATOM   4704  C   GLY B   2      28.270  44.430  51.350  1.00  0.00           C
ATOM   4705  O   GLY B   2      28.320  45.550  51.880  1.00  0.00           O
ATOM   4706  N   PHE B   3      29.390  43.720  51.020  1.00  0.00           N
ATOM   4707  HN  PHE B   3      29.240  42.820  50.620  1.00  0.00           H
ATOM   4708  CA  PHE B   3      30.800  44.250  51.190  1.00  0.00           C
ATOM   4709  HA  PHE B   3      30.790  45.280  51.520  1.00  0.00           H
ATOM   4710  CB  PHE B   3      31.550  43.620  52.420  1.00  0.00           C
ATOM   4711  HB1 PHE B   3      32.550  44.100  52.530  1.00  0.00           H
ATOM   4712  HB2 PHE B   3      31.580  42.530  52.200  1.00  0.00           H
ATOM   4713  CG  PHE B   3      30.780  43.930  53.640  1.00  0.00           C
ATOM   4714  CD1 PHE B   3      31.240  44.800  54.610  1.00  0.00           C
ATOM   4715  HD1 PHE B   3      32.070  45.410  54.300  1.00  0.00           H
ATOM   4716  CE1 PHE B   3      30.770  44.860  55.900  1.00  0.00           C
ATOM   4717  HE1 PHE B   3      31.270  45.420  56.680  1.00  0.00           H
ATOM   4718  CZ  PHE B   3      29.590  44.060  56.260  1.00  0.00           C
ATOM   4719  HZ  PHE B   3      29.130  44.220  57.230  1.00  0.00           H
ATOM   4720  CD2 PHE B   3      29.680  43.150  54.020  1.00  0.00           C
ATOM   4721  HD2 PHE B   3      29.330  42.430  53.290  1.00  0.00           H
ATOM   4722  CE2 PHE B   3      29.100  43.200  55.260  1.00  0.00           C
ATOM   4723  HE2 PHE B   3      28.160  42.720  55.470  1.00  0.00           H
ATOM   4724  C   PHE B   3      31.550  44.010  49.910  1.00  0.00           C
ATOM   4725  O   PHE B   3      31.860  42.870  49.500  1.00  0.00           O
ATOM   4726  N   ARG B   4      32.020  45.060  49.240  1.00  0.00           N
ATOM   4727  HN  ARG B   4      31.700  45.950  49.550  1.00  0.00           H
ATOM   4728  CA  ARG B   4      32.840  45.040  48.100  1.00  0.00           C
ATOM   4729  HA  ARG B   4      33.220  44.040  48.020  1.00  0.00           H
ATOM   4730  CB  ARG B   4      32.090  45.590  46.770  1.00  0.00           C
ATOM   4731  HB1 ARG B   4      32.840  45.370  45.980  1.00  0.00           H
ATOM   4732  HB2 ARG B   4      31.920  46.690  46.810  1.00  0.00           H
ATOM   4733  CG  ARG B   4      30.830  44.870  46.400  1.00  0.00           C
ATOM   4734  HG1 ARG B   4      30.300  45.370  45.560  1.00  0.00           H
ATOM   4735  HG2 ARG B   4      30.150  45.080  47.250  1.00  0.00           H
ATOM   4736  CD  ARG B   4      30.910  43.340  46.110  1.00  0.00           C
ATOM   4737  HD1 ARG B   4      29.870  42.940  46.120  1.00  0.00           H
ATOM   4738  HD2 ARG B   4      31.540  42.750  46.800  1.00  0.00           H
ATOM   4739  NE  ARG B   4      31.560  43.310  44.770  1.00  0.00           N
ATOM   4740  HE  ARG B   4      31.750  44.150  44.270  1.00  0.00           H
ATOM   4741  CZ  ARG B   4      31.980  42.180  44.190  1.00  0.00           C
ATOM   4742  NH1 ARG B   4      31.630  41.030  44.670  1.00  0.00           N
ATOM   4743 1HH1 ARG B   4      31.180  40.890  45.550  1.00  0.00           H
ATOM   4744 2HH1 ARG B   4      31.950  40.120  44.380  1.00  0.00           H
ATOM   4745  NH2 ARG B   4      32.700  42.220  43.060  1.00  0.00           N
ATOM   4746 1HH2 ARG B   4      32.810  43.120  42.640  1.00  0.00           H
ATOM   4747 2HH2 ARG B   4      32.930  41.350  42.630  1.00  0.00           H
ATOM   4748  C   ARG B   4      33.920  45.990  48.350  1.00  0.00           C
ATOM   4749  O   ARG B   4      33.810  46.860  49.260  1.00  0.00           O
ATOM   4750  N   LYS B   5      35.070  45.910  47.660  1.00  0.00           N
ATOM   4751  HN  LYS B   5      35.170  45.350  46.830  1.00  0.00           H
ATOM   4752  CA  LYS B   5      36.230  46.600  47.940  1.00  0.00           C
ATOM   4753  HA  LYS B   5      36.400  46.450  49.000  1.00  0.00           H
ATOM   4754  CB  LYS B   5      37.500  46.020  47.320  1.00  0.00           C
ATOM   4755  HB1 LYS B   5      38.370  46.410  47.890  1.00  0.00           H
ATOM   4756  HB2 LYS B   5      37.510  46.310  46.250  1.00  0.00           H
ATOM   4757  CG  LYS B   5      37.640  44.500  47.400  1.00  0.00           C
ATOM   4758  HG1 LYS B   5      36.720  44.000  47.030  1.00  0.00           H
ATOM   4759  HG2 LYS B   5      37.620  44.150  48.460  1.00  0.00           H
ATOM   4760  CD  LYS B   5      38.910  43.910  46.900  1.00  0.00           C
ATOM   4761  HD1 LYS B   5      39.780  44.540  47.200  1.00  0.00           H
ATOM   4762  HD2 LYS B   5      39.070  43.990  45.800  1.00  0.00           H
ATOM   4763  CE  LYS B   5      39.050  42.400  47.280  1.00  0.00           C
ATOM   4764  HE1 LYS B   5      38.250  41.850  46.740  1.00  0.00           H
ATOM   4765  HE2 LYS B   5      38.950  42.250  48.380  1.00  0.00           H
ATOM   4766  NZ  LYS B   5      40.360  41.860  46.810  1.00  0.00           N
ATOM   4767  HZ1 LYS B   5      40.320  41.650  45.790  1.00  0.00           H
ATOM   4768  HZ2 LYS B   5      40.490  40.960  47.310  1.00  0.00           H
ATOM   4769  HZ3 LYS B   5      41.100  42.560  47.020  1.00  0.00           H
ATOM   4770  C   LYS B   5      36.050  48.120  47.640  1.00  0.00           C
ATOM   4771  O   LYS B   5      36.130  48.620  46.490  1.00  0.00           O
ATOM   4772  N   MET B   6      35.980  48.950  48.630  1.00  0.00           N
ATOM   4773  HN  MET B   6      36.110  48.420  49.470  1.00  0.00           H
ATOM   4774  CA  MET B   6      35.820  50.440  48.690  1.00  0.00           C
ATOM   4775  HA  MET B   6      35.170  50.750  47.880  1.00  0.00           H
ATOM   4776  CB  MET B   6      34.960  50.820  50.020  1.00  0.00           C
ATOM   4777  HB1 MET B   6      35.140  51.890  50.260  1.00  0.00           H
ATOM   4778  HB2 MET B   6      35.320  50.260  50.910  1.00  0.00           H
ATOM   4779  CG  MET B   6      33.480  50.690  49.740  1.00  0.00           C
ATOM   4780  HG1 MET B   6      32.960  51.020  50.670  1.00  0.00           H
ATOM   4781  HG2 MET B   6      33.140  49.640  49.610  1.00  0.00           H
ATOM   4782  SD  MET B   6      32.800  51.630  48.330  1.00  0.00           S
ATOM   4783  CE  MET B   6      31.040  51.180  48.400  1.00  0.00           C
ATOM   4784  HE1 MET B   6      30.500  51.550  47.510  1.00  0.00           H
ATOM   4785  HE2 MET B   6      30.440  51.600  49.240  1.00  0.00           H
ATOM   4786  HE3 MET B   6      30.960  50.070  48.330  1.00  0.00           H
ATOM   4787  C   MET B   6      37.110  51.300  48.570  1.00  0.00           C
ATOM   4788  O   MET B   6      37.880  51.190  49.590  1.00  0.00           O
ATOM   4789  N   ALA B   7      37.310  52.070  47.530  1.00  0.00           N
ATOM   4790  HN  ALA B   7      36.600  52.050  46.830  1.00  0.00           H
ATOM   4791  CA  ALA B   7      38.430  52.960  47.440  1.00  0.00           C
ATOM   4792  HA  ALA B   7      39.200  52.690  48.150  1.00  0.00           H
ATOM   4793  CB  ALA B   7      39.020  52.960  46.030  1.00  0.00           C
ATOM   4794  HB1 ALA B   7      39.840  53.710  45.980  1.00  0.00           H
ATOM   4795  HB2 ALA B   7      38.240  53.210  45.270  1.00  0.00           H
ATOM   4796  HB3 ALA B   7      39.470  51.970  45.810  1.00  0.00           H
ATOM   4797  C   ALA B   7      37.970  54.430  47.900  1.00  0.00           C
ATOM   4798  O   ALA B   7      36.800  54.720  47.820  1.00  0.00           O
ATOM   4799  N   PHE B   8      38.910  55.260  48.360  1.00  0.00           N
ATOM   4800  HN  PHE B   8      39.860  55.030  48.150  1.00  0.00           H
ATOM   4801  CA  PHE B   8      38.550  56.600  48.750  1.00  0.00           C
ATOM   4802  HA  PHE B   8      37.640  56.500  49.320  1.00  0.00           H
ATOM   4803  CB  PHE B   8      39.630  57.270  49.590  1.00  0.00           C
ATOM   4804  HB1 PHE B   8      39.360  58.310  49.890  1.00  0.00           H
ATOM   4805  HB2 PHE B   8      40.530  57.150  48.950  1.00  0.00           H
ATOM   4806  CG  PHE B   8      39.880  56.480  50.860  1.00  0.00           C
ATOM   4807  CD1 PHE B   8      38.820  56.080  51.760  1.00  0.00           C
ATOM   4808  HD1 PHE B   8      37.770  56.270  51.600  1.00  0.00           H
ATOM   4809  CE1 PHE B   8      39.130  55.450  52.930  1.00  0.00           C
ATOM   4810  HE1 PHE B   8      38.400  55.300  53.710  1.00  0.00           H
ATOM   4811  CZ  PHE B   8      40.490  55.020  53.180  1.00  0.00           C
ATOM   4812  HZ  PHE B   8      40.690  54.470  54.080  1.00  0.00           H
ATOM   4813  CD2 PHE B   8      41.220  56.150  51.190  1.00  0.00           C
ATOM   4814  HD2 PHE B   8      42.010  56.530  50.570  1.00  0.00           H
ATOM   4815  CE2 PHE B   8      41.520  55.380  52.310  1.00  0.00           C
ATOM   4816  HE2 PHE B   8      42.530  55.050  52.470  1.00  0.00           H
ATOM   4817  C   PHE B   8      38.230  57.470  47.530  1.00  0.00           C
ATOM   4818  O   PHE B   8      38.860  57.300  46.510  1.00  0.00           O
ATOM   4819  N   PRO B   9      37.140  58.310  47.570  1.00  0.00           N
ATOM   4820  CD  PRO B   9      36.160  58.440  48.680  1.00  0.00           C
ATOM   4821  HD1 PRO B   9      36.770  59.020  49.410  1.00  0.00           H
ATOM   4822  HD2 PRO B   9      35.810  57.440  48.980  1.00  0.00           H
ATOM   4823  CA  PRO B   9      37.070  59.450  46.610  1.00  0.00           C
ATOM   4824  HA  PRO B   9      36.730  58.970  45.710  1.00  0.00           H
ATOM   4825  CB  PRO B   9      35.890  60.300  47.090  1.00  0.00           C
ATOM   4826  HB1 PRO B   9      35.290  60.540  46.180  1.00  0.00           H
ATOM   4827  HB2 PRO B   9      36.290  61.240  47.530  1.00  0.00           H
ATOM   4828  CG  PRO B   9      35.100  59.400  48.110  1.00  0.00           C
ATOM   4829  HG1 PRO B   9      34.610  59.920  48.970  1.00  0.00           H
ATOM   4830  HG2 PRO B   9      34.420  58.860  47.420  1.00  0.00           H
ATOM   4831  C   PRO B   9      38.360  60.240  46.320  1.00  0.00           C
ATOM   4832  O   PRO B   9      38.950  60.670  47.320  1.00  0.00           O
ATOM   4833  N   SER B  10      38.850  60.440  45.080  1.00  0.00           N
ATOM   4834  HN  SER B  10      38.210  60.460  44.320  1.00  0.00           H
ATOM   4835  CA  SER B  10      40.190  60.910  44.770  1.00  0.00           C
ATOM   4836  HA  SER B  10      40.820  60.510  45.550  1.00  0.00           H
ATOM   4837  CB  SER B  10      40.700  60.580  43.370  1.00  0.00           C
ATOM   4838  HB1 SER B  10      40.920  59.500  43.400  1.00  0.00           H
ATOM   4839  HB2 SER B  10      41.520  61.260  43.040  1.00  0.00           H
ATOM   4840  OG  SER B  10      39.630  60.670  42.470  1.00  0.00           O
ATOM   4841  HG1 SER B  10      39.580  61.610  42.320  1.00  0.00           H
ATOM   4842  C   SER B  10      40.360  62.500  44.870  1.00  0.00           C
ATOM   4843  O   SER B  10      41.500  63.020  44.820  1.00  0.00           O
ATOM   4844  N   GLY B  11      39.240  63.310  44.990  1.00  0.00           N
ATOM   4845  HN  GLY B  11      38.390  62.830  45.200  1.00  0.00           H
ATOM   4846  CA  GLY B  11      39.150  64.720  44.580  1.00  0.00           C
ATOM   4847  HA1 GLY B  11      38.240  65.080  45.020  1.00  0.00           H
ATOM   4848  HA2 GLY B  11      39.020  64.810  43.510  1.00  0.00           H
ATOM   4849  C   GLY B  11      40.250  65.630  45.120  1.00  0.00           C
ATOM   4850  O   GLY B  11      40.730  66.500  44.380  1.00  0.00           O
ATOM   4851  N   LYS B  12      40.740  65.390  46.370  1.00  0.00           N
ATOM   4852  HN  LYS B  12      40.380  64.540  46.740  1.00  0.00           H
ATOM   4853  CA  LYS B  12      41.920  66.160  46.920  1.00  0.00           C
ATOM   4854  HA  LYS B  12      41.710  67.210  46.760  1.00  0.00           H
ATOM   4855  CB  LYS B  12      42.090  65.730  48.370  1.00  0.00           C
ATOM   4856  HB1 LYS B  12      42.940  66.310  48.800  1.00  0.00           H
ATOM   4857  HB2 LYS B  12      42.470  64.690  48.480  1.00  0.00           H
ATOM   4858  CG  LYS B  12      40.800  65.870  49.190  1.00  0.00           C
ATOM   4859  HG1 LYS B  12      41.140  65.570  50.210  1.00  0.00           H
ATOM   4860  HG2 LYS B  12      39.940  65.260  48.860  1.00  0.00           H
ATOM   4861  CD  LYS B  12      40.420  67.380  49.160  1.00  0.00           C
ATOM   4862  HD1 LYS B  12      40.040  67.670  48.150  1.00  0.00           H
ATOM   4863  HD2 LYS B  12      41.390  67.910  49.320  1.00  0.00           H
ATOM   4864  CE  LYS B  12      39.440  67.810  50.310  1.00  0.00           C
ATOM   4865  HE1 LYS B  12      39.310  68.920  50.280  1.00  0.00           H
ATOM   4866  HE2 LYS B  12      39.980  67.490  51.230  1.00  0.00           H
ATOM   4867  NZ  LYS B  12      38.210  67.150  50.190  1.00  0.00           N
ATOM   4868  HZ1 LYS B  12      38.200  66.170  50.530  1.00  0.00           H
ATOM   4869  HZ2 LYS B  12      38.100  67.160  49.150  1.00  0.00           H
ATOM   4870  HZ3 LYS B  12      37.440  67.630  50.700  1.00  0.00           H
ATOM   4871  C   LYS B  12      43.220  66.080  46.220  1.00  0.00           C
ATOM   4872  O   LYS B  12      43.990  66.990  46.130  1.00  0.00           O
ATOM   4873  N   VAL B  13      43.430  64.890  45.550  1.00  0.00           N
ATOM   4874  HN  VAL B  13      42.780  64.130  45.550  1.00  0.00           H
ATOM   4875  CA  VAL B  13      44.690  64.510  44.970  1.00  0.00           C
ATOM   4876  HA  VAL B  13      45.490  65.040  45.470  1.00  0.00           H
ATOM   4877  CB  VAL B  13      45.070  63.060  45.150  1.00  0.00           C
ATOM   4878  HB  VAL B  13      44.280  62.490  44.600  1.00  0.00           H
ATOM   4879  CG1 VAL B  13      46.470  62.760  44.720  1.00  0.00           C
ATOM   4880 1HG1 VAL B  13      46.630  63.060  43.660  1.00  0.00           H
ATOM   4881 2HG1 VAL B  13      46.750  61.700  44.920  1.00  0.00           H
ATOM   4882 3HG1 VAL B  13      47.180  63.340  45.340  1.00  0.00           H
ATOM   4883  CG2 VAL B  13      45.010  62.630  46.640  1.00  0.00           C
ATOM   4884 1HG2 VAL B  13      45.450  61.610  46.670  1.00  0.00           H
ATOM   4885 2HG2 VAL B  13      44.020  62.430  47.100  1.00  0.00           H
ATOM   4886 3HG2 VAL B  13      45.600  63.190  47.390  1.00  0.00           H
ATOM   4887  C   VAL B  13      44.650  65.010  43.450  1.00  0.00           C
ATOM   4888  O   VAL B  13      45.710  65.230  42.900  1.00  0.00           O
ATOM   4889  N   GLU B  14      43.490  65.130  42.860  1.00  0.00           N
ATOM   4890  HN  GLU B  14      42.640  64.810  43.270  1.00  0.00           H
ATOM   4891  CA  GLU B  14      43.400  65.350  41.420  1.00  0.00           C
ATOM   4892  HA  GLU B  14      43.960  64.510  41.050  1.00  0.00           H
ATOM   4893  CB  GLU B  14      41.950  65.130  41.010  1.00  0.00           C
ATOM   4894  HB1 GLU B  14      41.930  65.340  39.910  1.00  0.00           H
ATOM   4895  HB2 GLU B  14      41.300  65.860  41.540  1.00  0.00           H
ATOM   4896  CG  GLU B  14      41.420  63.690  41.350  1.00  0.00           C
ATOM   4897  HG1 GLU B  14      41.490  63.540  42.450  1.00  0.00           H
ATOM   4898  HG2 GLU B  14      41.960  62.880  40.820  1.00  0.00           H
ATOM   4899  CD  GLU B  14      39.990  63.540  40.930  1.00  0.00           C
ATOM   4900  OE1 GLU B  14      39.150  63.190  41.770  1.00  0.00           O
ATOM   4901  OE2 GLU B  14      39.680  63.690  39.720  1.00  0.00           O
ATOM   4902  C   GLU B  14      44.150  66.580  40.750  1.00  0.00           C
ATOM   4903  O   GLU B  14      44.870  66.490  39.780  1.00  0.00           O
ATOM   4904  N   GLY B  15      44.000  67.750  41.420  1.00  0.00           N
ATOM   4905  HN  GLY B  15      43.460  67.840  42.250  1.00  0.00           H
ATOM   4906  CA  GLY B  15      44.560  68.990  40.880  1.00  0.00           C
ATOM   4907  HA1 GLY B  15      43.900  69.800  41.180  1.00  0.00           H
ATOM   4908  HA2 GLY B  15      44.700  68.920  39.810  1.00  0.00           H
ATOM   4909  C   GLY B  15      45.870  69.300  41.570  1.00  0.00           C
ATOM   4910  O   GLY B  15      46.390  70.410  41.340  1.00  0.00           O
ATOM   4911  N   CYS B  16      46.430  68.430  42.500  1.00  0.00           N
ATOM   4912  HN  CYS B  16      45.840  67.640  42.660  1.00  0.00           H
ATOM   4913  CA  CYS B  16      47.730  68.640  43.100  1.00  0.00           C
ATOM   4914  HA  CYS B  16      48.100  69.650  43.040  1.00  0.00           H
ATOM   4915  CB  CYS B  16      47.840  68.040  44.540  1.00  0.00           C
ATOM   4916  HB1 CYS B  16      48.840  68.290  44.960  1.00  0.00           H
ATOM   4917  HB2 CYS B  16      47.720  66.930  44.580  1.00  0.00           H
ATOM   4918  SG  CYS B  16      46.590  68.850  45.620  1.00  0.00           S
ATOM   4919  HG1 CYS B  16      45.600  68.200  45.010  1.00  0.00           H
ATOM   4920  C   CYS B  16      48.740  67.730  42.390  1.00  0.00           C
ATOM   4921  O   CYS B  16      49.910  67.690  42.740  1.00  0.00           O
ATOM   4922  N   MET B  17      48.290  66.890  41.410  1.00  0.00           N
ATOM   4923  HN  MET B  17      47.300  66.790  41.400  1.00  0.00           H
ATOM   4924  CA  MET B  17      49.240  66.170  40.520  1.00  0.00           C
ATOM   4925  HA  MET B  17      50.160  66.130  41.080  1.00  0.00           H
ATOM   4926  CB  MET B  17      48.710  64.780  40.180  1.00  0.00           C
ATOM   4927  HB1 MET B  17      49.470  64.360  39.490  1.00  0.00           H
ATOM   4928  HB2 MET B  17      47.760  64.860  39.630  1.00  0.00           H
ATOM   4929  CG  MET B  17      48.540  63.720  41.400  1.00  0.00           C
ATOM   4930  HG1 MET B  17      48.180  62.730  41.060  1.00  0.00           H
ATOM   4931  HG2 MET B  17      47.680  64.200  41.910  1.00  0.00           H
ATOM   4932  SD  MET B  17      50.000  63.570  42.510  1.00  0.00           S
ATOM   4933  CE  MET B  17      51.060  62.780  41.220  1.00  0.00           C
ATOM   4934  HE1 MET B  17      50.800  61.710  41.030  1.00  0.00           H
ATOM   4935  HE2 MET B  17      52.120  62.940  41.500  1.00  0.00           H
ATOM   4936  HE3 MET B  17      50.840  63.360  40.290  1.00  0.00           H
ATOM   4937  C   MET B  17      49.760  66.980  39.310  1.00  0.00           C
ATOM   4938  O   MET B  17      48.980  67.700  38.680  1.00  0.00           O
ATOM   4939  N   VAL B  18      51.100  66.820  39.030  1.00  0.00           N
ATOM   4940  HN  VAL B  18      51.580  66.120  39.560  1.00  0.00           H
ATOM   4941  CA  VAL B  18      51.740  67.640  38.050  1.00  0.00           C
ATOM   4942  HA  VAL B  18      51.050  68.120  37.380  1.00  0.00           H
ATOM   4943  CB  VAL B  18      52.460  68.880  38.620  1.00  0.00           C
ATOM   4944  HB  VAL B  18      52.910  69.480  37.810  1.00  0.00           H
ATOM   4945  CG1 VAL B  18      51.410  69.740  39.340  1.00  0.00           C
ATOM   4946 1HG1 VAL B  18      51.900  70.690  39.640  1.00  0.00           H
ATOM   4947 2HG1 VAL B  18      51.010  69.220  40.240  1.00  0.00           H
ATOM   4948 3HG1 VAL B  18      50.530  70.070  38.750  1.00  0.00           H
ATOM   4949  CG2 VAL B  18      53.480  68.500  39.680  1.00  0.00           C
ATOM   4950 1HG2 VAL B  18      53.900  69.400  40.180  1.00  0.00           H
ATOM   4951 2HG2 VAL B  18      54.250  67.770  39.330  1.00  0.00           H
ATOM   4952 3HG2 VAL B  18      52.970  67.900  40.460  1.00  0.00           H
ATOM   4953  C   VAL B  18      52.710  66.750  37.280  1.00  0.00           C
ATOM   4954  O   VAL B  18      53.300  65.740  37.770  1.00  0.00           O
ATOM   4955  N   GLN B  19      52.890  67.080  35.980  1.00  0.00           N
ATOM   4956  HN  GLN B  19      52.370  67.850  35.640  1.00  0.00           H
ATOM   4957  CA  GLN B  19      53.830  66.460  35.080  1.00  0.00           C
ATOM   4958  HA  GLN B  19      53.920  65.400  35.230  1.00  0.00           H
ATOM   4959  CB  GLN B  19      53.430  66.640  33.600  1.00  0.00           C
ATOM   4960  HB1 GLN B  19      53.430  67.710  33.320  1.00  0.00           H
ATOM   4961  HB2 GLN B  19      52.380  66.310  33.480  1.00  0.00           H
ATOM   4962  CG  GLN B  19      54.250  65.790  32.640  1.00  0.00           C
ATOM   4963  HG1 GLN B  19      53.740  64.800  32.650  1.00  0.00           H
ATOM   4964  HG2 GLN B  19      55.310  65.650  32.940  1.00  0.00           H
ATOM   4965  CD  GLN B  19      54.300  66.380  31.220  1.00  0.00           C
ATOM   4966  OE1 GLN B  19      55.360  66.690  30.650  1.00  0.00           O
ATOM   4967  NE2 GLN B  19      53.100  66.550  30.660  1.00  0.00           N
ATOM   4968 1HE2 GLN B  19      53.150  67.180  29.880  1.00  0.00           H
ATOM   4969 2HE2 GLN B  19      52.280  66.270  31.150  1.00  0.00           H
ATOM   4970  C   GLN B  19      55.170  67.060  35.250  1.00  0.00           C
ATOM   4971  O   GLN B  19      55.400  68.220  34.880  1.00  0.00           O
ATOM   4972  N   VAL B  20      56.140  66.330  35.860  1.00  0.00           N
ATOM   4973  HN  VAL B  20      55.940  65.480  36.330  1.00  0.00           H
ATOM   4974  CA  VAL B  20      57.500  66.890  36.010  1.00  0.00           C
ATOM   4975  HA  VAL B  20      57.500  67.930  35.690  1.00  0.00           H
ATOM   4976  CB  VAL B  20      58.050  66.820  37.420  1.00  0.00           C
ATOM   4977  HB  VAL B  20      58.180  65.770  37.760  1.00  0.00           H
ATOM   4978  CG1 VAL B  20      59.400  67.560  37.380  1.00  0.00           C
ATOM   4979 1HG1 VAL B  20      59.470  68.410  36.670  1.00  0.00           H
ATOM   4980 2HG1 VAL B  20      60.160  66.840  37.000  1.00  0.00           H
ATOM   4981 3HG1 VAL B  20      59.570  68.030  38.370  1.00  0.00           H
ATOM   4982  CG2 VAL B  20      56.990  67.430  38.310  1.00  0.00           C
ATOM   4983 1HG2 VAL B  20      57.450  67.460  39.320  1.00  0.00           H
ATOM   4984 2HG2 VAL B  20      56.070  66.820  38.460  1.00  0.00           H
ATOM   4985 3HG2 VAL B  20      56.680  68.450  38.020  1.00  0.00           H
ATOM   4986  C   VAL B  20      58.490  66.190  35.040  1.00  0.00           C
ATOM   4987  O   VAL B  20      58.510  64.940  34.940  1.00  0.00           O
ATOM   4988  N   THR B  21      59.360  66.960  34.260  1.00  0.00           N
ATOM   4989  HN  THR B  21      59.500  67.910  34.490  1.00  0.00           H
ATOM   4990  CA  THR B  21      60.350  66.400  33.410  1.00  0.00           C
ATOM   4991  HA  THR B  21      60.540  65.380  33.720  1.00  0.00           H
ATOM   4992  CB  THR B  21      59.960  66.260  31.900  1.00  0.00           C
ATOM   4993  HB  THR B  21      59.290  65.370  31.900  1.00  0.00           H
ATOM   4994  OG1 THR B  21      61.100  65.900  31.080  1.00  0.00           O
ATOM   4995  HG1 THR B  21      61.220  64.980  31.310  1.00  0.00           H
ATOM   4996  CG2 THR B  21      59.270  67.560  31.380  1.00  0.00           C
ATOM   4997 1HG2 THR B  21      59.940  68.410  31.170  1.00  0.00           H
ATOM   4998 2HG2 THR B  21      58.580  67.880  32.190  1.00  0.00           H
ATOM   4999 3HG2 THR B  21      58.890  67.250  30.380  1.00  0.00           H
ATOM   5000  C   THR B  21      61.650  67.120  33.580  1.00  0.00           C
ATOM   5001  O   THR B  21      61.550  68.310  34.010  1.00  0.00           O
ATOM   5002  N   CYS B  22      62.800  66.510  33.360  1.00  0.00           N
ATOM   5003  HN  CYS B  22      62.810  65.570  33.040  1.00  0.00           H
ATOM   5004  CA  CYS B  22      64.090  67.150  33.330  1.00  0.00           C
ATOM   5005  HA  CYS B  22      64.090  68.170  32.970  1.00  0.00           H
ATOM   5006  CB  CYS B  22      64.700  67.300  34.760  1.00  0.00           C
ATOM   5007  HB1 CYS B  22      64.730  66.270  35.190  1.00  0.00           H
ATOM   5008  HB2 CYS B  22      64.040  67.900  35.430  1.00  0.00           H
ATOM   5009  SG  CYS B  22      66.270  68.200  34.750  1.00  0.00           S
ATOM   5010  HG1 CYS B  22      65.530  69.270  34.510  1.00  0.00           H
ATOM   5011  C   CYS B  22      64.930  66.310  32.430  1.00  0.00           C
ATOM   5012  O   CYS B  22      64.840  65.080  32.380  1.00  0.00           O
ATOM   5013  N   GLY B  23      65.730  66.890  31.560  1.00  0.00           N
ATOM   5014  HN  GLY B  23      65.880  67.870  31.650  1.00  0.00           H
ATOM   5015  CA  GLY B  23      66.480  66.180  30.600  1.00  0.00           C
ATOM   5016  HA1 GLY B  23      67.130  65.530  31.160  1.00  0.00           H
ATOM   5017  HA2 GLY B  23      66.970  66.930  30.000  1.00  0.00           H
ATOM   5018  C   GLY B  23      65.700  65.310  29.610  1.00  0.00           C
ATOM   5019  O   GLY B  23      65.110  65.860  28.720  1.00  0.00           O
ATOM   5020  N   THR B  24      65.820  63.950  29.780  1.00  0.00           N
ATOM   5021  HN  THR B  24      66.030  63.540  30.670  1.00  0.00           H
ATOM   5022  CA  THR B  24      65.350  62.870  28.860  1.00  0.00           C
ATOM   5023  HA  THR B  24      64.890  63.350  28.000  1.00  0.00           H
ATOM   5024  CB  THR B  24      66.340  61.930  28.270  1.00  0.00           C
ATOM   5025  HB  THR B  24      65.930  60.920  28.050  1.00  0.00           H
ATOM   5026  OG1 THR B  24      67.290  61.550  29.270  1.00  0.00           O
ATOM   5027  HG1 THR B  24      67.710  60.800  28.860  1.00  0.00           H
ATOM   5028  CG2 THR B  24      67.190  62.620  27.200  1.00  0.00           C
ATOM   5029 1HG2 THR B  24      67.830  63.490  27.450  1.00  0.00           H
ATOM   5030 2HG2 THR B  24      66.490  62.850  26.370  1.00  0.00           H
ATOM   5031 3HG2 THR B  24      67.850  61.840  26.770  1.00  0.00           H
ATOM   5032  C   THR B  24      64.150  62.160  29.470  1.00  0.00           C
ATOM   5033  O   THR B  24      63.610  61.250  28.900  1.00  0.00           O
ATOM   5034  N   THR B  25      63.900  62.450  30.760  1.00  0.00           N
ATOM   5035  HN  THR B  25      64.280  63.310  31.100  1.00  0.00           H
ATOM   5036  CA  THR B  25      62.940  61.660  31.560  1.00  0.00           C
ATOM   5037  HA  THR B  25      62.370  61.110  30.820  1.00  0.00           H
ATOM   5038  CB  THR B  25      63.480  60.630  32.530  1.00  0.00           C
ATOM   5039  HB  THR B  25      64.590  60.630  32.550  1.00  0.00           H
ATOM   5040  OG1 THR B  25      63.040  59.300  32.280  1.00  0.00           O
ATOM   5041  HG1 THR B  25      62.090  59.280  32.160  1.00  0.00           H
ATOM   5042  CG2 THR B  25      63.070  60.900  33.990  1.00  0.00           C
ATOM   5043 1HG2 THR B  25      61.990  60.870  34.250  1.00  0.00           H
ATOM   5044 2HG2 THR B  25      63.400  61.940  34.210  1.00  0.00           H
ATOM   5045 3HG2 THR B  25      63.550  60.180  34.690  1.00  0.00           H
ATOM   5046  C   THR B  25      61.810  62.470  32.120  1.00  0.00           C
ATOM   5047  O   THR B  25      61.900  63.650  32.530  1.00  0.00           O
ATOM   5048  N   THR B  26      60.600  61.760  32.200  1.00  0.00           N
ATOM   5049  HN  THR B  26      60.530  60.810  31.880  1.00  0.00           H
ATOM   5050  CA  THR B  26      59.390  62.430  32.680  1.00  0.00           C
ATOM   5051  HA  THR B  26      59.450  63.410  33.140  1.00  0.00           H
ATOM   5052  CB  THR B  26      58.280  62.510  31.570  1.00  0.00           C
ATOM   5053  HB  THR B  26      57.770  61.530  31.430  1.00  0.00           H
ATOM   5054  OG1 THR B  26      58.840  62.980  30.320  1.00  0.00           O
ATOM   5055  HG1 THR B  26      59.480  62.370  29.950  1.00  0.00           H
ATOM   5056  CG2 THR B  26      57.150  63.500  31.920  1.00  0.00           C
ATOM   5057 1HG2 THR B  26      57.440  64.550  31.690  1.00  0.00           H
ATOM   5058 2HG2 THR B  26      56.820  63.330  32.970  1.00  0.00           H
ATOM   5059 3HG2 THR B  26      56.230  63.330  31.330  1.00  0.00           H
ATOM   5060  C   THR B  26      58.870  61.570  33.780  1.00  0.00           C
[truncated: 349,113 more chars]
