# Supplementary material for: Structural and functional characterization of NEMO cleavage by SARS-CoV-2 3CLpro
Source: Nat Commun. 2022 Sep 8;13:5285. doi: 10.1038/s41467-022-32922-9 (PMC9453703; doi:10.1038/s41467-022-32922-9)
Supplement: Supplementary file 4 — Supplementary Data 1 [file 41467_2022_32922_MOESM4_ESM.zip › supp_files/MDML_snapshots/SARS2/select_final.txt]

init  -539.960724
simE 2 41600 -703.5776060000001
simE 1 11200 -672.641052
simA 1 12000 -660.814789
simC 1 218000 -653.334931
simC 2 223200 -651.7188719999999
simA 3 152400 -635.684082
