# Supplementary material for: Structural and functional characterization of NEMO cleavage by SARS-CoV-2 3CLpro
Source: Nat Commun. 2022 Sep 8;13:5285. doi: 10.1038/s41467-022-32922-9 (PMC9453703; doi:10.1038/s41467-022-32922-9)
Supplement: Supplementary file 4 — Supplementary Data 1 [file 41467_2022_32922_MOESM4_ESM.zip › supp_files/MDML_snapshots/HKU1/hku1_simE_125600.pdb]

REMARK    GENERATED BY TRJCONV
TITLE     Title t= 125600.00000 step= 31400000
REMARK    THIS IS A SIMULATION BOX
CRYST1  100.561  100.561  100.561  90.00  90.00  90.00 P 1           1
MODEL        1
ATOM      1  N   SER A   1      23.700  41.720  49.170  1.00  0.00           N
ATOM      2  HT1 SER A   1      23.010  41.550  48.410  1.00  0.00           H
ATOM      3  HT2 SER A   1      23.510  42.640  49.610  1.00  0.00           H
ATOM      4  HT3 SER A   1      23.750  40.980  49.890  1.00  0.00           H
ATOM      5  CA  SER A   1      25.060  41.720  48.420  1.00  0.00           C
ATOM      6  HA  SER A   1      25.170  40.790  47.880  1.00  0.00           H
ATOM      7  CB  SER A   1      25.160  42.840  47.370  1.00  0.00           C
ATOM      8  HB1 SER A   1      25.150  43.800  47.930  1.00  0.00           H
ATOM      9  HB2 SER A   1      24.260  42.840  46.720  1.00  0.00           H
ATOM     10  OG  SER A   1      26.280  42.770  46.460  1.00  0.00           O
ATOM     11  HG1 SER A   1      26.140  42.000  45.910  1.00  0.00           H
ATOM     12  C   SER A   1      26.180  41.850  49.350  1.00  0.00           C
ATOM     13  O   SER A   1      26.020  42.110  50.560  1.00  0.00           O
ATOM     14  N   GLY A   2      27.400  41.600  48.880  1.00  0.00           N
ATOM     15  HN  GLY A   2      27.590  41.330  47.940  1.00  0.00           H
ATOM     16  CA  GLY A   2      28.560  42.020  49.630  1.00  0.00           C
ATOM     17  HA1 GLY A   2      29.500  41.690  49.200  1.00  0.00           H
ATOM     18  HA2 GLY A   2      28.500  41.570  50.610  1.00  0.00           H
ATOM     19  C   GLY A   2      28.700  43.500  49.890  1.00  0.00           C
ATOM     20  O   GLY A   2      27.850  44.300  49.460  1.00  0.00           O
ATOM     21  N   ILE A   3      29.710  43.890  50.660  1.00  0.00           N
ATOM     22  HN  ILE A   3      30.250  43.180  51.110  1.00  0.00           H
ATOM     23  CA  ILE A   3      29.810  45.340  51.050  1.00  0.00           C
ATOM     24  HA  ILE A   3      28.800  45.670  51.270  1.00  0.00           H
ATOM     25  CB  ILE A   3      30.770  45.600  52.280  1.00  0.00           C
ATOM     26  HB  ILE A   3      31.820  45.480  51.950  1.00  0.00           H
ATOM     27  CG2 ILE A   3      30.550  47.050  52.740  1.00  0.00           C
ATOM     28 1HG2 ILE A   3      29.570  47.430  52.420  1.00  0.00           H
ATOM     29 2HG2 ILE A   3      31.310  47.690  52.230  1.00  0.00           H
ATOM     30 3HG2 ILE A   3      30.680  47.130  53.840  1.00  0.00           H
ATOM     31  CG1 ILE A   3      30.550  44.580  53.470  1.00  0.00           C
ATOM     32 1HG1 ILE A   3      31.210  44.940  54.280  1.00  0.00           H
ATOM     33 2HG1 ILE A   3      30.790  43.560  53.090  1.00  0.00           H
ATOM     34  CD  ILE A   3      29.120  44.430  53.940  1.00  0.00           C
ATOM     35  HD1 ILE A   3      29.290  44.160  55.000  1.00  0.00           H
ATOM     36  HD2 ILE A   3      28.630  43.520  53.550  1.00  0.00           H
ATOM     37  HD3 ILE A   3      28.510  45.330  53.720  1.00  0.00           H
ATOM     38  C   ILE A   3      30.320  46.140  49.830  1.00  0.00           C
ATOM     39  O   ILE A   3      31.070  45.680  48.940  1.00  0.00           O
ATOM     40  N   VAL A   4      29.950  47.390  49.770  1.00  0.00           N
ATOM     41  HN  VAL A   4      29.400  47.790  50.510  1.00  0.00           H
ATOM     42  CA  VAL A   4      30.480  48.330  48.790  1.00  0.00           C
ATOM     43  HA  VAL A   4      30.430  47.910  47.790  1.00  0.00           H
ATOM     44  CB  VAL A   4      29.570  49.580  48.620  1.00  0.00           C
ATOM     45  HB  VAL A   4      30.110  50.320  47.990  1.00  0.00           H
ATOM     46  CG1 VAL A   4      28.210  49.280  47.890  1.00  0.00           C
ATOM     47 1HG1 VAL A   4      27.550  48.500  48.340  1.00  0.00           H
ATOM     48 2HG1 VAL A   4      28.370  49.190  46.790  1.00  0.00           H
ATOM     49 3HG1 VAL A   4      27.550  50.170  47.960  1.00  0.00           H
ATOM     50  CG2 VAL A   4      29.260  50.120  49.990  1.00  0.00           C
ATOM     51 1HG2 VAL A   4      28.820  51.140  49.870  1.00  0.00           H
ATOM     52 2HG2 VAL A   4      30.090  50.270  50.710  1.00  0.00           H
ATOM     53 3HG2 VAL A   4      28.520  49.510  50.550  1.00  0.00           H
ATOM     54  C   VAL A   4      31.900  48.550  49.030  1.00  0.00           C
ATOM     55  O   VAL A   4      32.320  48.790  50.160  1.00  0.00           O
ATOM     56  N   LYS A   5      32.750  48.510  48.030  1.00  0.00           N
ATOM     57  HN  LYS A   5      32.440  48.220  47.130  1.00  0.00           H
ATOM     58  CA  LYS A   5      34.200  48.510  48.180  1.00  0.00           C
ATOM     59  HA  LYS A   5      34.500  48.400  49.210  1.00  0.00           H
ATOM     60  CB  LYS A   5      34.940  47.300  47.420  1.00  0.00           C
ATOM     61  HB1 LYS A   5      36.010  47.350  47.700  1.00  0.00           H
ATOM     62  HB2 LYS A   5      34.750  47.550  46.350  1.00  0.00           H
ATOM     63  CG  LYS A   5      34.530  45.860  47.580  1.00  0.00           C
ATOM     64  HG1 LYS A   5      33.430  45.760  47.430  1.00  0.00           H
ATOM     65  HG2 LYS A   5      34.780  45.760  48.660  1.00  0.00           H
ATOM     66  CD  LYS A   5      35.480  44.960  46.680  1.00  0.00           C
ATOM     67  HD1 LYS A   5      36.570  45.040  46.900  1.00  0.00           H
ATOM     68  HD2 LYS A   5      35.410  45.290  45.620  1.00  0.00           H
ATOM     69  CE  LYS A   5      35.190  43.360  46.670  1.00  0.00           C
ATOM     70  HE1 LYS A   5      35.920  42.720  46.130  1.00  0.00           H
ATOM     71  HE2 LYS A   5      34.140  43.090  46.420  1.00  0.00           H
ATOM     72  NZ  LYS A   5      35.330  43.030  48.120  1.00  0.00           N
ATOM     73  HZ1 LYS A   5      36.250  43.290  48.540  1.00  0.00           H
ATOM     74  HZ2 LYS A   5      35.230  42.010  48.280  1.00  0.00           H
ATOM     75  HZ3 LYS A   5      34.510  43.360  48.680  1.00  0.00           H
ATOM     76  C   LYS A   5      34.750  49.930  47.830  1.00  0.00           C
ATOM     77  O   LYS A   5      34.760  50.240  46.660  1.00  0.00           O
ATOM     78  N   MET A   6      35.000  50.820  48.710  1.00  0.00           N
ATOM     79  HN  MET A   6      34.980  50.450  49.630  1.00  0.00           H
ATOM     80  CA  MET A   6      34.970  52.210  48.400  1.00  0.00           C
ATOM     81  HA  MET A   6      34.600  52.450  47.410  1.00  0.00           H
ATOM     82  CB  MET A   6      34.010  52.900  49.300  1.00  0.00           C
ATOM     83  HB1 MET A   6      34.060  54.000  49.110  1.00  0.00           H
ATOM     84  HB2 MET A   6      34.130  52.650  50.370  1.00  0.00           H
ATOM     85  CG  MET A   6      32.460  52.470  49.090  1.00  0.00           C
ATOM     86  HG1 MET A   6      32.220  51.500  49.570  1.00  0.00           H
ATOM     87  HG2 MET A   6      32.300  52.270  48.010  1.00  0.00           H
ATOM     88  SD  MET A   6      31.220  53.670  49.610  1.00  0.00           S
ATOM     89  CE  MET A   6      31.450  53.280  51.410  1.00  0.00           C
ATOM     90  HE1 MET A   6      32.420  53.570  51.870  1.00  0.00           H
ATOM     91  HE2 MET A   6      31.310  52.210  51.660  1.00  0.00           H
ATOM     92  HE3 MET A   6      30.630  53.680  52.040  1.00  0.00           H
ATOM     93  C   MET A   6      36.420  52.890  48.520  1.00  0.00           C
ATOM     94  O   MET A   6      37.230  52.520  49.420  1.00  0.00           O
ATOM     95  N   VAL A   7      36.610  53.950  47.730  1.00  0.00           N
ATOM     96  HN  VAL A   7      36.030  54.240  46.980  1.00  0.00           H
ATOM     97  CA  VAL A   7      37.780  54.840  47.900  1.00  0.00           C
ATOM     98  HA  VAL A   7      38.410  54.310  48.600  1.00  0.00           H
ATOM     99  CB  VAL A   7      38.450  55.130  46.550  1.00  0.00           C
ATOM    100  HB  VAL A   7      39.260  55.880  46.610  1.00  0.00           H
ATOM    101  CG1 VAL A   7      39.260  53.970  46.000  1.00  0.00           C
ATOM    102 1HG1 VAL A   7      39.870  54.350  45.150  1.00  0.00           H
ATOM    103 2HG1 VAL A   7      38.560  53.150  45.730  1.00  0.00           H
ATOM    104 3HG1 VAL A   7      39.960  53.620  46.780  1.00  0.00           H
ATOM    105  CG2 VAL A   7      37.320  55.740  45.570  1.00  0.00           C
ATOM    106 1HG2 VAL A   7      36.480  55.060  45.320  1.00  0.00           H
ATOM    107 2HG2 VAL A   7      37.850  55.910  44.610  1.00  0.00           H
ATOM    108 3HG2 VAL A   7      36.950  56.710  45.950  1.00  0.00           H
ATOM    109  C   VAL A   7      37.430  56.150  48.650  1.00  0.00           C
ATOM    110  O   VAL A   7      36.320  56.610  48.680  1.00  0.00           O
ATOM    111  N   SER A   8      38.430  56.800  49.200  1.00  0.00           N
ATOM    112  HN  SER A   8      39.300  56.360  49.370  1.00  0.00           H
ATOM    113  CA  SER A   8      38.230  58.000  50.000  1.00  0.00           C
ATOM    114  HA  SER A   8      37.480  57.860  50.760  1.00  0.00           H
ATOM    115  CB  SER A   8      39.570  58.360  50.840  1.00  0.00           C
ATOM    116  HB1 SER A   8      40.390  58.630  50.140  1.00  0.00           H
ATOM    117  HB2 SER A   8      39.910  57.420  51.300  1.00  0.00           H
ATOM    118  OG  SER A   8      39.460  59.370  51.760  1.00  0.00           O
ATOM    119  HG1 SER A   8      38.930  59.000  52.460  1.00  0.00           H
ATOM    120  C   SER A   8      37.950  59.310  49.150  1.00  0.00           C
ATOM    121  O   SER A   8      38.350  59.270  48.010  1.00  0.00           O
ATOM    122  N   PRO A   9      37.250  60.360  49.650  1.00  0.00           N
ATOM    123  CD  PRO A   9      36.590  60.320  50.890  1.00  0.00           C
ATOM    124  HD1 PRO A   9      37.400  60.650  51.580  1.00  0.00           H
ATOM    125  HD2 PRO A   9      36.200  59.330  51.220  1.00  0.00           H
ATOM    126  CA  PRO A   9      37.110  61.730  49.100  1.00  0.00           C
ATOM    127  HA  PRO A   9      36.580  61.680  48.160  1.00  0.00           H
ATOM    128  CB  PRO A   9      36.360  62.500  50.170  1.00  0.00           C
ATOM    129  HB1 PRO A   9      35.640  63.270  49.810  1.00  0.00           H
ATOM    130  HB2 PRO A   9      37.020  62.950  50.940  1.00  0.00           H
ATOM    131  CG  PRO A   9      35.560  61.400  50.830  1.00  0.00           C
ATOM    132  HG1 PRO A   9      35.190  61.590  51.860  1.00  0.00           H
ATOM    133  HG2 PRO A   9      34.650  61.130  50.260  1.00  0.00           H
ATOM    134  C   PRO A   9      38.530  62.330  48.730  1.00  0.00           C
ATOM    135  O   PRO A   9      39.470  62.030  49.460  1.00  0.00           O
ATOM    136  N   THR A  10      38.680  63.140  47.650  1.00  0.00           N
ATOM    137  HN  THR A  10      37.850  63.300  47.130  1.00  0.00           H
ATOM    138  CA  THR A  10      39.970  63.470  47.000  1.00  0.00           C
ATOM    139  HA  THR A  10      40.760  63.420  47.740  1.00  0.00           H
ATOM    140  CB  THR A  10      40.080  62.690  45.660  1.00  0.00           C
ATOM    141  HB  THR A  10      41.110  62.690  45.230  1.00  0.00           H
ATOM    142  OG1 THR A  10      39.230  63.140  44.620  1.00  0.00           O
ATOM    143  HG1 THR A  10      38.340  63.120  44.990  1.00  0.00           H
ATOM    144  CG2 THR A  10      39.790  61.180  45.860  1.00  0.00           C
ATOM    145 1HG2 THR A  10      40.440  60.660  46.600  1.00  0.00           H
ATOM    146 2HG2 THR A  10      39.820  60.700  44.850  1.00  0.00           H
ATOM    147 3HG2 THR A  10      38.750  61.020  46.200  1.00  0.00           H
ATOM    148  C   THR A  10      40.110  64.900  46.730  1.00  0.00           C
ATOM    149  O   THR A  10      41.220  65.350  46.370  1.00  0.00           O
ATOM    150  N   SER A  11      39.050  65.640  46.980  1.00  0.00           N
ATOM    151  HN  SER A  11      38.220  65.160  47.240  1.00  0.00           H
ATOM    152  CA  SER A  11      38.930  67.070  46.570  1.00  0.00           C
ATOM    153  HA  SER A  11      39.160  67.060  45.510  1.00  0.00           H
ATOM    154  CB  SER A  11      37.520  67.550  46.500  1.00  0.00           C
ATOM    155  HB1 SER A  11      36.980  66.960  45.730  1.00  0.00           H
ATOM    156  HB2 SER A  11      37.370  68.580  46.110  1.00  0.00           H
ATOM    157  OG  SER A  11      36.710  67.590  47.740  1.00  0.00           O
ATOM    158  HG1 SER A  11      36.450  66.670  47.830  1.00  0.00           H
ATOM    159  C   SER A  11      39.810  68.050  47.270  1.00  0.00           C
ATOM    160  O   SER A  11      40.040  69.160  46.720  1.00  0.00           O
ATOM    161  N   LYS A  12      40.300  67.720  48.460  1.00  0.00           N
ATOM    162  HN  LYS A  12      39.950  66.900  48.900  1.00  0.00           H
ATOM    163  CA  LYS A  12      41.350  68.400  49.130  1.00  0.00           C
ATOM    164  HA  LYS A  12      41.400  69.460  48.920  1.00  0.00           H
ATOM    165  CB  LYS A  12      41.040  68.420  50.670  1.00  0.00           C
ATOM    166  HB1 LYS A  12      41.950  68.790  51.190  1.00  0.00           H
ATOM    167  HB2 LYS A  12      40.830  67.380  50.980  1.00  0.00           H
ATOM    168  CG  LYS A  12      39.770  69.150  51.180  1.00  0.00           C
ATOM    169  HG1 LYS A  12      39.790  68.860  52.260  1.00  0.00           H
ATOM    170  HG2 LYS A  12      38.950  68.690  50.580  1.00  0.00           H
ATOM    171  CD  LYS A  12      39.810  70.710  51.090  1.00  0.00           C
ATOM    172  HD1 LYS A  12      39.690  70.980  50.020  1.00  0.00           H
ATOM    173  HD2 LYS A  12      40.860  70.950  51.370  1.00  0.00           H
ATOM    174  CE  LYS A  12      38.830  71.410  52.060  1.00  0.00           C
ATOM    175  HE1 LYS A  12      39.080  72.490  52.020  1.00  0.00           H
ATOM    176  HE2 LYS A  12      38.870  71.130  53.140  1.00  0.00           H
ATOM    177  NZ  LYS A  12      37.440  71.320  51.560  1.00  0.00           N
ATOM    178  HZ1 LYS A  12      37.260  71.970  50.770  1.00  0.00           H
ATOM    179  HZ2 LYS A  12      36.780  71.650  52.300  1.00  0.00           H
ATOM    180  HZ3 LYS A  12      37.130  70.350  51.340  1.00  0.00           H
ATOM    181  C   LYS A  12      42.650  67.680  48.810  1.00  0.00           C
ATOM    182  O   LYS A  12      43.730  68.330  48.900  1.00  0.00           O
ATOM    183  N   ILE A  13      42.690  66.410  48.540  1.00  0.00           N
ATOM    184  HN  ILE A  13      41.910  65.800  48.550  1.00  0.00           H
ATOM    185  CA  ILE A  13      43.970  65.760  48.180  1.00  0.00           C
ATOM    186  HA  ILE A  13      44.700  66.190  48.840  1.00  0.00           H
ATOM    187  CB  ILE A  13      43.850  64.180  48.370  1.00  0.00           C
ATOM    188  HB  ILE A  13      43.100  63.650  47.740  1.00  0.00           H
ATOM    189  CG2 ILE A  13      45.300  63.600  47.960  1.00  0.00           C
ATOM    190 1HG2 ILE A  13      45.470  62.530  48.210  1.00  0.00           H
ATOM    191 2HG2 ILE A  13      46.080  64.230  48.440  1.00  0.00           H
ATOM    192 3HG2 ILE A  13      45.370  63.750  46.860  1.00  0.00           H
ATOM    193  CG1 ILE A  13      43.510  63.770  49.820  1.00  0.00           C
ATOM    194 1HG1 ILE A  13      44.050  64.540  50.400  1.00  0.00           H
ATOM    195 2HG1 ILE A  13      43.970  62.800  50.100  1.00  0.00           H
ATOM    196  CD  ILE A  13      42.040  63.710  50.140  1.00  0.00           C
ATOM    197  HD1 ILE A  13      41.570  62.850  49.610  1.00  0.00           H
ATOM    198  HD2 ILE A  13      41.460  64.640  49.950  1.00  0.00           H
ATOM    199  HD3 ILE A  13      41.780  63.510  51.200  1.00  0.00           H
ATOM    200  C   ILE A  13      44.500  66.130  46.800  1.00  0.00           C
ATOM    201  O   ILE A  13      45.650  66.300  46.530  1.00  0.00           O
ATOM    202  N   GLU A  14      43.630  66.410  45.840  1.00  0.00           N
ATOM    203  HN  GLU A  14      42.670  66.180  45.960  1.00  0.00           H
ATOM    204  CA  GLU A  14      43.930  66.880  44.440  1.00  0.00           C
ATOM    205  HA  GLU A  14      44.640  66.210  43.990  1.00  0.00           H
ATOM    206  CB  GLU A  14      42.720  66.920  43.510  1.00  0.00           C
ATOM    207  HB1 GLU A  14      41.950  67.600  43.930  1.00  0.00           H
ATOM    208  HB2 GLU A  14      42.320  65.890  43.620  1.00  0.00           H
ATOM    209  CG  GLU A  14      43.000  67.220  41.980  1.00  0.00           C
ATOM    210  HG1 GLU A  14      43.350  66.250  41.580  1.00  0.00           H
ATOM    211  HG2 GLU A  14      43.710  68.030  41.700  1.00  0.00           H
ATOM    212  CD  GLU A  14      41.720  67.550  41.180  1.00  0.00           C
ATOM    213  OE1 GLU A  14      41.110  66.650  40.520  1.00  0.00           O
ATOM    214  OE2 GLU A  14      41.230  68.690  41.260  1.00  0.00           O
ATOM    215  C   GLU A  14      44.640  68.240  44.310  1.00  0.00           C
ATOM    216  O   GLU A  14      45.630  68.320  43.660  1.00  0.00           O
ATOM    217  N   PRO A  15      44.240  69.330  44.980  1.00  0.00           N
ATOM    218  CD  PRO A  15      42.840  69.660  45.420  1.00  0.00           C
ATOM    219  HD1 PRO A  15      42.460  68.820  46.040  1.00  0.00           H
ATOM    220  HD2 PRO A  15      42.130  69.880  44.590  1.00  0.00           H
ATOM    221  CA  PRO A  15      45.040  70.540  45.070  1.00  0.00           C
ATOM    222  HA  PRO A  15      45.230  70.820  44.040  1.00  0.00           H
ATOM    223  CB  PRO A  15      44.220  71.660  45.710  1.00  0.00           C
ATOM    224  HB1 PRO A  15      43.960  72.370  44.890  1.00  0.00           H
ATOM    225  HB2 PRO A  15      44.570  72.190  46.620  1.00  0.00           H
ATOM    226  CG  PRO A  15      43.000  70.840  46.290  1.00  0.00           C
ATOM    227  HG1 PRO A  15      43.520  70.440  47.190  1.00  0.00           H
ATOM    228  HG2 PRO A  15      42.110  71.470  46.460  1.00  0.00           H
ATOM    229  C   PRO A  15      46.360  70.400  45.760  1.00  0.00           C
ATOM    230  O   PRO A  15      47.160  71.270  45.700  1.00  0.00           O
ATOM    231  N   CYS A  16      46.690  69.260  46.390  1.00  0.00           N
ATOM    232  HN  CYS A  16      45.900  68.650  46.490  1.00  0.00           H
ATOM    233  CA  CYS A  16      47.920  68.950  47.090  1.00  0.00           C
ATOM    234  HA  CYS A  16      48.410  69.870  47.370  1.00  0.00           H
ATOM    235  CB  CYS A  16      47.710  68.060  48.380  1.00  0.00           C
ATOM    236  HB1 CYS A  16      48.640  67.640  48.810  1.00  0.00           H
ATOM    237  HB2 CYS A  16      47.150  67.160  48.050  1.00  0.00           H
ATOM    238  SG  CYS A  16      46.670  69.060  49.590  1.00  0.00           S
ATOM    239  HG1 CYS A  16      45.470  68.790  49.090  1.00  0.00           H
ATOM    240  C   CYS A  16      48.860  68.120  46.170  1.00  0.00           C
ATOM    241  O   CYS A  16      50.000  67.910  46.540  1.00  0.00           O
ATOM    242  N   ILE A  17      48.460  67.670  45.040  1.00  0.00           N
ATOM    243  HN  ILE A  17      47.510  67.510  44.760  1.00  0.00           H
ATOM    244  CA  ILE A  17      49.410  66.900  44.130  1.00  0.00           C
ATOM    245  HA  ILE A  17      50.190  66.440  44.720  1.00  0.00           H
ATOM    246  CB  ILE A  17      48.690  65.700  43.470  1.00  0.00           C
ATOM    247  HB  ILE A  17      47.700  65.990  43.060  1.00  0.00           H
ATOM    248  CG2 ILE A  17      49.620  64.970  42.510  1.00  0.00           C
ATOM    249 1HG2 ILE A  17      50.440  64.560  43.130  1.00  0.00           H
ATOM    250 2HG2 ILE A  17      50.110  65.640  41.760  1.00  0.00           H
ATOM    251 3HG2 ILE A  17      49.050  64.230  41.910  1.00  0.00           H
ATOM    252  CG1 ILE A  17      48.270  64.770  44.670  1.00  0.00           C
ATOM    253 1HG1 ILE A  17      47.650  65.340  45.390  1.00  0.00           H
ATOM    254 2HG1 ILE A  17      49.210  64.550  45.220  1.00  0.00           H
ATOM    255  CD  ILE A  17      47.510  63.420  44.210  1.00  0.00           C
ATOM    256  HD1 ILE A  17      46.500  63.600  43.790  1.00  0.00           H
ATOM    257  HD2 ILE A  17      47.420  62.940  45.210  1.00  0.00           H
ATOM    258  HD3 ILE A  17      48.160  62.860  43.500  1.00  0.00           H
ATOM    259  C   ILE A  17      50.050  67.920  43.110  1.00  0.00           C
ATOM    260  O   ILE A  17      49.450  68.910  42.690  1.00  0.00           O
ATOM    261  N   VAL A  18      51.290  67.700  42.730  1.00  0.00           N
ATOM    262  HN  VAL A  18      51.780  66.940  43.160  1.00  0.00           H
ATOM    263  CA  VAL A  18      52.140  68.550  41.820  1.00  0.00           C
ATOM    264  HA  VAL A  18      51.410  69.110  41.260  1.00  0.00           H
ATOM    265  CB  VAL A  18      53.180  69.430  42.530  1.00  0.00           C
ATOM    266  HB  VAL A  18      53.670  70.070  41.770  1.00  0.00           H
ATOM    267  CG1 VAL A  18      52.470  70.360  43.540  1.00  0.00           C
ATOM    268 1HG1 VAL A  18      52.430  69.660  44.400  1.00  0.00           H
ATOM    269 2HG1 VAL A  18      51.560  70.750  43.040  1.00  0.00           H
ATOM    270 3HG1 VAL A  18      53.150  71.110  43.980  1.00  0.00           H
ATOM    271  CG2 VAL A  18      54.350  68.750  43.250  1.00  0.00           C
ATOM    272 1HG2 VAL A  18      53.960  68.150  44.100  1.00  0.00           H
ATOM    273 2HG2 VAL A  18      55.010  69.440  43.820  1.00  0.00           H
ATOM    274 3HG2 VAL A  18      55.150  68.240  42.670  1.00  0.00           H
ATOM    275  C   VAL A  18      52.870  67.610  40.970  1.00  0.00           C
ATOM    276  O   VAL A  18      53.100  66.490  41.250  1.00  0.00           O
ATOM    277  N   SER A  19      53.330  68.180  39.850  1.00  0.00           N
ATOM    278  HN  SER A  19      53.110  69.110  39.570  1.00  0.00           H
ATOM    279  CA  SER A  19      54.320  67.470  39.030  1.00  0.00           C
ATOM    280  HA  SER A  19      54.290  66.410  39.250  1.00  0.00           H
ATOM    281  CB  SER A  19      54.030  67.770  37.560  1.00  0.00           C
ATOM    282  HB1 SER A  19      54.370  68.800  37.280  1.00  0.00           H
ATOM    283  HB2 SER A  19      52.980  67.620  37.260  1.00  0.00           H
ATOM    284  OG  SER A  19      54.830  66.930  36.680  1.00  0.00           O
ATOM    285  HG1 SER A  19      55.020  66.130  37.190  1.00  0.00           H
ATOM    286  C   SER A  19      55.770  67.960  39.390  1.00  0.00           C
ATOM    287  O   SER A  19      55.930  69.110  39.570  1.00  0.00           O
ATOM    288  N   VAL A  20      56.720  67.020  39.510  1.00  0.00           N
ATOM    289  HN  VAL A  20      56.380  66.110  39.280  1.00  0.00           H
ATOM    290  CA  VAL A  20      58.170  67.400  39.730  1.00  0.00           C
ATOM    291  HA  VAL A  20      58.210  68.480  39.790  1.00  0.00           H
ATOM    292  CB  VAL A  20      58.630  66.760  41.070  1.00  0.00           C
ATOM    293  HB  VAL A  20      58.460  65.660  41.010  1.00  0.00           H
ATOM    294  CG1 VAL A  20      60.220  67.030  41.290  1.00  0.00           C
ATOM    295 1HG1 VAL A  20      60.440  68.120  41.410  1.00  0.00           H
ATOM    296 2HG1 VAL A  20      60.930  66.710  40.490  1.00  0.00           H
ATOM    297 3HG1 VAL A  20      60.450  66.420  42.190  1.00  0.00           H
ATOM    298  CG2 VAL A  20      57.820  67.380  42.220  1.00  0.00           C
ATOM    299 1HG2 VAL A  20      58.170  66.940  43.180  1.00  0.00           H
ATOM    300 2HG2 VAL A  20      56.750  67.100  42.190  1.00  0.00           H
ATOM    301 3HG2 VAL A  20      57.780  68.490  42.180  1.00  0.00           H
ATOM    302  C   VAL A  20      58.990  66.810  38.540  1.00  0.00           C
ATOM    303  O   VAL A  20      58.820  65.680  38.090  1.00  0.00           O
ATOM    304  N   THR A  21      59.880  67.620  37.920  1.00  0.00           N
ATOM    305  HN  THR A  21      60.080  68.570  38.130  1.00  0.00           H
ATOM    306  CA  THR A  21      60.800  67.190  36.830  1.00  0.00           C
ATOM    307  HA  THR A  21      60.920  66.120  36.930  1.00  0.00           H
ATOM    308  CB  THR A  21      60.160  67.460  35.460  1.00  0.00           C
ATOM    309  HB  THR A  21      59.250  66.850  35.290  1.00  0.00           H
ATOM    310  OG1 THR A  21      61.030  67.070  34.350  1.00  0.00           O
ATOM    311  HG1 THR A  21      61.100  66.140  34.580  1.00  0.00           H
ATOM    312  CG2 THR A  21      59.860  68.940  35.250  1.00  0.00           C
ATOM    313 1HG2 THR A  21      60.770  69.570  35.160  1.00  0.00           H
ATOM    314 2HG2 THR A  21      59.260  69.360  36.080  1.00  0.00           H
ATOM    315 3HG2 THR A  21      59.100  69.110  34.460  1.00  0.00           H
ATOM    316  C   THR A  21      62.100  67.890  37.030  1.00  0.00           C
ATOM    317  O   THR A  21      62.090  68.790  37.840  1.00  0.00           O
ATOM    318  N   TYR A  22      63.260  67.430  36.420  1.00  0.00           N
ATOM    319  HN  TYR A  22      63.230  66.570  35.930  1.00  0.00           H
ATOM    320  CA  TYR A  22      64.590  68.010  36.390  1.00  0.00           C
ATOM    321  HA  TYR A  22      64.670  68.930  36.950  1.00  0.00           H
ATOM    322  CB  TYR A  22      65.650  66.980  36.880  1.00  0.00           C
ATOM    323  HB1 TYR A  22      65.710  66.110  36.200  1.00  0.00           H
ATOM    324  HB2 TYR A  22      65.310  66.560  37.850  1.00  0.00           H
ATOM    325  CG  TYR A  22      67.060  67.420  37.180  1.00  0.00           C
ATOM    326  CD1 TYR A  22      68.190  67.090  36.310  1.00  0.00           C
ATOM    327  HD1 TYR A  22      67.990  66.540  35.400  1.00  0.00           H
ATOM    328  CE1 TYR A  22      69.510  67.240  36.690  1.00  0.00           C
ATOM    329  HE1 TYR A  22      70.370  67.110  36.050  1.00  0.00           H
ATOM    330  CZ  TYR A  22      69.800  67.950  37.880  1.00  0.00           C
ATOM    331  OH  TYR A  22      71.080  68.210  38.380  1.00  0.00           O
ATOM    332  HH  TYR A  22      71.530  68.450  37.560  1.00  0.00           H
ATOM    333  CD2 TYR A  22      67.390  68.050  38.340  1.00  0.00           C
ATOM    334  HD2 TYR A  22      66.580  68.310  39.010  1.00  0.00           H
ATOM    335  CE2 TYR A  22      68.730  68.280  38.770  1.00  0.00           C
ATOM    336  HE2 TYR A  22      68.800  68.740  39.750  1.00  0.00           H
ATOM    337  C   TYR A  22      64.840  68.520  34.970  1.00  0.00           C
ATOM    338  O   TYR A  22      65.910  68.900  34.590  1.00  0.00           O
ATOM    339  N   GLY A  23      63.810  68.440  34.100  1.00  0.00           N
ATOM    340  HN  GLY A  23      62.920  68.190  34.480  1.00  0.00           H
ATOM    341  CA  GLY A  23      63.790  68.720  32.710  1.00  0.00           C
ATOM    342  HA1 GLY A  23      64.650  69.350  32.520  1.00  0.00           H
ATOM    343  HA2 GLY A  23      62.840  69.170  32.450  1.00  0.00           H
ATOM    344  C   GLY A  23      63.920  67.460  31.900  1.00  0.00           C
ATOM    345  O   GLY A  23      63.850  67.500  30.680  1.00  0.00           O
ATOM    346  N   SER A  24      64.200  66.280  32.510  1.00  0.00           N
ATOM    347  HN  SER A  24      64.360  66.260  33.490  1.00  0.00           H
ATOM    348  CA  SER A  24      64.300  64.990  31.720  1.00  0.00           C
ATOM    349  HA  SER A  24      63.890  65.220  30.750  1.00  0.00           H
ATOM    350  CB  SER A  24      65.800  64.390  31.510  1.00  0.00           C
ATOM    351  HB1 SER A  24      66.150  64.310  32.560  1.00  0.00           H
ATOM    352  HB2 SER A  24      66.170  65.300  30.990  1.00  0.00           H
ATOM    353  OG  SER A  24      65.860  63.260  30.660  1.00  0.00           O
ATOM    354  HG1 SER A  24      65.390  63.500  29.860  1.00  0.00           H
ATOM    355  C   SER A  24      63.300  64.060  32.260  1.00  0.00           C
ATOM    356  O   SER A  24      62.220  63.860  31.720  1.00  0.00           O
ATOM    357  N   MET A  25      63.430  63.490  33.440  1.00  0.00           N
ATOM    358  HN  MET A  25      64.320  63.530  33.890  1.00  0.00           H
ATOM    359  CA  MET A  25      62.390  62.660  34.110  1.00  0.00           C
ATOM    360  HA  MET A  25      61.910  62.000  33.400  1.00  0.00           H
ATOM    361  CB  MET A  25      63.070  61.700  35.150  1.00  0.00           C
ATOM    362  HB1 MET A  25      62.280  61.120  35.690  1.00  0.00           H
ATOM    363  HB2 MET A  25      63.630  62.370  35.840  1.00  0.00           H
ATOM    364  CG  MET A  25      64.000  60.660  34.480  1.00  0.00           C
ATOM    365  HG1 MET A  25      64.870  61.210  34.050  1.00  0.00           H
ATOM    366  HG2 MET A  25      63.470  60.190  33.620  1.00  0.00           H
ATOM    367  SD  MET A  25      64.750  59.320  35.470  1.00  0.00           S
ATOM    368  CE  MET A  25      65.690  60.410  36.580  1.00  0.00           C
ATOM    369  HE1 MET A  25      65.540  61.510  36.550  1.00  0.00           H
ATOM    370  HE2 MET A  25      66.770  60.250  36.390  1.00  0.00           H
ATOM    371  HE3 MET A  25      65.510  60.120  37.640  1.00  0.00           H
ATOM    372  C   MET A  25      61.170  63.420  34.680  1.00  0.00           C
ATOM    373  O   MET A  25      61.450  64.480  35.150  1.00  0.00           O
ATOM    374  N   THR A  26      59.920  62.950  34.540  1.00  0.00           N
ATOM    375  HN  THR A  26      59.790  62.130  33.990  1.00  0.00           H
ATOM    376  CA  THR A  26      58.660  63.500  35.100  1.00  0.00           C
ATOM    377  HA  THR A  26      58.970  64.310  35.740  1.00  0.00           H
ATOM    378  CB  THR A  26      57.750  64.320  34.100  1.00  0.00           C
ATOM    379  HB  THR A  26      57.320  63.680  33.310  1.00  0.00           H
ATOM    380  OG1 THR A  26      58.630  65.210  33.480  1.00  0.00           O
ATOM    381  HG1 THR A  26      59.300  64.680  33.040  1.00  0.00           H
ATOM    382  CG2 THR A  26      56.700  65.160  34.900  1.00  0.00           C
ATOM    383 1HG2 THR A  26      57.350  65.920  35.370  1.00  0.00           H
ATOM    384 2HG2 THR A  26      56.100  64.530  35.590  1.00  0.00           H
ATOM    385 3HG2 THR A  26      56.030  65.710  34.210  1.00  0.00           H
ATOM    386  C   THR A  26      57.880  62.520  36.010  1.00  0.00           C
ATOM    387  O   THR A  26      57.600  61.410  35.570  1.00  0.00           O
ATOM    388  N   LEU A  27      57.520  62.960  37.260  1.00  0.00           N
ATOM    389  HN  LEU A  27      57.880  63.840  37.540  1.00  0.00           H
ATOM    390  CA  LEU A  27      56.740  62.280  38.230  1.00  0.00           C
ATOM    391  HA  LEU A  27      56.000  61.670  37.740  1.00  0.00           H
ATOM    392  CB  LEU A  27      57.670  61.230  39.030  1.00  0.00           C
ATOM    393  HB1 LEU A  27      57.750  60.400  38.290  1.00  0.00           H
ATOM    394  HB2 LEU A  27      57.190  60.910  39.970  1.00  0.00           H
ATOM    395  CG  LEU A  27      59.060  61.680  39.370  1.00  0.00           C
ATOM    396  HG  LEU A  27      59.580  62.050  38.450  1.00  0.00           H
ATOM    397  CD1 LEU A  27      59.040  62.830  40.400  1.00  0.00           C
ATOM    398 1HD1 LEU A  27      60.060  63.190  40.640  1.00  0.00           H
ATOM    399 2HD1 LEU A  27      58.510  62.700  41.370  1.00  0.00           H
ATOM    400 3HD1 LEU A  27      58.520  63.580  39.770  1.00  0.00           H
ATOM    401  CD2 LEU A  27      59.940  60.520  39.910  1.00  0.00           C
ATOM    402 1HD2 LEU A  27      59.820  59.620  39.260  1.00  0.00           H
ATOM    403 2HD2 LEU A  27      59.700  60.160  40.930  1.00  0.00           H
ATOM    404 3HD2 LEU A  27      61.000  60.810  40.080  1.00  0.00           H
ATOM    405  C   LEU A  27      55.850  63.210  39.050  1.00  0.00           C
ATOM    406  O   LEU A  27      55.870  64.410  38.830  1.00  0.00           O
ATOM    407  N   ASN A  28      55.200  62.720  40.080  1.00  0.00           N
ATOM    408  HN  ASN A  28      55.210  61.720  40.130  1.00  0.00           H
ATOM    409  CA  ASN A  28      54.410  63.480  41.000  1.00  0.00           C
ATOM    410  HA  ASN A  28      54.110  64.340  40.410  1.00  0.00           H
ATOM    411  CB  ASN A  28      53.130  62.740  41.450  1.00  0.00           C
ATOM    412  HB1 ASN A  28      52.520  63.380  42.120  1.00  0.00           H
ATOM    413  HB2 ASN A  28      53.390  61.870  42.090  1.00  0.00           H
ATOM    414  CG  ASN A  28      52.250  62.280  40.320  1.00  0.00           C
ATOM    415  OD1 ASN A  28      51.250  62.920  40.070  1.00  0.00           O
ATOM    416  ND2 ASN A  28      52.570  61.160  39.630  1.00  0.00           N
ATOM    417 1HD2 ASN A  28      51.900  60.840  38.960  1.00  0.00           H
ATOM    418 2HD2 ASN A  28      53.390  60.610  39.830  1.00  0.00           H
ATOM    419  C   ASN A  28      55.290  63.940  42.190  1.00  0.00           C
ATOM    420  O   ASN A  28      56.190  63.290  42.630  1.00  0.00           O
ATOM    421  N   GLY A  29      54.850  65.030  42.840  1.00  0.00           N
ATOM    422  HN  GLY A  29      54.100  65.600  42.530  1.00  0.00           H
ATOM    423  CA  GLY A  29      55.240  65.410  44.140  1.00  0.00           C
ATOM    424  HA1 GLY A  29      55.720  66.380  44.130  1.00  0.00           H
ATOM    425  HA2 GLY A  29      55.830  64.610  44.560  1.00  0.00           H
ATOM    426  C   GLY A  29      53.910  65.580  44.830  1.00  0.00           C
ATOM    427  O   GLY A  29      52.820  65.810  44.220  1.00  0.00           O
ATOM    428  N   LEU A  30      53.910  65.540  46.170  1.00  0.00           N
ATOM    429  HN  LEU A  30      54.780  65.290  46.590  1.00  0.00           H
ATOM    430  CA  LEU A  30      52.810  65.920  46.970  1.00  0.00           C
ATOM    431  HA  LEU A  30      51.980  66.290  46.380  1.00  0.00           H
ATOM    432  CB  LEU A  30      52.400  64.680  47.740  1.00  0.00           C
ATOM    433  HB1 LEU A  30      53.280  64.230  48.260  1.00  0.00           H
ATOM    434  HB2 LEU A  30      51.910  63.890  47.120  1.00  0.00           H
ATOM    435  CG  LEU A  30      51.320  64.890  48.850  1.00  0.00           C
ATOM    436  HG  LEU A  30      51.620  65.820  49.380  1.00  0.00           H
ATOM    437  CD1 LEU A  30      49.820  64.980  48.360  1.00  0.00           C
ATOM    438 1HD1 LEU A  30      49.370  64.090  47.870  1.00  0.00           H
ATOM    439 2HD1 LEU A  30      49.860  65.760  47.570  1.00  0.00           H
ATOM    440 3HD1 LEU A  30      49.240  65.340  49.240  1.00  0.00           H
ATOM    441  CD2 LEU A  30      51.430  63.800  49.910  1.00  0.00           C
ATOM    442 1HD2 LEU A  30      50.650  64.110  50.630  1.00  0.00           H
ATOM    443 2HD2 LEU A  30      52.460  63.640  50.310  1.00  0.00           H
ATOM    444 3HD2 LEU A  30      51.120  62.830  49.470  1.00  0.00           H
ATOM    445  C   LEU A  30      53.260  67.090  47.830  1.00  0.00           C
ATOM    446  O   LEU A  30      54.250  67.110  48.600  1.00  0.00           O
ATOM    447  N   TRP A  31      52.550  68.220  47.630  1.00  0.00           N
ATOM    448  HN  TRP A  31      51.660  68.090  47.200  1.00  0.00           H
ATOM    449  CA  TRP A  31      52.900  69.430  48.190  1.00  0.00           C
ATOM    450  HA  TRP A  31      53.920  69.430  48.550  1.00  0.00           H
ATOM    451  CB  TRP A  31      52.770  70.560  47.120  1.00  0.00           C
ATOM    452  HB1 TRP A  31      51.740  70.380  46.730  1.00  0.00           H
ATOM    453  HB2 TRP A  31      53.540  70.480  46.320  1.00  0.00           H
ATOM    454  CG  TRP A  31      52.830  72.080  47.430  1.00  0.00           C
ATOM    455  CD1 TRP A  31      53.750  72.520  48.340  1.00  0.00           C
ATOM    456  HD1 TRP A  31      54.220  71.800  49.000  1.00  0.00           H
ATOM    457  NE1 TRP A  31      53.670  73.980  48.480  1.00  0.00           N
ATOM    458  HE1 TRP A  31      54.090  74.510  49.180  1.00  0.00           H
ATOM    459  CE2 TRP A  31      52.800  74.380  47.530  1.00  0.00           C
ATOM    460  CD2 TRP A  31      52.230  73.230  46.890  1.00  0.00           C
ATOM    461  CE3 TRP A  31      51.330  73.420  45.850  1.00  0.00           C
ATOM    462  HE3 TRP A  31      50.800  72.530  45.530  1.00  0.00           H
ATOM    463  CZ3 TRP A  31      50.890  74.720  45.550  1.00  0.00           C
ATOM    464  HZ3 TRP A  31      50.130  74.990  44.830  1.00  0.00           H
ATOM    465  CZ2 TRP A  31      52.470  75.690  47.160  1.00  0.00           C
ATOM    466  HZ2 TRP A  31      53.020  76.540  47.540  1.00  0.00           H
ATOM    467  CH2 TRP A  31      51.490  75.850  46.240  1.00  0.00           C
ATOM    468  HH2 TRP A  31      51.220  76.820  45.850  1.00  0.00           H
ATOM    469  C   TRP A  31      52.000  69.720  49.360  1.00  0.00           C
ATOM    470  O   TRP A  31      50.810  70.020  49.280  1.00  0.00           O
ATOM    471  N   LEU A  32      52.540  69.600  50.560  1.00  0.00           N
ATOM    472  HN  LEU A  32      53.510  69.390  50.590  1.00  0.00           H
ATOM    473  CA  LEU A  32      51.900  69.980  51.790  1.00  0.00           C
ATOM    474  HA  LEU A  32      50.980  70.470  51.510  1.00  0.00           H
ATOM    475  CB  LEU A  32      51.500  68.780  52.670  1.00  0.00           C
ATOM    476  HB1 LEU A  32      51.180  69.170  53.670  1.00  0.00           H
ATOM    477  HB2 LEU A  32      52.440  68.280  52.970  1.00  0.00           H
ATOM    478  CG  LEU A  32      50.460  67.760  52.160  1.00  0.00           C
ATOM    479  HG  LEU A  32      50.710  67.410  51.140  1.00  0.00           H
ATOM    480  CD1 LEU A  32      50.560  66.470  53.040  1.00  0.00           C
ATOM    481 1HD1 LEU A  32      49.840  65.740  52.620  1.00  0.00           H
ATOM    482 2HD1 LEU A  32      50.320  66.720  54.100  1.00  0.00           H
ATOM    483 3HD1 LEU A  32      51.600  66.070  53.090  1.00  0.00           H
ATOM    484  CD2 LEU A  32      48.990  68.350  52.050  1.00  0.00           C
ATOM    485 1HD2 LEU A  32      48.710  68.510  53.120  1.00  0.00           H
ATOM    486 2HD2 LEU A  32      48.410  67.580  51.500  1.00  0.00           H
ATOM    487 3HD2 LEU A  32      48.970  69.390  51.680  1.00  0.00           H
ATOM    488  C   LEU A  32      52.670  70.990  52.660  1.00  0.00           C
ATOM    489  O   LEU A  32      53.910  70.900  52.840  1.00  0.00           O
ATOM    490  N   ASP A  33      51.910  72.110  53.110  1.00  0.00           N
ATOM    491  HN  ASP A  33      50.910  72.130  53.110  1.00  0.00           H
ATOM    492  CA  ASP A  33      52.540  73.360  53.430  1.00  0.00           C
ATOM    493  HA  ASP A  33      51.810  74.150  53.310  1.00  0.00           H
ATOM    494  CB  ASP A  33      52.920  73.440  54.970  1.00  0.00           C
ATOM    495  HB1 ASP A  33      53.300  74.450  55.240  1.00  0.00           H
ATOM    496  HB2 ASP A  33      53.670  72.660  55.220  1.00  0.00           H
ATOM    497  CG  ASP A  33      51.580  73.200  55.740  1.00  0.00           C
ATOM    498  OD1 ASP A  33      50.460  73.470  55.240  1.00  0.00           O
ATOM    499  OD2 ASP A  33      51.670  72.820  56.940  1.00  0.00           O
ATOM    500  C   ASP A  33      53.680  73.820  52.490  1.00  0.00           C
ATOM    501  O   ASP A  33      53.470  74.120  51.320  1.00  0.00           O
ATOM    502  N   ASP A  34      54.920  73.920  52.920  1.00  0.00           N
ATOM    503  HN  ASP A  34      55.110  73.630  53.860  1.00  0.00           H
ATOM    504  CA  ASP A  34      56.100  74.440  52.220  1.00  0.00           C
ATOM    505  HA  ASP A  34      55.900  74.960  51.290  1.00  0.00           H
ATOM    506  CB  ASP A  34      56.940  75.380  53.180  1.00  0.00           C
ATOM    507  HB1 ASP A  34      56.350  76.270  53.470  1.00  0.00           H
ATOM    508  HB2 ASP A  34      57.790  75.850  52.630  1.00  0.00           H
ATOM    509  CG  ASP A  34      57.370  74.620  54.450  1.00  0.00           C
ATOM    510  OD1 ASP A  34      56.660  73.690  54.880  1.00  0.00           O
ATOM    511  OD2 ASP A  34      58.350  75.180  55.070  1.00  0.00           O
ATOM    512  C   ASP A  34      56.980  73.190  51.770  1.00  0.00           C
ATOM    513  O   ASP A  34      58.060  73.300  51.320  1.00  0.00           O
ATOM    514  N   LYS A  35      56.480  71.900  51.950  1.00  0.00           N
ATOM    515  HN  LYS A  35      55.660  71.680  52.470  1.00  0.00           H
ATOM    516  CA  LYS A  35      57.320  70.750  51.710  1.00  0.00           C
ATOM    517  HA  LYS A  35      58.340  71.040  51.510  1.00  0.00           H
ATOM    518  CB  LYS A  35      57.230  69.850  52.940  1.00  0.00           C
ATOM    519  HB1 LYS A  35      57.660  68.830  52.840  1.00  0.00           H
ATOM    520  HB2 LYS A  35      56.140  69.690  53.050  1.00  0.00           H
ATOM    521  CG  LYS A  35      57.790  70.490  54.210  1.00  0.00           C
ATOM    522  HG1 LYS A  35      57.800  69.720  55.020  1.00  0.00           H
ATOM    523  HG2 LYS A  35      57.050  71.240  54.550  1.00  0.00           H
ATOM    524  CD  LYS A  35      59.230  71.140  54.160  1.00  0.00           C
ATOM    525  HD1 LYS A  35      59.080  72.030  53.530  1.00  0.00           H
ATOM    526  HD2 LYS A  35      59.890  70.440  53.600  1.00  0.00           H
ATOM    527  CE  LYS A  35      59.830  71.560  55.540  1.00  0.00           C
ATOM    528  HE1 LYS A  35      60.760  72.160  55.440  1.00  0.00           H
ATOM    529  HE2 LYS A  35      60.090  70.700  56.180  1.00  0.00           H
ATOM    530  NZ  LYS A  35      58.950  72.370  56.420  1.00  0.00           N
ATOM    531  HZ1 LYS A  35      58.550  73.250  56.020  1.00  0.00           H
ATOM    532  HZ2 LYS A  35      59.580  72.700  57.180  1.00  0.00           H
ATOM    533  HZ3 LYS A  35      58.160  71.800  56.770  1.00  0.00           H
ATOM    534  C   LYS A  35      56.690  70.060  50.460  1.00  0.00           C
ATOM    535  O   LYS A  35      55.520  69.750  50.430  1.00  0.00           O
ATOM    536  N   VAL A  36      57.490  69.790  49.370  1.00  0.00           N
ATOM    537  HN  VAL A  36      58.400  70.190  49.250  1.00  0.00           H
ATOM    538  CA  VAL A  36      57.250  68.840  48.350  1.00  0.00           C
ATOM    539  HA  VAL A  36      56.170  68.830  48.300  1.00  0.00           H
ATOM    540  CB  VAL A  36      57.820  69.360  47.050  1.00  0.00           C
ATOM    541  HB  VAL A  36      58.930  69.310  46.980  1.00  0.00           H
ATOM    542  CG1 VAL A  36      57.340  68.500  45.880  1.00  0.00           C
ATOM    543 1HG1 VAL A  36      57.720  68.840  44.900  1.00  0.00           H
ATOM    544 2HG1 VAL A  36      56.250  68.700  45.770  1.00  0.00           H
ATOM    545 3HG1 VAL A  36      57.590  67.430  46.030  1.00  0.00           H
ATOM    546  CG2 VAL A  36      57.450  70.900  46.910  1.00  0.00           C
ATOM    547 1HG2 VAL A  36      57.730  71.380  45.950  1.00  0.00           H
ATOM    548 2HG2 VAL A  36      57.850  71.600  47.680  1.00  0.00           H
ATOM    549 3HG2 VAL A  36      56.360  71.090  46.970  1.00  0.00           H
ATOM    550  C   VAL A  36      57.820  67.500  48.740  1.00  0.00           C
ATOM    551  O   VAL A  36      59.050  67.260  48.830  1.00  0.00           O
ATOM    552  N   TYR A  37      56.990  66.490  48.940  1.00  0.00           N
ATOM    553  HN  TYR A  37      56.000  66.610  48.860  1.00  0.00           H
ATOM    554  CA  TYR A  37      57.400  65.130  49.150  1.00  0.00           C
ATOM    555  HA  TYR A  37      58.380  65.150  49.600  1.00  0.00           H
ATOM    556  CB  TYR A  37      56.460  64.230  50.020  1.00  0.00           C
ATOM    557  HB1 TYR A  37      56.750  63.170  50.140  1.00  0.00           H
ATOM    558  HB2 TYR A  37      55.450  64.400  49.590  1.00  0.00           H
ATOM    559  CG  TYR A  37      56.370  64.930  51.380  1.00  0.00           C
ATOM    560  CD1 TYR A  37      57.370  64.770  52.390  1.00  0.00           C
ATOM    561  HD1 TYR A  37      58.090  63.990  52.200  1.00  0.00           H
ATOM    562  CE1 TYR A  37      57.400  65.640  53.490  1.00  0.00           C
ATOM    563  HE1 TYR A  37      58.210  65.370  54.140  1.00  0.00           H
ATOM    564  CZ  TYR A  37      56.300  66.430  53.820  1.00  0.00           C
ATOM    565  OH  TYR A  37      56.290  67.190  55.020  1.00  0.00           O
ATOM    566  HH  TYR A  37      55.520  67.770  54.950  1.00  0.00           H
ATOM    567  CD2 TYR A  37      55.270  65.780  51.730  1.00  0.00           C
ATOM    568  HD2 TYR A  37      54.410  65.890  51.080  1.00  0.00           H
ATOM    569  CE2 TYR A  37      55.260  66.500  52.910  1.00  0.00           C
ATOM    570  HE2 TYR A  37      54.490  67.230  53.140  1.00  0.00           H
ATOM    571  C   TYR A  37      57.480  64.400  47.730  1.00  0.00           C
ATOM    572  O   TYR A  37      56.500  64.390  47.000  1.00  0.00           O
ATOM    573  N   CYS A  38      58.600  63.810  47.470  1.00  0.00           N
ATOM    574  HN  CYS A  38      59.390  63.720  48.060  1.00  0.00           H
ATOM    575  CA  CYS A  38      58.900  63.300  46.120  1.00  0.00           C
ATOM    576  HA  CYS A  38      57.980  62.990  45.650  1.00  0.00           H
ATOM    577  CB  CYS A  38      59.580  64.400  45.380  1.00  0.00           C
ATOM    578  HB1 CYS A  38      60.500  64.650  45.950  1.00  0.00           H
ATOM    579  HB2 CYS A  38      58.920  65.290  45.350  1.00  0.00           H
ATOM    580  SG  CYS A  38      60.100  64.050  43.660  1.00  0.00           S
ATOM    581  HG1 CYS A  38      60.810  62.930  43.700  1.00  0.00           H
ATOM    582  C   CYS A  38      59.670  61.970  46.150  1.00  0.00           C
ATOM    583  O   CYS A  38      60.370  61.730  47.090  1.00  0.00           O
ATOM    584  N   PRO A  39      59.640  61.070  45.240  1.00  0.00           N
ATOM    585  CD  PRO A  39      58.610  61.000  44.140  1.00  0.00           C
ATOM    586  HD1 PRO A  39      59.040  61.620  43.330  1.00  0.00           H
ATOM    587  HD2 PRO A  39      57.580  61.300  44.410  1.00  0.00           H
ATOM    588  CA  PRO A  39      60.640  60.010  45.090  1.00  0.00           C
ATOM    589  HA  PRO A  39      60.680  59.350  45.940  1.00  0.00           H
ATOM    590  CB  PRO A  39      60.190  59.210  43.780  1.00  0.00           C
ATOM    591  HB1 PRO A  39      60.340  58.110  43.880  1.00  0.00           H
ATOM    592  HB2 PRO A  39      60.690  59.520  42.840  1.00  0.00           H
ATOM    593  CG  PRO A  39      58.760  59.570  43.540  1.00  0.00           C
ATOM    594  HG1 PRO A  39      58.590  59.550  42.440  1.00  0.00           H
ATOM    595  HG2 PRO A  39      58.080  58.860  44.070  1.00  0.00           H
ATOM    596  C   PRO A  39      62.120  60.560  44.850  1.00  0.00           C
ATOM    597  O   PRO A  39      62.150  61.600  44.180  1.00  0.00           O
ATOM    598  N   ARG A  40      63.180  59.810  45.210  1.00  0.00           N
ATOM    599  HN  ARG A  40      63.060  59.130  45.940  1.00  0.00           H
ATOM    600  CA  ARG A  40      64.580  60.060  44.860  1.00  0.00           C
ATOM    601  HA  ARG A  40      64.660  61.060  45.270  1.00  0.00           H
ATOM    602  CB  ARG A  40      65.500  59.090  45.720  1.00  0.00           C
ATOM    603  HB1 ARG A  40      64.900  58.180  45.950  1.00  0.00           H
ATOM    604  HB2 ARG A  40      65.750  59.640  46.650  1.00  0.00           H
ATOM    605  CG  ARG A  40      66.840  58.760  45.090  1.00  0.00           C
ATOM    606  HG1 ARG A  40      67.180  59.760  44.760  1.00  0.00           H
ATOM    607  HG2 ARG A  40      66.680  57.950  44.340  1.00  0.00           H
ATOM    608  CD  ARG A  40      67.850  58.240  46.150  1.00  0.00           C
ATOM    609  HD1 ARG A  40      67.900  58.960  46.990  1.00  0.00           H
ATOM    610  HD2 ARG A  40      68.900  58.210  45.810  1.00  0.00           H
ATOM    611  NE  ARG A  40      67.420  56.910  46.650  1.00  0.00           N
ATOM    612  HE  ARG A  40      66.910  56.280  46.070  1.00  0.00           H
ATOM    613  CZ  ARG A  40      67.870  56.210  47.710  1.00  0.00           C
ATOM    614  NH1 ARG A  40      68.590  56.750  48.630  1.00  0.00           N
ATOM    615 1HH1 ARG A  40      68.770  57.720  48.480  1.00  0.00           H
ATOM    616 2HH1 ARG A  40      68.660  56.220  49.480  1.00  0.00           H
ATOM    617  NH2 ARG A  40      67.400  55.020  47.890  1.00  0.00           N
ATOM    618 1HH2 ARG A  40      67.520  54.570  48.770  1.00  0.00           H
ATOM    619 2HH2 ARG A  40      66.730  54.660  47.230  1.00  0.00           H
ATOM    620  C   ARG A  40      64.920  60.160  43.350  1.00  0.00           C
ATOM    621  O   ARG A  40      65.620  60.980  42.790  1.00  0.00           O
ATOM    622  N   HSP A  41      64.360  59.230  42.550  1.00  0.00           N
ATOM    623  HN  HSP A  41      63.890  58.440  42.930  1.00  0.00           H
ATOM    624  CA  HSP A  41      64.780  59.110  41.120  1.00  0.00           C
ATOM    625  HA  HSP A  41      65.830  59.350  41.080  1.00  0.00           H
ATOM    626  CB  HSP A  41      64.450  57.660  40.530  1.00  0.00           C
ATOM    627  HB1 HSP A  41      65.190  56.890  40.850  1.00  0.00           H
ATOM    628  HB2 HSP A  41      64.520  57.660  39.420  1.00  0.00           H
ATOM    629  CD2 HSP A  41      62.790  55.810  41.140  1.00  0.00           C
ATOM    630  HD2 HSP A  41      63.400  54.940  41.350  1.00  0.00           H
ATOM    631  CG  HSP A  41      63.130  57.060  40.780  1.00  0.00           C
ATOM    632  NE2 HSP A  41      61.490  55.670  41.050  1.00  0.00           N
ATOM    633  HE2 HSP A  41      60.980  54.820  41.170  1.00  0.00           H
ATOM    634  ND1 HSP A  41      61.980  57.680  40.490  1.00  0.00           N
ATOM    635  HD1 HSP A  41      62.170  58.420  39.840  1.00  0.00           H
ATOM    636  CE1 HSP A  41      60.980  56.830  40.600  1.00  0.00           C
ATOM    637  HE1 HSP A  41      59.930  57.010  40.480  1.00  0.00           H
ATOM    638  C   HSP A  41      64.150  60.140  40.160  1.00  0.00           C
ATOM    639  O   HSP A  41      63.350  59.800  39.240  1.00  0.00           O
ATOM    640  N   VAL A  42      64.450  61.440  40.270  1.00  0.00           N
ATOM    641  HN  VAL A  42      64.900  61.760  41.100  1.00  0.00           H
ATOM    642  CA  VAL A  42      64.020  62.460  39.270  1.00  0.00           C
ATOM    643  HA  VAL A  42      63.630  61.930  38.420  1.00  0.00           H
ATOM    644  CB  VAL A  42      62.880  63.260  39.850  1.00  0.00           C
ATOM    645  HB  VAL A  42      62.060  62.530  40.020  1.00  0.00           H
ATOM    646  CG1 VAL A  42      63.230  63.810  41.250  1.00  0.00           C
ATOM    647 1HG1 VAL A  42      63.920  64.680  41.110  1.00  0.00           H
ATOM    648 2HG1 VAL A  42      63.880  63.180  41.900  1.00  0.00           H
ATOM    649 3HG1 VAL A  42      62.310  64.210  41.720  1.00  0.00           H
ATOM    650  CG2 VAL A  42      62.330  64.360  38.900  1.00  0.00           C
ATOM    651 1HG2 VAL A  42      62.100  63.860  37.940  1.00  0.00           H
ATOM    652 2HG2 VAL A  42      63.020  65.220  38.790  1.00  0.00           H
ATOM    653 3HG2 VAL A  42      61.440  64.830  39.370  1.00  0.00           H
ATOM    654  C   VAL A  42      65.130  63.380  38.870  1.00  0.00           C
ATOM    655  O   VAL A  42      65.130  64.100  37.890  1.00  0.00           O
ATOM    656  N   ILE A  43      66.310  63.370  39.570  1.00  0.00           N
ATOM    657  HN  ILE A  43      66.370  62.590  40.200  1.00  0.00           H
ATOM    658  CA  ILE A  43      67.560  64.120  39.290  1.00  0.00           C
ATOM    659  HA  ILE A  43      67.200  65.060  38.900  1.00  0.00           H
ATOM    660  CB  ILE A  43      68.390  64.130  40.560  1.00  0.00           C
ATOM    661  HB  ILE A  43      69.280  64.730  40.270  1.00  0.00           H
ATOM    662  CG2 ILE A  43      67.660  64.960  41.580  1.00  0.00           C
ATOM    663 1HG2 ILE A  43      67.350  65.920  41.110  1.00  0.00           H
ATOM    664 2HG2 ILE A  43      68.440  65.060  42.360  1.00  0.00           H
ATOM    665 3HG2 ILE A  43      66.780  64.460  42.020  1.00  0.00           H
ATOM    666  CG1 ILE A  43      68.850  62.770  41.120  1.00  0.00           C
ATOM    667 1HG1 ILE A  43      69.240  62.070  40.340  1.00  0.00           H
ATOM    668 2HG1 ILE A  43      68.020  62.260  41.650  1.00  0.00           H
ATOM    669  CD  ILE A  43      70.070  62.990  42.030  1.00  0.00           C
ATOM    670  HD1 ILE A  43      69.760  63.770  42.770  1.00  0.00           H
ATOM    671  HD2 ILE A  43      70.980  63.400  41.550  1.00  0.00           H
ATOM    672  HD3 ILE A  43      70.270  62.020  42.530  1.00  0.00           H
ATOM    673  C   ILE A  43      68.360  63.400  38.290  1.00  0.00           C
ATOM    674  O   ILE A  43      68.290  62.170  38.100  1.00  0.00           O
ATOM    675  N   CYS A  44      69.280  64.220  37.660  1.00  0.00           N
ATOM    676  HN  CYS A  44      69.090  65.190  37.820  1.00  0.00           H
ATOM    677  CA  CYS A  44      70.160  63.690  36.640  1.00  0.00           C
ATOM    678  HA  CYS A  44      70.620  64.540  36.160  1.00  0.00           H
ATOM    679  CB  CYS A  44      71.230  62.700  37.140  1.00  0.00           C
ATOM    680  HB1 CYS A  44      72.040  62.700  36.380  1.00  0.00           H
ATOM    681  HB2 CYS A  44      70.890  61.690  37.430  1.00  0.00           H
ATOM    682  SG  CYS A  44      71.960  63.270  38.640  1.00  0.00           S
ATOM    683  HG1 CYS A  44      70.890  63.010  39.390  1.00  0.00           H
ATOM    684  C   CYS A  44      69.360  63.070  35.430  1.00  0.00           C
ATOM    685  O   CYS A  44      68.470  63.610  34.830  1.00  0.00           O
ATOM    686  N   SER A  45      69.730  61.850  35.040  1.00  0.00           N
ATOM    687  HN  SER A  45      70.460  61.330  35.460  1.00  0.00           H
ATOM    688  CA  SER A  45      69.200  61.200  33.840  1.00  0.00           C
ATOM    689  HA  SER A  45      68.190  61.530  33.620  1.00  0.00           H
ATOM    690  CB  SER A  45      70.170  61.530  32.700  1.00  0.00           C
ATOM    691  HB1 SER A  45      70.200  62.630  32.630  1.00  0.00           H
ATOM    692  HB2 SER A  45      69.880  61.180  31.690  1.00  0.00           H
ATOM    693  OG  SER A  45      71.520  60.920  32.710  1.00  0.00           O
ATOM    694  HG1 SER A  45      71.810  60.880  33.630  1.00  0.00           H
ATOM    695  C   SER A  45      69.110  59.670  34.060  1.00  0.00           C
ATOM    696  O   SER A  45      69.750  59.140  34.970  1.00  0.00           O
ATOM    697  N   SER A  46      68.330  58.940  33.270  1.00  0.00           N
ATOM    698  HN  SER A  46      67.830  59.250  32.470  1.00  0.00           H
ATOM    699  CA  SER A  46      68.110  57.550  33.640  1.00  0.00           C
ATOM    700  HA  SER A  46      67.970  57.450  34.700  1.00  0.00           H
ATOM    701  CB  SER A  46      66.770  56.950  33.090  1.00  0.00           C
ATOM    702  HB1 SER A  46      66.020  57.690  33.430  1.00  0.00           H
ATOM    703  HB2 SER A  46      66.680  55.900  33.440  1.00  0.00           H
ATOM    704  OG  SER A  46      66.670  57.010  31.620  1.00  0.00           O
ATOM    705  HG1 SER A  46      67.290  56.430  31.170  1.00  0.00           H
ATOM    706  C   SER A  46      69.280  56.630  33.370  1.00  0.00           C
ATOM    707  O   SER A  46      69.350  55.560  33.900  1.00  0.00           O
ATOM    708  N   SER A  47      70.350  57.010  32.550  1.00  0.00           N
ATOM    709  HN  SER A  47      70.340  57.850  32.010  1.00  0.00           H
ATOM    710  CA  SER A  47      71.590  56.250  32.570  1.00  0.00           C
ATOM    711  HA  SER A  47      71.400  55.270  32.160  1.00  0.00           H
ATOM    712  CB  SER A  47      72.590  56.830  31.530  1.00  0.00           C
ATOM    713  HB1 SER A  47      73.400  56.090  31.350  1.00  0.00           H
ATOM    714  HB2 SER A  47      73.010  57.750  31.990  1.00  0.00           H
ATOM    715  OG  SER A  47      71.850  57.160  30.350  1.00  0.00           O
ATOM    716  HG1 SER A  47      71.370  56.340  30.220  1.00  0.00           H
ATOM    717  C   SER A  47      72.220  56.200  33.920  1.00  0.00           C
ATOM    718  O   SER A  47      72.690  55.130  34.410  1.00  0.00           O
ATOM    719  N   ASN A  48      72.200  57.410  34.650  1.00  0.00           N
ATOM    720  HN  ASN A  48      71.680  58.220  34.370  1.00  0.00           H
ATOM    721  CA  ASN A  48      72.710  57.500  36.060  1.00  0.00           C
ATOM    722  HA  ASN A  48      73.740  57.170  36.000  1.00  0.00           H
ATOM    723  CB  ASN A  48      72.790  59.000  36.540  1.00  0.00           C
ATOM    724  HB1 ASN A  48      73.560  59.140  37.330  1.00  0.00           H
ATOM    725  HB2 ASN A  48      71.800  59.400  36.840  1.00  0.00           H
ATOM    726  CG  ASN A  48      73.260  59.980  35.520  1.00  0.00           C
ATOM    727  OD1 ASN A  48      72.610  60.950  35.210  1.00  0.00           O
ATOM    728  ND2 ASN A  48      74.470  59.720  34.990  1.00  0.00           N
ATOM    729 1HD2 ASN A  48      74.770  60.320  34.250  1.00  0.00           H
ATOM    730 2HD2 ASN A  48      75.010  58.920  35.260  1.00  0.00           H
ATOM    731  C   ASN A  48      71.950  56.700  37.140  1.00  0.00           C
ATOM    732  O   ASN A  48      72.300  56.560  38.330  1.00  0.00           O
ATOM    733  N   MET A  49      70.700  56.350  36.770  1.00  0.00           N
ATOM    734  HN  MET A  49      70.220  56.680  35.960  1.00  0.00           H
ATOM    735  CA  MET A  49      69.770  55.670  37.640  1.00  0.00           C
ATOM    736  HA  MET A  49      69.850  56.030  38.660  1.00  0.00           H
ATOM    737  CB  MET A  49      68.300  56.050  37.220  1.00  0.00           C
ATOM    738  HB1 MET A  49      67.660  55.580  37.990  1.00  0.00           H
ATOM    739  HB2 MET A  49      68.130  55.580  36.220  1.00  0.00           H
ATOM    740  CG  MET A  49      68.040  57.550  37.180  1.00  0.00           C
ATOM    741  HG1 MET A  49      67.180  57.710  36.490  1.00  0.00           H
ATOM    742  HG2 MET A  49      68.870  58.030  36.620  1.00  0.00           H
ATOM    743  SD  MET A  49      67.670  58.270  38.810  1.00  0.00           S
ATOM    744  CE  MET A  49      69.300  58.940  39.310  1.00  0.00           C
ATOM    745  HE1 MET A  49      69.360  59.790  40.020  1.00  0.00           H
ATOM    746  HE2 MET A  49      69.910  59.320  38.470  1.00  0.00           H
ATOM    747  HE3 MET A  49      69.970  58.170  39.740  1.00  0.00           H
ATOM    748  C   MET A  49      69.790  54.170  37.700  1.00  0.00           C
ATOM    749  O   MET A  49      69.280  53.580  38.630  1.00  0.00           O
ATOM    750  N   ASN A  50      70.430  53.510  36.780  1.00  0.00           N
ATOM    751  HN  ASN A  50      70.910  54.140  36.170  1.00  0.00           H
ATOM    752  CA  ASN A  50      70.440  52.150  36.470  1.00  0.00           C
ATOM    753  HA  ASN A  50      69.400  51.880  36.410  1.00  0.00           H
ATOM    754  CB  ASN A  50      71.190  51.980  35.110  1.00  0.00           C
ATOM    755  HB1 ASN A  50      72.280  51.890  35.260  1.00  0.00           H
ATOM    756  HB2 ASN A  50      71.020  52.860  34.460  1.00  0.00           H
ATOM    757  CG  ASN A  50      70.700  50.740  34.320  1.00  0.00           C
ATOM    758  OD1 ASN A  50      71.430  49.750  34.100  1.00  0.00           O
ATOM    759  ND2 ASN A  50      69.350  50.650  34.070  1.00  0.00           N
ATOM    760 1HD2 ASN A  50      69.070  49.700  33.910  1.00  0.00           H
ATOM    761 2HD2 ASN A  50      68.680  51.170  34.600  1.00  0.00           H
ATOM    762  C   ASN A  50      71.080  51.280  37.550  1.00  0.00           C
ATOM    763  O   ASN A  50      70.530  50.240  38.040  1.00  0.00           O
ATOM    764  N   GLU A  51      72.260  51.720  38.030  1.00  0.00           N
ATOM    765  HN  GLU A  51      72.740  52.440  37.550  1.00  0.00           H
ATOM    766  CA  GLU A  51      72.880  51.010  39.150  1.00  0.00           C
ATOM    767  HA  GLU A  51      72.890  49.950  38.940  1.00  0.00           H
ATOM    768  CB  GLU A  51      74.420  51.340  39.010  1.00  0.00           C
ATOM    769  HB1 GLU A  51      74.900  51.250  40.010  1.00  0.00           H
ATOM    770  HB2 GLU A  51      74.520  52.410  38.700  1.00  0.00           H
ATOM    771  CG  GLU A  51      75.140  50.350  38.130  1.00  0.00           C
ATOM    772  HG1 GLU A  51      74.530  50.150  37.220  1.00  0.00           H
ATOM    773  HG2 GLU A  51      75.190  49.380  38.660  1.00  0.00           H
ATOM    774  CD  GLU A  51      76.580  50.740  37.750  1.00  0.00           C
ATOM    775  OE1 GLU A  51      77.430  50.050  38.380  1.00  0.00           O
ATOM    776  OE2 GLU A  51      76.950  51.600  36.880  1.00  0.00           O
ATOM    777  C   GLU A  51      72.420  51.460  40.560  1.00  0.00           C
ATOM    778  O   GLU A  51      72.180  52.660  40.780  1.00  0.00           O
ATOM    779  N   PRO A  52      72.360  50.580  41.590  1.00  0.00           N
ATOM    780  CD  PRO A  52      72.860  49.220  41.380  1.00  0.00           C
ATOM    781  HD1 PRO A  52      73.680  49.130  40.640  1.00  0.00           H
ATOM    782  HD2 PRO A  52      72.030  48.630  40.950  1.00  0.00           H
ATOM    783  CA  PRO A  52      72.280  50.920  43.010  1.00  0.00           C
ATOM    784  HA  PRO A  52      71.290  51.300  43.200  1.00  0.00           H
ATOM    785  CB  PRO A  52      72.360  49.560  43.700  1.00  0.00           C
ATOM    786  HB1 PRO A  52      71.340  49.130  43.790  1.00  0.00           H
ATOM    787  HB2 PRO A  52      72.820  49.650  44.710  1.00  0.00           H
ATOM    788  CG  PRO A  52      73.160  48.640  42.730  1.00  0.00           C
ATOM    789  HG1 PRO A  52      74.260  48.620  42.870  1.00  0.00           H
ATOM    790  HG2 PRO A  52      72.640  47.660  42.740  1.00  0.00           H
ATOM    791  C   PRO A  52      73.370  51.880  43.560  1.00  0.00           C
ATOM    792  O   PRO A  52      74.440  51.900  43.030  1.00  0.00           O
ATOM    793  N   ASP A  53      72.950  52.610  44.600  1.00  0.00           N
ATOM    794  HN  ASP A  53      72.080  52.290  44.970  1.00  0.00           H
ATOM    795  CA  ASP A  53      73.640  53.700  45.330  1.00  0.00           C
ATOM    796  HA  ASP A  53      72.960  54.060  46.090  1.00  0.00           H
ATOM    797  CB  ASP A  53      75.020  53.160  45.860  1.00  0.00           C
ATOM    798  HB1 ASP A  53      75.650  53.010  44.960  1.00  0.00           H
ATOM    799  HB2 ASP A  53      74.910  52.150  46.330  1.00  0.00           H
ATOM    800  CG  ASP A  53      75.790  54.160  46.710  1.00  0.00           C
ATOM    801  OD1 ASP A  53      77.020  54.160  46.720  1.00  0.00           O
ATOM    802  OD2 ASP A  53      75.100  54.980  47.370  1.00  0.00           O
ATOM    803  C   ASP A  53      73.940  55.000  44.530  1.00  0.00           C
ATOM    804  O   ASP A  53      74.770  55.050  43.640  1.00  0.00           O
ATOM    805  N   TYR A  54      73.370  56.150  44.890  1.00  0.00           N
ATOM    806  HN  TYR A  54      72.790  56.250  45.700  1.00  0.00           H
ATOM    807  CA  TYR A  54      73.640  57.370  44.130  1.00  0.00           C
ATOM    808  HA  TYR A  54      74.170  57.170  43.210  1.00  0.00           H
ATOM    809  CB  TYR A  54      72.240  58.040  43.770  1.00  0.00           C
ATOM    810  HB1 TYR A  54      72.430  58.970  43.190  1.00  0.00           H
ATOM    811  HB2 TYR A  54      71.690  58.320  44.690  1.00  0.00           H
ATOM    812  CG  TYR A  54      71.400  57.030  43.020  1.00  0.00           C
ATOM    813  CD1 TYR A  54      70.350  56.390  43.800  1.00  0.00           C
ATOM    814  HD1 TYR A  54      70.180  56.540  44.850  1.00  0.00           H
ATOM    815  CE1 TYR A  54      69.590  55.300  43.240  1.00  0.00           C
ATOM    816  HE1 TYR A  54      68.720  54.960  43.770  1.00  0.00           H
ATOM    817  CZ  TYR A  54      69.830  54.860  41.970  1.00  0.00           C
ATOM    818  OH  TYR A  54      69.290  53.700  41.360  1.00  0.00           O
ATOM    819  HH  TYR A  54      69.880  53.520  40.630  1.00  0.00           H
ATOM    820  CD2 TYR A  54      71.640  56.550  41.750  1.00  0.00           C
ATOM    821  HD2 TYR A  54      72.550  56.830  41.240  1.00  0.00           H
ATOM    822  CE2 TYR A  54      70.890  55.500  41.240  1.00  0.00           C
ATOM    823  HE2 TYR A  54      71.170  55.170  40.250  1.00  0.00           H
ATOM    824  C   TYR A  54      74.510  58.340  44.910  1.00  0.00           C
ATOM    825  O   TYR A  54      74.580  59.530  44.720  1.00  0.00           O
ATOM    826  N   SER A  55      75.190  57.840  45.970  1.00  0.00           N
ATOM    827  HN  SER A  55      75.190  56.850  46.090  1.00  0.00           H
ATOM    828  CA  SER A  55      75.940  58.720  46.990  1.00  0.00           C
ATOM    829  HA  SER A  55      75.200  59.380  47.430  1.00  0.00           H
ATOM    830  CB  SER A  55      76.690  57.980  48.140  1.00  0.00           C
ATOM    831  HB1 SER A  55      77.320  58.660  48.760  1.00  0.00           H
ATOM    832  HB2 SER A  55      77.380  57.240  47.680  1.00  0.00           H
ATOM    833  OG  SER A  55      75.800  57.160  48.980  1.00  0.00           O
ATOM    834  HG1 SER A  55      75.400  56.520  48.380  1.00  0.00           H
ATOM    835  C   SER A  55      76.940  59.670  46.350  1.00  0.00           C
ATOM    836  O   SER A  55      76.960  60.860  46.690  1.00  0.00           O
ATOM    837  N   ALA A  56      77.680  59.210  45.320  1.00  0.00           N
ATOM    838  HN  ALA A  56      77.560  58.260  45.040  1.00  0.00           H
ATOM    839  CA  ALA A  56      78.520  60.000  44.580  1.00  0.00           C
ATOM    840  HA  ALA A  56      79.070  60.670  45.220  1.00  0.00           H
ATOM    841  CB  ALA A  56      79.300  58.990  43.880  1.00  0.00           C
ATOM    842  HB1 ALA A  56      79.960  59.540  43.170  1.00  0.00           H
ATOM    843  HB2 ALA A  56      78.650  58.240  43.380  1.00  0.00           H
ATOM    844  HB3 ALA A  56      79.990  58.430  44.550  1.00  0.00           H
ATOM    845  C   ALA A  56      77.770  60.940  43.620  1.00  0.00           C
ATOM    846  O   ALA A  56      78.230  62.020  43.270  1.00  0.00           O
ATOM    847  N   LEU A  57      76.610  60.540  43.010  1.00  0.00           N
ATOM    848  HN  LEU A  57      76.180  59.680  43.290  1.00  0.00           H
ATOM    849  CA  LEU A  57      75.860  61.190  42.060  1.00  0.00           C
ATOM    850  HA  LEU A  57      76.550  61.600  41.330  1.00  0.00           H
ATOM    851  CB  LEU A  57      74.910  60.160  41.450  1.00  0.00           C
ATOM    852  HB1 LEU A  57      74.180  59.870  42.240  1.00  0.00           H
ATOM    853  HB2 LEU A  57      75.450  59.240  41.170  1.00  0.00           H
ATOM    854  CG  LEU A  57      74.290  60.580  40.230  1.00  0.00           C
ATOM    855  HG  LEU A  57      73.810  61.580  40.390  1.00  0.00           H
ATOM    856  CD1 LEU A  57      75.200  60.590  38.980  1.00  0.00           C
ATOM    857 1HD1 LEU A  57      76.010  61.300  39.260  1.00  0.00           H
ATOM    858 2HD1 LEU A  57      74.690  60.970  38.070  1.00  0.00           H
ATOM    859 3HD1 LEU A  57      75.750  59.660  38.720  1.00  0.00           H
ATOM    860  CD2 LEU A  57      73.040  59.770  39.860  1.00  0.00           C
ATOM    861 1HD2 LEU A  57      72.310  59.850  40.700  1.00  0.00           H
ATOM    862 2HD2 LEU A  57      73.320  58.730  39.600  1.00  0.00           H
ATOM    863 3HD2 LEU A  57      72.520  60.190  38.980  1.00  0.00           H
ATOM    864  C   LEU A  57      74.990  62.330  42.650  1.00  0.00           C
ATOM    865  O   LEU A  57      74.650  63.280  41.980  1.00  0.00           O
ATOM    866  N   LEU A  58      74.720  62.220  44.000  1.00  0.00           N
ATOM    867  HN  LEU A  58      74.960  61.340  44.390  1.00  0.00           H
ATOM    868  CA  LEU A  58      74.170  63.250  44.890  1.00  0.00           C
ATOM    869  HA  LEU A  58      73.190  63.440  44.490  1.00  0.00           H
ATOM    870  CB  LEU A  58      74.220  62.890  46.370  1.00  0.00           C
ATOM    871  HB1 LEU A  58      75.290  62.720  46.630  1.00  0.00           H
ATOM    872  HB2 LEU A  58      73.600  61.960  46.430  1.00  0.00           H
ATOM    873  CG  LEU A  58      73.630  63.940  47.320  1.00  0.00           C
ATOM    874  HG  LEU A  58      74.160  64.910  47.270  1.00  0.00           H
ATOM    875  CD1 LEU A  58      72.120  64.140  46.890  1.00  0.00           C
ATOM    876 1HD1 LEU A  58      71.910  64.670  45.940  1.00  0.00           H
ATOM    877 2HD1 LEU A  58      71.560  64.750  47.630  1.00  0.00           H
ATOM    878 3HD1 LEU A  58      71.580  63.170  46.820  1.00  0.00           H
ATOM    879  CD2 LEU A  58      73.590  63.370  48.760  1.00  0.00           C
ATOM    880 1HD2 LEU A  58      74.640  63.290  49.130  1.00  0.00           H
ATOM    881 2HD2 LEU A  58      73.210  62.330  48.770  1.00  0.00           H
ATOM    882 3HD2 LEU A  58      72.990  64.040  49.410  1.00  0.00           H
ATOM    883  C   LEU A  58      74.980  64.580  44.730  1.00  0.00           C
ATOM    884  O   LEU A  58      74.430  65.670  44.560  1.00  0.00           O
ATOM    885  N   CYS A  59      76.310  64.460  44.530  1.00  0.00           N
ATOM    886  HN  CYS A  59      76.780  63.580  44.540  1.00  0.00           H
ATOM    887  CA  CYS A  59      77.110  65.690  44.360  1.00  0.00           C
ATOM    888  HA  CYS A  59      76.640  66.430  44.990  1.00  0.00           H
ATOM    889  CB  CYS A  59      78.590  65.460  44.930  1.00  0.00           C
ATOM    890  HB1 CYS A  59      78.980  66.500  44.970  1.00  0.00           H
ATOM    891  HB2 CYS A  59      79.130  64.830  44.200  1.00  0.00           H
ATOM    892  SG  CYS A  59      78.810  64.850  46.630  1.00  0.00           S
ATOM    893  HG1 CYS A  59      77.890  63.910  46.570  1.00  0.00           H
ATOM    894  C   CYS A  59      77.160  66.300  42.990  1.00  0.00           C
ATOM    895  O   CYS A  59      77.940  67.150  42.620  1.00  0.00           O
ATOM    896  N   ARG A  60      76.220  65.900  42.100  1.00  0.00           N
ATOM    897  HN  ARG A  60      75.510  65.210  42.280  1.00  0.00           H
ATOM    898  CA  ARG A  60      76.190  66.330  40.670  1.00  0.00           C
ATOM    899  HA  ARG A  60      77.090  66.890  40.460  1.00  0.00           H
ATOM    900  CB  ARG A  60      76.250  65.120  39.740  1.00  0.00           C
ATOM    901  HB1 ARG A  60      76.500  65.590  38.770  1.00  0.00           H
ATOM    902  HB2 ARG A  60      75.240  64.670  39.690  1.00  0.00           H
ATOM    903  CG  ARG A  60      77.310  64.060  40.110  1.00  0.00           C
ATOM    904  HG1 ARG A  60      77.250  63.290  39.310  1.00  0.00           H
ATOM    905  HG2 ARG A  60      77.120  63.530  41.070  1.00  0.00           H
ATOM    906  CD  ARG A  60      78.720  64.690  40.080  1.00  0.00           C
ATOM    907  HD1 ARG A  60      78.840  65.190  41.060  1.00  0.00           H
ATOM    908  HD2 ARG A  60      78.920  65.430  39.280  1.00  0.00           H
ATOM    909  NE  ARG A  60      79.630  63.530  40.030  1.00  0.00           N
ATOM    910  HE  ARG A  60      79.310  62.770  39.460  1.00  0.00           H
ATOM    911  CZ  ARG A  60      80.410  63.170  41.020  1.00  0.00           C
ATOM    912  NH1 ARG A  60      80.950  64.140  41.770  1.00  0.00           N
ATOM    913 1HH1 ARG A  60      80.830  65.070  41.420  1.00  0.00           H
ATOM    914 2HH1 ARG A  60      81.790  63.870  42.240  1.00  0.00           H
ATOM    915  NH2 ARG A  60      80.670  61.940  41.310  1.00  0.00           N
ATOM    916 1HH2 ARG A  60      80.310  61.220  40.730  1.00  0.00           H
ATOM    917 2HH2 ARG A  60      81.200  61.590  42.080  1.00  0.00           H
ATOM    918  C   ARG A  60      75.090  67.240  40.360  1.00  0.00           C
ATOM    919  O   ARG A  60      74.920  67.700  39.260  1.00  0.00           O
ATOM    920  N   VAL A  61      74.310  67.560  41.460  1.00  0.00           N
ATOM    921  HN  VAL A  61      74.480  67.080  42.320  1.00  0.00           H
ATOM    922  CA  VAL A  61      72.980  68.070  41.250  1.00  0.00           C
ATOM    923  HA  VAL A  61      72.640  67.950  40.240  1.00  0.00           H
ATOM    924  CB  VAL A  61      72.060  67.460  42.330  1.00  0.00           C
ATOM    925  HB  VAL A  61      72.390  67.820  43.330  1.00  0.00           H
ATOM    926  CG1 VAL A  61      70.570  67.860  42.330  1.00  0.00           C
ATOM    927 1HG1 VAL A  61      70.170  67.800  41.290  1.00  0.00           H
ATOM    928 2HG1 VAL A  61      70.540  68.910  42.700  1.00  0.00           H
ATOM    929 3HG1 VAL A  61      70.000  67.230  43.040  1.00  0.00           H
ATOM    930  CG2 VAL A  61      72.240  65.940  42.180  1.00  0.00           C
ATOM    931 1HG2 VAL A  61      71.870  65.410  43.080  1.00  0.00           H
ATOM    932 2HG2 VAL A  61      73.300  65.640  42.290  1.00  0.00           H
ATOM    933 3HG2 VAL A  61      71.720  65.430  41.350  1.00  0.00           H
ATOM    934  C   VAL A  61      73.070  69.530  41.270  1.00  0.00           C
ATOM    935  O   VAL A  61      73.800  70.170  42.090  1.00  0.00           O
ATOM    936  N   THR A  62      72.220  70.230  40.470  1.00  0.00           N
ATOM    937  HN  THR A  62      71.580  69.810  39.820  1.00  0.00           H
ATOM    938  CA  THR A  62      72.050  71.710  40.490  1.00  0.00           C
ATOM    939  HA  THR A  62      72.720  71.990  41.290  1.00  0.00           H
ATOM    940  CB  THR A  62      72.650  72.510  39.340  1.00  0.00           C
ATOM    941  HB  THR A  62      73.760  72.380  39.370  1.00  0.00           H
ATOM    942  OG1 THR A  62      72.260  73.920  39.480  1.00  0.00           O
ATOM    943  HG1 THR A  62      72.610  74.290  40.300  1.00  0.00           H
ATOM    944  CG2 THR A  62      72.150  72.050  37.910  1.00  0.00           C
ATOM    945 1HG2 THR A  62      72.520  72.740  37.120  1.00  0.00           H
ATOM    946 2HG2 THR A  62      71.050  71.930  37.850  1.00  0.00           H
ATOM    947 3HG2 THR A  62      72.440  71.010  37.640  1.00  0.00           H
ATOM    948  C   THR A  62      70.640  72.010  40.910  1.00  0.00           C
ATOM    949  O   THR A  62      69.670  71.500  40.380  1.00  0.00           O
ATOM    950  N   LEU A  63      70.410  72.910  41.930  1.00  0.00           N
ATOM    951  HN  LEU A  63      71.250  73.280  42.320  1.00  0.00           H
ATOM    952  CA  LEU A  63      69.230  73.530  42.400  1.00  0.00           C
ATOM    953  HA  LEU A  63      68.570  72.680  42.520  1.00  0.00           H
ATOM    954  CB  LEU A  63      69.570  74.330  43.670  1.00  0.00           C
ATOM    955  HB1 LEU A  63      70.360  75.070  43.440  1.00  0.00           H
ATOM    956  HB2 LEU A  63      70.050  73.600  44.360  1.00  0.00           H
ATOM    957  CG  LEU A  63      68.470  75.140  44.390  1.00  0.00           C
ATOM    958  HG  LEU A  63      68.000  75.710  43.550  1.00  0.00           H
ATOM    959  CD1 LEU A  63      67.590  74.220  45.240  1.00  0.00           C
ATOM    960 1HD1 LEU A  63      66.690  74.650  45.750  1.00  0.00           H
ATOM    961 2HD1 LEU A  63      68.070  73.640  46.060  1.00  0.00           H
ATOM    962 3HD1 LEU A  63      67.300  73.470  44.470  1.00  0.00           H
ATOM    963  CD2 LEU A  63      69.190  76.130  45.320  1.00  0.00           C
ATOM    964 1HD2 LEU A  63      69.850  75.500  45.960  1.00  0.00           H
ATOM    965 2HD2 LEU A  63      68.460  76.800  45.830  1.00  0.00           H
ATOM    966 3HD2 LEU A  63      69.810  76.790  44.680  1.00  0.00           H
ATOM    967  C   LEU A  63      68.510  74.320  41.280  1.00  0.00           C
ATOM    968  O   LEU A  63      67.320  74.520  41.320  1.00  0.00           O
ATOM    969  N   GLY A  64      69.260  74.780  40.240  1.00  0.00           N
ATOM    970  HN  GLY A  64      70.190  74.490  40.030  1.00  0.00           H
ATOM    971  CA  GLY A  64      68.700  75.450  39.120  1.00  0.00           C
ATOM    972  HA1 GLY A  64      69.530  75.660  38.460  1.00  0.00           H
ATOM    973  HA2 GLY A  64      68.180  76.370  39.350  1.00  0.00           H
ATOM    974  C   GLY A  64      67.870  74.600  38.180  1.00  0.00           C
ATOM    975  O   GLY A  64      67.020  75.170  37.520  1.00  0.00           O
ATOM    976  N   ASP A  65      68.040  73.290  37.990  1.00  0.00           N
ATOM    977  HN  ASP A  65      68.820  72.900  38.480  1.00  0.00           H
ATOM    978  CA  ASP A  65      67.400  72.510  36.980  1.00  0.00           C
ATOM    979  HA  ASP A  65      67.120  73.120  36.130  1.00  0.00           H
ATOM    980  CB  ASP A  65      68.370  71.390  36.370  1.00  0.00           C
ATOM    981  HB1 ASP A  65      67.780  70.720  35.710  1.00  0.00           H
ATOM    982  HB2 ASP A  65      68.670  70.630  37.130  1.00  0.00           H
ATOM    983  CG  ASP A  65      69.670  71.740  35.660  1.00  0.00           C
ATOM    984  OD1 ASP A  65      69.930  73.000  35.720  1.00  0.00           O
ATOM    985  OD2 ASP A  65      70.400  70.880  35.100  1.00  0.00           O
ATOM    986  C   ASP A  65      66.100  71.860  37.350  1.00  0.00           C
ATOM    987  O   ASP A  65      65.360  71.340  36.530  1.00  0.00           O
ATOM    988  N   PHE A  66      65.690  71.990  38.590  1.00  0.00           N
ATOM    989  HN  PHE A  66      66.340  72.430  39.220  1.00  0.00           H
ATOM    990  CA  PHE A  66      64.470  71.530  39.250  1.00  0.00           C
ATOM    991  HA  PHE A  66      64.310  70.510  38.920  1.00  0.00           H
ATOM    992  CB  PHE A  66      64.540  71.670  40.730  1.00  0.00           C
ATOM    993  HB1 PHE A  66      63.530  71.530  41.170  1.00  0.00           H
ATOM    994  HB2 PHE A  66      65.000  72.650  41.000  1.00  0.00           H
ATOM    995  CG  PHE A  66      65.270  70.440  41.340  1.00  0.00           C
ATOM    996  CD1 PHE A  66      64.780  69.140  41.320  1.00  0.00           C
ATOM    997  HD1 PHE A  66      63.860  68.830  40.860  1.00  0.00           H
ATOM    998  CE1 PHE A  66      65.550  68.100  41.950  1.00  0.00           C
ATOM    999  HE1 PHE A  66      65.140  67.110  42.090  1.00  0.00           H
ATOM   1000  CZ  PHE A  66      66.650  68.450  42.680  1.00  0.00           C
ATOM   1001  HZ  PHE A  66      67.260  67.680  43.130  1.00  0.00           H
ATOM   1002  CD2 PHE A  66      66.530  70.760  41.930  1.00  0.00           C
ATOM   1003  HD2 PHE A  66      66.970  71.740  41.880  1.00  0.00           H
ATOM   1004  CE2 PHE A  66      67.250  69.720  42.530  1.00  0.00           C
ATOM   1005  HE2 PHE A  66      68.260  69.870  42.880  1.00  0.00           H
ATOM   1006  C   PHE A  66      63.280  72.350  38.660  1.00  0.00           C
ATOM   1007  O   PHE A  66      63.410  73.520  38.380  1.00  0.00           O
ATOM   1008  N   THR A  67      62.120  71.700  38.480  1.00  0.00           N
ATOM   1009  HN  THR A  67      62.100  70.710  38.550  1.00  0.00           H
ATOM   1010  CA  THR A  67      60.880  72.280  38.150  1.00  0.00           C
ATOM   1011  HA  THR A  67      60.870  73.300  38.490  1.00  0.00           H
ATOM   1012  CB  THR A  67      60.650  72.300  36.640  1.00  0.00           C
ATOM   1013  HB  THR A  67      60.910  71.340  36.150  1.00  0.00           H
ATOM   1014  OG1 THR A  67      61.470  73.330  36.050  1.00  0.00           O
ATOM   1015  HG1 THR A  67      62.360  73.330  36.410  1.00  0.00           H
ATOM   1016  CG2 THR A  67      59.180  72.740  36.230  1.00  0.00           C
ATOM   1017 1HG2 THR A  67      59.160  73.770  36.630  1.00  0.00           H
ATOM   1018 2HG2 THR A  67      58.380  72.120  36.690  1.00  0.00           H
ATOM   1019 3HG2 THR A  67      59.020  72.710  35.130  1.00  0.00           H
ATOM   1020  C   THR A  67      59.820  71.600  39.010  1.00  0.00           C
ATOM   1021  O   THR A  67      59.740  70.360  38.980  1.00  0.00           O
ATOM   1022  N   ILE A  68      58.960  72.380  39.690  1.00  0.00           N
ATOM   1023  HN  ILE A  68      59.000  73.370  39.650  1.00  0.00           H
ATOM   1024  CA  ILE A  68      57.830  71.840  40.380  1.00  0.00           C
ATOM   1025  HA  ILE A  68      57.820  70.760  40.280  1.00  0.00           H
ATOM   1026  CB  ILE A  68      57.680  72.280  41.790  1.00  0.00           C
ATOM   1027  HB  ILE A  68      57.370  73.350  41.830  1.00  0.00           H
ATOM   1028  CG2 ILE A  68      56.490  71.530  42.420  1.00  0.00           C
ATOM   1029 1HG2 ILE A  68      55.500  71.590  41.910  1.00  0.00           H
ATOM   1030 2HG2 ILE A  68      56.480  71.770  43.510  1.00  0.00           H
ATOM   1031 3HG2 ILE A  68      56.690  70.440  42.380  1.00  0.00           H
ATOM   1032  CG1 ILE A  68      59.020  72.170  42.700  1.00  0.00           C
ATOM   1033 1HG1 ILE A  68      58.790  72.550  43.710  1.00  0.00           H
ATOM   1034 2HG1 ILE A  68      59.690  72.930  42.240  1.00  0.00           H
ATOM   1035  CD  ILE A  68      59.730  70.870  42.780  1.00  0.00           C
ATOM   1036  HD1 ILE A  68      59.940  70.530  41.750  1.00  0.00           H
ATOM   1037  HD2 ILE A  68      59.050  70.110  43.230  1.00  0.00           H
ATOM   1038  HD3 ILE A  68      60.610  71.090  43.430  1.00  0.00           H
ATOM   1039  C   ILE A  68      56.680  72.460  39.640  1.00  0.00           C
ATOM   1040  O   ILE A  68      56.690  73.670  39.500  1.00  0.00           O
ATOM   1041  N   MET A  69      55.560  71.750  39.320  1.00  0.00           N
ATOM   1042  HN  MET A  69      55.450  70.770  39.460  1.00  0.00           H
ATOM   1043  CA  MET A  69      54.390  72.300  38.540  1.00  0.00           C
ATOM   1044  HA  MET A  69      54.470  73.370  38.550  1.00  0.00           H
ATOM   1045  CB  MET A  69      54.370  71.860  37.090  1.00  0.00           C
ATOM   1046  HB1 MET A  69      53.380  71.990  36.610  1.00  0.00           H
ATOM   1047  HB2 MET A  69      54.480  70.750  37.040  1.00  0.00           H
ATOM   1048  CG  MET A  69      55.420  72.560  36.140  1.00  0.00           C
ATOM   1049  HG1 MET A  69      55.570  72.010  35.190  1.00  0.00           H
ATOM   1050  HG2 MET A  69      56.320  72.540  36.780  1.00  0.00           H
ATOM   1051  SD  MET A  69      55.030  74.280  35.710  1.00  0.00           S
ATOM   1052  CE  MET A  69      56.350  74.680  34.470  1.00  0.00           C
ATOM   1053  HE1 MET A  69      57.280  75.080  34.930  1.00  0.00           H
ATOM   1054  HE2 MET A  69      55.960  75.530  33.880  1.00  0.00           H
ATOM   1055  HE3 MET A  69      56.710  73.750  33.970  1.00  0.00           H
ATOM   1056  C   MET A  69      53.130  71.990  39.250  1.00  0.00           C
ATOM   1057  O   MET A  69      53.010  70.910  39.720  1.00  0.00           O
ATOM   1058  N   SER A  70      52.230  72.960  39.410  1.00  0.00           N
ATOM   1059  HN  SER A  70      52.410  73.870  39.030  1.00  0.00           H
ATOM   1060  CA  SER A  70      50.940  72.900  40.020  1.00  0.00           C
ATOM   1061  HA  SER A  70      50.690  71.860  40.190  1.00  0.00           H
ATOM   1062  CB  SER A  70      50.900  73.630  41.380  1.00  0.00           C
ATOM   1063  HB1 SER A  70      51.220  74.690  41.300  1.00  0.00           H
ATOM   1064  HB2 SER A  70      51.650  73.070  41.970  1.00  0.00           H
ATOM   1065  OG  SER A  70      49.520  73.580  41.910  1.00  0.00           O
ATOM   1066  HG1 SER A  70      49.520  72.680  42.230  1.00  0.00           H
ATOM   1067  C   SER A  70      49.960  73.410  39.000  1.00  0.00           C
ATOM   1068  O   SER A  70      49.550  74.550  38.980  1.00  0.00           O
ATOM   1069  N   GLY A  71      49.430  72.540  38.130  1.00  0.00           N
ATOM   1070  HN  GLY A  71      49.590  71.560  38.120  1.00  0.00           H
ATOM   1071  CA  GLY A  71      48.630  72.900  37.000  1.00  0.00           C
ATOM   1072  HA1 GLY A  71      48.000  73.680  37.390  1.00  0.00           H
ATOM   1073  HA2 GLY A  71      48.160  72.020  36.580  1.00  0.00           H
ATOM   1074  C   GLY A  71      49.540  73.470  35.920  1.00  0.00           C
ATOM   1075  O   GLY A  71      50.250  72.670  35.330  1.00  0.00           O
ATOM   1076  N   ARG A  72      49.510  74.750  35.640  1.00  0.00           N
ATOM   1077  HN  ARG A  72      48.950  75.350  36.210  1.00  0.00           H
ATOM   1078  CA  ARG A  72      50.520  75.390  34.890  1.00  0.00           C
ATOM   1079  HA  ARG A  72      51.260  74.740  34.440  1.00  0.00           H
ATOM   1080  CB  ARG A  72      49.880  75.930  33.540  1.00  0.00           C
ATOM   1081  HB1 ARG A  72      50.540  76.660  33.040  1.00  0.00           H
ATOM   1082  HB2 ARG A  72      49.070  76.660  33.760  1.00  0.00           H
ATOM   1083  CG  ARG A  72      49.240  74.810  32.710  1.00  0.00           C
ATOM   1084  HG1 ARG A  72      48.440  74.360  33.340  1.00  0.00           H
ATOM   1085  HG2 ARG A  72      49.990  74.020  32.500  1.00  0.00           H
ATOM   1086  CD  ARG A  72      48.470  75.150  31.410  1.00  0.00           C
ATOM   1087  HD1 ARG A  72      49.110  75.440  30.550  1.00  0.00           H
ATOM   1088  HD2 ARG A  72      47.690  75.930  31.530  1.00  0.00           H
ATOM   1089  NE  ARG A  72      47.860  73.800  31.040  1.00  0.00           N
ATOM   1090  HE  ARG A  72      48.420  73.250  30.430  1.00  0.00           H
ATOM   1091  CZ  ARG A  72      46.600  73.360  31.390  1.00  0.00           C
ATOM   1092  NH1 ARG A  72      45.870  74.190  32.030  1.00  0.00           N
ATOM   1093 1HH1 ARG A  72      46.140  75.110  32.310  1.00  0.00           H
ATOM   1094 2HH1 ARG A  72      44.880  74.030  31.980  1.00  0.00           H
ATOM   1095  NH2 ARG A  72      46.170  72.160  31.130  1.00  0.00           N
ATOM   1096 1HH2 ARG A  72      46.820  71.600  30.620  1.00  0.00           H
ATOM   1097 2HH2 ARG A  72      45.350  71.810  31.590  1.00  0.00           H
ATOM   1098  C   ARG A  72      51.340  76.410  35.650  1.00  0.00           C
ATOM   1099  O   ARG A  72      52.070  77.230  35.030  1.00  0.00           O
ATOM   1100  N   MET A  73      51.170  76.450  37.020  1.00  0.00           N
ATOM   1101  HN  MET A  73      50.490  75.870  37.460  1.00  0.00           H
ATOM   1102  CA  MET A  73      51.970  77.350  37.840  1.00  0.00           C
ATOM   1103  HA  MET A  73      52.240  78.150  37.170  1.00  0.00           H
ATOM   1104  CB  MET A  73      51.260  77.850  39.140  1.00  0.00           C
ATOM   1105  HB1 MET A  73      50.850  76.970  39.670  1.00  0.00           H
ATOM   1106  HB2 MET A  73      50.460  78.550  38.810  1.00  0.00           H
ATOM   1107  CG  MET A  73      52.110  78.710  40.220  1.00  0.00           C
ATOM   1108  HG1 MET A  73      52.640  79.530  39.690  1.00  0.00           H
ATOM   1109  HG2 MET A  73      52.870  78.050  40.700  1.00  0.00           H
ATOM   1110  SD  MET A  73      51.180  79.620  41.560  1.00  0.00           S
ATOM   1111  CE  MET A  73      49.950  78.310  41.960  1.00  0.00           C
ATOM   1112  HE1 MET A  73      49.570  78.550  42.980  1.00  0.00           H
ATOM   1113  HE2 MET A  73      50.330  77.270  41.910  1.00  0.00           H
ATOM   1114  HE3 MET A  73      49.160  78.450  41.190  1.00  0.00           H
ATOM   1115  C   MET A  73      53.210  76.690  38.250  1.00  0.00           C
ATOM   1116  O   MET A  73      53.180  75.580  38.710  1.00  0.00           O
ATOM   1117  N   SER A  74      54.420  77.390  38.170  1.00  0.00           N
ATOM   1118  HN  SER A  74      54.480  78.340  37.860  1.00  0.00           H
ATOM   1119  CA  SER A  74      55.640  76.810  38.560  1.00  0.00           C
ATOM   1120  HA  SER A  74      55.560  75.740  38.570  1.00  0.00           H
ATOM   1121  CB  SER A  74      56.910  77.220  37.860  1.00  0.00           C
ATOM   1122  HB1 SER A  74      56.770  76.810  36.840  1.00  0.00           H
ATOM   1123  HB2 SER A  74      57.810  76.710  38.250  1.00  0.00           H
ATOM   1124  OG  SER A  74      57.200  78.580  37.870  1.00  0.00           O
ATOM   1125  HG1 SER A  74      57.770  78.630  38.640  1.00  0.00           H
ATOM   1126  C   SER A  74      55.930  77.150  40.030  1.00  0.00           C
ATOM   1127  O   SER A  74      55.430  78.130  40.460  1.00  0.00           O
ATOM   1128  N   LEU A  75      56.650  76.370  40.810  1.00  0.00           N
ATOM   1129  HN  LEU A  75      57.180  75.640  40.390  1.00  0.00           H
ATOM   1130  CA  LEU A  75      56.900  76.660  42.250  1.00  0.00           C
ATOM   1131  HA  LEU A  75      56.400  77.590  42.480  1.00  0.00           H
ATOM   1132  CB  LEU A  75      56.380  75.620  43.280  1.00  0.00           C
ATOM   1133  HB1 LEU A  75      56.210  76.090  44.270  1.00  0.00           H
ATOM   1134  HB2 LEU A  75      57.100  74.800  43.490  1.00  0.00           H
ATOM   1135  CG  LEU A  75      54.990  74.890  42.930  1.00  0.00           C
ATOM   1136  HG  LEU A  75      55.130  74.380  41.950  1.00  0.00           H
ATOM   1137  CD1 LEU A  75      54.640  73.980  44.150  1.00  0.00           C
ATOM   1138 1HD1 LEU A  75      55.360  73.140  44.270  1.00  0.00           H
ATOM   1139 2HD1 LEU A  75      53.590  73.600  44.100  1.00  0.00           H
ATOM   1140 3HD1 LEU A  75      54.730  74.510  45.120  1.00  0.00           H
ATOM   1141  CD2 LEU A  75      53.890  75.870  42.670  1.00  0.00           C
ATOM   1142 1HD2 LEU A  75      52.930  75.300  42.650  1.00  0.00           H
ATOM   1143 2HD2 LEU A  75      54.090  76.390  41.710  1.00  0.00           H
ATOM   1144 3HD2 LEU A  75      53.920  76.660  43.440  1.00  0.00           H
ATOM   1145  C   LEU A  75      58.380  76.860  42.370  1.00  0.00           C
ATOM   1146  O   LEU A  75      59.110  76.000  41.850  1.00  0.00           O
ATOM   1147  N   THR A  76      58.850  77.870  43.100  1.00  0.00           N
ATOM   1148  HN  THR A  76      58.270  78.470  43.640  1.00  0.00           H
ATOM   1149  CA  THR A  76      60.290  78.070  43.290  1.00  0.00           C
ATOM   1150  HA  THR A  76      60.820  77.900  42.370  1.00  0.00           H
ATOM   1151  CB  THR A  76      60.660  79.510  43.710  1.00  0.00           C
ATOM   1152  HB  THR A  76      61.630  79.620  44.240  1.00  0.00           H
ATOM   1153  OG1 THR A  76      59.630  80.070  44.530  1.00  0.00           O
ATOM   1154  HG1 THR A  76      59.790  79.700  45.400  1.00  0.00           H
ATOM   1155  CG2 THR A  76      60.560  80.250  42.370  1.00  0.00           C
ATOM   1156 1HG2 THR A  76      59.500  80.450  42.100  1.00  0.00           H
ATOM   1157 2HG2 THR A  76      60.880  79.740  41.430  1.00  0.00           H
ATOM   1158 3HG2 THR A  76      61.160  81.180  42.510  1.00  0.00           H
ATOM   1159  C   THR A  76      60.870  77.160  44.410  1.00  0.00           C
ATOM   1160  O   THR A  76      60.570  77.250  45.580  1.00  0.00           O
ATOM   1161  N   VAL A  77      61.710  76.280  44.030  1.00  0.00           N
ATOM   1162  HN  VAL A  77      62.070  76.320  43.100  1.00  0.00           H
ATOM   1163  CA  VAL A  77      62.390  75.360  44.940  1.00  0.00           C
ATOM   1164  HA  VAL A  77      61.740  75.190  45.790  1.00  0.00           H
ATOM   1165  CB  VAL A  77      62.620  73.970  44.330  1.00  0.00           C
ATOM   1166  HB  VAL A  77      61.870  73.810  43.520  1.00  0.00           H
ATOM   1167  CG1 VAL A  77      64.050  73.820  43.700  1.00  0.00           C
ATOM   1168 1HG1 VAL A  77      64.230  74.530  42.870  1.00  0.00           H
ATOM   1169 2HG1 VAL A  77      64.050  72.800  43.270  1.00  0.00           H
ATOM   1170 3HG1 VAL A  77      64.920  73.830  44.390  1.00  0.00           H
ATOM   1171  CG2 VAL A  77      62.480  72.820  45.370  1.00  0.00           C
ATOM   1172 1HG2 VAL A  77      63.350  72.790  46.060  1.00  0.00           H
ATOM   1173 2HG2 VAL A  77      62.500  71.800  44.940  1.00  0.00           H
ATOM   1174 3HG2 VAL A  77      61.560  72.900  45.980  1.00  0.00           H
ATOM   1175  C   VAL A  77      63.620  75.980  45.630  1.00  0.00           C
ATOM   1176  O   VAL A  77      64.310  76.810  45.090  1.00  0.00           O
ATOM   1177  N   VAL A  78      63.790  75.690  46.910  1.00  0.00           N
ATOM   1178  HN  VAL A  78      63.170  75.090  47.410  1.00  0.00           H
ATOM   1179  CA  VAL A  78      64.620  76.530  47.780  1.00  0.00           C
ATOM   1180  HA  VAL A  78      65.120  77.370  47.320  1.00  0.00           H
ATOM   1181  CB  VAL A  78      63.830  77.170  49.030  1.00  0.00           C
ATOM   1182  HB  VAL A  78      63.530  76.300  49.650  1.00  0.00           H
ATOM   1183  CG1 VAL A  78      64.650  78.160  49.830  1.00  0.00           C
ATOM   1184 1HG1 VAL A  78      64.890  79.040  49.190  1.00  0.00           H
ATOM   1185 2HG1 VAL A  78      65.400  77.650  50.470  1.00  0.00           H
ATOM   1186 3HG1 VAL A  78      63.920  78.450  50.610  1.00  0.00           H
ATOM   1187  CG2 VAL A  78      62.540  77.790  48.340  1.00  0.00           C
ATOM   1188 1HG2 VAL A  78      61.970  78.440  49.040  1.00  0.00           H
ATOM   1189 2HG2 VAL A  78      61.860  77.010  47.930  1.00  0.00           H
ATOM   1190 3HG2 VAL A  78      62.750  78.470  47.480  1.00  0.00           H
ATOM   1191  C   VAL A  78      65.780  75.690  48.300  1.00  0.00           C
ATOM   1192  O   VAL A  78      66.960  76.000  48.190  1.00  0.00           O
ATOM   1193  N   SER A  79      65.500  74.450  48.820  1.00  0.00           N
ATOM   1194  HN  SER A  79      64.570  74.090  48.860  1.00  0.00           H
ATOM   1195  CA  SER A  79      66.640  73.670  49.250  1.00  0.00           C
ATOM   1196  HA  SER A  79      67.380  73.580  48.470  1.00  0.00           H
ATOM   1197  CB  SER A  79      67.330  74.180  50.520  1.00  0.00           C
ATOM   1198  HB1 SER A  79      66.510  74.170  51.280  1.00  0.00           H
ATOM   1199  HB2 SER A  79      67.710  75.210  50.350  1.00  0.00           H
ATOM   1200  OG  SER A  79      68.520  73.500  51.040  1.00  0.00           O
ATOM   1201  HG1 SER A  79      68.230  73.330  51.940  1.00  0.00           H
ATOM   1202  C   SER A  79      66.030  72.310  49.460  1.00  0.00           C
ATOM   1203  O   SER A  79      64.810  72.270  49.650  1.00  0.00           O
ATOM   1204  N   TYR A  80      66.790  71.180  49.490  1.00  0.00           N
ATOM   1205  HN  TYR A  80      67.780  71.210  49.370  1.00  0.00           H
ATOM   1206  CA  TYR A  80      66.320  69.820  49.320  1.00  0.00           C
ATOM   1207  HA  TYR A  80      65.350  69.750  49.800  1.00  0.00           H
ATOM   1208  CB  TYR A  80      66.210  69.490  47.750  1.00  0.00           C
ATOM   1209  HB1 TYR A  80      65.660  70.370  47.340  1.00  0.00           H
ATOM   1210  HB2 TYR A  80      65.670  68.550  47.520  1.00  0.00           H
ATOM   1211  CG  TYR A  80      67.600  69.500  47.030  1.00  0.00           C
ATOM   1212  CD1 TYR A  80      68.390  68.380  47.100  1.00  0.00           C
ATOM   1213  HD1 TYR A  80      68.050  67.520  47.670  1.00  0.00           H
ATOM   1214  CE1 TYR A  80      69.630  68.400  46.470  1.00  0.00           C
ATOM   1215  HE1 TYR A  80      70.340  67.590  46.550  1.00  0.00           H
ATOM   1216  CZ  TYR A  80      70.020  69.500  45.630  1.00  0.00           C
ATOM   1217  OH  TYR A  80      71.300  69.470  44.980  1.00  0.00           O
ATOM   1218  HH  TYR A  80      71.810  68.720  45.310  1.00  0.00           H
ATOM   1219  CD2 TYR A  80      67.930  70.560  46.240  1.00  0.00           C
ATOM   1220  HD2 TYR A  80      67.250  71.400  46.300  1.00  0.00           H
ATOM   1221  CE2 TYR A  80      69.170  70.620  45.640  1.00  0.00           C
ATOM   1222  HE2 TYR A  80      69.410  71.470  45.020  1.00  0.00           H
ATOM   1223  C   TYR A  80      67.240  68.840  50.070  1.00  0.00           C
ATOM   1224  O   TYR A  80      68.430  69.130  50.230  1.00  0.00           O
ATOM   1225  N   GLN A  81      66.640  67.790  50.530  1.00  0.00           N
ATOM   1226  HN  GLN A  81      65.650  67.760  50.620  1.00  0.00           H
ATOM   1227  CA  GLN A  81      67.340  66.630  51.160  1.00  0.00           C
ATOM   1228  HA  GLN A  81      68.400  66.650  50.990  1.00  0.00           H
ATOM   1229  CB  GLN A  81      67.180  66.670  52.660  1.00  0.00           C
ATOM   1230  HB1 GLN A  81      67.710  65.810  53.130  1.00  0.00           H
ATOM   1231  HB2 GLN A  81      66.080  66.550  52.750  1.00  0.00           H
ATOM   1232  CG  GLN A  81      67.730  67.900  53.490  1.00  0.00           C
ATOM   1233  HG1 GLN A  81      67.460  67.850  54.560  1.00  0.00           H
ATOM   1234  HG2 GLN A  81      67.280  68.880  53.210  1.00  0.00           H
ATOM   1235  CD  GLN A  81      69.220  68.110  53.260  1.00  0.00           C
ATOM   1236  OE1 GLN A  81      69.840  67.430  52.430  1.00  0.00           O
ATOM   1237  NE2 GLN A  81      69.870  69.060  54.030  1.00  0.00           N
ATOM   1238 1HE2 GLN A  81      69.330  69.510  54.740  1.00  0.00           H
ATOM   1239 2HE2 GLN A  81      70.840  69.280  53.960  1.00  0.00           H
ATOM   1240  C   GLN A  81      66.920  65.280  50.650  1.00  0.00           C
ATOM   1241  O   GLN A  81      65.710  65.030  50.430  1.00  0.00           O
ATOM   1242  N   MET A  82      67.900  64.330  50.370  1.00  0.00           N
ATOM   1243  HN  MET A  82      68.820  64.670  50.180  1.00  0.00           H
ATOM   1244  CA  MET A  82      67.630  62.900  50.290  1.00  0.00           C
ATOM   1245  HA  MET A  82      66.710  62.920  49.730  1.00  0.00           H
ATOM   1246  CB  MET A  82      68.830  62.160  49.600  1.00  0.00           C
ATOM   1247  HB1 MET A  82      68.630  61.070  49.650  1.00  0.00           H
ATOM   1248  HB2 MET A  82      69.780  62.320  50.160  1.00  0.00           H
ATOM   1249  CG  MET A  82      69.130  62.710  48.180  1.00  0.00           C
ATOM   1250  HG1 MET A  82      70.110  62.290  47.880  1.00  0.00           H
ATOM   1251  HG2 MET A  82      69.200  63.820  48.140  1.00  0.00           H
ATOM   1252  SD  MET A  82      67.790  62.230  47.040  1.00  0.00           S
ATOM   1253  CE  MET A  82      68.510  62.590  45.410  1.00  0.00           C
ATOM   1254  HE1 MET A  82      68.560  63.680  45.230  1.00  0.00           H
ATOM   1255  HE2 MET A  82      67.850  62.200  44.600  1.00  0.00           H
ATOM   1256  HE3 MET A  82      69.500  62.090  45.320  1.00  0.00           H
ATOM   1257  C   MET A  82      67.430  62.420  51.730  1.00  0.00           C
ATOM   1258  O   MET A  82      68.420  62.240  52.440  1.00  0.00           O
ATOM   1259  N   GLN A  83      66.200  62.140  51.990  1.00  0.00           N
ATOM   1260  HN  GLN A  83      65.520  62.380  51.300  1.00  0.00           H
ATOM   1261  CA  GLN A  83      65.850  61.330  53.110  1.00  0.00           C
ATOM   1262  HA  GLN A  83      66.690  61.230  53.780  1.00  0.00           H
ATOM   1263  CB  GLN A  83      64.720  61.930  53.980  1.00  0.00           C
ATOM   1264  HB1 GLN A  83      64.600  61.220  54.830  1.00  0.00           H
ATOM   1265  HB2 GLN A  83      63.710  61.880  53.510  1.00  0.00           H
ATOM   1266  CG  GLN A  83      64.890  63.460  54.410  1.00  0.00           C
ATOM   1267  HG1 GLN A  83      63.900  63.670  54.880  1.00  0.00           H
ATOM   1268  HG2 GLN A  83      65.040  64.250  53.640  1.00  0.00           H
ATOM   1269  CD  GLN A  83      66.040  63.650  55.320  1.00  0.00           C
ATOM   1270  OE1 GLN A  83      66.680  62.700  55.810  1.00  0.00           O
ATOM   1271  NE2 GLN A  83      66.130  64.920  55.820  1.00  0.00           N
ATOM   1272 1HE2 GLN A  83      66.670  65.100  56.640  1.00  0.00           H
ATOM   1273 2HE2 GLN A  83      65.510  65.590  55.400  1.00  0.00           H
ATOM   1274  C   GLN A  83      65.370  59.980  52.640  1.00  0.00           C
ATOM   1275  O   GLN A  83      64.250  59.840  52.090  1.00  0.00           O
ATOM   1276  N   GLY A  84      66.190  58.800  52.760  1.00  0.00           N
ATOM   1277  HN  GLY A  84      66.990  58.810  53.350  1.00  0.00           H
ATOM   1278  CA  GLY A  84      65.930  57.500  52.130  1.00  0.00           C
ATOM   1279  HA1 GLY A  84      65.060  57.150  52.660  1.00  0.00           H
ATOM   1280  HA2 GLY A  84      66.790  56.930  52.450  1.00  0.00           H
ATOM   1281  C   GLY A  84      65.740  57.590  50.700  1.00  0.00           C
ATOM   1282  O   GLY A  84      66.490  58.320  50.020  1.00  0.00           O
ATOM   1283  N   CYS A  85      64.660  57.030  50.150  1.00  0.00           N
ATOM   1284  HN  CYS A  85      63.970  56.630  50.750  1.00  0.00           H
ATOM   1285  CA  CYS A  85      64.370  56.930  48.750  1.00  0.00           C
ATOM   1286  HA  CYS A  85      65.270  57.190  48.220  1.00  0.00           H
ATOM   1287  CB  CYS A  85      63.800  55.500  48.360  1.00  0.00           C
ATOM   1288  HB1 CYS A  85      64.160  55.360  47.310  1.00  0.00           H
ATOM   1289  HB2 CYS A  85      62.700  55.340  48.380  1.00  0.00           H
ATOM   1290  SG  CYS A  85      64.460  54.220  49.420  1.00  0.00           S
ATOM   1291  HG1 CYS A  85      63.800  54.570  50.510  1.00  0.00           H
ATOM   1292  C   CYS A  85      63.340  57.980  48.430  1.00  0.00           C
ATOM   1293  O   CYS A  85      62.790  57.910  47.320  1.00  0.00           O
ATOM   1294  N   GLN A  86      63.240  59.020  49.290  1.00  0.00           N
ATOM   1295  HN  GLN A  86      63.770  58.960  50.140  1.00  0.00           H
ATOM   1296  CA  GLN A  86      62.510  60.220  49.110  1.00  0.00           C
ATOM   1297  HA  GLN A  86      62.010  60.210  48.160  1.00  0.00           H
ATOM   1298  CB  GLN A  86      61.400  60.410  50.130  1.00  0.00           C
ATOM   1299  HB1 GLN A  86      60.990  61.430  49.940  1.00  0.00           H
ATOM   1300  HB2 GLN A  86      61.740  60.350  51.180  1.00  0.00           H
ATOM   1301  CG  GLN A  86      60.280  59.360  49.860  1.00  0.00           C
ATOM   1302  HG1 GLN A  86      60.670  58.330  49.830  1.00  0.00           H
ATOM   1303  HG2 GLN A  86      59.880  59.520  48.830  1.00  0.00           H
ATOM   1304  CD  GLN A  86      59.050  59.500  50.850  1.00  0.00           C
ATOM   1305  OE1 GLN A  86      59.270  59.930  52.020  1.00  0.00           O
ATOM   1306  NE2 GLN A  86      57.860  59.050  50.420  1.00  0.00           N
ATOM   1307 1HE2 GLN A  86      57.090  58.980  51.050  1.00  0.00           H
ATOM   1308 2HE2 GLN A  86      57.730  58.690  49.500  1.00  0.00           H
ATOM   1309  C   GLN A  86      63.430  61.460  49.090  1.00  0.00           C
ATOM   1310  O   GLN A  86      64.380  61.570  49.810  1.00  0.00           O
ATOM   1311  N   LEU A  87      62.990  62.360  48.290  1.00  0.00           N
ATOM   1312  HN  LEU A  87      62.150  62.260  47.760  1.00  0.00           H
ATOM   1313  CA  LEU A  87      63.470  63.680  48.170  1.00  0.00           C
ATOM   1314  HA  LEU A  87      64.420  63.780  48.690  1.00  0.00           H
ATOM   1315  CB  LEU A  87      63.670  63.740  46.670  1.00  0.00           C
ATOM   1316  HB1 LEU A  87      62.730  63.460  46.150  1.00  0.00           H
ATOM   1317  HB2 LEU A  87      64.410  62.980  46.320  1.00  0.00           H
ATOM   1318  CG  LEU A  87      64.060  65.060  45.970  1.00  0.00           C
ATOM   1319  HG  LEU A  87      63.320  65.780  46.380  1.00  0.00           H
ATOM   1320  CD1 LEU A  87      65.540  65.470  46.180  1.00  0.00           C
ATOM   1321 1HD1 LEU A  87      65.730  65.810  47.220  1.00  0.00           H
ATOM   1322 2HD1 LEU A  87      65.730  66.410  45.610  1.00  0.00           H
ATOM   1323 3HD1 LEU A  87      66.290  64.690  45.940  1.00  0.00           H
ATOM   1324  CD2 LEU A  87      63.690  65.060  44.480  1.00  0.00           C
ATOM   1325 1HD2 LEU A  87      64.070  64.150  43.970  1.00  0.00           H
ATOM   1326 2HD2 LEU A  87      64.020  66.010  44.010  1.00  0.00           H
ATOM   1327 3HD2 LEU A  87      62.590  64.960  44.360  1.00  0.00           H
ATOM   1328  C   LEU A  87      62.420  64.610  48.790  1.00  0.00           C
ATOM   1329  O   LEU A  87      61.250  64.590  48.410  1.00  0.00           O
ATOM   1330  N   VAL A  88      62.840  65.300  49.820  1.00  0.00           N
ATOM   1331  HN  VAL A  88      63.780  65.290  50.150  1.00  0.00           H
ATOM   1332  CA  VAL A  88      62.020  66.300  50.480  1.00  0.00           C
ATOM   1333  HA  VAL A  88      61.030  66.270  50.060  1.00  0.00           H
ATOM   1334  CB  VAL A  88      61.970  66.230  52.020  1.00  0.00           C
ATOM   1335  HB  VAL A  88      63.000  66.170  52.440  1.00  0.00           H
ATOM   1336  CG1 VAL A  88      61.080  67.290  52.710  1.00  0.00           C
ATOM   1337 1HG1 VAL A  88      61.090  67.130  53.810  1.00  0.00           H
ATOM   1338 2HG1 VAL A  88      60.030  67.190  52.370  1.00  0.00           H
ATOM   1339 3HG1 VAL A  88      61.330  68.370  52.600  1.00  0.00           H
ATOM   1340  CG2 VAL A  88      61.380  64.820  52.410  1.00  0.00           C
ATOM   1341 1HG2 VAL A  88      62.190  64.090  52.170  1.00  0.00           H
ATOM   1342 2HG2 VAL A  88      60.430  64.650  51.840  1.00  0.00           H
ATOM   1343 3HG2 VAL A  88      61.120  64.700  53.480  1.00  0.00           H
ATOM   1344  C   VAL A  88      62.530  67.650  50.090  1.00  0.00           C
ATOM   1345  O   VAL A  88      63.630  67.970  50.510  1.00  0.00           O
ATOM   1346  N   LEU A  89      61.760  68.520  49.340  1.00  0.00           N
ATOM   1347  HN  LEU A  89      60.800  68.400  49.100  1.00  0.00           H
ATOM   1348  CA  LEU A  89      62.250  69.800  48.760  1.00  0.00           C
ATOM   1349  HA  LEU A  89      63.260  70.010  49.070  1.00  0.00           H
ATOM   1350  CB  LEU A  89      62.220  69.890  47.170  1.00  0.00           C
ATOM   1351  HB1 LEU A  89      62.870  70.770  46.980  1.00  0.00           H
ATOM   1352  HB2 LEU A  89      61.160  70.110  46.900  1.00  0.00           H
ATOM   1353  CG  LEU A  89      62.700  68.580  46.470  1.00  0.00           C
ATOM   1354  HG  LEU A  89      63.420  68.050  47.140  1.00  0.00           H
ATOM   1355  CD1 LEU A  89      61.450  67.760  46.170  1.00  0.00           C
ATOM   1356 1HD1 LEU A  89      60.710  68.290  45.540  1.00  0.00           H
ATOM   1357 2HD1 LEU A  89      60.940  67.240  47.010  1.00  0.00           H
ATOM   1358 3HD1 LEU A  89      61.870  66.930  45.560  1.00  0.00           H
ATOM   1359  CD2 LEU A  89      63.510  68.880  45.170  1.00  0.00           C
ATOM   1360 1HD2 LEU A  89      62.830  69.310  44.400  1.00  0.00           H
ATOM   1361 2HD2 LEU A  89      63.910  67.940  44.720  1.00  0.00           H
ATOM   1362 3HD2 LEU A  89      64.390  69.530  45.330  1.00  0.00           H
ATOM   1363  C   LEU A  89      61.390  70.880  49.380  1.00  0.00           C
ATOM   1364  O   LEU A  89      60.160  70.650  49.440  1.00  0.00           O
ATOM   1365  N   THR A  90      61.940  72.040  49.740  1.00  0.00           N
ATOM   1366  HN  THR A  90      62.930  72.180  49.700  1.00  0.00           H
ATOM   1367  CA  THR A  90      61.250  73.180  50.250  1.00  0.00           C
ATOM   1368  HA  THR A  90      60.330  72.870  50.720  1.00  0.00           H
ATOM   1369  CB  THR A  90      61.880  74.020  51.350  1.00  0.00           C
ATOM   1370  HB  THR A  90      61.420  75.040  51.350  1.00  0.00           H
ATOM   1371  OG1 THR A  90      63.280  74.180  51.310  1.00  0.00           O
ATOM   1372  HG1 THR A  90      63.430  74.660  52.120  1.00  0.00           H
ATOM   1373  CG2 THR A  90      61.610  73.240  52.640  1.00  0.00           C
ATOM   1374 1HG2 THR A  90      62.070  73.780  53.490  1.00  0.00           H
ATOM   1375 2HG2 THR A  90      62.090  72.240  52.690  1.00  0.00           H
ATOM   1376 3HG2 THR A  90      60.500  73.160  52.660  1.00  0.00           H
ATOM   1377  C   THR A  90      60.960  74.080  49.030  1.00  0.00           C
ATOM   1378  O   THR A  90      61.830  74.220  48.150  1.00  0.00           O
ATOM   1379  N   VAL A  91      59.770  74.660  48.960  1.00  0.00           N
ATOM   1380  HN  VAL A  91      59.190  74.450  49.740  1.00  0.00           H
ATOM   1381  CA  VAL A  91      59.340  75.640  47.980  1.00  0.00           C
ATOM   1382  HA  VAL A  91      60.240  75.900  47.440  1.00  0.00           H
ATOM   1383  CB  VAL A  91      58.120  75.180  47.040  1.00  0.00           C
ATOM   1384  HB  VAL A  91      57.770  76.080  46.500  1.00  0.00           H
ATOM   1385  CG1 VAL A  91      58.710  74.140  46.110  1.00  0.00           C
ATOM   1386 1HG1 VAL A  91      59.580  74.520  45.530  1.00  0.00           H
ATOM   1387 2HG1 VAL A  91      57.910  73.760  45.420  1.00  0.00           H
ATOM   1388 3HG1 VAL A  91      59.090  73.330  46.770  1.00  0.00           H
ATOM   1389  CG2 VAL A  91      56.910  74.700  47.850  1.00  0.00           C
ATOM   1390 1HG2 VAL A  91      56.330  75.430  48.450  1.00  0.00           H
ATOM   1391 2HG2 VAL A  91      57.260  73.930  48.570  1.00  0.00           H
ATOM   1392 3HG2 VAL A  91      56.200  74.160  47.200  1.00  0.00           H
ATOM   1393  C   VAL A  91      58.930  76.920  48.710  1.00  0.00           C
ATOM   1394  O   VAL A  91      58.190  76.810  49.660  1.00  0.00           O
ATOM   1395  N   SER A  92      59.370  78.090  48.270  1.00  0.00           N
ATOM   1396  HN  SER A  92      60.080  78.090  47.570  1.00  0.00           H
ATOM   1397  CA  SER A  92      59.140  79.370  48.900  1.00  0.00           C
ATOM   1398  HA  SER A  92      59.300  79.180  49.950  1.00  0.00           H
ATOM   1399  CB  SER A  92      60.070  80.460  48.460  1.00  0.00           C
ATOM   1400  HB1 SER A  92      61.130  80.230  48.670  1.00  0.00           H
ATOM   1401  HB2 SER A  92      59.800  81.430  48.930  1.00  0.00           H
ATOM   1402  OG  SER A  92      60.050  80.510  47.040  1.00  0.00           O
ATOM   1403  HG1 SER A  92      60.900  80.920  46.820  1.00  0.00           H
ATOM   1404  C   SER A  92      57.670  79.910  48.880  1.00  0.00           C
ATOM   1405  O   SER A  92      57.440  81.060  49.110  1.00  0.00           O
ATOM   1406  N   LEU A  93      56.670  79.040  48.700  1.00  0.00           N
ATOM   1407  HN  LEU A  93      56.940  78.100  48.530  1.00  0.00           H
ATOM   1408  CA  LEU A  93      55.260  79.370  48.690  1.00  0.00           C
ATOM   1409  HA  LEU A  93      54.990  80.330  49.110  1.00  0.00           H
ATOM   1410  CB  LEU A  93      54.690  79.330  47.250  1.00  0.00           C
ATOM   1411  HB1 LEU A  93      54.580  78.280  46.910  1.00  0.00           H
ATOM   1412  HB2 LEU A  93      55.330  79.990  46.620  1.00  0.00           H
ATOM   1413  CG  LEU A  93      53.340  80.000  47.070  1.00  0.00           C
ATOM   1414  HG  LEU A  93      52.520  79.540  47.660  1.00  0.00           H
ATOM   1415  CD1 LEU A  93      53.490  81.450  47.290  1.00  0.00           C
ATOM   1416 1HD1 LEU A  93      53.950  81.800  48.250  1.00  0.00           H
ATOM   1417 2HD1 LEU A  93      52.450  81.840  47.320  1.00  0.00           H
ATOM   1418 3HD1 LEU A  93      54.090  81.950  46.500  1.00  0.00           H
ATOM   1419  CD2 LEU A  93      52.750  79.740  45.700  1.00  0.00           C
ATOM   1420 1HD2 LEU A  93      52.550  78.650  45.580  1.00  0.00           H
ATOM   1421 2HD2 LEU A  93      53.420  80.190  44.940  1.00  0.00           H
ATOM   1422 3HD2 LEU A  93      51.810  80.300  45.510  1.00  0.00           H
ATOM   1423  C   LEU A  93      54.540  78.340  49.570  1.00  0.00           C
ATOM   1424  O   LEU A  93      55.100  77.240  49.700  1.00  0.00           O
ATOM   1425  N   GLN A  94      53.360  78.610  50.170  1.00  0.00           N
ATOM   1426  HN  GLN A  94      52.890  79.480  50.000  1.00  0.00           H
ATOM   1427  CA  GLN A  94      52.670  77.590  50.950  1.00  0.00           C
ATOM   1428  HA  GLN A  94      53.270  76.690  51.060  1.00  0.00           H
ATOM   1429  CB  GLN A  94      52.410  78.040  52.380  1.00  0.00           C
ATOM   1430  HB1 GLN A  94      51.750  77.330  52.930  1.00  0.00           H
ATOM   1431  HB2 GLN A  94      51.810  78.980  52.400  1.00  0.00           H
ATOM   1432  CG  GLN A  94      53.710  78.270  53.140  1.00  0.00           C
ATOM   1433  HG1 GLN A  94      54.200  79.140  52.640  1.00  0.00           H
ATOM   1434  HG2 GLN A  94      54.230  77.320  52.890  1.00  0.00           H
ATOM   1435  CD  GLN A  94      53.730  78.430  54.640  1.00  0.00           C
ATOM   1436  OE1 GLN A  94      53.950  77.390  55.270  1.00  0.00           O
ATOM   1437  NE2 GLN A  94      53.630  79.700  55.140  1.00  0.00           N
ATOM   1438 1HE2 GLN A  94      53.410  79.740  56.120  1.00  0.00           H
ATOM   1439 2HE2 GLN A  94      53.400  80.420  54.490  1.00  0.00           H
ATOM   1440  C   GLN A  94      51.330  77.230  50.360  1.00  0.00           C
ATOM   1441  O   GLN A  94      50.650  78.150  49.960  1.00  0.00           O
ATOM   1442  N   ASN A  95      51.140  75.920  50.370  1.00  0.00           N
ATOM   1443  HN  ASN A  95      51.720  75.230  50.800  1.00  0.00           H
ATOM   1444  CA  ASN A  95      49.810  75.510  49.850  1.00  0.00           C
ATOM   1445  HA  ASN A  95      49.660  75.980  48.890  1.00  0.00           H
ATOM   1446  CB  ASN A  95      49.890  73.970  49.580  1.00  0.00           C
ATOM   1447  HB1 ASN A  95      50.150  73.440  50.520  1.00  0.00           H
ATOM   1448  HB2 ASN A  95      50.680  73.790  48.820  1.00  0.00           H
ATOM   1449  CG  ASN A  95      48.690  73.290  48.930  1.00  0.00           C
ATOM   1450  OD1 ASN A  95      47.810  73.970  48.350  1.00  0.00           O
ATOM   1451  ND2 ASN A  95      48.750  71.930  48.850  1.00  0.00           N
ATOM   1452 1HD2 ASN A  95      47.960  71.530  48.390  1.00  0.00           H
ATOM   1453 2HD2 ASN A  95      49.400  71.450  49.430  1.00  0.00           H
ATOM   1454  C   ASN A  95      48.700  75.970  50.810  1.00  0.00           C
ATOM   1455  O   ASN A  95      48.910  75.790  52.000  1.00  0.00           O
ATOM   1456  N   PRO A  96      47.550  76.560  50.430  1.00  0.00           N
ATOM   1457  CD  PRO A  96      47.350  77.070  49.090  1.00  0.00           C
ATOM   1458  HD1 PRO A  96      47.390  76.350  48.240  1.00  0.00           H
ATOM   1459  HD2 PRO A  96      47.980  77.970  48.900  1.00  0.00           H
ATOM   1460  CA  PRO A  96      46.480  76.910  51.350  1.00  0.00           C
ATOM   1461  HA  PRO A  96      46.990  77.270  52.230  1.00  0.00           H
ATOM   1462  CB  PRO A  96      45.720  78.030  50.650  1.00  0.00           C
ATOM   1463  HB1 PRO A  96      46.230  79.000  50.780  1.00  0.00           H
ATOM   1464  HB2 PRO A  96      44.650  78.110  50.940  1.00  0.00           H
ATOM   1465  CG  PRO A  96      45.930  77.690  49.170  1.00  0.00           C
ATOM   1466  HG1 PRO A  96      45.270  76.900  48.770  1.00  0.00           H
ATOM   1467  HG2 PRO A  96      45.810  78.640  48.590  1.00  0.00           H
ATOM   1468  C   PRO A  96      45.710  75.610  51.800  1.00  0.00           C
ATOM   1469  O   PRO A  96      45.300  75.570  52.930  1.00  0.00           O
ATOM   1470  N   TYR A  97      45.470  74.640  50.920  1.00  0.00           N
ATOM   1471  HN  TYR A  97      45.780  74.660  49.970  1.00  0.00           H
ATOM   1472  CA  TYR A  97      44.670  73.470  51.180  1.00  0.00           C
ATOM   1473  HA  TYR A  97      43.750  73.690  51.700  1.00  0.00           H
ATOM   1474  CB  TYR A  97      44.400  72.640  49.920  1.00  0.00           C
ATOM   1475  HB1 TYR A  97      43.780  71.730  50.000  1.00  0.00           H
ATOM   1476  HB2 TYR A  97      45.350  72.320  49.430  1.00  0.00           H
ATOM   1477  CG  TYR A  97      43.640  73.570  49.020  1.00  0.00           C
ATOM   1478  CD1 TYR A  97      44.220  74.270  47.930  1.00  0.00           C
ATOM   1479  HD1 TYR A  97      45.280  74.280  47.760  1.00  0.00           H
ATOM   1480  CE1 TYR A  97      43.380  75.270  47.290  1.00  0.00           C
ATOM   1481  HE1 TYR A  97      43.760  75.970  46.560  1.00  0.00           H
ATOM   1482  CZ  TYR A  97      42.030  75.420  47.630  1.00  0.00           C
ATOM   1483  OH  TYR A  97      41.160  76.260  46.900  1.00  0.00           O
ATOM   1484  HH  TYR A  97      40.470  76.450  47.550  1.00  0.00           H
ATOM   1485  CD2 TYR A  97      42.320  73.910  49.480  1.00  0.00           C
ATOM   1486  HD2 TYR A  97      41.970  73.290  50.280  1.00  0.00           H
ATOM   1487  CE2 TYR A  97      41.500  74.770  48.720  1.00  0.00           C
ATOM   1488  HE2 TYR A  97      40.460  74.910  48.960  1.00  0.00           H
ATOM   1489  C   TYR A  97      45.390  72.490  52.000  1.00  0.00           C
ATOM   1490  O   TYR A  97      46.520  72.150  51.890  1.00  0.00           O
ATOM   1491  N   THR A  98      44.580  71.740  52.820  1.00  0.00           N
ATOM   1492  HN  THR A  98      43.610  71.930  52.990  1.00  0.00           H
ATOM   1493  CA  THR A  98      45.030  70.680  53.680  1.00  0.00           C
ATOM   1494  HA  THR A  98      45.890  70.220  53.210  1.00  0.00           H
ATOM   1495  CB  THR A  98      45.690  71.180  55.030  1.00  0.00           C
ATOM   1496  HB  THR A  98      46.490  71.900  54.770  1.00  0.00           H
ATOM   1497  OG1 THR A  98      46.280  70.090  55.760  1.00  0.00           O
ATOM   1498  HG1 THR A  98      46.750  70.490  56.500  1.00  0.00           H
ATOM   1499  CG2 THR A  98      44.670  71.770  55.960  1.00  0.00           C
ATOM   1500 1HG2 THR A  98      45.200  72.080  56.890  1.00  0.00           H
ATOM   1501 2HG2 THR A  98      43.860  71.040  56.180  1.00  0.00           H
ATOM   1502 3HG2 THR A  98      44.270  72.590  55.320  1.00  0.00           H
ATOM   1503  C   THR A  98      43.960  69.610  53.920  1.00  0.00           C
ATOM   1504  O   THR A  98      42.820  70.050  53.970  1.00  0.00           O
ATOM   1505  N   PRO A  99      44.240  68.320  54.040  1.00  0.00           N
ATOM   1506  CD  PRO A  99      45.390  67.710  53.400  1.00  0.00           C
ATOM   1507  HD1 PRO A  99      46.350  68.050  53.840  1.00  0.00           H
ATOM   1508  HD2 PRO A  99      45.550  68.020  52.340  1.00  0.00           H
ATOM   1509  CA  PRO A  99      43.250  67.290  54.510  1.00  0.00           C
ATOM   1510  HA  PRO A  99      42.280  67.760  54.490  1.00  0.00           H
ATOM   1511  CB  PRO A  99      43.560  66.060  53.650  1.00  0.00           C
ATOM   1512  HB1 PRO A  99      43.150  66.290  52.650  1.00  0.00           H
ATOM   1513  HB2 PRO A  99      43.190  65.090  54.060  1.00  0.00           H
ATOM   1514  CG  PRO A  99      45.030  66.250  53.530  1.00  0.00           C
ATOM   1515  HG1 PRO A  99      45.590  66.040  54.470  1.00  0.00           H
ATOM   1516  HG2 PRO A  99      45.550  65.600  52.800  1.00  0.00           H
ATOM   1517  C   PRO A  99      43.530  66.900  56.000  1.00  0.00           C
ATOM   1518  O   PRO A  99      43.110  65.780  56.430  1.00  0.00           O
ATOM   1519  N   LYS A 100      44.230  67.790  56.700  1.00  0.00           N
ATOM   1520  HN  LYS A 100      44.640  68.540  56.190  1.00  0.00           H
ATOM   1521  CA  LYS A 100      44.610  67.680  58.130  1.00  0.00           C
ATOM   1522  HA  LYS A 100      45.160  68.580  58.360  1.00  0.00           H
ATOM   1523  CB  LYS A 100      43.390  67.680  59.120  1.00  0.00           C
ATOM   1524  HB1 LYS A 100      42.780  66.760  58.990  1.00  0.00           H
ATOM   1525  HB2 LYS A 100      42.820  68.550  58.730  1.00  0.00           H
ATOM   1526  CG  LYS A 100      43.750  67.900  60.610  1.00  0.00           C
ATOM   1527  HG1 LYS A 100      44.500  68.720  60.560  1.00  0.00           H
ATOM   1528  HG2 LYS A 100      44.230  67.020  61.070  1.00  0.00           H
ATOM   1529  CD  LYS A 100      42.550  68.210  61.490  1.00  0.00           C
ATOM   1530  HD1 LYS A 100      41.680  67.610  61.160  1.00  0.00           H
ATOM   1531  HD2 LYS A 100      42.220  69.260  61.360  1.00  0.00           H
ATOM   1532  CE  LYS A 100      42.880  67.960  62.950  1.00  0.00           C
ATOM   1533  HE1 LYS A 100      43.680  68.580  63.420  1.00  0.00           H
ATOM   1534  HE2 LYS A 100      43.220  66.900  63.030  1.00  0.00           H
ATOM   1535  NZ  LYS A 100      41.640  68.090  63.750  1.00  0.00           N
ATOM   1536  HZ1 LYS A 100      41.080  67.240  63.510  1.00  0.00           H
ATOM   1537  HZ2 LYS A 100      41.070  68.950  63.610  1.00  0.00           H
ATOM   1538  HZ3 LYS A 100      41.860  68.030  64.770  1.00  0.00           H
ATOM   1539  C   LYS A 100      45.570  66.550  58.340  1.00  0.00           C
ATOM   1540  O   LYS A 100      45.340  65.600  59.090  1.00  0.00           O
ATOM   1541  N   TYR A 101      46.730  66.620  57.620  1.00  0.00           N
ATOM   1542  HN  TYR A 101      46.870  67.510  57.190  1.00  0.00           H
ATOM   1543  CA  TYR A 101      47.650  65.520  57.280  1.00  0.00           C
ATOM   1544  HA  TYR A 101      47.100  64.650  56.950  1.00  0.00           H
ATOM   1545  CB  TYR A 101      48.620  65.850  56.040  1.00  0.00           C
ATOM   1546  HB1 TYR A 101      47.840  66.160  55.310  1.00  0.00           H
ATOM   1547  HB2 TYR A 101      49.230  65.010  55.670  1.00  0.00           H
ATOM   1548  CG  TYR A 101      49.520  67.010  56.310  1.00  0.00           C
ATOM   1549  CD1 TYR A 101      49.100  68.300  55.950  1.00  0.00           C
ATOM   1550  HD1 TYR A 101      48.090  68.400  55.570  1.00  0.00           H
ATOM   1551  CE1 TYR A 101      49.940  69.350  56.200  1.00  0.00           C
ATOM   1552  HE1 TYR A 101      49.680  70.370  55.950  1.00  0.00           H
ATOM   1553  CZ  TYR A 101      51.190  69.090  56.660  1.00  0.00           C
ATOM   1554  OH  TYR A 101      52.110  70.130  56.810  1.00  0.00           O
ATOM   1555  HH  TYR A 101      51.730  70.970  56.550  1.00  0.00           H
ATOM   1556  CD2 TYR A 101      50.750  66.760  56.930  1.00  0.00           C
ATOM   1557  HD2 TYR A 101      51.120  65.830  57.340  1.00  0.00           H
ATOM   1558  CE2 TYR A 101      51.640  67.820  57.020  1.00  0.00           C
ATOM   1559  HE2 TYR A 101      52.660  67.690  57.350  1.00  0.00           H
ATOM   1560  C   TYR A 101      48.400  65.030  58.470  1.00  0.00           C
ATOM   1561  O   TYR A 101      48.680  65.730  59.460  1.00  0.00           O
ATOM   1562  N   THR A 102      48.690  63.760  58.400  1.00  0.00           N
ATOM   1563  HN  THR A 102      48.360  63.200  57.640  1.00  0.00           H
ATOM   1564  CA  THR A 102      49.700  63.210  59.290  1.00  0.00           C
ATOM   1565  HA  THR A 102      50.480  63.950  59.400  1.00  0.00           H
ATOM   1566  CB  THR A 102      49.210  62.770  60.690  1.00  0.00           C
ATOM   1567  HB  THR A 102      48.800  63.520  61.400  1.00  0.00           H
ATOM   1568  OG1 THR A 102      50.240  62.260  61.500  1.00  0.00           O
ATOM   1569  HG1 THR A 102      50.920  62.930  61.470  1.00  0.00           H
ATOM   1570  CG2 THR A 102      48.290  61.510  60.570  1.00  0.00           C
ATOM   1571 1HG2 THR A 102      47.960  61.200  61.590  1.00  0.00           H
ATOM   1572 2HG2 THR A 102      48.870  60.680  60.100  1.00  0.00           H
ATOM   1573 3HG2 THR A 102      47.400  61.790  59.980  1.00  0.00           H
ATOM   1574  C   THR A 102      50.340  62.100  58.460  1.00  0.00           C
ATOM   1575  O   THR A 102      49.780  61.770  57.410  1.00  0.00           O
ATOM   1576  N   PHE A 103      51.500  61.510  58.800  1.00  0.00           N
ATOM   1577  HN  PHE A 103      51.970  61.820  59.610  1.00  0.00           H
ATOM   1578  CA  PHE A 103      52.170  60.540  58.070  1.00  0.00           C
ATOM   1579  HA  PHE A 103      51.620  60.370  57.160  1.00  0.00           H
ATOM   1580  CB  PHE A 103      53.640  61.000  57.710  1.00  0.00           C
ATOM   1581  HB1 PHE A 103      54.170  60.160  57.230  1.00  0.00           H
ATOM   1582  HB2 PHE A 103      54.120  61.370  58.640  1.00  0.00           H
ATOM   1583  CG  PHE A 103      53.480  62.230  56.810  1.00  0.00           C
ATOM   1584  CD1 PHE A 103      52.960  62.130  55.450  1.00  0.00           C
ATOM   1585  HD1 PHE A 103      52.520  61.220  55.070  1.00  0.00           H
ATOM   1586  CE1 PHE A 103      52.950  63.240  54.630  1.00  0.00           C
ATOM   1587  HE1 PHE A 103      52.340  63.160  53.740  1.00  0.00           H
ATOM   1588  CZ  PHE A 103      53.460  64.470  55.140  1.00  0.00           C
ATOM   1589  HZ  PHE A 103      53.450  65.350  54.510  1.00  0.00           H
ATOM   1590  CD2 PHE A 103      53.890  63.490  57.270  1.00  0.00           C
ATOM   1591  HD2 PHE A 103      54.300  63.470  58.270  1.00  0.00           H
ATOM   1592  CE2 PHE A 103      53.950  64.590  56.440  1.00  0.00           C
ATOM   1593  HE2 PHE A 103      54.350  65.540  56.760  1.00  0.00           H
ATOM   1594  C   PHE A 103      52.270  59.220  58.820  1.00  0.00           C
ATOM   1595  O   PHE A 103      52.280  59.230  60.020  1.00  0.00           O
ATOM   1596  N   GLY A 104      52.160  58.050  58.130  1.00  0.00           N
ATOM   1597  HN  GLY A 104      52.020  58.020  57.150  1.00  0.00           H
ATOM   1598  CA  GLY A 104      52.270  56.800  58.800  1.00  0.00           C
ATOM   1599  HA1 GLY A 104      51.300  56.540  59.190  1.00  0.00           H
ATOM   1600  HA2 GLY A 104      53.010  56.930  59.580  1.00  0.00           H
ATOM   1601  C   GLY A 104      52.690  55.700  57.890  1.00  0.00           C
ATOM   1602  O   GLY A 104      53.190  56.020  56.860  1.00  0.00           O
ATOM   1603  N   ASN A 105      52.360  54.440  58.230  1.00  0.00           N
ATOM   1604  HN  ASN A 105      51.840  54.330  59.070  1.00  0.00           H
ATOM   1605  CA  ASN A 105      52.600  53.290  57.480  1.00  0.00           C
ATOM   1606  HA  ASN A 105      52.630  53.650  56.460  1.00  0.00           H
ATOM   1607  CB  ASN A 105      54.090  52.770  57.730  1.00  0.00           C
ATOM   1608  HB1 ASN A 105      54.640  53.680  58.070  1.00  0.00           H
ATOM   1609  HB2 ASN A 105      54.680  52.410  56.860  1.00  0.00           H
ATOM   1610  CG  ASN A 105      54.320  51.740  58.790  1.00  0.00           C
ATOM   1611  OD1 ASN A 105      54.790  50.630  58.470  1.00  0.00           O
ATOM   1612  ND2 ASN A 105      53.780  51.990  60.000  1.00  0.00           N
ATOM   1613 1HD2 ASN A 105      53.420  52.900  60.240  1.00  0.00           H
ATOM   1614 2HD2 ASN A 105      53.920  51.390  60.780  1.00  0.00           H
ATOM   1615  C   ASN A 105      51.510  52.120  57.600  1.00  0.00           C
ATOM   1616  O   ASN A 105      50.660  52.130  58.460  1.00  0.00           O
ATOM   1617  N   VAL A 106      51.500  51.150  56.640  1.00  0.00           N
ATOM   1618  HN  VAL A 106      52.240  51.120  55.980  1.00  0.00           H
ATOM   1619  CA  VAL A 106      50.400  50.110  56.460  1.00  0.00           C
ATOM   1620  HA  VAL A 106      49.750  50.130  57.320  1.00  0.00           H
ATOM   1621  CB  VAL A 106      49.650  50.370  55.180  1.00  0.00           C
ATOM   1622  HB  VAL A 106      49.280  49.430  54.720  1.00  0.00           H
ATOM   1623  CG1 VAL A 106      48.390  51.210  55.480  1.00  0.00           C
ATOM   1624 1HG1 VAL A 106      47.810  50.770  56.310  1.00  0.00           H
ATOM   1625 2HG1 VAL A 106      47.740  51.200  54.580  1.00  0.00           H
ATOM   1626 3HG1 VAL A 106      48.570  52.270  55.740  1.00  0.00           H
ATOM   1627  CG2 VAL A 106      50.580  50.960  54.130  1.00  0.00           C
ATOM   1628 1HG2 VAL A 106      50.210  50.920  53.080  1.00  0.00           H
ATOM   1629 2HG2 VAL A 106      51.470  50.290  54.170  1.00  0.00           H
ATOM   1630 3HG2 VAL A 106      50.910  52.010  54.290  1.00  0.00           H
ATOM   1631  C   VAL A 106      51.000  48.760  56.430  1.00  0.00           C
ATOM   1632  O   VAL A 106      52.080  48.490  56.000  1.00  0.00           O
ATOM   1633  N   LYS A 107      50.430  47.930  57.270  1.00  0.00           N
ATOM   1634  HN  LYS A 107      49.630  48.300  57.730  1.00  0.00           H
ATOM   1635  CA  LYS A 107      50.800  46.540  57.650  1.00  0.00           C
ATOM   1636  HA  LYS A 107      51.850  46.340  57.560  1.00  0.00           H
ATOM   1637  CB  LYS A 107      50.540  46.360  59.110  1.00  0.00           C
ATOM   1638  HB1 LYS A 107      50.530  45.280  59.350  1.00  0.00           H
ATOM   1639  HB2 LYS A 107      49.510  46.550  59.500  1.00  0.00           H
ATOM   1640  CG  LYS A 107      51.600  47.030  59.960  1.00  0.00           C
ATOM   1641  HG1 LYS A 107      51.230  48.040  60.230  1.00  0.00           H
ATOM   1642  HG2 LYS A 107      52.530  46.980  59.360  1.00  0.00           H
ATOM   1643  CD  LYS A 107      51.820  46.240  61.260  1.00  0.00           C
ATOM   1644  HD1 LYS A 107      50.800  46.020  61.650  1.00  0.00           H
ATOM   1645  HD2 LYS A 107      52.370  46.870  61.990  1.00  0.00           H
ATOM   1646  CE  LYS A 107      52.530  44.900  61.080  1.00  0.00           C
ATOM   1647  HE1 LYS A 107      51.970  44.260  60.370  1.00  0.00           H
ATOM   1648  HE2 LYS A 107      52.360  44.360  62.040  1.00  0.00           H
ATOM   1649  NZ  LYS A 107      53.910  45.120  60.790  1.00  0.00           N
ATOM   1650  HZ1 LYS A 107      54.580  44.780  61.500  1.00  0.00           H
ATOM   1651  HZ2 LYS A 107      54.150  46.130  60.780  1.00  0.00           H
ATOM   1652  HZ3 LYS A 107      54.170  44.740  59.850  1.00  0.00           H
ATOM   1653  C   LYS A 107      49.960  45.520  56.910  1.00  0.00           C
ATOM   1654  O   LYS A 107      48.930  45.920  56.440  1.00  0.00           O
ATOM   1655  N   PRO A 108      50.360  44.240  56.690  1.00  0.00           N
ATOM   1656  CD  PRO A 108      51.730  43.850  56.790  1.00  0.00           C
ATOM   1657  HD1 PRO A 108      51.870  43.610  57.870  1.00  0.00           H
ATOM   1658  HD2 PRO A 108      52.520  44.570  56.500  1.00  0.00           H
ATOM   1659  CA  PRO A 108      49.610  43.240  55.930  1.00  0.00           C
ATOM   1660  HA  PRO A 108      49.570  43.550  54.900  1.00  0.00           H
ATOM   1661  CB  PRO A 108      50.420  41.970  56.110  1.00  0.00           C
ATOM   1662  HB1 PRO A 108      50.280  41.070  55.480  1.00  0.00           H
ATOM   1663  HB2 PRO A 108      50.230  41.700  57.170  1.00  0.00           H
ATOM   1664  CG  PRO A 108      51.810  42.490  55.970  1.00  0.00           C
ATOM   1665  HG1 PRO A 108      52.460  41.690  56.390  1.00  0.00           H
ATOM   1666  HG2 PRO A 108      52.070  42.700  54.920  1.00  0.00           H
ATOM   1667  C   PRO A 108      48.170  43.110  56.440  1.00  0.00           C
ATOM   1668  O   PRO A 108      47.990  42.810  57.590  1.00  0.00           O
ATOM   1669  N   GLY A 109      47.120  43.310  55.530  1.00  0.00           N
ATOM   1670  HN  GLY A 109      47.270  43.470  54.560  1.00  0.00           H
ATOM   1671  CA  GLY A 109      45.690  43.430  56.000  1.00  0.00           C
ATOM   1672  HA1 GLY A 109      45.430  42.860  56.880  1.00  0.00           H
ATOM   1673  HA2 GLY A 109      45.160  43.150  55.100  1.00  0.00           H
ATOM   1674  C   GLY A 109      45.220  44.850  56.390  1.00  0.00           C
ATOM   1675  O   GLY A 109      44.130  44.960  56.890  1.00  0.00           O
ATOM   1676  N   GLU A 110      45.920  45.930  56.060  1.00  0.00           N
ATOM   1677  HN  GLU A 110      46.820  45.840  55.630  1.00  0.00           H
ATOM   1678  CA  GLU A 110      45.300  47.250  56.180  1.00  0.00           C
ATOM   1679  HA  GLU A 110      44.470  47.250  56.870  1.00  0.00           H
ATOM   1680  CB  GLU A 110      46.230  48.290  56.700  1.00  0.00           C
ATOM   1681  HB1 GLU A 110      45.680  49.250  56.690  1.00  0.00           H
ATOM   1682  HB2 GLU A 110      47.170  48.270  56.110  1.00  0.00           H
ATOM   1683  CG  GLU A 110      46.750  48.110  58.130  1.00  0.00           C
ATOM   1684  HG1 GLU A 110      47.430  47.240  58.060  1.00  0.00           H
ATOM   1685  HG2 GLU A 110      45.950  47.860  58.850  1.00  0.00           H
ATOM   1686  CD  GLU A 110      47.430  49.320  58.720  1.00  0.00           C
ATOM   1687  OE1 GLU A 110      46.750  50.340  59.000  1.00  0.00           O
ATOM   1688  OE2 GLU A 110      48.660  49.210  59.080  1.00  0.00           O
ATOM   1689  C   GLU A 110      44.780  47.790  54.870  1.00  0.00           C
ATOM   1690  O   GLU A 110      45.540  47.910  53.930  1.00  0.00           O
ATOM   1691  N   THR A 111      43.470  48.200  54.850  1.00  0.00           N
ATOM   1692  HN  THR A 111      42.960  48.240  55.700  1.00  0.00           H
ATOM   1693  CA  THR A 111      42.870  48.610  53.610  1.00  0.00           C
ATOM   1694  HA  THR A 111      43.360  48.190  52.740  1.00  0.00           H
ATOM   1695  CB  THR A 111      41.400  48.130  53.440  1.00  0.00           C
ATOM   1696  HB  THR A 111      40.810  48.310  54.370  1.00  0.00           H
ATOM   1697  OG1 THR A 111      41.360  46.710  53.400  1.00  0.00           O
ATOM   1698  HG1 THR A 111      41.010  46.440  54.260  1.00  0.00           H
ATOM   1699  CG2 THR A 111      40.690  48.580  52.160  1.00  0.00           C
ATOM   1700 1HG2 THR A 111      39.680  48.140  52.070  1.00  0.00           H
ATOM   1701 2HG2 THR A 111      41.340  48.580  51.260  1.00  0.00           H
ATOM   1702 3HG2 THR A 111      40.410  49.660  52.150  1.00  0.00           H
ATOM   1703  C   THR A 111      42.900  50.070  53.510  1.00  0.00           C
ATOM   1704  O   THR A 111      42.420  50.720  54.470  1.00  0.00           O
ATOM   1705  N   PHE A 112      43.530  50.650  52.480  1.00  0.00           N
ATOM   1706  HN  PHE A 112      43.860  50.030  51.770  1.00  0.00           H
ATOM   1707  CA  PHE A 112      43.770  52.060  52.170  1.00  0.00           C
ATOM   1708  HA  PHE A 112      43.090  52.580  52.830  1.00  0.00           H
ATOM   1709  CB  PHE A 112      45.230  52.510  52.480  1.00  0.00           C
ATOM   1710  HB1 PHE A 112      45.630  52.220  53.470  1.00  0.00           H
ATOM   1711  HB2 PHE A 112      45.290  53.620  52.480  1.00  0.00           H
ATOM   1712  CG  PHE A 112      46.140  51.950  51.440  1.00  0.00           C
ATOM   1713  CD1 PHE A 112      46.920  52.730  50.630  1.00  0.00           C
ATOM   1714  HD1 PHE A 112      46.630  53.770  50.520  1.00  0.00           H
ATOM   1715  CE1 PHE A 112      48.020  52.180  49.850  1.00  0.00           C
ATOM   1716  HE1 PHE A 112      48.610  52.930  49.340  1.00  0.00           H
ATOM   1717  CZ  PHE A 112      48.320  50.880  49.950  1.00  0.00           C
ATOM   1718  HZ  PHE A 112      49.220  50.410  49.580  1.00  0.00           H
ATOM   1719  CD2 PHE A 112      46.560  50.570  51.580  1.00  0.00           C
ATOM   1720  HD2 PHE A 112      46.000  50.000  52.310  1.00  0.00           H
ATOM   1721  CE2 PHE A 112      47.540  50.040  50.760  1.00  0.00           C
ATOM   1722  HE2 PHE A 112      47.720  48.970  50.820  1.00  0.00           H
ATOM   1723  C   PHE A 112      43.370  52.420  50.690  1.00  0.00           C
ATOM   1724  O   PHE A 112      43.030  51.580  49.940  1.00  0.00           O
ATOM   1725  N   THR A 113      43.340  53.760  50.370  1.00  0.00           N
ATOM   1726  HN  THR A 113      43.780  54.480  50.900  1.00  0.00           H
ATOM   1727  CA  THR A 113      43.110  54.190  48.970  1.00  0.00           C
ATOM   1728  HA  THR A 113      42.700  53.340  48.450  1.00  0.00           H
ATOM   1729  CB  THR A 113      42.030  55.300  48.840  1.00  0.00           C
ATOM   1730  HB  THR A 113      42.360  55.970  49.660  1.00  0.00           H
ATOM   1731  OG1 THR A 113      40.710  54.760  49.100  1.00  0.00           O
ATOM   1732  HG1 THR A 113      40.700  53.920  49.570  1.00  0.00           H
ATOM   1733  CG2 THR A 113      41.950  56.070  47.500  1.00  0.00           C
ATOM   1734 1HG2 THR A 113      41.630  55.400  46.680  1.00  0.00           H
ATOM   1735 2HG2 THR A 113      42.920  56.560  47.280  1.00  0.00           H
ATOM   1736 3HG2 THR A 113      41.260  56.930  47.680  1.00  0.00           H
ATOM   1737  C   THR A 113      44.360  54.630  48.320  1.00  0.00           C
ATOM   1738  O   THR A 113      45.210  55.190  49.020  1.00  0.00           O
ATOM   1739  N   VAL A 114      44.530  54.450  47.000  1.00  0.00           N
ATOM   1740  HN  VAL A 114      43.860  53.940  46.460  1.00  0.00           H
ATOM   1741  CA  VAL A 114      45.680  54.890  46.250  1.00  0.00           C
ATOM   1742  HA  VAL A 114      46.050  55.780  46.750  1.00  0.00           H
ATOM   1743  CB  VAL A 114      46.730  53.830  45.950  1.00  0.00           C
ATOM   1744  HB  VAL A 114      47.120  53.580  46.960  1.00  0.00           H
ATOM   1745  CG1 VAL A 114      46.140  52.580  45.360  1.00  0.00           C
ATOM   1746 1HG1 VAL A 114      45.670  52.900  44.400  1.00  0.00           H
ATOM   1747 2HG1 VAL A 114      45.300  52.230  46.010  1.00  0.00           H
ATOM   1748 3HG1 VAL A 114      46.930  51.840  45.130  1.00  0.00           H
ATOM   1749  CG2 VAL A 114      47.960  54.370  45.070  1.00  0.00           C
ATOM   1750 1HG2 VAL A 114      47.540  54.640  44.080  1.00  0.00           H
ATOM   1751 2HG2 VAL A 114      48.680  53.540  44.880  1.00  0.00           H
ATOM   1752 3HG2 VAL A 114      48.570  55.100  45.640  1.00  0.00           H
ATOM   1753  C   VAL A 114      45.180  55.490  44.950  1.00  0.00           C
ATOM   1754  O   VAL A 114      44.310  55.080  44.200  1.00  0.00           O
ATOM   1755  N   LEU A 115      45.640  56.710  44.760  1.00  0.00           N
ATOM   1756  HN  LEU A 115      46.390  57.140  45.250  1.00  0.00           H
ATOM   1757  CA  LEU A 115      45.290  57.480  43.530  1.00  0.00           C
ATOM   1758  HA  LEU A 115      44.240  57.280  43.350  1.00  0.00           H
ATOM   1759  CB  LEU A 115      45.500  59.000  43.670  1.00  0.00           C
ATOM   1760  HB1 LEU A 115      45.270  59.430  42.670  1.00  0.00           H
ATOM   1761  HB2 LEU A 115      46.580  59.140  43.890  1.00  0.00           H
ATOM   1762  CG  LEU A 115      44.690  59.660  44.730  1.00  0.00           C
ATOM   1763  HG  LEU A 115      44.970  59.240  45.720  1.00  0.00           H
ATOM   1764  CD1 LEU A 115      44.950  61.190  44.870  1.00  0.00           C
ATOM   1765 1HD1 LEU A 115      45.110  61.700  43.900  1.00  0.00           H
ATOM   1766 2HD1 LEU A 115      45.940  61.310  45.380  1.00  0.00           H
ATOM   1767 3HD1 LEU A 115      44.200  61.650  45.550  1.00  0.00           H
ATOM   1768  CD2 LEU A 115      43.210  59.430  44.440  1.00  0.00           C
ATOM   1769 1HD2 LEU A 115      42.570  59.960  45.170  1.00  0.00           H
ATOM   1770 2HD2 LEU A 115      42.990  58.350  44.640  1.00  0.00           H
ATOM   1771 3HD2 LEU A 115      42.970  59.750  43.400  1.00  0.00           H
ATOM   1772  C   LEU A 115      46.000  57.020  42.260  1.00  0.00           C
ATOM   1773  O   LEU A 115      47.200  56.690  42.340  1.00  0.00           O
ATOM   1774  N   ALA A 116      45.430  57.130  41.090  1.00  0.00           N
ATOM   1775  HN  ALA A 116      44.460  57.260  40.870  1.00  0.00           H
ATOM   1776  CA  ALA A 116      46.060  57.040  39.820  1.00  0.00           C
ATOM   1777  HA  ALA A 116      46.880  56.340  39.910  1.00  0.00           H
ATOM   1778  CB  ALA A 116      45.030  56.390  38.790  1.00  0.00           C
ATOM   1779  HB1 ALA A 116      44.510  57.030  38.050  1.00  0.00           H
ATOM   1780  HB2 ALA A 116      44.240  55.820  39.320  1.00  0.00           H
ATOM   1781  HB3 ALA A 116      45.650  55.730  38.160  1.00  0.00           H
ATOM   1782  C   ALA A 116      46.410  58.440  39.370  1.00  0.00           C
ATOM   1783  O   ALA A 116      45.490  59.040  38.740  1.00  0.00           O
ATOM   1784  N   ALA A 117      47.580  59.000  39.630  1.00  0.00           N
ATOM   1785  HN  ALA A 117      48.230  58.370  40.050  1.00  0.00           H
ATOM   1786  CA  ALA A 117      47.900  60.350  39.100  1.00  0.00           C
ATOM   1787  HA  ALA A 117      47.110  60.690  38.460  1.00  0.00           H
ATOM   1788  CB  ALA A 117      48.190  61.400  40.180  1.00  0.00           C
ATOM   1789  HB1 ALA A 117      47.350  61.320  40.900  1.00  0.00           H
ATOM   1790  HB2 ALA A 117      48.160  62.430  39.780  1.00  0.00           H
ATOM   1791  HB3 ALA A 117      49.060  61.050  40.770  1.00  0.00           H
ATOM   1792  C   ALA A 117      49.130  60.380  38.240  1.00  0.00           C
ATOM   1793  O   ALA A 117      50.200  59.810  38.490  1.00  0.00           O
ATOM   1794  N   TYR A 118      48.970  61.020  37.080  1.00  0.00           N
ATOM   1795  HN  TYR A 118      48.120  61.490  36.840  1.00  0.00           H
ATOM   1796  CA  TYR A 118      50.000  60.920  36.040  1.00  0.00           C
ATOM   1797  HA  TYR A 118      50.820  60.320  36.400  1.00  0.00           H
ATOM   1798  CB  TYR A 118      49.340  60.390  34.710  1.00  0.00           C
ATOM   1799  HB1 TYR A 118      50.020  60.250  33.850  1.00  0.00           H
ATOM   1800  HB2 TYR A 118      48.550  61.150  34.520  1.00  0.00           H
ATOM   1801  CG  TYR A 118      48.630  59.050  34.880  1.00  0.00           C
ATOM   1802  CD1 TYR A 118      49.170  58.090  35.720  1.00  0.00           C
ATOM   1803  HD1 TYR A 118      50.120  58.220  36.210  1.00  0.00           H
ATOM   1804  CE1 TYR A 118      48.410  56.890  35.970  1.00  0.00           C
ATOM   1805  HE1 TYR A 118      48.760  56.080  36.590  1.00  0.00           H
ATOM   1806  CZ  TYR A 118      47.160  56.780  35.420  1.00  0.00           C
ATOM   1807  OH  TYR A 118      46.400  55.610  35.620  1.00  0.00           O
ATOM   1808  HH  TYR A 118      45.570  55.820  35.180  1.00  0.00           H
ATOM   1809  CD2 TYR A 118      47.370  58.950  34.350  1.00  0.00           C
ATOM   1810  HD2 TYR A 118      46.950  59.720  33.730  1.00  0.00           H
ATOM   1811  CE2 TYR A 118      46.560  57.850  34.680  1.00  0.00           C
ATOM   1812  HE2 TYR A 118      45.530  57.780  34.370  1.00  0.00           H
ATOM   1813  C   TYR A 118      50.620  62.310  35.830  1.00  0.00           C
ATOM   1814  O   TYR A 118      49.800  63.200  35.460  1.00  0.00           O
ATOM   1815  N   ASN A 119      51.940  62.540  36.180  1.00  0.00           N
ATOM   1816  HN  ASN A 119      52.590  61.850  36.480  1.00  0.00           H
ATOM   1817  CA  ASN A 119      52.660  63.820  36.140  1.00  0.00           C
ATOM   1818  HA  ASN A 119      53.580  63.750  36.700  1.00  0.00           H
ATOM   1819  CB  ASN A 119      52.950  64.270  34.690  1.00  0.00           C
ATOM   1820  HB1 ASN A 119      53.670  65.120  34.600  1.00  0.00           H
ATOM   1821  HB2 ASN A 119      52.010  64.450  34.130  1.00  0.00           H
ATOM   1822  CG  ASN A 119      53.630  63.130  33.920  1.00  0.00           C
ATOM   1823  OD1 ASN A 119      54.410  62.420  34.460  1.00  0.00           O
ATOM   1824  ND2 ASN A 119      53.330  63.030  32.660  1.00  0.00           N
ATOM   1825 1HD2 ASN A 119      53.910  62.510  32.020  1.00  0.00           H
ATOM   1826 2HD2 ASN A 119      52.570  63.590  32.360  1.00  0.00           H
ATOM   1827  C   ASN A 119      51.810  64.970  36.740  1.00  0.00           C
ATOM   1828  O   ASN A 119      51.770  66.020  36.130  1.00  0.00           O
ATOM   1829  N   GLY A 120      51.230  64.720  37.910  1.00  0.00           N
ATOM   1830  HN  GLY A 120      51.260  63.850  38.400  1.00  0.00           H
ATOM   1831  CA  GLY A 120      50.460  65.770  38.580  1.00  0.00           C
ATOM   1832  HA1 GLY A 120      50.660  66.770  38.210  1.00  0.00           H
ATOM   1833  HA2 GLY A 120      50.750  65.650  39.610  1.00  0.00           H
ATOM   1834  C   GLY A 120      48.980  65.640  38.620  1.00  0.00           C
ATOM   1835  O   GLY A 120      48.280  66.210  39.440  1.00  0.00           O
ATOM   1836  N   ARG A 121      48.360  64.840  37.640  1.00  0.00           N
ATOM   1837  HN  ARG A 121      48.900  64.340  36.960  1.00  0.00           H
ATOM   1838  CA  ARG A 121      46.930  64.930  37.390  1.00  0.00           C
ATOM   1839  HA  ARG A 121      46.380  65.690  37.930  1.00  0.00           H
ATOM   1840  CB  ARG A 121      46.700  65.280  35.810  1.00  0.00           C
ATOM   1841  HB1 ARG A 121      45.610  65.270  35.560  1.00  0.00           H
ATOM   1842  HB2 ARG A 121      47.180  64.410  35.310  1.00  0.00           H
ATOM   1843  CG  ARG A 121      47.390  66.540  35.280  1.00  0.00           C
ATOM   1844  HG1 ARG A 121      46.750  67.400  35.570  1.00  0.00           H
ATOM   1845  HG2 ARG A 121      47.200  66.310  34.210  1.00  0.00           H
ATOM   1846  CD  ARG A 121      48.890  66.720  35.380  1.00  0.00           C
ATOM   1847  HD1 ARG A 121      49.510  65.830  35.140  1.00  0.00           H
ATOM   1848  HD2 ARG A 121      49.140  66.930  36.440  1.00  0.00           H
ATOM   1849  NE  ARG A 121      49.260  67.900  34.550  1.00  0.00           N
ATOM   1850  HE  ARG A 121      48.850  68.800  34.710  1.00  0.00           H
ATOM   1851  CZ  ARG A 121      50.210  67.910  33.540  1.00  0.00           C
ATOM   1852  NH1 ARG A 121      50.900  66.950  33.060  1.00  0.00           N
ATOM   1853 1HH1 ARG A 121      51.500  67.260  32.330  1.00  0.00           H
ATOM   1854 2HH1 ARG A 121      50.640  66.010  33.310  1.00  0.00           H
ATOM   1855  NH2 ARG A 121      50.140  69.070  32.820  1.00  0.00           N
ATOM   1856 1HH2 ARG A 121      49.520  69.810  33.080  1.00  0.00           H
ATOM   1857 2HH2 ARG A 121      50.400  68.980  31.860  1.00  0.00           H
ATOM   1858  C   ARG A 121      46.220  63.610  37.730  1.00  0.00           C
ATOM   1859  O   ARG A 121      46.370  62.700  36.880  1.00  0.00           O
ATOM   1860  N   PRO A 122      45.440  63.540  38.870  1.00  0.00           N
ATOM   1861  CD  PRO A 122      45.320  64.550  39.940  1.00  0.00           C
ATOM   1862  HD1 PRO A 122      44.570  65.350  39.770  1.00  0.00           H
ATOM   1863  HD2 PRO A 122      46.340  64.970  40.010  1.00  0.00           H
ATOM   1864  CA  PRO A 122      44.580  62.400  39.120  1.00  0.00           C
ATOM   1865  HA  PRO A 122      45.180  61.520  39.270  1.00  0.00           H
ATOM   1866  CB  PRO A 122      43.940  62.750  40.560  1.00  0.00           C
ATOM   1867  HB1 PRO A 122      43.920  61.880  41.250  1.00  0.00           H
ATOM   1868  HB2 PRO A 122      42.880  63.060  40.460  1.00  0.00           H
ATOM   1869  CG  PRO A 122      44.940  63.760  41.190  1.00  0.00           C
ATOM   1870  HG1 PRO A 122      44.670  64.260  42.140  1.00  0.00           H
ATOM   1871  HG2 PRO A 122      45.800  63.120  41.490  1.00  0.00           H
ATOM   1872  C   PRO A 122      43.580  61.930  38.080  1.00  0.00           C
ATOM   1873  O   PRO A 122      42.780  62.720  37.550  1.00  0.00           O
ATOM   1874  N   GLN A 123      43.550  60.610  37.790  1.00  0.00           N
ATOM   1875  HN  GLN A 123      44.220  59.940  38.100  1.00  0.00           H
ATOM   1876  CA  GLN A 123      42.670  60.020  36.770  1.00  0.00           C
ATOM   1877  HA  GLN A 123      42.020  60.780  36.370  1.00  0.00           H
ATOM   1878  CB  GLN A 123      43.500  59.490  35.540  1.00  0.00           C
ATOM   1879  HB1 GLN A 123      42.770  58.920  34.920  1.00  0.00           H
ATOM   1880  HB2 GLN A 123      44.260  58.770  35.930  1.00  0.00           H
ATOM   1881  CG  GLN A 123      44.150  60.590  34.730  1.00  0.00           C
ATOM   1882  HG1 GLN A 123      44.600  60.090  33.850  1.00  0.00           H
ATOM   1883  HG2 GLN A 123      45.010  61.110  35.190  1.00  0.00           H
ATOM   1884  CD  GLN A 123      43.220  61.570  34.100  1.00  0.00           C
ATOM   1885  OE1 GLN A 123      42.770  61.390  32.950  1.00  0.00           O
ATOM   1886  NE2 GLN A 123      42.930  62.700  34.780  1.00  0.00           N
ATOM   1887 1HE2 GLN A 123      42.430  63.390  34.250  1.00  0.00           H
ATOM   1888 2HE2 GLN A 123      43.030  62.790  35.770  1.00  0.00           H
ATOM   1889  C   GLN A 123      41.820  58.920  37.330  1.00  0.00           C
ATOM   1890  O   GLN A 123      41.050  58.290  36.590  1.00  0.00           O
ATOM   1891  N   GLY A 124      41.950  58.610  38.580  1.00  0.00           N
ATOM   1892  HN  GLY A 124      42.380  59.260  39.200  1.00  0.00           H
ATOM   1893  CA  GLY A 124      41.200  57.550  39.180  1.00  0.00           C
ATOM   1894  HA1 GLY A 124      41.180  56.710  38.500  1.00  0.00           H
ATOM   1895  HA2 GLY A 124      40.220  57.810  39.560  1.00  0.00           H
ATOM   1896  C   GLY A 124      41.860  57.030  40.480  1.00  0.00           C
ATOM   1897  O   GLY A 124      42.840  57.620  40.890  1.00  0.00           O
ATOM   1898  N   ALA A 125      41.220  56.050  41.240  1.00  0.00           N
ATOM   1899  HN  ALA A 125      40.430  55.540  40.880  1.00  0.00           H
ATOM   1900  CA  ALA A 125      41.700  55.650  42.510  1.00  0.00           C
ATOM   1901  HA  ALA A 125      42.770  55.810  42.490  1.00  0.00           H
ATOM   1902  CB  ALA A 125      41.160  56.530  43.660  1.00  0.00           C
ATOM   1903  HB1 ALA A 125      41.750  56.370  44.580  1.00  0.00           H
ATOM   1904  HB2 ALA A 125      40.100  56.210  43.790  1.00  0.00           H
ATOM   1905  HB3 ALA A 125      41.030  57.610  43.470  1.00  0.00           H
ATOM   1906  C   ALA A 125      41.400  54.170  42.670  1.00  0.00           C
ATOM   1907  O   ALA A 125      40.560  53.590  42.000  1.00  0.00           O
ATOM   1908  N   PHE A 126      42.040  53.490  43.600  1.00  0.00           N
ATOM   1909  HN  PHE A 126      42.800  53.950  44.060  1.00  0.00           H
ATOM   1910  CA  PHE A 126      41.930  52.080  43.720  1.00  0.00           C
ATOM   1911  HA  PHE A 126      41.040  51.750  43.210  1.00  0.00           H
ATOM   1912  CB  PHE A 126      43.090  51.310  43.240  1.00  0.00           C
ATOM   1913  HB1 PHE A 126      43.030  50.210  43.370  1.00  0.00           H
ATOM   1914  HB2 PHE A 126      43.930  51.620  43.900  1.00  0.00           H
ATOM   1915  CG  PHE A 126      43.420  51.600  41.790  1.00  0.00           C
ATOM   1916  CD1 PHE A 126      43.050  50.700  40.810  1.00  0.00           C
ATOM   1917  HD1 PHE A 126      42.350  49.900  41.020  1.00  0.00           H
ATOM   1918  CE1 PHE A 126      43.580  50.920  39.490  1.00  0.00           C
ATOM   1919  HE1 PHE A 126      43.220  50.170  38.790  1.00  0.00           H
ATOM   1920  CZ  PHE A 126      44.490  52.010  39.180  1.00  0.00           C
ATOM   1921  HZ  PHE A 126      44.910  52.200  38.200  1.00  0.00           H
ATOM   1922  CD2 PHE A 126      44.310  52.630  41.510  1.00  0.00           C
ATOM   1923  HD2 PHE A 126      44.600  53.250  42.340  1.00  0.00           H
ATOM   1924  CE2 PHE A 126      44.760  52.910  40.180  1.00  0.00           C
ATOM   1925  HE2 PHE A 126      45.420  53.740  40.010  1.00  0.00           H
ATOM   1926  C   PHE A 126      41.750  51.790  45.180  1.00  0.00           C
ATOM   1927  O   PHE A 126      42.420  52.270  46.110  1.00  0.00           O
ATOM   1928  N   HSD A 127      40.750  50.920  45.540  1.00  0.00           N
ATOM   1929  HN  HSD A 127      40.240  50.450  44.820  1.00  0.00           H
ATOM   1930  CA  HSD A 127      40.600  50.330  46.840  1.00  0.00           C
ATOM   1931  HA  HSD A 127      40.780  51.070  47.610  1.00  0.00           H
ATOM   1932  CB  HSD A 127      39.230  49.750  46.900  1.00  0.00           C
ATOM   1933  HB1 HSD A 127      39.000  49.050  46.060  1.00  0.00           H
ATOM   1934  HB2 HSD A 127      38.430  50.510  46.740  1.00  0.00           H
ATOM   1935  ND1 HSD A 127      38.080  49.650  49.210  1.00  0.00           N
ATOM   1936  HD1 HSD A 127      37.860  50.620  49.340  1.00  0.00           H
ATOM   1937  CG  HSD A 127      38.740  49.040  48.200  1.00  0.00           C
ATOM   1938  CE1 HSD A 127      37.820  48.700  50.100  1.00  0.00           C
ATOM   1939  HE1 HSD A 127      37.370  48.960  51.060  1.00  0.00           H
ATOM   1940  NE2 HSD A 127      38.150  47.420  49.700  1.00  0.00           N
ATOM   1941  CD2 HSD A 127      38.790  47.760  48.460  1.00  0.00           C
ATOM   1942  HD2 HSD A 127      39.170  46.950  47.850  1.00  0.00           H
ATOM   1943  C   HSD A 127      41.490  49.100  46.990  1.00  0.00           C
ATOM   1944  O   HSD A 127      41.300  48.180  46.200  1.00  0.00           O
ATOM   1945  N   VAL A 128      42.500  49.040  47.910  1.00  0.00           N
ATOM   1946  HN  VAL A 128      42.700  49.890  48.380  1.00  0.00           H
ATOM   1947  CA  VAL A 128      43.610  48.110  47.990  1.00  0.00           C
ATOM   1948  HA  VAL A 128      43.300  47.240  47.430  1.00  0.00           H
ATOM   1949  CB  VAL A 128      44.920  48.750  47.310  1.00  0.00           C
ATOM   1950  HB  VAL A 128      45.780  48.090  47.530  1.00  0.00           H
ATOM   1951  CG1 VAL A 128      44.710  48.700  45.760  1.00  0.00           C
ATOM   1952 1HG1 VAL A 128      44.000  49.470  45.390  1.00  0.00           H
ATOM   1953 2HG1 VAL A 128      44.370  47.690  45.440  1.00  0.00           H
ATOM   1954 3HG1 VAL A 128      45.730  48.870  45.370  1.00  0.00           H
ATOM   1955  CG2 VAL A 128      45.110  50.190  47.780  1.00  0.00           C
ATOM   1956 1HG2 VAL A 128      46.110  50.480  47.400  1.00  0.00           H
ATOM   1957 2HG2 VAL A 128      45.070  50.270  48.890  1.00  0.00           H
ATOM   1958 3HG2 VAL A 128      44.340  50.820  47.280  1.00  0.00           H
ATOM   1959  C   VAL A 128      43.960  47.640  49.340  1.00  0.00           C
ATOM   1960  O   VAL A 128      43.780  48.350  50.310  1.00  0.00           O
ATOM   1961  N   THR A 129      44.360  46.440  49.570  1.00  0.00           N
ATOM   1962  HN  THR A 129      44.520  45.770  48.850  1.00  0.00           H
ATOM   1963  CA  THR A 129      44.650  45.970  50.950  1.00  0.00           C
ATOM   1964  HA  THR A 129      44.470  46.710  51.710  1.00  0.00           H
ATOM   1965  CB  THR A 129      43.870  44.760  51.430  1.00  0.00           C
ATOM   1966  HB  THR A 129      42.890  44.570  50.940  1.00  0.00           H
ATOM   1967  OG1 THR A 129      43.510  44.920  52.790  1.00  0.00           O
ATOM   1968  HG1 THR A 129      42.780  45.540  52.740  1.00  0.00           H
ATOM   1969  CG2 THR A 129      44.630  43.390  51.200  1.00  0.00           C
ATOM   1970 1HG2 THR A 129      43.850  42.600  51.190  1.00  0.00           H
ATOM   1971 2HG2 THR A 129      45.380  43.130  51.970  1.00  0.00           H
ATOM   1972 3HG2 THR A 129      45.010  43.390  50.150  1.00  0.00           H
ATOM   1973  C   THR A 129      46.170  45.760  50.830  1.00  0.00           C
ATOM   1974  O   THR A 129      46.740  45.250  49.810  1.00  0.00           O
ATOM   1975  N   MET A 130      46.890  46.220  51.900  1.00  0.00           N
ATOM   1976  HN  MET A 130      46.570  46.760  52.670  1.00  0.00           H
ATOM   1977  CA  MET A 130      48.310  45.930  51.850  1.00  0.00           C
ATOM   1978  HA  MET A 130      48.700  46.330  50.920  1.00  0.00           H
ATOM   1979  CB  MET A 130      49.120  46.720  52.930  1.00  0.00           C
ATOM   1980  HB1 MET A 130      48.620  46.560  53.920  1.00  0.00           H
ATOM   1981  HB2 MET A 130      49.180  47.780  52.610  1.00  0.00           H
ATOM   1982  CG  MET A 130      50.640  46.470  52.970  1.00  0.00           C
ATOM   1983  HG1 MET A 130      50.860  45.460  53.370  1.00  0.00           H
ATOM   1984  HG2 MET A 130      51.090  47.160  53.710  1.00  0.00           H
ATOM   1985  SD  MET A 130      51.400  46.650  51.330  1.00  0.00           S
ATOM   1986  CE  MET A 130      51.600  48.480  51.320  1.00  0.00           C
ATOM   1987  HE1 MET A 130      50.620  49.000  51.440  1.00  0.00           H
ATOM   1988  HE2 MET A 130      52.100  48.730  50.360  1.00  0.00           H
ATOM   1989  HE3 MET A 130      52.250  48.840  52.150  1.00  0.00           H
ATOM   1990  C   MET A 130      48.650  44.360  51.960  1.00  0.00           C
ATOM   1991  O   MET A 130      47.980  43.670  52.730  1.00  0.00           O
ATOM   1992  N   ARG A 131      49.540  43.850  51.150  1.00  0.00           N
ATOM   1993  HN  ARG A 131      50.020  44.400  50.480  1.00  0.00           H
ATOM   1994  CA  ARG A 131      49.720  42.490  50.960  1.00  0.00           C
ATOM   1995  HA  ARG A 131      48.900  41.930  51.380  1.00  0.00           H
ATOM   1996  CB  ARG A 131      49.720  42.030  49.480  1.00  0.00           C
ATOM   1997  HB1 ARG A 131      49.890  40.930  49.510  1.00  0.00           H
ATOM   1998  HB2 ARG A 131      50.650  42.420  49.020  1.00  0.00           H
ATOM   1999  CG  ARG A 131      48.450  42.500  48.700  1.00  0.00           C
ATOM   2000  HG1 ARG A 131      48.520  42.090  47.670  1.00  0.00           H
ATOM   2001  HG2 ARG A 131      48.400  43.600  48.580  1.00  0.00           H
ATOM   2002  CD  ARG A 131      47.110  41.970  49.260  1.00  0.00           C
ATOM   2003  HD1 ARG A 131      46.210  42.450  48.820  1.00  0.00           H
ATOM   2004  HD2 ARG A 131      47.010  41.930  50.370  1.00  0.00           H
ATOM   2005  NE  ARG A 131      47.110  40.520  48.900  1.00  0.00           N
ATOM   2006  HE  ARG A 131      47.970  40.040  48.720  1.00  0.00           H
ATOM   2007  CZ  ARG A 131      46.090  39.710  49.100  1.00  0.00           C
ATOM   2008  NH1 ARG A 131      44.870  40.140  49.350  1.00  0.00           N
ATOM   2009 1HH1 ARG A 131      44.730  41.090  49.080  1.00  0.00           H
ATOM   2010 2HH1 ARG A 131      44.080  39.520  49.300  1.00  0.00           H
ATOM   2011  NH2 ARG A 131      46.350  38.410  49.130  1.00  0.00           N
ATOM   2012 1HH2 ARG A 131      45.610  37.840  49.500  1.00  0.00           H
ATOM   2013 2HH2 ARG A 131      47.290  38.070  49.080  1.00  0.00           H
ATOM   2014  C   ARG A 131      50.970  42.010  51.730  1.00  0.00           C
ATOM   2015  O   ARG A 131      51.870  42.820  51.930  1.00  0.00           O
ATOM   2016  N   SER A 132      51.010  40.700  52.210  1.00  0.00           N
ATOM   2017  HN  SER A 132      50.310  40.000  52.070  1.00  0.00           H
ATOM   2018  CA  SER A 132      52.120  40.200  52.910  1.00  0.00           C
ATOM   2019  HA  SER A 132      52.290  40.720  53.850  1.00  0.00           H
ATOM   2020  CB  SER A 132      51.800  38.780  53.600  1.00  0.00           C
ATOM   2021  HB1 SER A 132      50.960  38.930  54.320  1.00  0.00           H
ATOM   2022  HB2 SER A 132      52.670  38.590  54.260  1.00  0.00           H
ATOM   2023  OG  SER A 132      51.600  37.760  52.550  1.00  0.00           O
ATOM   2024  HG1 SER A 132      52.460  37.450  52.260  1.00  0.00           H
ATOM   2025  C   SER A 132      53.350  40.150  52.110  1.00  0.00           C
ATOM   2026  O   SER A 132      54.400  40.150  52.660  1.00  0.00           O
ATOM   2027  N   SER A 133      53.250  40.030  50.760  1.00  0.00           N
ATOM   2028  HN  SER A 133      52.320  39.880  50.420  1.00  0.00           H
ATOM   2029  CA  SER A 133      54.330  40.130  49.870  1.00  0.00           C
ATOM   2030  HA  SER A 133      55.130  39.480  50.190  1.00  0.00           H
ATOM   2031  CB  SER A 133      53.930  39.540  48.460  1.00  0.00           C
ATOM   2032  HB1 SER A 133      53.490  38.540  48.670  1.00  0.00           H
ATOM   2033  HB2 SER A 133      54.760  39.380  47.750  1.00  0.00           H
ATOM   2034  OG  SER A 133      52.820  40.310  47.950  1.00  0.00           O
ATOM   2035  HG1 SER A 133      51.990  39.950  48.260  1.00  0.00           H
ATOM   2036  C   SER A 133      54.870  41.580  49.540  1.00  0.00           C
ATOM   2037  O   SER A 133      55.870  41.720  48.870  1.00  0.00           O
ATOM   2038  N   TYR A 134      54.120  42.590  49.980  1.00  0.00           N
ATOM   2039  HN  TYR A 134      53.370  42.450  50.620  1.00  0.00           H
ATOM   2040  CA  TYR A 134      54.340  44.040  49.790  1.00  0.00           C
ATOM   2041  HA  TYR A 134      53.620  44.480  50.460  1.00  0.00           H
ATOM   2042  CB  TYR A 134      55.630  44.520  50.460  1.00  0.00           C
ATOM   2043  HB1 TYR A 134      55.710  45.630  50.380  1.00  0.00           H
ATOM   2044  HB2 TYR A 134      56.490  44.000  49.980  1.00  0.00           H
ATOM   2045  CG  TYR A 134      55.490  44.100  51.930  1.00  0.00           C
ATOM   2046  CD1 TYR A 134      56.320  43.120  52.480  1.00  0.00           C
ATOM   2047  HD1 TYR A 134      57.040  42.520  51.950  1.00  0.00           H
ATOM   2048  CE1 TYR A 134      56.270  42.940  53.850  1.00  0.00           C
ATOM   2049  HE1 TYR A 134      56.960  42.180  54.160  1.00  0.00           H
ATOM   2050  CZ  TYR A 134      55.380  43.610  54.700  1.00  0.00           C
ATOM   2051  OH  TYR A 134      55.060  43.270  56.070  1.00  0.00           O
ATOM   2052  HH  TYR A 134      55.260  42.350  56.280  1.00  0.00           H
ATOM   2053  CD2 TYR A 134      54.660  44.890  52.800  1.00  0.00           C
ATOM   2054  HD2 TYR A 134      54.000  45.580  52.310  1.00  0.00           H
ATOM   2055  CE2 TYR A 134      54.560  44.630  54.130  1.00  0.00           C
ATOM   2056  HE2 TYR A 134      53.920  45.180  54.810  1.00  0.00           H
ATOM   2057  C   TYR A 134      54.070  44.610  48.360  1.00  0.00           C
ATOM   2058  O   TYR A 134      54.710  45.540  47.880  1.00  0.00           O
ATOM   2059  N   THR A 135      53.010  44.040  47.710  1.00  0.00           N
ATOM   2060  HN  THR A 135      52.380  43.380  48.110  1.00  0.00           H
ATOM   2061  CA  THR A 135      52.670  44.350  46.350  1.00  0.00           C
ATOM   2062  HA  THR A 135      53.270  45.190  46.040  1.00  0.00           H
ATOM   2063  CB  THR A 135      52.760  43.140  45.450  1.00  0.00           C
ATOM   2064  HB  THR A 135      52.340  43.460  44.470  1.00  0.00           H
ATOM   2065  OG1 THR A 135      52.110  41.940  45.920  1.00  0.00           O
ATOM   2066  HG1 THR A 135      52.630  41.690  46.690  1.00  0.00           H
ATOM   2067  CG2 THR A 135      54.240  42.720  45.220  1.00  0.00           C
ATOM   2068 1HG2 THR A 135      54.710  42.350  46.150  1.00  0.00           H
ATOM   2069 2HG2 THR A 135      54.860  43.560  44.830  1.00  0.00           H
ATOM   2070 3HG2 THR A 135      54.280  41.890  44.490  1.00  0.00           H
ATOM   2071  C   THR A 135      51.280  44.890  46.480  1.00  0.00           C
ATOM   2072  O   THR A 135      50.390  44.320  47.140  1.00  0.00           O
ATOM   2073  N   ILE A 136      51.030  46.010  45.750  1.00  0.00           N
ATOM   2074  HN  ILE A 136      51.740  46.590  45.340  1.00  0.00           H
ATOM   2075  CA  ILE A 136      49.780  46.690  45.750  1.00  0.00           C
ATOM   2076  HA  ILE A 136      49.210  46.300  46.580  1.00  0.00           H
ATOM   2077  CB  ILE A 136      49.900  48.110  46.170  1.00  0.00           C
ATOM   2078  HB  ILE A 136      50.660  48.590  45.510  1.00  0.00           H
ATOM   2079  CG2 ILE A 136      48.650  48.980  45.960  1.00  0.00           C
ATOM   2080 1HG2 ILE A 136      48.710  50.020  46.350  1.00  0.00           H
ATOM   2081 2HG2 ILE A 136      47.660  48.510  46.140  1.00  0.00           H
ATOM   2082 3HG2 ILE A 136      48.600  49.020  44.860  1.00  0.00           H
ATOM   2083  CG1 ILE A 136      50.390  48.280  47.600  1.00  0.00           C
ATOM   2084 1HG1 ILE A 136      50.500  49.350  47.890  1.00  0.00           H
ATOM   2085 2HG1 ILE A 136      51.380  47.790  47.700  1.00  0.00           H
ATOM   2086  CD  ILE A 136      49.350  47.800  48.600  1.00  0.00           C
ATOM   2087  HD1 ILE A 136      48.350  48.250  48.470  1.00  0.00           H
ATOM   2088  HD2 ILE A 136      49.710  48.240  49.550  1.00  0.00           H
ATOM   2089  HD3 ILE A 136      49.300  46.690  48.720  1.00  0.00           H
ATOM   2090  C   ILE A 136      49.090  46.450  44.450  1.00  0.00           C
ATOM   2091  O   ILE A 136      49.640  46.540  43.340  1.00  0.00           O
ATOM   2092  N   LYS A 137      47.760  46.140  44.480  1.00  0.00           N
ATOM   2093  HN  LYS A 137      47.290  46.010  45.350  1.00  0.00           H
ATOM   2094  CA  LYS A 137      46.960  45.750  43.350  1.00  0.00           C
ATOM   2095  HA  LYS A 137      47.670  45.310  42.670  1.00  0.00           H
ATOM   2096  CB  LYS A 137      45.910  44.720  43.830  1.00  0.00           C
ATOM   2097  HB1 LYS A 137      45.320  44.380  42.960  1.00  0.00           H
ATOM   2098  HB2 LYS A 137      45.170  45.180  44.520  1.00  0.00           H
ATOM   2099  CG  LYS A 137      46.540  43.430  44.360  1.00  0.00           C
ATOM   2100  HG1 LYS A 137      47.040  43.710  45.310  1.00  0.00           H
ATOM   2101  HG2 LYS A 137      47.280  42.980  43.660  1.00  0.00           H
ATOM   2102  CD  LYS A 137      45.490  42.350  44.500  1.00  0.00           C
ATOM   2103  HD1 LYS A 137      44.900  42.200  43.570  1.00  0.00           H
ATOM   2104  HD2 LYS A 137      44.730  42.830  45.150  1.00  0.00           H
ATOM   2105  CE  LYS A 137      45.910  41.100  45.180  1.00  0.00           C
ATOM   2106  HE1 LYS A 137      46.350  41.330  46.180  1.00  0.00           H
ATOM   2107  HE2 LYS A 137      46.630  40.600  44.490  1.00  0.00           H
ATOM   2108  NZ  LYS A 137      44.780  40.180  45.320  1.00  0.00           N
ATOM   2109  HZ1 LYS A 137      44.220  40.600  46.080  1.00  0.00           H
ATOM   2110  HZ2 LYS A 137      45.310  39.350  45.660  1.00  0.00           H
ATOM   2111  HZ3 LYS A 137      44.240  39.990  44.450  1.00  0.00           H
ATOM   2112  C   LYS A 137      46.360  46.890  42.600  1.00  0.00           C
ATOM   2113  O   LYS A 137      46.240  48.000  43.140  1.00  0.00           O
ATOM   2114  N   GLY A 138      46.090  46.640  41.250  1.00  0.00           N
ATOM   2115  HN  GLY A 138      46.230  45.740  40.840  1.00  0.00           H
ATOM   2116  CA  GLY A 138      45.760  47.630  40.240  1.00  0.00           C
ATOM   2117  HA1 GLY A 138      45.200  48.480  40.600  1.00  0.00           H
ATOM   2118  HA2 GLY A 138      45.210  47.080  39.500  1.00  0.00           H
ATOM   2119  C   GLY A 138      47.020  48.240  39.620  1.00  0.00           C
ATOM   2120  O   GLY A 138      48.120  48.120  40.120  1.00  0.00           O
ATOM   2121  N   SER A 139      46.840  48.770  38.390  1.00  0.00           N
ATOM   2122  HN  SER A 139      45.910  48.800  38.010  1.00  0.00           H
ATOM   2123  CA  SER A 139      47.870  49.090  37.540  1.00  0.00           C
ATOM   2124  HA  SER A 139      48.800  49.120  38.090  1.00  0.00           H
ATOM   2125  CB  SER A 139      47.860  48.150  36.240  1.00  0.00           C
ATOM   2126  HB1 SER A 139      46.840  48.100  35.820  1.00  0.00           H
ATOM   2127  HB2 SER A 139      48.150  47.130  36.570  1.00  0.00           H
ATOM   2128  OG  SER A 139      48.880  48.480  35.250  1.00  0.00           O
ATOM   2129  HG1 SER A 139      48.380  48.860  34.520  1.00  0.00           H
ATOM   2130  C   SER A 139      47.750  50.560  37.060  1.00  0.00           C
ATOM   2131  O   SER A 139      46.650  51.090  36.910  1.00  0.00           O
ATOM   2132  N   PHE A 140      48.940  51.180  36.850  1.00  0.00           N
ATOM   2133  HN  PHE A 140      49.790  50.720  37.090  1.00  0.00           H
ATOM   2134  CA  PHE A 140      49.150  52.590  36.500  1.00  0.00           C
ATOM   2135  HA  PHE A 140      48.200  53.080  36.670  1.00  0.00           H
ATOM   2136  CB  PHE A 140      50.200  53.400  37.280  1.00  0.00           C
ATOM   2137  HB1 PHE A 140      50.260  54.460  36.960  1.00  0.00           H
ATOM   2138  HB2 PHE A 140      51.130  52.810  37.110  1.00  0.00           H
ATOM   2139  CG  PHE A 140      50.000  53.430  38.740  1.00  0.00           C
ATOM   2140  CD1 PHE A 140      51.160  53.250  39.590  1.00  0.00           C
ATOM   2141  HD1 PHE A 140      52.120  53.250  39.090  1.00  0.00           H
ATOM   2142  CE1 PHE A 140      51.040  53.300  40.990  1.00  0.00           C
ATOM   2143  HE1 PHE A 140      51.940  53.180  41.590  1.00  0.00           H
ATOM   2144  CZ  PHE A 140      49.750  53.330  41.580  1.00  0.00           C
ATOM   2145  HZ  PHE A 140      49.660  53.310  42.660  1.00  0.00           H
ATOM   2146  CD2 PHE A 140      48.770  53.650  39.380  1.00  0.00           C
ATOM   2147  HD2 PHE A 140      47.910  53.730  38.730  1.00  0.00           H
ATOM   2148  CE2 PHE A 140      48.650  53.570  40.730  1.00  0.00           C
ATOM   2149  HE2 PHE A 140      47.650  53.640  41.130  1.00  0.00           H
ATOM   2150  C   PHE A 140      49.280  52.760  35.020  1.00  0.00           C
ATOM   2151  O   PHE A 140      49.560  51.800  34.330  1.00  0.00           O
ATOM   2152  N   LEU A 141      49.130  53.970  34.530  1.00  0.00           N
ATOM   2153  HN  LEU A 141      48.760  54.710  35.080  1.00  0.00           H
ATOM   2154  CA  LEU A 141      49.580  54.460  33.170  1.00  0.00           C
ATOM   2155  HA  LEU A 141      49.920  53.600  32.610  1.00  0.00           H
ATOM   2156  CB  LEU A 141      48.420  55.230  32.500  1.00  0.00           C
ATOM   2157  HB1 LEU A 141      48.740  55.530  31.470  1.00  0.00           H
ATOM   2158  HB2 LEU A 141      48.250  56.140  33.110  1.00  0.00           H
ATOM   2159  CG  LEU A 141      47.160  54.350  32.330  1.00  0.00           C
ATOM   2160  HG  LEU A 141      46.820  53.850  33.260  1.00  0.00           H
ATOM   2161  CD1 LEU A 141      46.160  55.280  31.750  1.00  0.00           C
ATOM   2162 1HD1 LEU A 141      46.030  56.120  32.460  1.00  0.00           H
ATOM   2163 2HD1 LEU A 141      45.260  54.690  31.480  1.00  0.00           H
ATOM   2164 3HD1 LEU A 141      46.630  55.640  30.810  1.00  0.00           H
ATOM   2165  CD2 LEU A 141      47.300  53.240  31.220  1.00  0.00           C
ATOM   2166 1HD2 LEU A 141      47.270  53.670  30.200  1.00  0.00           H
ATOM   2167 2HD2 LEU A 141      46.500  52.470  31.240  1.00  0.00           H
ATOM   2168 3HD2 LEU A 141      48.230  52.630  31.280  1.00  0.00           H
ATOM   2169  C   LEU A 141      50.790  55.390  33.450  1.00  0.00           C
ATOM   2170  O   LEU A 141      51.170  55.700  34.600  1.00  0.00           O
ATOM   2171  N   CYS A 142      51.550  55.850  32.370  1.00  0.00           N
ATOM   2172  HN  CYS A 142      51.150  55.560  31.500  1.00  0.00           H
ATOM   2173  CA  CYS A 142      52.850  56.600  32.480  1.00  0.00           C
ATOM   2174  HA  CYS A 142      53.590  56.020  33.010  1.00  0.00           H
ATOM   2175  CB  CYS A 142      53.460  56.820  31.050  1.00  0.00           C
ATOM   2176  HB1 CYS A 142      52.700  57.340  30.430  1.00  0.00           H
ATOM   2177  HB2 CYS A 142      53.490  55.770  30.670  1.00  0.00           H
ATOM   2178  SG  CYS A 142      55.170  57.500  30.750  1.00  0.00           S
ATOM   2179  HG1 CYS A 142      54.940  58.690  31.300  1.00  0.00           H
ATOM   2180  C   CYS A 142      52.830  57.870  33.220  1.00  0.00           C
ATOM   2181  O   CYS A 142      51.950  58.710  33.190  1.00  0.00           O
ATOM   2182  N   GLY A 143      54.010  58.140  33.970  1.00  0.00           N
ATOM   2183  HN  GLY A 143      54.790  57.510  34.010  1.00  0.00           H
ATOM   2184  CA  GLY A 143      54.100  59.390  34.720  1.00  0.00           C
ATOM   2185  HA1 GLY A 143      53.410  60.100  34.310  1.00  0.00           H
ATOM   2186  HA2 GLY A 143      55.120  59.750  34.720  1.00  0.00           H
ATOM   2187  C   GLY A 143      53.700  59.190  36.180  1.00  0.00           C
ATOM   2188  O   GLY A 143      53.350  60.100  36.900  1.00  0.00           O
ATOM   2189  N   SER A 144      53.780  57.930  36.650  1.00  0.00           N
ATOM   2190  HN  SER A 144      54.150  57.230  36.040  1.00  0.00           H
ATOM   2191  CA  SER A 144      53.100  57.590  37.860  1.00  0.00           C
ATOM   2192  HA  SER A 144      52.410  58.340  38.220  1.00  0.00           H
ATOM   2193  CB  SER A 144      52.070  56.490  37.580  1.00  0.00           C
ATOM   2194  HB1 SER A 144      51.340  56.970  36.900  1.00  0.00           H
ATOM   2195  HB2 SER A 144      51.620  56.140  38.540  1.00  0.00           H
ATOM   2196  OG  SER A 144      52.700  55.450  36.890  1.00  0.00           O
ATOM   2197  HG1 SER A 144      52.480  55.510  35.960  1.00  0.00           H
ATOM   2198  C   SER A 144      53.950  57.280  39.130  1.00  0.00           C
ATOM   2199  O   SER A 144      53.510  56.920  40.220  1.00  0.00           O
ATOM   2200  N   CYM A 145      55.320  57.420  39.020  1.00  0.00           N
ATOM   2201  HN  CYM A 145      55.810  57.600  38.170  1.00  0.00           H
ATOM   2202  CA  CYM A 145      56.110  57.580  40.250  1.00  0.00           C
ATOM   2203  HA  CYM A 145      55.920  56.720  40.870  1.00  0.00           H
ATOM   2204  CB  CYM A 145      57.590  57.560  39.930  1.00  0.00           C
ATOM   2205  HB1 CYM A 145      58.110  57.750  40.890  1.00  0.00           H
ATOM   2206  HB2 CYM A 145      57.780  58.470  39.330  1.00  0.00           H
ATOM   2207  SG  CYM A 145      58.190  55.990  39.120  1.00  0.00           S
ATOM   2208  C   CYM A 145      55.610  58.800  41.130  1.00  0.00           C
ATOM   2209  O   CYM A 145      55.090  59.800  40.590  1.00  0.00           O
ATOM   2210  N   GLY A 146      55.750  58.690  42.430  1.00  0.00           N
ATOM   2211  HN  GLY A 146      56.080  57.850  42.860  1.00  0.00           H
ATOM   2212  CA  GLY A 146      55.170  59.630  43.380  1.00  0.00           C
ATOM   2213  HA1 GLY A 146      55.310  60.670  43.120  1.00  0.00           H
ATOM   2214  HA2 GLY A 146      55.680  59.450  44.320  1.00  0.00           H
ATOM   2215  C   GLY A 146      53.710  59.520  43.760  1.00  0.00           C
ATOM   2216  O   GLY A 146      53.220  60.330  44.590  1.00  0.00           O
ATOM   2217  N   SER A 147      53.050  58.500  43.140  1.00  0.00           N
ATOM   2218  HN  SER A 147      53.420  58.160  42.280  1.00  0.00           H
ATOM   2219  CA  SER A 147      51.620  58.460  43.340  1.00  0.00           C
ATOM   2220  HA  SER A 147      51.320  59.490  43.400  1.00  0.00           H
ATOM   2221  CB  SER A 147      50.810  57.790  42.200  1.00  0.00           C
ATOM   2222  HB1 SER A 147      50.820  56.680  42.180  1.00  0.00           H
ATOM   2223  HB2 SER A 147      51.240  58.060  41.210  1.00  0.00           H
ATOM   2224  OG  SER A 147      49.460  58.240  42.210  1.00  0.00           O
ATOM   2225  HG1 SER A 147      48.900  57.520  42.510  1.00  0.00           H
ATOM   2226  C   SER A 147      51.230  57.860  44.740  1.00  0.00           C
ATOM   2227  O   SER A 147      51.730  56.900  45.240  1.00  0.00           O
ATOM   2228  N   VAL A 148      50.240  58.630  45.430  1.00  0.00           N
ATOM   2229  HN  VAL A 148      49.940  59.470  44.980  1.00  0.00           H
ATOM   2230  CA  VAL A 148      49.970  58.560  46.830  1.00  0.00           C
ATOM   2231  HA  VAL A 148      50.820  58.240  47.410  1.00  0.00           H
ATOM   2232  CB  VAL A 148      49.530  59.960  47.430  1.00  0.00           C
ATOM   2233  HB  VAL A 148      49.430  59.790  48.520  1.00  0.00           H
ATOM   2234  CG1 VAL A 148      50.690  60.940  47.350  1.00  0.00           C
ATOM   2235 1HG1 VAL A 148      51.540  60.660  48.010  1.00  0.00           H
ATOM   2236 2HG1 VAL A 148      50.310  61.940  47.660  1.00  0.00           H
ATOM   2237 3HG1 VAL A 148      50.960  61.050  46.270  1.00  0.00           H
ATOM   2238  CG2 VAL A 148      48.200  60.380  46.820  1.00  0.00           C
ATOM   2239 1HG2 VAL A 148      48.280  60.370  45.720  1.00  0.00           H
ATOM   2240 2HG2 VAL A 148      47.840  61.420  47.030  1.00  0.00           H
ATOM   2241 3HG2 VAL A 148      47.250  59.860  47.050  1.00  0.00           H
ATOM   2242  C   VAL A 148      48.920  57.560  47.070  1.00  0.00           C
ATOM   2243  O   VAL A 148      47.990  57.430  46.340  1.00  0.00           O
ATOM   2244  N   GLY A 149      49.000  56.920  48.300  1.00  0.00           N
ATOM   2245  HN  GLY A 149      49.880  56.950  48.760  1.00  0.00           H
ATOM   2246  CA  GLY A 149      47.860  56.420  48.990  1.00  0.00           C
ATOM   2247  HA1 GLY A 149      47.800  55.350  48.960  1.00  0.00           H
ATOM   2248  HA2 GLY A 149      46.960  56.850  48.580  1.00  0.00           H
ATOM   2249  C   GLY A 149      47.870  56.760  50.440  1.00  0.00           C
ATOM   2250  O   GLY A 149      48.910  57.150  51.070  1.00  0.00           O
ATOM   2251  N   TYR A 150      46.640  56.730  51.010  1.00  0.00           N
ATOM   2252  HN  TYR A 150      45.860  56.260  50.610  1.00  0.00           H
ATOM   2253  CA  TYR A 150      46.360  57.310  52.330  1.00  0.00           C
ATOM   2254  HA  TYR A 150      47.200  57.250  53.010  1.00  0.00           H
ATOM   2255  CB  TYR A 150      46.140  58.830  52.210  1.00  0.00           C
ATOM   2256  HB1 TYR A 150      47.050  59.330  51.800  1.00  0.00           H
ATOM   2257  HB2 TYR A 150      45.940  59.280  53.200  1.00  0.00           H
ATOM   2258  CG  TYR A 150      44.990  59.290  51.340  1.00  0.00           C
ATOM   2259  CD1 TYR A 150      45.300  59.480  49.920  1.00  0.00           C
ATOM   2260  HD1 TYR A 150      46.220  59.040  49.570  1.00  0.00           H
ATOM   2261  CE1 TYR A 150      44.330  59.910  48.990  1.00  0.00           C
ATOM   2262  HE1 TYR A 150      44.400  59.920  47.910  1.00  0.00           H
ATOM   2263  CZ  TYR A 150      43.020  60.250  49.490  1.00  0.00           C
ATOM   2264  OH  TYR A 150      42.000  60.740  48.530  1.00  0.00           O
ATOM   2265  HH  TYR A 150      41.140  60.810  48.940  1.00  0.00           H
ATOM   2266  CD2 TYR A 150      43.700  59.640  51.730  1.00  0.00           C
ATOM   2267  HD2 TYR A 150      43.420  59.570  52.770  1.00  0.00           H
ATOM   2268  CE2 TYR A 150      42.710  60.100  50.830  1.00  0.00           C
ATOM   2269  HE2 TYR A 150      41.760  60.400  51.260  1.00  0.00           H
ATOM   2270  C   TYR A 150      45.080  56.670  52.870  1.00  0.00           C
ATOM   2271  O   TYR A 150      44.540  55.780  52.280  1.00  0.00           O
ATOM   2272  N   VAL A 151      44.690  57.040  54.130  1.00  0.00           N
ATOM   2273  HN  VAL A 151      45.290  57.590  54.700  1.00  0.00           H
ATOM   2274  CA  VAL A 151      43.450  56.620  54.670  1.00  0.00           C
ATOM   2275  HA  VAL A 151      42.750  56.460  53.860  1.00  0.00           H
ATOM   2276  CB  VAL A 151      43.570  55.370  55.570  1.00  0.00           C
ATOM   2277  HB  VAL A 151      43.960  54.650  54.830  1.00  0.00           H
ATOM   2278  CG1 VAL A 151      44.440  55.460  56.810  1.00  0.00           C
ATOM   2279 1HG1 VAL A 151      44.260  56.300  57.520  1.00  0.00           H
ATOM   2280 2HG1 VAL A 151      45.480  55.460  56.420  1.00  0.00           H
ATOM   2281 3HG1 VAL A 151      44.310  54.510  57.370  1.00  0.00           H
ATOM   2282  CG2 VAL A 151      42.230  54.900  56.060  1.00  0.00           C
ATOM   2283 1HG2 VAL A 151      41.640  55.540  56.750  1.00  0.00           H
ATOM   2284 2HG2 VAL A 151      42.300  53.910  56.570  1.00  0.00           H
ATOM   2285 3HG2 VAL A 151      41.550  54.680  55.200  1.00  0.00           H
ATOM   2286  C   VAL A 151      42.920  57.770  55.530  1.00  0.00           C
ATOM   2287  O   VAL A 151      43.670  58.470  56.150  1.00  0.00           O
ATOM   2288  N   LEU A 152      41.590  58.020  55.370  1.00  0.00           N
ATOM   2289  HN  LEU A 152      41.100  57.590  54.620  1.00  0.00           H
ATOM   2290  CA  LEU A 152      40.900  58.980  56.140  1.00  0.00           C
ATOM   2291  HA  LEU A 152      41.520  59.830  56.350  1.00  0.00           H
ATOM   2292  CB  LEU A 152      39.760  59.650  55.350  1.00  0.00           C
ATOM   2293  HB1 LEU A 152      39.150  58.830  54.890  1.00  0.00           H
ATOM   2294  HB2 LEU A 152      40.070  60.280  54.490  1.00  0.00           H
ATOM   2295  CG  LEU A 152      38.890  60.540  56.260  1.00  0.00           C
ATOM   2296  HG  LEU A 152      38.550  59.900  57.100  1.00  0.00           H
ATOM   2297  CD1 LEU A 152      39.720  61.670  56.990  1.00  0.00           C
ATOM   2298 1HD1 LEU A 152      40.080  62.480  56.310  1.00  0.00           H
ATOM   2299 2HD1 LEU A 152      40.570  61.340  57.620  1.00  0.00           H
ATOM   2300 3HD1 LEU A 152      39.070  62.300  57.650  1.00  0.00           H
ATOM   2301  CD2 LEU A 152      37.610  61.130  55.630  1.00  0.00           C
ATOM   2302 1HD2 LEU A 152      36.890  61.480  56.410  1.00  0.00           H
ATOM   2303 2HD2 LEU A 152      37.210  60.230  55.120  1.00  0.00           H
ATOM   2304 3HD2 LEU A 152      37.830  61.890  54.850  1.00  0.00           H
ATOM   2305  C   LEU A 152      40.510  58.390  57.540  1.00  0.00           C
ATOM   2306  O   LEU A 152      39.790  57.380  57.640  1.00  0.00           O
ATOM   2307  N   THR A 153      40.960  58.980  58.640  1.00  0.00           N
ATOM   2308  HN  THR A 153      41.490  59.830  58.640  1.00  0.00           H
ATOM   2309  CA  THR A 153      40.680  58.510  59.940  1.00  0.00           C
ATOM   2310  HA  THR A 153      39.820  57.860  59.930  1.00  0.00           H
ATOM   2311  CB  THR A 153      41.740  57.440  60.420  1.00  0.00           C
ATOM   2312  HB  THR A 153      41.690  56.520  59.800  1.00  0.00           H
ATOM   2313  OG1 THR A 153      41.440  57.040  61.760  1.00  0.00           O
ATOM   2314  HG1 THR A 153      40.610  56.570  61.800  1.00  0.00           H
ATOM   2315  CG2 THR A 153      43.160  58.010  60.250  1.00  0.00           C
ATOM   2316 1HG2 THR A 153      43.360  58.810  60.990  1.00  0.00           H
ATOM   2317 2HG2 THR A 153      43.330  58.400  59.220  1.00  0.00           H
ATOM   2318 3HG2 THR A 153      43.860  57.190  60.520  1.00  0.00           H
ATOM   2319  C   THR A 153      40.380  59.690  60.900  1.00  0.00           C
ATOM   2320  O   THR A 153      41.230  60.510  61.150  1.00  0.00           O
ATOM   2321  N   GLY A 154      39.100  59.730  61.480  1.00  0.00           N
ATOM   2322  HN  GLY A 154      38.450  59.010  61.270  1.00  0.00           H
ATOM   2323  CA  GLY A 154      38.520  60.930  62.100  1.00  0.00           C
ATOM   2324  HA1 GLY A 154      39.130  61.200  62.950  1.00  0.00           H
ATOM   2325  HA2 GLY A 154      37.550  60.570  62.440  1.00  0.00           H
ATOM   2326  C   GLY A 154      38.420  62.000  61.150  1.00  0.00           C
ATOM   2327  O   GLY A 154      37.640  61.950  60.240  1.00  0.00           O
ATOM   2328  N   ASP A 155      39.110  63.130  61.440  1.00  0.00           N
ATOM   2329  HN  ASP A 155      39.590  63.280  62.300  1.00  0.00           H
ATOM   2330  CA  ASP A 155      38.960  64.380  60.660  1.00  0.00           C
ATOM   2331  HA  ASP A 155      38.380  64.110  59.780  1.00  0.00           H
ATOM   2332  CB  ASP A 155      38.320  65.580  61.520  1.00  0.00           C
ATOM   2333  HB1 ASP A 155      37.260  65.420  61.780  1.00  0.00           H
ATOM   2334  HB2 ASP A 155      38.370  66.470  60.860  1.00  0.00           H
ATOM   2335  CG  ASP A 155      39.170  65.890  62.760  1.00  0.00           C
ATOM   2336  OD1 ASP A 155      38.640  66.330  63.820  1.00  0.00           O
ATOM   2337  OD2 ASP A 155      40.380  65.860  62.680  1.00  0.00           O
ATOM   2338  C   ASP A 155      40.340  64.660  60.000  1.00  0.00           C
ATOM   2339  O   ASP A 155      40.500  65.640  59.350  1.00  0.00           O
ATOM   2340  N   SER A 156      41.290  63.710  60.160  1.00  0.00           N
ATOM   2341  HN  SER A 156      41.070  62.840  60.610  1.00  0.00           H
ATOM   2342  CA  SER A 156      42.720  63.830  59.700  1.00  0.00           C
ATOM   2343  HA  SER A 156      42.900  64.820  59.290  1.00  0.00           H
ATOM   2344  CB  SER A 156      43.840  63.520  60.790  1.00  0.00           C
ATOM   2345  HB1 SER A 156      43.840  64.490  61.340  1.00  0.00           H
ATOM   2346  HB2 SER A 156      44.800  63.380  60.260  1.00  0.00           H
ATOM   2347  OG  SER A 156      43.740  62.320  61.600  1.00  0.00           O
ATOM   2348  HG1 SER A 156      43.050  61.850  61.120  1.00  0.00           H
ATOM   2349  C   SER A 156      42.990  62.750  58.660  1.00  0.00           C
ATOM   2350  O   SER A 156      42.630  61.610  58.790  1.00  0.00           O
ATOM   2351  N   VAL A 157      43.490  63.180  57.500  1.00  0.00           N
ATOM   2352  HN  VAL A 157      43.730  64.120  57.260  1.00  0.00           H
ATOM   2353  CA  VAL A 157      43.980  62.230  56.590  1.00  0.00           C
ATOM   2354  HA  VAL A 157      43.330  61.380  56.750  1.00  0.00           H
ATOM   2355  CB  VAL A 157      44.020  62.680  55.120  1.00  0.00           C
ATOM   2356  HB  VAL A 157      44.400  63.680  54.840  1.00  0.00           H
ATOM   2357  CG1 VAL A 157      44.820  61.710  54.140  1.00  0.00           C
ATOM   2358 1HG1 VAL A 157      44.720  60.630  54.390  1.00  0.00           H
ATOM   2359 2HG1 VAL A 157      45.890  61.970  54.260  1.00  0.00           H
ATOM   2360 3HG1 VAL A 157      44.510  62.030  53.120  1.00  0.00           H
ATOM   2361  CG2 VAL A 157      42.520  62.660  54.760  1.00  0.00           C
ATOM   2362 1HG2 VAL A 157      42.210  61.610  54.570  1.00  0.00           H
ATOM   2363 2HG2 VAL A 157      42.460  63.020  53.710  1.00  0.00           H
ATOM   2364 3HG2 VAL A 157      41.980  63.330  55.470  1.00  0.00           H
ATOM   2365  C   VAL A 157      45.270  61.690  57.060  1.00  0.00           C
ATOM   2366  O   VAL A 157      46.160  62.450  57.400  1.00  0.00           O
ATOM   2367  N   LYS A 158      45.460  60.360  57.080  1.00  0.00           N
ATOM   2368  HN  LYS A 158      44.610  59.850  56.910  1.00  0.00           H
ATOM   2369  CA  LYS A 158      46.690  59.680  57.230  1.00  0.00           C
ATOM   2370  HA  LYS A 158      47.380  60.390  57.660  1.00  0.00           H
ATOM   2371  CB  LYS A 158      46.590  58.610  58.230  1.00  0.00           C
ATOM   2372  HB1 LYS A 158      45.890  57.840  57.830  1.00  0.00           H
ATOM   2373  HB2 LYS A 158      46.060  59.010  59.120  1.00  0.00           H
ATOM   2374  CG  LYS A 158      47.940  58.000  58.580  1.00  0.00           C
ATOM   2375  HG1 LYS A 158      48.630  58.800  58.930  1.00  0.00           H
ATOM   2376  HG2 LYS A 158      48.410  57.560  57.670  1.00  0.00           H
ATOM   2377  CD  LYS A 158      47.730  56.890  59.600  1.00  0.00           C
ATOM   2378  HD1 LYS A 158      48.740  56.550  59.900  1.00  0.00           H
ATOM   2379  HD2 LYS A 158      47.290  55.970  59.140  1.00  0.00           H
ATOM   2380  CE  LYS A 158      46.920  57.380  60.800  1.00  0.00           C
ATOM   2381  HE1 LYS A 158      45.840  57.560  60.600  1.00  0.00           H
ATOM   2382  HE2 LYS A 158      47.340  58.270  61.320  1.00  0.00           H
ATOM   2383  NZ  LYS A 158      46.910  56.280  61.850  1.00  0.00           N
ATOM   2384  HZ1 LYS A 158      47.860  56.230  62.250  1.00  0.00           H
ATOM   2385  HZ2 LYS A 158      46.580  55.390  61.420  1.00  0.00           H
ATOM   2386  HZ3 LYS A 158      46.220  56.490  62.600  1.00  0.00           H
ATOM   2387  C   LYS A 158      47.340  59.320  55.950  1.00  0.00           C
ATOM   2388  O   LYS A 158      46.880  58.460  55.220  1.00  0.00           O
ATOM   2389  N   PHE A 159      48.520  59.980  55.540  1.00  0.00           N
ATOM   2390  HN  PHE A 159      48.870  60.660  56.180  1.00  0.00           H
ATOM   2391  CA  PHE A 159      49.330  59.640  54.380  1.00  0.00           C
ATOM   2392  HA  PHE A 159      48.680  59.290  53.590  1.00  0.00           H
ATOM   2393  CB  PHE A 159      50.070  60.900  53.790  1.00  0.00           C
ATOM   2394  HB1 PHE A 159      51.000  60.640  53.240  1.00  0.00           H
ATOM   2395  HB2 PHE A 159      50.210  61.460  54.740  1.00  0.00           H
ATOM   2396  CG  PHE A 159      49.090  61.680  52.940  1.00  0.00           C
ATOM   2397  CD1 PHE A 159      48.830  61.270  51.660  1.00  0.00           C
ATOM   2398  HD1 PHE A 159      49.130  60.270  51.390  1.00  0.00           H
ATOM   2399  CE1 PHE A 159      48.200  62.060  50.700  1.00  0.00           C
ATOM   2400  HE1 PHE A 159      48.030  61.690  49.700  1.00  0.00           H
ATOM   2401  CZ  PHE A 159      47.860  63.370  51.130  1.00  0.00           C
ATOM   2402  HZ  PHE A 159      47.330  64.130  50.570  1.00  0.00           H
ATOM   2403  CD2 PHE A 159      48.600  62.880  53.430  1.00  0.00           C
ATOM   2404  HD2 PHE A 159      48.620  63.220  54.450  1.00  0.00           H
ATOM   2405  CE2 PHE A 159      47.960  63.740  52.450  1.00  0.00           C
ATOM   2406  HE2 PHE A 159      47.580  64.700  52.780  1.00  0.00           H
ATOM   2407  C   PHE A 159      50.300  58.460  54.690  1.00  0.00           C
ATOM   2408  O   PHE A 159      51.120  58.520  55.700  1.00  0.00           O
ATOM   2409  N   VAL A 160      50.190  57.300  53.900  1.00  0.00           N
ATOM   2410  HN  VAL A 160      49.580  57.330  53.110  1.00  0.00           H
ATOM   2411  CA  VAL A 160      50.780  56.050  54.410  1.00  0.00           C
ATOM   2412  HA  VAL A 160      51.410  56.250  55.260  1.00  0.00           H
ATOM   2413  CB  VAL A 160      49.780  54.950  54.910  1.00  0.00           C
ATOM   2414  HB  VAL A 160      50.300  54.050  55.300  1.00  0.00           H
ATOM   2415  CG1 VAL A 160      49.010  55.560  56.070  1.00  0.00           C
ATOM   2416 1HG1 VAL A 160      48.390  56.380  55.650  1.00  0.00           H
ATOM   2417 2HG1 VAL A 160      49.580  55.930  56.940  1.00  0.00           H
ATOM   2418 3HG1 VAL A 160      48.350  54.750  56.460  1.00  0.00           H
ATOM   2419  CG2 VAL A 160      48.800  54.470  53.760  1.00  0.00           C
ATOM   2420 1HG2 VAL A 160      47.930  53.980  54.250  1.00  0.00           H
ATOM   2421 2HG2 VAL A 160      49.410  53.700  53.240  1.00  0.00           H
ATOM   2422 3HG2 VAL A 160      48.600  55.310  53.060  1.00  0.00           H
ATOM   2423  C   VAL A 160      51.760  55.440  53.320  1.00  0.00           C
ATOM   2424  O   VAL A 160      52.770  54.820  53.680  1.00  0.00           O
ATOM   2425  N   TYR A 161      51.430  55.700  52.050  1.00  0.00           N
ATOM   2426  HN  TYR A 161      50.670  56.290  51.790  1.00  0.00           H
ATOM   2427  CA  TYR A 161      52.120  55.000  50.920  1.00  0.00           C
ATOM   2428  HA  TYR A 161      53.040  54.510  51.210  1.00  0.00           H
ATOM   2429  CB  TYR A 161      51.170  53.870  50.420  1.00  0.00           C
ATOM   2430  HB1 TYR A 161      50.200  54.370  50.240  1.00  0.00           H
ATOM   2431  HB2 TYR A 161      50.890  53.180  51.240  1.00  0.00           H
ATOM   2432  CG  TYR A 161      51.600  53.140  49.080  1.00  0.00           C
ATOM   2433  CD1 TYR A 161      52.620  52.170  48.910  1.00  0.00           C
ATOM   2434  HD1 TYR A 161      53.190  51.820  49.760  1.00  0.00           H
ATOM   2435  CE1 TYR A 161      52.790  51.490  47.680  1.00  0.00           C
ATOM   2436  HE1 TYR A 161      53.610  50.800  47.580  1.00  0.00           H
ATOM   2437  CZ  TYR A 161      51.990  51.740  46.620  1.00  0.00           C
ATOM   2438  OH  TYR A 161      52.130  51.000  45.420  1.00  0.00           O
ATOM   2439  HH  TYR A 161      51.400  51.290  44.870  1.00  0.00           H
ATOM   2440  CD2 TYR A 161      50.850  53.510  47.940  1.00  0.00           C
ATOM   2441  HD2 TYR A 161      50.010  54.190  48.010  1.00  0.00           H
ATOM   2442  CE2 TYR A 161      51.030  52.720  46.760  1.00  0.00           C
ATOM   2443  HE2 TYR A 161      50.520  53.110  45.890  1.00  0.00           H
ATOM   2444  C   TYR A 161      52.510  55.970  49.780  1.00  0.00           C
ATOM   2445  O   TYR A 161      51.680  56.760  49.380  1.00  0.00           O
ATOM   2446  N   MET A 162      53.710  55.850  49.260  1.00  0.00           N
ATOM   2447  HN  MET A 162      54.400  55.230  49.630  1.00  0.00           H
ATOM   2448  CA  MET A 162      54.070  56.530  48.020  1.00  0.00           C
ATOM   2449  HA  MET A 162      53.210  56.930  47.500  1.00  0.00           H
ATOM   2450  CB  MET A 162      54.980  57.750  48.430  1.00  0.00           C
ATOM   2451  HB1 MET A 162      55.850  57.430  49.040  1.00  0.00           H
ATOM   2452  HB2 MET A 162      54.400  58.530  48.990  1.00  0.00           H
ATOM   2453  CG  MET A 162      55.670  58.330  47.220  1.00  0.00           C
ATOM   2454  HG1 MET A 162      54.870  58.450  46.460  1.00  0.00           H
ATOM   2455  HG2 MET A 162      56.470  57.640  46.880  1.00  0.00           H
ATOM   2456  SD  MET A 162      56.430  59.890  47.520  1.00  0.00           S
ATOM   2457  CE  MET A 162      54.920  60.940  47.230  1.00  0.00           C
ATOM   2458  HE1 MET A 162      54.810  61.780  47.960  1.00  0.00           H
ATOM   2459  HE2 MET A 162      53.980  60.380  47.420  1.00  0.00           H
ATOM   2460  HE3 MET A 162      54.820  61.280  46.180  1.00  0.00           H
ATOM   2461  C   MET A 162      54.710  55.600  46.990  1.00  0.00           C
ATOM   2462  O   MET A 162      55.790  55.030  47.220  1.00  0.00           O
ATOM   2463  N   HSD A 163      54.080  55.340  45.900  1.00  0.00           N
ATOM   2464  HN  HSD A 163      53.310  55.900  45.600  1.00  0.00           H
ATOM   2465  CA  HSD A 163      54.620  54.410  44.910  1.00  0.00           C
ATOM   2466  HA  HSD A 163      54.890  53.440  45.290  1.00  0.00           H
ATOM   2467  CB  HSD A 163      53.620  54.070  43.770  1.00  0.00           C
ATOM   2468  HB1 HSD A 163      52.930  54.930  43.610  1.00  0.00           H
ATOM   2469  HB2 HSD A 163      52.830  53.340  44.050  1.00  0.00           H
ATOM   2470  ND1 HSD A 163      54.360  54.350  41.390  1.00  0.00           N
ATOM   2471  HD1 HSD A 163      54.070  55.300  41.260  1.00  0.00           H
ATOM   2472  CG  HSD A 163      54.250  53.580  42.510  1.00  0.00           C
ATOM   2473  CE1 HSD A 163      54.700  53.550  40.290  1.00  0.00           C
ATOM   2474  HE1 HSD A 163      54.920  53.980  39.320  1.00  0.00           H
ATOM   2475  NE2 HSD A 163      54.720  52.300  40.710  1.00  0.00           N
ATOM   2476  CD2 HSD A 163      54.450  52.310  42.020  1.00  0.00           C
ATOM   2477  HD2 HSD A 163      54.360  51.370  42.560  1.00  0.00           H
ATOM   2478  C   HSD A 163      55.860  55.130  44.240  1.00  0.00           C
ATOM   2479  O   HSD A 163      55.840  56.320  44.110  1.00  0.00           O
ATOM   2480  N   GLN A 164      56.790  54.250  43.800  1.00  0.00           N
ATOM   2481  HN  GLN A 164      56.790  53.340  44.210  1.00  0.00           H
ATOM   2482  CA  GLN A 164      57.840  54.740  42.920  1.00  0.00           C
ATOM   2483  HA  GLN A 164      57.310  55.360  42.220  1.00  0.00           H
ATOM   2484  CB  GLN A 164      58.800  55.610  43.700  1.00  0.00           C
ATOM   2485  HB1 GLN A 164      58.150  56.440  44.060  1.00  0.00           H
ATOM   2486  HB2 GLN A 164      59.650  56.030  43.110  1.00  0.00           H
ATOM   2487  CG  GLN A 164      59.300  55.010  44.980  1.00  0.00           C
ATOM   2488  HG1 GLN A 164      59.710  53.980  44.910  1.00  0.00           H
ATOM   2489  HG2 GLN A 164      58.550  55.040  45.800  1.00  0.00           H
ATOM   2490  CD  GLN A 164      60.590  55.760  45.440  1.00  0.00           C
ATOM   2491  OE1 GLN A 164      61.670  55.590  44.870  1.00  0.00           O
ATOM   2492  NE2 GLN A 164      60.370  56.750  46.340  1.00  0.00           N
ATOM   2493 1HE2 GLN A 164      61.200  57.220  46.660  1.00  0.00           H
ATOM   2494 2HE2 GLN A 164      59.490  56.750  46.820  1.00  0.00           H
ATOM   2495  C   GLN A 164      58.580  53.540  42.210  1.00  0.00           C
ATOM   2496  O   GLN A 164      59.750  53.690  41.910  1.00  0.00           O
ATOM   2497  N   LEU A 165      57.960  52.350  42.140  1.00  0.00           N
ATOM   2498  HN  LEU A 165      57.120  52.130  42.630  1.00  0.00           H
ATOM   2499  CA  LEU A 165      58.610  51.320  41.460  1.00  0.00           C
ATOM   2500  HA  LEU A 165      59.060  51.660  40.540  1.00  0.00           H
ATOM   2501  CB  LEU A 165      59.580  50.590  42.380  1.00  0.00           C
ATOM   2502  HB1 LEU A 165      59.040  49.890  43.050  1.00  0.00           H
ATOM   2503  HB2 LEU A 165      60.170  51.300  42.990  1.00  0.00           H
ATOM   2504  CG  LEU A 165      60.550  49.550  41.710  1.00  0.00           C
ATOM   2505  HG  LEU A 165      60.050  48.890  40.960  1.00  0.00           H
ATOM   2506  CD1 LEU A 165      61.560  50.350  40.930  1.00  0.00           C
ATOM   2507 1HD1 LEU A 165      62.190  49.800  40.200  1.00  0.00           H
ATOM   2508 2HD1 LEU A 165      62.350  50.840  41.540  1.00  0.00           H
ATOM   2509 3HD1 LEU A 165      61.080  51.140  40.310  1.00  0.00           H
ATOM   2510  CD2 LEU A 165      61.320  48.700  42.750  1.00  0.00           C
ATOM   2511 1HD2 LEU A 165      61.830  49.460  43.380  1.00  0.00           H
ATOM   2512 2HD2 LEU A 165      62.060  48.050  42.230  1.00  0.00           H
ATOM   2513 3HD2 LEU A 165      60.640  48.090  43.380  1.00  0.00           H
ATOM   2514  C   LEU A 165      57.540  50.240  41.040  1.00  0.00           C
ATOM   2515  O   LEU A 165      56.610  50.010  41.790  1.00  0.00           O
ATOM   2516  N   GLU A 166      57.780  49.510  39.980  1.00  0.00           N
ATOM   2517  HN  GLU A 166      58.530  49.810  39.400  1.00  0.00           H
ATOM   2518  CA  GLU A 166      56.970  48.410  39.470  1.00  0.00           C
ATOM   2519  HA  GLU A 166      56.170  48.240  40.180  1.00  0.00           H
ATOM   2520  CB  GLU A 166      56.410  48.570  38.020  1.00  0.00           C
ATOM   2521  HB1 GLU A 166      57.250  48.740  37.310  1.00  0.00           H
ATOM   2522  HB2 GLU A 166      55.790  49.500  37.980  1.00  0.00           H
ATOM   2523  CG  GLU A 166      55.440  47.470  37.530  1.00  0.00           C
ATOM   2524  HG1 GLU A 166      54.550  47.360  38.180  1.00  0.00           H
ATOM   2525  HG2 GLU A 166      55.940  46.510  37.750  1.00  0.00           H
ATOM   2526  CD  GLU A 166      55.190  47.470  36.030  1.00  0.00           C
ATOM   2527  OE1 GLU A 166      54.020  47.640  35.580  1.00  0.00           O
ATOM   2528  OE2 GLU A 166      56.180  47.170  35.340  1.00  0.00           O
ATOM   2529  C   GLU A 166      57.810  47.180  39.440  1.00  0.00           C
ATOM   2530  O   GLU A 166      58.990  47.240  39.010  1.00  0.00           O
ATOM   2531  N   LEU A 167      57.360  46.050  40.030  1.00  0.00           N
ATOM   2532  HN  LEU A 167      56.510  45.980  40.540  1.00  0.00           H
ATOM   2533  CA  LEU A 167      58.080  44.870  40.060  1.00  0.00           C
ATOM   2534  HA  LEU A 167      59.120  45.120  39.920  1.00  0.00           H
ATOM   2535  CB  LEU A 167      57.840  44.030  41.340  1.00  0.00           C
ATOM   2536  HB1 LEU A 167      58.520  43.160  41.410  1.00  0.00           H
ATOM   2537  HB2 LEU A 167      56.780  43.680  41.250  1.00  0.00           H
ATOM   2538  CG  LEU A 167      58.070  44.680  42.620  1.00  0.00           C
ATOM   2539  HG  LEU A 167      57.320  45.500  42.730  1.00  0.00           H
ATOM   2540  CD1 LEU A 167      57.790  43.650  43.780  1.00  0.00           C
ATOM   2541 1HD1 LEU A 167      58.000  44.220  44.710  1.00  0.00           H
ATOM   2542 2HD1 LEU A 167      58.490  42.790  43.720  1.00  0.00           H
ATOM   2543 3HD1 LEU A 167      56.750  43.290  43.830  1.00  0.00           H
ATOM   2544  CD2 LEU A 167      59.510  45.140  42.660  1.00  0.00           C
ATOM   2545 1HD2 LEU A 167      59.750  45.580  43.650  1.00  0.00           H
ATOM   2546 2HD2 LEU A 167      59.900  45.850  41.900  1.00  0.00           H
ATOM   2547 3HD2 LEU A 167      60.160  44.240  42.620  1.00  0.00           H
ATOM   2548  C   LEU A 167      57.710  43.930  38.910  1.00  0.00           C
ATOM   2549  O   LEU A 167      56.680  44.080  38.310  1.00  0.00           O
ATOM   2550  N   SER A 168      58.610  42.900  38.630  1.00  0.00           N
ATOM   2551  HN  SER A 168      59.540  42.870  38.990  1.00  0.00           H
ATOM   2552  CA  SER A 168      58.250  41.800  37.730  1.00  0.00           C
ATOM   2553  HA  SER A 168      58.170  42.190  36.730  1.00  0.00           H
ATOM   2554  CB  SER A 168      59.350  40.730  37.780  1.00  0.00           C
ATOM   2555  HB1 SER A 168      59.220  40.140  38.720  1.00  0.00           H
ATOM   2556  HB2 SER A 168      60.320  41.260  37.830  1.00  0.00           H
ATOM   2557  OG  SER A 168      59.280  39.820  36.700  1.00  0.00           O
ATOM   2558  HG1 SER A 168      59.500  40.340  35.920  1.00  0.00           H
ATOM   2559  C   SER A 168      56.910  41.120  37.940  1.00  0.00           C
ATOM   2560  O   SER A 168      56.500  40.790  39.070  1.00  0.00           O
ATOM   2561  N   THR A 169      56.100  40.920  36.850  1.00  0.00           N
ATOM   2562  HN  THR A 169      56.420  41.300  35.990  1.00  0.00           H
ATOM   2563  CA  THR A 169      54.720  40.380  36.750  1.00  0.00           C
ATOM   2564  HA  THR A 169      54.580  40.050  35.730  1.00  0.00           H
ATOM   2565  CB  THR A 169      54.400  39.120  37.570  1.00  0.00           C
ATOM   2566  HB  THR A 169      53.390  38.750  37.310  1.00  0.00           H
ATOM   2567  OG1 THR A 169      54.330  39.300  39.000  1.00  0.00           O
ATOM   2568  HG1 THR A 169      55.020  39.950  39.170  1.00  0.00           H
ATOM   2569  CG2 THR A 169      55.380  38.030  37.230  1.00  0.00           C
ATOM   2570 1HG2 THR A 169      56.420  38.150  37.590  1.00  0.00           H
ATOM   2571 2HG2 THR A 169      55.500  37.960  36.120  1.00  0.00           H
ATOM   2572 3HG2 THR A 169      54.950  37.050  37.520  1.00  0.00           H
ATOM   2573  C   THR A 169      53.670  41.530  36.770  1.00  0.00           C
ATOM   2574  O   THR A 169      52.550  41.350  36.940  1.00  0.00           O
ATOM   2575  N   GLY A 170      54.140  42.820  36.680  1.00  0.00           N
ATOM   2576  HN  GLY A 170      55.060  43.100  36.420  1.00  0.00           H
ATOM   2577  CA  GLY A 170      53.230  43.980  36.780  1.00  0.00           C
ATOM   2578  HA1 GLY A 170      52.480  43.710  36.050  1.00  0.00           H
ATOM   2579  HA2 GLY A 170      53.830  44.850  36.540  1.00  0.00           H
ATOM   2580  C   GLY A 170      52.560  44.260  38.090  1.00  0.00           C
ATOM   2581  O   GLY A 170      51.430  44.720  38.220  1.00  0.00           O
ATOM   2582  N   CYS A 171      53.380  44.070  39.130  1.00  0.00           N
ATOM   2583  HN  CYS A 171      54.340  43.810  39.090  1.00  0.00           H
ATOM   2584  CA  CYS A 171      52.990  44.360  40.510  1.00  0.00           C
ATOM   2585  HA  CYS A 171      51.910  44.450  40.550  1.00  0.00           H
ATOM   2586  CB  CYS A 171      53.540  43.180  41.350  1.00  0.00           C
ATOM   2587  HB1 CYS A 171      53.530  43.480  42.420  1.00  0.00           H
ATOM   2588  HB2 CYS A 171      54.620  43.010  41.160  1.00  0.00           H
ATOM   2589  SG  CYS A 171      52.640  41.620  41.220  1.00  0.00           S
ATOM   2590  HG1 CYS A 171      53.330  41.140  40.200  1.00  0.00           H
ATOM   2591  C   CYS A 171      53.680  45.630  40.950  1.00  0.00           C
ATOM   2592  O   CYS A 171      54.900  45.750  40.930  1.00  0.00           O
ATOM   2593  N   HSD A 172      52.960  46.590  41.350  1.00  0.00           N
ATOM   2594  HN  HSD A 172      51.960  46.560  41.320  1.00  0.00           H
ATOM   2595  CA  HSD A 172      53.530  47.780  41.950  1.00  0.00           C
ATOM   2596  HA  HSD A 172      54.440  48.090  41.450  1.00  0.00           H
ATOM   2597  CB  HSD A 172      52.390  48.760  41.730  1.00  0.00           C
ATOM   2598  HB1 HSD A 172      52.580  49.740  42.220  1.00  0.00           H
ATOM   2599  HB2 HSD A 172      51.400  48.400  42.080  1.00  0.00           H
ATOM   2600  ND1 HSD A 172      53.010  50.120  39.580  1.00  0.00           N
ATOM   2601  HD1 HSD A 172      53.810  50.620  39.900  1.00  0.00           H
ATOM   2602  CG  HSD A 172      52.280  49.180  40.260  1.00  0.00           C
ATOM   2603  CE1 HSD A 172      52.540  50.190  38.350  1.00  0.00           C
ATOM   2604  HE1 HSD A 172      52.880  50.920  37.620  1.00  0.00           H
ATOM   2605  NE2 HSD A 172      51.490  49.390  38.220  1.00  0.00           N
ATOM   2606  CD2 HSD A 172      51.250  48.810  39.460  1.00  0.00           C
ATOM   2607  HD2 HSD A 172      50.590  47.960  39.540  1.00  0.00           H
ATOM   2608  C   HSD A 172      53.830  47.830  43.450  1.00  0.00           C
ATOM   2609  O   HSD A 172      53.210  47.180  44.250  1.00  0.00           O
ATOM   2610  N   THR A 173      54.820  48.700  43.890  1.00  0.00           N
ATOM   2611  HN  THR A 173      55.250  49.170  43.120  1.00  0.00           H
ATOM   2612  CA  THR A 173      55.300  48.720  45.240  1.00  0.00           C
ATOM   2613  HA  THR A 173      54.430  48.590  45.860  1.00  0.00           H
ATOM   2614  CB  THR A 173      56.300  47.620  45.710  1.00  0.00           C
ATOM   2615  HB  THR A 173      55.840  46.630  45.480  1.00  0.00           H
ATOM   2616  OG1 THR A 173      56.560  47.730  47.090  1.00  0.00           O
ATOM   2617  HG1 THR A 173      55.920  47.100  47.410  1.00  0.00           H
ATOM   2618  CG2 THR A 173      57.640  47.860  45.020  1.00  0.00           C
ATOM   2619 1HG2 THR A 173      57.560  47.590  43.940  1.00  0.00           H
ATOM   2620 2HG2 THR A 173      58.410  47.260  45.560  1.00  0.00           H
ATOM   2621 3HG2 THR A 173      57.900  48.930  45.140  1.00  0.00           H
ATOM   2622  C   THR A 173      55.850  50.130  45.500  1.00  0.00           C
ATOM   2623  O   THR A 173      56.010  50.940  44.610  1.00  0.00           O
ATOM   2624  N   GLY A 174      56.130  50.550  46.800  1.00  0.00           N
ATOM   2625  HN  GLY A 174      56.200  49.920  47.570  1.00  0.00           H
ATOM   2626  CA  GLY A 174      56.470  51.890  47.120  1.00  0.00           C
ATOM   2627  HA1 GLY A 174      55.570  52.490  47.160  1.00  0.00           H
ATOM   2628  HA2 GLY A 174      57.220  52.180  46.390  1.00  0.00           H
ATOM   2629  C   GLY A 174      57.150  52.080  48.460  1.00  0.00           C
ATOM   2630  O   GLY A 174      57.630  51.150  49.080  1.00  0.00           O
ATOM   2631  N   THR A 175      57.290  53.360  48.910  1.00  0.00           N
ATOM   2632  HN  THR A 175      56.910  54.180  48.500  1.00  0.00           H
ATOM   2633  CA  THR A 175      57.910  53.610  50.190  1.00  0.00           C
ATOM   2634  HA  THR A 175      58.340  52.780  50.740  1.00  0.00           H
ATOM   2635  CB  THR A 175      58.880  54.780  50.230  1.00  0.00           C
ATOM   2636  HB  THR A 175      59.180  54.930  51.280  1.00  0.00           H
ATOM   2637  OG1 THR A 175      58.400  56.000  49.610  1.00  0.00           O
ATOM   2638  HG1 THR A 175      57.560  56.200  50.030  1.00  0.00           H
ATOM   2639  CG2 THR A 175      60.240  54.320  49.570  1.00  0.00           C
ATOM   2640 1HG2 THR A 175      60.660  53.480  50.160  1.00  0.00           H
ATOM   2641 2HG2 THR A 175      60.840  55.250  49.460  1.00  0.00           H
ATOM   2642 3HG2 THR A 175      59.870  53.940  48.600  1.00  0.00           H
ATOM   2643  C   THR A 175      56.760  53.970  51.230  1.00  0.00           C
ATOM   2644  O   THR A 175      55.650  54.360  50.810  1.00  0.00           O
ATOM   2645  N   ASP A 176      57.040  53.950  52.590  1.00  0.00           N
ATOM   2646  HN  ASP A 176      57.890  53.550  52.900  1.00  0.00           H
ATOM   2647  CA  ASP A 176      56.390  54.810  53.520  1.00  0.00           C
ATOM   2648  HA  ASP A 176      55.330  54.660  53.410  1.00  0.00           H
ATOM   2649  CB  ASP A 176      56.650  54.070  54.840  1.00  0.00           C
ATOM   2650  HB1 ASP A 176      56.530  52.980  54.670  1.00  0.00           H
ATOM   2651  HB2 ASP A 176      55.930  54.440  55.600  1.00  0.00           H
ATOM   2652  CG  ASP A 176      58.000  54.330  55.380  1.00  0.00           C
ATOM   2653  OD1 ASP A 176      58.150  53.850  56.550  1.00  0.00           O
ATOM   2654  OD2 ASP A 176      58.930  54.920  54.800  1.00  0.00           O
ATOM   2655  C   ASP A 176      56.630  56.330  53.270  1.00  0.00           C
ATOM   2656  O   ASP A 176      56.920  56.840  52.200  1.00  0.00           O
ATOM   2657  N   PHE A 177      56.510  57.120  54.330  1.00  0.00           N
ATOM   2658  HN  PHE A 177      56.120  56.770  55.170  1.00  0.00           H
ATOM   2659  CA  PHE A 177      56.810  58.570  54.350  1.00  0.00           C
ATOM   2660  HA  PHE A 177      57.180  58.910  53.400  1.00  0.00           H
ATOM   2661  CB  PHE A 177      55.620  59.470  54.770  1.00  0.00           C
ATOM   2662  HB1 PHE A 177      55.910  60.400  55.310  1.00  0.00           H
ATOM   2663  HB2 PHE A 177      54.870  59.000  55.430  1.00  0.00           H
ATOM   2664  CG  PHE A 177      54.840  59.790  53.430  1.00  0.00           C
ATOM   2665  CD1 PHE A 177      55.010  61.010  52.810  1.00  0.00           C
ATOM   2666  HD1 PHE A 177      55.720  61.690  53.260  1.00  0.00           H
ATOM   2667  CE1 PHE A 177      54.510  61.310  51.510  1.00  0.00           C
ATOM   2668  HE1 PHE A 177      54.730  62.280  51.110  1.00  0.00           H
ATOM   2669  CZ  PHE A 177      53.520  60.390  51.020  1.00  0.00           C
ATOM   2670  HZ  PHE A 177      53.040  60.660  50.090  1.00  0.00           H
ATOM   2671  CD2 PHE A 177      53.900  58.890  52.850  1.00  0.00           C
ATOM   2672  HD2 PHE A 177      53.820  57.870  53.190  1.00  0.00           H
ATOM   2673  CE2 PHE A 177      53.170  59.260  51.730  1.00  0.00           C
ATOM   2674  HE2 PHE A 177      52.400  58.650  51.280  1.00  0.00           H
ATOM   2675  C   PHE A 177      57.960  58.760  55.360  1.00  0.00           C
ATOM   2676  O   PHE A 177      58.420  59.890  55.620  1.00  0.00           O
ATOM   2677  N   THR A 178      58.490  57.680  55.930  1.00  0.00           N
ATOM   2678  HN  THR A 178      58.070  56.830  55.610  1.00  0.00           H
ATOM   2679  CA  THR A 178      59.840  57.570  56.480  1.00  0.00           C
ATOM   2680  HA  THR A 178      60.060  58.500  57.000  1.00  0.00           H
ATOM   2681  CB  THR A 178      60.160  56.400  57.370  1.00  0.00           C
ATOM   2682  HB  THR A 178      60.460  55.570  56.690  1.00  0.00           H
ATOM   2683  OG1 THR A 178      59.050  56.010  58.160  1.00  0.00           O
ATOM   2684  HG1 THR A 178      58.600  55.420  57.560  1.00  0.00           H
ATOM   2685  CG2 THR A 178      61.300  56.680  58.360  1.00  0.00           C
ATOM   2686 1HG2 THR A 178      62.240  56.940  57.830  1.00  0.00           H
ATOM   2687 2HG2 THR A 178      61.800  55.880  58.940  1.00  0.00           H
ATOM   2688 3HG2 THR A 178      61.020  57.520  59.040  1.00  0.00           H
ATOM   2689  C   THR A 178      60.920  57.570  55.390  1.00  0.00           C
ATOM   2690  O   THR A 178      62.070  58.020  55.540  1.00  0.00           O
ATOM   2691  N   GLY A 179      60.550  56.910  54.240  1.00  0.00           N
ATOM   2692  HN  GLY A 179      59.810  56.250  54.290  1.00  0.00           H
ATOM   2693  CA  GLY A 179      61.320  56.940  53.010  1.00  0.00           C
ATOM   2694  HA1 GLY A 179      62.200  57.560  53.100  1.00  0.00           H
ATOM   2695  HA2 GLY A 179      60.640  57.290  52.250  1.00  0.00           H
ATOM   2696  C   GLY A 179      61.810  55.540  52.690  1.00  0.00           C
ATOM   2697  O   GLY A 179      62.730  55.420  51.840  1.00  0.00           O
ATOM   2698  N   ASN A 180      61.330  54.490  53.400  1.00  0.00           N
ATOM   2699  HN  ASN A 180      60.580  54.750  54.000  1.00  0.00           H
ATOM   2700  CA  ASN A 180      61.820  53.130  53.370  1.00  0.00           C
ATOM   2701  HA  ASN A 180      62.740  53.110  52.790  1.00  0.00           H
ATOM   2702  CB  ASN A 180      62.140  52.600  54.780  1.00  0.00           C
ATOM   2703  HB1 ASN A 180      62.350  51.510  54.810  1.00  0.00           H
ATOM   2704  HB2 ASN A 180      61.230  52.690  55.410  1.00  0.00           H
ATOM   2705  CG  ASN A 180      63.370  53.320  55.360  1.00  0.00           C
ATOM   2706  OD1 ASN A 180      64.180  53.950  54.740  1.00  0.00           O
ATOM   2707  ND2 ASN A 180      63.470  53.250  56.720  1.00  0.00           N
ATOM   2708 1HD2 ASN A 180      64.380  53.420  57.100  1.00  0.00           H
ATOM   2709 2HD2 ASN A 180      62.760  52.710  57.160  1.00  0.00           H
ATOM   2710  C   ASN A 180      60.790  52.210  52.730  1.00  0.00           C
ATOM   2711  O   ASN A 180      59.580  52.350  52.850  1.00  0.00           O
ATOM   2712  N   PHE A 181      61.220  51.270  51.880  1.00  0.00           N
ATOM   2713  HN  PHE A 181      62.170  51.000  51.760  1.00  0.00           H
ATOM   2714  CA  PHE A 181      60.370  50.360  51.170  1.00  0.00           C
ATOM   2715  HA  PHE A 181      59.660  51.020  50.700  1.00  0.00           H
ATOM   2716  CB  PHE A 181      61.190  49.550  50.120  1.00  0.00           C
ATOM   2717  HB1 PHE A 181      60.740  48.580  49.820  1.00  0.00           H
ATOM   2718  HB2 PHE A 181      62.220  49.470  50.530  1.00  0.00           H
ATOM   2719  CG  PHE A 181      61.290  50.390  48.860  1.00  0.00           C
ATOM   2720  CD1 PHE A 181      62.470  51.130  48.550  1.00  0.00           C
ATOM   2721  HD1 PHE A 181      63.260  51.320  49.270  1.00  0.00           H
ATOM   2722  CE1 PHE A 181      62.590  51.690  47.250  1.00  0.00           C
ATOM   2723  HE1 PHE A 181      63.520  52.230  47.150  1.00  0.00           H
ATOM   2724  CZ  PHE A 181      61.530  51.700  46.340  1.00  0.00           C
ATOM   2725  HZ  PHE A 181      61.590  52.300  45.450  1.00  0.00           H
ATOM   2726  CD2 PHE A 181      60.280  50.350  47.850  1.00  0.00           C
ATOM   2727  HD2 PHE A 181      59.400  49.760  48.070  1.00  0.00           H
ATOM   2728  CE2 PHE A 181      60.370  50.930  46.580  1.00  0.00           C
ATOM   2729  HE2 PHE A 181      59.600  50.870  45.830  1.00  0.00           H
ATOM   2730  C   PHE A 181      59.520  49.470  51.990  1.00  0.00           C
ATOM   2731  O   PHE A 181      59.820  49.150  53.110  1.00  0.00           O
ATOM   2732  N   TYR A 182      58.340  49.070  51.520  1.00  0.00           N
ATOM   2733  HN  TYR A 182      57.860  49.480  50.750  1.00  0.00           H
ATOM   2734  CA  TYR A 182      57.720  47.910  52.090  1.00  0.00           C
ATOM   2735  HA  TYR A 182      57.810  47.880  53.170  1.00  0.00           H
ATOM   2736  CB  TYR A 182      56.160  48.010  51.770  1.00  0.00           C
ATOM   2737  HB1 TYR A 182      55.710  47.080  52.180  1.00  0.00           H
ATOM   2738  HB2 TYR A 182      55.930  48.030  50.680  1.00  0.00           H
ATOM   2739  CG  TYR A 182      55.550  49.180  52.390  1.00  0.00           C
ATOM   2740  CD1 TYR A 182      55.140  49.010  53.640  1.00  0.00           C
ATOM   2741  HD1 TYR A 182      55.270  48.050  54.110  1.00  0.00           H
ATOM   2742  CE1 TYR A 182      54.360  50.110  54.330  1.00  0.00           C
ATOM   2743  HE1 TYR A 182      54.070  49.910  55.350  1.00  0.00           H
ATOM   2744  CZ  TYR A 182      54.340  51.360  53.750  1.00  0.00           C
ATOM   2745  OH  TYR A 182      53.570  52.250  54.600  1.00  0.00           O
ATOM   2746  HH  TYR A 182      53.540  53.120  54.180  1.00  0.00           H
ATOM   2747  CD2 TYR A 182      55.310  50.440  51.740  1.00  0.00           C
ATOM   2748  HD2 TYR A 182      55.470  50.540  50.670  1.00  0.00           H
ATOM   2749  CE2 TYR A 182      54.840  51.570  52.450  1.00  0.00           C
ATOM   2750  HE2 TYR A 182      54.600  52.500  51.950  1.00  0.00           H
ATOM   2751  C   TYR A 182      58.350  46.630  51.500  1.00  0.00           C
ATOM   2752  O   TYR A 182      58.510  46.490  50.240  1.00  0.00           O
ATOM   2753  N   GLY A 183      58.620  45.600  52.360  1.00  0.00           N
ATOM   2754  HN  GLY A 183      58.600  45.750  53.340  1.00  0.00           H
ATOM   2755  CA  GLY A 183      59.400  44.500  51.710  1.00  0.00           C
ATOM   2756  HA1 GLY A 183      58.930  44.330  50.750  1.00  0.00           H
ATOM   2757  HA2 GLY A 183      59.290  43.620  52.310  1.00  0.00           H
ATOM   2758  C   GLY A 183      60.920  44.800  51.380  1.00  0.00           C
ATOM   2759  O   GLY A 183      61.500  45.850  51.680  1.00  0.00           O
ATOM   2760  N   PRO A 184      61.510  43.770  50.780  1.00  0.00           N
ATOM   2761  CD  PRO A 184      60.960  42.430  50.740  1.00  0.00           C
ATOM   2762  HD1 PRO A 184      59.970  42.500  50.240  1.00  0.00           H
ATOM   2763  HD2 PRO A 184      60.990  42.010  51.770  1.00  0.00           H
ATOM   2764  CA  PRO A 184      62.950  43.870  50.470  1.00  0.00           C
ATOM   2765  HA  PRO A 184      63.540  44.380  51.220  1.00  0.00           H
ATOM   2766  CB  PRO A 184      63.380  42.360  50.420  1.00  0.00           C
ATOM   2767  HB1 PRO A 184      63.770  42.130  51.440  1.00  0.00           H
ATOM   2768  HB2 PRO A 184      64.180  42.170  49.680  1.00  0.00           H
ATOM   2769  CG  PRO A 184      62.080  41.660  49.930  1.00  0.00           C
ATOM   2770  HG1 PRO A 184      62.060  41.890  48.840  1.00  0.00           H
ATOM   2771  HG2 PRO A 184      62.070  40.570  50.130  1.00  0.00           H
ATOM   2772  C   PRO A 184      63.290  44.550  49.210  1.00  0.00           C
ATOM   2773  O   PRO A 184      64.450  44.630  48.890  1.00  0.00           O
ATOM   2774  N   TYR A 185      62.220  45.080  48.470  1.00  0.00           N
ATOM   2775  HN  TYR A 185      61.300  44.890  48.790  1.00  0.00           H
ATOM   2776  CA  TYR A 185      62.300  45.850  47.240  1.00  0.00           C
ATOM   2777  HA  TYR A 185      62.830  45.250  46.510  1.00  0.00           H
ATOM   2778  CB  TYR A 185      60.930  46.160  46.660  1.00  0.00           C
ATOM   2779  HB1 TYR A 185      60.970  46.450  45.590  1.00  0.00           H
ATOM   2780  HB2 TYR A 185      60.500  46.960  47.300  1.00  0.00           H
ATOM   2781  CG  TYR A 185      60.040  44.950  46.750  1.00  0.00           C
ATOM   2782  CD1 TYR A 185      60.550  43.780  46.160  1.00  0.00           C
ATOM   2783  HD1 TYR A 185      61.550  43.720  45.770  1.00  0.00           H
ATOM   2784  CE1 TYR A 185      59.770  42.590  46.220  1.00  0.00           C
ATOM   2785  HE1 TYR A 185      60.210  41.660  45.890  1.00  0.00           H
ATOM   2786  CZ  TYR A 185      58.520  42.660  46.860  1.00  0.00           C
ATOM   2787  OH  TYR A 185      57.800  41.520  47.030  1.00  0.00           O
ATOM   2788  HH  TYR A 185      57.040  41.820  47.530  1.00  0.00           H
ATOM   2789  CD2 TYR A 185      58.790  45.020  47.310  1.00  0.00           C
ATOM   2790  HD2 TYR A 185      58.480  45.950  47.760  1.00  0.00           H
ATOM   2791  CE2 TYR A 185      58.040  43.850  47.430  1.00  0.00           C
ATOM   2792  HE2 TYR A 185      57.110  43.800  47.970  1.00  0.00           H
ATOM   2793  C   TYR A 185      63.200  47.150  47.410  1.00  0.00           C
ATOM   2794  O   TYR A 185      63.290  47.750  48.500  1.00  0.00           O
ATOM   2795  N   ARG A 186      63.980  47.590  46.350  1.00  0.00           N
ATOM   2796  HN  ARG A 186      63.880  47.090  45.490  1.00  0.00           H
ATOM   2797  CA  ARG A 186      64.980  48.690  46.500  1.00  0.00           C
ATOM   2798  HA  ARG A 186      64.530  49.340  47.230  1.00  0.00           H
ATOM   2799  CB  ARG A 186      66.380  48.130  46.820  1.00  0.00           C
ATOM   2800  HB1 ARG A 186      66.960  49.070  46.950  1.00  0.00           H
ATOM   2801  HB2 ARG A 186      66.790  47.560  45.960  1.00  0.00           H
ATOM   2802  CG  ARG A 186      66.520  47.290  48.090  1.00  0.00           C
ATOM   2803  HG1 ARG A 186      67.530  46.830  48.160  1.00  0.00           H
ATOM   2804  HG2 ARG A 186      65.820  46.430  48.070  1.00  0.00           H
ATOM   2805  CD  ARG A 186      66.280  48.040  49.430  1.00  0.00           C
ATOM   2806  HD1 ARG A 186      65.280  48.520  49.320  1.00  0.00           H
ATOM   2807  HD2 ARG A 186      67.050  48.800  49.680  1.00  0.00           H
ATOM   2808  NE  ARG A 186      66.220  47.170  50.580  1.00  0.00           N
ATOM   2809  HE  ARG A 186      67.060  46.700  50.830  1.00  0.00           H
ATOM   2810  CZ  ARG A 186      65.230  47.020  51.450  1.00  0.00           C
ATOM   2811  NH1 ARG A 186      63.980  47.410  51.240  1.00  0.00           N
ATOM   2812 1HH1 ARG A 186      63.290  47.030  51.840  1.00  0.00           H
ATOM   2813 2HH1 ARG A 186      63.650  47.720  50.350  1.00  0.00           H
ATOM   2814  NH2 ARG A 186      65.530  46.560  52.630  1.00  0.00           N
ATOM   2815 1HH2 ARG A 186      66.460  46.250  52.840  1.00  0.00           H
ATOM   2816 2HH2 ARG A 186      64.970  46.800  53.430  1.00  0.00           H
ATOM   2817  C   ARG A 186      65.020  49.370  45.230  1.00  0.00           C
ATOM   2818  O   ARG A 186      64.910  48.760  44.180  1.00  0.00           O
ATOM   2819  N   ASP A 187      65.060  50.730  45.270  1.00  0.00           N
ATOM   2820  HN  ASP A 187      65.220  51.220  46.130  1.00  0.00           H
ATOM   2821  CA  ASP A 187      64.880  51.550  44.110  1.00  0.00           C
ATOM   2822  HA  ASP A 187      63.990  51.250  43.570  1.00  0.00           H
ATOM   2823  CB  ASP A 187      64.560  53.050  44.470  1.00  0.00           C
ATOM   2824  HB1 ASP A 187      63.520  53.170  44.820  1.00  0.00           H
ATOM   2825  HB2 ASP A 187      64.730  53.690  43.580  1.00  0.00           H
ATOM   2826  CG  ASP A 187      65.410  53.730  45.590  1.00  0.00           C
ATOM   2827  OD1 ASP A 187      65.680  54.960  45.410  1.00  0.00           O
ATOM   2828  OD2 ASP A 187      65.820  53.030  46.560  1.00  0.00           O
ATOM   2829  C   ASP A 187      66.160  51.570  43.140  1.00  0.00           C
ATOM   2830  O   ASP A 187      66.970  52.460  43.170  1.00  0.00           O
ATOM   2831  N   ALA A 188      66.360  50.520  42.340  1.00  0.00           N
ATOM   2832  HN  ALA A 188      65.570  49.930  42.190  1.00  0.00           H
ATOM   2833  CA  ALA A 188      67.390  50.400  41.340  1.00  0.00           C
ATOM   2834  HA  ALA A 188      67.620  51.420  41.080  1.00  0.00           H
ATOM   2835  CB  ALA A 188      68.760  49.890  41.890  1.00  0.00           C
ATOM   2836  HB1 ALA A 188      69.580  49.850  41.150  1.00  0.00           H
ATOM   2837  HB2 ALA A 188      68.680  48.870  42.330  1.00  0.00           H
ATOM   2838  HB3 ALA A 188      69.140  50.410  42.800  1.00  0.00           H
ATOM   2839  C   ALA A 188      66.880  49.520  40.180  1.00  0.00           C
ATOM   2840  O   ALA A 188      65.870  48.810  40.350  1.00  0.00           O
ATOM   2841  N   GLN A 189      67.500  49.600  39.010  1.00  0.00           N
ATOM   2842  HN  GLN A 189      68.330  50.140  38.900  1.00  0.00           H
ATOM   2843  CA  GLN A 189      66.950  48.970  37.790  1.00  0.00           C
ATOM   2844  HA  GLN A 189      65.900  48.780  37.940  1.00  0.00           H
ATOM   2845  CB  GLN A 189      66.970  49.750  36.480  1.00  0.00           C
ATOM   2846  HB1 GLN A 189      67.060  49.090  35.600  1.00  0.00           H
ATOM   2847  HB2 GLN A 189      67.940  50.280  36.470  1.00  0.00           H
ATOM   2848  CG  GLN A 189      65.680  50.600  36.400  1.00  0.00           C
ATOM   2849  HG1 GLN A 189      64.750  50.000  36.450  1.00  0.00           H
ATOM   2850  HG2 GLN A 189      65.550  51.040  35.390  1.00  0.00           H
ATOM   2851  CD  GLN A 189      65.500  51.640  37.500  1.00  0.00           C
ATOM   2852  OE1 GLN A 189      64.450  51.650  38.120  1.00  0.00           O
ATOM   2853  NE2 GLN A 189      66.340  52.650  37.580  1.00  0.00           N
ATOM   2854 1HE2 GLN A 189      66.030  53.430  38.140  1.00  0.00           H
ATOM   2855 2HE2 GLN A 189      67.120  52.710  36.970  1.00  0.00           H
ATOM   2856  C   GLN A 189      67.540  47.550  37.710  1.00  0.00           C
ATOM   2857  O   GLN A 189      68.280  47.260  36.800  1.00  0.00           O
ATOM   2858  N   VAL A 190      67.160  46.630  38.600  1.00  0.00           N
ATOM   2859  HN  VAL A 190      66.480  46.940  39.270  1.00  0.00           H
ATOM   2860  CA  VAL A 190      67.720  45.350  38.860  1.00  0.00           C
ATOM   2861  HA  VAL A 190      68.250  44.990  37.980  1.00  0.00           H
ATOM   2862  CB  VAL A 190      68.550  45.240  40.130  1.00  0.00           C
ATOM   2863  HB  VAL A 190      69.020  44.250  40.310  1.00  0.00           H
ATOM   2864  CG1 VAL A 190      69.680  46.280  40.100  1.00  0.00           C
ATOM   2865 1HG1 VAL A 190      70.380  46.230  40.960  1.00  0.00           H
ATOM   2866 2HG1 VAL A 190      69.160  47.260  40.190  1.00  0.00           H
ATOM   2867 3HG1 VAL A 190      70.260  46.340  39.160  1.00  0.00           H
ATOM   2868  CG2 VAL A 190      67.590  45.500  41.420  1.00  0.00           C
ATOM   2869 1HG2 VAL A 190      66.810  46.290  41.330  1.00  0.00           H
ATOM   2870 2HG2 VAL A 190      68.160  45.860  42.300  1.00  0.00           H
ATOM   2871 3HG2 VAL A 190      67.150  44.530  41.740  1.00  0.00           H
ATOM   2872  C   VAL A 190      66.600  44.340  38.950  1.00  0.00           C
ATOM   2873  O   VAL A 190      65.410  44.650  39.010  1.00  0.00           O
ATOM   2874  N   VAL A 191      66.960  42.990  38.940  1.00  0.00           N
ATOM   2875  HN  VAL A 191      67.940  42.780  38.860  1.00  0.00           H
ATOM   2876  CA  VAL A 191      66.030  41.900  38.920  1.00  0.00           C
ATOM   2877  HA  VAL A 191      65.270  42.040  38.170  1.00  0.00           H
ATOM   2878  CB  VAL A 191      66.640  40.590  38.510  1.00  0.00           C
ATOM   2879  HB  VAL A 191      67.570  40.440  39.090  1.00  0.00           H
ATOM   2880  CG1 VAL A 191      65.650  39.470  38.660  1.00  0.00           C
ATOM   2881 1HG1 VAL A 191      65.330  39.300  39.710  1.00  0.00           H
ATOM   2882 2HG1 VAL A 191      66.030  38.490  38.320  1.00  0.00           H
ATOM   2883 3HG1 VAL A 191      64.650  39.690  38.240  1.00  0.00           H
ATOM   2884  CG2 VAL A 191      67.020  40.640  37.010  1.00  0.00           C
ATOM   2885 1HG2 VAL A 191      67.550  39.700  36.720  1.00  0.00           H
ATOM   2886 2HG2 VAL A 191      67.590  41.580  36.870  1.00  0.00           H
ATOM   2887 3HG2 VAL A 191      66.120  40.740  36.360  1.00  0.00           H
ATOM   2888  C   VAL A 191      65.430  41.830  40.280  1.00  0.00           C
ATOM   2889  O   VAL A 191      66.180  41.680  41.250  1.00  0.00           O
ATOM   2890  N   GLN A 192      64.080  41.860  40.360  1.00  0.00           N
ATOM   2891  HN  GLN A 192      63.520  41.800  39.530  1.00  0.00           H
ATOM   2892  CA  GLN A 192      63.340  41.730  41.590  1.00  0.00           C
ATOM   2893  HA  GLN A 192      63.850  41.140  42.350  1.00  0.00           H
ATOM   2894  CB  GLN A 192      62.940  43.110  42.180  1.00  0.00           C
ATOM   2895  HB1 GLN A 192      62.410  42.950  43.140  1.00  0.00           H
ATOM   2896  HB2 GLN A 192      62.240  43.560  41.440  1.00  0.00           H
ATOM   2897  CG  GLN A 192      64.170  44.110  42.340  1.00  0.00           C
ATOM   2898  HG1 GLN A 192      64.660  44.430  41.390  1.00  0.00           H
ATOM   2899  HG2 GLN A 192      64.990  43.610  42.880  1.00  0.00           H
ATOM   2900  CD  GLN A 192      63.800  45.460  43.030  1.00  0.00           C
ATOM   2901  OE1 GLN A 192      63.230  45.440  44.150  1.00  0.00           O
ATOM   2902  NE2 GLN A 192      64.160  46.590  42.520  1.00  0.00           N
ATOM   2903 1HE2 GLN A 192      64.110  47.430  43.070  1.00  0.00           H
ATOM   2904 2HE2 GLN A 192      64.800  46.480  41.760  1.00  0.00           H
ATOM   2905  C   GLN A 192      62.060  40.910  41.170  1.00  0.00           C
ATOM   2906  O   GLN A 192      61.010  41.430  40.680  1.00  0.00           O
ATOM   2907  N   LEU A 193      62.050  39.620  41.620  1.00  0.00           N
ATOM   2908  HN  LEU A 193      62.890  39.250  42.000  1.00  0.00           H
ATOM   2909  CA  LEU A 193      60.850  38.760  41.860  1.00  0.00           C
ATOM   2910  HA  LEU A 193      60.200  39.090  41.060  1.00  0.00           H
ATOM   2911  CB  LEU A 193      61.100  37.280  41.690  1.00  0.00           C
ATOM   2912  HB1 LEU A 193      60.350  36.660  42.220  1.00  0.00           H
ATOM   2913  HB2 LEU A 193      62.050  36.990  42.190  1.00  0.00           H
ATOM   2914  CG  LEU A 193      61.130  36.770  40.230  1.00  0.00           C
ATOM   2915  HG  LEU A 193      60.160  37.110  39.820  1.00  0.00           H
ATOM   2916  CD1 LEU A 193      62.250  37.440  39.330  1.00  0.00           C
ATOM   2917 1HD1 LEU A 193      62.250  38.550  39.240  1.00  0.00           H
ATOM   2918 2HD1 LEU A 193      62.040  37.000  38.330  1.00  0.00           H
ATOM   2919 3HD1 LEU A 193      63.200  37.110  39.800  1.00  0.00           H
ATOM   2920  CD2 LEU A 193      61.240  35.280  40.230  1.00  0.00           C
ATOM   2921 1HD2 LEU A 193      61.950  34.960  41.010  1.00  0.00           H
ATOM   2922 2HD2 LEU A 193      61.470  34.870  39.220  1.00  0.00           H
ATOM   2923 3HD2 LEU A 193      60.240  34.860  40.450  1.00  0.00           H
ATOM   2924  C   LEU A 193      60.160  39.120  43.220  1.00  0.00           C
ATOM   2925  O   LEU A 193      60.760  39.260  44.240  1.00  0.00           O
ATOM   2926  N   PRO A 194      58.890  39.270  43.140  1.00  0.00           N
ATOM   2927  CD  PRO A 194      57.990  39.620  41.960  1.00  0.00           C
ATOM   2928  HD1 PRO A 194      57.730  38.660  41.480  1.00  0.00           H
ATOM   2929  HD2 PRO A 194      58.540  40.320  41.300  1.00  0.00           H
ATOM   2930  CA  PRO A 194      58.080  39.290  44.350  1.00  0.00           C
ATOM   2931  HA  PRO A 194      58.420  40.150  44.910  1.00  0.00           H
ATOM   2932  CB  PRO A 194      56.670  39.450  43.930  1.00  0.00           C
ATOM   2933  HB1 PRO A 194      56.180  40.020  44.750  1.00  0.00           H
ATOM   2934  HB2 PRO A 194      56.080  38.510  43.840  1.00  0.00           H
ATOM   2935  CG  PRO A 194      56.740  40.260  42.620  1.00  0.00           C
ATOM   2936  HG1 PRO A 194      55.870  40.190  41.930  1.00  0.00           H
ATOM   2937  HG2 PRO A 194      57.040  41.300  42.870  1.00  0.00           H
ATOM   2938  C   PRO A 194      58.250  38.090  45.250  1.00  0.00           C
ATOM   2939  O   PRO A 194      58.350  36.960  44.730  1.00  0.00           O
ATOM   2940  N   VAL A 195      58.190  38.260  46.570  1.00  0.00           N
ATOM   2941  HN  VAL A 195      58.140  39.180  46.930  1.00  0.00           H
ATOM   2942  CA  VAL A 195      58.040  37.130  47.470  1.00  0.00           C
ATOM   2943  HA  VAL A 195      58.780  36.490  47.010  1.00  0.00           H
ATOM   2944  CB  VAL A 195      58.430  37.350  48.930  1.00  0.00           C
ATOM   2945  HB  VAL A 195      58.380  36.390  49.490  1.00  0.00           H
ATOM   2946  CG1 VAL A 195      59.850  37.870  48.990  1.00  0.00           C
ATOM   2947 1HG1 VAL A 195      60.440  37.390  49.800  1.00  0.00           H
ATOM   2948 2HG1 VAL A 195      59.870  38.960  49.210  1.00  0.00           H
ATOM   2949 3HG1 VAL A 195      60.430  37.740  48.060  1.00  0.00           H
ATOM   2950  CG2 VAL A 195      57.500  38.320  49.690  1.00  0.00           C
ATOM   2951 1HG2 VAL A 195      57.860  38.520  50.720  1.00  0.00           H
ATOM   2952 2HG2 VAL A 195      56.460  37.940  49.730  1.00  0.00           H
ATOM   2953 3HG2 VAL A 195      57.510  39.330  49.220  1.00  0.00           H
ATOM   2954  C   VAL A 195      56.670  36.480  47.470  1.00  0.00           C
ATOM   2955  O   VAL A 195      55.720  37.140  47.030  1.00  0.00           O
ATOM   2956  N   LYS A 196      56.510  35.200  47.770  1.00  0.00           N
ATOM   2957  HN  LYS A 196      57.300  34.630  47.990  1.00  0.00           H
ATOM   2958  CA  LYS A 196      55.300  34.460  47.730  1.00  0.00           C
ATOM   2959  HA  LYS A 196      54.970  34.600  46.710  1.00  0.00           H
ATOM   2960  CB  LYS A 196      55.440  32.940  48.070  1.00  0.00           C
ATOM   2961  HB1 LYS A 196      55.870  32.830  49.080  1.00  0.00           H
ATOM   2962  HB2 LYS A 196      56.100  32.380  47.370  1.00  0.00           H
ATOM   2963  CG  LYS A 196      54.110  32.120  47.990  1.00  0.00           C
ATOM   2964  HG1 LYS A 196      53.220  32.570  48.490  1.00  0.00           H
ATOM   2965  HG2 LYS A 196      54.320  31.250  48.650  1.00  0.00           H
ATOM   2966  CD  LYS A 196      53.700  31.690  46.610  1.00  0.00           C
ATOM   2967  HD1 LYS A 196      54.550  31.210  46.090  1.00  0.00           H
ATOM   2968  HD2 LYS A 196      53.480  32.610  46.030  1.00  0.00           H
ATOM   2969  CE  LYS A 196      52.650  30.610  46.480  1.00  0.00           C
ATOM   2970  HE1 LYS A 196      52.880  30.060  45.540  1.00  0.00           H
ATOM   2971  HE2 LYS A 196      51.610  30.970  46.640  1.00  0.00           H
ATOM   2972  NZ  LYS A 196      52.910  29.650  47.520  1.00  0.00           N
ATOM   2973  HZ1 LYS A 196      53.930  29.520  47.690  1.00  0.00           H
ATOM   2974  HZ2 LYS A 196      52.450  28.770  47.210  1.00  0.00           H
ATOM   2975  HZ3 LYS A 196      52.400  29.960  48.370  1.00  0.00           H
ATOM   2976  C   LYS A 196      54.250  35.070  48.640  1.00  0.00           C
ATOM   2977  O   LYS A 196      54.390  35.050  49.850  1.00  0.00           O
ATOM   2978  N   ASP A 197      53.060  35.510  48.100  1.00  0.00           N
ATOM   2979  HN  ASP A 197      52.890  35.380  47.130  1.00  0.00           H
ATOM   2980  CA  ASP A 197      52.040  36.110  48.900  1.00  0.00           C
ATOM   2981  HA  ASP A 197      52.520  36.770  49.610  1.00  0.00           H
ATOM   2982  CB  ASP A 197      51.160  36.940  47.910  1.00  0.00           C
ATOM   2983  HB1 ASP A 197      50.360  36.330  47.430  1.00  0.00           H
ATOM   2984  HB2 ASP A 197      51.850  37.450  47.210  1.00  0.00           H
ATOM   2985  CG  ASP A 197      50.390  38.070  48.670  1.00  0.00           C
ATOM   2986  OD1 ASP A 197      49.160  38.120  48.370  1.00  0.00           O
ATOM   2987  OD2 ASP A 197      50.970  38.820  49.520  1.00  0.00           O
ATOM   2988  C   ASP A 197      51.130  35.130  49.660  1.00  0.00           C
ATOM   2989  O   ASP A 197      50.790  34.070  49.130  1.00  0.00           O
ATOM   2990  N   TYR A 198      50.800  35.490  50.890  1.00  0.00           N
ATOM   2991  HN  TYR A 198      51.090  36.380  51.240  1.00  0.00           H
ATOM   2992  CA  TYR A 198      49.900  34.770  51.730  1.00  0.00           C
ATOM   2993  HA  TYR A 198      49.880  33.740  51.430  1.00  0.00           H
ATOM   2994  CB  TYR A 198      50.420  34.680  53.170  1.00  0.00           C
ATOM   2995  HB1 TYR A 198      49.730  33.950  53.640  1.00  0.00           H
ATOM   2996  HB2 TYR A 198      50.350  35.690  53.630  1.00  0.00           H
ATOM   2997  CG  TYR A 198      51.840  34.200  53.360  1.00  0.00           C
ATOM   2998  CD1 TYR A 198      52.670  34.980  54.220  1.00  0.00           C
ATOM   2999  HD1 TYR A 198      52.230  35.850  54.680  1.00  0.00           H
ATOM   3000  CE1 TYR A 198      54.010  34.660  54.350  1.00  0.00           C
ATOM   3001  HE1 TYR A 198      54.500  35.470  54.870  1.00  0.00           H
ATOM   3002  CZ  TYR A 198      54.560  33.550  53.700  1.00  0.00           C
ATOM   3003  OH  TYR A 198      55.940  33.100  53.890  1.00  0.00           O
ATOM   3004  HH  TYR A 198      55.970  32.230  53.490  1.00  0.00           H
ATOM   3005  CD2 TYR A 198      52.430  33.160  52.630  1.00  0.00           C
ATOM   3006  HD2 TYR A 198      51.760  32.480  52.130  1.00  0.00           H
ATOM   3007  CE2 TYR A 198      53.750  32.790  52.810  1.00  0.00           C
ATOM   3008  HE2 TYR A 198      54.160  31.890  52.390  1.00  0.00           H
ATOM   3009  C   TYR A 198      48.450  35.230  51.630  1.00  0.00           C
ATOM   3010  O   TYR A 198      48.250  36.400  51.440  1.00  0.00           O
ATOM   3011  N   VAL A 199      47.530  34.330  51.740  1.00  0.00           N
ATOM   3012  HN  VAL A 199      47.750  33.360  51.710  1.00  0.00           H
ATOM   3013  CA  VAL A 199      46.120  34.690  51.840  1.00  0.00           C
ATOM   3014  HA  VAL A 199      45.880  35.440  51.100  1.00  0.00           H
ATOM   3015  CB  VAL A 199      45.360  33.390  51.590  1.00  0.00           C
ATOM   3016  HB  VAL A 199      45.640  32.740  52.440  1.00  0.00           H
ATOM   3017  CG1 VAL A 199      43.900  33.650  51.610  1.00  0.00           C
ATOM   3018 1HG1 VAL A 199      43.560  33.930  52.630  1.00  0.00           H
ATOM   3019 2HG1 VAL A 199      43.360  32.740  51.300  1.00  0.00           H
ATOM   3020 3HG1 VAL A 199      43.570  34.480  50.950  1.00  0.00           H
ATOM   3021  CG2 VAL A 199      45.840  32.680  50.360  1.00  0.00           C
ATOM   3022 1HG2 VAL A 199      45.360  31.680  50.280  1.00  0.00           H
ATOM   3023 2HG2 VAL A 199      46.950  32.600  50.400  1.00  0.00           H
ATOM   3024 3HG2 VAL A 199      45.670  33.230  49.410  1.00  0.00           H
ATOM   3025  C   VAL A 199      45.730  35.380  53.060  1.00  0.00           C
ATOM   3026  O   VAL A 199      46.080  34.920  54.100  1.00  0.00           O
ATOM   3027  N   GLN A 200      45.000  36.460  52.890  1.00  0.00           N
ATOM   3028  HN  GLN A 200      44.690  36.700  51.970  1.00  0.00           H
ATOM   3029  CA  GLN A 200      44.720  37.410  53.990  1.00  0.00           C
ATOM   3030  HA  GLN A 200      45.580  37.400  54.640  1.00  0.00           H
ATOM   3031  CB  GLN A 200      44.730  38.900  53.380  1.00  0.00           C
ATOM   3032  HB1 GLN A 200      44.090  39.510  54.050  1.00  0.00           H
ATOM   3033  HB2 GLN A 200      44.280  38.890  52.360  1.00  0.00           H
ATOM   3034  CG  GLN A 200      46.040  39.680  53.240  1.00  0.00           C
ATOM   3035  HG1 GLN A 200      45.810  40.760  53.390  1.00  0.00           H
ATOM   3036  HG2 GLN A 200      46.430  39.550  52.210  1.00  0.00           H
ATOM   3037  CD  GLN A 200      47.000  39.350  54.420  1.00  0.00           C
ATOM   3038  OE1 GLN A 200      46.600  39.330  55.580  1.00  0.00           O
ATOM   3039  NE2 GLN A 200      48.280  39.160  54.030  1.00  0.00           N
ATOM   3040 1HE2 GLN A 200      48.940  38.710  54.630  1.00  0.00           H
ATOM   3041 2HE2 GLN A 200      48.340  39.040  53.040  1.00  0.00           H
ATOM   3042  C   GLN A 200      43.500  37.090  54.790  1.00  0.00           C
ATOM   3043  O   GLN A 200      42.360  37.520  54.470  1.00  0.00           O
ATOM   3044  N   THR A 201      43.760  36.200  55.850  1.00  0.00           N
ATOM   3045  HN  THR A 201      44.620  35.700  55.870  1.00  0.00           H
ATOM   3046  CA  THR A 201      42.750  35.560  56.720  1.00  0.00           C
ATOM   3047  HA  THR A 201      42.130  35.120  55.950  1.00  0.00           H
ATOM   3048  CB  THR A 201      43.460  34.590  57.610  1.00  0.00           C
ATOM   3049  HB  THR A 201      44.070  35.130  58.360  1.00  0.00           H
ATOM   3050  OG1 THR A 201      44.410  33.900  56.860  1.00  0.00           O
ATOM   3051  HG1 THR A 201      44.920  33.500  57.570  1.00  0.00           H
ATOM   3052  CG2 THR A 201      42.430  33.720  58.320  1.00  0.00           C
ATOM   3053 1HG2 THR A 201      42.980  32.910  58.840  1.00  0.00           H
ATOM   3054 2HG2 THR A 201      41.800  33.230  57.550  1.00  0.00           H
ATOM   3055 3HG2 THR A 201      41.760  34.240  59.040  1.00  0.00           H
ATOM   3056  C   THR A 201      41.800  36.460  57.570  1.00  0.00           C
ATOM   3057  O   THR A 201      40.610  36.070  57.610  1.00  0.00           O
ATOM   3058  N   VAL A 202      42.180  37.520  58.230  1.00  0.00           N
ATOM   3059  HN  VAL A 202      43.130  37.830  58.240  1.00  0.00           H
ATOM   3060  CA  VAL A 202      41.200  38.380  58.800  1.00  0.00           C
ATOM   3061  HA  VAL A 202      40.550  37.810  59.440  1.00  0.00           H
ATOM   3062  CB  VAL A 202      41.880  39.420  59.700  1.00  0.00           C
ATOM   3063  HB  VAL A 202      42.720  39.830  59.100  1.00  0.00           H
ATOM   3064  CG1 VAL A 202      40.990  40.570  60.120  1.00  0.00           C
ATOM   3065 1HG1 VAL A 202      40.690  41.230  59.280  1.00  0.00           H
ATOM   3066 2HG1 VAL A 202      41.500  41.140  60.930  1.00  0.00           H
ATOM   3067 3HG1 VAL A 202      40.080  40.170  60.610  1.00  0.00           H
ATOM   3068  CG2 VAL A 202      42.390  38.540  60.860  1.00  0.00           C
ATOM   3069 1HG2 VAL A 202      41.590  38.270  61.590  1.00  0.00           H
ATOM   3070 2HG2 VAL A 202      43.210  39.060  61.380  1.00  0.00           H
ATOM   3071 3HG2 VAL A 202      42.810  37.560  60.550  1.00  0.00           H
ATOM   3072  C   VAL A 202      40.210  38.950  57.780  1.00  0.00           C
ATOM   3073  O   VAL A 202      39.010  39.050  57.990  1.00  0.00           O
ATOM   3074  N   ASN A 203      40.730  39.340  56.610  1.00  0.00           N
ATOM   3075  HN  ASN A 203      41.710  39.360  56.430  1.00  0.00           H
ATOM   3076  CA  ASN A 203      39.940  39.740  55.480  1.00  0.00           C
ATOM   3077  HA  ASN A 203      39.310  40.530  55.860  1.00  0.00           H
ATOM   3078  CB  ASN A 203      40.720  40.420  54.300  1.00  0.00           C
ATOM   3079  HB1 ASN A 203      39.930  40.700  53.560  1.00  0.00           H
ATOM   3080  HB2 ASN A 203      41.390  39.690  53.790  1.00  0.00           H
ATOM   3081  CG  ASN A 203      41.640  41.600  54.720  1.00  0.00           C
ATOM   3082  OD1 ASN A 203      41.530  42.310  55.750  1.00  0.00           O
ATOM   3083  ND2 ASN A 203      42.610  41.980  53.860  1.00  0.00           N
ATOM   3084 1HD2 ASN A 203      42.910  42.940  53.870  1.00  0.00           H
ATOM   3085 2HD2 ASN A 203      42.700  41.350  53.100  1.00  0.00           H
ATOM   3086  C   ASN A 203      39.000  38.620  54.960  1.00  0.00           C
ATOM   3087  O   ASN A 203      37.830  38.840  54.690  1.00  0.00           O
ATOM   3088  N   VAL A 204      39.550  37.410  54.880  1.00  0.00           N
ATOM   3089  HN  VAL A 204      40.530  37.310  54.700  1.00  0.00           H
ATOM   3090  CA  VAL A 204      38.700  36.220  54.550  1.00  0.00           C
ATOM   3091  HA  VAL A 204      38.280  36.440  53.580  1.00  0.00           H
ATOM   3092  CB  VAL A 204      39.570  34.930  54.590  1.00  0.00           C
ATOM   3093  HB  VAL A 204      40.140  34.850  55.540  1.00  0.00           H
ATOM   3094  CG1 VAL A 204      38.610  33.700  54.440  1.00  0.00           C
ATOM   3095 1HG1 VAL A 204      38.070  33.540  55.400  1.00  0.00           H
ATOM   3096 2HG1 VAL A 204      39.300  32.840  54.270  1.00  0.00           H
ATOM   3097 3HG1 VAL A 204      38.030  33.840  53.510  1.00  0.00           H
ATOM   3098  CG2 VAL A 204      40.550  34.950  53.400  1.00  0.00           C
ATOM   3099 1HG2 VAL A 204      41.390  35.620  53.700  1.00  0.00           H
ATOM   3100 2HG2 VAL A 204      40.090  35.300  52.450  1.00  0.00           H
ATOM   3101 3HG2 VAL A 204      41.020  33.960  53.230  1.00  0.00           H
ATOM   3102  C   VAL A 204      37.650  36.050  55.580  1.00  0.00           C
ATOM   3103  O   VAL A 204      36.490  35.990  55.220  1.00  0.00           O
ATOM   3104  N   ILE A 205      37.860  35.960  56.860  1.00  0.00           N
ATOM   3105  HN  ILE A 205      38.820  35.930  57.130  1.00  0.00           H
ATOM   3106  CA  ILE A 205      36.880  35.890  57.960  1.00  0.00           C
ATOM   3107  HA  ILE A 205      36.270  35.060  57.640  1.00  0.00           H
ATOM   3108  CB  ILE A 205      37.640  35.580  59.290  1.00  0.00           C
ATOM   3109  HB  ILE A 205      38.530  36.250  59.330  1.00  0.00           H
ATOM   3110  CG2 ILE A 205      36.770  35.940  60.480  1.00  0.00           C
ATOM   3111 1HG2 ILE A 205      36.340  36.970  60.510  1.00  0.00           H
ATOM   3112 2HG2 ILE A 205      37.410  35.870  61.380  1.00  0.00           H
ATOM   3113 3HG2 ILE A 205      35.880  35.280  60.580  1.00  0.00           H
ATOM   3114  CG1 ILE A 205      38.030  34.130  59.250  1.00  0.00           C
ATOM   3115 1HG1 ILE A 205      38.710  33.760  58.460  1.00  0.00           H
ATOM   3116 2HG1 ILE A 205      37.070  33.600  59.100  1.00  0.00           H
ATOM   3117  CD  ILE A 205      38.620  33.680  60.560  1.00  0.00           C
ATOM   3118  HD1 ILE A 205      37.770  33.710  61.280  1.00  0.00           H
ATOM   3119  HD2 ILE A 205      39.420  34.360  60.940  1.00  0.00           H
ATOM   3120  HD3 ILE A 205      38.960  32.630  60.570  1.00  0.00           H
ATOM   3121  C   ILE A 205      36.020  37.060  58.020  1.00  0.00           C
ATOM   3122  O   ILE A 205      34.880  36.970  58.390  1.00  0.00           O
ATOM   3123  N   ALA A 206      36.420  38.350  57.640  1.00  0.00           N
ATOM   3124  HN  ALA A 206      37.390  38.580  57.570  1.00  0.00           H
ATOM   3125  CA  ALA A 206      35.510  39.470  57.480  1.00  0.00           C
ATOM   3126  HA  ALA A 206      34.990  39.600  58.420  1.00  0.00           H
ATOM   3127  CB  ALA A 206      36.320  40.740  57.140  1.00  0.00           C
ATOM   3128  HB1 ALA A 206      37.070  40.820  57.950  1.00  0.00           H
ATOM   3129  HB2 ALA A 206      35.730  41.670  57.230  1.00  0.00           H
ATOM   3130  HB3 ALA A 206      36.810  40.690  56.140  1.00  0.00           H
ATOM   3131  C   ALA A 206      34.440  39.190  56.450  1.00  0.00           C
ATOM   3132  O   ALA A 206      33.260  39.380  56.670  1.00  0.00           O
ATOM   3133  N   TRP A 207      34.860  38.580  55.270  1.00  0.00           N
ATOM   3134  HN  TRP A 207      35.820  38.520  55.020  1.00  0.00           H
ATOM   3135  CA  TRP A 207      33.950  38.140  54.180  1.00  0.00           C
ATOM   3136  HA  TRP A 207      33.290  38.990  54.050  1.00  0.00           H
ATOM   3137  CB  TRP A 207      34.860  38.020  52.900  1.00  0.00           C
ATOM   3138  HB1 TRP A 207      35.740  37.390  53.150  1.00  0.00           H
ATOM   3139  HB2 TRP A 207      35.300  39.010  52.670  1.00  0.00           H
ATOM   3140  CG  TRP A 207      34.270  37.350  51.700  1.00  0.00           C
ATOM   3141  CD1 TRP A 207      33.540  37.890  50.680  1.00  0.00           C
ATOM   3142  HD1 TRP A 207      33.240  38.890  50.410  1.00  0.00           H
ATOM   3143  NE1 TRP A 207      33.260  36.950  49.750  1.00  0.00           N
ATOM   3144  HE1 TRP A 207      32.760  36.940  48.920  1.00  0.00           H
ATOM   3145  CE2 TRP A 207      33.830  35.760  50.110  1.00  0.00           C
ATOM   3146  CD2 TRP A 207      34.510  35.990  51.320  1.00  0.00           C
ATOM   3147  CE3 TRP A 207      35.250  34.890  51.880  1.00  0.00           C
ATOM   3148  HE3 TRP A 207      35.730  34.930  52.850  1.00  0.00           H
ATOM   3149  CZ3 TRP A 207      35.350  33.680  51.160  1.00  0.00           C
ATOM   3150  HZ3 TRP A 207      35.760  32.800  51.630  1.00  0.00           H
ATOM   3151  CZ2 TRP A 207      34.100  34.600  49.400  1.00  0.00           C
ATOM   3152  HZ2 TRP A 207      33.770  34.510  48.380  1.00  0.00           H
ATOM   3153  CH2 TRP A 207      34.810  33.540  49.940  1.00  0.00           C
ATOM   3154  HH2 TRP A 207      35.050  32.680  49.340  1.00  0.00           H
ATOM   3155  C   TRP A 207      32.990  36.970  54.420  1.00  0.00           C
ATOM   3156  O   TRP A 207      31.850  36.890  53.890  1.00  0.00           O
ATOM   3157  N   LEU A 208      33.480  35.990  55.340  1.00  0.00           N
ATOM   3158  HN  LEU A 208      34.470  36.100  55.460  1.00  0.00           H
ATOM   3159  CA  LEU A 208      32.630  34.960  56.010  1.00  0.00           C
ATOM   3160  HA  LEU A 208      32.100  34.510  55.180  1.00  0.00           H
ATOM   3161  CB  LEU A 208      33.530  33.920  56.860  1.00  0.00           C
ATOM   3162  HB1 LEU A 208      32.740  33.240  57.240  1.00  0.00           H
ATOM   3163  HB2 LEU A 208      34.000  34.350  57.770  1.00  0.00           H
ATOM   3164  CG  LEU A 208      34.530  33.090  56.060  1.00  0.00           C
ATOM   3165  HG  LEU A 208      35.340  33.730  55.650  1.00  0.00           H
ATOM   3166  CD1 LEU A 208      35.200  32.030  56.930  1.00  0.00           C
ATOM   3167 1HD1 LEU A 208      36.010  31.440  56.440  1.00  0.00           H
ATOM   3168 2HD1 LEU A 208      34.570  31.220  57.350  1.00  0.00           H
ATOM   3169 3HD1 LEU A 208      35.560  32.540  57.850  1.00  0.00           H
ATOM   3170  CD2 LEU A 208      33.950  32.370  54.780  1.00  0.00           C
ATOM   3171 1HD2 LEU A 208      34.830  31.820  54.370  1.00  0.00           H
ATOM   3172 2HD2 LEU A 208      33.580  33.090  54.020  1.00  0.00           H
ATOM   3173 3HD2 LEU A 208      33.150  31.670  55.100  1.00  0.00           H
ATOM   3174  C   LEU A 208      31.620  35.610  56.950  1.00  0.00           C
ATOM   3175  O   LEU A 208      30.480  35.140  56.990  1.00  0.00           O
ATOM   3176  N   TYR A 209      31.970  36.650  57.730  1.00  0.00           N
ATOM   3177  HN  TYR A 209      32.860  37.090  57.700  1.00  0.00           H
ATOM   3178  CA  TYR A 209      30.970  37.400  58.520  1.00  0.00           C
ATOM   3179  HA  TYR A 209      30.400  36.690  59.080  1.00  0.00           H
ATOM   3180  CB  TYR A 209      31.860  38.350  59.470  1.00  0.00           C
ATOM   3181  HB1 TYR A 209      31.210  39.230  59.690  1.00  0.00           H
ATOM   3182  HB2 TYR A 209      32.710  38.770  58.890  1.00  0.00           H
ATOM   3183  CG  TYR A 209      32.300  37.720  60.730  1.00  0.00           C
ATOM   3184  CD1 TYR A 209      31.410  36.960  61.550  1.00  0.00           C
ATOM   3185  HD1 TYR A 209      30.400  36.840  61.180  1.00  0.00           H
ATOM   3186  CE1 TYR A 209      31.730  36.530  62.830  1.00  0.00           C
ATOM   3187  HE1 TYR A 209      31.010  35.960  63.380  1.00  0.00           H
ATOM   3188  CZ  TYR A 209      33.060  36.670  63.300  1.00  0.00           C
ATOM   3189  OH  TYR A 209      33.390  36.040  64.540  1.00  0.00           O
ATOM   3190  HH  TYR A 209      32.550  35.950  64.990  1.00  0.00           H
ATOM   3191  CD2 TYR A 209      33.620  37.790  61.160  1.00  0.00           C
ATOM   3192  HD2 TYR A 209      34.430  38.170  60.550  1.00  0.00           H
ATOM   3193  CE2 TYR A 209      33.920  37.310  62.450  1.00  0.00           C
ATOM   3194  HE2 TYR A 209      34.990  37.260  62.610  1.00  0.00           H
ATOM   3195  C   TYR A 209      29.990  38.260  57.680  1.00  0.00           C
ATOM   3196  O   TYR A 209      28.800  38.430  57.940  1.00  0.00           O
ATOM   3197  N   ALA A 210      30.440  38.870  56.550  1.00  0.00           N
ATOM   3198  HN  ALA A 210      31.420  39.050  56.450  1.00  0.00           H
ATOM   3199  CA  ALA A 210      29.550  39.360  55.620  1.00  0.00           C
ATOM   3200  HA  ALA A 210      28.870  40.070  56.070  1.00  0.00           H
ATOM   3201  CB  ALA A 210      30.330  40.240  54.580  1.00  0.00           C
ATOM   3202  HB1 ALA A 210      29.700  40.620  53.750  1.00  0.00           H
ATOM   3203  HB2 ALA A 210      31.160  39.630  54.170  1.00  0.00           H
ATOM   3204  HB3 ALA A 210      30.890  40.940  55.230  1.00  0.00           H
ATOM   3205  C   ALA A 210      28.680  38.370  54.860  1.00  0.00           C
ATOM   3206  O   ALA A 210      27.590  38.820  54.500  1.00  0.00           O
ATOM   3207  N   ALA A 211      29.060  37.150  54.530  1.00  0.00           N
ATOM   3208  HN  ALA A 211      30.040  36.940  54.500  1.00  0.00           H
ATOM   3209  CA  ALA A 211      28.110  36.140  54.110  1.00  0.00           C
ATOM   3210  HA  ALA A 211      27.660  36.490  53.190  1.00  0.00           H
ATOM   3211  CB  ALA A 211      28.780  34.780  53.790  1.00  0.00           C
ATOM   3212  HB1 ALA A 211      29.580  34.860  53.030  1.00  0.00           H
ATOM   3213  HB2 ALA A 211      28.040  34.020  53.460  1.00  0.00           H
ATOM   3214  HB3 ALA A 211      29.350  34.430  54.680  1.00  0.00           H
ATOM   3215  C   ALA A 211      27.060  35.860  55.090  1.00  0.00           C
ATOM   3216  O   ALA A 211      25.860  35.790  54.720  1.00  0.00           O
ATOM   3217  N   ILE A 212      27.490  35.710  56.370  1.00  0.00           N
ATOM   3218  HN  ILE A 212      28.440  35.570  56.630  1.00  0.00           H
ATOM   3219  CA  ILE A 212      26.410  35.430  57.350  1.00  0.00           C
ATOM   3220  HA  ILE A 212      25.870  34.560  57.000  1.00  0.00           H
ATOM   3221  CB  ILE A 212      26.960  34.980  58.720  1.00  0.00           C
ATOM   3222  HB  ILE A 212      27.690  35.750  59.040  1.00  0.00           H
ATOM   3223  CG2 ILE A 212      25.910  34.850  59.850  1.00  0.00           C
ATOM   3224 1HG2 ILE A 212      25.450  35.850  60.010  1.00  0.00           H
ATOM   3225 2HG2 ILE A 212      26.310  34.480  60.810  1.00  0.00           H
ATOM   3226 3HG2 ILE A 212      25.200  34.080  59.480  1.00  0.00           H
ATOM   3227  CG1 ILE A 212      27.860  33.690  58.460  1.00  0.00           C
ATOM   3228 1HG1 ILE A 212      28.370  33.780  57.480  1.00  0.00           H
ATOM   3229 2HG1 ILE A 212      27.140  32.850  58.380  1.00  0.00           H
ATOM   3230  CD  ILE A 212      28.800  33.570  59.630  1.00  0.00           C
ATOM   3231  HD1 ILE A 212      29.330  32.600  59.520  1.00  0.00           H
ATOM   3232  HD2 ILE A 212      28.210  33.580  60.570  1.00  0.00           H
ATOM   3233  HD3 ILE A 212      29.500  34.430  59.660  1.00  0.00           H
ATOM   3234  C   ILE A 212      25.370  36.510  57.490  1.00  0.00           C
ATOM   3235  O   ILE A 212      24.210  36.230  57.550  1.00  0.00           O
ATOM   3236  N   LEU A 213      25.780  37.800  57.440  1.00  0.00           N
ATOM   3237  HN  LEU A 213      26.740  37.980  57.240  1.00  0.00           H
ATOM   3238  CA  LEU A 213      24.810  38.890  57.300  1.00  0.00           C
ATOM   3239  HA  LEU A 213      24.180  38.880  58.170  1.00  0.00           H
ATOM   3240  CB  LEU A 213      25.680  40.170  57.190  1.00  0.00           C
ATOM   3241  HB1 LEU A 213      26.360  39.800  56.390  1.00  0.00           H
ATOM   3242  HB2 LEU A 213      26.220  40.220  58.150  1.00  0.00           H
ATOM   3243  CG  LEU A 213      24.990  41.490  56.730  1.00  0.00           C
ATOM   3244  HG  LEU A 213      24.570  41.280  55.720  1.00  0.00           H
ATOM   3245  CD1 LEU A 213      23.980  42.090  57.730  1.00  0.00           C
ATOM   3246 1HD1 LEU A 213      23.390  42.870  57.210  1.00  0.00           H
ATOM   3247 2HD1 LEU A 213      24.440  42.650  58.570  1.00  0.00           H
ATOM   3248 3HD1 LEU A 213      23.410  41.220  58.140  1.00  0.00           H
ATOM   3249  CD2 LEU A 213      26.010  42.640  56.410  1.00  0.00           C
ATOM   3250 1HD2 LEU A 213      25.460  43.540  56.050  1.00  0.00           H
ATOM   3251 2HD2 LEU A 213      26.850  42.350  55.750  1.00  0.00           H
ATOM   3252 3HD2 LEU A 213      26.420  42.950  57.400  1.00  0.00           H
ATOM   3253  C   LEU A 213      23.850  38.790  56.090  1.00  0.00           C
ATOM   3254  O   LEU A 213      22.710  39.170  56.210  1.00  0.00           O
ATOM   3255  N   ASN A 214      24.330  38.310  54.960  1.00  0.00           N
ATOM   3256  HN  ASN A 214      25.110  37.720  55.160  1.00  0.00           H
ATOM   3257  CA  ASN A 214      23.530  38.040  53.720  1.00  0.00           C
ATOM   3258  HA  ASN A 214      22.710  38.710  53.520  1.00  0.00           H
ATOM   3259  CB  ASN A 214      24.470  38.090  52.480  1.00  0.00           C
ATOM   3260  HB1 ASN A 214      24.160  37.650  51.500  1.00  0.00           H
ATOM   3261  HB2 ASN A 214      25.360  37.510  52.800  1.00  0.00           H
ATOM   3262  CG  ASN A 214      24.660  39.580  52.130  1.00  0.00           C
ATOM   3263  OD1 ASN A 214      23.940  40.120  51.310  1.00  0.00           O
ATOM   3264  ND2 ASN A 214      25.650  40.250  52.690  1.00  0.00           N
ATOM   3265 1HD2 ASN A 214      25.870  41.150  52.320  1.00  0.00           H
ATOM   3266 2HD2 ASN A 214      26.300  39.880  53.360  1.00  0.00           H
ATOM   3267  C   ASN A 214      22.880  36.690  53.740  1.00  0.00           C
ATOM   3268  O   ASN A 214      22.360  36.250  52.720  1.00  0.00           O
ATOM   3269  N   ASN A 215      22.730  35.990  54.900  1.00  0.00           N
ATOM   3270  HN  ASN A 215      22.990  36.460  55.740  1.00  0.00           H
ATOM   3271  CA  ASN A 215      22.050  34.720  55.060  1.00  0.00           C
ATOM   3272  HA  ASN A 215      22.000  34.480  56.110  1.00  0.00           H
ATOM   3273  CB  ASN A 215      20.570  34.680  54.460  1.00  0.00           C
ATOM   3274  HB1 ASN A 215      20.090  33.790  54.910  1.00  0.00           H
ATOM   3275  HB2 ASN A 215      20.590  34.670  53.350  1.00  0.00           H
ATOM   3276  CG  ASN A 215      19.860  35.880  55.030  1.00  0.00           C
ATOM   3277  OD1 ASN A 215      19.850  36.250  56.210  1.00  0.00           O
ATOM   3278  ND2 ASN A 215      19.230  36.620  54.100  1.00  0.00           N
ATOM   3279 1HD2 ASN A 215      18.710  37.380  54.490  1.00  0.00           H
ATOM   3280 2HD2 ASN A 215      19.340  36.330  53.150  1.00  0.00           H
ATOM   3281  C   ASN A 215      22.790  33.450  54.500  1.00  0.00           C
ATOM   3282  O   ASN A 215      22.220  32.470  54.070  1.00  0.00           O
ATOM   3283  N   CYS A 216      24.080  33.570  54.370  1.00  0.00           N
ATOM   3284  HN  CYS A 216      24.640  34.360  54.600  1.00  0.00           H
ATOM   3285  CA  CYS A 216      24.890  32.570  53.690  1.00  0.00           C
ATOM   3286  HA  CYS A 216      24.240  31.840  53.240  1.00  0.00           H
ATOM   3287  CB  CYS A 216      25.640  33.210  52.540  1.00  0.00           C
ATOM   3288  HB1 CYS A 216      26.040  34.210  52.770  1.00  0.00           H
ATOM   3289  HB2 CYS A 216      24.920  33.550  51.770  1.00  0.00           H
ATOM   3290  SG  CYS A 216      26.940  32.140  51.750  1.00  0.00           S
ATOM   3291  HG1 CYS A 216      26.090  31.440  51.030  1.00  0.00           H
ATOM   3292  C   CYS A 216      25.740  32.050  54.850  1.00  0.00           C
ATOM   3293  O   CYS A 216      26.390  32.820  55.530  1.00  0.00           O
ATOM   3294  N   ALA A 217      25.620  30.770  55.120  1.00  0.00           N
ATOM   3295  HN  ALA A 217      25.050  30.130  54.610  1.00  0.00           H
ATOM   3296  CA  ALA A 217      26.040  30.260  56.390  1.00  0.00           C
ATOM   3297  HA  ALA A 217      26.930  30.780  56.690  1.00  0.00           H
ATOM   3298  CB  ALA A 217      24.820  30.360  57.390  1.00  0.00           C
ATOM   3299  HB1 ALA A 217      23.850  29.900  57.120  1.00  0.00           H
ATOM   3300  HB2 ALA A 217      24.650  31.450  57.530  1.00  0.00           H
ATOM   3301  HB3 ALA A 217      25.100  29.960  58.390  1.00  0.00           H
ATOM   3302  C   ALA A 217      26.350  28.730  56.220  1.00  0.00           C
ATOM   3303  O   ALA A 217      26.760  28.070  57.190  1.00  0.00           O
ATOM   3304  N   TRP A 218      26.190  28.010  55.060  1.00  0.00           N
ATOM   3305  HN  TRP A 218      25.940  28.630  54.320  1.00  0.00           H
ATOM   3306  CA  TRP A 218      26.390  26.570  54.950  1.00  0.00           C
ATOM   3307  HA  TRP A 218      25.750  26.000  55.600  1.00  0.00           H
ATOM   3308  CB  TRP A 218      26.010  26.030  53.570  1.00  0.00           C
ATOM   3309  HB1 TRP A 218      24.920  25.820  53.580  1.00  0.00           H
ATOM   3310  HB2 TRP A 218      26.550  25.080  53.350  1.00  0.00           H
ATOM   3311  CG  TRP A 218      26.220  27.060  52.440  1.00  0.00           C
ATOM   3312  CD1 TRP A 218      25.330  27.890  51.820  1.00  0.00           C
ATOM   3313  HD1 TRP A 218      24.320  27.950  52.200  1.00  0.00           H
ATOM   3314  NE1 TRP A 218      26.020  28.760  51.000  1.00  0.00           N
ATOM   3315  HE1 TRP A 218      25.620  29.560  50.600  1.00  0.00           H
ATOM   3316  CE2 TRP A 218      27.330  28.450  50.920  1.00  0.00           C
ATOM   3317  CD2 TRP A 218      27.510  27.330  51.790  1.00  0.00           C
ATOM   3318  CE3 TRP A 218      28.830  26.710  51.760  1.00  0.00           C
ATOM   3319  HE3 TRP A 218      29.160  25.920  52.430  1.00  0.00           H
ATOM   3320  CZ3 TRP A 218      29.740  27.180  50.870  1.00  0.00           C
ATOM   3321  HZ3 TRP A 218      30.710  26.710  50.890  1.00  0.00           H
ATOM   3322  CZ2 TRP A 218      28.260  28.960  50.150  1.00  0.00           C
ATOM   3323  HZ2 TRP A 218      27.950  29.860  49.650  1.00  0.00           H
ATOM   3324  CH2 TRP A 218      29.480  28.320  50.110  1.00  0.00           C
ATOM   3325  HH2 TRP A 218      30.210  28.740  49.420  1.00  0.00           H
ATOM   3326  C   TRP A 218      27.780  25.980  55.320  1.00  0.00           C
ATOM   3327  O   TRP A 218      27.980  24.800  55.440  1.00  0.00           O
ATOM   3328  N   PHE A 219      28.730  26.880  55.540  1.00  0.00           N
ATOM   3329  HN  PHE A 219      28.530  27.820  55.260  1.00  0.00           H
ATOM   3330  CA  PHE A 219      30.050  26.590  55.990  1.00  0.00           C
ATOM   3331  HA  PHE A 219      30.340  25.560  55.840  1.00  0.00           H
ATOM   3332  CB  PHE A 219      31.050  27.520  55.290  1.00  0.00           C
ATOM   3333  HB1 PHE A 219      31.040  27.090  54.260  1.00  0.00           H
ATOM   3334  HB2 PHE A 219      32.110  27.480  55.640  1.00  0.00           H
ATOM   3335  CG  PHE A 219      30.630  28.960  55.480  1.00  0.00           C
ATOM   3336  CD1 PHE A 219      30.080  29.630  54.370  1.00  0.00           C
ATOM   3337  HD1 PHE A 219      29.980  29.100  53.440  1.00  0.00           H
ATOM   3338  CE1 PHE A 219      29.710  30.960  54.420  1.00  0.00           C
ATOM   3339  HE1 PHE A 219      29.230  31.560  53.670  1.00  0.00           H
ATOM   3340  CZ  PHE A 219      29.920  31.690  55.670  1.00  0.00           C
ATOM   3341  HZ  PHE A 219      29.580  32.710  55.750  1.00  0.00           H
ATOM   3342  CD2 PHE A 219      30.890  29.680  56.620  1.00  0.00           C
ATOM   3343  HD2 PHE A 219      31.430  29.230  57.440  1.00  0.00           H
ATOM   3344  CE2 PHE A 219      30.600  31.050  56.740  1.00  0.00           C
ATOM   3345  HE2 PHE A 219      30.760  31.590  57.660  1.00  0.00           H
ATOM   3346  C   PHE A 219      30.200  26.650  57.500  1.00  0.00           C
ATOM   3347  O   PHE A 219      31.260  26.260  58.000  1.00  0.00           O
ATOM   3348  N   VAL A 220      29.190  26.930  58.290  1.00  0.00           N
ATOM   3349  HN  VAL A 220      28.270  27.180  58.000  1.00  0.00           H
ATOM   3350  CA  VAL A 220      29.380  26.990  59.760  1.00  0.00           C
ATOM   3351  HA  VAL A 220      30.360  27.410  59.930  1.00  0.00           H
ATOM   3352  CB  VAL A 220      28.280  27.960  60.250  1.00  0.00           C
ATOM   3353  HB  VAL A 220      27.280  27.790  59.770  1.00  0.00           H
ATOM   3354  CG1 VAL A 220      28.040  27.820  61.800  1.00  0.00           C
ATOM   3355 1HG1 VAL A 220      27.400  28.690  62.070  1.00  0.00           H
ATOM   3356 2HG1 VAL A 220      29.010  28.010  62.310  1.00  0.00           H
ATOM   3357 3HG1 VAL A 220      27.500  26.920  62.160  1.00  0.00           H
ATOM   3358  CG2 VAL A 220      28.680  29.440  60.000  1.00  0.00           C
ATOM   3359 1HG2 VAL A 220      28.710  29.720  58.920  1.00  0.00           H
ATOM   3360 2HG2 VAL A 220      29.680  29.570  60.460  1.00  0.00           H
ATOM   3361 3HG2 VAL A 220      27.950  30.090  60.530  1.00  0.00           H
ATOM   3362  C   VAL A 220      29.400  25.610  60.450  1.00  0.00           C
ATOM   3363  O   VAL A 220      28.480  24.820  60.440  1.00  0.00           O
ATOM   3364  N   GLN A 221      30.530  25.340  61.080  1.00  0.00           N
ATOM   3365  HN  GLN A 221      31.290  25.960  60.850  1.00  0.00           H
ATOM   3366  CA  GLN A 221      30.900  24.030  61.570  1.00  0.00           C
ATOM   3367  HA  GLN A 221      30.580  23.250  60.890  1.00  0.00           H
ATOM   3368  CB  GLN A 221      32.410  23.970  61.710  1.00  0.00           C
ATOM   3369  HB1 GLN A 221      32.780  23.040  62.190  1.00  0.00           H
ATOM   3370  HB2 GLN A 221      32.790  24.720  62.430  1.00  0.00           H
ATOM   3371  CG  GLN A 221      33.220  24.250  60.440  1.00  0.00           C
ATOM   3372  HG1 GLN A 221      34.300  24.260  60.710  1.00  0.00           H
ATOM   3373  HG2 GLN A 221      32.860  25.200  60.000  1.00  0.00           H
ATOM   3374  CD  GLN A 221      32.930  23.110  59.520  1.00  0.00           C
ATOM   3375  OE1 GLN A 221      33.110  21.980  60.020  1.00  0.00           O
ATOM   3376  NE2 GLN A 221      32.760  23.460  58.230  1.00  0.00           N
ATOM   3377 1HE2 GLN A 221      32.440  24.380  58.020  1.00  0.00           H
ATOM   3378 2HE2 GLN A 221      32.910  22.690  57.600  1.00  0.00           H
ATOM   3379  C   GLN A 221      30.310  23.790  63.010  1.00  0.00           C
ATOM   3380  O   GLN A 221      30.070  24.710  63.740  1.00  0.00           O
ATOM   3381  N   ASN A 222      30.150  22.480  63.390  1.00  0.00           N
ATOM   3382  HN  ASN A 222      30.140  21.750  62.710  1.00  0.00           H
ATOM   3383  CA  ASN A 222      30.140  22.190  64.830  1.00  0.00           C
ATOM   3384  HA  ASN A 222      29.490  22.930  65.260  1.00  0.00           H
ATOM   3385  CB  ASN A 222      29.530  20.810  65.150  1.00  0.00           C
ATOM   3386  HB1 ASN A 222      29.380  20.580  66.230  1.00  0.00           H
ATOM   3387  HB2 ASN A 222      30.200  20.120  64.600  1.00  0.00           H
ATOM   3388  CG  ASN A 222      28.020  20.810  64.760  1.00  0.00           C
ATOM   3389  OD1 ASN A 222      27.290  21.750  64.530  1.00  0.00           O
ATOM   3390  ND2 ASN A 222      27.540  19.570  64.630  1.00  0.00           N
ATOM   3391 1HD2 ASN A 222      26.560  19.530  64.440  1.00  0.00           H
ATOM   3392 2HD2 ASN A 222      28.140  18.780  64.760  1.00  0.00           H
ATOM   3393  C   ASN A 222      31.540  22.170  65.490  1.00  0.00           C
ATOM   3394  O   ASN A 222      31.770  22.250  66.690  1.00  0.00           O
ATOM   3395  N   ASP A 223      32.590  22.090  64.690  1.00  0.00           N
ATOM   3396  HN  ASP A 223      32.380  21.870  63.730  1.00  0.00           H
ATOM   3397  CA  ASP A 223      34.010  22.120  65.060  1.00  0.00           C
ATOM   3398  HA  ASP A 223      34.110  21.600  66.000  1.00  0.00           H
ATOM   3399  CB  ASP A 223      34.890  21.550  63.880  1.00  0.00           C
ATOM   3400  HB1 ASP A 223      35.960  21.840  63.950  1.00  0.00           H
ATOM   3401  HB2 ASP A 223      34.450  22.080  63.010  1.00  0.00           H
ATOM   3402  CG  ASP A 223      34.790  20.080  63.850  1.00  0.00           C
ATOM   3403  OD1 ASP A 223      35.250  19.510  62.850  1.00  0.00           O
ATOM   3404  OD2 ASP A 223      34.490  19.380  64.870  1.00  0.00           O
ATOM   3405  C   ASP A 223      34.480  23.470  65.500  1.00  0.00           C
ATOM   3406  O   ASP A 223      33.990  24.520  65.030  1.00  0.00           O
ATOM   3407  N   VAL A 224      35.660  23.490  66.150  1.00  0.00           N
ATOM   3408  HN  VAL A 224      36.130  22.640  66.350  1.00  0.00           H
ATOM   3409  CA  VAL A 224      36.380  24.610  66.710  1.00  0.00           C
ATOM   3410  HA  VAL A 224      36.090  25.450  66.100  1.00  0.00           H
ATOM   3411  CB  VAL A 224      35.980  24.850  68.110  1.00  0.00           C
ATOM   3412  HB  VAL A 224      35.920  23.860  68.630  1.00  0.00           H
ATOM   3413  CG1 VAL A 224      36.960  25.740  68.910  1.00  0.00           C
ATOM   3414 1HG1 VAL A 224      36.890  26.740  68.430  1.00  0.00           H
ATOM   3415 2HG1 VAL A 224      37.960  25.250  68.880  1.00  0.00           H
ATOM   3416 3HG1 VAL A 224      36.660  25.820  69.980  1.00  0.00           H
ATOM   3417  CG2 VAL A 224      34.570  25.420  68.230  1.00  0.00           C
ATOM   3418 1HG2 VAL A 224      34.260  25.800  69.230  1.00  0.00           H
ATOM   3419 2HG2 VAL A 224      33.750  24.710  67.950  1.00  0.00           H
ATOM   3420 3HG2 VAL A 224      34.420  26.270  67.530  1.00  0.00           H
ATOM   3421  C   VAL A 224      37.880  24.510  66.480  1.00  0.00           C
ATOM   3422  O   VAL A 224      38.510  23.510  66.640  1.00  0.00           O
ATOM   3423  N   CYS A 225      38.450  25.630  65.940  1.00  0.00           N
ATOM   3424  HN  CYS A 225      37.920  26.450  65.730  1.00  0.00           H
ATOM   3425  CA  CYS A 225      39.890  25.630  65.700  1.00  0.00           C
ATOM   3426  HA  CYS A 225      40.320  24.750  66.160  1.00  0.00           H
ATOM   3427  CB  CYS A 225      40.370  25.680  64.210  1.00  0.00           C
ATOM   3428  HB1 CYS A 225      40.110  26.660  63.760  1.00  0.00           H
ATOM   3429  HB2 CYS A 225      39.860  24.860  63.670  1.00  0.00           H
ATOM   3430  SG  CYS A 225      42.160  25.270  64.000  1.00  0.00           S
ATOM   3431  HG1 CYS A 225      42.160  24.000  64.360  1.00  0.00           H
ATOM   3432  C   CYS A 225      40.430  26.850  66.420  1.00  0.00           C
ATOM   3433  O   CYS A 225      40.090  27.970  66.100  1.00  0.00           O
ATOM   3434  N   SER A 226      41.310  26.610  67.360  1.00  0.00           N
ATOM   3435  HN  SER A 226      41.390  25.670  67.670  1.00  0.00           H
ATOM   3436  CA  SER A 226      42.100  27.600  68.100  1.00  0.00           C
ATOM   3437  HA  SER A 226      41.370  28.270  68.520  1.00  0.00           H
ATOM   3438  CB  SER A 226      42.840  26.920  69.260  1.00  0.00           C
ATOM   3439  HB1 SER A 226      43.640  26.250  68.890  1.00  0.00           H
ATOM   3440  HB2 SER A 226      42.030  26.310  69.720  1.00  0.00           H
ATOM   3441  OG  SER A 226      43.370  27.900  70.110  1.00  0.00           O
ATOM   3442  HG1 SER A 226      42.520  28.130  70.510  1.00  0.00           H
ATOM   3443  C   SER A 226      43.060  28.390  67.240  1.00  0.00           C
ATOM   3444  O   SER A 226      43.540  27.960  66.200  1.00  0.00           O
ATOM   3445  N   THR A 227      43.420  29.640  67.690  1.00  0.00           N
ATOM   3446  HN  THR A 227      42.960  29.980  68.510  1.00  0.00           H
ATOM   3447  CA  THR A 227      44.350  30.490  66.960  1.00  0.00           C
ATOM   3448  HA  THR A 227      43.880  30.620  66.000  1.00  0.00           H
ATOM   3449  CB  THR A 227      44.570  31.890  67.460  1.00  0.00           C
ATOM   3450  HB  THR A 227      45.380  32.460  66.950  1.00  0.00           H
ATOM   3451  OG1 THR A 227      44.950  31.840  68.840  1.00  0.00           O
ATOM   3452  HG1 THR A 227      45.900  31.710  68.800  1.00  0.00           H
ATOM   3453  CG2 THR A 227      43.270  32.550  67.370  1.00  0.00           C
ATOM   3454 1HG2 THR A 227      42.810  32.530  66.360  1.00  0.00           H
ATOM   3455 2HG2 THR A 227      43.370  33.620  67.670  1.00  0.00           H
ATOM   3456 3HG2 THR A 227      42.540  32.240  68.140  1.00  0.00           H
ATOM   3457  C   THR A 227      45.720  29.900  66.740  1.00  0.00           C
ATOM   3458  O   THR A 227      46.300  29.910  65.640  1.00  0.00           O
ATOM   3459  N   GLU A 228      46.250  29.200  67.700  1.00  0.00           N
ATOM   3460  HN  GLU A 228      45.840  29.220  68.610  1.00  0.00           H
ATOM   3461  CA  GLU A 228      47.670  28.750  67.620  1.00  0.00           C
ATOM   3462  HA  GLU A 228      48.200  29.500  67.040  1.00  0.00           H
ATOM   3463  CB  GLU A 228      48.460  28.770  68.970  1.00  0.00           C
ATOM   3464  HB1 GLU A 228      49.450  28.380  68.650  1.00  0.00           H
ATOM   3465  HB2 GLU A 228      47.960  28.050  69.650  1.00  0.00           H
ATOM   3466  CG  GLU A 228      48.640  30.120  69.690  1.00  0.00           C
ATOM   3467  HG1 GLU A 228      49.620  30.080  70.210  1.00  0.00           H
ATOM   3468  HG2 GLU A 228      47.870  30.390  70.450  1.00  0.00           H
ATOM   3469  CD  GLU A 228      48.810  31.270  68.600  1.00  0.00           C
ATOM   3470  OE1 GLU A 228      49.830  31.220  67.810  1.00  0.00           O
ATOM   3471  OE2 GLU A 228      47.980  32.230  68.680  1.00  0.00           O
ATOM   3472  C   GLU A 228      47.760  27.470  66.760  1.00  0.00           C
ATOM   3473  O   GLU A 228      48.770  27.220  66.150  1.00  0.00           O
ATOM   3474  N   ASP A 229      46.670  26.640  66.760  1.00  0.00           N
ATOM   3475  HN  ASP A 229      45.890  26.800  67.370  1.00  0.00           H
ATOM   3476  CA  ASP A 229      46.370  25.440  65.980  1.00  0.00           C
ATOM   3477  HA  ASP A 229      47.280  24.890  66.200  1.00  0.00           H
ATOM   3478  CB  ASP A 229      45.170  24.650  66.400  1.00  0.00           C
ATOM   3479  HB1 ASP A 229      45.050  23.790  65.710  1.00  0.00           H
ATOM   3480  HB2 ASP A 229      44.250  25.250  66.220  1.00  0.00           H
ATOM   3481  CG  ASP A 229      45.260  23.990  67.720  1.00  0.00           C
ATOM   3482  OD1 ASP A 229      44.260  23.370  68.140  1.00  0.00           O
ATOM   3483  OD2 ASP A 229      46.350  23.980  68.310  1.00  0.00           O
ATOM   3484  C   ASP A 229      46.340  25.880  64.530  1.00  0.00           C
ATOM   3485  O   ASP A 229      46.980  25.290  63.630  1.00  0.00           O
ATOM   3486  N   PHE A 230      45.580  26.970  64.190  1.00  0.00           N
ATOM   3487  HN  PHE A 230      44.970  27.400  64.840  1.00  0.00           H
ATOM   3488  CA  PHE A 230      45.420  27.500  62.870  1.00  0.00           C
ATOM   3489  HA  PHE A 230      45.180  26.690  62.210  1.00  0.00           H
ATOM   3490  CB  PHE A 230      44.350  28.680  62.760  1.00  0.00           C
ATOM   3491  HB1 PHE A 230      44.580  29.530  63.430  1.00  0.00           H
ATOM   3492  HB2 PHE A 230      43.350  28.310  63.080  1.00  0.00           H
ATOM   3493  CG  PHE A 230      44.100  29.100  61.300  1.00  0.00           C
ATOM   3494  CD1 PHE A 230      43.290  28.290  60.560  1.00  0.00           C
ATOM   3495  HD1 PHE A 230      42.750  27.420  60.910  1.00  0.00           H
ATOM   3496  CE1 PHE A 230      43.220  28.480  59.190  1.00  0.00           C
ATOM   3497  HE1 PHE A 230      42.700  27.780  58.550  1.00  0.00           H
ATOM   3498  CZ  PHE A 230      43.680  29.670  58.590  1.00  0.00           C
ATOM   3499  HZ  PHE A 230      43.690  29.830  57.520  1.00  0.00           H
ATOM   3500  CD2 PHE A 230      44.630  30.350  60.790  1.00  0.00           C
ATOM   3501  HD2 PHE A 230      45.150  31.080  61.380  1.00  0.00           H
ATOM   3502  CE2 PHE A 230      44.460  30.590  59.420  1.00  0.00           C
ATOM   3503  HE2 PHE A 230      44.990  31.440  59.020  1.00  0.00           H
ATOM   3504  C   PHE A 230      46.750  28.100  62.450  1.00  0.00           C
ATOM   3505  O   PHE A 230      47.170  28.010  61.310  1.00  0.00           O
ATOM   3506  N   ASN A 231      47.430  28.820  63.400  1.00  0.00           N
ATOM   3507  HN  ASN A 231      47.040  29.070  64.290  1.00  0.00           H
ATOM   3508  CA  ASN A 231      48.750  29.370  63.080  1.00  0.00           C
ATOM   3509  HA  ASN A 231      48.530  29.950  62.200  1.00  0.00           H
ATOM   3510  CB  ASN A 231      49.250  30.290  64.210  1.00  0.00           C
ATOM   3511  HB1 ASN A 231      50.240  30.720  63.940  1.00  0.00           H
ATOM   3512  HB2 ASN A 231      49.260  29.720  65.160  1.00  0.00           H
ATOM   3513  CG  ASN A 231      48.420  31.560  64.260  1.00  0.00           C
ATOM   3514  OD1 ASN A 231      47.930  32.100  63.280  1.00  0.00           O
ATOM   3515  ND2 ASN A 231      48.370  32.210  65.520  1.00  0.00           N
ATOM   3516 1HD2 ASN A 231      48.690  31.680  66.310  1.00  0.00           H
ATOM   3517 2HD2 ASN A 231      47.830  33.040  65.630  1.00  0.00           H
ATOM   3518  C   ASN A 231      49.830  28.350  62.630  1.00  0.00           C
ATOM   3519  O   ASN A 231      50.600  28.750  61.750  1.00  0.00           O
ATOM   3520  N   VAL A 232      49.910  27.110  63.150  1.00  0.00           N
ATOM   3521  HN  VAL A 232      49.390  26.940  63.980  1.00  0.00           H
ATOM   3522  CA  VAL A 232      50.760  26.180  62.450  1.00  0.00           C
ATOM   3523  HA  VAL A 232      51.670  26.730  62.270  1.00  0.00           H
ATOM   3524  CB  VAL A 232      51.170  25.000  63.430  1.00  0.00           C
ATOM   3525  HB  VAL A 232      51.890  24.350  62.900  1.00  0.00           H
ATOM   3526  CG1 VAL A 232      51.960  25.700  64.520  1.00  0.00           C
ATOM   3527 1HG1 VAL A 232      52.630  26.490  64.130  1.00  0.00           H
ATOM   3528 2HG1 VAL A 232      52.580  24.900  64.990  1.00  0.00           H
ATOM   3529 3HG1 VAL A 232      51.190  26.280  65.070  1.00  0.00           H
ATOM   3530  CG2 VAL A 232      49.910  24.320  63.950  1.00  0.00           C
ATOM   3531 1HG2 VAL A 232      50.140  23.450  64.610  1.00  0.00           H
ATOM   3532 2HG2 VAL A 232      49.160  23.940  63.230  1.00  0.00           H
ATOM   3533 3HG2 VAL A 232      49.310  25.000  64.590  1.00  0.00           H
ATOM   3534  C   VAL A 232      50.160  25.730  61.150  1.00  0.00           C
ATOM   3535  O   VAL A 232      50.910  25.400  60.220  1.00  0.00           O
ATOM   3536  N   TRP A 233      48.850  25.620  61.010  1.00  0.00           N
ATOM   3537  HN  TRP A 233      48.230  25.720  61.790  1.00  0.00           H
ATOM   3538  CA  TRP A 233      48.190  25.200  59.710  1.00  0.00           C
ATOM   3539  HA  TRP A 233      48.730  24.310  59.430  1.00  0.00           H
ATOM   3540  CB  TRP A 233      46.690  24.870  60.080  1.00  0.00           C
ATOM   3541  HB1 TRP A 233      46.050  25.720  60.390  1.00  0.00           H
ATOM   3542  HB2 TRP A 233      46.640  24.110  60.890  1.00  0.00           H
ATOM   3543  CG  TRP A 233      46.020  24.220  58.940  1.00  0.00           C
ATOM   3544  CD1 TRP A 233      45.860  22.880  58.650  1.00  0.00           C
ATOM   3545  HD1 TRP A 233      46.100  22.050  59.290  1.00  0.00           H
ATOM   3546  NE1 TRP A 233      45.080  22.790  57.480  1.00  0.00           N
ATOM   3547  HE1 TRP A 233      44.750  21.950  57.090  1.00  0.00           H
ATOM   3548  CE2 TRP A 233      44.830  24.010  56.940  1.00  0.00           C
ATOM   3549  CD2 TRP A 233      45.400  24.980  57.860  1.00  0.00           C
ATOM   3550  CE3 TRP A 233      45.230  26.360  57.620  1.00  0.00           C
ATOM   3551  HE3 TRP A 233      45.520  27.140  58.310  1.00  0.00           H
ATOM   3552  CZ3 TRP A 233      44.590  26.700  56.400  1.00  0.00           C
ATOM   3553  HZ3 TRP A 233      44.290  27.720  56.200  1.00  0.00           H
ATOM   3554  CZ2 TRP A 233      44.180  24.410  55.830  1.00  0.00           C
ATOM   3555  HZ2 TRP A 233      43.740  23.600  55.260  1.00  0.00           H
ATOM   3556  CH2 TRP A 233      44.150  25.690  55.500  1.00  0.00           C
ATOM   3557  HH2 TRP A 233      43.400  26.010  54.790  1.00  0.00           H
ATOM   3558  C   TRP A 233      48.460  26.190  58.630  1.00  0.00           C
ATOM   3559  O   TRP A 233      48.740  25.890  57.460  1.00  0.00           O
ATOM   3560  N   ALA A 234      48.330  27.440  58.950  1.00  0.00           N
ATOM   3561  HN  ALA A 234      47.990  27.630  59.860  1.00  0.00           H
ATOM   3562  CA  ALA A 234      48.470  28.670  58.080  1.00  0.00           C
ATOM   3563  HA  ALA A 234      47.860  28.650  57.180  1.00  0.00           H
ATOM   3564  CB  ALA A 234      48.230  29.930  58.870  1.00  0.00           C
ATOM   3565  HB1 ALA A 234      48.420  30.850  58.280  1.00  0.00           H
ATOM   3566  HB2 ALA A 234      48.930  30.020  59.730  1.00  0.00           H
ATOM   3567  HB3 ALA A 234      47.180  29.960  59.220  1.00  0.00           H
ATOM   3568  C   ALA A 234      49.860  28.910  57.420  1.00  0.00           C
ATOM   3569  O   ALA A 234      49.950  29.300  56.250  1.00  0.00           O
ATOM   3570  N   MET A 235      50.970  28.640  58.110  1.00  0.00           N
ATOM   3571  HN  MET A 235      50.950  28.390  59.080  1.00  0.00           H
ATOM   3572  CA  MET A 235      52.290  28.800  57.610  1.00  0.00           C
ATOM   3573  HA  MET A 235      52.430  29.700  57.040  1.00  0.00           H
ATOM   3574  CB  MET A 235      53.370  28.950  58.790  1.00  0.00           C
ATOM   3575  HB1 MET A 235      52.970  29.790  59.390  1.00  0.00           H
ATOM   3576  HB2 MET A 235      54.390  29.180  58.390  1.00  0.00           H
ATOM   3577  CG  MET A 235      53.510  27.780  59.790  1.00  0.00           C
ATOM   3578  HG1 MET A 235      52.520  27.540  60.220  1.00  0.00           H
ATOM   3579  HG2 MET A 235      54.080  28.200  60.650  1.00  0.00           H
ATOM   3580  SD  MET A 235      54.520  26.290  59.370  1.00  0.00           S
ATOM   3581  CE  MET A 235      54.530  25.640  61.000  1.00  0.00           C
ATOM   3582  HE1 MET A 235      55.090  26.310  61.680  1.00  0.00           H
ATOM   3583  HE2 MET A 235      54.900  24.590  61.000  1.00  0.00           H
ATOM   3584  HE3 MET A 235      53.510  25.520  61.440  1.00  0.00           H
ATOM   3585  C   MET A 235      52.680  27.610  56.700  1.00  0.00           C
ATOM   3586  O   MET A 235      53.300  27.850  55.710  1.00  0.00           O
ATOM   3587  N   ALA A 236      52.180  26.410  57.010  1.00  0.00           N
ATOM   3588  HN  ALA A 236      51.640  26.160  57.810  1.00  0.00           H
ATOM   3589  CA  ALA A 236      52.250  25.250  56.100  1.00  0.00           C
ATOM   3590  HA  ALA A 236      53.290  25.120  55.830  1.00  0.00           H
ATOM   3591  CB  ALA A 236      51.920  23.950  56.730  1.00  0.00           C
ATOM   3592  HB1 ALA A 236      52.250  23.090  56.110  1.00  0.00           H
ATOM   3593  HB2 ALA A 236      50.820  23.940  56.890  1.00  0.00           H
ATOM   3594  HB3 ALA A 236      52.490  23.760  57.670  1.00  0.00           H
ATOM   3595  C   ALA A 236      51.580  25.360  54.740  1.00  0.00           C
ATOM   3596  O   ALA A 236      52.090  24.930  53.720  1.00  0.00           O
ATOM   3597  N   ASN A 237      50.350  25.990  54.690  1.00  0.00           N
ATOM   3598  HN  ASN A 237      50.100  26.260  55.620  1.00  0.00           H
ATOM   3599  CA  ASN A 237      49.410  26.090  53.590  1.00  0.00           C
ATOM   3600  HA  ASN A 237      49.900  25.590  52.770  1.00  0.00           H
ATOM   3601  CB  ASN A 237      48.030  25.480  53.860  1.00  0.00           C
ATOM   3602  HB1 ASN A 237      47.390  25.480  52.960  1.00  0.00           H
ATOM   3603  HB2 ASN A 237      47.490  26.070  54.630  1.00  0.00           H
ATOM   3604  CG  ASN A 237      48.170  24.010  54.240  1.00  0.00           C
ATOM   3605  OD1 ASN A 237      48.090  23.180  53.340  1.00  0.00           O
ATOM   3606  ND2 ASN A 237      48.290  23.690  55.550  1.00  0.00           N
ATOM   3607 1HD2 ASN A 237      48.090  22.780  55.910  1.00  0.00           H
ATOM   3608 2HD2 ASN A 237      48.170  24.480  56.150  1.00  0.00           H
ATOM   3609  C   ASN A 237      49.320  27.490  53.020  1.00  0.00           C
ATOM   3610  O   ASN A 237      48.430  27.700  52.210  1.00  0.00           O
ATOM   3611  N   GLY A 238      50.140  28.440  53.410  1.00  0.00           N
ATOM   3612  HN  GLY A 238      50.910  28.300  54.020  1.00  0.00           H
ATOM   3613  CA  GLY A 238      50.150  29.690  52.650  1.00  0.00           C
ATOM   3614  HA1 GLY A 238      50.180  29.450  51.600  1.00  0.00           H
ATOM   3615  HA2 GLY A 238      51.030  30.180  53.040  1.00  0.00           H
ATOM   3616  C   GLY A 238      49.030  30.640  53.000  1.00  0.00           C
ATOM   3617  O   GLY A 238      48.500  31.230  52.070  1.00  0.00           O
ATOM   3618  N   PHE A 239      48.790  30.900  54.310  1.00  0.00           N
ATOM   3619  HN  PHE A 239      49.300  30.430  55.030  1.00  0.00           H
ATOM   3620  CA  PHE A 239      47.700  31.790  54.770  1.00  0.00           C
ATOM   3621  HA  PHE A 239      47.330  32.490  54.040  1.00  0.00           H
ATOM   3622  CB  PHE A 239      46.570  30.930  55.430  1.00  0.00           C
ATOM   3623  HB1 PHE A 239      45.860  31.640  55.890  1.00  0.00           H
ATOM   3624  HB2 PHE A 239      46.970  30.260  56.220  1.00  0.00           H
ATOM   3625  CG  PHE A 239      45.720  30.130  54.380  1.00  0.00           C
ATOM   3626  CD1 PHE A 239      44.520  30.720  53.940  1.00  0.00           C
ATOM   3627  HD1 PHE A 239      44.360  31.750  54.220  1.00  0.00           H
ATOM   3628  CE1 PHE A 239      43.510  30.010  53.240  1.00  0.00           C
ATOM   3629  HE1 PHE A 239      42.670  30.460  52.740  1.00  0.00           H
ATOM   3630  CZ  PHE A 239      43.830  28.630  52.850  1.00  0.00           C
ATOM   3631  HZ  PHE A 239      43.100  28.130  52.230  1.00  0.00           H
ATOM   3632  CD2 PHE A 239      45.930  28.810  54.020  1.00  0.00           C
ATOM   3633  HD2 PHE A 239      46.800  28.330  54.430  1.00  0.00           H
ATOM   3634  CE2 PHE A 239      45.010  28.010  53.330  1.00  0.00           C
ATOM   3635  HE2 PHE A 239      45.180  26.950  53.170  1.00  0.00           H
ATOM   3636  C   PHE A 239      48.200  32.610  55.950  1.00  0.00           C
ATOM   3637  O   PHE A 239      49.140  32.230  56.660  1.00  0.00           O
ATOM   3638  N   SER A 240      47.740  33.850  56.040  1.00  0.00           N
ATOM   3639  HN  SER A 240      47.000  34.220  55.480  1.00  0.00           H
ATOM   3640  CA  SER A 240      48.060  34.730  57.190  1.00  0.00           C
ATOM   3641  HA  SER A 240      49.140  34.760  57.230  1.00  0.00           H
ATOM   3642  CB  SER A 240      47.630  36.090  56.770  1.00  0.00           C
ATOM   3643  HB1 SER A 240      47.720  36.740  57.670  1.00  0.00           H
ATOM   3644  HB2 SER A 240      46.540  36.180  56.550  1.00  0.00           H
ATOM   3645  OG  SER A 240      48.300  36.600  55.630  1.00  0.00           O
ATOM   3646  HG1 SER A 240      47.890  36.200  54.860  1.00  0.00           H
ATOM   3647  C   SER A 240      47.480  34.420  58.630  1.00  0.00           C
ATOM   3648  O   SER A 240      46.440  33.750  58.820  1.00  0.00           O
ATOM   3649  N   GLN A 241      48.320  34.660  59.650  1.00  0.00           N
ATOM   3650  HN  GLN A 241      49.170  35.160  59.530  1.00  0.00           H
ATOM   3651  CA  GLN A 241      48.170  34.450  61.050  1.00  0.00           C
ATOM   3652  HA  GLN A 241      47.830  33.440  61.220  1.00  0.00           H
ATOM   3653  CB  GLN A 241      49.490  34.680  61.910  1.00  0.00           C
ATOM   3654  HB1 GLN A 241      49.220  34.770  62.990  1.00  0.00           H
ATOM   3655  HB2 GLN A 241      50.020  35.580  61.530  1.00  0.00           H
ATOM   3656  CG  GLN A 241      50.490  33.520  61.690  1.00  0.00           C
ATOM   3657  HG1 GLN A 241      50.320  32.600  62.300  1.00  0.00           H
ATOM   3658  HG2 GLN A 241      51.430  33.850  62.190  1.00  0.00           H
ATOM   3659  CD  GLN A 241      51.010  33.270  60.220  1.00  0.00           C
ATOM   3660  OE1 GLN A 241      51.570  34.190  59.590  1.00  0.00           O
ATOM   3661  NE2 GLN A 241      50.600  32.000  59.750  1.00  0.00           N
ATOM   3662 1HE2 GLN A 241      50.630  31.830  58.770  1.00  0.00           H
ATOM   3663 2HE2 GLN A 241      50.140  31.450  60.440  1.00  0.00           H
ATOM   3664  C   GLN A 241      47.070  35.230  61.630  1.00  0.00           C
ATOM   3665  O   GLN A 241      46.640  36.270  61.210  1.00  0.00           O
ATOM   3666  N   VAL A 242      46.440  34.760  62.740  1.00  0.00           N
ATOM   3667  HN  VAL A 242      46.870  33.980  63.200  1.00  0.00           H
ATOM   3668  CA  VAL A 242      45.300  35.400  63.410  1.00  0.00           C
ATOM   3669  HA  VAL A 242      45.130  36.420  63.090  1.00  0.00           H
ATOM   3670  CB  VAL A 242      43.990  34.660  63.100  1.00  0.00           C
ATOM   3671  HB  VAL A 242      43.910  33.600  63.420  1.00  0.00           H
ATOM   3672  CG1 VAL A 242      42.870  35.430  63.730  1.00  0.00           C
ATOM   3673 1HG1 VAL A 242      41.930  35.280  63.150  1.00  0.00           H
ATOM   3674 2HG1 VAL A 242      43.080  36.520  63.730  1.00  0.00           H
ATOM   3675 3HG1 VAL A 242      42.730  35.020  64.760  1.00  0.00           H
ATOM   3676  CG2 VAL A 242      43.790  34.810  61.620  1.00  0.00           C
ATOM   3677 1HG2 VAL A 242      44.370  34.130  60.950  1.00  0.00           H
ATOM   3678 2HG2 VAL A 242      44.000  35.820  61.210  1.00  0.00           H
ATOM   3679 3HG2 VAL A 242      42.720  34.550  61.520  1.00  0.00           H
ATOM   3680  C   VAL A 242      45.470  35.470  64.910  1.00  0.00           C
ATOM   3681  O   VAL A 242      45.710  34.480  65.540  1.00  0.00           O
ATOM   3682  N   LYS A 243      45.350  36.670  65.550  1.00  0.00           N
ATOM   3683  HN  LYS A 243      44.980  37.500  65.160  1.00  0.00           H
ATOM   3684  CA  LYS A 243      45.350  36.690  67.030  1.00  0.00           C
ATOM   3685  HA  LYS A 243      45.590  35.750  67.490  1.00  0.00           H
ATOM   3686  CB  LYS A 243      46.420  37.610  67.610  1.00  0.00           C
ATOM   3687  HB1 LYS A 243      46.330  37.840  68.700  1.00  0.00           H
ATOM   3688  HB2 LYS A 243      46.270  38.620  67.170  1.00  0.00           H
ATOM   3689  CG  LYS A 243      47.860  37.120  67.280  1.00  0.00           C
ATOM   3690  HG1 LYS A 243      48.560  37.940  67.550  1.00  0.00           H
ATOM   3691  HG2 LYS A 243      48.040  36.940  66.200  1.00  0.00           H
ATOM   3692  CD  LYS A 243      48.250  35.870  68.180  1.00  0.00           C
ATOM   3693  HD1 LYS A 243      47.500  35.050  68.170  1.00  0.00           H
ATOM   3694  HD2 LYS A 243      48.070  36.160  69.240  1.00  0.00           H
ATOM   3695  CE  LYS A 243      49.590  35.380  67.840  1.00  0.00           C
ATOM   3696  HE1 LYS A 243      50.340  36.190  67.820  1.00  0.00           H
ATOM   3697  HE2 LYS A 243      49.640  34.800  66.900  1.00  0.00           H
ATOM   3698  NZ  LYS A 243      50.080  34.390  68.880  1.00  0.00           N
ATOM   3699  HZ1 LYS A 243      49.410  33.610  68.700  1.00  0.00           H
ATOM   3700  HZ2 LYS A 243      49.970  34.910  69.780  1.00  0.00           H
ATOM   3701  HZ3 LYS A 243      51.020  33.960  68.760  1.00  0.00           H
ATOM   3702  C   LYS A 243      44.000  37.150  67.660  1.00  0.00           C
ATOM   3703  O   LYS A 243      43.970  37.560  68.790  1.00  0.00           O
ATOM   3704  N   ALA A 244      42.920  37.140  66.840  1.00  0.00           N
ATOM   3705  HN  ALA A 244      43.130  36.710  65.970  1.00  0.00           H
ATOM   3706  CA  ALA A 244      41.680  37.910  67.010  1.00  0.00           C
ATOM   3707  HA  ALA A 244      41.030  37.680  66.180  1.00  0.00           H
ATOM   3708  CB  ALA A 244      40.950  37.480  68.340  1.00  0.00           C
ATOM   3709  HB1 ALA A 244      40.860  36.370  68.360  1.00  0.00           H
ATOM   3710  HB2 ALA A 244      39.950  37.930  68.520  1.00  0.00           H
ATOM   3711  HB3 ALA A 244      41.600  37.750  69.200  1.00  0.00           H
ATOM   3712  C   ALA A 244      41.900  39.470  67.050  1.00  0.00           C
ATOM   3713  O   ALA A 244      42.940  40.060  66.940  1.00  0.00           O
ATOM   3714  N   ASP A 245      40.780  40.250  67.140  1.00  0.00           N
ATOM   3715  HN  ASP A 245      39.970  39.720  67.380  1.00  0.00           H
ATOM   3716  CA  ASP A 245      40.830  41.720  67.220  1.00  0.00           C
ATOM   3717  HA  ASP A 245      41.600  42.030  67.910  1.00  0.00           H
ATOM   3718  CB  ASP A 245      41.060  42.280  65.750  1.00  0.00           C
ATOM   3719  HB1 ASP A 245      40.190  42.360  65.060  1.00  0.00           H
ATOM   3720  HB2 ASP A 245      41.870  41.640  65.340  1.00  0.00           H
ATOM   3721  CG  ASP A 245      41.630  43.700  65.760  1.00  0.00           C
ATOM   3722  OD1 ASP A 245      41.570  44.460  66.760  1.00  0.00           O
ATOM   3723  OD2 ASP A 245      42.180  44.120  64.700  1.00  0.00           O
ATOM   3724  C   ASP A 245      39.460  42.050  67.820  1.00  0.00           C
ATOM   3725  O   ASP A 245      38.620  41.210  67.860  1.00  0.00           O
ATOM   3726  N   LEU A 246      39.300  43.300  68.260  1.00  0.00           N
ATOM   3727  HN  LEU A 246      40.020  43.980  68.140  1.00  0.00           H
ATOM   3728  CA  LEU A 246      38.130  43.900  68.840  1.00  0.00           C
ATOM   3729  HA  LEU A 246      37.820  43.200  69.600  1.00  0.00           H
ATOM   3730  CB  LEU A 246      38.360  45.280  69.440  1.00  0.00           C
ATOM   3731  HB1 LEU A 246      37.360  45.640  69.760  1.00  0.00           H
ATOM   3732  HB2 LEU A 246      38.810  45.940  68.660  1.00  0.00           H
ATOM   3733  CG  LEU A 246      39.120  45.280  70.740  1.00  0.00           C
ATOM   3734  HG  LEU A 246      38.830  44.470  71.440  1.00  0.00           H
ATOM   3735  CD1 LEU A 246      40.660  44.990  70.430  1.00  0.00           C
ATOM   3736 1HD1 LEU A 246      40.960  45.560  69.530  1.00  0.00           H
ATOM   3737 2HD1 LEU A 246      40.940  43.910  70.380  1.00  0.00           H
ATOM   3738 3HD1 LEU A 246      41.250  45.310  71.310  1.00  0.00           H
ATOM   3739  CD2 LEU A 246      39.150  46.660  71.450  1.00  0.00           C
ATOM   3740 1HD2 LEU A 246      38.100  46.840  71.770  1.00  0.00           H
ATOM   3741 2HD2 LEU A 246      39.480  47.380  70.680  1.00  0.00           H
ATOM   3742 3HD2 LEU A 246      39.810  46.530  72.330  1.00  0.00           H
ATOM   3743  C   LEU A 246      36.920  44.040  67.910  1.00  0.00           C
ATOM   3744  O   LEU A 246      35.830  43.760  68.280  1.00  0.00           O
ATOM   3745  N   VAL A 247      37.150  44.480  66.630  1.00  0.00           N
ATOM   3746  HN  VAL A 247      38.060  44.780  66.360  1.00  0.00           H
ATOM   3747  CA  VAL A 247      36.150  44.470  65.570  1.00  0.00           C
ATOM   3748  HA  VAL A 247      35.230  44.970  65.820  1.00  0.00           H
ATOM   3749  CB  VAL A 247      36.770  45.180  64.310  1.00  0.00           C
ATOM   3750  HB  VAL A 247      37.130  46.140  64.750  1.00  0.00           H
ATOM   3751  CG1 VAL A 247      38.040  44.510  63.720  1.00  0.00           C
ATOM   3752 1HG1 VAL A 247      38.510  45.180  62.970  1.00  0.00           H
ATOM   3753 2HG1 VAL A 247      38.040  43.540  63.180  1.00  0.00           H
ATOM   3754 3HG1 VAL A 247      38.840  44.410  64.480  1.00  0.00           H
ATOM   3755  CG2 VAL A 247      35.700  45.420  63.280  1.00  0.00           C
ATOM   3756 1HG2 VAL A 247      34.760  45.900  63.610  1.00  0.00           H
ATOM   3757 2HG2 VAL A 247      35.320  44.440  62.900  1.00  0.00           H
ATOM   3758 3HG2 VAL A 247      36.120  45.980  62.420  1.00  0.00           H
ATOM   3759  C   VAL A 247      35.650  43.070  65.220  1.00  0.00           C
ATOM   3760  O   VAL A 247      34.510  42.700  64.990  1.00  0.00           O
ATOM   3761  N   LEU A 248      36.590  42.120  65.270  1.00  0.00           N
ATOM   3762  HN  LEU A 248      37.540  42.350  65.470  1.00  0.00           H
ATOM   3763  CA  LEU A 248      36.440  40.680  65.130  1.00  0.00           C
ATOM   3764  HA  LEU A 248      35.780  40.600  64.280  1.00  0.00           H
ATOM   3765  CB  LEU A 248      37.760  39.830  64.870  1.00  0.00           C
ATOM   3766  HB1 LEU A 248      37.450  38.770  64.780  1.00  0.00           H
ATOM   3767  HB2 LEU A 248      38.440  39.820  65.750  1.00  0.00           H
ATOM   3768  CG  LEU A 248      38.540  40.260  63.640  1.00  0.00           C
ATOM   3769  HG  LEU A 248      38.720  41.340  63.810  1.00  0.00           H
ATOM   3770  CD1 LEU A 248      40.000  39.580  63.550  1.00  0.00           C
ATOM   3771 1HD1 LEU A 248      40.550  39.780  64.500  1.00  0.00           H
ATOM   3772 2HD1 LEU A 248      40.570  40.040  62.710  1.00  0.00           H
ATOM   3773 3HD1 LEU A 248      39.880  38.500  63.320  1.00  0.00           H
ATOM   3774  CD2 LEU A 248      37.760  40.040  62.330  1.00  0.00           C
ATOM   3775 1HD2 LEU A 248      38.310  40.280  61.400  1.00  0.00           H
ATOM   3776 2HD2 LEU A 248      36.800  40.600  62.360  1.00  0.00           H
ATOM   3777 3HD2 LEU A 248      37.570  38.950  62.200  1.00  0.00           H
ATOM   3778  C   LEU A 248      35.570  40.100  66.250  1.00  0.00           C
ATOM   3779  O   LEU A 248      34.540  39.450  65.960  1.00  0.00           O
ATOM   3780  N   ASP A 249      35.870  40.380  67.440  1.00  0.00           N
ATOM   3781  HN  ASP A 249      36.710  40.900  67.600  1.00  0.00           H
ATOM   3782  CA  ASP A 249      34.970  40.070  68.520  1.00  0.00           C
ATOM   3783  HA  ASP A 249      34.660  39.040  68.470  1.00  0.00           H
ATOM   3784  CB  ASP A 249      35.630  40.380  69.870  1.00  0.00           C
ATOM   3785  HB1 ASP A 249      35.960  41.440  70.000  1.00  0.00           H
ATOM   3786  HB2 ASP A 249      36.530  39.730  69.910  1.00  0.00           H
ATOM   3787  CG  ASP A 249      34.900  39.820  71.120  1.00  0.00           C
ATOM   3788  OD1 ASP A 249      34.760  40.530  72.130  1.00  0.00           O
ATOM   3789  OD2 ASP A 249      34.690  38.600  71.090  1.00  0.00           O
ATOM   3790  C   ASP A 249      33.580  40.800  68.500  1.00  0.00           C
ATOM   3791  O   ASP A 249      32.630  40.140  68.900  1.00  0.00           O
ATOM   3792  N   ALA A 250      33.430  42.040  68.080  1.00  0.00           N
ATOM   3793  HN  ALA A 250      34.220  42.610  67.830  1.00  0.00           H
ATOM   3794  CA  ALA A 250      32.150  42.640  67.870  1.00  0.00           C
ATOM   3795  HA  ALA A 250      31.560  42.510  68.760  1.00  0.00           H
ATOM   3796  CB  ALA A 250      32.410  44.120  67.420  1.00  0.00           C
ATOM   3797  HB1 ALA A 250      31.660  44.700  66.830  1.00  0.00           H
ATOM   3798  HB2 ALA A 250      33.360  44.160  66.850  1.00  0.00           H
ATOM   3799  HB3 ALA A 250      32.580  44.770  68.300  1.00  0.00           H
ATOM   3800  C   ALA A 250      31.390  41.840  66.760  1.00  0.00           C
ATOM   3801  O   ALA A 250      30.260  41.450  66.990  1.00  0.00           O
ATOM   3802  N   LEU A 251      31.930  41.510  65.600  1.00  0.00           N
ATOM   3803  HN  LEU A 251      32.890  41.770  65.480  1.00  0.00           H
ATOM   3804  CA  LEU A 251      31.330  40.800  64.500  1.00  0.00           C
ATOM   3805  HA  LEU A 251      30.420  41.340  64.280  1.00  0.00           H
ATOM   3806  CB  LEU A 251      32.160  40.540  63.190  1.00  0.00           C
ATOM   3807  HB1 LEU A 251      31.620  39.900  62.460  1.00  0.00           H
ATOM   3808  HB2 LEU A 251      33.160  40.100  63.400  1.00  0.00           H
ATOM   3809  CG  LEU A 251      32.560  41.960  62.550  1.00  0.00           C
ATOM   3810  HG  LEU A 251      32.940  42.660  63.330  1.00  0.00           H
ATOM   3811  CD1 LEU A 251      33.810  41.630  61.690  1.00  0.00           C
ATOM   3812 1HD1 LEU A 251      34.030  42.470  61.000  1.00  0.00           H
ATOM   3813 2HD1 LEU A 251      33.430  40.820  61.040  1.00  0.00           H
ATOM   3814 3HD1 LEU A 251      34.710  41.340  62.280  1.00  0.00           H
ATOM   3815  CD2 LEU A 251      31.350  42.470  61.770  1.00  0.00           C
ATOM   3816 1HD2 LEU A 251      31.570  43.290  61.060  1.00  0.00           H
ATOM   3817 2HD2 LEU A 251      30.570  42.830  62.470  1.00  0.00           H
ATOM   3818 3HD2 LEU A 251      30.910  41.690  61.120  1.00  0.00           H
ATOM   3819  C   LEU A 251      30.830  39.460  64.980  1.00  0.00           C
ATOM   3820  O   LEU A 251      29.710  39.090  64.860  1.00  0.00           O
ATOM   3821  N   ALA A 252      31.660  38.730  65.750  1.00  0.00           N
ATOM   3822  HN  ALA A 252      32.510  39.210  65.940  1.00  0.00           H
ATOM   3823  CA  ALA A 252      31.290  37.550  66.470  1.00  0.00           C
ATOM   3824  HA  ALA A 252      31.030  36.840  65.690  1.00  0.00           H
ATOM   3825  CB  ALA A 252      32.500  37.010  67.220  1.00  0.00           C
ATOM   3826  HB1 ALA A 252      32.570  35.900  67.350  1.00  0.00           H
ATOM   3827  HB2 ALA A 252      32.560  37.520  68.200  1.00  0.00           H
ATOM   3828  HB3 ALA A 252      33.450  37.240  66.690  1.00  0.00           H
ATOM   3829  C   ALA A 252      30.030  37.620  67.310  1.00  0.00           C
ATOM   3830  O   ALA A 252      29.050  36.860  67.170  1.00  0.00           O
ATOM   3831  N   SER A 253      29.970  38.720  68.020  1.00  0.00           N
ATOM   3832  HN  SER A 253      30.740  39.340  68.190  1.00  0.00           H
ATOM   3833  CA  SER A 253      28.770  38.930  68.830  1.00  0.00           C
ATOM   3834  HA  SER A 253      28.490  38.040  69.380  1.00  0.00           H
ATOM   3835  CB  SER A 253      28.940  40.020  69.940  1.00  0.00           C
ATOM   3836  HB1 SER A 253      27.950  40.390  70.310  1.00  0.00           H
ATOM   3837  HB2 SER A 253      29.520  40.850  69.490  1.00  0.00           H
ATOM   3838  OG  SER A 253      29.530  39.540  71.150  1.00  0.00           O
ATOM   3839  HG1 SER A 253      30.360  39.160  70.860  1.00  0.00           H
ATOM   3840  C   SER A 253      27.580  39.410  68.010  1.00  0.00           C
ATOM   3841  O   SER A 253      26.420  39.110  68.240  1.00  0.00           O
ATOM   3842  N   MET A 254      27.740  40.230  66.980  1.00  0.00           N
ATOM   3843  HN  MET A 254      28.580  40.740  66.820  1.00  0.00           H
ATOM   3844  CA  MET A 254      26.580  40.830  66.350  1.00  0.00           C
ATOM   3845  HA  MET A 254      25.780  40.990  67.050  1.00  0.00           H
ATOM   3846  CB  MET A 254      26.950  42.180  65.670  1.00  0.00           C
ATOM   3847  HB1 MET A 254      26.240  42.360  64.830  1.00  0.00           H
ATOM   3848  HB2 MET A 254      27.940  42.130  65.170  1.00  0.00           H
ATOM   3849  CG  MET A 254      26.970  43.390  66.530  1.00  0.00           C
ATOM   3850  HG1 MET A 254      27.410  43.170  67.530  1.00  0.00           H
ATOM   3851  HG2 MET A 254      25.930  43.610  66.850  1.00  0.00           H
ATOM   3852  SD  MET A 254      27.790  44.780  65.800  1.00  0.00           S
ATOM   3853  CE  MET A 254      27.510  46.120  66.950  1.00  0.00           C
ATOM   3854  HE1 MET A 254      27.020  45.790  67.890  1.00  0.00           H
ATOM   3855  HE2 MET A 254      26.720  46.820  66.600  1.00  0.00           H
ATOM   3856  HE3 MET A 254      28.450  46.650  67.230  1.00  0.00           H
ATOM   3857  C   MET A 254      26.040  39.880  65.330  1.00  0.00           C
ATOM   3858  O   MET A 254      24.860  39.990  64.840  1.00  0.00           O
ATOM   3859  N   THR A 255      26.780  38.810  64.940  1.00  0.00           N
ATOM   3860  HN  THR A 255      27.750  38.710  65.140  1.00  0.00           H
ATOM   3861  CA  THR A 255      26.190  37.880  63.960  1.00  0.00           C
ATOM   3862  HA  THR A 255      25.260  38.280  63.600  1.00  0.00           H
ATOM   3863  CB  THR A 255      27.160  37.630  62.810  1.00  0.00           C
ATOM   3864  HB  THR A 255      26.760  36.830  62.150  1.00  0.00           H
ATOM   3865  OG1 THR A 255      28.420  37.240  63.350  1.00  0.00           O
ATOM   3866  HG1 THR A 255      28.910  38.070  63.440  1.00  0.00           H
ATOM   3867  CG2 THR A 255      27.470  38.860  62.010  1.00  0.00           C
ATOM   3868 1HG2 THR A 255      27.730  39.780  62.590  1.00  0.00           H
ATOM   3869 2HG2 THR A 255      26.630  39.190  61.370  1.00  0.00           H
ATOM   3870 3HG2 THR A 255      28.250  38.640  61.250  1.00  0.00           H
ATOM   3871  C   THR A 255      25.910  36.550  64.660  1.00  0.00           C
ATOM   3872  O   THR A 255      25.070  35.730  64.270  1.00  0.00           O
ATOM   3873  N   GLY A 256      26.540  36.290  65.840  1.00  0.00           N
ATOM   3874  HN  GLY A 256      27.280  36.890  66.120  1.00  0.00           H
ATOM   3875  CA  GLY A 256      26.140  35.090  66.570  1.00  0.00           C
ATOM   3876  HA1 GLY A 256      25.080  34.930  66.400  1.00  0.00           H
ATOM   3877  HA2 GLY A 256      26.360  35.290  67.610  1.00  0.00           H
ATOM   3878  C   GLY A 256      26.910  33.860  66.210  1.00  0.00           C
ATOM   3879  O   GLY A 256      26.480  32.730  66.480  1.00  0.00           O
ATOM   3880  N   VAL A 257      28.060  34.080  65.490  1.00  0.00           N
ATOM   3881  HN  VAL A 257      28.350  35.030  65.450  1.00  0.00           H
ATOM   3882  CA  VAL A 257      28.960  32.980  65.000  1.00  0.00           C
ATOM   3883  HA  VAL A 257      28.770  31.990  65.380  1.00  0.00           H
ATOM   3884  CB  VAL A 257      28.760  32.750  63.430  1.00  0.00           C
ATOM   3885  HB  VAL A 257      28.900  33.680  62.850  1.00  0.00           H
ATOM   3886  CG1 VAL A 257      29.860  31.640  63.050  1.00  0.00           C
ATOM   3887 1HG1 VAL A 257      29.750  30.830  63.790  1.00  0.00           H
ATOM   3888 2HG1 VAL A 257      30.860  32.110  63.190  1.00  0.00           H
ATOM   3889 3HG1 VAL A 257      29.720  31.200  62.040  1.00  0.00           H
ATOM   3890  CG2 VAL A 257      27.340  32.260  63.060  1.00  0.00           C
ATOM   3891 1HG2 VAL A 257      27.100  31.270  63.490  1.00  0.00           H
ATOM   3892 2HG2 VAL A 257      27.200  32.220  61.960  1.00  0.00           H
ATOM   3893 3HG2 VAL A 257      26.660  32.960  63.580  1.00  0.00           H
ATOM   3894  C   VAL A 257      30.370  33.260  65.420  1.00  0.00           C
ATOM   3895  O   VAL A 257      30.960  34.350  65.310  1.00  0.00           O
ATOM   3896  N   SER A 258      30.970  32.310  66.150  1.00  0.00           N
ATOM   3897  HN  SER A 258      30.480  31.490  66.440  1.00  0.00           H
ATOM   3898  CA  SER A 258      32.400  32.410  66.680  1.00  0.00           C
ATOM   3899  HA  SER A 258      32.510  33.340  67.220  1.00  0.00           H
ATOM   3900  CB  SER A 258      32.680  31.260  67.720  1.00  0.00           C
ATOM   3901  HB1 SER A 258      32.380  30.280  67.300  1.00  0.00           H
ATOM   3902  HB2 SER A 258      32.090  31.460  68.650  1.00  0.00           H
ATOM   3903  OG  SER A 258      34.060  31.120  68.160  1.00  0.00           O
ATOM   3904  HG1 SER A 258      34.330  31.930  68.580  1.00  0.00           H
ATOM   3905  C   SER A 258      33.550  32.450  65.580  1.00  0.00           C
ATOM   3906  O   SER A 258      33.570  31.870  64.480  1.00  0.00           O
ATOM   3907  N   ILE A 259      34.670  33.090  65.920  1.00  0.00           N
ATOM   3908  HN  ILE A 259      34.680  33.610  66.770  1.00  0.00           H
ATOM   3909  CA  ILE A 259      35.850  33.170  65.030  1.00  0.00           C
ATOM   3910  HA  ILE A 259      35.390  33.580  64.140  1.00  0.00           H
ATOM   3911  CB  ILE A 259      36.920  34.000  65.690  1.00  0.00           C
ATOM   3912  HB  ILE A 259      37.170  33.600  66.690  1.00  0.00           H
ATOM   3913  CG2 ILE A 259      38.240  34.080  64.790  1.00  0.00           C
ATOM   3914 1HG2 ILE A 259      38.950  34.700  65.370  1.00  0.00           H
ATOM   3915 2HG2 ILE A 259      37.930  34.590  63.850  1.00  0.00           H
ATOM   3916 3HG2 ILE A 259      38.810  33.170  64.500  1.00  0.00           H
ATOM   3917  CG1 ILE A 259      36.400  35.430  65.830  1.00  0.00           C
ATOM   3918 1HG1 ILE A 259      35.490  35.270  66.450  1.00  0.00           H
ATOM   3919 2HG1 ILE A 259      36.060  35.890  64.880  1.00  0.00           H
ATOM   3920  CD  ILE A 259      37.380  36.300  66.610  1.00  0.00           C
ATOM   3921  HD1 ILE A 259      37.550  35.910  67.640  1.00  0.00           H
ATOM   3922  HD2 ILE A 259      36.990  37.340  66.640  1.00  0.00           H
ATOM   3923  HD3 ILE A 259      38.300  36.560  66.060  1.00  0.00           H
ATOM   3924  C   ILE A 259      36.520  31.820  64.760  1.00  0.00           C
ATOM   3925  O   ILE A 259      36.900  31.530  63.650  1.00  0.00           O
ATOM   3926  N   GLU A 260      36.690  31.050  65.820  1.00  0.00           N
ATOM   3927  HN  GLU A 260      36.260  31.380  66.660  1.00  0.00           H
ATOM   3928  CA  GLU A 260      37.230  29.690  66.080  1.00  0.00           C
ATOM   3929  HA  GLU A 260      38.240  29.600  65.720  1.00  0.00           H
ATOM   3930  CB  GLU A 260      37.250  29.400  67.610  1.00  0.00           C
ATOM   3931  HB1 GLU A 260      37.950  28.550  67.750  1.00  0.00           H
ATOM   3932  HB2 GLU A 260      36.230  29.100  67.950  1.00  0.00           H
ATOM   3933  CG  GLU A 260      37.780  30.490  68.560  1.00  0.00           C
ATOM   3934  HG1 GLU A 260      37.010  31.280  68.630  1.00  0.00           H
ATOM   3935  HG2 GLU A 260      38.850  30.690  68.310  1.00  0.00           H
ATOM   3936  CD  GLU A 260      37.750  29.920  70.020  1.00  0.00           C
ATOM   3937  OE1 GLU A 260      36.620  29.830  70.580  1.00  0.00           O
ATOM   3938  OE2 GLU A 260      38.760  29.470  70.580  1.00  0.00           O
ATOM   3939  C   GLU A 260      36.400  28.710  65.150  1.00  0.00           C
ATOM   3940  O   GLU A 260      37.020  27.810  64.550  1.00  0.00           O
ATOM   3941  N   THR A 261      35.060  28.870  65.080  1.00  0.00           N
ATOM   3942  HN  THR A 261      34.610  29.580  65.620  1.00  0.00           H
ATOM   3943  CA  THR A 261      34.250  28.080  64.150  1.00  0.00           C
ATOM   3944  HA  THR A 261      34.500  27.040  64.300  1.00  0.00           H
ATOM   3945  CB  THR A 261      32.750  28.460  64.120  1.00  0.00           C
ATOM   3946  HB  THR A 261      32.700  29.500  63.740  1.00  0.00           H
ATOM   3947  OG1 THR A 261      32.310  28.530  65.460  1.00  0.00           O
ATOM   3948  HG1 THR A 261      31.500  29.040  65.420  1.00  0.00           H
ATOM   3949  CG2 THR A 261      31.750  27.650  63.320  1.00  0.00           C
ATOM   3950 1HG2 THR A 261      31.840  26.570  63.580  1.00  0.00           H
ATOM   3951 2HG2 THR A 261      31.930  27.850  62.240  1.00  0.00           H
ATOM   3952 3HG2 THR A 261      30.740  28.010  63.600  1.00  0.00           H
ATOM   3953  C   THR A 261      34.650  28.390  62.680  1.00  0.00           C
ATOM   3954  O   THR A 261      34.540  27.560  61.750  1.00  0.00           O
ATOM   3955  N   LEU A 262      35.020  29.710  62.400  1.00  0.00           N
ATOM   3956  HN  LEU A 262      35.340  30.310  63.130  1.00  0.00           H
ATOM   3957  CA  LEU A 262      35.260  30.200  61.060  1.00  0.00           C
ATOM   3958  HA  LEU A 262      34.660  29.630  60.370  1.00  0.00           H
ATOM   3959  CB  LEU A 262      34.790  31.700  60.910  1.00  0.00           C
ATOM   3960  HB1 LEU A 262      35.130  31.970  59.890  1.00  0.00           H
ATOM   3961  HB2 LEU A 262      35.390  32.350  61.570  1.00  0.00           H
ATOM   3962  CG  LEU A 262      33.310  32.160  60.930  1.00  0.00           C
ATOM   3963  HG  LEU A 262      32.860  31.840  61.900  1.00  0.00           H
ATOM   3964  CD1 LEU A 262      33.130  33.660  60.650  1.00  0.00           C
ATOM   3965 1HD1 LEU A 262      33.430  34.260  61.540  1.00  0.00           H
ATOM   3966 2HD1 LEU A 262      32.050  33.880  60.450  1.00  0.00           H
ATOM   3967 3HD1 LEU A 262      33.800  33.960  59.820  1.00  0.00           H
ATOM   3968  CD2 LEU A 262      32.510  31.430  59.870  1.00  0.00           C
ATOM   3969 1HD2 LEU A 262      31.480  31.840  60.010  1.00  0.00           H
ATOM   3970 2HD2 LEU A 262      32.330  30.360  60.120  1.00  0.00           H
ATOM   3971 3HD2 LEU A 262      32.730  31.800  58.850  1.00  0.00           H
ATOM   3972  C   LEU A 262      36.730  29.950  60.580  1.00  0.00           C
ATOM   3973  O   LEU A 262      36.960  29.660  59.450  1.00  0.00           O
ATOM   3974  N   LEU A 263      37.740  29.840  61.550  1.00  0.00           N
ATOM   3975  HN  LEU A 263      37.570  30.110  62.490  1.00  0.00           H
ATOM   3976  CA  LEU A 263      38.990  29.220  61.230  1.00  0.00           C
ATOM   3977  HA  LEU A 263      39.410  29.730  60.380  1.00  0.00           H
ATOM   3978  CB  LEU A 263      39.830  29.250  62.570  1.00  0.00           C
ATOM   3979  HB1 LEU A 263      40.730  28.600  62.470  1.00  0.00           H
ATOM   3980  HB2 LEU A 263      39.220  28.910  63.440  1.00  0.00           H
ATOM   3981  CG  LEU A 263      40.440  30.710  62.760  1.00  0.00           C
ATOM   3982  HG  LEU A 263      39.580  31.380  62.940  1.00  0.00           H
ATOM   3983  CD1 LEU A 263      41.350  30.790  63.980  1.00  0.00           C
ATOM   3984 1HD1 LEU A 263      42.310  30.370  63.610  1.00  0.00           H
ATOM   3985 2HD1 LEU A 263      40.920  30.000  64.630  1.00  0.00           H
ATOM   3986 3HD1 LEU A 263      41.550  31.810  64.390  1.00  0.00           H
ATOM   3987  CD2 LEU A 263      41.090  31.280  61.520  1.00  0.00           C
ATOM   3988 1HD2 LEU A 263      41.550  32.270  61.730  1.00  0.00           H
ATOM   3989 2HD2 LEU A 263      40.380  31.400  60.670  1.00  0.00           H
ATOM   3990 3HD2 LEU A 263      41.920  30.650  61.140  1.00  0.00           H
ATOM   3991  C   LEU A 263      38.860  27.710  60.840  1.00  0.00           C
ATOM   3992  O   LEU A 263      39.380  27.380  59.830  1.00  0.00           O
ATOM   3993  N   ALA A 264      38.060  26.930  61.620  1.00  0.00           N
ATOM   3994  HN  ALA A 264      37.670  27.180  62.500  1.00  0.00           H
ATOM   3995  CA  ALA A 264      37.580  25.630  61.250  1.00  0.00           C
ATOM   3996  HA  ALA A 264      38.470  25.040  61.140  1.00  0.00           H
ATOM   3997  CB  ALA A 264      36.630  25.080  62.300  1.00  0.00           C
ATOM   3998  HB1 ALA A 264      35.610  25.430  62.010  1.00  0.00           H
ATOM   3999  HB2 ALA A 264      37.000  25.460  63.280  1.00  0.00           H
ATOM   4000  HB3 ALA A 264      36.540  23.980  62.310  1.00  0.00           H
ATOM   4001  C   ALA A 264      36.920  25.550  59.900  1.00  0.00           C
ATOM   4002  O   ALA A 264      37.000  24.500  59.250  1.00  0.00           O
ATOM   4003  N   ALA A 265      36.190  26.610  59.450  1.00  0.00           N
ATOM   4004  HN  ALA A 265      35.890  27.380  60.010  1.00  0.00           H
ATOM   4005  CA  ALA A 265      35.620  26.600  58.120  1.00  0.00           C
ATOM   4006  HA  ALA A 265      35.150  25.650  57.920  1.00  0.00           H
ATOM   4007  CB  ALA A 265      34.490  27.660  57.980  1.00  0.00           C
ATOM   4008  HB1 ALA A 265      33.860  27.550  57.070  1.00  0.00           H
ATOM   4009  HB2 ALA A 265      34.860  28.700  58.120  1.00  0.00           H
ATOM   4010  HB3 ALA A 265      33.780  27.450  58.810  1.00  0.00           H
ATOM   4011  C   ALA A 265      36.660  26.850  56.960  1.00  0.00           C
ATOM   4012  O   ALA A 265      36.470  26.200  55.980  1.00  0.00           O
ATOM   4013  N   ILE A 266      37.700  27.700  57.130  1.00  0.00           N
ATOM   4014  HN  ILE A 266      37.750  28.200  57.980  1.00  0.00           H
ATOM   4015  CA  ILE A 266      38.720  27.910  56.120  1.00  0.00           C
ATOM   4016  HA  ILE A 266      38.140  28.310  55.310  1.00  0.00           H
ATOM   4017  CB  ILE A 266      39.730  29.050  56.410  1.00  0.00           C
ATOM   4018  HB  ILE A 266      40.280  28.810  57.350  1.00  0.00           H
ATOM   4019  CG2 ILE A 266      40.940  29.080  55.400  1.00  0.00           C
ATOM   4020 1HG2 ILE A 266      41.620  28.200  55.500  1.00  0.00           H
ATOM   4021 2HG2 ILE A 266      41.660  29.910  55.540  1.00  0.00           H
ATOM   4022 3HG2 ILE A 266      40.610  29.380  54.380  1.00  0.00           H
ATOM   4023  CG1 ILE A 266      39.050  30.430  56.550  1.00  0.00           C
ATOM   4024 1HG1 ILE A 266      38.100  30.160  57.060  1.00  0.00           H
ATOM   4025 2HG1 ILE A 266      38.860  30.800  55.520  1.00  0.00           H
ATOM   4026  CD  ILE A 266      39.840  31.460  57.360  1.00  0.00           C
ATOM   4027  HD1 ILE A 266      39.420  32.480  57.210  1.00  0.00           H
ATOM   4028  HD2 ILE A 266      40.900  31.450  57.040  1.00  0.00           H
ATOM   4029  HD3 ILE A 266      39.830  31.210  58.440  1.00  0.00           H
ATOM   4030  C   ILE A 266      39.490  26.650  55.710  1.00  0.00           C
ATOM   4031  O   ILE A 266      39.650  26.390  54.490  1.00  0.00           O
ATOM   4032  N   LYS A 267      39.880  25.830  56.710  1.00  0.00           N
ATOM   4033  HN  LYS A 267      39.600  26.140  57.620  1.00  0.00           H
ATOM   4034  CA  LYS A 267      40.440  24.470  56.530  1.00  0.00           C
ATOM   4035  HA  LYS A 267      41.360  24.570  55.970  1.00  0.00           H
ATOM   4036  CB  LYS A 267      40.680  23.940  57.950  1.00  0.00           C
ATOM   4037  HB1 LYS A 267      41.030  22.880  57.910  1.00  0.00           H
ATOM   4038  HB2 LYS A 267      39.690  24.020  58.440  1.00  0.00           H
ATOM   4039  CG  LYS A 267      41.680  24.770  58.770  1.00  0.00           C
ATOM   4040  HG1 LYS A 267      41.340  25.830  58.810  1.00  0.00           H
ATOM   4041  HG2 LYS A 267      42.660  24.800  58.270  1.00  0.00           H
ATOM   4042  CD  LYS A 267      41.660  24.250  60.220  1.00  0.00           C
ATOM   4043  HD1 LYS A 267      40.670  24.430  60.690  1.00  0.00           H
ATOM   4044  HD2 LYS A 267      42.300  24.880  60.870  1.00  0.00           H
ATOM   4045  CE  LYS A 267      42.020  22.810  60.370  1.00  0.00           C
ATOM   4046  HE1 LYS A 267      43.020  22.570  59.960  1.00  0.00           H
ATOM   4047  HE2 LYS A 267      41.210  22.140  60.000  1.00  0.00           H
ATOM   4048  NZ  LYS A 267      42.250  22.470  61.780  1.00  0.00           N
ATOM   4049  HZ1 LYS A 267      41.370  22.370  62.320  1.00  0.00           H
ATOM   4050  HZ2 LYS A 267      42.840  23.190  62.250  1.00  0.00           H
ATOM   4051  HZ3 LYS A 267      42.730  21.550  61.810  1.00  0.00           H
ATOM   4052  C   LYS A 267      39.540  23.500  55.750  1.00  0.00           C
ATOM   4053  O   LYS A 267      39.880  22.900  54.760  1.00  0.00           O
ATOM   4054  N   ARG A 268      38.190  23.570  55.980  1.00  0.00           N
ATOM   4055  HN  ARG A 268      37.840  24.210  56.660  1.00  0.00           H
ATOM   4056  CA  ARG A 268      37.220  22.960  55.100  1.00  0.00           C
ATOM   4057  HA  ARG A 268      37.490  21.920  54.980  1.00  0.00           H
ATOM   4058  CB  ARG A 268      35.880  22.730  55.850  1.00  0.00           C
ATOM   4059  HB1 ARG A 268      35.070  22.440  55.150  1.00  0.00           H
ATOM   4060  HB2 ARG A 268      35.590  23.750  56.200  1.00  0.00           H
ATOM   4061  CG  ARG A 268      35.920  21.700  57.080  1.00  0.00           C
ATOM   4062  HG1 ARG A 268      34.940  21.780  57.590  1.00  0.00           H
ATOM   4063  HG2 ARG A 268      36.740  22.060  57.740  1.00  0.00           H
ATOM   4064  CD  ARG A 268      36.120  20.190  56.700  1.00  0.00           C
ATOM   4065  HD1 ARG A 268      37.070  19.940  56.180  1.00  0.00           H
ATOM   4066  HD2 ARG A 268      35.310  19.810  56.040  1.00  0.00           H
ATOM   4067  NE  ARG A 268      36.150  19.440  58.040  1.00  0.00           N
ATOM   4068  HE  ARG A 268      35.950  19.890  58.910  1.00  0.00           H
ATOM   4069  CZ  ARG A 268      36.730  18.230  58.160  1.00  0.00           C
ATOM   4070  NH1 ARG A 268      37.250  17.560  57.180  1.00  0.00           N
ATOM   4071 1HH1 ARG A 268      37.350  17.950  56.260  1.00  0.00           H
ATOM   4072 2HH1 ARG A 268      37.150  16.570  57.190  1.00  0.00           H
ATOM   4073  NH2 ARG A 268      36.590  17.640  59.320  1.00  0.00           N
ATOM   4074 1HH2 ARG A 268      35.870  17.880  59.970  1.00  0.00           H
ATOM   4075 2HH2 ARG A 268      37.090  16.780  59.460  1.00  0.00           H
ATOM   4076  C   ARG A 268      37.050  23.470  53.640  1.00  0.00           C
ATOM   4077  O   ARG A 268      36.980  22.740  52.650  1.00  0.00           O
ATOM   4078  N   LEU A 269      37.020  24.750  53.510  1.00  0.00           N
ATOM   4079  HN  LEU A 269      36.850  25.200  54.380  1.00  0.00           H
ATOM   4080  CA  LEU A 269      36.770  25.470  52.260  1.00  0.00           C
ATOM   4081  HA  LEU A 269      35.990  24.890  51.780  1.00  0.00           H
ATOM   4082  CB  LEU A 269      36.380  26.900  52.590  1.00  0.00           C
ATOM   4083  HB1 LEU A 269      36.450  27.590  51.730  1.00  0.00           H
ATOM   4084  HB2 LEU A 269      36.960  27.420  53.380  1.00  0.00           H
ATOM   4085  CG  LEU A 269      34.920  27.070  53.210  1.00  0.00           C
ATOM   4086  HG  LEU A 269      34.810  26.320  54.020  1.00  0.00           H
ATOM   4087  CD1 LEU A 269      34.690  28.390  53.870  1.00  0.00           C
ATOM   4088 1HD1 LEU A 269      35.460  28.710  54.610  1.00  0.00           H
ATOM   4089 2HD1 LEU A 269      33.800  28.400  54.520  1.00  0.00           H
ATOM   4090 3HD1 LEU A 269      34.770  29.140  53.040  1.00  0.00           H
ATOM   4091  CD2 LEU A 269      33.860  26.850  52.100  1.00  0.00           C
ATOM   4092 1HD2 LEU A 269      32.840  26.950  52.520  1.00  0.00           H
ATOM   4093 2HD2 LEU A 269      33.990  25.790  51.800  1.00  0.00           H
ATOM   4094 3HD2 LEU A 269      33.870  27.600  51.280  1.00  0.00           H
ATOM   4095  C   LEU A 269      38.010  25.330  51.340  1.00  0.00           C
ATOM   4096  O   LEU A 269      37.840  25.370  50.130  1.00  0.00           O
ATOM   4097  N   TYR A 270      39.200  25.090  51.930  1.00  0.00           N
ATOM   4098  HN  TYR A 270      39.290  25.210  52.910  1.00  0.00           H
ATOM   4099  CA  TYR A 270      40.380  24.800  51.170  1.00  0.00           C
ATOM   4100  HA  TYR A 270      40.430  25.490  50.340  1.00  0.00           H
ATOM   4101  CB  TYR A 270      41.530  25.040  52.220  1.00  0.00           C
ATOM   4102  HB1 TYR A 270      41.440  24.350  53.090  1.00  0.00           H
ATOM   4103  HB2 TYR A 270      41.520  26.100  52.550  1.00  0.00           H
ATOM   4104  CG  TYR A 270      42.950  24.740  51.710  1.00  0.00           C
ATOM   4105  CD1 TYR A 270      43.500  25.530  50.660  1.00  0.00           C
ATOM   4106  HD1 TYR A 270      42.900  26.390  50.370  1.00  0.00           H
ATOM   4107  CE1 TYR A 270      44.860  25.420  50.160  1.00  0.00           C
ATOM   4108  HE1 TYR A 270      45.250  26.200  49.510  1.00  0.00           H
ATOM   4109  CZ  TYR A 270      45.630  24.350  50.670  1.00  0.00           C
ATOM   4110  OH  TYR A 270      46.920  24.060  50.060  1.00  0.00           O
ATOM   4111  HH  TYR A 270      47.030  24.660  49.320  1.00  0.00           H
ATOM   4112  CD2 TYR A 270      43.770  23.700  52.120  1.00  0.00           C
ATOM   4113  HD2 TYR A 270      43.480  23.090  52.960  1.00  0.00           H
ATOM   4114  CE2 TYR A 270      45.010  23.460  51.600  1.00  0.00           C
ATOM   4115  HE2 TYR A 270      45.510  22.580  51.980  1.00  0.00           H
ATOM   4116  C   TYR A 270      40.340  23.440  50.530  1.00  0.00           C
ATOM   4117  O   TYR A 270      40.960  23.270  49.480  1.00  0.00           O
ATOM   4118  N   MET A 271      39.510  22.490  51.030  1.00  0.00           N
ATOM   4119  HN  MET A 271      39.130  22.660  51.940  1.00  0.00           H
ATOM   4120  CA  MET A 271      39.280  21.190  50.440  1.00  0.00           C
ATOM   4121  HA  MET A 271      40.150  20.930  49.860  1.00  0.00           H
ATOM   4122  CB  MET A 271      38.760  20.130  51.440  1.00  0.00           C
ATOM   4123  HB1 MET A 271      38.540  19.220  50.840  1.00  0.00           H
ATOM   4124  HB2 MET A 271      37.880  20.560  51.950  1.00  0.00           H
ATOM   4125  CG  MET A 271      39.740  19.750  52.570  1.00  0.00           C
ATOM   4126  HG1 MET A 271      39.270  18.930  53.150  1.00  0.00           H
ATOM   4127  HG2 MET A 271      39.920  20.700  53.120  1.00  0.00           H
ATOM   4128  SD  MET A 271      41.440  19.270  51.930  1.00  0.00           S
ATOM   4129  CE  MET A 271      42.320  19.970  53.280  1.00  0.00           C
ATOM   4130  HE1 MET A 271      41.950  21.010  53.450  1.00  0.00           H
ATOM   4131  HE2 MET A 271      43.420  19.820  53.230  1.00  0.00           H
ATOM   4132  HE3 MET A 271      42.090  19.340  54.170  1.00  0.00           H
ATOM   4133  C   MET A 271      38.230  21.320  49.390  1.00  0.00           C
ATOM   4134  O   MET A 271      38.150  20.540  48.430  1.00  0.00           O
ATOM   4135  N   GLY A 272      37.380  22.450  49.440  1.00  0.00           N
ATOM   4136  HN  GLY A 272      37.480  23.020  50.240  1.00  0.00           H
ATOM   4137  CA  GLY A 272      36.490  22.850  48.390  1.00  0.00           C
ATOM   4138  HA1 GLY A 272      36.230  22.050  47.710  1.00  0.00           H
ATOM   4139  HA2 GLY A 272      37.050  23.670  47.970  1.00  0.00           H
ATOM   4140  C   GLY A 272      35.110  23.330  48.810  1.00  0.00           C
ATOM   4141  O   GLY A 272      34.680  23.110  49.910  1.00  0.00           O
ATOM   4142  N   PHE A 273      34.430  24.080  47.940  1.00  0.00           N
ATOM   4143  HN  PHE A 273      34.860  24.210  47.060  1.00  0.00           H
ATOM   4144  CA  PHE A 273      33.130  24.680  48.240  1.00  0.00           C
ATOM   4145  HA  PHE A 273      33.130  24.890  49.300  1.00  0.00           H
ATOM   4146  CB  PHE A 273      33.100  26.020  47.350  1.00  0.00           C
ATOM   4147  HB1 PHE A 273      32.020  26.230  47.230  1.00  0.00           H
ATOM   4148  HB2 PHE A 273      33.420  25.830  46.300  1.00  0.00           H
ATOM   4149  CG  PHE A 273      33.860  27.190  47.910  1.00  0.00           C
ATOM   4150  CD1 PHE A 273      33.180  28.440  47.820  1.00  0.00           C
ATOM   4151  HD1 PHE A 273      32.150  28.490  47.500  1.00  0.00           H
ATOM   4152  CE1 PHE A 273      33.770  29.660  48.260  1.00  0.00           C
ATOM   4153  HE1 PHE A 273      33.130  30.530  48.300  1.00  0.00           H
ATOM   4154  CZ  PHE A 273      35.030  29.590  48.840  1.00  0.00           C
ATOM   4155  HZ  PHE A 273      35.490  30.470  49.280  1.00  0.00           H
ATOM   4156  CD2 PHE A 273      35.170  27.200  48.400  1.00  0.00           C
ATOM   4157  HD2 PHE A 273      35.710  26.260  48.410  1.00  0.00           H
ATOM   4158  CE2 PHE A 273      35.730  28.390  48.850  1.00  0.00           C
ATOM   4159  HE2 PHE A 273      36.750  28.430  49.200  1.00  0.00           H
ATOM   4160  C   PHE A 273      31.880  23.860  47.890  1.00  0.00           C
ATOM   4161  O   PHE A 273      30.780  24.210  48.250  1.00  0.00           O
ATOM   4162  N   GLN A 274      32.070  22.710  47.340  1.00  0.00           N
ATOM   4163  HN  GLN A 274      32.980  22.470  47.020  1.00  0.00           H
ATOM   4164  CA  GLN A 274      31.040  21.730  47.070  1.00  0.00           C
ATOM   4165  HA  GLN A 274      31.600  20.890  46.690  1.00  0.00           H
ATOM   4166  CB  GLN A 274      30.320  21.320  48.330  1.00  0.00           C
ATOM   4167  HB1 GLN A 274      29.520  22.060  48.520  1.00  0.00           H
ATOM   4168  HB2 GLN A 274      31.030  21.380  49.190  1.00  0.00           H
ATOM   4169  CG  GLN A 274      29.710  19.910  48.370  1.00  0.00           C
ATOM   4170  HG1 GLN A 274      28.910  19.820  47.600  1.00  0.00           H
ATOM   4171  HG2 GLN A 274      29.150  19.520  49.250  1.00  0.00           H
ATOM   4172  CD  GLN A 274      30.620  18.850  47.860  1.00  0.00           C
ATOM   4173  OE1 GLN A 274      30.740  18.650  46.640  1.00  0.00           O
ATOM   4174  NE2 GLN A 274      31.290  18.170  48.810  1.00  0.00           N
ATOM   4175 1HE2 GLN A 274      31.120  18.550  49.720  1.00  0.00           H
ATOM   4176 2HE2 GLN A 274      32.010  17.540  48.540  1.00  0.00           H
ATOM   4177  C   GLN A 274      30.080  22.120  45.950  1.00  0.00           C
ATOM   4178  O   GLN A 274      28.910  21.720  45.840  1.00  0.00           O
ATOM   4179  N   GLY A 275      30.530  22.900  44.990  1.00  0.00           N
ATOM   4180  HN  GLY A 275      31.520  23.020  44.920  1.00  0.00           H
ATOM   4181  CA  GLY A 275      29.630  23.460  43.900  1.00  0.00           C
ATOM   4182  HA1 GLY A 275      28.890  22.710  43.650  1.00  0.00           H
ATOM   4183  HA2 GLY A 275      30.170  23.810  43.030  1.00  0.00           H
ATOM   4184  C   GLY A 275      28.720  24.640  44.360  1.00  0.00           C
ATOM   4185  O   GLY A 275      27.550  24.770  44.010  1.00  0.00           O
ATOM   4186  N   ARG A 276      29.200  25.420  45.280  1.00  0.00           N
ATOM   4187  HN  ARG A 276      30.070  25.200  45.710  1.00  0.00           H
ATOM   4188  CA  ARG A 276      28.430  26.530  45.930  1.00  0.00           C
ATOM   4189  HA  ARG A 276      27.570  26.760  45.320  1.00  0.00           H
ATOM   4190  CB  ARG A 276      28.060  26.060  47.320  1.00  0.00           C
ATOM   4191  HB1 ARG A 276      27.170  26.640  47.650  1.00  0.00           H
ATOM   4192  HB2 ARG A 276      28.880  26.260  48.040  1.00  0.00           H
ATOM   4193  CG  ARG A 276      27.830  24.570  47.480  1.00  0.00           C
ATOM   4194  HG1 ARG A 276      28.680  23.880  47.240  1.00  0.00           H
ATOM   4195  HG2 ARG A 276      27.020  24.380  46.740  1.00  0.00           H
ATOM   4196  CD  ARG A 276      27.070  24.200  48.820  1.00  0.00           C
ATOM   4197  HD1 ARG A 276      26.550  23.220  48.710  1.00  0.00           H
ATOM   4198  HD2 ARG A 276      26.380  24.960  49.250  1.00  0.00           H
ATOM   4199  NE  ARG A 276      28.260  24.010  49.720  1.00  0.00           N
ATOM   4200  HE  ARG A 276      29.160  23.990  49.290  1.00  0.00           H
ATOM   4201  CZ  ARG A 276      28.120  23.520  51.000  1.00  0.00           C
ATOM   4202  NH1 ARG A 276      26.970  23.250  51.610  1.00  0.00           N
ATOM   4203 1HH1 ARG A 276      27.090  22.840  52.510  1.00  0.00           H
ATOM   4204 2HH1 ARG A 276      26.110  23.370  51.110  1.00  0.00           H
ATOM   4205  NH2 ARG A 276      29.200  23.200  51.720  1.00  0.00           N
ATOM   4206 1HH2 ARG A 276      30.130  23.340  51.370  1.00  0.00           H
ATOM   4207 2HH2 ARG A 276      29.070  22.630  52.530  1.00  0.00           H
ATOM   4208  C   ARG A 276      29.180  27.850  45.950  1.00  0.00           C
ATOM   4209  O   ARG A 276      30.380  27.850  45.810  1.00  0.00           O
ATOM   4210  N   GLN A 277      28.480  29.040  46.120  1.00  0.00           N
ATOM   4211  HN  GLN A 277      27.480  29.110  46.160  1.00  0.00           H
ATOM   4212  CA  GLN A 277      29.210  30.290  45.980  1.00  0.00           C
ATOM   4213  HA  GLN A 277      30.280  30.220  45.810  1.00  0.00           H
ATOM   4214  CB  GLN A 277      28.630  31.150  44.750  1.00  0.00           C
ATOM   4215  HB1 GLN A 277      28.900  32.210  44.930  1.00  0.00           H
ATOM   4216  HB2 GLN A 277      27.530  31.180  44.850  1.00  0.00           H
ATOM   4217  CG  GLN A 277      29.130  30.590  43.410  1.00  0.00           C
ATOM   4218  HG1 GLN A 277      28.660  29.630  43.110  1.00  0.00           H
ATOM   4219  HG2 GLN A 277      30.200  30.390  43.610  1.00  0.00           H
ATOM   4220  CD  GLN A 277      29.120  31.620  42.300  1.00  0.00           C
ATOM   4221  OE1 GLN A 277      30.120  32.000  41.690  1.00  0.00           O
ATOM   4222  NE2 GLN A 277      27.860  32.010  41.960  1.00  0.00           N
ATOM   4223 1HE2 GLN A 277      27.810  32.560  41.120  1.00  0.00           H
ATOM   4224 2HE2 GLN A 277      27.120  31.780  42.590  1.00  0.00           H
ATOM   4225  C   GLN A 277      29.030  31.230  47.190  1.00  0.00           C
ATOM   4226  O   GLN A 277      27.950  31.270  47.750  1.00  0.00           O
ATOM   4227  N   ILE A 278      30.020  31.910  47.640  1.00  0.00           N
ATOM   4228  HN  ILE A 278      30.920  31.800  47.240  1.00  0.00           H
ATOM   4229  CA  ILE A 278      29.880  32.870  48.750  1.00  0.00           C
ATOM   4230  HA  ILE A 278      28.910  32.770  49.210  1.00  0.00           H
ATOM   4231  CB  ILE A 278      31.000  32.790  49.800  1.00  0.00           C
ATOM   4232  HB  ILE A 278      31.930  32.990  49.220  1.00  0.00           H
ATOM   4233  CG2 ILE A 278      30.740  33.890  50.850  1.00  0.00           C
ATOM   4234 1HG2 ILE A 278      31.580  33.900  51.580  1.00  0.00           H
ATOM   4235 2HG2 ILE A 278      29.760  33.700  51.330  1.00  0.00           H
ATOM   4236 3HG2 ILE A 278      30.820  34.880  50.370  1.00  0.00           H
ATOM   4237  CG1 ILE A 278      31.160  31.410  50.440  1.00  0.00           C
ATOM   4238 1HG1 ILE A 278      31.330  30.680  49.620  1.00  0.00           H
ATOM   4239 2HG1 ILE A 278      30.250  31.080  50.990  1.00  0.00           H
ATOM   4240  CD  ILE A 278      32.240  31.290  51.430  1.00  0.00           C
ATOM   4241  HD1 ILE A 278      33.150  31.650  50.900  1.00  0.00           H
ATOM   4242  HD2 ILE A 278      32.390  30.230  51.710  1.00  0.00           H
ATOM   4243  HD3 ILE A 278      32.060  31.890  52.350  1.00  0.00           H
ATOM   4244  C   ILE A 278      29.900  34.230  48.040  1.00  0.00           C
ATOM   4245  O   ILE A 278      30.920  34.660  47.470  1.00  0.00           O
ATOM   4246  N   LEU A 279      28.700  34.880  48.040  1.00  0.00           N
ATOM   4247  HN  LEU A 279      27.930  34.400  48.460  1.00  0.00           H
ATOM   4248  CA  LEU A 279      28.520  36.220  47.510  1.00  0.00           C
ATOM   4249  HA  LEU A 279      27.460  36.400  47.510  1.00  0.00           H
ATOM   4250  CB  LEU A 279      29.120  37.410  48.480  1.00  0.00           C
ATOM   4251  HB1 LEU A 279      29.140  38.440  48.070  1.00  0.00           H
ATOM   4252  HB2 LEU A 279      30.210  37.170  48.510  1.00  0.00           H
ATOM   4253  CG  LEU A 279      28.600  37.580  49.930  1.00  0.00           C
ATOM   4254  HG  LEU A 279      28.440  36.590  50.420  1.00  0.00           H
ATOM   4255  CD1 LEU A 279      29.650  38.290  50.780  1.00  0.00           C
ATOM   4256 1HD1 LEU A 279      29.910  39.330  50.490  1.00  0.00           H
ATOM   4257 2HD1 LEU A 279      30.600  37.760  51.030  1.00  0.00           H
ATOM   4258 3HD1 LEU A 279      29.270  38.600  51.780  1.00  0.00           H
ATOM   4259  CD2 LEU A 279      27.150  38.200  50.020  1.00  0.00           C
ATOM   4260 1HD2 LEU A 279      26.870  38.410  51.080  1.00  0.00           H
ATOM   4261 2HD2 LEU A 279      26.410  37.450  49.680  1.00  0.00           H
ATOM   4262 3HD2 LEU A 279      27.110  39.150  49.450  1.00  0.00           H
ATOM   4263  C   LEU A 279      28.910  36.410  46.100  1.00  0.00           C
ATOM   4264  O   LEU A 279      29.260  37.510  45.620  1.00  0.00           O
ATOM   4265  N   GLY A 280      28.790  35.380  45.220  1.00  0.00           N
ATOM   4266  HN  GLY A 280      28.100  34.710  45.460  1.00  0.00           H
ATOM   4267  CA  GLY A 280      29.190  35.430  43.830  1.00  0.00           C
ATOM   4268  HA1 GLY A 280      29.050  36.370  43.320  1.00  0.00           H
ATOM   4269  HA2 GLY A 280      28.580  34.640  43.400  1.00  0.00           H
ATOM   4270  C   GLY A 280      30.590  35.050  43.530  1.00  0.00           C
ATOM   4271  O   GLY A 280      31.140  35.480  42.490  1.00  0.00           O
ATOM   4272  N   SER A 281      31.240  34.210  44.320  1.00  0.00           N
ATOM   4273  HN  SER A 281      30.760  34.080  45.180  1.00  0.00           H
ATOM   4274  CA  SER A 281      32.510  33.620  43.890  1.00  0.00           C
ATOM   4275  HA  SER A 281      32.490  33.360  42.840  1.00  0.00           H
ATOM   4276  CB  SER A 281      33.870  34.360  44.300  1.00  0.00           C
ATOM   4277  HB1 SER A 281      33.880  34.450  45.400  1.00  0.00           H
ATOM   4278  HB2 SER A 281      33.830  35.390  43.880  1.00  0.00           H
ATOM   4279  OG  SER A 281      35.000  33.610  43.710  1.00  0.00           O
ATOM   4280  HG1 SER A 281      35.030  33.870  42.780  1.00  0.00           H
ATOM   4281  C   SER A 281      32.600  32.250  44.600  1.00  0.00           C
ATOM   4282  O   SER A 281      32.210  32.100  45.780  1.00  0.00           O
ATOM   4283  N   CYS A 282      33.160  31.200  43.960  1.00  0.00           N
ATOM   4284  HN  CYS A 282      33.400  31.320  43.000  1.00  0.00           H
ATOM   4285  CA  CYS A 282      33.520  29.970  44.540  1.00  0.00           C
ATOM   4286  HA  CYS A 282      33.030  29.870  45.500  1.00  0.00           H
ATOM   4287  CB  CYS A 282      33.160  28.740  43.560  1.00  0.00           C
ATOM   4288  HB1 CYS A 282      32.540  28.060  44.200  1.00  0.00           H
ATOM   4289  HB2 CYS A 282      34.040  28.100  43.320  1.00  0.00           H
ATOM   4290  SG  CYS A 282      32.430  29.240  42.050  1.00  0.00           S
ATOM   4291  HG1 CYS A 282      31.950  28.080  41.640  1.00  0.00           H
ATOM   4292  C   CYS A 282      34.920  29.900  44.940  1.00  0.00           C
ATOM   4293  O   CYS A 282      35.380  28.770  45.140  1.00  0.00           O
ATOM   4294  N   THR A 283      35.600  31.030  45.030  1.00  0.00           N
ATOM   4295  HN  THR A 283      35.210  31.940  45.060  1.00  0.00           H
ATOM   4296  CA  THR A 283      36.890  30.940  45.780  1.00  0.00           C
ATOM   4297  HA  THR A 283      36.870  30.060  46.400  1.00  0.00           H
ATOM   4298  CB  THR A 283      38.170  30.840  44.910  1.00  0.00           C
ATOM   4299  HB  THR A 283      38.100  30.050  44.130  1.00  0.00           H
ATOM   4300  OG1 THR A 283      39.380  30.430  45.540  1.00  0.00           O
ATOM   4301  HG1 THR A 283      40.110  30.370  44.930  1.00  0.00           H
ATOM   4302  CG2 THR A 283      38.460  32.220  44.280  1.00  0.00           C
ATOM   4303 1HG2 THR A 283      38.640  32.960  45.090  1.00  0.00           H
ATOM   4304 2HG2 THR A 283      37.730  32.500  43.490  1.00  0.00           H
ATOM   4305 3HG2 THR A 283      39.420  32.170  43.720  1.00  0.00           H
ATOM   4306  C   THR A 283      36.910  31.990  46.810  1.00  0.00           C
ATOM   4307  O   THR A 283      35.970  32.800  46.830  1.00  0.00           O
ATOM   4308  N   PHE A 284      37.940  31.940  47.660  1.00  0.00           N
ATOM   4309  HN  PHE A 284      38.690  31.380  47.310  1.00  0.00           H
ATOM   4310  CA  PHE A 284      38.260  32.910  48.660  1.00  0.00           C
ATOM   4311  HA  PHE A 284      37.400  33.090  49.290  1.00  0.00           H
ATOM   4312  CB  PHE A 284      39.510  32.580  49.560  1.00  0.00           C
ATOM   4313  HB1 PHE A 284      39.650  33.460  50.230  1.00  0.00           H
ATOM   4314  HB2 PHE A 284      40.460  32.520  48.980  1.00  0.00           H
ATOM   4315  CG  PHE A 284      39.320  31.290  50.330  1.00  0.00           C
ATOM   4316  CD1 PHE A 284      38.470  31.180  51.440  1.00  0.00           C
ATOM   4317  HD1 PHE A 284      37.840  32.000  51.750  1.00  0.00           H
ATOM   4318  CE1 PHE A 284      38.340  30.070  52.240  1.00  0.00           C
ATOM   4319  HE1 PHE A 284      37.710  30.070  53.110  1.00  0.00           H
ATOM   4320  CZ  PHE A 284      39.130  28.930  51.940  1.00  0.00           C
ATOM   4321  HZ  PHE A 284      39.090  28.030  52.520  1.00  0.00           H
ATOM   4322  CD2 PHE A 284      40.120  30.200  50.060  1.00  0.00           C
ATOM   4323  HD2 PHE A 284      40.700  30.260  49.160  1.00  0.00           H
ATOM   4324  CE2 PHE A 284      40.030  28.990  50.790  1.00  0.00           C
ATOM   4325  HE2 PHE A 284      40.650  28.130  50.590  1.00  0.00           H
ATOM   4326  C   PHE A 284      38.450  34.330  48.080  1.00  0.00           C
ATOM   4327  O   PHE A 284      39.110  34.620  47.120  1.00  0.00           O
ATOM   4328  N   GLU A 285      37.710  35.300  48.660  1.00  0.00           N
ATOM   4329  HN  GLU A 285      37.070  35.010  49.370  1.00  0.00           H
ATOM   4330  CA  GLU A 285      37.900  36.670  48.630  1.00  0.00           C
ATOM   4331  HA  GLU A 285      38.410  37.010  47.740  1.00  0.00           H
ATOM   4332  CB  GLU A 285      36.580  37.490  48.690  1.00  0.00           C
ATOM   4333  HB1 GLU A 285      36.120  37.230  49.670  1.00  0.00           H
ATOM   4334  HB2 GLU A 285      35.900  37.120  47.890  1.00  0.00           H
ATOM   4335  CG  GLU A 285      36.820  39.020  48.500  1.00  0.00           C
ATOM   4336  HG1 GLU A 285      37.470  39.040  47.610  1.00  0.00           H
ATOM   4337  HG2 GLU A 285      37.190  39.530  49.420  1.00  0.00           H
ATOM   4338  CD  GLU A 285      35.600  39.750  48.080  1.00  0.00           C
ATOM   4339  OE1 GLU A 285      34.960  39.560  47.020  1.00  0.00           O
ATOM   4340  OE2 GLU A 285      35.200  40.620  48.890  1.00  0.00           O
ATOM   4341  C   GLU A 285      38.720  37.010  49.910  1.00  0.00           C
ATOM   4342  O   GLU A 285      38.280  36.860  51.050  1.00  0.00           O
ATOM   4343  N   ASP A 286      39.970  37.570  49.690  1.00  0.00           N
ATOM   4344  HN  ASP A 286      40.400  37.750  48.810  1.00  0.00           H
ATOM   4345  CA  ASP A 286      40.810  37.900  50.840  1.00  0.00           C
ATOM   4346  HA  ASP A 286      40.250  37.770  51.750  1.00  0.00           H
ATOM   4347  CB  ASP A 286      42.070  37.020  50.840  1.00  0.00           C
ATOM   4348  HB1 ASP A 286      41.660  36.010  50.630  1.00  0.00           H
ATOM   4349  HB2 ASP A 286      42.590  37.070  51.820  1.00  0.00           H
ATOM   4350  CG  ASP A 286      43.050  37.410  49.810  1.00  0.00           C
ATOM   4351  OD1 ASP A 286      42.710  37.910  48.680  1.00  0.00           O
ATOM   4352  OD2 ASP A 286      44.220  36.940  50.090  1.00  0.00           O
ATOM   4353  C   ASP A 286      41.130  39.350  50.850  1.00  0.00           C
ATOM   4354  O   ASP A 286      42.190  39.800  51.340  1.00  0.00           O
ATOM   4355  N   GLU A 287      40.200  40.200  50.470  1.00  0.00           N
ATOM   4356  HN  GLU A 287      39.330  39.850  50.140  1.00  0.00           H
ATOM   4357  CA  GLU A 287      40.550  41.560  50.220  1.00  0.00           C
ATOM   4358  HA  GLU A 287      41.580  41.870  50.320  1.00  0.00           H
ATOM   4359  CB  GLU A 287      40.300  41.850  48.700  1.00  0.00           C
ATOM   4360  HB1 GLU A 287      39.360  42.410  48.550  1.00  0.00           H
ATOM   4361  HB2 GLU A 287      40.160  40.880  48.180  1.00  0.00           H
ATOM   4362  CG  GLU A 287      41.390  42.680  47.990  1.00  0.00           C
ATOM   4363  HG1 GLU A 287      41.690  43.600  48.520  1.00  0.00           H
ATOM   4364  HG2 GLU A 287      40.930  43.070  47.060  1.00  0.00           H
ATOM   4365  CD  GLU A 287      42.680  41.910  47.600  1.00  0.00           C
ATOM   4366  OE1 GLU A 287      43.780  42.200  48.120  1.00  0.00           O
ATOM   4367  OE2 GLU A 287      42.510  40.980  46.820  1.00  0.00           O
ATOM   4368  C   GLU A 287      39.740  42.620  51.040  1.00  0.00           C
ATOM   4369  O   GLU A 287      40.150  43.760  51.130  1.00  0.00           O
ATOM   4370  N   LEU A 288      38.660  42.230  51.690  1.00  0.00           N
ATOM   4371  HN  LEU A 288      38.360  41.290  51.550  1.00  0.00           H
ATOM   4372  CA  LEU A 288      37.740  42.990  52.520  1.00  0.00           C
ATOM   4373  HA  LEU A 288      37.730  43.980  52.090  1.00  0.00           H
ATOM   4374  CB  LEU A 288      36.410  42.270  52.390  1.00  0.00           C
ATOM   4375  HB1 LEU A 288      36.510  41.260  52.840  1.00  0.00           H
ATOM   4376  HB2 LEU A 288      36.200  42.090  51.310  1.00  0.00           H
ATOM   4377  CG  LEU A 288      35.110  42.890  53.110  1.00  0.00           C
ATOM   4378  HG  LEU A 288      35.280  42.790  54.200  1.00  0.00           H
ATOM   4379  CD1 LEU A 288      34.920  44.380  52.790  1.00  0.00           C
ATOM   4380 1HD1 LEU A 288      35.860  44.910  53.070  1.00  0.00           H
ATOM   4381 2HD1 LEU A 288      34.040  44.800  53.310  1.00  0.00           H
ATOM   4382 3HD1 LEU A 288      34.710  44.580  51.720  1.00  0.00           H
ATOM   4383  CD2 LEU A 288      33.950  41.990  52.710  1.00  0.00           C
ATOM   4384 1HD2 LEU A 288      33.030  42.460  53.120  1.00  0.00           H
ATOM   4385 2HD2 LEU A 288      34.110  40.990  53.150  1.00  0.00           H
ATOM   4386 3HD2 LEU A 288      33.790  41.890  51.610  1.00  0.00           H
ATOM   4387  C   LEU A 288      38.130  43.250  53.930  1.00  0.00           C
ATOM   4388  O   LEU A 288      38.380  42.320  54.650  1.00  0.00           O
ATOM   4389  N   ALA A 289      38.120  44.490  54.370  1.00  0.00           N
ATOM   4390  HN  ALA A 289      37.980  45.210  53.690  1.00  0.00           H
ATOM   4391  CA  ALA A 289      38.160  44.940  55.710  1.00  0.00           C
ATOM   4392  HA  ALA A 289      39.130  44.740  56.130  1.00  0.00           H
ATOM   4393  CB  ALA A 289      38.170  46.450  55.810  1.00  0.00           C
ATOM   4394  HB1 ALA A 289      39.040  46.800  55.210  1.00  0.00           H
ATOM   4395  HB2 ALA A 289      38.080  46.770  56.870  1.00  0.00           H
ATOM   4396  HB3 ALA A 289      37.310  46.740  55.180  1.00  0.00           H
ATOM   4397  C   ALA A 289      37.010  44.360  56.580  1.00  0.00           C
ATOM   4398  O   ALA A 289      35.870  44.180  56.120  1.00  0.00           O
ATOM   4399  N   PRO A 290      37.290  44.060  57.840  1.00  0.00           N
ATOM   4400  CD  PRO A 290      38.640  43.630  58.290  1.00  0.00           C
ATOM   4401  HD1 PRO A 290      39.520  44.270  58.060  1.00  0.00           H
ATOM   4402  HD2 PRO A 290      38.730  42.580  57.950  1.00  0.00           H
ATOM   4403  CA  PRO A 290      36.240  43.790  58.840  1.00  0.00           C
ATOM   4404  HA  PRO A 290      35.440  43.210  58.390  1.00  0.00           H
ATOM   4405  CB  PRO A 290      37.030  43.160  59.980  1.00  0.00           C
ATOM   4406  HB1 PRO A 290      37.020  42.050  60.050  1.00  0.00           H
ATOM   4407  HB2 PRO A 290      36.860  43.510  61.020  1.00  0.00           H
ATOM   4408  CG  PRO A 290      38.490  43.640  59.820  1.00  0.00           C
ATOM   4409  HG1 PRO A 290      38.600  44.670  60.220  1.00  0.00           H
ATOM   4410  HG2 PRO A 290      39.150  42.930  60.350  1.00  0.00           H
ATOM   4411  C   PRO A 290      35.690  45.090  59.260  1.00  0.00           C
ATOM   4412  O   PRO A 290      34.530  45.130  59.710  1.00  0.00           O
ATOM   4413  N   SER A 291      36.390  46.190  59.220  1.00  0.00           N
ATOM   4414  HN  SER A 291      37.330  46.190  58.870  1.00  0.00           H
ATOM   4415  CA  SER A 291      35.890  47.550  59.480  1.00  0.00           C
ATOM   4416  HA  SER A 291      35.550  47.610  60.510  1.00  0.00           H
ATOM   4417  CB  SER A 291      36.960  48.680  59.420  1.00  0.00           C
ATOM   4418  HB1 SER A 291      37.420  48.620  58.420  1.00  0.00           H
ATOM   4419  HB2 SER A 291      37.710  48.620  60.230  1.00  0.00           H
ATOM   4420  OG  SER A 291      36.360  49.970  59.510  1.00  0.00           O
ATOM   4421  HG1 SER A 291      36.370  50.210  60.440  1.00  0.00           H
ATOM   4422  C   SER A 291      34.640  47.940  58.600  1.00  0.00           C
ATOM   4423  O   SER A 291      33.710  48.580  59.050  1.00  0.00           O
ATOM   4424  N   ASP A 292      34.610  47.390  57.350  1.00  0.00           N
ATOM   4425  HN  ASP A 292      35.370  46.850  56.990  1.00  0.00           H
ATOM   4426  CA  ASP A 292      33.470  47.630  56.460  1.00  0.00           C
ATOM   4427  HA  ASP A 292      33.160  48.650  56.590  1.00  0.00           H
ATOM   4428  CB  ASP A 292      33.820  47.290  54.960  1.00  0.00           C
ATOM   4429  HB1 ASP A 292      32.990  47.290  54.220  1.00  0.00           H
ATOM   4430  HB2 ASP A 292      34.140  46.230  54.880  1.00  0.00           H
ATOM   4431  CG  ASP A 292      34.930  48.200  54.390  1.00  0.00           C
ATOM   4432  OD1 ASP A 292      35.370  47.870  53.220  1.00  0.00           O
ATOM   4433  OD2 ASP A 292      35.310  49.260  55.020  1.00  0.00           O
ATOM   4434  C   ASP A 292      32.220  46.920  56.830  1.00  0.00           C
ATOM   4435  O   ASP A 292      31.110  47.500  56.940  1.00  0.00           O
ATOM   4436  N   VAL A 293      32.430  45.660  57.240  1.00  0.00           N
ATOM   4437  HN  VAL A 293      33.330  45.240  57.280  1.00  0.00           H
ATOM   4438  CA  VAL A 293      31.380  44.790  57.660  1.00  0.00           C
ATOM   4439  HA  VAL A 293      30.650  44.890  56.860  1.00  0.00           H
ATOM   4440  CB  VAL A 293      31.820  43.330  57.750  1.00  0.00           C
ATOM   4441  HB  VAL A 293      32.550  43.270  58.590  1.00  0.00           H
ATOM   4442  CG1 VAL A 293      30.470  42.520  57.930  1.00  0.00           C
ATOM   4443 1HG1 VAL A 293      29.870  42.650  57.000  1.00  0.00           H
ATOM   4444 2HG1 VAL A 293      29.800  42.720  58.780  1.00  0.00           H
ATOM   4445 3HG1 VAL A 293      30.710  41.440  57.880  1.00  0.00           H
ATOM   4446  CG2 VAL A 293      32.640  43.000  56.510  1.00  0.00           C
ATOM   4447 1HG2 VAL A 293      33.590  43.560  56.400  1.00  0.00           H
ATOM   4448 2HG2 VAL A 293      32.100  43.100  55.550  1.00  0.00           H
ATOM   4449 3HG2 VAL A 293      32.990  41.950  56.620  1.00  0.00           H
ATOM   4450  C   VAL A 293      30.710  45.280  58.960  1.00  0.00           C
ATOM   4451  O   VAL A 293      29.510  45.080  59.140  1.00  0.00           O
ATOM   4452  N   TYR A 294      31.560  45.770  59.850  1.00  0.00           N
ATOM   4453  HN  TYR A 294      32.540  45.720  59.700  1.00  0.00           H
ATOM   4454  CA  TYR A 294      31.190  46.310  61.110  1.00  0.00           C
ATOM   4455  HA  TYR A 294      30.530  45.590  61.580  1.00  0.00           H
ATOM   4456  CB  TYR A 294      32.550  46.390  61.900  1.00  0.00           C
ATOM   4457  HB1 TYR A 294      33.310  46.920  61.280  1.00  0.00           H
ATOM   4458  HB2 TYR A 294      32.900  45.360  62.150  1.00  0.00           H
ATOM   4459  CG  TYR A 294      32.340  47.160  63.250  1.00  0.00           C
ATOM   4460  CD1 TYR A 294      31.720  46.550  64.350  1.00  0.00           C
ATOM   4461  HD1 TYR A 294      31.460  45.500  64.370  1.00  0.00           H
ATOM   4462  CE1 TYR A 294      31.570  47.270  65.550  1.00  0.00           C
ATOM   4463  HE1 TYR A 294      31.070  46.770  66.380  1.00  0.00           H
ATOM   4464  CZ  TYR A 294      32.110  48.550  65.680  1.00  0.00           C
ATOM   4465  OH  TYR A 294      32.060  49.290  66.860  1.00  0.00           O
ATOM   4466  HH  TYR A 294      31.800  48.690  67.560  1.00  0.00           H
ATOM   4467  CD2 TYR A 294      32.780  48.470  63.330  1.00  0.00           C
ATOM   4468  HD2 TYR A 294      33.320  48.980  62.550  1.00  0.00           H
ATOM   4469  CE2 TYR A 294      32.600  49.160  64.550  1.00  0.00           C
ATOM   4470  HE2 TYR A 294      33.070  50.120  64.640  1.00  0.00           H
ATOM   4471  C   TYR A 294      30.420  47.600  60.990  1.00  0.00           C
ATOM   4472  O   TYR A 294      29.540  47.840  61.770  1.00  0.00           O
ATOM   4473  N   GLN A 295      30.690  48.520  59.910  1.00  0.00           N
ATOM   4474  HN  GLN A 295      31.490  48.370  59.350  1.00  0.00           H
ATOM   4475  CA  GLN A 295      29.750  49.670  59.650  1.00  0.00           C
ATOM   4476  HA  GLN A 295      29.680  50.330  60.500  1.00  0.00           H
ATOM   4477  CB  GLN A 295      30.160  50.530  58.500  1.00  0.00           C
ATOM   4478  HB1 GLN A 295      29.510  51.400  58.260  1.00  0.00           H
ATOM   4479  HB2 GLN A 295      30.020  50.020  57.520  1.00  0.00           H
ATOM   4480  CG  GLN A 295      31.580  51.170  58.660  1.00  0.00           C
ATOM   4481  HG1 GLN A 295      31.670  52.010  57.940  1.00  0.00           H
ATOM   4482  HG2 GLN A 295      32.400  50.440  58.500  1.00  0.00           H
ATOM   4483  CD  GLN A 295      31.840  51.740  60.060  1.00  0.00           C
ATOM   4484  OE1 GLN A 295      31.050  52.440  60.610  1.00  0.00           O
ATOM   4485  NE2 GLN A 295      33.040  51.510  60.580  1.00  0.00           N
ATOM   4486 1HE2 GLN A 295      33.300  51.900  61.460  1.00  0.00           H
ATOM   4487 2HE2 GLN A 295      33.620  50.850  60.080  1.00  0.00           H
ATOM   4488  C   GLN A 295      28.300  49.260  59.300  1.00  0.00           C
ATOM   4489  O   GLN A 295      27.360  49.910  59.740  1.00  0.00           O
ATOM   4490  N   GLN A 296      28.030  48.210  58.520  1.00  0.00           N
ATOM   4491  HN  GLN A 296      28.810  47.710  58.150  1.00  0.00           H
ATOM   4492  CA  GLN A 296      26.790  47.630  58.080  1.00  0.00           C
ATOM   4493  HA  GLN A 296      26.200  48.420  57.640  1.00  0.00           H
ATOM   4494  CB  GLN A 296      27.220  46.650  56.930  1.00  0.00           C
ATOM   4495  HB1 GLN A 296      26.340  45.990  56.760  1.00  0.00           H
ATOM   4496  HB2 GLN A 296      27.980  46.020  57.440  1.00  0.00           H
ATOM   4497  CG  GLN A 296      27.760  47.270  55.620  1.00  0.00           C
ATOM   4498  HG1 GLN A 296      27.330  46.700  54.770  1.00  0.00           H
ATOM   4499  HG2 GLN A 296      28.870  47.290  55.580  1.00  0.00           H
ATOM   4500  CD  GLN A 296      27.230  48.720  55.360  1.00  0.00           C
ATOM   4501  OE1 GLN A 296      28.000  49.710  55.460  1.00  0.00           O
ATOM   4502  NE2 GLN A 296      25.900  48.940  55.120  1.00  0.00           N
ATOM   4503 1HE2 GLN A 296      25.650  49.890  54.950  1.00  0.00           H
ATOM   4504 2HE2 GLN A 296      25.350  48.110  55.180  1.00  0.00           H
ATOM   4505  C   GLN A 296      26.010  47.050  59.210  1.00  0.00           C
ATOM   4506  O   GLN A 296      24.780  47.030  59.240  1.00  0.00           O
ATOM   4507  N   LEU A 297      26.690  46.470  60.200  1.00  0.00           N
ATOM   4508  HN  LEU A 297      27.680  46.340  60.200  1.00  0.00           H
ATOM   4509  CA  LEU A 297      26.040  46.050  61.380  1.00  0.00           C
ATOM   4510  HA  LEU A 297      25.080  45.590  61.200  1.00  0.00           H
ATOM   4511  CB  LEU A 297      26.930  44.850  61.890  1.00  0.00           C
ATOM   4512  HB1 LEU A 297      26.660  44.450  62.890  1.00  0.00           H
ATOM   4513  HB2 LEU A 297      28.010  45.120  61.870  1.00  0.00           H
ATOM   4514  CG  LEU A 297      26.830  43.540  61.040  1.00  0.00           C
ATOM   4515  HG  LEU A 297      26.990  43.870  59.990  1.00  0.00           H
ATOM   4516  CD1 LEU A 297      27.840  42.440  61.330  1.00  0.00           C
ATOM   4517 1HD1 LEU A 297      27.990  42.210  62.410  1.00  0.00           H
ATOM   4518 2HD1 LEU A 297      28.820  42.810  60.950  1.00  0.00           H
ATOM   4519 3HD1 LEU A 297      27.530  41.510  60.810  1.00  0.00           H
ATOM   4520  CD2 LEU A 297      25.360  43.010  61.240  1.00  0.00           C
ATOM   4521 1HD2 LEU A 297      25.340  42.140  60.550  1.00  0.00           H
ATOM   4522 2HD2 LEU A 297      24.530  43.690  60.960  1.00  0.00           H
ATOM   4523 3HD2 LEU A 297      25.240  42.600  62.260  1.00  0.00           H
ATOM   4524  C   LEU A 297      25.780  47.030  62.440  1.00  0.00           C
ATOM   4525  O   LEU A 297      24.830  46.990  63.200  1.00  0.00           O
ATOM   4526  N   ALA A 298      26.740  47.940  62.670  1.00  0.00           N
ATOM   4527  HN  ALA A 298      27.670  47.760  62.340  1.00  0.00           H
ATOM   4528  CA  ALA A 298      26.530  48.850  63.790  1.00  0.00           C
ATOM   4529  HA  ALA A 298      26.140  48.400  64.690  1.00  0.00           H
ATOM   4530  CB  ALA A 298      27.870  49.410  64.120  1.00  0.00           C
ATOM   4531  HB1 ALA A 298      27.990  50.100  64.990  1.00  0.00           H
ATOM   4532  HB2 ALA A 298      28.300  49.850  63.190  1.00  0.00           H
ATOM   4533  HB3 ALA A 298      28.650  48.640  64.340  1.00  0.00           H
ATOM   4534  C   ALA A 298      25.660  50.050  63.310  1.00  0.00           C
ATOM   4535  O   ALA A 298      24.930  50.640  64.120  1.00  0.00           O
ATOM   4536  N   GLY A 299      25.760  50.370  62.010  1.00  0.00           N
ATOM   4537  HN  GLY A 299      26.370  49.830  61.440  1.00  0.00           H
ATOM   4538  CA  GLY A 299      25.130  51.510  61.330  1.00  0.00           C
ATOM   4539  HA1 GLY A 299      25.400  51.500  60.280  1.00  0.00           H
ATOM   4540  HA2 GLY A 299      25.430  52.370  61.900  1.00  0.00           H
ATOM   4541  C   GLY A 299      23.640  51.560  61.330  1.00  0.00           C
ATOM   4542  O   GLY A 299      22.960  50.560  61.590  1.00  0.00           O
ATOM   4543  N   VAL A 300      23.030  52.740  61.170  1.00  0.00           N
ATOM   4544  HN  VAL A 300      22.040  52.710  61.060  1.00  0.00           H
ATOM   4545  CA  VAL A 300      23.680  54.010  60.930  1.00  0.00           C
ATOM   4546  HA  VAL A 300      24.610  53.870  60.400  1.00  0.00           H
ATOM   4547  CB  VAL A 300      22.750  54.880  60.140  1.00  0.00           C
ATOM   4548  HB  VAL A 300      23.230  55.860  59.950  1.00  0.00           H
ATOM   4549  CG1 VAL A 300      22.570  54.190  58.770  1.00  0.00           C
ATOM   4550 1HG1 VAL A 300      21.990  53.240  58.680  1.00  0.00           H
ATOM   4551 2HG1 VAL A 300      23.590  53.960  58.410  1.00  0.00           H
ATOM   4552 3HG1 VAL A 300      22.220  54.850  57.950  1.00  0.00           H
ATOM   4553  CG2 VAL A 300      21.360  55.120  60.780  1.00  0.00           C
ATOM   4554 1HG2 VAL A 300      20.670  55.640  60.080  1.00  0.00           H
ATOM   4555 2HG2 VAL A 300      21.490  55.820  61.630  1.00  0.00           H
ATOM   4556 3HG2 VAL A 300      20.870  54.150  61.020  1.00  0.00           H
ATOM   4557  C   VAL A 300      23.980  54.600  62.350  1.00  0.00           C
ATOM   4558  O   VAL A 300      24.530  55.690  62.420  1.00  0.00           O
ATOM   4559  NT  VAL A 300      23.620  53.880  63.450  1.00  0.00           N
ATOM   4560  HNT VAL A 300      23.340  52.920  63.400  1.00  0.00           H
ATOM   4561  CAT VAL A 300      23.700  54.490  64.820  1.00  0.00           C
ATOM   4562  HT1 VAL A 300      24.440  53.960  65.460  1.00  0.00           H
ATOM   4563  HT2 VAL A 300      22.650  54.420  65.160  1.00  0.00           H
ATOM   4564  HT3 VAL A 300      23.860  55.590  64.880  1.00  0.00           H
ATOM   4565  CAY GLY B   2      38.210  38.480  42.550  1.00  0.00           C
ATOM   4566  HY1 GLY B   2      38.540  37.430  42.410  1.00  0.00           H
ATOM   4567  HY2 GLY B   2      37.220  38.440  43.060  1.00  0.00           H
ATOM   4568  HY3 GLY B   2      38.820  38.900  43.380  1.00  0.00           H
ATOM   4569  CY  GLY B   2      38.410  39.280  41.330  1.00  0.00           C
ATOM   4570  OY  GLY B   2      37.680  40.150  40.890  1.00  0.00           O
ATOM   4571  N   GLY B   2      39.610  38.990  40.710  1.00  0.00           N
ATOM   4572  HN  GLY B   2      40.240  38.420  41.240  1.00  0.00           H
ATOM   4573  CA  GLY B   2      40.050  39.450  39.430  1.00  0.00           C
ATOM   4574  HA1 GLY B   2      39.250  39.630  38.740  1.00  0.00           H
ATOM   4575  HA2 GLY B   2      40.660  38.680  38.990  1.00  0.00           H
ATOM   4576  C   GLY B   2      40.840  40.660  39.490  1.00  0.00           C
ATOM   4577  O   GLY B   2      41.140  41.170  40.600  1.00  0.00           O
ATOM   4578  N   ILE B   3      41.200  41.200  38.320  1.00  0.00           N
ATOM   4579  HN  ILE B   3      40.970  40.820  37.430  1.00  0.00           H
ATOM   4580  CA  ILE B   3      42.050  42.300  38.190  1.00  0.00           C
ATOM   4581  HA  ILE B   3      42.920  42.070  38.780  1.00  0.00           H
ATOM   4582  CB  ILE B   3      42.590  42.440  36.720  1.00  0.00           C
ATOM   4583  HB  ILE B   3      41.720  42.500  36.020  1.00  0.00           H
ATOM   4584  CG2 ILE B   3      43.410  43.700  36.530  1.00  0.00           C
ATOM   4585 1HG2 ILE B   3      44.290  43.750  37.210  1.00  0.00           H
ATOM   4586 2HG2 ILE B   3      42.860  44.650  36.690  1.00  0.00           H
ATOM   4587 3HG2 ILE B   3      43.760  43.800  35.480  1.00  0.00           H
ATOM   4588  CG1 ILE B   3      43.360  41.170  36.240  1.00  0.00           C
ATOM   4589 1HG1 ILE B   3      42.710  40.280  36.350  1.00  0.00           H
ATOM   4590 2HG1 ILE B   3      44.230  40.990  36.910  1.00  0.00           H
ATOM   4591  CD  ILE B   3      43.840  41.280  34.810  1.00  0.00           C
ATOM   4592  HD1 ILE B   3      43.110  41.720  34.100  1.00  0.00           H
ATOM   4593  HD2 ILE B   3      44.120  40.280  34.420  1.00  0.00           H
ATOM   4594  HD3 ILE B   3      44.770  41.890  34.760  1.00  0.00           H
ATOM   4595  C   ILE B   3      41.490  43.530  38.830  1.00  0.00           C
ATOM   4596  O   ILE B   3      40.370  43.870  38.510  1.00  0.00           O
ATOM   4597  N   VAL B   4      42.270  44.240  39.700  1.00  0.00           N
ATOM   4598  HN  VAL B   4      43.200  43.970  39.930  1.00  0.00           H
ATOM   4599  CA  VAL B   4      41.670  45.240  40.530  1.00  0.00           C
ATOM   4600  HA  VAL B   4      40.730  44.830  40.870  1.00  0.00           H
ATOM   4601  CB  VAL B   4      42.620  45.510  41.730  1.00  0.00           C
ATOM   4602  HB  VAL B   4      43.700  45.510  41.460  1.00  0.00           H
ATOM   4603  CG1 VAL B   4      42.360  46.860  42.390  1.00  0.00           C
ATOM   4604 1HG1 VAL B   4      41.320  47.150  42.140  1.00  0.00           H
ATOM   4605 2HG1 VAL B   4      42.960  47.590  41.790  1.00  0.00           H
ATOM   4606 3HG1 VAL B   4      42.490  46.830  43.490  1.00  0.00           H
ATOM   4607  CG2 VAL B   4      42.390  44.350  42.760  1.00  0.00           C
ATOM   4608 1HG2 VAL B   4      41.320  44.160  43.000  1.00  0.00           H
ATOM   4609 2HG2 VAL B   4      43.040  44.470  43.650  1.00  0.00           H
ATOM   4610 3HG2 VAL B   4      42.870  43.430  42.360  1.00  0.00           H
ATOM   4611  C   VAL B   4      41.460  46.430  39.670  1.00  0.00           C
ATOM   4612  O   VAL B   4      42.430  47.110  39.240  1.00  0.00           O
ATOM   4613  N   LYS B   5      40.200  46.730  39.440  1.00  0.00           N
ATOM   4614  HN  LYS B   5      39.430  46.200  39.790  1.00  0.00           H
ATOM   4615  CA  LYS B   5      39.590  47.870  38.790  1.00  0.00           C
ATOM   4616  HA  LYS B   5      40.060  48.000  37.820  1.00  0.00           H
ATOM   4617  CB  LYS B   5      38.040  47.560  38.630  1.00  0.00           C
ATOM   4618  HB1 LYS B   5      37.500  48.400  38.120  1.00  0.00           H
ATOM   4619  HB2 LYS B   5      37.580  47.370  39.620  1.00  0.00           H
ATOM   4620  CG  LYS B   5      37.810  46.320  37.660  1.00  0.00           C
ATOM   4621  HG1 LYS B   5      38.760  46.250  37.090  1.00  0.00           H
ATOM   4622  HG2 LYS B   5      36.910  46.490  37.030  1.00  0.00           H
ATOM   4623  CD  LYS B   5      37.560  44.970  38.430  1.00  0.00           C
ATOM   4624  HD1 LYS B   5      36.550  45.070  38.890  1.00  0.00           H
ATOM   4625  HD2 LYS B   5      38.300  44.760  39.230  1.00  0.00           H
ATOM   4626  CE  LYS B   5      37.470  43.730  37.530  1.00  0.00           C
ATOM   4627  HE1 LYS B   5      38.400  43.570  36.940  1.00  0.00           H
ATOM   4628  HE2 LYS B   5      36.610  43.750  36.820  1.00  0.00           H
ATOM   4629  NZ  LYS B   5      37.270  42.550  38.400  1.00  0.00           N
ATOM   4630  HZ1 LYS B   5      36.360  42.620  38.910  1.00  0.00           H
ATOM   4631  HZ2 LYS B   5      38.030  42.330  39.070  1.00  0.00           H
ATOM   4632  HZ3 LYS B   5      37.130  41.730  37.780  1.00  0.00           H
ATOM   4633  C   LYS B   5      39.800  49.210  39.380  1.00  0.00           C
ATOM   4634  O   LYS B   5      40.030  49.460  40.550  1.00  0.00           O
ATOM   4635  N   MET B   6      39.770  50.290  38.480  1.00  0.00           N
ATOM   4636  HN  MET B   6      39.590  50.050  37.530  1.00  0.00           H
ATOM   4637  CA  MET B   6      39.930  51.680  38.900  1.00  0.00           C
ATOM   4638  HA  MET B   6      40.540  51.660  39.790  1.00  0.00           H
ATOM   4639  CB  MET B   6      40.830  52.460  37.810  1.00  0.00           C
ATOM   4640  HB1 MET B   6      40.160  52.760  36.970  1.00  0.00           H
ATOM   4641  HB2 MET B   6      41.520  51.730  37.340  1.00  0.00           H
ATOM   4642  CG  MET B   6      41.530  53.690  38.310  1.00  0.00           C
ATOM   4643  HG1 MET B   6      41.970  53.440  39.300  1.00  0.00           H
ATOM   4644  HG2 MET B   6      40.840  54.560  38.420  1.00  0.00           H
ATOM   4645  SD  MET B   6      42.830  54.230  37.170  1.00  0.00           S
ATOM   4646  CE  MET B   6      41.610  54.950  35.980  1.00  0.00           C
ATOM   4647  HE1 MET B   6      40.870  55.640  36.440  1.00  0.00           H
ATOM   4648  HE2 MET B   6      41.020  54.130  35.520  1.00  0.00           H
ATOM   4649  HE3 MET B   6      41.970  55.400  35.030  1.00  0.00           H
ATOM   4650  C   MET B   6      38.530  52.370  39.020  1.00  0.00           C
ATOM   4651  O   MET B   6      37.550  52.190  38.260  1.00  0.00           O
ATOM   4652  N   VAL B   7      38.360  53.190  40.090  1.00  0.00           N
ATOM   4653  HN  VAL B   7      39.100  53.430  40.720  1.00  0.00           H
ATOM   4654  CA  VAL B   7      37.250  54.060  40.320  1.00  0.00           C
ATOM   4655  HA  VAL B   7      36.340  53.670  39.890  1.00  0.00           H
ATOM   4656  CB  VAL B   7      37.120  54.490  41.790  1.00  0.00           C
ATOM   4657  HB  VAL B   7      38.150  54.660  42.160  1.00  0.00           H
ATOM   4658  CG1 VAL B   7      36.230  55.770  41.970  1.00  0.00           C
ATOM   4659 1HG1 VAL B   7      35.210  55.730  41.540  1.00  0.00           H
ATOM   4660 2HG1 VAL B   7      36.810  56.690  41.730  1.00  0.00           H
ATOM   4661 3HG1 VAL B   7      36.120  55.770  43.080  1.00  0.00           H
ATOM   4662  CG2 VAL B   7      36.680  53.250  42.530  1.00  0.00           C
ATOM   4663 1HG2 VAL B   7      35.590  53.130  42.310  1.00  0.00           H
ATOM   4664 2HG2 VAL B   7      36.860  53.490  43.600  1.00  0.00           H
ATOM   4665 3HG2 VAL B   7      37.210  52.320  42.240  1.00  0.00           H
ATOM   4666  C   VAL B   7      37.600  55.330  39.580  1.00  0.00           C
ATOM   4667  O   VAL B   7      38.800  55.680  39.550  1.00  0.00           O
ATOM   4668  N   SER B   8      36.660  56.030  38.960  1.00  0.00           N
ATOM   4669  HN  SER B   8      35.740  55.710  39.160  1.00  0.00           H
ATOM   4670  CA  SER B   8      36.730  57.300  38.250  1.00  0.00           C
ATOM   4671  HA  SER B   8      37.680  57.200  37.740  1.00  0.00           H
ATOM   4672  CB  SER B   8      35.570  57.410  37.210  1.00  0.00           C
ATOM   4673  HB1 SER B   8      35.710  58.440  36.800  1.00  0.00           H
ATOM   4674  HB2 SER B   8      34.610  57.340  37.770  1.00  0.00           H
ATOM   4675  OG  SER B   8      35.480  56.500  36.100  1.00  0.00           O
ATOM   4676  HG1 SER B   8      36.340  56.320  35.710  1.00  0.00           H
ATOM   4677  C   SER B   8      36.810  58.440  39.300  1.00  0.00           C
ATOM   4678  O   SER B   8      36.240  58.440  40.410  1.00  0.00           O
ATOM   4679  N   PRO B   9      37.430  59.520  38.960  1.00  0.00           N
ATOM   4680  CD  PRO B   9      38.410  59.490  37.900  1.00  0.00           C
ATOM   4681  HD1 PRO B   9      38.090  59.200  36.870  1.00  0.00           H
ATOM   4682  HD2 PRO B   9      39.310  59.010  38.340  1.00  0.00           H
ATOM   4683  CA  PRO B   9      37.500  60.800  39.770  1.00  0.00           C
ATOM   4684  HA  PRO B   9      38.150  60.600  40.620  1.00  0.00           H
ATOM   4685  CB  PRO B   9      37.990  61.730  38.790  1.00  0.00           C
ATOM   4686  HB1 PRO B   9      38.380  62.690  39.210  1.00  0.00           H
ATOM   4687  HB2 PRO B   9      37.150  62.010  38.120  1.00  0.00           H
ATOM   4688  CG  PRO B   9      38.980  60.940  37.850  1.00  0.00           C
ATOM   4689  HG1 PRO B   9      38.990  61.310  36.800  1.00  0.00           H
ATOM   4690  HG2 PRO B   9      39.980  60.970  38.320  1.00  0.00           H
ATOM   4691  C   PRO B   9      36.260  61.220  40.520  1.00  0.00           C
ATOM   4692  O   PRO B   9      35.140  61.080  39.940  1.00  0.00           O
ATOM   4693  N   THR B  10      36.460  61.730  41.700  1.00  0.00           N
ATOM   4694  HN  THR B  10      37.410  61.650  41.980  1.00  0.00           H
ATOM   4695  CA  THR B  10      35.390  62.220  42.530  1.00  0.00           C
ATOM   4696  HA  THR B  10      34.460  62.210  41.980  1.00  0.00           H
ATOM   4697  CB  THR B  10      35.200  61.470  43.850  1.00  0.00           C
ATOM   4698  HB  THR B  10      34.340  61.770  44.480  1.00  0.00           H
ATOM   4699  OG1 THR B  10      36.310  61.520  44.720  1.00  0.00           O
ATOM   4700  HG1 THR B  10      36.410  62.440  44.960  1.00  0.00           H
ATOM   4701  CG2 THR B  10      35.000  59.950  43.570  1.00  0.00           C
ATOM   4702 1HG2 THR B  10      35.910  59.510  43.120  1.00  0.00           H
ATOM   4703 2HG2 THR B  10      34.080  59.740  42.970  1.00  0.00           H
ATOM   4704 3HG2 THR B  10      34.790  59.470  44.560  1.00  0.00           H
ATOM   4705  C   THR B  10      35.530  63.690  42.740  1.00  0.00           C
ATOM   4706  O   THR B  10      34.680  64.290  43.380  1.00  0.00           O
ATOM   4707  N   SER B  11      36.600  64.340  42.270  1.00  0.00           N
ATOM   4708  HN  SER B  11      37.330  63.920  41.730  1.00  0.00           H
ATOM   4709  CA  SER B  11      37.120  65.630  42.680  1.00  0.00           C
ATOM   4710  HA  SER B  11      37.420  65.640  43.720  1.00  0.00           H
ATOM   4711  CB  SER B  11      38.400  66.010  41.950  1.00  0.00           C
ATOM   4712  HB1 SER B  11      38.200  66.110  40.860  1.00  0.00           H
ATOM   4713  HB2 SER B  11      39.110  65.180  42.140  1.00  0.00           H
ATOM   4714  OG  SER B  11      39.050  67.230  42.440  1.00  0.00           O
ATOM   4715  HG1 SER B  11      39.610  67.630  41.770  1.00  0.00           H
ATOM   4716  C   SER B  11      36.150  66.790  42.480  1.00  0.00           C
ATOM   4717  O   SER B  11      36.000  67.540  43.420  1.00  0.00           O
ATOM   4718  N   LYS B  12      35.470  66.870  41.350  1.00  0.00           N
ATOM   4719  HN  LYS B  12      35.700  66.180  40.670  1.00  0.00           H
ATOM   4720  CA  LYS B  12      34.390  67.790  41.050  1.00  0.00           C
ATOM   4721  HA  LYS B  12      34.520  68.700  41.620  1.00  0.00           H
ATOM   4722  CB  LYS B  12      34.560  68.120  39.560  1.00  0.00           C
ATOM   4723  HB1 LYS B  12      33.720  68.820  39.370  1.00  0.00           H
ATOM   4724  HB2 LYS B  12      34.550  67.240  38.880  1.00  0.00           H
ATOM   4725  CG  LYS B  12      35.780  68.840  39.170  1.00  0.00           C
ATOM   4726  HG1 LYS B  12      36.640  68.140  39.270  1.00  0.00           H
ATOM   4727  HG2 LYS B  12      36.020  69.550  39.990  1.00  0.00           H
ATOM   4728  CD  LYS B  12      35.810  69.660  37.940  1.00  0.00           C
ATOM   4729  HD1 LYS B  12      35.010  70.430  38.020  1.00  0.00           H
ATOM   4730  HD2 LYS B  12      35.380  69.190  37.030  1.00  0.00           H
ATOM   4731  CE  LYS B  12      37.170  70.360  37.480  1.00  0.00           C
ATOM   4732  HE1 LYS B  12      37.560  71.140  38.170  1.00  0.00           H
ATOM   4733  HE2 LYS B  12      37.000  70.820  36.480  1.00  0.00           H
ATOM   4734  NZ  LYS B  12      38.150  69.300  37.120  1.00  0.00           N
ATOM   4735  HZ1 LYS B  12      38.360  68.770  37.990  1.00  0.00           H
ATOM   4736  HZ2 LYS B  12      38.990  69.620  36.610  1.00  0.00           H
ATOM   4737  HZ3 LYS B  12      37.700  68.650  36.440  1.00  0.00           H
ATOM   4738  C   LYS B  12      33.060  67.180  41.300  1.00  0.00           C
ATOM   4739  O   LYS B  12      32.060  67.710  40.920  1.00  0.00           O
ATOM   4740  N   ILE B  13      32.920  66.020  41.930  1.00  0.00           N
ATOM   4741  HN  ILE B  13      33.670  65.720  42.520  1.00  0.00           H
ATOM   4742  CA  ILE B  13      31.660  65.400  42.210  1.00  0.00           C
ATOM   4743  HA  ILE B  13      30.870  65.730  41.560  1.00  0.00           H
ATOM   4744  CB  ILE B  13      31.810  63.970  41.860  1.00  0.00           C
ATOM   4745  HB  ILE B  13      32.640  63.460  42.390  1.00  0.00           H
ATOM   4746  CG2 ILE B  13      30.530  63.190  42.220  1.00  0.00           C
ATOM   4747 1HG2 ILE B  13      29.690  63.750  41.750  1.00  0.00           H
ATOM   4748 2HG2 ILE B  13      30.450  63.090  43.320  1.00  0.00           H
ATOM   4749 3HG2 ILE B  13      30.450  62.170  41.800  1.00  0.00           H
ATOM   4750  CG1 ILE B  13      32.300  63.700  40.410  1.00  0.00           C
ATOM   4751 1HG1 ILE B  13      32.650  62.650  40.390  1.00  0.00           H
ATOM   4752 2HG1 ILE B  13      33.280  64.180  40.170  1.00  0.00           H
ATOM   4753  CD  ILE B  13      31.310  63.810  39.270  1.00  0.00           C
ATOM   4754  HD1 ILE B  13      31.740  63.370  38.340  1.00  0.00           H
ATOM   4755  HD2 ILE B  13      30.940  64.850  39.130  1.00  0.00           H
ATOM   4756  HD3 ILE B  13      30.430  63.150  39.330  1.00  0.00           H
ATOM   4757  C   ILE B  13      31.280  65.570  43.680  1.00  0.00           C
ATOM   4758  O   ILE B  13      30.190  65.920  44.070  1.00  0.00           O
ATOM   4759  N   GLU B  14      32.300  65.340  44.540  1.00  0.00           N
ATOM   4760  HN  GLU B  14      33.170  64.980  44.230  1.00  0.00           H
ATOM   4761  CA  GLU B  14      32.330  65.890  45.940  1.00  0.00           C
ATOM   4762  HA  GLU B  14      31.840  65.210  46.620  1.00  0.00           H
ATOM   4763  CB  GLU B  14      33.750  65.830  46.460  1.00  0.00           C
ATOM   4764  HB1 GLU B  14      33.860  66.470  47.360  1.00  0.00           H
ATOM   4765  HB2 GLU B  14      34.400  66.370  45.730  1.00  0.00           H
ATOM   4766  CG  GLU B  14      34.290  64.400  46.630  1.00  0.00           C
ATOM   4767  HG1 GLU B  14      34.110  63.850  45.680  1.00  0.00           H
ATOM   4768  HG2 GLU B  14      33.810  63.920  47.510  1.00  0.00           H
ATOM   4769  CD  GLU B  14      35.740  64.440  46.910  1.00  0.00           C
ATOM   4770  OE1 GLU B  14      36.120  65.050  47.940  1.00  0.00           O
ATOM   4771  OE2 GLU B  14      36.540  63.900  46.070  1.00  0.00           O
ATOM   4772  C   GLU B  14      31.640  67.280  46.190  1.00  0.00           C
ATOM   4773  O   GLU B  14      30.600  67.330  46.880  1.00  0.00           O
ATOM   4774  N   PRO B  15      31.980  68.420  45.650  1.00  0.00           N
ATOM   4775  CD  PRO B  15      33.250  68.730  44.940  1.00  0.00           C
ATOM   4776  HD1 PRO B  15      33.410  67.960  44.150  1.00  0.00           H
ATOM   4777  HD2 PRO B  15      34.060  68.800  45.700  1.00  0.00           H
ATOM   4778  CA  PRO B  15      31.220  69.700  45.870  1.00  0.00           C
ATOM   4779  HA  PRO B  15      30.950  69.750  46.910  1.00  0.00           H
ATOM   4780  CB  PRO B  15      32.150  70.730  45.320  1.00  0.00           C
ATOM   4781  HB1 PRO B  15      32.780  71.080  46.170  1.00  0.00           H
ATOM   4782  HB2 PRO B  15      31.720  71.700  44.990  1.00  0.00           H
ATOM   4783  CG  PRO B  15      33.180  70.140  44.330  1.00  0.00           C
ATOM   4784  HG1 PRO B  15      32.700  70.140  43.330  1.00  0.00           H
ATOM   4785  HG2 PRO B  15      34.160  70.650  44.300  1.00  0.00           H
ATOM   4786  C   PRO B  15      29.890  69.840  45.120  1.00  0.00           C
ATOM   4787  O   PRO B  15      29.300  70.920  44.860  1.00  0.00           O
ATOM   4788  N   CYS B  16      29.350  68.740  44.690  1.00  0.00           N
ATOM   4789  HN  CYS B  16      29.800  67.850  44.780  1.00  0.00           H
ATOM   4790  CA  CYS B  16      28.070  68.700  44.070  1.00  0.00           C
ATOM   4791  HA  CYS B  16      27.570  69.650  44.060  1.00  0.00           H
ATOM   4792  CB  CYS B  16      28.200  68.260  42.570  1.00  0.00           C
ATOM   4793  HB1 CYS B  16      27.200  68.350  42.100  1.00  0.00           H
ATOM   4794  HB2 CYS B  16      28.370  67.160  42.570  1.00  0.00           H
ATOM   4795  SG  CYS B  16      29.280  69.410  41.630  1.00  0.00           S
ATOM   4796  HG1 CYS B  16      30.480  68.930  41.900  1.00  0.00           H
ATOM   4797  C   CYS B  16      27.100  67.780  44.900  1.00  0.00           C
ATOM   4798  O   CYS B  16      25.910  67.760  44.620  1.00  0.00           O
ATOM   4799  N   ILE B  17      27.460  67.270  46.130  1.00  0.00           N
ATOM   4800  HN  ILE B  17      28.320  67.490  46.580  1.00  0.00           H
ATOM   4801  CA  ILE B  17      26.470  66.570  46.940  1.00  0.00           C
ATOM   4802  HA  ILE B  17      25.610  66.230  46.380  1.00  0.00           H
ATOM   4803  CB  ILE B  17      27.070  65.260  47.520  1.00  0.00           C
ATOM   4804  HB  ILE B  17      27.830  65.510  48.300  1.00  0.00           H
ATOM   4805  CG2 ILE B  17      25.930  64.430  48.190  1.00  0.00           C
ATOM   4806 1HG2 ILE B  17      26.290  63.460  48.610  1.00  0.00           H
ATOM   4807 2HG2 ILE B  17      25.100  64.250  47.480  1.00  0.00           H
ATOM   4808 3HG2 ILE B  17      25.510  65.060  49.000  1.00  0.00           H
ATOM   4809  CG1 ILE B  17      27.850  64.380  46.470  1.00  0.00           C
ATOM   4810 1HG1 ILE B  17      28.310  63.520  47.000  1.00  0.00           H
ATOM   4811 2HG1 ILE B  17      28.620  64.990  45.950  1.00  0.00           H
ATOM   4812  CD  ILE B  17      26.890  63.880  45.410  1.00  0.00           C
ATOM   4813  HD1 ILE B  17      27.540  63.510  44.590  1.00  0.00           H
ATOM   4814  HD2 ILE B  17      26.310  64.740  45.020  1.00  0.00           H
ATOM   4815  HD3 ILE B  17      26.180  63.130  45.810  1.00  0.00           H
ATOM   4816  C   ILE B  17      25.980  67.480  48.020  1.00  0.00           C
ATOM   4817  O   ILE B  17      26.770  68.200  48.590  1.00  0.00           O
ATOM   4818  N   VAL B  18      24.640  67.490  48.220  1.00  0.00           N
ATOM   4819  HN  VAL B  18      24.020  66.820  47.830  1.00  0.00           H
ATOM   4820  CA  VAL B  18      24.090  68.420  49.200  1.00  0.00           C
ATOM   4821  HA  VAL B  18      24.870  68.700  49.890  1.00  0.00           H
ATOM   4822  CB  VAL B  18      23.190  69.550  48.760  1.00  0.00           C
ATOM   4823  HB  VAL B  18      22.570  70.020  49.560  1.00  0.00           H
ATOM   4824  CG1 VAL B  18      24.090  70.680  48.250  1.00  0.00           C
ATOM   4825 1HG1 VAL B  18      23.430  71.520  47.950  1.00  0.00           H
ATOM   4826 2HG1 VAL B  18      24.650  70.250  47.390  1.00  0.00           H
ATOM   4827 3HG1 VAL B  18      24.650  71.010  49.140  1.00  0.00           H
ATOM   4828  CG2 VAL B  18      22.300  69.220  47.560  1.00  0.00           C
ATOM   4829 1HG2 VAL B  18      21.470  68.540  47.840  1.00  0.00           H
ATOM   4830 2HG2 VAL B  18      22.830  68.740  46.710  1.00  0.00           H
ATOM   4831 3HG2 VAL B  18      21.730  70.140  47.300  1.00  0.00           H
ATOM   4832  C   VAL B  18      23.100  67.580  49.920  1.00  0.00           C
ATOM   4833  O   VAL B  18      22.590  66.590  49.390  1.00  0.00           O
ATOM   4834  N   SER B  19      22.740  67.940  51.230  1.00  0.00           N
ATOM   4835  HN  SER B  19      23.260  68.690  51.640  1.00  0.00           H
ATOM   4836  CA  SER B  19      21.820  67.340  52.170  1.00  0.00           C
ATOM   4837  HA  SER B  19      21.870  66.270  51.990  1.00  0.00           H
ATOM   4838  CB  SER B  19      22.380  67.370  53.630  1.00  0.00           C
ATOM   4839  HB1 SER B  19      22.470  68.380  54.080  1.00  0.00           H
ATOM   4840  HB2 SER B  19      23.460  67.160  53.480  1.00  0.00           H
ATOM   4841  OG  SER B  19      21.750  66.520  54.660  1.00  0.00           O
ATOM   4842  HG1 SER B  19      22.240  65.690  54.730  1.00  0.00           H
ATOM   4843  C   SER B  19      20.380  67.780  52.190  1.00  0.00           C
ATOM   4844  O   SER B  19      20.030  68.900  52.590  1.00  0.00           O
ATOM   4845  N   VAL B  20      19.440  67.000  51.630  1.00  0.00           N
ATOM   4846  HN  VAL B  20      19.680  66.130  51.210  1.00  0.00           H
ATOM   4847  CA  VAL B  20      18.000  67.340  51.500  1.00  0.00           C
ATOM   4848  HA  VAL B  20      17.870  68.390  51.680  1.00  0.00           H
ATOM   4849  CB  VAL B  20      17.440  66.930  50.090  1.00  0.00           C
ATOM   4850  HB  VAL B  20      17.290  65.830  50.090  1.00  0.00           H
ATOM   4851  CG1 VAL B  20      16.110  67.650  49.830  1.00  0.00           C
ATOM   4852 1HG1 VAL B  20      15.330  67.410  50.580  1.00  0.00           H
ATOM   4853 2HG1 VAL B  20      15.790  67.410  48.790  1.00  0.00           H
ATOM   4854 3HG1 VAL B  20      16.170  68.760  49.960  1.00  0.00           H
ATOM   4855  CG2 VAL B  20      18.430  67.280  49.020  1.00  0.00           C
ATOM   4856 1HG2 VAL B  20      18.020  67.200  47.990  1.00  0.00           H
ATOM   4857 2HG2 VAL B  20      19.280  66.580  49.140  1.00  0.00           H
ATOM   4858 3HG2 VAL B  20      18.890  68.270  49.230  1.00  0.00           H
ATOM   4859  C   VAL B  20      17.200  66.770  52.610  1.00  0.00           C
ATOM   4860  O   VAL B  20      17.060  65.590  52.790  1.00  0.00           O
ATOM   4861  N   THR B  21      16.580  67.660  53.460  1.00  0.00           N
ATOM   4862  HN  THR B  21      16.690  68.650  53.460  1.00  0.00           H
ATOM   4863  CA  THR B  21      15.770  67.260  54.600  1.00  0.00           C
ATOM   4864  HA  THR B  21      15.860  66.200  54.800  1.00  0.00           H
ATOM   4865  CB  THR B  21      16.380  67.860  55.920  1.00  0.00           C
ATOM   4866  HB  THR B  21      16.790  68.870  55.670  1.00  0.00           H
ATOM   4867  OG1 THR B  21      17.460  67.060  56.270  1.00  0.00           O
ATOM   4868  HG1 THR B  21      18.240  67.590  56.080  1.00  0.00           H
ATOM   4869  CG2 THR B  21      15.400  67.890  57.140  1.00  0.00           C
ATOM   4870 1HG2 THR B  21      14.570  68.520  56.770  1.00  0.00           H
ATOM   4871 2HG2 THR B  21      15.830  68.420  58.010  1.00  0.00           H
ATOM   4872 3HG2 THR B  21      15.150  66.820  57.330  1.00  0.00           H
ATOM   4873  C   THR B  21      14.220  67.540  54.480  1.00  0.00           C
ATOM   4874  O   THR B  21      13.830  68.640  54.230  1.00  0.00           O
ATOM   4875  N   TYR B  22      13.360  66.600  54.820  1.00  0.00           N
ATOM   4876  HN  TYR B  22      13.700  65.690  55.080  1.00  0.00           H
ATOM   4877  CA  TYR B  22      12.000  66.940  55.060  1.00  0.00           C
ATOM   4878  HA  TYR B  22      12.080  67.860  55.620  1.00  0.00           H
ATOM   4879  CB  TYR B  22      11.080  67.220  53.830  1.00  0.00           C
ATOM   4880  HB1 TYR B  22      11.080  66.190  53.390  1.00  0.00           H
ATOM   4881  HB2 TYR B  22      11.520  67.950  53.120  1.00  0.00           H
ATOM   4882  CG  TYR B  22       9.720  67.620  54.160  1.00  0.00           C
ATOM   4883  CD1 TYR B  22       9.490  68.860  54.860  1.00  0.00           C
ATOM   4884  HD1 TYR B  22      10.380  69.440  55.070  1.00  0.00           H
ATOM   4885  CE1 TYR B  22       8.160  69.290  55.170  1.00  0.00           C
ATOM   4886  HE1 TYR B  22       7.910  70.120  55.820  1.00  0.00           H
ATOM   4887  CZ  TYR B  22       7.200  68.420  54.840  1.00  0.00           C
ATOM   4888  OH  TYR B  22       5.810  68.680  55.140  1.00  0.00           O
ATOM   4889  HH  TYR B  22       5.710  69.630  55.250  1.00  0.00           H
ATOM   4890  CD2 TYR B  22       8.680  66.760  53.980  1.00  0.00           C
ATOM   4891  HD2 TYR B  22       8.830  65.790  53.540  1.00  0.00           H
ATOM   4892  CE2 TYR B  22       7.470  67.150  54.280  1.00  0.00           C
ATOM   4893  HE2 TYR B  22       6.550  66.670  53.960  1.00  0.00           H
ATOM   4894  C   TYR B  22      11.400  66.020  56.120  1.00  0.00           C
ATOM   4895  O   TYR B  22      11.550  64.740  56.100  1.00  0.00           O
ATOM   4896  N   GLY B  23      10.820  66.620  57.160  1.00  0.00           N
ATOM   4897  HN  GLY B  23      10.750  67.620  57.160  1.00  0.00           H
ATOM   4898  CA  GLY B  23      10.220  65.910  58.300  1.00  0.00           C
ATOM   4899  HA1 GLY B  23       9.620  65.160  57.800  1.00  0.00           H
ATOM   4900  HA2 GLY B  23       9.690  66.660  58.870  1.00  0.00           H
ATOM   4901  C   GLY B  23      11.180  65.180  59.220  1.00  0.00           C
ATOM   4902  O   GLY B  23      11.840  65.750  60.090  1.00  0.00           O
ATOM   4903  N   SER B  24      11.210  63.850  58.980  1.00  0.00           N
ATOM   4904  HN  SER B  24      10.540  63.440  58.370  1.00  0.00           H
ATOM   4905  CA  SER B  24      12.020  62.940  59.740  1.00  0.00           C
ATOM   4906  HA  SER B  24      12.740  63.460  60.370  1.00  0.00           H
ATOM   4907  CB  SER B  24      11.160  61.950  60.640  1.00  0.00           C
ATOM   4908  HB1 SER B  24      10.470  62.610  61.220  1.00  0.00           H
ATOM   4909  HB2 SER B  24      11.740  61.260  61.280  1.00  0.00           H
ATOM   4910  OG  SER B  24      10.290  61.160  59.830  1.00  0.00           O
ATOM   4911  HG1 SER B  24       9.750  60.560  60.360  1.00  0.00           H
ATOM   4912  C   SER B  24      12.870  62.140  58.690  1.00  0.00           C
ATOM   4913  O   SER B  24      13.460  61.110  58.970  1.00  0.00           O
ATOM   4914  N   MET B  25      12.980  62.600  57.440  1.00  0.00           N
ATOM   4915  HN  MET B  25      12.510  63.440  57.200  1.00  0.00           H
ATOM   4916  CA  MET B  25      13.840  62.000  56.390  1.00  0.00           C
ATOM   4917  HA  MET B  25      14.320  61.140  56.840  1.00  0.00           H
ATOM   4918  CB  MET B  25      13.030  61.430  55.140  1.00  0.00           C
ATOM   4919  HB1 MET B  25      13.740  60.920  54.450  1.00  0.00           H
ATOM   4920  HB2 MET B  25      12.560  62.220  54.520  1.00  0.00           H
ATOM   4921  CG  MET B  25      11.820  60.500  55.620  1.00  0.00           C
ATOM   4922  HG1 MET B  25      11.110  60.350  54.780  1.00  0.00           H
ATOM   4923  HG2 MET B  25      11.230  60.920  56.460  1.00  0.00           H
ATOM   4924  SD  MET B  25      12.450  58.780  56.020  1.00  0.00           S
ATOM   4925  CE  MET B  25      10.780  58.090  56.300  1.00  0.00           C
ATOM   4926  HE1 MET B  25      10.170  58.910  56.740  1.00  0.00           H
ATOM   4927  HE2 MET B  25      10.880  57.310  57.080  1.00  0.00           H
ATOM   4928  HE3 MET B  25      10.200  57.790  55.400  1.00  0.00           H
ATOM   4929  C   MET B  25      14.880  62.950  55.920  1.00  0.00           C
ATOM   4930  O   MET B  25      14.590  63.880  55.210  1.00  0.00           O
ATOM   4931  N   THR B  26      16.120  62.580  56.320  1.00  0.00           N
ATOM   4932  HN  THR B  26      16.260  61.740  56.820  1.00  0.00           H
ATOM   4933  CA  THR B  26      17.290  63.270  55.650  1.00  0.00           C
ATOM   4934  HA  THR B  26      17.040  64.270  55.340  1.00  0.00           H
ATOM   4935  CB  THR B  26      18.500  63.640  56.480  1.00  0.00           C
ATOM   4936  HB  THR B  26      18.950  62.820  57.070  1.00  0.00           H
ATOM   4937  OG1 THR B  26      18.000  64.510  57.520  1.00  0.00           O
ATOM   4938  HG1 THR B  26      17.980  65.420  57.220  1.00  0.00           H
ATOM   4939  CG2 THR B  26      19.510  64.440  55.640  1.00  0.00           C
ATOM   4940 1HG2 THR B  26      20.330  64.670  56.360  1.00  0.00           H
ATOM   4941 2HG2 THR B  26      19.180  65.420  55.230  1.00  0.00           H
ATOM   4942 3HG2 THR B  26      19.960  63.850  54.810  1.00  0.00           H
ATOM   4943  C   THR B  26      17.830  62.350  54.530  1.00  0.00           C
ATOM   4944  O   THR B  26      18.120  61.180  54.810  1.00  0.00           O
ATOM   4945  N   LEU B  27      17.910  62.810  53.270  1.00  0.00           N
ATOM   4946  HN  LEU B  27      17.540  63.710  53.050  1.00  0.00           H
ATOM   4947  CA  LEU B  27      18.400  62.010  52.140  1.00  0.00           C
ATOM   4948  HA  LEU B  27      18.970  61.180  52.530  1.00  0.00           H
ATOM   4949  CB  LEU B  27      17.200  61.530  51.160  1.00  0.00           C
ATOM   4950  HB1 LEU B  27      17.680  61.080  50.270  1.00  0.00           H
ATOM   4951  HB2 LEU B  27      16.670  62.440  50.810  1.00  0.00           H
ATOM   4952  CG  LEU B  27      16.230  60.540  51.860  1.00  0.00           C
ATOM   4953  HG  LEU B  27      15.800  61.050  52.750  1.00  0.00           H
ATOM   4954  CD1 LEU B  27      15.110  60.150  50.890  1.00  0.00           C
ATOM   4955 1HD1 LEU B  27      15.460  59.280  50.300  1.00  0.00           H
ATOM   4956 2HD1 LEU B  27      14.700  60.990  50.290  1.00  0.00           H
ATOM   4957 3HD1 LEU B  27      14.300  59.720  51.510  1.00  0.00           H
ATOM   4958  CD2 LEU B  27      16.960  59.310  52.410  1.00  0.00           C
ATOM   4959 1HD2 LEU B  27      17.880  59.550  52.990  1.00  0.00           H
ATOM   4960 2HD2 LEU B  27      17.380  58.850  51.500  1.00  0.00           H
ATOM   4961 3HD2 LEU B  27      16.290  58.680  53.030  1.00  0.00           H
ATOM   4962  C   LEU B  27      19.430  62.780  51.440  1.00  0.00           C
ATOM   4963  O   LEU B  27      19.800  63.940  51.680  1.00  0.00           O
ATOM   4964  N   ASN B  28      19.910  62.160  50.410  1.00  0.00           N
ATOM   4965  HN  ASN B  28      19.610  61.230  50.220  1.00  0.00           H
ATOM   4966  CA  ASN B  28      20.910  62.720  49.500  1.00  0.00           C
ATOM   4967  HA  ASN B  28      21.410  63.500  50.040  1.00  0.00           H
ATOM   4968  CB  ASN B  28      21.900  61.590  49.100  1.00  0.00           C
ATOM   4969  HB1 ASN B  28      22.870  62.030  48.770  1.00  0.00           H
ATOM   4970  HB2 ASN B  28      21.480  60.950  48.300  1.00  0.00           H
ATOM   4971  CG  ASN B  28      22.310  60.780  50.330  1.00  0.00           C
ATOM   4972  OD1 ASN B  28      23.100  61.170  51.210  1.00  0.00           O
ATOM   4973  ND2 ASN B  28      21.770  59.590  50.360  1.00  0.00           N
ATOM   4974 1HD2 ASN B  28      22.160  58.940  51.010  1.00  0.00           H
ATOM   4975 2HD2 ASN B  28      20.960  59.360  49.810  1.00  0.00           H
ATOM   4976  C   ASN B  28      20.310  63.370  48.310  1.00  0.00           C
ATOM   4977  O   ASN B  28      19.400  62.830  47.670  1.00  0.00           O
ATOM   4978  N   GLY B  29      20.820  64.570  47.910  1.00  0.00           N
ATOM   4979  HN  GLY B  29      21.450  65.190  48.360  1.00  0.00           H
ATOM   4980  CA  GLY B  29      20.520  65.090  46.550  1.00  0.00           C
ATOM   4981  HA1 GLY B  29      19.810  65.880  46.720  1.00  0.00           H
ATOM   4982  HA2 GLY B  29      20.150  64.280  45.930  1.00  0.00           H
ATOM   4983  C   GLY B  29      21.840  65.600  45.930  1.00  0.00           C
ATOM   4984  O   GLY B  29      22.860  65.790  46.580  1.00  0.00           O
ATOM   4985  N   LEU B  30      21.870  65.770  44.630  1.00  0.00           N
ATOM   4986  HN  LEU B  30      21.060  65.660  44.060  1.00  0.00           H
ATOM   4987  CA  LEU B  30      22.960  66.260  43.800  1.00  0.00           C
ATOM   4988  HA  LEU B  30      23.830  66.410  44.420  1.00  0.00           H
ATOM   4989  CB  LEU B  30      23.260  65.230  42.690  1.00  0.00           C
ATOM   4990  HB1 LEU B  30      22.250  64.940  42.330  1.00  0.00           H
ATOM   4991  HB2 LEU B  30      23.690  64.360  43.240  1.00  0.00           H
ATOM   4992  CG  LEU B  30      24.180  65.690  41.470  1.00  0.00           C
ATOM   4993  HG  LEU B  30      24.000  66.780  41.330  1.00  0.00           H
ATOM   4994  CD1 LEU B  30      25.590  65.630  41.880  1.00  0.00           C
ATOM   4995 1HD1 LEU B  30      26.270  65.960  41.070  1.00  0.00           H
ATOM   4996 2HD1 LEU B  30      26.040  64.630  42.030  1.00  0.00           H
ATOM   4997 3HD1 LEU B  30      25.780  66.240  42.790  1.00  0.00           H
ATOM   4998  CD2 LEU B  30      23.980  64.830  40.280  1.00  0.00           C
ATOM   4999 1HD2 LEU B  30      22.970  64.930  39.830  1.00  0.00           H
ATOM   5000 2HD2 LEU B  30      24.250  63.780  40.500  1.00  0.00           H
ATOM   5001 3HD2 LEU B  30      24.680  65.020  39.430  1.00  0.00           H
ATOM   5002  C   LEU B  30      22.510  67.510  43.240  1.00  0.00           C
ATOM   5003  O   LEU B  30      21.320  67.640  42.870  1.00  0.00           O
ATOM   5004  N   TRP B  31      23.460  68.470  43.210  1.00  0.00           N
ATOM   5005  HN  TRP B  31      24.320  68.200  43.640  1.00  0.00           H
ATOM   5006  CA  TRP B  31      23.350  69.850  42.890  1.00  0.00           C
ATOM   5007  HA  TRP B  31      22.350  70.160  42.630  1.00  0.00           H
ATOM   5008  CB  TRP B  31      23.810  70.770  44.200  1.00  0.00           C
ATOM   5009  HB1 TRP B  31      24.870  70.440  44.270  1.00  0.00           H
ATOM   5010  HB2 TRP B  31      23.280  70.370  45.090  1.00  0.00           H
ATOM   5011  CG  TRP B  31      23.570  72.300  44.200  1.00  0.00           C
ATOM   5012  CD1 TRP B  31      22.700  72.940  43.410  1.00  0.00           C
ATOM   5013  HD1 TRP B  31      22.010  72.440  42.750  1.00  0.00           H
ATOM   5014  NE1 TRP B  31      22.730  74.280  43.750  1.00  0.00           N
ATOM   5015  HE1 TRP B  31      22.340  75.030  43.250  1.00  0.00           H
ATOM   5016  CE2 TRP B  31      23.680  74.490  44.740  1.00  0.00           C
ATOM   5017  CD2 TRP B  31      24.220  73.200  45.040  1.00  0.00           C
ATOM   5018  CE3 TRP B  31      25.360  73.130  45.950  1.00  0.00           C
ATOM   5019  HE3 TRP B  31      25.830  72.180  46.120  1.00  0.00           H
ATOM   5020  CZ3 TRP B  31      25.860  74.290  46.440  1.00  0.00           C
ATOM   5021  HZ3 TRP B  31      26.660  74.190  47.160  1.00  0.00           H
ATOM   5022  CZ2 TRP B  31      24.290  75.670  45.170  1.00  0.00           C
ATOM   5023  HZ2 TRP B  31      23.960  76.660  44.870  1.00  0.00           H
ATOM   5024  CH2 TRP B  31      25.330  75.520  46.070  1.00  0.00           C
ATOM   5025  HH2 TRP B  31      25.730  76.400  46.530  1.00  0.00           H
ATOM   5026  C   TRP B  31      24.130  70.250  41.630  1.00  0.00           C
ATOM   5027  O   TRP B  31      25.350  70.140  41.550  1.00  0.00           O
ATOM   5028  N   LEU B  32      23.380  70.590  40.540  1.00  0.00           N
ATOM   5029  HN  LEU B  32      22.380  70.670  40.540  1.00  0.00           H
ATOM   5030  CA  LEU B  32      23.930  70.900  39.240  1.00  0.00           C
ATOM   5031  HA  LEU B  32      25.010  70.890  39.320  1.00  0.00           H
ATOM   5032  CB  LEU B  32      23.720  69.900  38.070  1.00  0.00           C
ATOM   5033  HB1 LEU B  32      24.160  70.270  37.120  1.00  0.00           H
ATOM   5034  HB2 LEU B  32      22.630  69.740  38.030  1.00  0.00           H
ATOM   5035  CG  LEU B  32      24.180  68.410  38.420  1.00  0.00           C
ATOM   5036  HG  LEU B  32      23.700  68.200  39.390  1.00  0.00           H
ATOM   5037  CD1 LEU B  32      23.790  67.410  37.430  1.00  0.00           C
ATOM   5038 1HD1 LEU B  32      24.430  67.460  36.520  1.00  0.00           H
ATOM   5039 2HD1 LEU B  32      22.810  67.640  36.960  1.00  0.00           H
ATOM   5040 3HD1 LEU B  32      23.860  66.370  37.820  1.00  0.00           H
ATOM   5041  CD2 LEU B  32      25.670  68.260  38.740  1.00  0.00           C
ATOM   5042 1HD2 LEU B  32      26.160  68.850  39.540  1.00  0.00           H
ATOM   5043 2HD2 LEU B  32      26.290  68.450  37.830  1.00  0.00           H
ATOM   5044 3HD2 LEU B  32      25.750  67.160  38.870  1.00  0.00           H
ATOM   5045  C   LEU B  32      23.370  72.240  38.670  1.00  0.00           C
ATOM   5046  O   LEU B  32      22.250  72.330  38.160  1.00  0.00           O
ATOM   5047  N   ASP B  33      24.150  73.380  38.750  1.00  0.00           N
ATOM   5048  HN  ASP B  33      25.130  73.280  38.930  1.00  0.00           H
ATOM   5049  CA  ASP B  33      23.690  74.790  38.520  1.00  0.00           C
ATOM   5050  HA  ASP B  33      24.600  75.340  38.690  1.00  0.00           H
ATOM   5051  CB  ASP B  33      23.130  75.110  37.040  1.00  0.00           C
ATOM   5052  HB1 ASP B  33      22.970  76.210  36.980  1.00  0.00           H
ATOM   5053  HB2 ASP B  33      22.210  74.570  36.710  1.00  0.00           H
ATOM   5054  CG  ASP B  33      24.290  74.880  36.070  1.00  0.00           C
ATOM   5055  OD1 ASP B  33      25.500  75.240  36.320  1.00  0.00           O
ATOM   5056  OD2 ASP B  33      23.930  74.460  34.930  1.00  0.00           O
ATOM   5057  C   ASP B  33      22.830  75.220  39.700  1.00  0.00           C
ATOM   5058  O   ASP B  33      23.340  75.150  40.820  1.00  0.00           O
ATOM   5059  N   ASP B  34      21.600  75.720  39.470  1.00  0.00           N
ATOM   5060  HN  ASP B  34      21.210  75.860  38.560  1.00  0.00           H
[truncated: 330,706 more chars]
