# Supplementary material for: Structural and functional characterization of NEMO cleavage by SARS-CoV-2 3CLpro
Source: Nat Commun. 2022 Sep 8;13:5285. doi: 10.1038/s41467-022-32922-9 (PMC9453703; doi:10.1038/s41467-022-32922-9)
Supplement: Supplementary file 4 — Supplementary Data 1 [file 41467_2022_32922_MOESM4_ESM.zip › supp_files/MDML_snapshots/HKU1/hku1_simD_57200.pdb]

REMARK    GENERATED BY TRJCONV
TITLE     Title t= 57200.00000 step= 14300000
REMARK    THIS IS A SIMULATION BOX
CRYST1  100.561  100.561  100.561  90.00  90.00  90.00 P 1           1
MODEL        1
ATOM      1  N   SER A   1      35.460  40.900  55.570  1.00  0.00           N
ATOM      2  HT1 SER A   1      35.850  40.020  55.180  1.00  0.00           H
ATOM      3  HT2 SER A   1      35.000  41.360  54.760  1.00  0.00           H
ATOM      4  HT3 SER A   1      34.680  40.530  56.150  1.00  0.00           H
ATOM      5  CA  SER A   1      36.530  41.790  56.110  1.00  0.00           C
ATOM      6  HA  SER A   1      36.140  42.770  55.890  1.00  0.00           H
ATOM      7  CB  SER A   1      36.650  41.630  57.730  1.00  0.00           C
ATOM      8  HB1 SER A   1      36.950  40.560  57.830  1.00  0.00           H
ATOM      9  HB2 SER A   1      35.670  41.720  58.250  1.00  0.00           H
ATOM     10  OG  SER A   1      37.680  42.430  58.420  1.00  0.00           O
ATOM     11  HG1 SER A   1      37.720  42.080  59.310  1.00  0.00           H
ATOM     12  C   SER A   1      37.860  41.880  55.420  1.00  0.00           C
ATOM     13  O   SER A   1      38.010  42.760  54.600  1.00  0.00           O
ATOM     14  N   GLY A   2      38.780  40.970  55.800  1.00  0.00           N
ATOM     15  HN  GLY A   2      38.500  40.230  56.410  1.00  0.00           H
ATOM     16  CA  GLY A   2      40.170  40.990  55.340  1.00  0.00           C
ATOM     17  HA1 GLY A   2      40.070  41.530  54.410  1.00  0.00           H
ATOM     18  HA2 GLY A   2      40.630  40.020  55.220  1.00  0.00           H
ATOM     19  C   GLY A   2      41.150  41.800  56.110  1.00  0.00           C
ATOM     20  O   GLY A   2      40.710  42.590  56.920  1.00  0.00           O
ATOM     21  N   ILE A   3      42.500  41.700  55.860  1.00  0.00           N
ATOM     22  HN  ILE A   3      42.750  41.030  55.170  1.00  0.00           H
ATOM     23  CA  ILE A   3      43.650  42.460  56.310  1.00  0.00           C
ATOM     24  HA  ILE A   3      43.290  43.060  57.130  1.00  0.00           H
ATOM     25  CB  ILE A   3      44.790  41.520  56.820  1.00  0.00           C
ATOM     26  HB  ILE A   3      45.210  40.960  55.960  1.00  0.00           H
ATOM     27  CG2 ILE A   3      45.940  42.300  57.440  1.00  0.00           C
ATOM     28 1HG2 ILE A   3      45.520  42.830  58.320  1.00  0.00           H
ATOM     29 2HG2 ILE A   3      46.540  42.950  56.770  1.00  0.00           H
ATOM     30 3HG2 ILE A   3      46.720  41.640  57.870  1.00  0.00           H
ATOM     31  CG1 ILE A   3      44.280  40.450  57.840  1.00  0.00           C
ATOM     32 1HG1 ILE A   3      45.220  39.930  58.120  1.00  0.00           H
ATOM     33 2HG1 ILE A   3      43.610  39.800  57.240  1.00  0.00           H
ATOM     34  CD  ILE A   3      43.540  41.010  58.990  1.00  0.00           C
ATOM     35  HD1 ILE A   3      42.480  40.730  58.790  1.00  0.00           H
ATOM     36  HD2 ILE A   3      43.750  42.100  59.080  1.00  0.00           H
ATOM     37  HD3 ILE A   3      43.770  40.450  59.920  1.00  0.00           H
ATOM     38  C   ILE A   3      44.140  43.460  55.240  1.00  0.00           C
ATOM     39  O   ILE A   3      44.780  43.090  54.280  1.00  0.00           O
ATOM     40  N   VAL A   4      43.850  44.820  55.360  1.00  0.00           N
ATOM     41  HN  VAL A   4      43.260  45.010  56.140  1.00  0.00           H
ATOM     42  CA  VAL A   4      44.340  45.890  54.460  1.00  0.00           C
ATOM     43  HA  VAL A   4      44.640  45.490  53.500  1.00  0.00           H
ATOM     44  CB  VAL A   4      43.280  46.940  53.970  1.00  0.00           C
ATOM     45  HB  VAL A   4      43.780  47.630  53.250  1.00  0.00           H
ATOM     46  CG1 VAL A   4      42.230  46.320  53.060  1.00  0.00           C
ATOM     47 1HG1 VAL A   4      41.520  45.680  53.640  1.00  0.00           H
ATOM     48 2HG1 VAL A   4      42.560  45.550  52.340  1.00  0.00           H
ATOM     49 3HG1 VAL A   4      41.550  47.100  52.650  1.00  0.00           H
ATOM     50  CG2 VAL A   4      42.680  47.760  55.080  1.00  0.00           C
ATOM     51 1HG2 VAL A   4      43.470  48.260  55.680  1.00  0.00           H
ATOM     52 2HG2 VAL A   4      41.940  47.220  55.710  1.00  0.00           H
ATOM     53 3HG2 VAL A   4      41.980  48.490  54.630  1.00  0.00           H
ATOM     54  C   VAL A   4      45.590  46.530  55.170  1.00  0.00           C
ATOM     55  O   VAL A   4      45.690  46.590  56.370  1.00  0.00           O
ATOM     56  N   LYS A   5      46.660  46.970  54.350  1.00  0.00           N
ATOM     57  HN  LYS A   5      46.500  46.920  53.370  1.00  0.00           H
ATOM     58  CA  LYS A   5      47.830  47.610  54.900  1.00  0.00           C
ATOM     59  HA  LYS A   5      47.920  47.240  55.910  1.00  0.00           H
ATOM     60  CB  LYS A   5      49.030  47.060  54.150  1.00  0.00           C
ATOM     61  HB1 LYS A   5      49.970  47.450  54.590  1.00  0.00           H
ATOM     62  HB2 LYS A   5      49.030  47.340  53.070  1.00  0.00           H
ATOM     63  CG  LYS A   5      49.260  45.540  54.320  1.00  0.00           C
ATOM     64  HG1 LYS A   5      49.790  45.070  53.470  1.00  0.00           H
ATOM     65  HG2 LYS A   5      48.230  45.180  54.530  1.00  0.00           H
ATOM     66  CD  LYS A   5      50.120  45.200  55.610  1.00  0.00           C
ATOM     67  HD1 LYS A   5      50.220  46.090  56.260  1.00  0.00           H
ATOM     68  HD2 LYS A   5      51.170  44.980  55.310  1.00  0.00           H
ATOM     69  CE  LYS A   5      49.620  43.940  56.510  1.00  0.00           C
ATOM     70  HE1 LYS A   5      48.690  44.230  57.040  1.00  0.00           H
ATOM     71  HE2 LYS A   5      50.420  43.660  57.230  1.00  0.00           H
ATOM     72  NZ  LYS A   5      49.350  42.680  55.640  1.00  0.00           N
ATOM     73  HZ1 LYS A   5      49.150  41.820  56.180  1.00  0.00           H
ATOM     74  HZ2 LYS A   5      50.130  42.460  54.980  1.00  0.00           H
ATOM     75  HZ3 LYS A   5      48.610  42.840  54.930  1.00  0.00           H
ATOM     76  C   LYS A   5      47.820  49.130  54.760  1.00  0.00           C
ATOM     77  O   LYS A   5      47.970  49.640  53.610  1.00  0.00           O
ATOM     78  N   MET A   6      47.610  49.840  55.840  1.00  0.00           N
ATOM     79  HN  MET A   6      47.570  49.280  56.660  1.00  0.00           H
ATOM     80  CA  MET A   6      47.480  51.240  55.850  1.00  0.00           C
ATOM     81  HA  MET A   6      46.880  51.590  55.020  1.00  0.00           H
ATOM     82  CB  MET A   6      46.630  51.750  57.120  1.00  0.00           C
ATOM     83  HB1 MET A   6      46.680  52.860  57.100  1.00  0.00           H
ATOM     84  HB2 MET A   6      47.230  51.400  57.980  1.00  0.00           H
ATOM     85  CG  MET A   6      45.220  51.150  57.100  1.00  0.00           C
ATOM     86  HG1 MET A   6      44.600  51.600  57.910  1.00  0.00           H
ATOM     87  HG2 MET A   6      45.220  50.040  57.210  1.00  0.00           H
ATOM     88  SD  MET A   6      44.400  51.350  55.520  1.00  0.00           S
ATOM     89  CE  MET A   6      43.810  53.080  55.860  1.00  0.00           C
ATOM     90  HE1 MET A   6      44.740  53.650  56.070  1.00  0.00           H
ATOM     91  HE2 MET A   6      43.070  53.100  56.680  1.00  0.00           H
ATOM     92  HE3 MET A   6      43.270  53.550  55.010  1.00  0.00           H
ATOM     93  C   MET A   6      48.760  52.000  55.640  1.00  0.00           C
ATOM     94  O   MET A   6      49.630  51.910  56.500  1.00  0.00           O
ATOM     95  N   VAL A   7      48.800  52.770  54.550  1.00  0.00           N
ATOM     96  HN  VAL A   7      48.010  52.850  53.950  1.00  0.00           H
ATOM     97  CA  VAL A   7      50.010  53.530  54.180  1.00  0.00           C
ATOM     98  HA  VAL A   7      50.800  53.020  54.710  1.00  0.00           H
ATOM     99  CB  VAL A   7      50.330  53.450  52.680  1.00  0.00           C
ATOM    100  HB  VAL A   7      49.430  53.630  52.040  1.00  0.00           H
ATOM    101  CG1 VAL A   7      51.410  54.370  52.170  1.00  0.00           C
ATOM    102 1HG1 VAL A   7      51.460  54.440  51.070  1.00  0.00           H
ATOM    103 2HG1 VAL A   7      52.410  53.960  52.440  1.00  0.00           H
ATOM    104 3HG1 VAL A   7      51.270  55.390  52.590  1.00  0.00           H
ATOM    105  CG2 VAL A   7      50.610  51.920  52.280  1.00  0.00           C
ATOM    106 1HG2 VAL A   7      51.430  51.460  52.870  1.00  0.00           H
ATOM    107 2HG2 VAL A   7      50.790  51.810  51.190  1.00  0.00           H
ATOM    108 3HG2 VAL A   7      49.710  51.320  52.570  1.00  0.00           H
ATOM    109  C   VAL A   7      49.970  55.000  54.620  1.00  0.00           C
ATOM    110  O   VAL A   7      49.170  55.860  54.160  1.00  0.00           O
ATOM    111  N   SER A   8      50.810  55.420  55.640  1.00  0.00           N
ATOM    112  HN  SER A   8      51.580  54.870  55.940  1.00  0.00           H
ATOM    113  CA  SER A   8      50.830  56.770  56.140  1.00  0.00           C
ATOM    114  HA  SER A   8      49.850  56.840  56.590  1.00  0.00           H
ATOM    115  CB  SER A   8      51.860  56.910  57.310  1.00  0.00           C
ATOM    116  HB1 SER A   8      52.150  57.920  57.670  1.00  0.00           H
ATOM    117  HB2 SER A   8      52.800  56.430  56.970  1.00  0.00           H
ATOM    118  OG  SER A   8      51.410  56.220  58.470  1.00  0.00           O
ATOM    119  HG1 SER A   8      50.810  56.780  58.970  1.00  0.00           H
ATOM    120  C   SER A   8      51.020  57.850  55.140  1.00  0.00           C
ATOM    121  O   SER A   8      52.030  57.770  54.420  1.00  0.00           O
ATOM    122  N   PRO A   9      50.190  58.860  55.040  1.00  0.00           N
ATOM    123  CD  PRO A   9      49.210  59.170  56.090  1.00  0.00           C
ATOM    124  HD1 PRO A   9      49.830  59.350  57.000  1.00  0.00           H
ATOM    125  HD2 PRO A   9      48.630  58.230  56.200  1.00  0.00           H
ATOM    126  CA  PRO A   9      50.160  59.930  53.960  1.00  0.00           C
ATOM    127  HA  PRO A   9      49.570  59.500  53.160  1.00  0.00           H
ATOM    128  CB  PRO A   9      49.430  61.050  54.630  1.00  0.00           C
ATOM    129  HB1 PRO A   9      48.850  61.700  53.940  1.00  0.00           H
ATOM    130  HB2 PRO A   9      50.190  61.580  55.250  1.00  0.00           H
ATOM    131  CG  PRO A   9      48.420  60.320  55.630  1.00  0.00           C
ATOM    132  HG1 PRO A   9      48.000  60.990  56.410  1.00  0.00           H
ATOM    133  HG2 PRO A   9      47.700  59.810  54.940  1.00  0.00           H
ATOM    134  C   PRO A   9      51.390  60.520  53.440  1.00  0.00           C
ATOM    135  O   PRO A   9      52.310  60.820  54.150  1.00  0.00           O
ATOM    136  N   THR A  10      51.370  60.590  52.070  1.00  0.00           N
ATOM    137  HN  THR A  10      50.650  60.080  51.610  1.00  0.00           H
ATOM    138  CA  THR A  10      52.490  61.000  51.330  1.00  0.00           C
ATOM    139  HA  THR A  10      53.380  60.880  51.930  1.00  0.00           H
ATOM    140  CB  THR A  10      52.500  60.340  49.990  1.00  0.00           C
ATOM    141  HB  THR A  10      53.250  60.750  49.280  1.00  0.00           H
ATOM    142  OG1 THR A  10      51.240  60.470  49.330  1.00  0.00           O
ATOM    143  HG1 THR A  10      51.270  61.270  48.810  1.00  0.00           H
ATOM    144  CG2 THR A  10      52.920  58.910  50.160  1.00  0.00           C
ATOM    145 1HG2 THR A  10      52.970  58.320  49.220  1.00  0.00           H
ATOM    146 2HG2 THR A  10      52.220  58.360  50.830  1.00  0.00           H
ATOM    147 3HG2 THR A  10      53.950  58.840  50.560  1.00  0.00           H
ATOM    148  C   THR A  10      52.500  62.450  51.040  1.00  0.00           C
ATOM    149  O   THR A  10      53.560  63.040  50.740  1.00  0.00           O
ATOM    150  N   SER A  11      51.400  63.120  51.360  1.00  0.00           N
ATOM    151  HN  SER A  11      50.590  62.650  51.680  1.00  0.00           H
ATOM    152  CA  SER A  11      51.020  64.440  50.970  1.00  0.00           C
ATOM    153  HA  SER A  11      50.820  64.420  49.910  1.00  0.00           H
ATOM    154  CB  SER A  11      49.780  64.870  51.860  1.00  0.00           C
ATOM    155  HB1 SER A  11      48.940  64.150  51.750  1.00  0.00           H
ATOM    156  HB2 SER A  11      49.290  65.820  51.560  1.00  0.00           H
ATOM    157  OG  SER A  11      50.090  64.810  53.230  1.00  0.00           O
ATOM    158  HG1 SER A  11      49.210  64.860  53.600  1.00  0.00           H
ATOM    159  C   SER A  11      52.010  65.570  50.960  1.00  0.00           C
ATOM    160  O   SER A  11      52.130  66.390  50.030  1.00  0.00           O
ATOM    161  N   LYS A  12      52.700  65.720  52.090  1.00  0.00           N
ATOM    162  HN  LYS A  12      52.580  65.160  52.910  1.00  0.00           H
ATOM    163  CA  LYS A  12      53.750  66.760  52.240  1.00  0.00           C
ATOM    164  HA  LYS A  12      53.760  67.520  51.480  1.00  0.00           H
ATOM    165  CB  LYS A  12      53.700  67.380  53.610  1.00  0.00           C
ATOM    166  HB1 LYS A  12      54.610  68.020  53.640  1.00  0.00           H
ATOM    167  HB2 LYS A  12      53.740  66.710  54.490  1.00  0.00           H
ATOM    168  CG  LYS A  12      52.520  68.360  53.950  1.00  0.00           C
ATOM    169  HG1 LYS A  12      52.450  69.170  53.190  1.00  0.00           H
ATOM    170  HG2 LYS A  12      52.820  69.000  54.800  1.00  0.00           H
ATOM    171  CD  LYS A  12      51.140  67.740  54.340  1.00  0.00           C
ATOM    172  HD1 LYS A  12      50.670  67.280  53.450  1.00  0.00           H
ATOM    173  HD2 LYS A  12      50.500  68.600  54.620  1.00  0.00           H
ATOM    174  CE  LYS A  12      50.990  66.800  55.560  1.00  0.00           C
ATOM    175  HE1 LYS A  12      51.490  67.260  56.440  1.00  0.00           H
ATOM    176  HE2 LYS A  12      51.330  65.770  55.340  1.00  0.00           H
ATOM    177  NZ  LYS A  12      49.570  66.730  56.060  1.00  0.00           N
ATOM    178  HZ1 LYS A  12      48.870  66.640  55.300  1.00  0.00           H
ATOM    179  HZ2 LYS A  12      49.270  67.540  56.640  1.00  0.00           H
ATOM    180  HZ3 LYS A  12      49.450  65.890  56.660  1.00  0.00           H
ATOM    181  C   LYS A  12      55.180  66.190  52.130  1.00  0.00           C
ATOM    182  O   LYS A  12      56.190  66.870  52.180  1.00  0.00           O
ATOM    183  N   ILE A  13      55.240  64.890  51.850  1.00  0.00           N
ATOM    184  HN  ILE A  13      54.440  64.300  51.950  1.00  0.00           H
ATOM    185  CA  ILE A  13      56.500  64.200  51.670  1.00  0.00           C
ATOM    186  HA  ILE A  13      57.260  64.680  52.260  1.00  0.00           H
ATOM    187  CB  ILE A  13      56.660  62.740  52.180  1.00  0.00           C
ATOM    188  HB  ILE A  13      56.210  61.970  51.500  1.00  0.00           H
ATOM    189  CG2 ILE A  13      58.110  62.310  52.120  1.00  0.00           C
ATOM    190 1HG2 ILE A  13      58.800  62.870  52.800  1.00  0.00           H
ATOM    191 2HG2 ILE A  13      58.530  62.250  51.100  1.00  0.00           H
ATOM    192 3HG2 ILE A  13      58.170  61.270  52.510  1.00  0.00           H
ATOM    193  CG1 ILE A  13      56.070  62.520  53.610  1.00  0.00           C
ATOM    194 1HG1 ILE A  13      56.640  61.660  54.020  1.00  0.00           H
ATOM    195 2HG1 ILE A  13      54.990  62.230  53.640  1.00  0.00           H
ATOM    196  CD  ILE A  13      56.310  63.710  54.640  1.00  0.00           C
ATOM    197  HD1 ILE A  13      57.350  63.720  55.040  1.00  0.00           H
ATOM    198  HD2 ILE A  13      55.720  63.310  55.500  1.00  0.00           H
ATOM    199  HD3 ILE A  13      55.870  64.590  54.120  1.00  0.00           H
ATOM    200  C   ILE A  13      56.730  64.260  50.130  1.00  0.00           C
ATOM    201  O   ILE A  13      57.860  64.450  49.730  1.00  0.00           O
ATOM    202  N   GLU A  14      55.700  64.180  49.270  1.00  0.00           N
ATOM    203  HN  GLU A  14      54.820  63.910  49.640  1.00  0.00           H
ATOM    204  CA  GLU A  14      55.690  64.600  47.880  1.00  0.00           C
ATOM    205  HA  GLU A  14      56.330  63.910  47.360  1.00  0.00           H
ATOM    206  CB  GLU A  14      54.130  64.550  47.400  1.00  0.00           C
ATOM    207  HB1 GLU A  14      54.030  65.090  46.440  1.00  0.00           H
ATOM    208  HB2 GLU A  14      53.560  65.190  48.120  1.00  0.00           H
ATOM    209  CG  GLU A  14      53.540  63.130  47.320  1.00  0.00           C
ATOM    210  HG1 GLU A  14      53.760  62.600  48.270  1.00  0.00           H
ATOM    211  HG2 GLU A  14      54.110  62.540  46.580  1.00  0.00           H
ATOM    212  CD  GLU A  14      52.060  63.170  46.980  1.00  0.00           C
ATOM    213  OE1 GLU A  14      51.170  62.720  47.790  1.00  0.00           O
ATOM    214  OE2 GLU A  14      51.640  63.760  45.940  1.00  0.00           O
ATOM    215  C   GLU A  14      56.440  65.900  47.570  1.00  0.00           C
ATOM    216  O   GLU A  14      57.460  65.830  46.830  1.00  0.00           O
ATOM    217  N   PRO A  15      56.090  67.190  47.960  1.00  0.00           N
ATOM    218  CD  PRO A  15      54.880  67.420  48.780  1.00  0.00           C
ATOM    219  HD1 PRO A  15      54.640  66.810  49.670  1.00  0.00           H
ATOM    220  HD2 PRO A  15      54.090  67.390  48.000  1.00  0.00           H
ATOM    221  CA  PRO A  15      56.730  68.390  47.530  1.00  0.00           C
ATOM    222  HA  PRO A  15      56.670  68.440  46.460  1.00  0.00           H
ATOM    223  CB  PRO A  15      55.900  69.530  48.180  1.00  0.00           C
ATOM    224  HB1 PRO A  15      55.250  69.790  47.310  1.00  0.00           H
ATOM    225  HB2 PRO A  15      56.470  70.430  48.490  1.00  0.00           H
ATOM    226  CG  PRO A  15      55.050  68.870  49.260  1.00  0.00           C
ATOM    227  HG1 PRO A  15      55.560  68.900  50.250  1.00  0.00           H
ATOM    228  HG2 PRO A  15      54.040  69.330  49.320  1.00  0.00           H
ATOM    229  C   PRO A  15      58.200  68.440  48.040  1.00  0.00           C
ATOM    230  O   PRO A  15      58.950  69.340  47.550  1.00  0.00           O
ATOM    231  N   CYS A  16      58.700  67.660  48.960  1.00  0.00           N
ATOM    232  HN  CYS A  16      58.130  66.930  49.340  1.00  0.00           H
ATOM    233  CA  CYS A  16      59.990  67.800  49.480  1.00  0.00           C
ATOM    234  HA  CYS A  16      60.190  68.860  49.420  1.00  0.00           H
ATOM    235  CB  CYS A  16      60.120  67.240  50.930  1.00  0.00           C
ATOM    236  HB1 CYS A  16      61.190  67.210  51.240  1.00  0.00           H
ATOM    237  HB2 CYS A  16      59.730  66.200  50.970  1.00  0.00           H
ATOM    238  SG  CYS A  16      59.070  68.210  52.130  1.00  0.00           S
ATOM    239  HG1 CYS A  16      57.960  67.620  51.720  1.00  0.00           H
ATOM    240  C   CYS A  16      61.050  67.090  48.510  1.00  0.00           C
ATOM    241  O   CYS A  16      62.240  67.330  48.660  1.00  0.00           O
ATOM    242  N   ILE A  17      60.610  66.250  47.570  1.00  0.00           N
ATOM    243  HN  ILE A  17      59.630  66.130  47.400  1.00  0.00           H
ATOM    244  CA  ILE A  17      61.520  65.470  46.690  1.00  0.00           C
ATOM    245  HA  ILE A  17      62.280  65.040  47.320  1.00  0.00           H
ATOM    246  CB  ILE A  17      60.710  64.270  46.010  1.00  0.00           C
ATOM    247  HB  ILE A  17      59.890  64.650  45.360  1.00  0.00           H
ATOM    248  CG2 ILE A  17      61.660  63.570  44.970  1.00  0.00           C
ATOM    249 1HG2 ILE A  17      61.050  62.740  44.550  1.00  0.00           H
ATOM    250 2HG2 ILE A  17      62.560  63.080  45.390  1.00  0.00           H
ATOM    251 3HG2 ILE A  17      61.940  64.180  44.080  1.00  0.00           H
ATOM    252  CG1 ILE A  17      60.120  63.320  46.970  1.00  0.00           C
ATOM    253 1HG1 ILE A  17      59.570  62.650  46.280  1.00  0.00           H
ATOM    254 2HG1 ILE A  17      59.290  63.780  47.560  1.00  0.00           H
ATOM    255  CD  ILE A  17      61.000  62.630  47.870  1.00  0.00           C
ATOM    256  HD1 ILE A  17      61.410  63.420  48.530  1.00  0.00           H
ATOM    257  HD2 ILE A  17      61.960  62.320  47.410  1.00  0.00           H
ATOM    258  HD3 ILE A  17      60.510  61.740  48.330  1.00  0.00           H
ATOM    259  C   ILE A  17      62.170  66.380  45.650  1.00  0.00           C
ATOM    260  O   ILE A  17      61.460  67.340  45.200  1.00  0.00           O
ATOM    261  N   VAL A  18      63.500  66.240  45.450  1.00  0.00           N
ATOM    262  HN  VAL A  18      64.020  65.630  46.040  1.00  0.00           H
ATOM    263  CA  VAL A  18      64.190  67.090  44.550  1.00  0.00           C
ATOM    264  HA  VAL A  18      63.470  67.450  43.840  1.00  0.00           H
ATOM    265  CB  VAL A  18      64.860  68.330  45.220  1.00  0.00           C
ATOM    266  HB  VAL A  18      65.530  68.810  44.470  1.00  0.00           H
ATOM    267  CG1 VAL A  18      63.820  69.450  45.530  1.00  0.00           C
ATOM    268 1HG1 VAL A  18      63.180  69.540  44.620  1.00  0.00           H
ATOM    269 2HG1 VAL A  18      64.320  70.410  45.750  1.00  0.00           H
ATOM    270 3HG1 VAL A  18      63.180  69.220  46.400  1.00  0.00           H
ATOM    271  CG2 VAL A  18      65.620  67.860  46.390  1.00  0.00           C
ATOM    272 1HG2 VAL A  18      66.230  68.720  46.760  1.00  0.00           H
ATOM    273 2HG2 VAL A  18      66.290  67.020  46.100  1.00  0.00           H
ATOM    274 3HG2 VAL A  18      64.970  67.580  47.240  1.00  0.00           H
ATOM    275  C   VAL A  18      65.200  66.220  43.770  1.00  0.00           C
ATOM    276  O   VAL A  18      65.620  65.210  44.250  1.00  0.00           O
ATOM    277  N   SER A  19      65.580  66.490  42.490  1.00  0.00           N
ATOM    278  HN  SER A  19      65.190  67.290  42.050  1.00  0.00           H
ATOM    279  CA  SER A  19      66.510  65.650  41.770  1.00  0.00           C
ATOM    280  HA  SER A  19      66.430  64.640  42.150  1.00  0.00           H
ATOM    281  CB  SER A  19      66.230  65.490  40.310  1.00  0.00           C
ATOM    282  HB1 SER A  19      67.120  65.050  39.830  1.00  0.00           H
ATOM    283  HB2 SER A  19      66.010  66.490  39.880  1.00  0.00           H
ATOM    284  OG  SER A  19      65.190  64.610  40.120  1.00  0.00           O
ATOM    285  HG1 SER A  19      64.390  65.120  39.960  1.00  0.00           H
ATOM    286  C   SER A  19      67.880  66.190  41.860  1.00  0.00           C
ATOM    287  O   SER A  19      68.140  67.380  41.620  1.00  0.00           O
ATOM    288  N   VAL A  20      68.920  65.280  42.150  1.00  0.00           N
ATOM    289  HN  VAL A  20      68.840  64.300  42.300  1.00  0.00           H
ATOM    290  CA  VAL A  20      70.290  65.660  42.310  1.00  0.00           C
ATOM    291  HA  VAL A  20      70.440  66.720  42.180  1.00  0.00           H
ATOM    292  CB  VAL A  20      70.840  65.600  43.780  1.00  0.00           C
ATOM    293  HB  VAL A  20      70.250  66.220  44.490  1.00  0.00           H
ATOM    294  CG1 VAL A  20      70.720  64.210  44.370  1.00  0.00           C
ATOM    295 1HG1 VAL A  20      71.310  64.210  45.320  1.00  0.00           H
ATOM    296 2HG1 VAL A  20      71.160  63.420  43.730  1.00  0.00           H
ATOM    297 3HG1 VAL A  20      69.660  63.920  44.530  1.00  0.00           H
ATOM    298  CG2 VAL A  20      72.320  66.040  43.840  1.00  0.00           C
ATOM    299 1HG2 VAL A  20      72.530  66.200  44.920  1.00  0.00           H
ATOM    300 2HG2 VAL A  20      72.580  66.860  43.140  1.00  0.00           H
ATOM    301 3HG2 VAL A  20      73.090  65.250  43.670  1.00  0.00           H
ATOM    302  C   VAL A  20      71.210  65.000  41.320  1.00  0.00           C
ATOM    303  O   VAL A  20      71.170  63.750  41.100  1.00  0.00           O
ATOM    304  N   THR A  21      72.040  65.810  40.610  1.00  0.00           N
ATOM    305  HN  THR A  21      72.060  66.810  40.690  1.00  0.00           H
ATOM    306  CA  THR A  21      72.840  65.470  39.490  1.00  0.00           C
ATOM    307  HA  THR A  21      72.930  64.400  39.440  1.00  0.00           H
ATOM    308  CB  THR A  21      72.460  65.900  38.090  1.00  0.00           C
ATOM    309  HB  THR A  21      72.550  66.990  37.890  1.00  0.00           H
ATOM    310  OG1 THR A  21      71.080  65.460  37.790  1.00  0.00           O
ATOM    311  HG1 THR A  21      70.520  66.160  38.120  1.00  0.00           H
ATOM    312  CG2 THR A  21      73.290  65.230  36.980  1.00  0.00           C
ATOM    313 1HG2 THR A  21      73.100  65.580  35.950  1.00  0.00           H
ATOM    314 2HG2 THR A  21      72.930  64.190  36.780  1.00  0.00           H
ATOM    315 3HG2 THR A  21      74.390  65.320  37.040  1.00  0.00           H
ATOM    316  C   THR A  21      74.230  66.140  39.840  1.00  0.00           C
ATOM    317  O   THR A  21      74.240  67.350  40.110  1.00  0.00           O
ATOM    318  N   TYR A  22      75.380  65.410  39.810  1.00  0.00           N
ATOM    319  HN  TYR A  22      75.450  64.430  39.690  1.00  0.00           H
ATOM    320  CA  TYR A  22      76.750  66.020  40.060  1.00  0.00           C
ATOM    321  HA  TYR A  22      76.650  67.070  40.290  1.00  0.00           H
ATOM    322  CB  TYR A  22      77.370  65.400  41.360  1.00  0.00           C
ATOM    323  HB1 TYR A  22      77.300  64.300  41.230  1.00  0.00           H
ATOM    324  HB2 TYR A  22      76.740  65.580  42.260  1.00  0.00           H
ATOM    325  CG  TYR A  22      78.910  65.680  41.580  1.00  0.00           C
ATOM    326  CD1 TYR A  22      79.890  64.860  40.990  1.00  0.00           C
ATOM    327  HD1 TYR A  22      79.600  64.160  40.220  1.00  0.00           H
ATOM    328  CE1 TYR A  22      81.200  64.970  41.380  1.00  0.00           C
ATOM    329  HE1 TYR A  22      81.950  64.350  40.910  1.00  0.00           H
ATOM    330  CZ  TYR A  22      81.580  65.940  42.360  1.00  0.00           C
ATOM    331  OH  TYR A  22      82.950  66.350  42.550  1.00  0.00           O
ATOM    332  HH  TYR A  22      83.510  65.980  41.860  1.00  0.00           H
ATOM    333  CD2 TYR A  22      79.250  66.720  42.420  1.00  0.00           C
ATOM    334  HD2 TYR A  22      78.440  67.250  42.900  1.00  0.00           H
ATOM    335  CE2 TYR A  22      80.620  66.820  42.840  1.00  0.00           C
ATOM    336  HE2 TYR A  22      80.940  67.700  43.390  1.00  0.00           H
ATOM    337  C   TYR A  22      77.700  65.680  38.880  1.00  0.00           C
ATOM    338  O   TYR A  22      78.630  66.390  38.530  1.00  0.00           O
ATOM    339  N   GLY A  23      77.320  64.540  38.270  1.00  0.00           N
ATOM    340  HN  GLY A  23      76.490  64.040  38.510  1.00  0.00           H
ATOM    341  CA  GLY A  23      78.110  63.930  37.190  1.00  0.00           C
ATOM    342  HA1 GLY A  23      78.760  63.240  37.710  1.00  0.00           H
ATOM    343  HA2 GLY A  23      78.480  64.730  36.570  1.00  0.00           H
ATOM    344  C   GLY A  23      77.160  63.180  36.380  1.00  0.00           C
ATOM    345  O   GLY A  23      76.230  63.750  35.830  1.00  0.00           O
ATOM    346  N   SER A  24      77.420  61.840  36.160  1.00  0.00           N
ATOM    347  HN  SER A  24      78.200  61.470  36.660  1.00  0.00           H
ATOM    348  CA  SER A  24      76.820  61.180  34.990  1.00  0.00           C
ATOM    349  HA  SER A  24      76.440  61.910  34.290  1.00  0.00           H
ATOM    350  CB  SER A  24      77.760  60.320  34.140  1.00  0.00           C
ATOM    351  HB1 SER A  24      78.540  61.000  33.740  1.00  0.00           H
ATOM    352  HB2 SER A  24      77.160  59.920  33.290  1.00  0.00           H
ATOM    353  OG  SER A  24      78.230  59.240  34.940  1.00  0.00           O
ATOM    354  HG1 SER A  24      78.860  59.690  35.510  1.00  0.00           H
ATOM    355  C   SER A  24      75.600  60.300  35.340  1.00  0.00           C
ATOM    356  O   SER A  24      74.860  59.770  34.520  1.00  0.00           O
ATOM    357  N   MET A  25      75.220  60.330  36.610  1.00  0.00           N
ATOM    358  HN  MET A  25      75.770  60.950  37.170  1.00  0.00           H
ATOM    359  CA  MET A  25      74.080  59.640  37.210  1.00  0.00           C
ATOM    360  HA  MET A  25      73.530  59.160  36.410  1.00  0.00           H
ATOM    361  CB  MET A  25      74.380  58.480  38.240  1.00  0.00           C
ATOM    362  HB1 MET A  25      73.490  57.810  38.230  1.00  0.00           H
ATOM    363  HB2 MET A  25      74.560  58.890  39.260  1.00  0.00           H
ATOM    364  CG  MET A  25      75.650  57.650  38.110  1.00  0.00           C
ATOM    365  HG1 MET A  25      75.710  57.050  39.040  1.00  0.00           H
ATOM    366  HG2 MET A  25      76.600  58.220  38.110  1.00  0.00           H
ATOM    367  SD  MET A  25      75.580  56.650  36.660  1.00  0.00           S
ATOM    368  CE  MET A  25      74.650  55.130  37.290  1.00  0.00           C
ATOM    369  HE1 MET A  25      73.560  55.280  37.470  1.00  0.00           H
ATOM    370  HE2 MET A  25      74.930  54.840  38.320  1.00  0.00           H
ATOM    371  HE3 MET A  25      74.780  54.320  36.540  1.00  0.00           H
ATOM    372  C   MET A  25      73.160  60.600  37.910  1.00  0.00           C
ATOM    373  O   MET A  25      73.500  61.660  38.490  1.00  0.00           O
ATOM    374  N   THR A  26      71.830  60.290  37.880  1.00  0.00           N
ATOM    375  HN  THR A  26      71.540  59.400  37.540  1.00  0.00           H
ATOM    376  CA  THR A  26      70.830  61.240  38.430  1.00  0.00           C
ATOM    377  HA  THR A  26      71.430  62.010  38.900  1.00  0.00           H
ATOM    378  CB  THR A  26      70.090  61.950  37.390  1.00  0.00           C
ATOM    379  HB  THR A  26      70.850  62.330  36.680  1.00  0.00           H
ATOM    380  OG1 THR A  26      69.440  63.090  37.940  1.00  0.00           O
ATOM    381  HG1 THR A  26      70.070  63.820  37.880  1.00  0.00           H
ATOM    382  CG2 THR A  26      69.100  61.040  36.680  1.00  0.00           C
ATOM    383 1HG2 THR A  26      68.870  60.020  37.050  1.00  0.00           H
ATOM    384 2HG2 THR A  26      69.300  61.010  35.590  1.00  0.00           H
ATOM    385 3HG2 THR A  26      68.130  61.580  36.710  1.00  0.00           H
ATOM    386  C   THR A  26      70.060  60.520  39.520  1.00  0.00           C
ATOM    387  O   THR A  26      69.580  59.420  39.380  1.00  0.00           O
ATOM    388  N   LEU A  27      70.110  61.070  40.770  1.00  0.00           N
ATOM    389  HN  LEU A  27      70.350  62.030  40.700  1.00  0.00           H
ATOM    390  CA  LEU A  27      69.760  60.480  42.050  1.00  0.00           C
ATOM    391  HA  LEU A  27      69.390  59.480  41.890  1.00  0.00           H
ATOM    392  CB  LEU A  27      71.000  60.560  43.020  1.00  0.00           C
ATOM    393  HB1 LEU A  27      71.520  61.540  42.920  1.00  0.00           H
ATOM    394  HB2 LEU A  27      71.720  59.820  42.610  1.00  0.00           H
ATOM    395  CG  LEU A  27      70.840  60.300  44.570  1.00  0.00           C
ATOM    396  HG  LEU A  27      70.110  61.070  44.880  1.00  0.00           H
ATOM    397  CD1 LEU A  27      70.360  58.920  44.860  1.00  0.00           C
ATOM    398 1HD1 LEU A  27      71.230  58.310  44.550  1.00  0.00           H
ATOM    399 2HD1 LEU A  27      69.540  58.570  44.200  1.00  0.00           H
ATOM    400 3HD1 LEU A  27      70.090  58.820  45.930  1.00  0.00           H
ATOM    401  CD2 LEU A  27      72.180  60.470  45.340  1.00  0.00           C
ATOM    402 1HD2 LEU A  27      72.080  60.230  46.420  1.00  0.00           H
ATOM    403 2HD2 LEU A  27      72.650  61.470  45.230  1.00  0.00           H
ATOM    404 3HD2 LEU A  27      72.890  59.730  44.900  1.00  0.00           H
ATOM    405  C   LEU A  27      68.640  61.360  42.640  1.00  0.00           C
ATOM    406  O   LEU A  27      68.460  62.560  42.320  1.00  0.00           O
ATOM    407  N   ASN A  28      67.820  60.760  43.660  1.00  0.00           N
ATOM    408  HN  ASN A  28      67.900  59.870  44.080  1.00  0.00           H
ATOM    409  CA  ASN A  28      66.790  61.590  44.220  1.00  0.00           C
ATOM    410  HA  ASN A  28      66.530  62.470  43.640  1.00  0.00           H
ATOM    411  CB  ASN A  28      65.540  60.670  44.380  1.00  0.00           C
ATOM    412  HB1 ASN A  28      64.660  61.190  44.830  1.00  0.00           H
ATOM    413  HB2 ASN A  28      65.930  59.920  45.090  1.00  0.00           H
ATOM    414  CG  ASN A  28      65.020  60.070  43.010  1.00  0.00           C
ATOM    415  OD1 ASN A  28      64.380  60.660  42.100  1.00  0.00           O
ATOM    416  ND2 ASN A  28      65.330  58.750  42.890  1.00  0.00           N
ATOM    417 1HD2 ASN A  28      65.010  58.320  42.040  1.00  0.00           H
ATOM    418 2HD2 ASN A  28      65.870  58.260  43.560  1.00  0.00           H
ATOM    419  C   ASN A  28      67.240  62.120  45.560  1.00  0.00           C
ATOM    420  O   ASN A  28      67.850  61.450  46.430  1.00  0.00           O
ATOM    421  N   GLY A  29      66.860  63.370  45.840  1.00  0.00           N
ATOM    422  HN  GLY A  29      66.370  63.900  45.160  1.00  0.00           H
ATOM    423  CA  GLY A  29      67.280  64.070  47.050  1.00  0.00           C
ATOM    424  HA1 GLY A  29      67.780  64.940  46.630  1.00  0.00           H
ATOM    425  HA2 GLY A  29      67.900  63.430  47.650  1.00  0.00           H
ATOM    426  C   GLY A  29      66.060  64.430  47.840  1.00  0.00           C
ATOM    427  O   GLY A  29      64.970  64.670  47.240  1.00  0.00           O
ATOM    428  N   LEU A  30      66.200  64.630  49.230  1.00  0.00           N
ATOM    429  HN  LEU A  30      67.030  64.380  49.730  1.00  0.00           H
ATOM    430  CA  LEU A  30      65.130  65.030  50.080  1.00  0.00           C
ATOM    431  HA  LEU A  30      64.200  65.120  49.530  1.00  0.00           H
ATOM    432  CB  LEU A  30      64.780  63.990  51.280  1.00  0.00           C
ATOM    433  HB1 LEU A  30      65.670  64.030  51.950  1.00  0.00           H
ATOM    434  HB2 LEU A  30      64.670  62.950  50.900  1.00  0.00           H
ATOM    435  CG  LEU A  30      63.520  64.360  52.040  1.00  0.00           C
ATOM    436  HG  LEU A  30      63.630  65.400  52.420  1.00  0.00           H
ATOM    437  CD1 LEU A  30      62.240  64.150  51.170  1.00  0.00           C
ATOM    438 1HD1 LEU A  30      62.170  65.010  50.470  1.00  0.00           H
ATOM    439 2HD1 LEU A  30      61.270  64.170  51.700  1.00  0.00           H
ATOM    440 3HD1 LEU A  30      62.240  63.160  50.670  1.00  0.00           H
ATOM    441  CD2 LEU A  30      63.500  63.440  53.220  1.00  0.00           C
ATOM    442 1HD2 LEU A  30      63.360  62.380  52.910  1.00  0.00           H
ATOM    443 2HD2 LEU A  30      62.760  63.710  54.010  1.00  0.00           H
ATOM    444 3HD2 LEU A  30      64.480  63.450  53.740  1.00  0.00           H
ATOM    445  C   LEU A  30      65.450  66.390  50.770  1.00  0.00           C
ATOM    446  O   LEU A  30      66.380  66.510  51.560  1.00  0.00           O
ATOM    447  N   TRP A  31      64.590  67.400  50.470  1.00  0.00           N
ATOM    448  HN  TRP A  31      63.860  67.150  49.840  1.00  0.00           H
ATOM    449  CA  TRP A  31      64.730  68.790  50.830  1.00  0.00           C
ATOM    450  HA  TRP A  31      65.760  68.910  51.140  1.00  0.00           H
ATOM    451  CB  TRP A  31      64.420  69.640  49.590  1.00  0.00           C
ATOM    452  HB1 TRP A  31      63.350  69.500  49.300  1.00  0.00           H
ATOM    453  HB2 TRP A  31      64.980  69.330  48.680  1.00  0.00           H
ATOM    454  CG  TRP A  31      64.670  71.170  49.780  1.00  0.00           C
ATOM    455  CD1 TRP A  31      65.640  71.680  50.590  1.00  0.00           C
ATOM    456  HD1 TRP A  31      66.310  71.070  51.180  1.00  0.00           H
ATOM    457  NE1 TRP A  31      65.560  73.080  50.690  1.00  0.00           N
ATOM    458  HE1 TRP A  31      66.070  73.700  51.240  1.00  0.00           H
ATOM    459  CE2 TRP A  31      64.700  73.510  49.710  1.00  0.00           C
ATOM    460  CD2 TRP A  31      64.170  72.360  49.070  1.00  0.00           C
ATOM    461  CE3 TRP A  31      63.250  72.560  47.960  1.00  0.00           C
ATOM    462  HE3 TRP A  31      62.700  71.760  47.490  1.00  0.00           H
ATOM    463  CZ3 TRP A  31      62.970  73.890  47.550  1.00  0.00           C
ATOM    464  HZ3 TRP A  31      62.300  74.060  46.720  1.00  0.00           H
ATOM    465  CZ2 TRP A  31      64.440  74.740  49.270  1.00  0.00           C
ATOM    466  HZ2 TRP A  31      64.920  75.610  49.710  1.00  0.00           H
ATOM    467  CH2 TRP A  31      63.470  74.990  48.270  1.00  0.00           C
ATOM    468  HH2 TRP A  31      63.370  75.950  47.770  1.00  0.00           H
ATOM    469  C   TRP A  31      63.900  69.250  52.000  1.00  0.00           C
ATOM    470  O   TRP A  31      62.770  69.610  51.850  1.00  0.00           O
ATOM    471  N   LEU A  32      64.510  69.240  53.260  1.00  0.00           N
ATOM    472  HN  LEU A  32      65.500  69.160  53.250  1.00  0.00           H
ATOM    473  CA  LEU A  32      63.710  69.620  54.470  1.00  0.00           C
ATOM    474  HA  LEU A  32      62.690  69.770  54.140  1.00  0.00           H
ATOM    475  CB  LEU A  32      63.780  68.440  55.470  1.00  0.00           C
ATOM    476  HB1 LEU A  32      63.070  68.500  56.320  1.00  0.00           H
ATOM    477  HB2 LEU A  32      64.790  68.490  55.930  1.00  0.00           H
ATOM    478  CG  LEU A  32      63.590  67.020  54.910  1.00  0.00           C
ATOM    479  HG  LEU A  32      64.080  66.850  53.930  1.00  0.00           H
ATOM    480  CD1 LEU A  32      64.120  66.110  56.010  1.00  0.00           C
ATOM    481 1HD1 LEU A  32      65.190  66.340  56.190  1.00  0.00           H
ATOM    482 2HD1 LEU A  32      64.150  65.050  55.700  1.00  0.00           H
ATOM    483 3HD1 LEU A  32      63.460  66.160  56.900  1.00  0.00           H
ATOM    484  CD2 LEU A  32      62.110  66.790  54.620  1.00  0.00           C
ATOM    485 1HD2 LEU A  32      61.360  67.410  55.180  1.00  0.00           H
ATOM    486 2HD2 LEU A  32      61.850  65.730  54.830  1.00  0.00           H
ATOM    487 3HD2 LEU A  32      61.920  67.050  53.560  1.00  0.00           H
ATOM    488  C   LEU A  32      64.260  70.950  55.160  1.00  0.00           C
ATOM    489  O   LEU A  32      65.480  71.050  55.340  1.00  0.00           O
ATOM    490  N   ASP A  33      63.460  71.970  55.430  1.00  0.00           N
ATOM    491  HN  ASP A  33      62.470  71.850  55.330  1.00  0.00           H
ATOM    492  CA  ASP A  33      63.970  73.300  55.790  1.00  0.00           C
ATOM    493  HA  ASP A  33      63.060  73.860  55.930  1.00  0.00           H
ATOM    494  CB  ASP A  33      64.550  73.290  57.180  1.00  0.00           C
ATOM    495  HB1 ASP A  33      65.060  74.270  57.320  1.00  0.00           H
ATOM    496  HB2 ASP A  33      65.270  72.450  57.270  1.00  0.00           H
ATOM    497  CG  ASP A  33      63.600  73.150  58.310  1.00  0.00           C
ATOM    498  OD1 ASP A  33      63.850  72.530  59.400  1.00  0.00           O
ATOM    499  OD2 ASP A  33      62.520  73.790  58.230  1.00  0.00           O
ATOM    500  C   ASP A  33      64.820  73.990  54.620  1.00  0.00           C
ATOM    501  O   ASP A  33      64.260  74.250  53.600  1.00  0.00           O
ATOM    502  N   ASP A  34      66.100  74.170  54.830  1.00  0.00           N
ATOM    503  HN  ASP A  34      66.520  73.970  55.710  1.00  0.00           H
ATOM    504  CA  ASP A  34      67.070  74.670  53.940  1.00  0.00           C
ATOM    505  HA  ASP A  34      66.700  74.760  52.920  1.00  0.00           H
ATOM    506  CB  ASP A  34      67.680  76.000  54.550  1.00  0.00           C
ATOM    507  HB1 ASP A  34      66.910  76.690  54.940  1.00  0.00           H
ATOM    508  HB2 ASP A  34      68.290  76.520  53.790  1.00  0.00           H
ATOM    509  CG  ASP A  34      68.660  75.730  55.770  1.00  0.00           C
ATOM    510  OD1 ASP A  34      69.480  76.580  56.060  1.00  0.00           O
ATOM    511  OD2 ASP A  34      68.380  74.730  56.500  1.00  0.00           O
ATOM    512  C   ASP A  34      68.270  73.690  53.750  1.00  0.00           C
ATOM    513  O   ASP A  34      69.340  74.040  53.230  1.00  0.00           O
ATOM    514  N   LYS A  35      68.090  72.450  54.110  1.00  0.00           N
ATOM    515  HN  LYS A  35      67.230  72.150  54.500  1.00  0.00           H
ATOM    516  CA  LYS A  35      69.090  71.480  53.850  1.00  0.00           C
ATOM    517  HA  LYS A  35      70.020  71.830  53.450  1.00  0.00           H
ATOM    518  CB  LYS A  35      69.500  70.710  55.100  1.00  0.00           C
ATOM    519  HB1 LYS A  35      70.280  69.920  55.050  1.00  0.00           H
ATOM    520  HB2 LYS A  35      68.580  70.130  55.310  1.00  0.00           H
ATOM    521  CG  LYS A  35      69.910  71.610  56.330  1.00  0.00           C
ATOM    522  HG1 LYS A  35      69.980  70.940  57.210  1.00  0.00           H
ATOM    523  HG2 LYS A  35      69.040  72.260  56.520  1.00  0.00           H
ATOM    524  CD  LYS A  35      71.170  72.470  56.100  1.00  0.00           C
ATOM    525  HD1 LYS A  35      70.940  73.070  55.190  1.00  0.00           H
ATOM    526  HD2 LYS A  35      71.990  71.830  55.700  1.00  0.00           H
ATOM    527  CE  LYS A  35      71.600  73.310  57.300  1.00  0.00           C
ATOM    528  HE1 LYS A  35      72.560  73.840  57.110  1.00  0.00           H
ATOM    529  HE2 LYS A  35      71.760  72.720  58.220  1.00  0.00           H
ATOM    530  NZ  LYS A  35      70.620  74.330  57.660  1.00  0.00           N
ATOM    531  HZ1 LYS A  35      70.650  75.300  57.280  1.00  0.00           H
ATOM    532  HZ2 LYS A  35      70.550  74.510  58.680  1.00  0.00           H
ATOM    533  HZ3 LYS A  35      69.700  74.050  57.270  1.00  0.00           H
ATOM    534  C   LYS A  35      68.530  70.400  52.860  1.00  0.00           C
ATOM    535  O   LYS A  35      67.440  69.910  52.950  1.00  0.00           O
ATOM    536  N   VAL A  36      69.340  69.890  51.850  1.00  0.00           N
ATOM    537  HN  VAL A  36      70.230  70.270  51.650  1.00  0.00           H
ATOM    538  CA  VAL A  36      68.980  68.630  51.120  1.00  0.00           C
ATOM    539  HA  VAL A  36      67.950  68.390  51.320  1.00  0.00           H
ATOM    540  CB  VAL A  36      69.140  68.920  49.570  1.00  0.00           C
ATOM    541  HB  VAL A  36      70.130  69.360  49.370  1.00  0.00           H
ATOM    542  CG1 VAL A  36      68.900  67.600  48.790  1.00  0.00           C
ATOM    543 1HG1 VAL A  36      68.790  67.810  47.700  1.00  0.00           H
ATOM    544 2HG1 VAL A  36      68.070  67.050  49.270  1.00  0.00           H
ATOM    545 3HG1 VAL A  36      69.830  67.020  48.950  1.00  0.00           H
ATOM    546  CG2 VAL A  36      68.020  69.920  49.160  1.00  0.00           C
ATOM    547 1HG2 VAL A  36      68.100  70.940  49.610  1.00  0.00           H
ATOM    548 2HG2 VAL A  36      67.020  69.450  49.230  1.00  0.00           H
ATOM    549 3HG2 VAL A  36      68.180  70.010  48.070  1.00  0.00           H
ATOM    550  C   VAL A  36      69.770  67.400  51.590  1.00  0.00           C
ATOM    551  O   VAL A  36      70.930  67.460  51.950  1.00  0.00           O
ATOM    552  N   TYR A  37      69.100  66.250  51.830  1.00  0.00           N
ATOM    553  HN  TYR A  37      68.140  66.060  51.610  1.00  0.00           H
ATOM    554  CA  TYR A  37      69.820  65.030  52.130  1.00  0.00           C
ATOM    555  HA  TYR A  37      70.860  65.220  52.310  1.00  0.00           H
ATOM    556  CB  TYR A  37      69.260  64.350  53.420  1.00  0.00           C
ATOM    557  HB1 TYR A  37      69.730  63.340  53.410  1.00  0.00           H
ATOM    558  HB2 TYR A  37      68.160  64.270  53.460  1.00  0.00           H
ATOM    559  CG  TYR A  37      69.610  65.140  54.610  1.00  0.00           C
ATOM    560  CD1 TYR A  37      68.990  66.340  54.890  1.00  0.00           C
ATOM    561  HD1 TYR A  37      68.270  66.670  54.150  1.00  0.00           H
ATOM    562  CE1 TYR A  37      69.210  67.000  56.100  1.00  0.00           C
ATOM    563  HE1 TYR A  37      68.670  67.880  56.420  1.00  0.00           H
ATOM    564  CZ  TYR A  37      69.970  66.410  57.120  1.00  0.00           C
ATOM    565  OH  TYR A  37      70.060  66.970  58.420  1.00  0.00           O
ATOM    566  HH  TYR A  37      70.460  66.280  58.960  1.00  0.00           H
ATOM    567  CD2 TYR A  37      70.370  64.620  55.640  1.00  0.00           C
ATOM    568  HD2 TYR A  37      70.820  63.650  55.460  1.00  0.00           H
ATOM    569  CE2 TYR A  37      70.660  65.220  56.810  1.00  0.00           C
ATOM    570  HE2 TYR A  37      71.300  64.700  57.500  1.00  0.00           H
ATOM    571  C   TYR A  37      69.720  64.120  50.930  1.00  0.00           C
ATOM    572  O   TYR A  37      68.630  64.000  50.420  1.00  0.00           O
ATOM    573  N   CYS A  38      70.800  63.460  50.400  1.00  0.00           N
ATOM    574  HN  CYS A  38      71.740  63.510  50.730  1.00  0.00           H
ATOM    575  CA  CYS A  38      70.730  62.370  49.340  1.00  0.00           C
ATOM    576  HA  CYS A  38      69.760  61.900  49.470  1.00  0.00           H
ATOM    577  CB  CYS A  38      70.940  63.040  47.960  1.00  0.00           C
ATOM    578  HB1 CYS A  38      70.260  63.910  47.880  1.00  0.00           H
ATOM    579  HB2 CYS A  38      70.490  62.350  47.210  1.00  0.00           H
ATOM    580  SG  CYS A  38      72.690  63.530  47.500  1.00  0.00           S
ATOM    581  HG1 CYS A  38      73.400  62.420  47.360  1.00  0.00           H
ATOM    582  C   CYS A  38      71.810  61.370  49.730  1.00  0.00           C
ATOM    583  O   CYS A  38      72.730  61.660  50.440  1.00  0.00           O
ATOM    584  N   PRO A  39      71.790  60.070  49.210  1.00  0.00           N
ATOM    585  CD  PRO A  39      70.540  59.480  48.740  1.00  0.00           C
ATOM    586  HD1 PRO A  39      70.310  59.850  47.720  1.00  0.00           H
ATOM    587  HD2 PRO A  39      69.690  59.740  49.400  1.00  0.00           H
ATOM    588  CA  PRO A  39      72.910  59.140  49.180  1.00  0.00           C
ATOM    589  HA  PRO A  39      73.080  58.820  50.190  1.00  0.00           H
ATOM    590  CB  PRO A  39      72.320  57.980  48.350  1.00  0.00           C
ATOM    591  HB1 PRO A  39      72.860  57.010  48.450  1.00  0.00           H
ATOM    592  HB2 PRO A  39      72.430  58.260  47.280  1.00  0.00           H
ATOM    593  CG  PRO A  39      70.810  57.990  48.730  1.00  0.00           C
ATOM    594  HG1 PRO A  39      70.160  57.580  47.930  1.00  0.00           H
ATOM    595  HG2 PRO A  39      70.730  57.550  49.750  1.00  0.00           H
ATOM    596  C   PRO A  39      74.250  59.730  48.600  1.00  0.00           C
ATOM    597  O   PRO A  39      74.150  60.630  47.760  1.00  0.00           O
ATOM    598  N   ARG A  40      75.410  59.200  49.040  1.00  0.00           N
ATOM    599  HN  ARG A  40      75.390  58.370  49.580  1.00  0.00           H
ATOM    600  CA  ARG A  40      76.750  59.740  48.690  1.00  0.00           C
ATOM    601  HA  ARG A  40      76.690  60.820  48.640  1.00  0.00           H
ATOM    602  CB  ARG A  40      77.980  59.520  49.620  1.00  0.00           C
ATOM    603  HB1 ARG A  40      77.750  60.140  50.510  1.00  0.00           H
ATOM    604  HB2 ARG A  40      78.950  59.900  49.260  1.00  0.00           H
ATOM    605  CG  ARG A  40      78.090  58.060  50.030  1.00  0.00           C
ATOM    606  HG1 ARG A  40      78.160  57.430  49.130  1.00  0.00           H
ATOM    607  HG2 ARG A  40      77.150  57.910  50.610  1.00  0.00           H
ATOM    608  CD  ARG A  40      79.290  57.870  50.940  1.00  0.00           C
ATOM    609  HD1 ARG A  40      79.090  58.420  51.880  1.00  0.00           H
ATOM    610  HD2 ARG A  40      80.300  58.130  50.530  1.00  0.00           H
ATOM    611  NE  ARG A  40      79.380  56.450  51.340  1.00  0.00           N
ATOM    612  HE  ARG A  40      78.800  55.780  50.870  1.00  0.00           H
ATOM    613  CZ  ARG A  40      80.330  55.840  52.000  1.00  0.00           C
ATOM    614  NH1 ARG A  40      81.310  56.510  52.610  1.00  0.00           N
ATOM    615 1HH1 ARG A  40      81.240  57.400  53.060  1.00  0.00           H
ATOM    616 2HH1 ARG A  40      82.140  55.980  52.770  1.00  0.00           H
ATOM    617  NH2 ARG A  40      80.370  54.550  51.920  1.00  0.00           N
ATOM    618 1HH2 ARG A  40      81.170  54.100  52.320  1.00  0.00           H
ATOM    619 2HH2 ARG A  40      79.600  54.060  51.510  1.00  0.00           H
ATOM    620  C   ARG A  40      77.140  59.220  47.350  1.00  0.00           C
ATOM    621  O   ARG A  40      77.950  59.870  46.680  1.00  0.00           O
ATOM    622  N   HSP A  41      76.500  58.190  46.930  1.00  0.00           N
ATOM    623  HN  HSP A  41      75.860  57.810  47.600  1.00  0.00           H
ATOM    624  CA  HSP A  41      76.670  57.550  45.650  1.00  0.00           C
ATOM    625  HA  HSP A  41      77.740  57.650  45.530  1.00  0.00           H
ATOM    626  CB  HSP A  41      76.440  56.010  45.630  1.00  0.00           C
ATOM    627  HB1 HSP A  41      77.070  55.660  46.480  1.00  0.00           H
ATOM    628  HB2 HSP A  41      76.700  55.590  44.640  1.00  0.00           H
ATOM    629  CD2 HSP A  41      74.690  54.470  46.750  1.00  0.00           C
ATOM    630  HD2 HSP A  41      75.220  53.790  47.410  1.00  0.00           H
ATOM    631  CG  HSP A  41      75.040  55.500  45.940  1.00  0.00           C
ATOM    632  NE2 HSP A  41      73.290  54.330  46.510  1.00  0.00           N
ATOM    633  HE2 HSP A  41      72.770  53.510  46.760  1.00  0.00           H
ATOM    634  ND1 HSP A  41      73.930  55.910  45.260  1.00  0.00           N
ATOM    635  HD1 HSP A  41      73.950  56.680  44.630  1.00  0.00           H
ATOM    636  CE1 HSP A  41      72.890  55.220  45.590  1.00  0.00           C
ATOM    637  HE1 HSP A  41      71.880  55.410  45.280  1.00  0.00           H
ATOM    638  C   HSP A  41      75.960  58.360  44.580  1.00  0.00           C
ATOM    639  O   HSP A  41      75.080  57.950  43.850  1.00  0.00           O
ATOM    640  N   VAL A  42      76.510  59.630  44.360  1.00  0.00           N
ATOM    641  HN  VAL A  42      76.860  60.090  45.180  1.00  0.00           H
ATOM    642  CA  VAL A  42      76.280  60.400  43.230  1.00  0.00           C
ATOM    643  HA  VAL A  42      76.120  59.780  42.350  1.00  0.00           H
ATOM    644  CB  VAL A  42      75.080  61.270  43.390  1.00  0.00           C
ATOM    645  HB  VAL A  42      74.210  60.620  43.620  1.00  0.00           H
ATOM    646  CG1 VAL A  42      75.270  62.220  44.640  1.00  0.00           C
ATOM    647 1HG1 VAL A  42      76.230  62.780  44.690  1.00  0.00           H
ATOM    648 2HG1 VAL A  42      75.170  61.640  45.580  1.00  0.00           H
ATOM    649 3HG1 VAL A  42      74.420  62.940  44.580  1.00  0.00           H
ATOM    650  CG2 VAL A  42      74.670  62.100  42.230  1.00  0.00           C
ATOM    651 1HG2 VAL A  42      73.730  62.640  42.440  1.00  0.00           H
ATOM    652 2HG2 VAL A  42      74.350  61.440  41.400  1.00  0.00           H
ATOM    653 3HG2 VAL A  42      75.410  62.880  41.970  1.00  0.00           H
ATOM    654  C   VAL A  42      77.550  61.220  42.880  1.00  0.00           C
ATOM    655  O   VAL A  42      77.710  61.710  41.740  1.00  0.00           O
ATOM    656  N   ILE A  43      78.580  61.270  43.710  1.00  0.00           N
ATOM    657  HN  ILE A  43      78.640  60.640  44.480  1.00  0.00           H
ATOM    658  CA  ILE A  43      79.810  62.060  43.410  1.00  0.00           C
ATOM    659  HA  ILE A  43      79.540  62.800  42.680  1.00  0.00           H
ATOM    660  CB  ILE A  43      80.350  62.680  44.660  1.00  0.00           C
ATOM    661  HB  ILE A  43      81.330  63.160  44.460  1.00  0.00           H
ATOM    662  CG2 ILE A  43      79.520  63.860  45.140  1.00  0.00           C
ATOM    663 1HG2 ILE A  43      80.170  64.390  45.870  1.00  0.00           H
ATOM    664 2HG2 ILE A  43      78.520  63.590  45.550  1.00  0.00           H
ATOM    665 3HG2 ILE A  43      79.380  64.620  44.330  1.00  0.00           H
ATOM    666  CG1 ILE A  43      80.580  61.740  45.860  1.00  0.00           C
ATOM    667 1HG1 ILE A  43      79.670  61.380  46.400  1.00  0.00           H
ATOM    668 2HG1 ILE A  43      81.250  62.270  46.560  1.00  0.00           H
ATOM    669  CD  ILE A  43      81.340  60.430  45.530  1.00  0.00           C
ATOM    670  HD1 ILE A  43      81.910  60.000  46.380  1.00  0.00           H
ATOM    671  HD2 ILE A  43      82.030  60.540  44.660  1.00  0.00           H
ATOM    672  HD3 ILE A  43      80.610  59.710  45.100  1.00  0.00           H
ATOM    673  C   ILE A  43      80.720  61.170  42.580  1.00  0.00           C
ATOM    674  O   ILE A  43      81.950  61.400  42.520  1.00  0.00           O
ATOM    675  N   CYS A  44      80.190  60.150  41.840  1.00  0.00           N
ATOM    676  HN  CYS A  44      79.210  60.080  41.700  1.00  0.00           H
ATOM    677  CA  CYS A  44      81.020  59.160  41.190  1.00  0.00           C
ATOM    678  HA  CYS A  44      81.880  59.590  40.700  1.00  0.00           H
ATOM    679  CB  CYS A  44      81.570  58.290  42.340  1.00  0.00           C
ATOM    680  HB1 CYS A  44      82.260  58.800  43.050  1.00  0.00           H
ATOM    681  HB2 CYS A  44      82.320  57.540  42.000  1.00  0.00           H
ATOM    682  SG  CYS A  44      80.270  57.470  43.420  1.00  0.00           S
ATOM    683  HG1 CYS A  44      79.750  58.610  43.850  1.00  0.00           H
ATOM    684  C   CYS A  44      80.140  58.410  40.160  1.00  0.00           C
ATOM    685  O   CYS A  44      78.960  58.640  40.010  1.00  0.00           O
ATOM    686  N   SER A  45      80.860  57.630  39.310  1.00  0.00           N
ATOM    687  HN  SER A  45      81.820  57.600  39.600  1.00  0.00           H
ATOM    688  CA  SER A  45      80.400  57.170  38.030  1.00  0.00           C
ATOM    689  HA  SER A  45      79.410  57.580  37.880  1.00  0.00           H
ATOM    690  CB  SER A  45      81.340  57.500  36.880  1.00  0.00           C
ATOM    691  HB1 SER A  45      81.620  58.580  36.960  1.00  0.00           H
ATOM    692  HB2 SER A  45      80.860  57.390  35.890  1.00  0.00           H
ATOM    693  OG  SER A  45      82.520  56.660  36.850  1.00  0.00           O
ATOM    694  HG1 SER A  45      82.860  56.790  37.730  1.00  0.00           H
ATOM    695  C   SER A  45      80.050  55.700  38.140  1.00  0.00           C
ATOM    696  O   SER A  45      80.510  55.000  39.050  1.00  0.00           O
ATOM    697  N   SER A  46      79.180  55.170  37.340  1.00  0.00           N
ATOM    698  HN  SER A  46      78.710  55.730  36.660  1.00  0.00           H
ATOM    699  CA  SER A  46      78.760  53.770  37.270  1.00  0.00           C
ATOM    700  HA  SER A  46      78.010  53.580  38.020  1.00  0.00           H
ATOM    701  CB  SER A  46      77.870  53.460  35.950  1.00  0.00           C
ATOM    702  HB1 SER A  46      78.510  53.520  35.050  1.00  0.00           H
ATOM    703  HB2 SER A  46      77.030  54.190  35.980  1.00  0.00           H
ATOM    704  OG  SER A  46      77.360  52.090  35.990  1.00  0.00           O
ATOM    705  HG1 SER A  46      76.870  51.950  35.180  1.00  0.00           H
ATOM    706  C   SER A  46      79.860  52.680  37.420  1.00  0.00           C
ATOM    707  O   SER A  46      79.700  51.680  38.170  1.00  0.00           O
ATOM    708  N   SER A  47      81.080  52.830  36.800  1.00  0.00           N
ATOM    709  HN  SER A  47      81.330  53.500  36.100  1.00  0.00           H
ATOM    710  CA  SER A  47      82.200  51.840  36.990  1.00  0.00           C
ATOM    711  HA  SER A  47      81.670  50.910  36.850  1.00  0.00           H
ATOM    712  CB  SER A  47      83.380  51.940  35.930  1.00  0.00           C
ATOM    713  HB1 SER A  47      82.750  51.870  35.010  1.00  0.00           H
ATOM    714  HB2 SER A  47      84.030  51.050  36.010  1.00  0.00           H
ATOM    715  OG  SER A  47      84.150  53.160  36.030  1.00  0.00           O
ATOM    716  HG1 SER A  47      84.690  52.980  36.810  1.00  0.00           H
ATOM    717  C   SER A  47      82.710  51.950  38.410  1.00  0.00           C
ATOM    718  O   SER A  47      83.130  50.980  38.950  1.00  0.00           O
ATOM    719  N   ASN A  48      82.790  53.240  38.990  1.00  0.00           N
ATOM    720  HN  ASN A  48      82.410  54.050  38.560  1.00  0.00           H
ATOM    721  CA  ASN A  48      83.400  53.510  40.260  1.00  0.00           C
ATOM    722  HA  ASN A  48      84.410  53.130  40.160  1.00  0.00           H
ATOM    723  CB  ASN A  48      83.280  54.970  40.720  1.00  0.00           C
ATOM    724  HB1 ASN A  48      83.650  55.140  41.760  1.00  0.00           H
ATOM    725  HB2 ASN A  48      82.210  55.240  40.850  1.00  0.00           H
ATOM    726  CG  ASN A  48      84.060  55.950  39.810  1.00  0.00           C
ATOM    727  OD1 ASN A  48      83.520  57.040  39.520  1.00  0.00           O
ATOM    728  ND2 ASN A  48      85.230  55.620  39.330  1.00  0.00           N
ATOM    729 1HD2 ASN A  48      85.590  56.230  38.620  1.00  0.00           H
ATOM    730 2HD2 ASN A  48      85.430  54.640  39.350  1.00  0.00           H
ATOM    731  C   ASN A  48      82.610  52.710  41.420  1.00  0.00           C
ATOM    732  O   ASN A  48      83.200  52.140  42.310  1.00  0.00           O
ATOM    733  N   MET A  49      81.270  52.690  41.390  1.00  0.00           N
ATOM    734  HN  MET A  49      80.830  53.130  40.610  1.00  0.00           H
ATOM    735  CA  MET A  49      80.370  52.030  42.330  1.00  0.00           C
ATOM    736  HA  MET A  49      80.470  52.420  43.330  1.00  0.00           H
ATOM    737  CB  MET A  49      78.920  52.440  41.860  1.00  0.00           C
ATOM    738  HB1 MET A  49      78.130  51.990  42.490  1.00  0.00           H
ATOM    739  HB2 MET A  49      78.650  52.110  40.840  1.00  0.00           H
ATOM    740  CG  MET A  49      78.580  53.950  41.930  1.00  0.00           C
ATOM    741  HG1 MET A  49      79.180  54.560  41.210  1.00  0.00           H
ATOM    742  HG2 MET A  49      78.820  54.310  42.950  1.00  0.00           H
ATOM    743  SD  MET A  49      76.740  54.280  41.810  1.00  0.00           S
ATOM    744  CE  MET A  49      76.940  56.080  41.730  1.00  0.00           C
ATOM    745  HE1 MET A  49      75.960  56.590  41.610  1.00  0.00           H
ATOM    746  HE2 MET A  49      77.570  56.370  40.860  1.00  0.00           H
ATOM    747  HE3 MET A  49      77.590  56.470  42.540  1.00  0.00           H
ATOM    748  C   MET A  49      80.430  50.480  42.340  1.00  0.00           C
ATOM    749  O   MET A  49      79.720  49.820  43.090  1.00  0.00           O
ATOM    750  N   ASN A  50      81.370  49.850  41.530  1.00  0.00           N
ATOM    751  HN  ASN A  50      81.890  50.340  40.830  1.00  0.00           H
ATOM    752  CA  ASN A  50      81.730  48.470  41.600  1.00  0.00           C
ATOM    753  HA  ASN A  50      81.010  47.770  41.990  1.00  0.00           H
ATOM    754  CB  ASN A  50      82.110  47.950  40.230  1.00  0.00           C
ATOM    755  HB1 ASN A  50      82.660  46.990  40.190  1.00  0.00           H
ATOM    756  HB2 ASN A  50      82.780  48.720  39.780  1.00  0.00           H
ATOM    757  CG  ASN A  50      80.940  48.010  39.310  1.00  0.00           C
ATOM    758  OD1 ASN A  50      79.800  47.630  39.680  1.00  0.00           O
ATOM    759  ND2 ASN A  50      81.090  48.540  38.090  1.00  0.00           N
ATOM    760 1HD2 ASN A  50      80.300  48.940  37.620  1.00  0.00           H
ATOM    761 2HD2 ASN A  50      82.020  48.740  37.780  1.00  0.00           H
ATOM    762  C   ASN A  50      82.890  48.200  42.550  1.00  0.00           C
ATOM    763  O   ASN A  50      83.100  47.040  42.840  1.00  0.00           O
ATOM    764  N   GLU A  51      83.570  49.260  43.010  1.00  0.00           N
ATOM    765  HN  GLU A  51      83.370  50.210  42.770  1.00  0.00           H
ATOM    766  CA  GLU A  51      84.710  49.220  43.960  1.00  0.00           C
ATOM    767  HA  GLU A  51      85.110  48.220  44.040  1.00  0.00           H
ATOM    768  CB  GLU A  51      85.850  50.210  43.480  1.00  0.00           C
ATOM    769  HB1 GLU A  51      86.720  49.830  44.050  1.00  0.00           H
ATOM    770  HB2 GLU A  51      85.660  51.280  43.720  1.00  0.00           H
ATOM    771  CG  GLU A  51      86.020  50.070  41.970  1.00  0.00           C
ATOM    772  HG1 GLU A  51      85.140  50.490  41.430  1.00  0.00           H
ATOM    773  HG2 GLU A  51      86.110  48.990  41.760  1.00  0.00           H
ATOM    774  CD  GLU A  51      87.240  50.740  41.290  1.00  0.00           C
ATOM    775  OE1 GLU A  51      86.990  51.510  40.350  1.00  0.00           O
ATOM    776  OE2 GLU A  51      88.370  50.370  41.720  1.00  0.00           O
ATOM    777  C   GLU A  51      84.200  49.660  45.330  1.00  0.00           C
ATOM    778  O   GLU A  51      83.380  50.530  45.490  1.00  0.00           O
ATOM    779  N   PRO A  52      84.610  49.070  46.440  1.00  0.00           N
ATOM    780  CD  PRO A  52      85.600  48.010  46.570  1.00  0.00           C
ATOM    781  HD1 PRO A  52      86.540  48.330  46.090  1.00  0.00           H
ATOM    782  HD2 PRO A  52      85.340  47.160  45.890  1.00  0.00           H
ATOM    783  CA  PRO A  52      84.010  49.350  47.720  1.00  0.00           C
ATOM    784  HA  PRO A  52      82.930  49.320  47.700  1.00  0.00           H
ATOM    785  CB  PRO A  52      84.420  48.130  48.580  1.00  0.00           C
ATOM    786  HB1 PRO A  52      83.740  47.300  48.320  1.00  0.00           H
ATOM    787  HB2 PRO A  52      84.440  48.330  49.670  1.00  0.00           H
ATOM    788  CG  PRO A  52      85.750  47.760  48.050  1.00  0.00           C
ATOM    789  HG1 PRO A  52      86.570  48.440  48.350  1.00  0.00           H
ATOM    790  HG2 PRO A  52      86.070  46.720  48.300  1.00  0.00           H
ATOM    791  C   PRO A  52      84.390  50.740  48.260  1.00  0.00           C
ATOM    792  O   PRO A  52      83.540  51.240  49.000  1.00  0.00           O
ATOM    793  N   ASP A  53      85.580  51.340  48.000  1.00  0.00           N
ATOM    794  HN  ASP A  53      86.230  50.770  47.500  1.00  0.00           H
ATOM    795  CA  ASP A  53      86.040  52.570  48.590  1.00  0.00           C
ATOM    796  HA  ASP A  53      85.520  52.800  49.510  1.00  0.00           H
ATOM    797  CB  ASP A  53      87.470  52.440  49.020  1.00  0.00           C
ATOM    798  HB1 ASP A  53      88.180  52.440  48.170  1.00  0.00           H
ATOM    799  HB2 ASP A  53      87.580  51.520  49.620  1.00  0.00           H
ATOM    800  CG  ASP A  53      88.110  53.570  49.920  1.00  0.00           C
ATOM    801  OD1 ASP A  53      89.280  53.460  50.340  1.00  0.00           O
ATOM    802  OD2 ASP A  53      87.430  54.610  50.090  1.00  0.00           O
ATOM    803  C   ASP A  53      85.830  53.730  47.580  1.00  0.00           C
ATOM    804  O   ASP A  53      86.050  53.610  46.390  1.00  0.00           O
ATOM    805  N   TYR A  54      85.260  54.870  48.080  1.00  0.00           N
ATOM    806  HN  TYR A  54      85.230  55.000  49.070  1.00  0.00           H
ATOM    807  CA  TYR A  54      84.880  56.100  47.420  1.00  0.00           C
ATOM    808  HA  TYR A  54      84.910  56.050  46.340  1.00  0.00           H
ATOM    809  CB  TYR A  54      83.430  56.480  47.740  1.00  0.00           C
ATOM    810  HB1 TYR A  54      83.250  57.520  47.400  1.00  0.00           H
ATOM    811  HB2 TYR A  54      83.210  56.430  48.820  1.00  0.00           H
ATOM    812  CG  TYR A  54      82.380  55.560  47.170  1.00  0.00           C
ATOM    813  CD1 TYR A  54      82.140  55.560  45.740  1.00  0.00           C
ATOM    814  HD1 TYR A  54      82.660  56.190  45.030  1.00  0.00           H
ATOM    815  CE1 TYR A  54      81.150  54.730  45.200  1.00  0.00           C
ATOM    816  HE1 TYR A  54      80.950  54.770  44.140  1.00  0.00           H
ATOM    817  CZ  TYR A  54      80.350  53.940  46.100  1.00  0.00           C
ATOM    818  OH  TYR A  54      79.350  53.050  45.570  1.00  0.00           O
ATOM    819  HH  TYR A  54      78.820  52.640  46.250  1.00  0.00           H
ATOM    820  CD2 TYR A  54      81.480  54.790  48.030  1.00  0.00           C
ATOM    821  HD2 TYR A  54      81.510  54.820  49.100  1.00  0.00           H
ATOM    822  CE2 TYR A  54      80.490  53.920  47.440  1.00  0.00           C
ATOM    823  HE2 TYR A  54      79.930  53.210  48.030  1.00  0.00           H
ATOM    824  C   TYR A  54      85.750  57.320  47.880  1.00  0.00           C
ATOM    825  O   TYR A  54      85.570  58.420  47.370  1.00  0.00           O
ATOM    826  N   SER A  55      86.680  57.130  48.810  1.00  0.00           N
ATOM    827  HN  SER A  55      86.940  56.220  49.120  1.00  0.00           H
ATOM    828  CA  SER A  55      87.470  58.160  49.500  1.00  0.00           C
ATOM    829  HA  SER A  55      86.800  58.740  50.130  1.00  0.00           H
ATOM    830  CB  SER A  55      88.360  57.520  50.650  1.00  0.00           C
ATOM    831  HB1 SER A  55      87.560  57.090  51.290  1.00  0.00           H
ATOM    832  HB2 SER A  55      88.990  58.260  51.190  1.00  0.00           H
ATOM    833  OG  SER A  55      89.270  56.560  50.130  1.00  0.00           O
ATOM    834  HG1 SER A  55      88.740  55.760  50.020  1.00  0.00           H
ATOM    835  C   SER A  55      88.210  59.110  48.600  1.00  0.00           C
ATOM    836  O   SER A  55      88.190  60.290  48.900  1.00  0.00           O
ATOM    837  N   ALA A  56      88.920  58.620  47.580  1.00  0.00           N
ATOM    838  HN  ALA A  56      88.700  57.660  47.390  1.00  0.00           H
ATOM    839  CA  ALA A  56      89.700  59.420  46.640  1.00  0.00           C
ATOM    840  HA  ALA A  56      90.430  59.940  47.240  1.00  0.00           H
ATOM    841  CB  ALA A  56      90.570  58.590  45.740  1.00  0.00           C
ATOM    842  HB1 ALA A  56      89.860  58.040  45.100  1.00  0.00           H
ATOM    843  HB2 ALA A  56      91.160  57.800  46.250  1.00  0.00           H
ATOM    844  HB3 ALA A  56      91.260  59.240  45.160  1.00  0.00           H
ATOM    845  C   ALA A  56      88.730  60.390  45.930  1.00  0.00           C
ATOM    846  O   ALA A  56      89.110  61.620  45.750  1.00  0.00           O
ATOM    847  N   LEU A  57      87.470  59.930  45.570  1.00  0.00           N
ATOM    848  HN  LEU A  57      87.320  58.960  45.720  1.00  0.00           H
ATOM    849  CA  LEU A  57      86.420  60.630  44.990  1.00  0.00           C
ATOM    850  HA  LEU A  57      86.770  61.350  44.270  1.00  0.00           H
ATOM    851  CB  LEU A  57      85.310  59.700  44.320  1.00  0.00           C
ATOM    852  HB1 LEU A  57      84.440  60.290  43.960  1.00  0.00           H
ATOM    853  HB2 LEU A  57      84.990  58.870  44.990  1.00  0.00           H
ATOM    854  CG  LEU A  57      86.010  59.090  43.050  1.00  0.00           C
ATOM    855  HG  LEU A  57      87.080  58.880  43.290  1.00  0.00           H
ATOM    856  CD1 LEU A  57      85.250  57.830  42.780  1.00  0.00           C
ATOM    857 1HD1 LEU A  57      84.170  57.930  42.530  1.00  0.00           H
ATOM    858 2HD1 LEU A  57      85.280  57.050  43.580  1.00  0.00           H
ATOM    859 3HD1 LEU A  57      85.690  57.300  41.910  1.00  0.00           H
ATOM    860  CD2 LEU A  57      85.990  60.000  41.840  1.00  0.00           C
ATOM    861 1HD2 LEU A  57      86.600  60.880  42.120  1.00  0.00           H
ATOM    862 2HD2 LEU A  57      84.940  60.330  41.660  1.00  0.00           H
ATOM    863 3HD2 LEU A  57      86.410  59.510  40.930  1.00  0.00           H
ATOM    864  C   LEU A  57      85.690  61.700  45.960  1.00  0.00           C
ATOM    865  O   LEU A  57      85.600  62.810  45.580  1.00  0.00           O
ATOM    866  N   LEU A  58      85.410  61.230  47.250  1.00  0.00           N
ATOM    867  HN  LEU A  58      85.570  60.260  47.400  1.00  0.00           H
ATOM    868  CA  LEU A  58      84.940  62.150  48.240  1.00  0.00           C
ATOM    869  HA  LEU A  58      84.070  62.650  47.850  1.00  0.00           H
ATOM    870  CB  LEU A  58      84.390  61.460  49.550  1.00  0.00           C
ATOM    871  HB1 LEU A  58      84.160  62.140  50.400  1.00  0.00           H
ATOM    872  HB2 LEU A  58      85.290  60.940  49.950  1.00  0.00           H
ATOM    873  CG  LEU A  58      83.420  60.330  49.380  1.00  0.00           C
ATOM    874  HG  LEU A  58      83.600  59.680  48.500  1.00  0.00           H
ATOM    875  CD1 LEU A  58      83.370  59.330  50.560  1.00  0.00           C
ATOM    876 1HD1 LEU A  58      84.360  58.830  50.710  1.00  0.00           H
ATOM    877 2HD1 LEU A  58      82.560  58.590  50.380  1.00  0.00           H
ATOM    878 3HD1 LEU A  58      83.010  59.850  51.470  1.00  0.00           H
ATOM    879  CD2 LEU A  58      81.940  60.670  49.190  1.00  0.00           C
ATOM    880 1HD2 LEU A  58      81.520  61.020  50.150  1.00  0.00           H
ATOM    881 2HD2 LEU A  58      81.400  59.760  48.850  1.00  0.00           H
ATOM    882 3HD2 LEU A  58      81.830  61.540  48.500  1.00  0.00           H
ATOM    883  C   LEU A  58      85.840  63.320  48.560  1.00  0.00           C
ATOM    884  O   LEU A  58      85.410  64.450  48.770  1.00  0.00           O
ATOM    885  N   CYS A  59      87.230  63.210  48.320  1.00  0.00           N
ATOM    886  HN  CYS A  59      87.660  62.330  48.150  1.00  0.00           H
ATOM    887  CA  CYS A  59      88.150  64.320  48.430  1.00  0.00           C
ATOM    888  HA  CYS A  59      88.040  64.960  49.290  1.00  0.00           H
ATOM    889  CB  CYS A  59      89.620  63.840  48.590  1.00  0.00           C
ATOM    890  HB1 CYS A  59      90.220  64.750  48.800  1.00  0.00           H
ATOM    891  HB2 CYS A  59      90.070  63.330  47.710  1.00  0.00           H
ATOM    892  SG  CYS A  59      89.700  62.810  50.140  1.00  0.00           S
ATOM    893  HG1 CYS A  59      89.190  61.700  49.630  1.00  0.00           H
ATOM    894  C   CYS A  59      88.000  65.310  47.210  1.00  0.00           C
ATOM    895  O   CYS A  59      88.220  66.550  47.280  1.00  0.00           O
ATOM    896  N   ARG A  60      87.630  64.750  46.020  1.00  0.00           N
ATOM    897  HN  ARG A  60      87.390  63.790  45.970  1.00  0.00           H
ATOM    898  CA  ARG A  60      87.520  65.590  44.830  1.00  0.00           C
ATOM    899  HA  ARG A  60      88.280  66.350  44.860  1.00  0.00           H
ATOM    900  CB  ARG A  60      87.790  64.700  43.620  1.00  0.00           C
ATOM    901  HB1 ARG A  60      87.170  63.780  43.610  1.00  0.00           H
ATOM    902  HB2 ARG A  60      88.870  64.460  43.690  1.00  0.00           H
ATOM    903  CG  ARG A  60      87.580  65.300  42.180  1.00  0.00           C
ATOM    904  HG1 ARG A  60      86.490  65.440  42.040  1.00  0.00           H
ATOM    905  HG2 ARG A  60      87.820  64.580  41.370  1.00  0.00           H
ATOM    906  CD  ARG A  60      88.470  66.470  41.940  1.00  0.00           C
ATOM    907  HD1 ARG A  60      89.480  66.020  42.070  1.00  0.00           H
ATOM    908  HD2 ARG A  60      88.370  67.330  42.640  1.00  0.00           H
ATOM    909  NE  ARG A  60      88.280  67.040  40.560  1.00  0.00           N
ATOM    910  HE  ARG A  60      88.900  66.730  39.840  1.00  0.00           H
ATOM    911  CZ  ARG A  60      87.290  67.920  40.320  1.00  0.00           C
ATOM    912  NH1 ARG A  60      86.460  68.430  41.230  1.00  0.00           N
ATOM    913 1HH1 ARG A  60      86.510  67.950  42.110  1.00  0.00           H
ATOM    914 2HH1 ARG A  60      85.570  68.750  40.920  1.00  0.00           H
ATOM    915  NH2 ARG A  60      87.120  68.460  39.140  1.00  0.00           N
ATOM    916 1HH2 ARG A  60      87.450  68.050  38.290  1.00  0.00           H
ATOM    917 2HH2 ARG A  60      86.250  68.940  39.050  1.00  0.00           H
ATOM    918  C   ARG A  60      86.240  66.360  44.570  1.00  0.00           C
ATOM    919  O   ARG A  60      86.210  67.330  43.820  1.00  0.00           O
ATOM    920  N   VAL A  61      85.210  66.050  45.310  1.00  0.00           N
ATOM    921  HN  VAL A  61      85.280  65.200  45.820  1.00  0.00           H
ATOM    922  CA  VAL A  61      84.060  66.850  45.610  1.00  0.00           C
ATOM    923  HA  VAL A  61      83.400  66.860  44.760  1.00  0.00           H
ATOM    924  CB  VAL A  61      83.210  66.230  46.690  1.00  0.00           C
ATOM    925  HB  VAL A  61      83.660  66.350  47.700  1.00  0.00           H
ATOM    926  CG1 VAL A  61      81.830  66.900  46.700  1.00  0.00           C
ATOM    927 1HG1 VAL A  61      81.690  67.880  47.200  1.00  0.00           H
ATOM    928 2HG1 VAL A  61      81.240  66.210  47.330  1.00  0.00           H
ATOM    929 3HG1 VAL A  61      81.340  66.830  45.700  1.00  0.00           H
ATOM    930  CG2 VAL A  61      83.030  64.710  46.310  1.00  0.00           C
ATOM    931 1HG2 VAL A  61      82.770  64.560  45.240  1.00  0.00           H
ATOM    932 2HG2 VAL A  61      82.230  64.310  46.970  1.00  0.00           H
ATOM    933 3HG2 VAL A  61      83.920  64.070  46.500  1.00  0.00           H
ATOM    934  C   VAL A  61      84.350  68.320  45.880  1.00  0.00           C
ATOM    935  O   VAL A  61      85.170  68.770  46.660  1.00  0.00           O
ATOM    936  N   THR A  62      83.650  69.110  45.030  1.00  0.00           N
ATOM    937  HN  THR A  62      82.990  68.700  44.410  1.00  0.00           H
ATOM    938  CA  THR A  62      83.740  70.550  45.100  1.00  0.00           C
ATOM    939  HA  THR A  62      84.110  70.890  46.060  1.00  0.00           H
ATOM    940  CB  THR A  62      84.660  71.180  44.020  1.00  0.00           C
ATOM    941  HB  THR A  62      85.600  70.580  44.050  1.00  0.00           H
ATOM    942  OG1 THR A  62      84.900  72.580  44.190  1.00  0.00           O
ATOM    943  HG1 THR A  62      85.390  72.850  44.970  1.00  0.00           H
ATOM    944  CG2 THR A  62      84.060  70.970  42.600  1.00  0.00           C
ATOM    945 1HG2 THR A  62      83.940  69.910  42.290  1.00  0.00           H
ATOM    946 2HG2 THR A  62      84.740  71.510  41.910  1.00  0.00           H
ATOM    947 3HG2 THR A  62      83.040  71.410  42.620  1.00  0.00           H
ATOM    948  C   THR A  62      82.290  70.990  44.950  1.00  0.00           C
ATOM    949  O   THR A  62      81.440  70.160  44.620  1.00  0.00           O
ATOM    950  N   LEU A  63      82.000  72.220  45.280  1.00  0.00           N
ATOM    951  HN  LEU A  63      82.600  72.840  45.780  1.00  0.00           H
ATOM    952  CA  LEU A  63      80.620  72.640  45.380  1.00  0.00           C
ATOM    953  HA  LEU A  63      80.040  71.900  45.890  1.00  0.00           H
ATOM    954  CB  LEU A  63      80.450  74.000  46.090  1.00  0.00           C
ATOM    955  HB1 LEU A  63      81.170  74.740  45.680  1.00  0.00           H
ATOM    956  HB2 LEU A  63      80.690  73.890  47.170  1.00  0.00           H
ATOM    957  CG  LEU A  63      79.040  74.780  46.060  1.00  0.00           C
ATOM    958  HG  LEU A  63      78.700  74.890  45.010  1.00  0.00           H
ATOM    959  CD1 LEU A  63      77.950  73.960  46.780  1.00  0.00           C
ATOM    960 1HD1 LEU A  63      78.240  73.660  47.810  1.00  0.00           H
ATOM    961 2HD1 LEU A  63      77.810  72.980  46.270  1.00  0.00           H
ATOM    962 3HD1 LEU A  63      77.010  74.530  46.940  1.00  0.00           H
ATOM    963  CD2 LEU A  63      79.080  76.210  46.650  1.00  0.00           C
ATOM    964 1HD2 LEU A  63      78.970  76.210  47.760  1.00  0.00           H
ATOM    965 2HD2 LEU A  63      78.240  76.780  46.210  1.00  0.00           H
ATOM    966 3HD2 LEU A  63      80.090  76.650  46.520  1.00  0.00           H
ATOM    967  C   LEU A  63      79.890  72.610  44.090  1.00  0.00           C
ATOM    968  O   LEU A  63      78.790  72.050  43.860  1.00  0.00           O
ATOM    969  N   GLY A  64      80.540  73.230  43.030  1.00  0.00           N
ATOM    970  HN  GLY A  64      81.400  73.590  43.380  1.00  0.00           H
ATOM    971  CA  GLY A  64      79.870  73.590  41.830  1.00  0.00           C
ATOM    972  HA1 GLY A  64      80.660  73.950  41.190  1.00  0.00           H
ATOM    973  HA2 GLY A  64      79.190  74.370  42.150  1.00  0.00           H
ATOM    974  C   GLY A  64      79.190  72.540  40.940  1.00  0.00           C
ATOM    975  O   GLY A  64      78.500  72.940  40.010  1.00  0.00           O
ATOM    976  N   ASP A  65      79.440  71.290  41.160  1.00  0.00           N
ATOM    977  HN  ASP A  65      80.090  70.930  41.820  1.00  0.00           H
ATOM    978  CA  ASP A  65      79.020  70.360  40.170  1.00  0.00           C
ATOM    979  HA  ASP A  65      78.780  70.660  39.160  1.00  0.00           H
ATOM    980  CB  ASP A  65      80.110  69.300  40.230  1.00  0.00           C
ATOM    981  HB1 ASP A  65      79.660  68.360  39.840  1.00  0.00           H
ATOM    982  HB2 ASP A  65      80.540  69.210  41.250  1.00  0.00           H
ATOM    983  CG  ASP A  65      81.270  69.690  39.290  1.00  0.00           C
ATOM    984  OD1 ASP A  65      81.850  70.780  39.410  1.00  0.00           O
ATOM    985  OD2 ASP A  65      81.740  68.760  38.610  1.00  0.00           O
ATOM    986  C   ASP A  65      77.630  69.850  40.630  1.00  0.00           C
ATOM    987  O   ASP A  65      76.870  69.400  39.730  1.00  0.00           O
ATOM    988  N   PHE A  66      77.220  70.030  41.930  1.00  0.00           N
ATOM    989  HN  PHE A  66      77.830  70.490  42.570  1.00  0.00           H
ATOM    990  CA  PHE A  66      75.970  69.710  42.520  1.00  0.00           C
ATOM    991  HA  PHE A  66      75.570  68.760  42.220  1.00  0.00           H
ATOM    992  CB  PHE A  66      75.880  69.890  44.120  1.00  0.00           C
ATOM    993  HB1 PHE A  66      74.800  69.810  44.350  1.00  0.00           H
ATOM    994  HB2 PHE A  66      76.280  70.900  44.360  1.00  0.00           H
ATOM    995  CG  PHE A  66      76.730  68.880  44.830  1.00  0.00           C
ATOM    996  CD1 PHE A  66      76.310  67.560  45.030  1.00  0.00           C
ATOM    997  HD1 PHE A  66      75.490  67.200  44.430  1.00  0.00           H
ATOM    998  CE1 PHE A  66      77.100  66.690  45.750  1.00  0.00           C
ATOM    999  HE1 PHE A  66      76.790  65.660  45.650  1.00  0.00           H
ATOM   1000  CZ  PHE A  66      78.200  67.170  46.450  1.00  0.00           C
ATOM   1001  HZ  PHE A  66      78.810  66.460  46.990  1.00  0.00           H
ATOM   1002  CD2 PHE A  66      77.840  69.340  45.560  1.00  0.00           C
ATOM   1003  HD2 PHE A  66      78.090  70.390  45.540  1.00  0.00           H
ATOM   1004  CE2 PHE A  66      78.550  68.500  46.350  1.00  0.00           C
ATOM   1005  HE2 PHE A  66      79.460  68.780  46.860  1.00  0.00           H
ATOM   1006  C   PHE A  66      74.950  70.600  41.890  1.00  0.00           C
ATOM   1007  O   PHE A  66      74.940  71.830  41.920  1.00  0.00           O
ATOM   1008  N   THR A  67      74.060  69.920  41.190  1.00  0.00           N
ATOM   1009  HN  THR A  67      74.230  68.970  40.970  1.00  0.00           H
ATOM   1010  CA  THR A  67      72.910  70.580  40.550  1.00  0.00           C
ATOM   1011  HA  THR A  67      72.910  71.650  40.690  1.00  0.00           H
ATOM   1012  CB  THR A  67      72.760  70.300  38.990  1.00  0.00           C
ATOM   1013  HB  THR A  67      72.260  69.330  38.770  1.00  0.00           H
ATOM   1014  OG1 THR A  67      74.030  70.260  38.320  1.00  0.00           O
ATOM   1015  HG1 THR A  67      74.590  69.770  38.920  1.00  0.00           H
ATOM   1016  CG2 THR A  67      71.960  71.500  38.440  1.00  0.00           C
ATOM   1017 1HG2 THR A  67      72.340  72.520  38.670  1.00  0.00           H
ATOM   1018 2HG2 THR A  67      70.950  71.480  38.910  1.00  0.00           H
ATOM   1019 3HG2 THR A  67      71.890  71.520  37.330  1.00  0.00           H
ATOM   1020  C   THR A  67      71.790  69.950  41.210  1.00  0.00           C
ATOM   1021  O   THR A  67      71.770  68.700  41.220  1.00  0.00           O
ATOM   1022  N   ILE A  68      70.880  70.700  41.820  1.00  0.00           N
ATOM   1023  HN  ILE A  68      70.910  71.690  41.950  1.00  0.00           H
ATOM   1024  CA  ILE A  68      69.670  70.100  42.420  1.00  0.00           C
ATOM   1025  HA  ILE A  68      69.600  69.020  42.430  1.00  0.00           H
ATOM   1026  CB  ILE A  68      69.650  70.320  43.950  1.00  0.00           C
ATOM   1027  HB  ILE A  68      69.340  71.330  44.300  1.00  0.00           H
ATOM   1028  CG2 ILE A  68      68.590  69.390  44.590  1.00  0.00           C
ATOM   1029 1HG2 ILE A  68      68.390  69.670  45.640  1.00  0.00           H
ATOM   1030 2HG2 ILE A  68      68.940  68.340  44.490  1.00  0.00           H
ATOM   1031 3HG2 ILE A  68      67.620  69.430  44.040  1.00  0.00           H
ATOM   1032  CG1 ILE A  68      71.120  70.150  44.520  1.00  0.00           C
ATOM   1033 1HG1 ILE A  68      71.770  70.960  44.130  1.00  0.00           H
ATOM   1034 2HG1 ILE A  68      71.480  69.180  44.130  1.00  0.00           H
ATOM   1035  CD  ILE A  68      71.200  70.250  46.020  1.00  0.00           C
ATOM   1036  HD1 ILE A  68      72.190  70.490  46.450  1.00  0.00           H
ATOM   1037  HD2 ILE A  68      70.820  69.270  46.400  1.00  0.00           H
ATOM   1038  HD3 ILE A  68      70.510  71.070  46.310  1.00  0.00           H
ATOM   1039  C   ILE A  68      68.480  70.810  41.820  1.00  0.00           C
ATOM   1040  O   ILE A  68      68.390  72.040  41.770  1.00  0.00           O
ATOM   1041  N   MET A  69      67.460  70.060  41.460  1.00  0.00           N
ATOM   1042  HN  MET A  69      67.530  69.070  41.520  1.00  0.00           H
ATOM   1043  CA  MET A  69      66.340  70.530  40.650  1.00  0.00           C
ATOM   1044  HA  MET A  69      66.550  71.580  40.520  1.00  0.00           H
ATOM   1045  CB  MET A  69      66.260  70.000  39.190  1.00  0.00           C
ATOM   1046  HB1 MET A  69      65.360  70.460  38.720  1.00  0.00           H
ATOM   1047  HB2 MET A  69      66.060  68.910  39.330  1.00  0.00           H
ATOM   1048  CG  MET A  69      67.470  70.100  38.280  1.00  0.00           C
ATOM   1049  HG1 MET A  69      67.800  71.150  38.450  1.00  0.00           H
ATOM   1050  HG2 MET A  69      67.210  70.060  37.200  1.00  0.00           H
ATOM   1051  SD  MET A  69      68.880  69.090  38.650  1.00  0.00           S
ATOM   1052  CE  MET A  69      69.580  68.950  36.910  1.00  0.00           C
ATOM   1053  HE1 MET A  69      69.670  69.900  36.340  1.00  0.00           H
ATOM   1054  HE2 MET A  69      68.970  68.290  36.250  1.00  0.00           H
ATOM   1055  HE3 MET A  69      70.580  68.490  36.830  1.00  0.00           H
ATOM   1056  C   MET A  69      65.010  70.310  41.380  1.00  0.00           C
ATOM   1057  O   MET A  69      64.680  69.210  41.920  1.00  0.00           O
ATOM   1058  N   SER A  70      64.250  71.420  41.470  1.00  0.00           N
ATOM   1059  HN  SER A  70      64.510  72.180  40.870  1.00  0.00           H
ATOM   1060  CA  SER A  70      62.960  71.610  42.230  1.00  0.00           C
ATOM   1061  HA  SER A  70      62.590  70.600  42.330  1.00  0.00           H
ATOM   1062  CB  SER A  70      63.060  72.410  43.550  1.00  0.00           C
ATOM   1063  HB1 SER A  70      63.570  73.360  43.310  1.00  0.00           H
ATOM   1064  HB2 SER A  70      63.840  71.950  44.190  1.00  0.00           H
ATOM   1065  OG  SER A  70      61.800  72.650  44.210  1.00  0.00           O
ATOM   1066  HG1 SER A  70      61.440  71.840  44.570  1.00  0.00           H
ATOM   1067  C   SER A  70      61.970  72.320  41.300  1.00  0.00           C
ATOM   1068  O   SER A  70      62.100  73.470  40.930  1.00  0.00           O
ATOM   1069  N   GLY A  71      60.860  71.630  40.870  1.00  0.00           N
ATOM   1070  HN  GLY A  71      60.560  70.760  41.260  1.00  0.00           H
ATOM   1071  CA  GLY A  71      60.030  72.210  39.870  1.00  0.00           C
ATOM   1072  HA1 GLY A  71      59.520  73.080  40.270  1.00  0.00           H
ATOM   1073  HA2 GLY A  71      59.260  71.500  39.600  1.00  0.00           H
ATOM   1074  C   GLY A  71      60.810  72.540  38.630  1.00  0.00           C
ATOM   1075  O   GLY A  71      61.650  71.870  38.060  1.00  0.00           O
ATOM   1076  N   ARG A  72      60.640  73.800  38.150  1.00  0.00           N
ATOM   1077  HN  ARG A  72      59.990  74.400  38.610  1.00  0.00           H
ATOM   1078  CA  ARG A  72      61.210  74.320  36.900  1.00  0.00           C
ATOM   1079  HA  ARG A  72      61.350  73.530  36.190  1.00  0.00           H
ATOM   1080  CB  ARG A  72      60.140  75.220  36.190  1.00  0.00           C
ATOM   1081  HB1 ARG A  72      60.530  75.560  35.210  1.00  0.00           H
ATOM   1082  HB2 ARG A  72      59.880  76.120  36.790  1.00  0.00           H
ATOM   1083  CG  ARG A  72      58.810  74.490  36.030  1.00  0.00           C
ATOM   1084  HG1 ARG A  72      58.070  75.010  35.390  1.00  0.00           H
ATOM   1085  HG2 ARG A  72      58.440  74.330  37.060  1.00  0.00           H
ATOM   1086  CD  ARG A  72      58.820  73.070  35.420  1.00  0.00           C
ATOM   1087  HD1 ARG A  72      59.260  72.390  36.180  1.00  0.00           H
ATOM   1088  HD2 ARG A  72      59.430  73.010  34.500  1.00  0.00           H
ATOM   1089  NE  ARG A  72      57.440  72.630  35.160  1.00  0.00           N
ATOM   1090  HE  ARG A  72      56.720  72.830  35.830  1.00  0.00           H
ATOM   1091  CZ  ARG A  72      57.190  71.520  34.450  1.00  0.00           C
ATOM   1092  NH1 ARG A  72      57.990  70.860  33.720  1.00  0.00           N
ATOM   1093 1HH1 ARG A  72      58.890  71.190  33.440  1.00  0.00           H
ATOM   1094 2HH1 ARG A  72      57.640  70.060  33.230  1.00  0.00           H
ATOM   1095  NH2 ARG A  72      56.030  70.900  34.740  1.00  0.00           N
ATOM   1096 1HH2 ARG A  72      55.400  71.290  35.410  1.00  0.00           H
ATOM   1097 2HH2 ARG A  72      55.970  69.910  34.730  1.00  0.00           H
ATOM   1098  C   ARG A  72      62.510  75.100  37.110  1.00  0.00           C
ATOM   1099  O   ARG A  72      62.950  75.710  36.120  1.00  0.00           O
ATOM   1100  N   MET A  73      63.090  75.010  38.250  1.00  0.00           N
ATOM   1101  HN  MET A  73      62.800  74.420  39.000  1.00  0.00           H
ATOM   1102  CA  MET A  73      64.360  75.730  38.560  1.00  0.00           C
ATOM   1103  HA  MET A  73      64.810  75.950  37.610  1.00  0.00           H
ATOM   1104  CB  MET A  73      64.160  77.110  39.190  1.00  0.00           C
ATOM   1105  HB1 MET A  73      63.760  77.760  38.390  1.00  0.00           H
ATOM   1106  HB2 MET A  73      65.120  77.540  39.540  1.00  0.00           H
ATOM   1107  CG  MET A  73      63.290  77.260  40.520  1.00  0.00           C
ATOM   1108  HG1 MET A  73      62.270  76.860  40.350  1.00  0.00           H
ATOM   1109  HG2 MET A  73      63.270  78.350  40.720  1.00  0.00           H
ATOM   1110  SD  MET A  73      63.900  76.590  42.090  1.00  0.00           S
ATOM   1111  CE  MET A  73      65.020  77.940  42.350  1.00  0.00           C
ATOM   1112  HE1 MET A  73      65.700  77.980  41.480  1.00  0.00           H
ATOM   1113  HE2 MET A  73      65.680  77.780  43.230  1.00  0.00           H
ATOM   1114  HE3 MET A  73      64.570  78.940  42.520  1.00  0.00           H
ATOM   1115  C   MET A  73      65.370  74.900  39.230  1.00  0.00           C
ATOM   1116  O   MET A  73      65.000  73.790  39.670  1.00  0.00           O
ATOM   1117  N   SER A  74      66.580  75.360  39.350  1.00  0.00           N
ATOM   1118  HN  SER A  74      66.920  76.210  38.940  1.00  0.00           H
ATOM   1119  CA  SER A  74      67.650  74.710  40.140  1.00  0.00           C
ATOM   1120  HA  SER A  74      67.270  73.760  40.490  1.00  0.00           H
ATOM   1121  CB  SER A  74      68.840  74.500  39.330  1.00  0.00           C
ATOM   1122  HB1 SER A  74      69.660  74.010  39.900  1.00  0.00           H
ATOM   1123  HB2 SER A  74      69.280  75.440  38.920  1.00  0.00           H
ATOM   1124  OG  SER A  74      68.510  73.590  38.250  1.00  0.00           O
ATOM   1125  HG1 SER A  74      67.750  73.980  37.820  1.00  0.00           H
ATOM   1126  C   SER A  74      68.000  75.460  41.350  1.00  0.00           C
ATOM   1127  O   SER A  74      68.030  76.700  41.250  1.00  0.00           O
ATOM   1128  N   LEU A  75      68.190  74.890  42.570  1.00  0.00           N
ATOM   1129  HN  LEU A  75      68.290  73.900  42.620  1.00  0.00           H
ATOM   1130  CA  LEU A  75      68.470  75.480  43.840  1.00  0.00           C
ATOM   1131  HA  LEU A  75      67.880  76.390  43.890  1.00  0.00           H
ATOM   1132  CB  LEU A  75      68.160  74.510  45.010  1.00  0.00           C
ATOM   1133  HB1 LEU A  75      68.450  74.920  46.000  1.00  0.00           H
ATOM   1134  HB2 LEU A  75      68.850  73.660  44.810  1.00  0.00           H
ATOM   1135  CG  LEU A  75      66.670  73.930  45.100  1.00  0.00           C
ATOM   1136  HG  LEU A  75      66.510  73.610  44.040  1.00  0.00           H
ATOM   1137  CD1 LEU A  75      66.620  72.850  46.160  1.00  0.00           C
ATOM   1138 1HD1 LEU A  75      66.320  73.200  47.170  1.00  0.00           H
ATOM   1139 2HD1 LEU A  75      67.500  72.190  46.300  1.00  0.00           H
ATOM   1140 3HD1 LEU A  75      65.740  72.210  45.900  1.00  0.00           H
ATOM   1141  CD2 LEU A  75      65.660  74.990  45.450  1.00  0.00           C
ATOM   1142 1HD2 LEU A  75      65.590  75.760  44.650  1.00  0.00           H
ATOM   1143 2HD2 LEU A  75      65.900  75.310  46.480  1.00  0.00           H
ATOM   1144 3HD2 LEU A  75      64.660  74.530  45.560  1.00  0.00           H
ATOM   1145  C   LEU A  75      70.000  75.850  43.860  1.00  0.00           C
ATOM   1146  O   LEU A  75      70.820  75.210  43.240  1.00  0.00           O
ATOM   1147  N   THR A  76      70.340  76.870  44.690  1.00  0.00           N
ATOM   1148  HN  THR A  76      69.620  77.250  45.270  1.00  0.00           H
ATOM   1149  CA  THR A  76      71.680  77.360  44.940  1.00  0.00           C
ATOM   1150  HA  THR A  76      72.340  77.160  44.100  1.00  0.00           H
ATOM   1151  CB  THR A  76      71.810  78.860  45.090  1.00  0.00           C
ATOM   1152  HB  THR A  76      71.040  79.110  45.850  1.00  0.00           H
ATOM   1153  OG1 THR A  76      71.350  79.380  43.800  1.00  0.00           O
ATOM   1154  HG1 THR A  76      70.450  79.060  43.690  1.00  0.00           H
ATOM   1155  CG2 THR A  76      73.170  79.460  45.440  1.00  0.00           C
ATOM   1156 1HG2 THR A  76      73.130  80.550  45.650  1.00  0.00           H
ATOM   1157 2HG2 THR A  76      73.800  79.310  44.540  1.00  0.00           H
ATOM   1158 3HG2 THR A  76      73.580  78.880  46.290  1.00  0.00           H
ATOM   1159  C   THR A  76      72.230  76.710  46.170  1.00  0.00           C
ATOM   1160  O   THR A  76      71.890  76.930  47.310  1.00  0.00           O
ATOM   1161  N   VAL A  77      73.100  75.720  45.970  1.00  0.00           N
ATOM   1162  HN  VAL A  77      73.420  75.540  45.040  1.00  0.00           H
ATOM   1163  CA  VAL A  77      73.730  74.940  47.050  1.00  0.00           C
ATOM   1164  HA  VAL A  77      72.970  74.780  47.810  1.00  0.00           H
ATOM   1165  CB  VAL A  77      74.310  73.610  46.520  1.00  0.00           C
ATOM   1166  HB  VAL A  77      75.310  73.650  46.050  1.00  0.00           H
ATOM   1167  CG1 VAL A  77      74.530  72.770  47.800  1.00  0.00           C
ATOM   1168 1HG1 VAL A  77      73.620  72.620  48.420  1.00  0.00           H
ATOM   1169 2HG1 VAL A  77      75.320  73.290  48.380  1.00  0.00           H
ATOM   1170 3HG1 VAL A  77      74.820  71.810  47.310  1.00  0.00           H
ATOM   1171  CG2 VAL A  77      73.280  72.900  45.630  1.00  0.00           C
ATOM   1172 1HG2 VAL A  77      72.340  72.830  46.230  1.00  0.00           H
ATOM   1173 2HG2 VAL A  77      73.600  71.840  45.550  1.00  0.00           H
ATOM   1174 3HG2 VAL A  77      73.110  73.490  44.710  1.00  0.00           H
ATOM   1175  C   VAL A  77      74.830  75.790  47.530  1.00  0.00           C
ATOM   1176  O   VAL A  77      75.750  76.230  46.850  1.00  0.00           O
ATOM   1177  N   VAL A  78      74.850  76.130  48.840  1.00  0.00           N
ATOM   1178  HN  VAL A  78      74.240  75.620  49.450  1.00  0.00           H
ATOM   1179  CA  VAL A  78      75.800  77.070  49.440  1.00  0.00           C
ATOM   1180  HA  VAL A  78      76.320  77.660  48.700  1.00  0.00           H
ATOM   1181  CB  VAL A  78      75.110  78.020  50.310  1.00  0.00           C
ATOM   1182  HB  VAL A  78      74.730  77.460  51.190  1.00  0.00           H
ATOM   1183  CG1 VAL A  78      76.160  78.940  51.040  1.00  0.00           C
ATOM   1184 1HG1 VAL A  78      76.780  79.520  50.320  1.00  0.00           H
ATOM   1185 2HG1 VAL A  78      76.790  78.390  51.770  1.00  0.00           H
ATOM   1186 3HG1 VAL A  78      75.700  79.800  51.590  1.00  0.00           H
ATOM   1187  CG2 VAL A  78      73.990  78.730  49.490  1.00  0.00           C
ATOM   1188 1HG2 VAL A  78      73.410  79.370  50.190  1.00  0.00           H
ATOM   1189 2HG2 VAL A  78      73.300  77.940  49.130  1.00  0.00           H
ATOM   1190 3HG2 VAL A  78      74.340  79.360  48.640  1.00  0.00           H
ATOM   1191  C   VAL A  78      76.880  76.300  50.090  1.00  0.00           C
ATOM   1192  O   VAL A  78      78.040  76.700  49.980  1.00  0.00           O
ATOM   1193  N   SER A  79      76.580  75.150  50.670  1.00  0.00           N
ATOM   1194  HN  SER A  79      75.640  74.830  50.550  1.00  0.00           H
ATOM   1195  CA  SER A  79      77.530  74.490  51.530  1.00  0.00           C
ATOM   1196  HA  SER A  79      78.540  74.620  51.160  1.00  0.00           H
ATOM   1197  CB  SER A  79      77.600  75.080  53.050  1.00  0.00           C
ATOM   1198  HB1 SER A  79      76.560  75.140  53.440  1.00  0.00           H
ATOM   1199  HB2 SER A  79      77.970  76.120  53.100  1.00  0.00           H
ATOM   1200  OG  SER A  79      78.330  74.240  53.910  1.00  0.00           O
ATOM   1201  HG1 SER A  79      79.220  74.580  53.810  1.00  0.00           H
ATOM   1202  C   SER A  79      77.220  73.020  51.470  1.00  0.00           C
ATOM   1203  O   SER A  79      76.150  72.620  51.100  1.00  0.00           O
ATOM   1204  N   TYR A  80      78.220  72.070  51.820  1.00  0.00           N
ATOM   1205  HN  TYR A  80      79.070  72.460  52.190  1.00  0.00           H
ATOM   1206  CA  TYR A  80      77.920  70.660  51.880  1.00  0.00           C
ATOM   1207  HA  TYR A  80      76.950  70.540  52.330  1.00  0.00           H
ATOM   1208  CB  TYR A  80      78.010  70.030  50.450  1.00  0.00           C
ATOM   1209  HB1 TYR A  80      77.480  70.650  49.700  1.00  0.00           H
ATOM   1210  HB2 TYR A  80      77.420  69.090  50.560  1.00  0.00           H
ATOM   1211  CG  TYR A  80      79.440  69.840  49.920  1.00  0.00           C
ATOM   1212  CD1 TYR A  80      80.020  70.780  49.120  1.00  0.00           C
ATOM   1213  HD1 TYR A  80      79.480  71.720  49.070  1.00  0.00           H
ATOM   1214  CE1 TYR A  80      81.350  70.720  48.750  1.00  0.00           C
ATOM   1215  HE1 TYR A  80      81.850  71.560  48.290  1.00  0.00           H
ATOM   1216  CZ  TYR A  80      82.070  69.540  49.100  1.00  0.00           C
ATOM   1217  OH  TYR A  80      83.430  69.400  48.800  1.00  0.00           O
ATOM   1218  HH  TYR A  80      83.640  68.570  49.230  1.00  0.00           H
ATOM   1219  CD2 TYR A  80      80.240  68.700  50.340  1.00  0.00           C
ATOM   1220  HD2 TYR A  80      79.730  67.910  50.870  1.00  0.00           H
ATOM   1221  CE2 TYR A  80      81.470  68.560  49.850  1.00  0.00           C
ATOM   1222  HE2 TYR A  80      82.150  67.770  50.140  1.00  0.00           H
ATOM   1223  C   TYR A  80      78.820  69.950  52.830  1.00  0.00           C
ATOM   1224  O   TYR A  80      79.900  70.420  53.270  1.00  0.00           O
ATOM   1225  N   GLN A  81      78.370  68.800  53.210  1.00  0.00           N
ATOM   1226  HN  GLN A  81      77.420  68.540  53.020  1.00  0.00           H
ATOM   1227  CA  GLN A  81      79.210  67.880  54.020  1.00  0.00           C
ATOM   1228  HA  GLN A  81      80.250  67.980  53.760  1.00  0.00           H
ATOM   1229  CB  GLN A  81      78.970  68.030  55.580  1.00  0.00           C
ATOM   1230  HB1 GLN A  81      79.270  69.060  55.840  1.00  0.00           H
ATOM   1231  HB2 GLN A  81      79.620  67.370  56.190  1.00  0.00           H
ATOM   1232  CG  GLN A  81      77.450  67.850  56.010  1.00  0.00           C
ATOM   1233  HG1 GLN A  81      77.100  66.800  55.930  1.00  0.00           H
ATOM   1234  HG2 GLN A  81      76.820  68.590  55.470  1.00  0.00           H
ATOM   1235  CD  GLN A  81      77.220  68.240  57.450  1.00  0.00           C
ATOM   1236  OE1 GLN A  81      76.130  68.380  58.050  1.00  0.00           O
ATOM   1237  NE2 GLN A  81      78.330  68.490  58.190  1.00  0.00           N
ATOM   1238 1HE2 GLN A  81      79.270  68.260  57.920  1.00  0.00           H
ATOM   1239 2HE2 GLN A  81      78.250  68.580  59.180  1.00  0.00           H
ATOM   1240  C   GLN A  81      78.840  66.480  53.630  1.00  0.00           C
ATOM   1241  O   GLN A  81      77.780  66.100  53.050  1.00  0.00           O
ATOM   1242  N   MET A  82      79.720  65.590  54.090  1.00  0.00           N
ATOM   1243  HN  MET A  82      80.590  65.830  54.500  1.00  0.00           H
ATOM   1244  CA  MET A  82      79.460  64.170  54.180  1.00  0.00           C
ATOM   1245  HA  MET A  82      78.510  64.050  53.680  1.00  0.00           H
ATOM   1246  CB  MET A  82      80.610  63.350  53.560  1.00  0.00           C
ATOM   1247  HB1 MET A  82      80.250  62.330  53.790  1.00  0.00           H
ATOM   1248  HB2 MET A  82      81.590  63.650  54.000  1.00  0.00           H
ATOM   1249  CG  MET A  82      80.800  63.450  52.050  1.00  0.00           C
ATOM   1250  HG1 MET A  82      79.770  63.140  51.780  1.00  0.00           H
ATOM   1251  HG2 MET A  82      81.370  62.590  51.660  1.00  0.00           H
ATOM   1252  SD  MET A  82      81.560  65.040  51.450  1.00  0.00           S
ATOM   1253  CE  MET A  82      81.820  64.500  49.740  1.00  0.00           C
ATOM   1254  HE1 MET A  82      82.850  64.690  49.370  1.00  0.00           H
ATOM   1255  HE2 MET A  82      81.120  64.970  49.010  1.00  0.00           H
ATOM   1256  HE3 MET A  82      81.710  63.400  49.670  1.00  0.00           H
ATOM   1257  C   MET A  82      79.170  63.720  55.640  1.00  0.00           C
ATOM   1258  O   MET A  82      79.720  64.220  56.570  1.00  0.00           O
ATOM   1259  N   GLN A  83      78.170  62.830  55.700  1.00  0.00           N
ATOM   1260  HN  GLN A  83      77.560  62.630  54.940  1.00  0.00           H
ATOM   1261  CA  GLN A  83      77.670  62.290  56.950  1.00  0.00           C
ATOM   1262  HA  GLN A  83      78.530  62.340  57.600  1.00  0.00           H
ATOM   1263  CB  GLN A  83      76.360  63.050  57.420  1.00  0.00           C
ATOM   1264  HB1 GLN A  83      75.870  62.350  58.120  1.00  0.00           H
ATOM   1265  HB2 GLN A  83      75.700  63.210  56.540  1.00  0.00           H
ATOM   1266  CG  GLN A  83      76.630  64.330  58.140  1.00  0.00           C
ATOM   1267  HG1 GLN A  83      75.650  64.660  58.530  1.00  0.00           H
ATOM   1268  HG2 GLN A  83      76.910  65.150  57.430  1.00  0.00           H
ATOM   1269  CD  GLN A  83      77.620  64.300  59.340  1.00  0.00           C
ATOM   1270  OE1 GLN A  83      77.830  63.320  60.070  1.00  0.00           O
ATOM   1271  NE2 GLN A  83      78.210  65.510  59.630  1.00  0.00           N
ATOM   1272 1HE2 GLN A  83      78.770  65.550  60.450  1.00  0.00           H
ATOM   1273 2HE2 GLN A  83      78.070  66.320  59.070  1.00  0.00           H
ATOM   1274  C   GLN A  83      77.300  60.800  56.790  1.00  0.00           C
ATOM   1275  O   GLN A  83      76.280  60.490  56.180  1.00  0.00           O
ATOM   1276  N   GLY A  84      78.150  59.870  57.260  1.00  0.00           N
ATOM   1277  HN  GLY A  84      78.940  60.180  57.780  1.00  0.00           H
ATOM   1278  CA  GLY A  84      77.980  58.460  56.860  1.00  0.00           C
ATOM   1279  HA1 GLY A  84      77.090  58.030  57.310  1.00  0.00           H
ATOM   1280  HA2 GLY A  84      78.840  57.890  57.180  1.00  0.00           H
ATOM   1281  C   GLY A  84      77.940  58.240  55.370  1.00  0.00           C
ATOM   1282  O   GLY A  84      78.650  58.790  54.560  1.00  0.00           O
ATOM   1283  N   CYS A  85      76.910  57.410  54.950  1.00  0.00           N
ATOM   1284  HN  CYS A  85      76.310  57.090  55.680  1.00  0.00           H
ATOM   1285  CA  CYS A  85      76.620  57.070  53.600  1.00  0.00           C
ATOM   1286  HA  CYS A  85      77.550  56.970  53.070  1.00  0.00           H
ATOM   1287  CB  CYS A  85      76.070  55.610  53.490  1.00  0.00           C
ATOM   1288  HB1 CYS A  85      75.540  55.390  52.540  1.00  0.00           H
ATOM   1289  HB2 CYS A  85      75.310  55.480  54.290  1.00  0.00           H
ATOM   1290  SG  CYS A  85      77.420  54.380  53.740  1.00  0.00           S
ATOM   1291  HG1 CYS A  85      77.830  54.300  52.480  1.00  0.00           H
ATOM   1292  C   CYS A  85      75.660  58.090  52.980  1.00  0.00           C
ATOM   1293  O   CYS A  85      74.850  57.770  52.140  1.00  0.00           O
ATOM   1294  N   GLN A  86      75.720  59.380  53.410  1.00  0.00           N
ATOM   1295  HN  GLN A  86      76.380  59.650  54.120  1.00  0.00           H
ATOM   1296  CA  GLN A  86      74.860  60.420  52.970  1.00  0.00           C
ATOM   1297  HA  GLN A  86      74.260  60.180  52.100  1.00  0.00           H
ATOM   1298  CB  GLN A  86      73.810  60.770  54.080  1.00  0.00           C
ATOM   1299  HB1 GLN A  86      73.240  61.640  53.700  1.00  0.00           H
ATOM   1300  HB2 GLN A  86      74.240  61.250  54.980  1.00  0.00           H
ATOM   1301  CG  GLN A  86      72.940  59.550  54.460  1.00  0.00           C
ATOM   1302  HG1 GLN A  86      73.480  58.690  54.910  1.00  0.00           H
ATOM   1303  HG2 GLN A  86      72.480  59.200  53.510  1.00  0.00           H
ATOM   1304  CD  GLN A  86      71.850  59.960  55.450  1.00  0.00           C
ATOM   1305  OE1 GLN A  86      72.150  60.550  56.470  1.00  0.00           O
ATOM   1306  NE2 GLN A  86      70.630  59.680  55.110  1.00  0.00           N
ATOM   1307 1HE2 GLN A  86      69.810  59.880  55.650  1.00  0.00           H
ATOM   1308 2HE2 GLN A  86      70.410  59.130  54.310  1.00  0.00           H
ATOM   1309  C   GLN A  86      75.680  61.660  52.820  1.00  0.00           C
ATOM   1310  O   GLN A  86      76.750  61.850  53.330  1.00  0.00           O
ATOM   1311  N   LEU A  87      75.170  62.510  52.000  1.00  0.00           N
ATOM   1312  HN  LEU A  87      74.430  62.210  51.400  1.00  0.00           H
ATOM   1313  CA  LEU A  87      75.560  63.950  51.780  1.00  0.00           C
ATOM   1314  HA  LEU A  87      76.510  64.160  52.260  1.00  0.00           H
ATOM   1315  CB  LEU A  87      75.670  64.340  50.300  1.00  0.00           C
ATOM   1316  HB1 LEU A  87      75.700  65.450  50.210  1.00  0.00           H
ATOM   1317  HB2 LEU A  87      74.730  64.000  49.810  1.00  0.00           H
ATOM   1318  CG  LEU A  87      76.760  63.710  49.440  1.00  0.00           C
ATOM   1319  HG  LEU A  87      76.990  62.770  49.980  1.00  0.00           H
ATOM   1320  CD1 LEU A  87      76.210  63.450  48.040  1.00  0.00           C
ATOM   1321 1HD1 LEU A  87      75.380  62.720  48.150  1.00  0.00           H
ATOM   1322 2HD1 LEU A  87      77.010  62.870  47.530  1.00  0.00           H
ATOM   1323 3HD1 LEU A  87      75.990  64.410  47.530  1.00  0.00           H
ATOM   1324  CD2 LEU A  87      77.990  64.660  49.370  1.00  0.00           C
ATOM   1325 1HD2 LEU A  87      78.860  64.290  48.780  1.00  0.00           H
ATOM   1326 2HD2 LEU A  87      78.290  64.850  50.420  1.00  0.00           H
ATOM   1327 3HD2 LEU A  87      77.680  65.600  48.870  1.00  0.00           H
ATOM   1328  C   LEU A  87      74.470  64.820  52.420  1.00  0.00           C
ATOM   1329  O   LEU A  87      73.320  64.450  52.340  1.00  0.00           O
ATOM   1330  N   VAL A  88      74.880  65.980  52.990  1.00  0.00           N
ATOM   1331  HN  VAL A  88      75.840  66.220  52.970  1.00  0.00           H
ATOM   1332  CA  VAL A  88      74.000  67.070  53.420  1.00  0.00           C
ATOM   1333  HA  VAL A  88      73.030  66.780  53.050  1.00  0.00           H
ATOM   1334  CB  VAL A  88      73.890  67.290  54.930  1.00  0.00           C
ATOM   1335  HB  VAL A  88      74.790  67.820  55.300  1.00  0.00           H
ATOM   1336  CG1 VAL A  88      72.690  68.260  55.250  1.00  0.00           C
ATOM   1337 1HG1 VAL A  88      72.530  68.170  56.340  1.00  0.00           H
ATOM   1338 2HG1 VAL A  88      71.710  68.100  54.760  1.00  0.00           H
ATOM   1339 3HG1 VAL A  88      72.940  69.320  55.010  1.00  0.00           H
ATOM   1340  CG2 VAL A  88      73.840  65.910  55.670  1.00  0.00           C
ATOM   1341 1HG2 VAL A  88      73.590  66.110  56.730  1.00  0.00           H
ATOM   1342 2HG2 VAL A  88      74.830  65.400  55.630  1.00  0.00           H
ATOM   1343 3HG2 VAL A  88      73.200  65.170  55.130  1.00  0.00           H
ATOM   1344  C   VAL A  88      74.270  68.330  52.730  1.00  0.00           C
ATOM   1345  O   VAL A  88      75.420  68.760  52.770  1.00  0.00           O
ATOM   1346  N   LEU A  89      73.320  68.880  52.040  1.00  0.00           N
ATOM   1347  HN  LEU A  89      72.400  68.500  52.070  1.00  0.00           H
ATOM   1348  CA  LEU A  89      73.610  70.030  51.200  1.00  0.00           C
ATOM   1349  HA  LEU A  89      74.670  70.260  51.220  1.00  0.00           H
ATOM   1350  CB  LEU A  89      73.130  69.700  49.810  1.00  0.00           C
ATOM   1351  HB1 LEU A  89      73.490  70.550  49.190  1.00  0.00           H
ATOM   1352  HB2 LEU A  89      72.050  69.440  49.780  1.00  0.00           H
ATOM   1353  CG  LEU A  89      74.020  68.520  49.110  1.00  0.00           C
ATOM   1354  HG  LEU A  89      75.000  68.470  49.640  1.00  0.00           H
ATOM   1355  CD1 LEU A  89      73.210  67.200  49.230  1.00  0.00           C
ATOM   1356 1HD1 LEU A  89      73.810  66.420  48.710  1.00  0.00           H
ATOM   1357 2HD1 LEU A  89      72.230  67.330  48.730  1.00  0.00           H
ATOM   1358 3HD1 LEU A  89      73.080  66.730  50.230  1.00  0.00           H
ATOM   1359  CD2 LEU A  89      74.210  68.750  47.650  1.00  0.00           C
ATOM   1360 1HD2 LEU A  89      74.810  69.680  47.520  1.00  0.00           H
ATOM   1361 2HD2 LEU A  89      73.230  68.810  47.130  1.00  0.00           H
ATOM   1362 3HD2 LEU A  89      74.700  67.980  47.020  1.00  0.00           H
ATOM   1363  C   LEU A  89      72.890  71.210  51.770  1.00  0.00           C
ATOM   1364  O   LEU A  89      71.750  71.080  52.280  1.00  0.00           O
ATOM   1365  N   THR A  90      73.470  72.450  51.820  1.00  0.00           N
ATOM   1366  HN  THR A  90      74.390  72.550  51.440  1.00  0.00           H
ATOM   1367  CA  THR A  90      72.810  73.600  52.450  1.00  0.00           C
ATOM   1368  HA  THR A  90      71.890  73.300  52.930  1.00  0.00           H
ATOM   1369  CB  THR A  90      73.760  74.260  53.450  1.00  0.00           C
ATOM   1370  HB  THR A  90      74.710  74.380  52.880  1.00  0.00           H
ATOM   1371  OG1 THR A  90      74.020  73.590  54.720  1.00  0.00           O
ATOM   1372  HG1 THR A  90      74.610  72.880  54.500  1.00  0.00           H
ATOM   1373  CG2 THR A  90      73.290  75.680  53.880  1.00  0.00           C
ATOM   1374 1HG2 THR A  90      72.420  75.590  54.570  1.00  0.00           H
ATOM   1375 2HG2 THR A  90      72.970  76.250  52.990  1.00  0.00           H
ATOM   1376 3HG2 THR A  90      74.150  76.210  54.340  1.00  0.00           H
ATOM   1377  C   THR A  90      72.390  74.490  51.310  1.00  0.00           C
ATOM   1378  O   THR A  90      73.260  75.020  50.610  1.00  0.00           O
ATOM   1379  N   VAL A  91      71.130  74.670  51.100  1.00  0.00           N
ATOM   1380  HN  VAL A  91      70.420  74.250  51.650  1.00  0.00           H
ATOM   1381  CA  VAL A  91      70.610  75.470  50.000  1.00  0.00           C
ATOM   1382  HA  VAL A  91      71.430  75.770  49.360  1.00  0.00           H
ATOM   1383  CB  VAL A  91      69.540  74.710  49.200  1.00  0.00           C
ATOM   1384  HB  VAL A  91      69.230  75.390  48.380  1.00  0.00           H
ATOM   1385  CG1 VAL A  91      70.060  73.500  48.470  1.00  0.00           C
ATOM   1386 1HG1 VAL A  91      69.110  73.110  48.040  1.00  0.00           H
ATOM   1387 2HG1 VAL A  91      70.530  72.880  49.260  1.00  0.00           H
ATOM   1388 3HG1 VAL A  91      70.830  73.780  47.730  1.00  0.00           H
ATOM   1389  CG2 VAL A  91      68.260  74.350  50.030  1.00  0.00           C
ATOM   1390 1HG2 VAL A  91      68.480  73.620  50.840  1.00  0.00           H
ATOM   1391 2HG2 VAL A  91      67.590  73.820  49.320  1.00  0.00           H
ATOM   1392 3HG2 VAL A  91      67.780  75.300  50.380  1.00  0.00           H
ATOM   1393  C   VAL A  91      70.180  76.820  50.590  1.00  0.00           C
ATOM   1394  O   VAL A  91      69.860  76.900  51.800  1.00  0.00           O
ATOM   1395  N   SER A  92      70.210  77.940  49.810  1.00  0.00           N
ATOM   1396  HN  SER A  92      70.530  77.800  48.880  1.00  0.00           H
ATOM   1397  CA  SER A  92      69.760  79.260  50.240  1.00  0.00           C
ATOM   1398  HA  SER A  92      70.360  79.480  51.110  1.00  0.00           H
ATOM   1399  CB  SER A  92      70.140  80.270  49.170  1.00  0.00           C
ATOM   1400  HB1 SER A  92      71.240  80.140  49.090  1.00  0.00           H
ATOM   1401  HB2 SER A  92      69.890  81.320  49.420  1.00  0.00           H
ATOM   1402  OG  SER A  92      69.630  80.050  47.840  1.00  0.00           O
ATOM   1403  HG1 SER A  92      69.970  80.840  47.410  1.00  0.00           H
ATOM   1404  C   SER A  92      68.300  79.530  50.550  1.00  0.00           C
ATOM   1405  O   SER A  92      67.850  80.340  51.330  1.00  0.00           O
ATOM   1406  N   LEU A  93      67.450  78.760  49.880  1.00  0.00           N
ATOM   1407  HN  LEU A  93      67.940  78.120  49.290  1.00  0.00           H
ATOM   1408  CA  LEU A  93      66.050  78.800  50.030  1.00  0.00           C
ATOM   1409  HA  LEU A  93      65.670  79.780  50.270  1.00  0.00           H
ATOM   1410  CB  LEU A  93      65.360  78.440  48.720  1.00  0.00           C
ATOM   1411  HB1 LEU A  93      64.270  78.360  48.930  1.00  0.00           H
ATOM   1412  HB2 LEU A  93      65.630  77.450  48.280  1.00  0.00           H
ATOM   1413  CG  LEU A  93      65.520  79.340  47.480  1.00  0.00           C
ATOM   1414  HG  LEU A  93      66.590  79.370  47.160  1.00  0.00           H
ATOM   1415  CD1 LEU A  93      64.830  78.650  46.200  1.00  0.00           C
ATOM   1416 1HD1 LEU A  93      64.660  79.530  45.560  1.00  0.00           H
ATOM   1417 2HD1 LEU A  93      63.860  78.160  46.460  1.00  0.00           H
ATOM   1418 3HD1 LEU A  93      65.510  77.830  45.890  1.00  0.00           H
ATOM   1419  CD2 LEU A  93      65.170  80.780  47.840  1.00  0.00           C
ATOM   1420 1HD2 LEU A  93      66.000  81.110  48.500  1.00  0.00           H
ATOM   1421 2HD2 LEU A  93      64.130  80.890  48.210  1.00  0.00           H
ATOM   1422 3HD2 LEU A  93      65.230  81.370  46.900  1.00  0.00           H
ATOM   1423  C   LEU A  93      65.520  77.890  51.130  1.00  0.00           C
ATOM   1424  O   LEU A  93      66.100  76.830  51.340  1.00  0.00           O
ATOM   1425  N   GLN A  94      64.320  78.200  51.680  1.00  0.00           N
ATOM   1426  HN  GLN A  94      63.860  79.070  51.470  1.00  0.00           H
ATOM   1427  CA  GLN A  94      63.650  77.350  52.620  1.00  0.00           C
ATOM   1428  HA  GLN A  94      64.270  76.520  52.910  1.00  0.00           H
ATOM   1429  CB  GLN A  94      63.410  78.010  54.000  1.00  0.00           C
ATOM   1430  HB1 GLN A  94      64.420  78.130  54.460  1.00  0.00           H
ATOM   1431  HB2 GLN A  94      62.930  77.300  54.710  1.00  0.00           H
ATOM   1432  CG  GLN A  94      62.580  79.280  54.010  1.00  0.00           C
ATOM   1433  HG1 GLN A  94      62.450  79.740  55.020  1.00  0.00           H
ATOM   1434  HG2 GLN A  94      61.540  79.020  53.720  1.00  0.00           H
ATOM   1435  CD  GLN A  94      63.150  80.390  53.060  1.00  0.00           C
ATOM   1436  OE1 GLN A  94      62.650  80.440  51.940  1.00  0.00           O
ATOM   1437  NE2 GLN A  94      64.140  81.180  53.470  1.00  0.00           N
ATOM   1438 1HE2 GLN A  94      64.590  81.730  52.770  1.00  0.00           H
ATOM   1439 2HE2 GLN A  94      64.510  81.050  54.390  1.00  0.00           H
ATOM   1440  C   GLN A  94      62.330  76.800  52.020  1.00  0.00           C
ATOM   1441  O   GLN A  94      61.540  77.500  51.430  1.00  0.00           O
ATOM   1442  N   ASN A  95      62.250  75.450  52.010  1.00  0.00           N
ATOM   1443  HN  ASN A  95      62.980  74.840  52.300  1.00  0.00           H
ATOM   1444  CA  ASN A  95      61.080  74.810  51.400  1.00  0.00           C
ATOM   1445  HA  ASN A  95      60.980  75.110  50.360  1.00  0.00           H
ATOM   1446  CB  ASN A  95      61.470  73.310  51.310  1.00  0.00           C
ATOM   1447  HB1 ASN A  95      61.720  72.990  52.340  1.00  0.00           H
ATOM   1448  HB2 ASN A  95      62.360  73.270  50.650  1.00  0.00           H
ATOM   1449  CG  ASN A  95      60.410  72.410  50.650  1.00  0.00           C
ATOM   1450  OD1 ASN A  95      59.390  72.760  50.120  1.00  0.00           O
ATOM   1451  ND2 ASN A  95      60.750  71.110  50.530  1.00  0.00           N
ATOM   1452 1HD2 ASN A  95      60.120  70.550  49.990  1.00  0.00           H
ATOM   1453 2HD2 ASN A  95      61.530  70.780  51.060  1.00  0.00           H
ATOM   1454  C   ASN A  95      59.810  75.060  52.250  1.00  0.00           C
ATOM   1455  O   ASN A  95      59.830  74.760  53.460  1.00  0.00           O
ATOM   1456  N   PRO A  96      58.660  75.670  51.750  1.00  0.00           N
ATOM   1457  CD  PRO A  96      58.650  76.080  50.310  1.00  0.00           C
ATOM   1458  HD1 PRO A  96      58.830  75.300  49.550  1.00  0.00           H
ATOM   1459  HD2 PRO A  96      59.290  76.990  50.230  1.00  0.00           H
ATOM   1460  CA  PRO A  96      57.530  76.200  52.600  1.00  0.00           C
ATOM   1461  HA  PRO A  96      57.820  76.520  53.590  1.00  0.00           H
ATOM   1462  CB  PRO A  96      56.840  77.110  51.600  1.00  0.00           C
ATOM   1463  HB1 PRO A  96      57.150  78.170  51.730  1.00  0.00           H
ATOM   1464  HB2 PRO A  96      55.750  77.200  51.830  1.00  0.00           H
ATOM   1465  CG  PRO A  96      57.170  76.550  50.230  1.00  0.00           C
ATOM   1466  HG1 PRO A  96      56.440  75.820  49.810  1.00  0.00           H
ATOM   1467  HG2 PRO A  96      57.150  77.420  49.540  1.00  0.00           H
ATOM   1468  C   PRO A  96      56.650  75.050  53.060  1.00  0.00           C
ATOM   1469  O   PRO A  96      55.910  75.140  54.050  1.00  0.00           O
ATOM   1470  N   TYR A  97      56.690  73.940  52.400  1.00  0.00           N
ATOM   1471  HN  TYR A  97      57.390  73.880  51.690  1.00  0.00           H
ATOM   1472  CA  TYR A  97      55.840  72.790  52.590  1.00  0.00           C
ATOM   1473  HA  TYR A  97      54.960  73.240  53.020  1.00  0.00           H
ATOM   1474  CB  TYR A  97      55.530  72.080  51.240  1.00  0.00           C
ATOM   1475  HB1 TYR A  97      54.900  71.180  51.380  1.00  0.00           H
ATOM   1476  HB2 TYR A  97      56.550  71.740  50.950  1.00  0.00           H
ATOM   1477  CG  TYR A  97      55.030  72.890  50.130  1.00  0.00           C
ATOM   1478  CD1 TYR A  97      53.620  73.030  50.150  1.00  0.00           C
ATOM   1479  HD1 TYR A  97      53.050  72.690  51.000  1.00  0.00           H
ATOM   1480  CE1 TYR A  97      52.950  73.660  49.120  1.00  0.00           C
ATOM   1481  HE1 TYR A  97      51.880  73.760  49.090  1.00  0.00           H
ATOM   1482  CZ  TYR A  97      53.690  74.140  48.050  1.00  0.00           C
ATOM   1483  OH  TYR A  97      52.990  74.860  47.080  1.00  0.00           O
ATOM   1484  HH  TYR A  97      53.570  75.560  46.760  1.00  0.00           H
ATOM   1485  CD2 TYR A  97      55.740  73.330  48.980  1.00  0.00           C
ATOM   1486  HD2 TYR A  97      56.820  73.240  48.940  1.00  0.00           H
ATOM   1487  CE2 TYR A  97      55.090  73.980  47.980  1.00  0.00           C
ATOM   1488  HE2 TYR A  97      55.620  74.190  47.060  1.00  0.00           H
ATOM   1489  C   TYR A  97      56.360  71.720  53.560  1.00  0.00           C
ATOM   1490  O   TYR A  97      55.760  70.700  53.790  1.00  0.00           O
ATOM   1491  N   THR A  98      57.560  71.930  54.130  1.00  0.00           N
ATOM   1492  HN  THR A  98      57.950  72.830  54.000  1.00  0.00           H
ATOM   1493  CA  THR A  98      58.220  71.030  55.100  1.00  0.00           C
ATOM   1494  HA  THR A  98      58.590  70.210  54.500  1.00  0.00           H
ATOM   1495  CB  THR A  98      59.470  71.680  55.660  1.00  0.00           C
ATOM   1496  HB  THR A  98      59.230  72.610  56.220  1.00  0.00           H
ATOM   1497  OG1 THR A  98      60.360  72.100  54.640  1.00  0.00           O
ATOM   1498  HG1 THR A  98      60.100  72.970  54.320  1.00  0.00           H
ATOM   1499  CG2 THR A  98      60.260  70.730  56.540  1.00  0.00           C
ATOM   1500 1HG2 THR A  98      59.710  70.560  57.490  1.00  0.00           H
ATOM   1501 2HG2 THR A  98      61.220  71.200  56.800  1.00  0.00           H
ATOM   1502 3HG2 THR A  98      60.370  69.760  56.010  1.00  0.00           H
ATOM   1503  C   THR A  98      57.380  70.560  56.300  1.00  0.00           C
ATOM   1504  O   THR A  98      56.770  71.410  56.920  1.00  0.00           O
ATOM   1505  N   PRO A  99      57.300  69.300  56.680  1.00  0.00           N
ATOM   1506  CD  PRO A  99      57.750  68.170  55.820  1.00  0.00           C
ATOM   1507  HD1 PRO A  99      58.830  67.970  55.930  1.00  0.00           H
ATOM   1508  HD2 PRO A  99      57.430  68.340  54.770  1.00  0.00           H
ATOM   1509  CA  PRO A  99      56.510  68.830  57.760  1.00  0.00           C
ATOM   1510  HA  PRO A  99      55.490  69.100  57.540  1.00  0.00           H
ATOM   1511  CB  PRO A  99      56.760  67.280  57.800  1.00  0.00           C
ATOM   1512  HB1 PRO A  99      55.890  66.810  58.310  1.00  0.00           H
ATOM   1513  HB2 PRO A  99      57.740  67.060  58.290  1.00  0.00           H
ATOM   1514  CG  PRO A  99      56.880  67.030  56.300  1.00  0.00           C
ATOM   1515  HG1 PRO A  99      57.490  66.130  56.070  1.00  0.00           H
ATOM   1516  HG2 PRO A  99      55.870  66.970  55.850  1.00  0.00           H
ATOM   1517  C   PRO A  99      56.930  69.330  59.130  1.00  0.00           C
ATOM   1518  O   PRO A  99      58.030  69.800  59.210  1.00  0.00           O
ATOM   1519  N   LYS A 100      56.140  69.140  60.240  1.00  0.00           N
ATOM   1520  HN  LYS A 100      55.210  68.780  60.180  1.00  0.00           H
ATOM   1521  CA  LYS A 100      56.800  69.050  61.550  1.00  0.00           C
ATOM   1522  HA  LYS A 100      57.590  69.790  61.520  1.00  0.00           H
ATOM   1523  CB  LYS A 100      55.780  68.940  62.700  1.00  0.00           C
ATOM   1524  HB1 LYS A 100      56.240  68.750  63.700  1.00  0.00           H
ATOM   1525  HB2 LYS A 100      55.150  68.060  62.450  1.00  0.00           H
ATOM   1526  CG  LYS A 100      54.960  70.300  62.870  1.00  0.00           C
ATOM   1527  HG1 LYS A 100      54.210  70.430  62.060  1.00  0.00           H
ATOM   1528  HG2 LYS A 100      55.660  71.160  62.870  1.00  0.00           H
ATOM   1529  CD  LYS A 100      54.130  70.400  64.230  1.00  0.00           C
ATOM   1530  HD1 LYS A 100      53.460  71.270  64.080  1.00  0.00           H
ATOM   1531  HD2 LYS A 100      54.710  70.580  65.160  1.00  0.00           H
ATOM   1532  CE  LYS A 100      53.190  69.220  64.310  1.00  0.00           C
ATOM   1533  HE1 LYS A 100      53.790  68.320  64.540  1.00  0.00           H
ATOM   1534  HE2 LYS A 100      52.530  68.920  63.470  1.00  0.00           H
ATOM   1535  NZ  LYS A 100      52.320  69.570  65.480  1.00  0.00           N
ATOM   1536  HZ1 LYS A 100      51.380  69.130  65.370  1.00  0.00           H
ATOM   1537  HZ2 LYS A 100      52.110  70.570  65.660  1.00  0.00           H
ATOM   1538  HZ3 LYS A 100      52.770  69.220  66.350  1.00  0.00           H
ATOM   1539  C   LYS A 100      57.630  67.740  61.570  1.00  0.00           C
ATOM   1540  O   LYS A 100      57.080  66.670  61.390  1.00  0.00           O
ATOM   1541  N   TYR A 101      58.900  67.710  62.000  1.00  0.00           N
ATOM   1542  HN  TYR A 101      59.420  68.500  62.310  1.00  0.00           H
ATOM   1543  CA  TYR A 101      59.700  66.530  61.890  1.00  0.00           C
ATOM   1544  HA  TYR A 101      59.000  65.720  62.040  1.00  0.00           H
ATOM   1545  CB  TYR A 101      60.280  66.230  60.460  1.00  0.00           C
ATOM   1546  HB1 TYR A 101      59.420  66.290  59.760  1.00  0.00           H
ATOM   1547  HB2 TYR A 101      60.590  65.160  60.380  1.00  0.00           H
ATOM   1548  CG  TYR A 101      61.440  67.220  60.130  1.00  0.00           C
ATOM   1549  CD1 TYR A 101      61.200  68.410  59.380  1.00  0.00           C
ATOM   1550  HD1 TYR A 101      60.230  68.710  59.010  1.00  0.00           H
ATOM   1551  CE1 TYR A 101      62.180  69.340  59.120  1.00  0.00           C
ATOM   1552  HE1 TYR A 101      62.010  70.260  58.580  1.00  0.00           H
ATOM   1553  CZ  TYR A 101      63.450  69.080  59.620  1.00  0.00           C
ATOM   1554  OH  TYR A 101      64.500  69.900  59.220  1.00  0.00           O
ATOM   1555  HH  TYR A 101      64.220  70.810  59.300  1.00  0.00           H
ATOM   1556  CD2 TYR A 101      62.720  67.040  60.580  1.00  0.00           C
ATOM   1557  HD2 TYR A 101      62.970  66.140  61.130  1.00  0.00           H
ATOM   1558  CE2 TYR A 101      63.720  67.960  60.450  1.00  0.00           C
ATOM   1559  HE2 TYR A 101      64.790  67.850  60.570  1.00  0.00           H
ATOM   1560  C   TYR A 101      60.730  66.330  62.940  1.00  0.00           C
ATOM   1561  O   TYR A 101      61.270  67.270  63.500  1.00  0.00           O
ATOM   1562  N   THR A 102      61.200  65.010  63.130  1.00  0.00           N
ATOM   1563  HN  THR A 102      60.610  64.350  62.670  1.00  0.00           H
ATOM   1564  CA  THR A 102      62.390  64.670  63.860  1.00  0.00           C
ATOM   1565  HA  THR A 102      63.120  65.400  63.560  1.00  0.00           H
ATOM   1566  CB  THR A 102      62.150  64.530  65.340  1.00  0.00           C
ATOM   1567  HB  THR A 102      61.540  65.410  65.620  1.00  0.00           H
ATOM   1568  OG1 THR A 102      63.370  64.700  66.150  1.00  0.00           O
ATOM   1569  HG1 THR A 102      63.510  65.650  66.090  1.00  0.00           H
ATOM   1570  CG2 THR A 102      61.380  63.260  65.820  1.00  0.00           C
ATOM   1571 1HG2 THR A 102      61.970  62.350  65.600  1.00  0.00           H
ATOM   1572 2HG2 THR A 102      60.370  63.230  65.370  1.00  0.00           H
ATOM   1573 3HG2 THR A 102      61.250  63.290  66.920  1.00  0.00           H
ATOM   1574  C   THR A 102      63.020  63.460  63.100  1.00  0.00           C
ATOM   1575  O   THR A 102      62.420  63.030  62.130  1.00  0.00           O
ATOM   1576  N   PHE A 103      64.190  62.970  63.580  1.00  0.00           N
ATOM   1577  HN  PHE A 103      64.650  63.390  64.360  1.00  0.00           H
ATOM   1578  CA  PHE A 103      64.720  61.750  63.000  1.00  0.00           C
ATOM   1579  HA  PHE A 103      64.150  61.510  62.120  1.00  0.00           H
ATOM   1580  CB  PHE A 103      66.230  61.840  62.570  1.00  0.00           C
ATOM   1581  HB1 PHE A 103      66.470  60.890  62.040  1.00  0.00           H
ATOM   1582  HB2 PHE A 103      66.930  61.950  63.430  1.00  0.00           H
ATOM   1583  CG  PHE A 103      66.440  63.060  61.660  1.00  0.00           C
ATOM   1584  CD1 PHE A 103      67.030  64.170  62.220  1.00  0.00           C
ATOM   1585  HD1 PHE A 103      67.310  64.200  63.260  1.00  0.00           H
ATOM   1586  CE1 PHE A 103      67.210  65.340  61.520  1.00  0.00           C
ATOM   1587  HE1 PHE A 103      67.520  66.270  61.980  1.00  0.00           H
ATOM   1588  CZ  PHE A 103      66.800  65.310  60.120  1.00  0.00           C
ATOM   1589  HZ  PHE A 103      66.960  66.150  59.470  1.00  0.00           H
ATOM   1590  CD2 PHE A 103      66.150  62.980  60.350  1.00  0.00           C
ATOM   1591  HD2 PHE A 103      65.800  62.030  59.960  1.00  0.00           H
ATOM   1592  CE2 PHE A 103      66.350  64.080  59.560  1.00  0.00           C
ATOM   1593  HE2 PHE A 103      66.160  64.060  58.490  1.00  0.00           H
ATOM   1594  C   PHE A 103      64.570  60.590  63.980  1.00  0.00           C
ATOM   1595  O   PHE A 103      64.670  60.780  65.170  1.00  0.00           O
ATOM   1596  N   GLY A 104      64.280  59.370  63.530  1.00  0.00           N
ATOM   1597  HN  GLY A 104      63.940  59.240  62.600  1.00  0.00           H
ATOM   1598  CA  GLY A 104      64.220  58.190  64.380  1.00  0.00           C
ATOM   1599  HA1 GLY A 104      63.180  58.100  64.640  1.00  0.00           H
ATOM   1600  HA2 GLY A 104      64.840  58.260  65.270  1.00  0.00           H
ATOM   1601  C   GLY A 104      64.680  56.900  63.690  1.00  0.00           C
ATOM   1602  O   GLY A 104      65.270  56.900  62.600  1.00  0.00           O
ATOM   1603  N   ASN A 105      64.220  55.740  64.230  1.00  0.00           N
ATOM   1604  HN  ASN A 105      63.670  55.730  65.060  1.00  0.00           H
ATOM   1605  CA  ASN A 105      64.810  54.460  63.820  1.00  0.00           C
ATOM   1606  HA  ASN A 105      64.950  54.470  62.750  1.00  0.00           H
ATOM   1607  CB  ASN A 105      66.190  54.260  64.640  1.00  0.00           C
ATOM   1608  HB1 ASN A 105      66.710  53.300  64.420  1.00  0.00           H
ATOM   1609  HB2 ASN A 105      65.820  54.490  65.660  1.00  0.00           H
ATOM   1610  CG  ASN A 105      67.260  55.310  64.330  1.00  0.00           C
ATOM   1611  OD1 ASN A 105      67.270  56.400  64.870  1.00  0.00           O
ATOM   1612  ND2 ASN A 105      68.160  54.980  63.350  1.00  0.00           N
ATOM   1613 1HD2 ASN A 105      68.830  55.610  62.970  1.00  0.00           H
ATOM   1614 2HD2 ASN A 105      68.140  54.170  62.760  1.00  0.00           H
ATOM   1615  C   ASN A 105      63.870  53.290  64.210  1.00  0.00           C
ATOM   1616  O   ASN A 105      62.890  53.420  64.920  1.00  0.00           O
ATOM   1617  N   VAL A 106      64.110  52.190  63.500  1.00  0.00           N
ATOM   1618  HN  VAL A 106      64.700  52.170  62.690  1.00  0.00           H
ATOM   1619  CA  VAL A 106      63.250  51.030  63.460  1.00  0.00           C
ATOM   1620  HA  VAL A 106      62.500  51.110  64.230  1.00  0.00           H
ATOM   1621  CB  VAL A 106      62.430  50.780  62.220  1.00  0.00           C
ATOM   1622  HB  VAL A 106      62.240  49.690  62.070  1.00  0.00           H
ATOM   1623  CG1 VAL A 106      61.110  51.550  62.240  1.00  0.00           C
ATOM   1624 1HG1 VAL A 106      61.280  52.580  62.620  1.00  0.00           H
ATOM   1625 2HG1 VAL A 106      60.460  51.070  63.000  1.00  0.00           H
ATOM   1626 3HG1 VAL A 106      60.640  51.590  61.230  1.00  0.00           H
ATOM   1627  CG2 VAL A 106      63.290  51.260  61.000  1.00  0.00           C
ATOM   1628 1HG2 VAL A 106      62.740  51.040  60.070  1.00  0.00           H
ATOM   1629 2HG2 VAL A 106      64.150  50.580  60.800  1.00  0.00           H
ATOM   1630 3HG2 VAL A 106      63.720  52.290  61.020  1.00  0.00           H
ATOM   1631  C   VAL A 106      64.080  49.800  63.790  1.00  0.00           C
ATOM   1632  O   VAL A 106      65.100  49.530  63.120  1.00  0.00           O
ATOM   1633  N   LYS A 107      63.620  48.990  64.740  1.00  0.00           N
ATOM   1634  HN  LYS A 107      62.780  49.180  65.250  1.00  0.00           H
ATOM   1635  CA  LYS A 107      64.250  47.670  64.990  1.00  0.00           C
ATOM   1636  HA  LYS A 107      65.290  47.600  64.720  1.00  0.00           H
ATOM   1637  CB  LYS A 107      63.970  47.350  66.500  1.00  0.00           C
ATOM   1638  HB1 LYS A 107      64.220  46.300  66.780  1.00  0.00           H
ATOM   1639  HB2 LYS A 107      62.900  47.370  66.760  1.00  0.00           H
ATOM   1640  CG  LYS A 107      64.750  48.250  67.600  1.00  0.00           C
ATOM   1641  HG1 LYS A 107      64.640  49.330  67.420  1.00  0.00           H
ATOM   1642  HG2 LYS A 107      65.830  48.080  67.400  1.00  0.00           H
ATOM   1643  CD  LYS A 107      64.370  47.920  69.050  1.00  0.00           C
ATOM   1644  HD1 LYS A 107      64.730  48.810  69.610  1.00  0.00           H
ATOM   1645  HD2 LYS A 107      64.840  46.960  69.320  1.00  0.00           H
ATOM   1646  CE  LYS A 107      62.880  47.850  69.440  1.00  0.00           C
ATOM   1647  HE1 LYS A 107      62.680  47.710  70.520  1.00  0.00           H
ATOM   1648  HE2 LYS A 107      62.510  46.900  69.010  1.00  0.00           H
ATOM   1649  NZ  LYS A 107      62.120  49.000  68.920  1.00  0.00           N
ATOM   1650  HZ1 LYS A 107      62.210  49.140  67.900  1.00  0.00           H
ATOM   1651  HZ2 LYS A 107      62.470  49.870  69.360  1.00  0.00           H
ATOM   1652  HZ3 LYS A 107      61.130  48.880  69.230  1.00  0.00           H
ATOM   1653  C   LYS A 107      63.460  46.600  64.200  1.00  0.00           C
ATOM   1654  O   LYS A 107      62.360  46.840  63.680  1.00  0.00           O
ATOM   1655  N   PRO A 108      63.960  45.410  63.960  1.00  0.00           N
ATOM   1656  CD  PRO A 108      65.350  45.040  64.230  1.00  0.00           C
ATOM   1657  HD1 PRO A 108      65.410  45.010  65.330  1.00  0.00           H
ATOM   1658  HD2 PRO A 108      66.090  45.770  63.830  1.00  0.00           H
ATOM   1659  CA  PRO A 108      63.200  44.260  63.480  1.00  0.00           C
ATOM   1660  HA  PRO A 108      62.990  44.400  62.430  1.00  0.00           H
ATOM   1661  CB  PRO A 108      64.160  43.070  63.780  1.00  0.00           C
ATOM   1662  HB1 PRO A 108      64.000  42.170  63.150  1.00  0.00           H
ATOM   1663  HB2 PRO A 108      64.070  42.710  64.830  1.00  0.00           H
ATOM   1664  CG  PRO A 108      65.490  43.690  63.610  1.00  0.00           C
ATOM   1665  HG1 PRO A 108      66.300  43.010  63.940  1.00  0.00           H
ATOM   1666  HG2 PRO A 108      65.630  43.900  62.520  1.00  0.00           H
ATOM   1667  C   PRO A 108      61.830  44.070  64.120  1.00  0.00           C
ATOM   1668  O   PRO A 108      61.690  44.050  65.350  1.00  0.00           O
ATOM   1669  N   GLY A 109      60.820  43.970  63.270  1.00  0.00           N
ATOM   1670  HN  GLY A 109      61.000  43.960  62.290  1.00  0.00           H
ATOM   1671  CA  GLY A 109      59.420  43.730  63.650  1.00  0.00           C
ATOM   1672  HA1 GLY A 109      59.410  43.190  64.590  1.00  0.00           H
ATOM   1673  HA2 GLY A 109      58.990  43.150  62.840  1.00  0.00           H
ATOM   1674  C   GLY A 109      58.620  44.940  63.730  1.00  0.00           C
ATOM   1675  O   GLY A 109      57.400  44.850  63.720  1.00  0.00           O
ATOM   1676  N   GLU A 110      59.240  46.120  63.680  1.00  0.00           N
ATOM   1677  HN  GLU A 110      60.230  46.190  63.630  1.00  0.00           H
ATOM   1678  CA  GLU A 110      58.570  47.410  63.460  1.00  0.00           C
ATOM   1679  HA  GLU A 110      57.720  47.260  64.110  1.00  0.00           H
ATOM   1680  CB  GLU A 110      59.430  48.650  63.960  1.00  0.00           C
ATOM   1681  HB1 GLU A 110      58.840  49.580  63.880  1.00  0.00           H
ATOM   1682  HB2 GLU A 110      60.310  48.600  63.280  1.00  0.00           H
ATOM   1683  CG  GLU A 110      59.830  48.420  65.450  1.00  0.00           C
ATOM   1684  HG1 GLU A 110      60.670  47.690  65.470  1.00  0.00           H
ATOM   1685  HG2 GLU A 110      58.960  48.030  66.010  1.00  0.00           H
ATOM   1686  CD  GLU A 110      60.260  49.660  66.210  1.00  0.00           C
ATOM   1687  OE1 GLU A 110      61.460  49.820  66.440  1.00  0.00           O
ATOM   1688  OE2 GLU A 110      59.340  50.510  66.410  1.00  0.00           O
ATOM   1689  C   GLU A 110      58.110  47.700  62.070  1.00  0.00           C
ATOM   1690  O   GLU A 110      58.720  47.210  61.090  1.00  0.00           O
ATOM   1691  N   THR A 111      56.990  48.480  61.890  1.00  0.00           N
ATOM   1692  HN  THR A 111      56.600  49.020  62.640  1.00  0.00           H
ATOM   1693  CA  THR A 111      56.440  48.820  60.620  1.00  0.00           C
ATOM   1694  HA  THR A 111      57.020  48.300  59.870  1.00  0.00           H
ATOM   1695  CB  THR A 111      55.010  48.560  60.510  1.00  0.00           C
ATOM   1696  HB  THR A 111      54.480  49.100  59.690  1.00  0.00           H
ATOM   1697  OG1 THR A 111      54.320  48.870  61.740  1.00  0.00           O
ATOM   1698  HG1 THR A 111      53.400  48.630  61.640  1.00  0.00           H
ATOM   1699  CG2 THR A 111      54.690  47.080  60.320  1.00  0.00           C
ATOM   1700 1HG2 THR A 111      53.610  46.860  60.270  1.00  0.00           H
ATOM   1701 2HG2 THR A 111      55.070  46.530  61.210  1.00  0.00           H
ATOM   1702 3HG2 THR A 111      55.180  46.670  59.420  1.00  0.00           H
ATOM   1703  C   THR A 111      56.640  50.310  60.450  1.00  0.00           C
ATOM   1704  O   THR A 111      56.770  51.050  61.430  1.00  0.00           O
ATOM   1705  N   PHE A 112      56.770  50.740  59.230  1.00  0.00           N
ATOM   1706  HN  PHE A 112      56.570  50.130  58.470  1.00  0.00           H
ATOM   1707  CA  PHE A 112      56.890  52.110  58.840  1.00  0.00           C
ATOM   1708  HA  PHE A 112      56.160  52.630  59.440  1.00  0.00           H
ATOM   1709  CB  PHE A 112      58.380  52.510  59.090  1.00  0.00           C
ATOM   1710  HB1 PHE A 112      58.630  52.010  60.060  1.00  0.00           H
ATOM   1711  HB2 PHE A 112      58.550  53.600  59.080  1.00  0.00           H
ATOM   1712  CG  PHE A 112      59.300  51.940  58.080  1.00  0.00           C
ATOM   1713  CD1 PHE A 112      59.470  52.520  56.810  1.00  0.00           C
ATOM   1714  HD1 PHE A 112      58.800  53.310  56.510  1.00  0.00           H
ATOM   1715  CE1 PHE A 112      60.440  52.010  55.930  1.00  0.00           C
ATOM   1716  HE1 PHE A 112      60.620  52.500  54.980  1.00  0.00           H
ATOM   1717  CZ  PHE A 112      61.200  50.880  56.300  1.00  0.00           C
ATOM   1718  HZ  PHE A 112      61.900  50.490  55.580  1.00  0.00           H
ATOM   1719  CD2 PHE A 112      60.090  50.760  58.440  1.00  0.00           C
ATOM   1720  HD2 PHE A 112      59.910  50.260  59.380  1.00  0.00           H
ATOM   1721  CE2 PHE A 112      61.090  50.190  57.550  1.00  0.00           C
ATOM   1722  HE2 PHE A 112      61.570  49.240  57.680  1.00  0.00           H
ATOM   1723  C   PHE A 112      56.420  52.180  57.360  1.00  0.00           C
ATOM   1724  O   PHE A 112      56.200  51.210  56.680  1.00  0.00           O
ATOM   1725  N   THR A 113      56.180  53.360  56.890  1.00  0.00           N
ATOM   1726  HN  THR A 113      56.620  54.040  57.460  1.00  0.00           H
ATOM   1727  CA  THR A 113      55.720  53.820  55.540  1.00  0.00           C
ATOM   1728  HA  THR A 113      55.430  52.990  54.920  1.00  0.00           H
ATOM   1729  CB  THR A 113      54.430  54.590  55.600  1.00  0.00           C
ATOM   1730  HB  THR A 113      54.590  55.370  56.370  1.00  0.00           H
ATOM   1731  OG1 THR A 113      53.360  53.810  56.070  1.00  0.00           O
ATOM   1732  HG1 THR A 113      53.800  53.340  56.780  1.00  0.00           H
ATOM   1733  CG2 THR A 113      54.130  55.350  54.300  1.00  0.00           C
ATOM   1734 1HG2 THR A 113      53.070  55.700  54.370  1.00  0.00           H
ATOM   1735 2HG2 THR A 113      54.310  54.720  53.400  1.00  0.00           H
ATOM   1736 3HG2 THR A 113      54.800  56.240  54.210  1.00  0.00           H
ATOM   1737  C   THR A 113      56.850  54.380  54.550  1.00  0.00           C
ATOM   1738  O   THR A 113      57.520  55.330  54.930  1.00  0.00           O
ATOM   1739  N   VAL A 114      57.080  53.830  53.340  1.00  0.00           N
ATOM   1740  HN  VAL A 114      56.490  53.080  53.060  1.00  0.00           H
ATOM   1741  CA  VAL A 114      58.140  54.400  52.460  1.00  0.00           C
ATOM   1742  HA  VAL A 114      58.620  55.250  52.920  1.00  0.00           H
ATOM   1743  CB  VAL A 114      59.230  53.430  52.040  1.00  0.00           C
ATOM   1744  HB  VAL A 114      59.860  53.150  52.910  1.00  0.00           H
ATOM   1745  CG1 VAL A 114      58.670  52.070  51.670  1.00  0.00           C
ATOM   1746 1HG1 VAL A 114      58.100  51.650  52.530  1.00  0.00           H
ATOM   1747 2HG1 VAL A 114      59.520  51.400  51.400  1.00  0.00           H
ATOM   1748 3HG1 VAL A 114      58.000  52.020  50.790  1.00  0.00           H
ATOM   1749  CG2 VAL A 114      60.140  53.910  50.900  1.00  0.00           C
ATOM   1750 1HG2 VAL A 114      60.420  54.980  51.080  1.00  0.00           H
ATOM   1751 2HG2 VAL A 114      59.690  53.840  49.890  1.00  0.00           H
ATOM   1752 3HG2 VAL A 114      61.050  53.280  50.980  1.00  0.00           H
ATOM   1753  C   VAL A 114      57.510  54.950  51.190  1.00  0.00           C
ATOM   1754  O   VAL A 114      56.760  54.370  50.430  1.00  0.00           O
ATOM   1755  N   LEU A 115      57.790  56.310  50.930  1.00  0.00           N
ATOM   1756  HN  LEU A 115      58.430  56.850  51.480  1.00  0.00           H
ATOM   1757  CA  LEU A 115      57.530  56.960  49.740  1.00  0.00           C
ATOM   1758  HA  LEU A 115      56.560  56.580  49.440  1.00  0.00           H
ATOM   1759  CB  LEU A 115      57.510  58.510  49.950  1.00  0.00           C
ATOM   1760  HB1 LEU A 115      58.380  58.770  50.600  1.00  0.00           H
ATOM   1761  HB2 LEU A 115      56.610  58.720  50.560  1.00  0.00           H
ATOM   1762  CG  LEU A 115      57.330  59.470  48.680  1.00  0.00           C
ATOM   1763  HG  LEU A 115      56.650  58.930  47.980  1.00  0.00           H
ATOM   1764  CD1 LEU A 115      56.660  60.730  49.070  1.00  0.00           C
ATOM   1765 1HD1 LEU A 115      56.580  61.500  48.270  1.00  0.00           H
ATOM   1766 2HD1 LEU A 115      57.360  61.160  49.820  1.00  0.00           H
ATOM   1767 3HD1 LEU A 115      55.670  60.660  49.560  1.00  0.00           H
ATOM   1768  CD2 LEU A 115      58.610  59.660  47.810  1.00  0.00           C
ATOM   1769 1HD2 LEU A 115      59.020  58.740  47.330  1.00  0.00           H
ATOM   1770 2HD2 LEU A 115      59.320  60.170  48.490  1.00  0.00           H
ATOM   1771 3HD2 LEU A 115      58.350  60.400  47.020  1.00  0.00           H
ATOM   1772  C   LEU A 115      58.530  56.550  48.670  1.00  0.00           C
ATOM   1773  O   LEU A 115      59.750  56.540  48.870  1.00  0.00           O
ATOM   1774  N   ALA A 116      58.070  56.320  47.480  1.00  0.00           N
ATOM   1775  HN  ALA A 116      57.090  56.220  47.320  1.00  0.00           H
ATOM   1776  CA  ALA A 116      58.900  55.850  46.410  1.00  0.00           C
ATOM   1777  HA  ALA A 116      59.900  55.610  46.740  1.00  0.00           H
ATOM   1778  CB  ALA A 116      58.250  54.570  45.870  1.00  0.00           C
ATOM   1779  HB1 ALA A 116      58.510  53.670  46.460  1.00  0.00           H
ATOM   1780  HB2 ALA A 116      58.750  54.390  44.890  1.00  0.00           H
ATOM   1781  HB3 ALA A 116      57.140  54.670  45.840  1.00  0.00           H
ATOM   1782  C   ALA A 116      59.030  56.970  45.390  1.00  0.00           C
ATOM   1783  O   ALA A 116      58.020  57.440  44.880  1.00  0.00           O
ATOM   1784  N   ALA A 117      60.220  57.370  44.900  1.00  0.00           N
ATOM   1785  HN  ALA A 117      60.990  56.990  45.410  1.00  0.00           H
ATOM   1786  CA  ALA A 117      60.340  58.430  43.900  1.00  0.00           C
ATOM   1787  HA  ALA A 117      59.420  58.670  43.380  1.00  0.00           H
ATOM   1788  CB  ALA A 117      60.840  59.770  44.560  1.00  0.00           C
ATOM   1789  HB1 ALA A 117      60.610  60.600  43.850  1.00  0.00           H
ATOM   1790  HB2 ALA A 117      61.920  59.750  44.840  1.00  0.00           H
ATOM   1791  HB3 ALA A 117      60.310  60.050  45.490  1.00  0.00           H
ATOM   1792  C   ALA A 117      61.240  57.970  42.800  1.00  0.00           C
ATOM   1793  O   ALA A 117      62.450  57.750  43.020  1.00  0.00           O
ATOM   1794  N   TYR A 118      60.630  57.760  41.650  1.00  0.00           N
ATOM   1795  HN  TYR A 118      59.640  57.690  41.630  1.00  0.00           H
ATOM   1796  CA  TYR A 118      61.290  57.360  40.380  1.00  0.00           C
ATOM   1797  HA  TYR A 118      62.290  57.000  40.530  1.00  0.00           H
ATOM   1798  CB  TYR A 118      60.360  56.310  39.730  1.00  0.00           C
ATOM   1799  HB1 TYR A 118      60.820  56.160  38.740  1.00  0.00           H
ATOM   1800  HB2 TYR A 118      59.310  56.670  39.590  1.00  0.00           H
ATOM   1801  CG  TYR A 118      60.270  54.930  40.370  1.00  0.00           C
ATOM   1802  CD1 TYR A 118      59.280  54.150  39.690  1.00  0.00           C
ATOM   1803  HD1 TYR A 118      58.820  54.270  38.720  1.00  0.00           H
ATOM   1804  CE1 TYR A 118      58.870  52.930  40.300  1.00  0.00           C
ATOM   1805  HE1 TYR A 118      58.160  52.330  39.760  1.00  0.00           H
ATOM   1806  CZ  TYR A 118      59.520  52.460  41.410  1.00  0.00           C
ATOM   1807  OH  TYR A 118      59.350  51.170  41.880  1.00  0.00           O
ATOM   1808  HH  TYR A 118      58.440  50.900  41.730  1.00  0.00           H
ATOM   1809  CD2 TYR A 118      60.760  54.490  41.580  1.00  0.00           C
ATOM   1810  HD2 TYR A 118      61.480  55.090  42.130  1.00  0.00           H
ATOM   1811  CE2 TYR A 118      60.420  53.270  42.120  1.00  0.00           C
ATOM   1812  HE2 TYR A 118      60.940  52.800  42.950  1.00  0.00           H
ATOM   1813  C   TYR A 118      61.600  58.590  39.500  1.00  0.00           C
ATOM   1814  O   TYR A 118      60.720  59.430  39.140  1.00  0.00           O
ATOM   1815  N   ASN A 119      62.860  58.790  39.090  1.00  0.00           N
ATOM   1816  HN  ASN A 119      63.450  58.060  39.430  1.00  0.00           H
ATOM   1817  CA  ASN A 119      63.370  59.920  38.370  1.00  0.00           C
ATOM   1818  HA  ASN A 119      64.410  59.920  38.660  1.00  0.00           H
ATOM   1819  CB  ASN A 119      63.280  59.720  36.830  1.00  0.00           C
ATOM   1820  HB1 ASN A 119      63.950  60.500  36.430  1.00  0.00           H
ATOM   1821  HB2 ASN A 119      62.250  59.870  36.430  1.00  0.00           H
ATOM   1822  CG  ASN A 119      63.770  58.310  36.490  1.00  0.00           C
ATOM   1823  OD1 ASN A 119      63.040  57.540  35.840  1.00  0.00           O
ATOM   1824  ND2 ASN A 119      65.050  58.050  36.760  1.00  0.00           N
ATOM   1825 1HD2 ASN A 119      65.360  57.200  36.330  1.00  0.00           H
ATOM   1826 2HD2 ASN A 119      65.680  58.760  37.080  1.00  0.00           H
ATOM   1827  C   ASN A 119      62.970  61.300  38.820  1.00  0.00           C
ATOM   1828  O   ASN A 119      62.950  62.190  38.030  1.00  0.00           O
ATOM   1829  N   GLY A 120      62.680  61.540  40.090  1.00  0.00           N
ATOM   1830  HN  GLY A 120      62.750  60.840  40.790  1.00  0.00           H
ATOM   1831  CA  GLY A 120      62.340  62.900  40.660  1.00  0.00           C
ATOM   1832  HA1 GLY A 120      62.630  63.650  39.940  1.00  0.00           H
ATOM   1833  HA2 GLY A 120      62.870  63.070  41.590  1.00  0.00           H
ATOM   1834  C   GLY A 120      60.870  63.030  41.010  1.00  0.00           C
ATOM   1835  O   GLY A 120      60.530  63.930  41.780  1.00  0.00           O
ATOM   1836  N   ARG A 121      60.040  62.120  40.510  1.00  0.00           N
ATOM   1837  HN  ARG A 121      60.370  61.320  40.020  1.00  0.00           H
ATOM   1838  CA  ARG A 121      58.590  62.260  40.610  1.00  0.00           C
ATOM   1839  HA  ARG A 121      58.330  63.270  40.870  1.00  0.00           H
ATOM   1840  CB  ARG A 121      57.890  62.020  39.180  1.00  0.00           C
ATOM   1841  HB1 ARG A 121      56.800  62.200  39.300  1.00  0.00           H
ATOM   1842  HB2 ARG A 121      57.870  60.960  38.840  1.00  0.00           H
ATOM   1843  CG  ARG A 121      58.470  62.990  38.130  1.00  0.00           C
ATOM   1844  HG1 ARG A 121      59.520  62.650  38.020  1.00  0.00           H
ATOM   1845  HG2 ARG A 121      58.350  64.000  38.560  1.00  0.00           H
ATOM   1846  CD  ARG A 121      57.910  63.140  36.730  1.00  0.00           C
ATOM   1847  HD1 ARG A 121      58.370  63.980  36.170  1.00  0.00           H
ATOM   1848  HD2 ARG A 121      56.830  63.400  36.800  1.00  0.00           H
ATOM   1849  NE  ARG A 121      58.050  61.840  36.070  1.00  0.00           N
ATOM   1850  HE  ARG A 121      58.080  61.050  36.690  1.00  0.00           H
ATOM   1851  CZ  ARG A 121      58.270  61.580  34.780  1.00  0.00           C
ATOM   1852  NH1 ARG A 121      57.920  62.480  33.920  1.00  0.00           N
ATOM   1853 1HH1 ARG A 121      57.780  63.410  34.270  1.00  0.00           H
ATOM   1854 2HH1 ARG A 121      58.130  62.380  32.950  1.00  0.00           H
ATOM   1855  NH2 ARG A 121      58.650  60.390  34.480  1.00  0.00           N
ATOM   1856 1HH2 ARG A 121      58.750  59.670  35.160  1.00  0.00           H
ATOM   1857 2HH2 ARG A 121      58.460  60.170  33.530  1.00  0.00           H
ATOM   1858  C   ARG A 121      57.990  61.240  41.600  1.00  0.00           C
ATOM   1859  O   ARG A 121      58.160  60.060  41.370  1.00  0.00           O
ATOM   1860  N   PRO A 122      57.210  61.550  42.640  1.00  0.00           N
ATOM   1861  CD  PRO A 122      56.910  62.910  42.980  1.00  0.00           C
ATOM   1862  HD1 PRO A 122      56.070  63.280  42.350  1.00  0.00           H
ATOM   1863  HD2 PRO A 122      57.740  63.650  42.950  1.00  0.00           H
ATOM   1864  CA  PRO A 122      56.520  60.540  43.530  1.00  0.00           C
ATOM   1865  HA  PRO A 122      57.300  59.990  44.050  1.00  0.00           H
ATOM   1866  CB  PRO A 122      55.660  61.370  44.450  1.00  0.00           C
ATOM   1867  HB1 PRO A 122      55.820  60.920  45.460  1.00  0.00           H
ATOM   1868  HB2 PRO A 122      54.570  61.450  44.230  1.00  0.00           H
ATOM   1869  CG  PRO A 122      56.260  62.720  44.440  1.00  0.00           C
ATOM   1870  HG1 PRO A 122      55.560  63.500  44.820  1.00  0.00           H
ATOM   1871  HG2 PRO A 122      57.170  62.790  45.070  1.00  0.00           H
ATOM   1872  C   PRO A 122      55.690  59.450  42.810  1.00  0.00           C
ATOM   1873  O   PRO A 122      54.690  59.850  42.120  1.00  0.00           O
ATOM   1874  N   GLN A 123      56.090  58.190  42.800  1.00  0.00           N
ATOM   1875  HN  GLN A 123      56.930  57.830  43.190  1.00  0.00           H
ATOM   1876  CA  GLN A 123      55.420  57.080  42.170  1.00  0.00           C
ATOM   1877  HA  GLN A 123      54.900  57.450  41.300  1.00  0.00           H
ATOM   1878  CB  GLN A 123      56.330  55.920  41.760  1.00  0.00           C
ATOM   1879  HB1 GLN A 123      56.700  55.530  42.730  1.00  0.00           H
ATOM   1880  HB2 GLN A 123      57.250  56.190  41.210  1.00  0.00           H
ATOM   1881  CG  GLN A 123      55.640  54.760  41.000  1.00  0.00           C
ATOM   1882  HG1 GLN A 123      54.920  54.180  41.630  1.00  0.00           H
ATOM   1883  HG2 GLN A 123      56.430  54.020  40.770  1.00  0.00           H
ATOM   1884  CD  GLN A 123      55.150  55.140  39.630  1.00  0.00           C
ATOM   1885  OE1 GLN A 123      55.210  56.270  39.160  1.00  0.00           O
ATOM   1886  NE2 GLN A 123      54.490  54.190  38.970  1.00  0.00           N
ATOM   1887 1HE2 GLN A 123      54.130  54.400  38.060  1.00  0.00           H
ATOM   1888 2HE2 GLN A 123      54.190  53.350  39.410  1.00  0.00           H
ATOM   1889  C   GLN A 123      54.310  56.750  43.120  1.00  0.00           C
ATOM   1890  O   GLN A 123      53.180  56.390  42.670  1.00  0.00           O
ATOM   1891  N   GLY A 124      54.550  56.700  44.440  1.00  0.00           N
ATOM   1892  HN  GLY A 124      55.370  56.980  44.940  1.00  0.00           H
ATOM   1893  CA  GLY A 124      53.590  56.030  45.300  1.00  0.00           C
ATOM   1894  HA1 GLY A 124      53.170  55.140  44.850  1.00  0.00           H
ATOM   1895  HA2 GLY A 124      52.900  56.810  45.550  1.00  0.00           H
ATOM   1896  C   GLY A 124      54.240  55.650  46.650  1.00  0.00           C
ATOM   1897  O   GLY A 124      55.450  55.940  46.910  1.00  0.00           O
ATOM   1898  N   ALA A 125      53.390  55.030  47.620  1.00  0.00           N
ATOM   1899  HN  ALA A 125      52.490  54.700  47.350  1.00  0.00           H
ATOM   1900  CA  ALA A 125      53.890  54.680  48.890  1.00  0.00           C
ATOM   1901  HA  ALA A 125      54.960  54.570  48.750  1.00  0.00           H
ATOM   1902  CB  ALA A 125      53.700  55.820  49.920  1.00  0.00           C
ATOM   1903  HB1 ALA A 125      52.620  56.050  49.790  1.00  0.00           H
ATOM   1904  HB2 ALA A 125      54.430  56.620  49.670  1.00  0.00           H
ATOM   1905  HB3 ALA A 125      53.940  55.540  50.970  1.00  0.00           H
ATOM   1906  C   ALA A 125      53.520  53.330  49.420  1.00  0.00           C
ATOM   1907  O   ALA A 125      52.560  52.720  48.960  1.00  0.00           O
ATOM   1908  N   PHE A 126      54.420  52.670  50.230  1.00  0.00           N
ATOM   1909  HN  PHE A 126      55.220  53.190  50.510  1.00  0.00           H
ATOM   1910  CA  PHE A 126      54.280  51.260  50.570  1.00  0.00           C
ATOM   1911  HA  PHE A 126      53.340  50.820  50.270  1.00  0.00           H
ATOM   1912  CB  PHE A 126      55.290  50.530  49.520  1.00  0.00           C
ATOM   1913  HB1 PHE A 126      56.360  50.810  49.610  1.00  0.00           H
ATOM   1914  HB2 PHE A 126      54.860  50.820  48.540  1.00  0.00           H
ATOM   1915  CG  PHE A 126      55.230  49.070  49.540  1.00  0.00           C
ATOM   1916  CD1 PHE A 126      54.050  48.340  49.430  1.00  0.00           C
ATOM   1917  HD1 PHE A 126      53.070  48.790  49.420  1.00  0.00           H
ATOM   1918  CE1 PHE A 126      53.950  46.950  49.610  1.00  0.00           C
ATOM   1919  HE1 PHE A 126      53.050  46.390  49.420  1.00  0.00           H
ATOM   1920  CZ  PHE A 126      55.160  46.260  49.740  1.00  0.00           C
ATOM   1921  HZ  PHE A 126      55.180  45.190  49.890  1.00  0.00           H
ATOM   1922  CD2 PHE A 126      56.440  48.430  49.430  1.00  0.00           C
ATOM   1923  HD2 PHE A 126      57.370  48.970  49.400  1.00  0.00           H
ATOM   1924  CE2 PHE A 126      56.380  47.050  49.670  1.00  0.00           C
ATOM   1925  HE2 PHE A 126      57.300  46.520  49.850  1.00  0.00           H
ATOM   1926  C   PHE A 126      54.490  50.910  52.130  1.00  0.00           C
ATOM   1927  O   PHE A 126      55.480  51.380  52.700  1.00  0.00           O
ATOM   1928  N   HSD A 127      53.610  50.070  52.700  1.00  0.00           N
ATOM   1929  HN  HSD A 127      52.880  49.710  52.140  1.00  0.00           H
ATOM   1930  CA  HSD A 127      53.750  49.680  54.100  1.00  0.00           C
ATOM   1931  HA  HSD A 127      54.210  50.520  54.590  1.00  0.00           H
ATOM   1932  CB  HSD A 127      52.320  49.210  54.660  1.00  0.00           C
ATOM   1933  HB1 HSD A 127      51.870  48.430  54.010  1.00  0.00           H
ATOM   1934  HB2 HSD A 127      51.740  50.150  54.520  1.00  0.00           H
ATOM   1935  ND1 HSD A 127      52.720  47.510  56.430  1.00  0.00           N
ATOM   1936  HD1 HSD A 127      53.250  46.860  55.890  1.00  0.00           H
ATOM   1937  CG  HSD A 127      52.230  48.760  56.090  1.00  0.00           C
ATOM   1938  CE1 HSD A 127      52.360  47.380  57.750  1.00  0.00           C
ATOM   1939  HE1 HSD A 127      52.780  46.480  58.210  1.00  0.00           H
ATOM   1940  NE2 HSD A 127      51.700  48.360  58.240  1.00  0.00           N
ATOM   1941  CD2 HSD A 127      51.550  49.240  57.140  1.00  0.00           C
ATOM   1942  HD2 HSD A 127      51.090  50.210  57.260  1.00  0.00           H
ATOM   1943  C   HSD A 127      54.640  48.490  54.310  1.00  0.00           C
ATOM   1944  O   HSD A 127      54.330  47.400  53.830  1.00  0.00           O
ATOM   1945  N   VAL A 128      55.840  48.650  54.940  1.00  0.00           N
ATOM   1946  HN  VAL A 128      56.210  49.550  55.150  1.00  0.00           H
ATOM   1947  CA  VAL A 128      56.800  47.630  55.100  1.00  0.00           C
ATOM   1948  HA  VAL A 128      56.380  46.690  54.770  1.00  0.00           H
ATOM   1949  CB  VAL A 128      57.970  47.890  54.210  1.00  0.00           C
ATOM   1950  HB  VAL A 128      58.750  47.130  54.430  1.00  0.00           H
ATOM   1951  CG1 VAL A 128      57.660  47.780  52.680  1.00  0.00           C
ATOM   1952 1HG1 VAL A 128      57.310  46.800  52.300  1.00  0.00           H
ATOM   1953 2HG1 VAL A 128      58.480  48.110  52.010  1.00  0.00           H
ATOM   1954 3HG1 VAL A 128      56.820  48.470  52.440  1.00  0.00           H
ATOM   1955  CG2 VAL A 128      58.590  49.300  54.540  1.00  0.00           C
ATOM   1956 1HG2 VAL A 128      57.780  50.030  54.340  1.00  0.00           H
ATOM   1957 2HG2 VAL A 128      59.430  49.510  53.840  1.00  0.00           H
ATOM   1958 3HG2 VAL A 128      58.930  49.310  55.600  1.00  0.00           H
ATOM   1959  C   VAL A 128      57.110  47.450  56.570  1.00  0.00           C
ATOM   1960  O   VAL A 128      56.880  48.320  57.430  1.00  0.00           O
ATOM   1961  N   THR A 129      57.600  46.240  56.900  1.00  0.00           N
ATOM   1962  HN  THR A 129      57.850  45.750  56.070  1.00  0.00           H
ATOM   1963  CA  THR A 129      58.180  45.690  58.180  1.00  0.00           C
ATOM   1964  HA  THR A 129      57.890  46.290  59.030  1.00  0.00           H
ATOM   1965  CB  THR A 129      57.780  44.280  58.460  1.00  0.00           C
ATOM   1966  HB  THR A 129      57.840  43.740  57.490  1.00  0.00           H
ATOM   1967  OG1 THR A 129      56.430  44.370  58.670  1.00  0.00           O
ATOM   1968  HG1 THR A 129      56.140  44.810  57.870  1.00  0.00           H
ATOM   1969  CG2 THR A 129      58.460  43.530  59.650  1.00  0.00           C
ATOM   1970 1HG2 THR A 129      59.550  43.370  59.490  1.00  0.00           H
ATOM   1971 2HG2 THR A 129      58.060  42.530  59.940  1.00  0.00           H
ATOM   1972 3HG2 THR A 129      58.310  44.160  60.560  1.00  0.00           H
ATOM   1973  C   THR A 129      59.680  45.770  58.000  1.00  0.00           C
ATOM   1974  O   THR A 129      60.170  45.340  57.020  1.00  0.00           O
ATOM   1975  N   MET A 130      60.500  46.290  58.940  1.00  0.00           N
ATOM   1976  HN  MET A 130      60.070  46.660  59.760  1.00  0.00           H
ATOM   1977  CA  MET A 130      61.940  46.060  58.940  1.00  0.00           C
ATOM   1978  HA  MET A 130      62.320  46.210  57.940  1.00  0.00           H
ATOM   1979  CB  MET A 130      62.600  46.990  59.960  1.00  0.00           C
ATOM   1980  HB1 MET A 130      62.000  46.910  60.880  1.00  0.00           H
ATOM   1981  HB2 MET A 130      62.520  48.070  59.710  1.00  0.00           H
ATOM   1982  CG  MET A 130      64.050  46.660  60.240  1.00  0.00           C
ATOM   1983  HG1 MET A 130      64.080  45.680  60.770  1.00  0.00           H
ATOM   1984  HG2 MET A 130      64.430  47.380  61.000  1.00  0.00           H
ATOM   1985  SD  MET A 130      65.110  46.690  58.810  1.00  0.00           S
ATOM   1986  CE  MET A 130      65.130  48.510  58.630  1.00  0.00           C
ATOM   1987  HE1 MET A 130      65.510  48.950  59.580  1.00  0.00           H
ATOM   1988  HE2 MET A 130      64.110  48.900  58.430  1.00  0.00           H
ATOM   1989  HE3 MET A 130      65.730  48.830  57.750  1.00  0.00           H
ATOM   1990  C   MET A 130      62.250  44.550  59.240  1.00  0.00           C
ATOM   1991  O   MET A 130      61.750  44.010  60.240  1.00  0.00           O
ATOM   1992  N   ARG A 131      62.940  43.830  58.380  1.00  0.00           N
ATOM   1993  HN  ARG A 131      63.370  44.180  57.550  1.00  0.00           H
ATOM   1994  CA  ARG A 131      63.080  42.380  58.550  1.00  0.00           C
ATOM   1995  HA  ARG A 131      62.200  42.010  59.040  1.00  0.00           H
ATOM   1996  CB  ARG A 131      63.410  41.670  57.260  1.00  0.00           C
ATOM   1997  HB1 ARG A 131      63.490  40.570  57.430  1.00  0.00           H
ATOM   1998  HB2 ARG A 131      64.240  42.200  56.740  1.00  0.00           H
ATOM   1999  CG  ARG A 131      62.310  41.740  56.200  1.00  0.00           C
ATOM   2000  HG1 ARG A 131      62.600  41.100  55.340  1.00  0.00           H
ATOM   2001  HG2 ARG A 131      62.250  42.780  55.820  1.00  0.00           H
ATOM   2002  CD  ARG A 131      60.950  41.370  56.640  1.00  0.00           C
ATOM   2003  HD1 ARG A 131      60.260  41.360  55.780  1.00  0.00           H
ATOM   2004  HD2 ARG A 131      60.570  42.100  57.390  1.00  0.00           H
ATOM   2005  NE  ARG A 131      60.980  40.000  57.220  1.00  0.00           N
ATOM   2006  HE  ARG A 131      61.760  39.380  57.150  1.00  0.00           H
ATOM   2007  CZ  ARG A 131      59.980  39.540  57.900  1.00  0.00           C
ATOM   2008  NH1 ARG A 131      58.790  40.190  57.990  1.00  0.00           N
ATOM   2009 1HH1 ARG A 131      58.470  40.870  57.320  1.00  0.00           H
ATOM   2010 2HH1 ARG A 131      58.090  39.600  58.380  1.00  0.00           H
ATOM   2011  NH2 ARG A 131      60.140  38.410  58.530  1.00  0.00           N
ATOM   2012 1HH2 ARG A 131      59.430  37.990  59.100  1.00  0.00           H
ATOM   2013 2HH2 ARG A 131      60.870  37.780  58.250  1.00  0.00           H
ATOM   2014  C   ARG A 131      64.240  42.130  59.510  1.00  0.00           C
ATOM   2015  O   ARG A 131      64.990  42.990  59.940  1.00  0.00           O
ATOM   2016  N   SER A 132      64.450  40.860  59.960  1.00  0.00           N
ATOM   2017  HN  SER A 132      63.920  40.080  59.650  1.00  0.00           H
ATOM   2018  CA  SER A 132      65.500  40.490  60.920  1.00  0.00           C
ATOM   2019  HA  SER A 132      65.520  41.240  61.700  1.00  0.00           H
ATOM   2020  CB  SER A 132      65.030  39.230  61.570  1.00  0.00           C
ATOM   2021  HB1 SER A 132      65.900  38.910  62.190  1.00  0.00           H
ATOM   2022  HB2 SER A 132      64.850  38.430  60.830  1.00  0.00           H
ATOM   2023  OG  SER A 132      63.950  39.340  62.530  1.00  0.00           O
ATOM   2024  HG1 SER A 132      64.350  39.320  63.410  1.00  0.00           H
ATOM   2025  C   SER A 132      66.790  40.320  60.350  1.00  0.00           C
ATOM   2026  O   SER A 132      67.810  40.330  61.020  1.00  0.00           O
ATOM   2027  N   SER A 133      66.810  40.260  59.010  1.00  0.00           N
ATOM   2028  HN  SER A 133      65.950  40.130  58.520  1.00  0.00           H
ATOM   2029  CA  SER A 133      68.030  40.330  58.190  1.00  0.00           C
ATOM   2030  HA  SER A 133      68.730  39.680  58.680  1.00  0.00           H
ATOM   2031  CB  SER A 133      67.720  39.780  56.800  1.00  0.00           C
ATOM   2032  HB1 SER A 133      67.680  38.670  56.800  1.00  0.00           H
ATOM   2033  HB2 SER A 133      68.550  40.000  56.100  1.00  0.00           H
ATOM   2034  OG  SER A 133      66.480  40.350  56.380  1.00  0.00           O
ATOM   2035  HG1 SER A 133      66.160  39.740  55.710  1.00  0.00           H
ATOM   2036  C   SER A 133      68.510  41.760  58.030  1.00  0.00           C
ATOM   2037  O   SER A 133      69.520  42.050  57.420  1.00  0.00           O
ATOM   2038  N   TYR A 134      67.700  42.730  58.550  1.00  0.00           N
ATOM   2039  HN  TYR A 134      66.840  42.460  58.990  1.00  0.00           H
ATOM   2040  CA  TYR A 134      67.950  44.200  58.560  1.00  0.00           C
ATOM   2041  HA  TYR A 134      67.230  44.600  59.250  1.00  0.00           H
ATOM   2042  CB  TYR A 134      69.400  44.540  59.070  1.00  0.00           C
ATOM   2043  HB1 TYR A 134      69.370  45.640  59.230  1.00  0.00           H
ATOM   2044  HB2 TYR A 134      70.190  44.180  58.380  1.00  0.00           H
ATOM   2045  CG  TYR A 134      69.590  43.950  60.390  1.00  0.00           C
ATOM   2046  CD1 TYR A 134      70.600  43.000  60.470  1.00  0.00           C
ATOM   2047  HD1 TYR A 134      71.190  42.700  59.620  1.00  0.00           H
ATOM   2048  CE1 TYR A 134      70.880  42.360  61.740  1.00  0.00           C
ATOM   2049  HE1 TYR A 134      71.560  41.520  61.680  1.00  0.00           H
ATOM   2050  CZ  TYR A 134      70.070  42.650  62.880  1.00  0.00           C
ATOM   2051  OH  TYR A 134      70.130  41.960  64.100  1.00  0.00           O
ATOM   2052  HH  TYR A 134      70.790  41.310  63.840  1.00  0.00           H
ATOM   2053  CD2 TYR A 134      68.780  44.190  61.480  1.00  0.00           C
ATOM   2054  HD2 TYR A 134      67.980  44.920  61.580  1.00  0.00           H
ATOM   2055  CE2 TYR A 134      69.050  43.550  62.690  1.00  0.00           C
ATOM   2056  HE2 TYR A 134      68.380  43.730  63.520  1.00  0.00           H
ATOM   2057  C   TYR A 134      67.650  44.800  57.200  1.00  0.00           C
ATOM   2058  O   TYR A 134      68.410  45.660  56.750  1.00  0.00           O
ATOM   2059  N   THR A 135      66.680  44.250  56.510  1.00  0.00           N
ATOM   2060  HN  THR A 135      66.090  43.640  57.030  1.00  0.00           H
ATOM   2061  CA  THR A 135      66.350  44.460  55.090  1.00  0.00           C
ATOM   2062  HA  THR A 135      66.760  45.370  54.670  1.00  0.00           H
ATOM   2063  CB  THR A 135      66.650  43.290  54.180  1.00  0.00           C
ATOM   2064  HB  THR A 135      66.500  43.530  53.110  1.00  0.00           H
ATOM   2065  OG1 THR A 135      65.870  42.200  54.500  1.00  0.00           O
ATOM   2066  HG1 THR A 135      66.290  41.720  55.220  1.00  0.00           H
ATOM   2067  CG2 THR A 135      68.120  42.890  54.280  1.00  0.00           C
ATOM   2068 1HG2 THR A 135      68.800  43.720  54.030  1.00  0.00           H
ATOM   2069 2HG2 THR A 135      68.390  42.090  53.560  1.00  0.00           H
ATOM   2070 3HG2 THR A 135      68.320  42.570  55.320  1.00  0.00           H
ATOM   2071  C   THR A 135      64.810  44.780  55.010  1.00  0.00           C
ATOM   2072  O   THR A 135      64.000  44.580  55.860  1.00  0.00           O
ATOM   2073  N   ILE A 136      64.490  45.380  53.820  1.00  0.00           N
ATOM   2074  HN  ILE A 136      65.140  45.510  53.080  1.00  0.00           H
ATOM   2075  CA  ILE A 136      63.060  45.660  53.510  1.00  0.00           C
ATOM   2076  HA  ILE A 136      62.400  45.260  54.270  1.00  0.00           H
ATOM   2077  CB  ILE A 136      62.770  47.090  53.140  1.00  0.00           C
ATOM   2078  HB  ILE A 136      63.360  47.330  52.230  1.00  0.00           H
ATOM   2079  CG2 ILE A 136      61.310  47.320  52.910  1.00  0.00           C
ATOM   2080 1HG2 ILE A 136      61.160  48.390  52.670  1.00  0.00           H
ATOM   2081 2HG2 ILE A 136      60.610  47.070  53.740  1.00  0.00           H
ATOM   2082 3HG2 ILE A 136      60.870  46.700  52.100  1.00  0.00           H
ATOM   2083  CG1 ILE A 136      63.300  48.160  54.130  1.00  0.00           C
ATOM   2084 1HG1 ILE A 136      62.860  49.150  53.860  1.00  0.00           H
ATOM   2085 2HG1 ILE A 136      64.400  48.260  54.080  1.00  0.00           H
ATOM   2086  CD  ILE A 136      62.980  48.020  55.630  1.00  0.00           C
ATOM   2087  HD1 ILE A 136      63.420  48.810  56.270  1.00  0.00           H
ATOM   2088  HD2 ILE A 136      63.430  47.110  56.090  1.00  0.00           H
ATOM   2089  HD3 ILE A 136      61.870  48.060  55.730  1.00  0.00           H
ATOM   2090  C   ILE A 136      62.830  44.770  52.230  1.00  0.00           C
ATOM   2091  O   ILE A 136      63.700  44.640  51.360  1.00  0.00           O
ATOM   2092  N   LYS A 137      61.720  44.020  52.230  1.00  0.00           N
ATOM   2093  HN  LYS A 137      61.120  44.060  53.020  1.00  0.00           H
ATOM   2094  CA  LYS A 137      61.230  43.310  51.030  1.00  0.00           C
ATOM   2095  HA  LYS A 137      61.990  42.870  50.390  1.00  0.00           H
ATOM   2096  CB  LYS A 137      60.240  42.230  51.490  1.00  0.00           C
ATOM   2097  HB1 LYS A 137      59.590  41.920  50.640  1.00  0.00           H
ATOM   2098  HB2 LYS A 137      59.550  42.770  52.180  1.00  0.00           H
ATOM   2099  CG  LYS A 137      60.830  41.040  52.290  1.00  0.00           C
ATOM   2100  HG1 LYS A 137      61.500  41.480  53.060  1.00  0.00           H
ATOM   2101  HG2 LYS A 137      61.450  40.510  51.530  1.00  0.00           H
ATOM   2102  CD  LYS A 137      59.760  40.080  52.970  1.00  0.00           C
ATOM   2103  HD1 LYS A 137      59.100  39.700  52.170  1.00  0.00           H
ATOM   2104  HD2 LYS A 137      59.250  40.730  53.710  1.00  0.00           H
ATOM   2105  CE  LYS A 137      60.540  38.940  53.630  1.00  0.00           C
ATOM   2106  HE1 LYS A 137      61.440  39.210  54.210  1.00  0.00           H
ATOM   2107  HE2 LYS A 137      60.860  38.330  52.760  1.00  0.00           H
ATOM   2108  NZ  LYS A 137      59.670  38.040  54.400  1.00  0.00           N
ATOM   2109  HZ1 LYS A 137      58.820  38.580  54.670  1.00  0.00           H
ATOM   2110  HZ2 LYS A 137      60.120  37.630  55.240  1.00  0.00           H
ATOM   2111  HZ3 LYS A 137      59.310  37.300  53.770  1.00  0.00           H
ATOM   2112  C   LYS A 137      60.470  44.190  50.140  1.00  0.00           C
ATOM   2113  O   LYS A 137      60.050  45.290  50.410  1.00  0.00           O
ATOM   2114  N   GLY A 138      60.330  43.680  48.920  1.00  0.00           N
ATOM   2115  HN  GLY A 138      60.800  42.830  48.720  1.00  0.00           H
ATOM   2116  CA  GLY A 138      59.490  44.180  47.860  1.00  0.00           C
ATOM   2117  HA1 GLY A 138      58.640  44.600  48.370  1.00  0.00           H
ATOM   2118  HA2 GLY A 138      59.130  43.410  47.200  1.00  0.00           H
ATOM   2119  C   GLY A 138      60.220  45.130  46.960  1.00  0.00           C
ATOM   2120  O   GLY A 138      60.750  46.160  47.440  1.00  0.00           O
ATOM   2121  N   SER A 139      60.130  44.850  45.670  1.00  0.00           N
ATOM   2122  HN  SER A 139      59.590  44.040  45.460  1.00  0.00           H
ATOM   2123  CA  SER A 139      60.910  45.420  44.550  1.00  0.00           C
ATOM   2124  HA  SER A 139      61.970  45.330  44.760  1.00  0.00           H
ATOM   2125  CB  SER A 139      60.630  44.580  43.240  1.00  0.00           C
ATOM   2126  HB1 SER A 139      60.990  43.560  43.460  1.00  0.00           H
ATOM   2127  HB2 SER A 139      61.200  45.060  42.410  1.00  0.00           H
ATOM   2128  OG  SER A 139      59.220  44.460  42.950  1.00  0.00           O
ATOM   2129  HG1 SER A 139      58.960  45.210  42.400  1.00  0.00           H
ATOM   2130  C   SER A 139      60.560  46.840  44.220  1.00  0.00           C
ATOM   2131  O   SER A 139      59.460  47.230  43.740  1.00  0.00           O
ATOM   2132  N   PHE A 140      61.610  47.660  44.350  1.00  0.00           N
ATOM   2133  HN  PHE A 140      62.550  47.380  44.540  1.00  0.00           H
ATOM   2134  CA  PHE A 140      61.580  49.050  44.050  1.00  0.00           C
ATOM   2135  HA  PHE A 140      60.630  49.420  43.710  1.00  0.00           H
ATOM   2136  CB  PHE A 140      62.250  49.980  45.130  1.00  0.00           C
ATOM   2137  HB1 PHE A 140      62.600  50.950  44.690  1.00  0.00           H
ATOM   2138  HB2 PHE A 140      63.120  49.470  45.590  1.00  0.00           H
ATOM   2139  CG  PHE A 140      61.420  50.370  46.240  1.00  0.00           C
ATOM   2140  CD1 PHE A 140      60.350  49.680  46.680  1.00  0.00           C
ATOM   2141  HD1 PHE A 140      60.170  48.690  46.300  1.00  0.00           H
ATOM   2142  CE1 PHE A 140      59.430  50.210  47.580  1.00  0.00           C
ATOM   2143  HE1 PHE A 140      58.550  49.680  47.930  1.00  0.00           H
ATOM   2144  CZ  PHE A 140      59.680  51.490  48.170  1.00  0.00           C
ATOM   2145  HZ  PHE A 140      58.960  51.870  48.880  1.00  0.00           H
ATOM   2146  CD2 PHE A 140      61.630  51.690  46.810  1.00  0.00           C
ATOM   2147  HD2 PHE A 140      62.460  52.300  46.460  1.00  0.00           H
ATOM   2148  CE2 PHE A 140      60.770  52.170  47.850  1.00  0.00           C
ATOM   2149  HE2 PHE A 140      61.060  53.070  48.370  1.00  0.00           H
ATOM   2150  C   PHE A 140      62.550  49.120  42.870  1.00  0.00           C
ATOM   2151  O   PHE A 140      63.750  48.760  43.000  1.00  0.00           O
ATOM   2152  N   LEU A 141      62.020  49.520  41.710  1.00  0.00           N
ATOM   2153  HN  LEU A 141      61.060  49.770  41.790  1.00  0.00           H
ATOM   2154  CA  LEU A 141      62.610  49.650  40.390  1.00  0.00           C
ATOM   2155  HA  LEU A 141      62.840  48.650  40.050  1.00  0.00           H
ATOM   2156  CB  LEU A 141      61.520  50.150  39.440  1.00  0.00           C
ATOM   2157  HB1 LEU A 141      61.530  51.250  39.600  1.00  0.00           H
ATOM   2158  HB2 LEU A 141      60.540  49.800  39.840  1.00  0.00           H
ATOM   2159  CG  LEU A 141      61.690  49.710  37.980  1.00  0.00           C
ATOM   2160  HG  LEU A 141      62.640  50.010  37.480  1.00  0.00           H
ATOM   2161  CD1 LEU A 141      61.490  48.210  37.780  1.00  0.00           C
ATOM   2162 1HD1 LEU A 141      60.570  48.000  38.360  1.00  0.00           H
ATOM   2163 2HD1 LEU A 141      62.210  47.500  38.230  1.00  0.00           H
ATOM   2164 3HD1 LEU A 141      61.300  48.010  36.700  1.00  0.00           H
ATOM   2165  CD2 LEU A 141      60.510  50.360  37.190  1.00  0.00           C
ATOM   2166 1HD2 LEU A 141      60.530  51.470  37.260  1.00  0.00           H
ATOM   2167 2HD2 LEU A 141      59.550  50.010  37.610  1.00  0.00           H
ATOM   2168 3HD2 LEU A 141      60.620  50.200  36.090  1.00  0.00           H
ATOM   2169  C   LEU A 141      63.910  50.480  40.360  1.00  0.00           C
ATOM   2170  O   LEU A 141      64.330  51.150  41.270  1.00  0.00           O
ATOM   2171  N   CYS A 142      64.730  50.310  39.230  1.00  0.00           N
ATOM   2172  HN  CYS A 142      64.610  49.580  38.550  1.00  0.00           H
ATOM   2173  CA  CYS A 142      65.880  51.160  39.070  1.00  0.00           C
ATOM   2174  HA  CYS A 142      66.420  51.020  40.000  1.00  0.00           H
ATOM   2175  CB  CYS A 142      66.730  50.750  37.860  1.00  0.00           C
ATOM   2176  HB1 CYS A 142      67.430  51.540  37.510  1.00  0.00           H
ATOM   2177  HB2 CYS A 142      66.080  50.590  36.970  1.00  0.00           H
ATOM   2178  SG  CYS A 142      67.720  49.300  38.230  1.00  0.00           S
ATOM   2179  HG1 CYS A 142      68.800  49.710  37.600  1.00  0.00           H
ATOM   2180  C   CYS A 142      65.560  52.670  39.050  1.00  0.00           C
ATOM   2181  O   CYS A 142      64.540  53.070  38.620  1.00  0.00           O
ATOM   2182  N   GLY A 143      66.480  53.500  39.400  1.00  0.00           N
ATOM   2183  HN  GLY A 143      67.400  53.140  39.520  1.00  0.00           H
ATOM   2184  CA  GLY A 143      66.310  54.990  39.470  1.00  0.00           C
ATOM   2185  HA1 GLY A 143      65.710  55.340  38.640  1.00  0.00           H
ATOM   2186  HA2 GLY A 143      67.290  55.440  39.570  1.00  0.00           H
ATOM   2187  C   GLY A 143      65.460  55.480  40.640  1.00  0.00           C
ATOM   2188  O   GLY A 143      64.970  56.580  40.660  1.00  0.00           O
ATOM   2189  N   SER A 144      65.390  54.650  41.760  1.00  0.00           N
ATOM   2190  HN  SER A 144      65.690  53.710  41.590  1.00  0.00           H
ATOM   2191  CA  SER A 144      64.580  54.900  42.930  1.00  0.00           C
ATOM   2192  HA  SER A 144      63.920  55.730  42.780  1.00  0.00           H
ATOM   2193  CB  SER A 144      63.750  53.610  43.180  1.00  0.00           C
ATOM   2194  HB1 SER A 144      63.330  53.390  42.170  1.00  0.00           H
ATOM   2195  HB2 SER A 144      62.910  53.930  43.840  1.00  0.00           H
ATOM   2196  OG  SER A 144      64.540  52.580  43.610  1.00  0.00           O
ATOM   2197  HG1 SER A 144      64.640  51.960  42.890  1.00  0.00           H
ATOM   2198  C   SER A 144      65.440  55.150  44.110  1.00  0.00           C
ATOM   2199  O   SER A 144      64.800  55.480  45.100  1.00  0.00           O
ATOM   2200  N   CYM A 145      66.760  55.120  44.080  1.00  0.00           N
ATOM   2201  HN  CYM A 145      67.360  55.160  43.280  1.00  0.00           H
ATOM   2202  CA  CYM A 145      67.450  55.530  45.270  1.00  0.00           C
ATOM   2203  HA  CYM A 145      67.230  54.760  45.990  1.00  0.00           H
ATOM   2204  CB  CYM A 145      68.980  55.520  45.060  1.00  0.00           C
ATOM   2205  HB1 CYM A 145      69.550  56.020  45.880  1.00  0.00           H
ATOM   2206  HB2 CYM A 145      69.270  56.070  44.150  1.00  0.00           H
ATOM   2207  SG  CYM A 145      69.980  53.990  44.830  1.00  0.00           S
ATOM   2208  C   CYM A 145      67.170  56.890  45.840  1.00  0.00           C
ATOM   2209  O   CYM A 145      66.980  57.850  45.100  1.00  0.00           O
ATOM   2210  N   GLY A 146      67.170  57.050  47.180  1.00  0.00           N
ATOM   2211  HN  GLY A 146      67.440  56.300  47.780  1.00  0.00           H
ATOM   2212  CA  GLY A 146      66.810  58.330  47.840  1.00  0.00           C
ATOM   2213  HA1 GLY A 146      66.960  59.110  47.110  1.00  0.00           H
ATOM   2214  HA2 GLY A 146      67.360  58.360  48.770  1.00  0.00           H
ATOM   2215  C   GLY A 146      65.310  58.270  48.170  1.00  0.00           C
ATOM   2216  O   GLY A 146      64.720  59.150  48.710  1.00  0.00           O
ATOM   2217  N   SER A 147      64.670  57.140  47.850  1.00  0.00           N
ATOM   2218  HN  SER A 147      65.180  56.490  47.290  1.00  0.00           H
ATOM   2219  CA  SER A 147      63.290  56.830  48.320  1.00  0.00           C
ATOM   2220  HA  SER A 147      62.730  57.680  47.960  1.00  0.00           H
ATOM   2221  CB  SER A 147      62.590  55.600  47.670  1.00  0.00           C
ATOM   2222  HB1 SER A 147      61.640  55.240  48.110  1.00  0.00           H
ATOM   2223  HB2 SER A 147      63.280  54.730  47.700  1.00  0.00           H
ATOM   2224  OG  SER A 147      62.360  55.800  46.270  1.00  0.00           O
ATOM   2225  HG1 SER A 147      63.220  56.020  45.910  1.00  0.00           H
ATOM   2226  C   SER A 147      63.160  56.710  49.800  1.00  0.00           C
ATOM   2227  O   SER A 147      63.920  55.930  50.420  1.00  0.00           O
ATOM   2228  N   VAL A 148      62.200  57.350  50.490  1.00  0.00           N
ATOM   2229  HN  VAL A 148      61.470  57.750  49.930  1.00  0.00           H
ATOM   2230  CA  VAL A 148      62.320  57.710  51.890  1.00  0.00           C
ATOM   2231  HA  VAL A 148      63.230  57.310  52.320  1.00  0.00           H
ATOM   2232  CB  VAL A 148      62.560  59.230  52.140  1.00  0.00           C
ATOM   2233  HB  VAL A 148      63.550  59.510  51.730  1.00  0.00           H
ATOM   2234  CG1 VAL A 148      61.440  60.130  51.480  1.00  0.00           C
ATOM   2235 1HG1 VAL A 148      61.420  60.000  50.380  1.00  0.00           H
ATOM   2236 2HG1 VAL A 148      61.620  61.190  51.740  1.00  0.00           H
ATOM   2237 3HG1 VAL A 148      60.470  59.710  51.830  1.00  0.00           H
ATOM   2238  CG2 VAL A 148      62.580  59.500  53.660  1.00  0.00           C
ATOM   2239 1HG2 VAL A 148      61.560  59.330  54.060  1.00  0.00           H
ATOM   2240 2HG2 VAL A 148      62.810  60.570  53.840  1.00  0.00           H
ATOM   2241 3HG2 VAL A 148      63.330  58.900  54.220  1.00  0.00           H
ATOM   2242  C   VAL A 148      61.310  57.080  52.820  1.00  0.00           C
ATOM   2243  O   VAL A 148      60.100  57.200  52.530  1.00  0.00           O
ATOM   2244  N   GLY A 149      61.730  56.410  53.960  1.00  0.00           N
ATOM   2245  HN  GLY A 149      62.680  56.370  54.280  1.00  0.00           H
ATOM   2246  CA  GLY A 149      60.740  55.740  54.840  1.00  0.00           C
ATOM   2247  HA1 GLY A 149      61.160  54.760  55.030  1.00  0.00           H
ATOM   2248  HA2 GLY A 149      59.760  55.780  54.390  1.00  0.00           H
ATOM   2249  C   GLY A 149      60.560  56.450  56.230  1.00  0.00           C
ATOM   2250  O   GLY A 149      61.560  56.940  56.780  1.00  0.00           O
ATOM   2251  N   TYR A 150      59.350  56.580  56.750  1.00  0.00           N
ATOM   2252  HN  TYR A 150      58.590  56.210  56.220  1.00  0.00           H
ATOM   2253  CA  TYR A 150      58.950  57.350  57.930  1.00  0.00           C
ATOM   2254  HA  TYR A 150      59.770  57.510  58.620  1.00  0.00           H
ATOM   2255  CB  TYR A 150      58.570  58.750  57.500  1.00  0.00           C
ATOM   2256  HB1 TYR A 150      59.490  59.260  57.130  1.00  0.00           H
ATOM   2257  HB2 TYR A 150      58.450  59.440  58.360  1.00  0.00           H
ATOM   2258  CG  TYR A 150      57.520  58.900  56.330  1.00  0.00           C
ATOM   2259  CD1 TYR A 150      57.940  58.780  55.040  1.00  0.00           C
ATOM   2260  HD1 TYR A 150      58.970  58.630  54.770  1.00  0.00           H
ATOM   2261  CE1 TYR A 150      56.980  58.870  53.990  1.00  0.00           C
ATOM   2262  HE1 TYR A 150      57.370  58.800  52.990  1.00  0.00           H
ATOM   2263  CZ  TYR A 150      55.630  59.260  54.280  1.00  0.00           C
ATOM   2264  OH  TYR A 150      54.650  59.360  53.310  1.00  0.00           O
ATOM   2265  HH  TYR A 150      53.790  59.320  53.730  1.00  0.00           H
ATOM   2266  CD2 TYR A 150      56.230  59.230  56.620  1.00  0.00           C
ATOM   2267  HD2 TYR A 150      55.890  59.350  57.640  1.00  0.00           H
ATOM   2268  CE2 TYR A 150      55.270  59.350  55.600  1.00  0.00           C
ATOM   2269  HE2 TYR A 150      54.230  59.480  55.880  1.00  0.00           H
ATOM   2270  C   TYR A 150      57.900  56.600  58.770  1.00  0.00           C
ATOM   2271  O   TYR A 150      57.270  55.670  58.400  1.00  0.00           O
ATOM   2272  N   VAL A 151      57.710  57.040  60.020  1.00  0.00           N
ATOM   2273  HN  VAL A 151      58.350  57.730  60.370  1.00  0.00           H
ATOM   2274  CA  VAL A 151      56.730  56.560  60.970  1.00  0.00           C
ATOM   2275  HA  VAL A 151      56.140  55.750  60.560  1.00  0.00           H
ATOM   2276  CB  VAL A 151      57.430  56.110  62.280  1.00  0.00           C
ATOM   2277  HB  VAL A 151      58.060  56.940  62.680  1.00  0.00           H
ATOM   2278  CG1 VAL A 151      56.430  55.950  63.450  1.00  0.00           C
ATOM   2279 1HG1 VAL A 151      55.680  55.180  63.170  1.00  0.00           H
ATOM   2280 2HG1 VAL A 151      55.780  56.860  63.520  1.00  0.00           H
ATOM   2281 3HG1 VAL A 151      56.870  55.700  64.440  1.00  0.00           H
ATOM   2282  CG2 VAL A 151      58.280  54.820  62.120  1.00  0.00           C
ATOM   2283 1HG2 VAL A 151      59.020  55.020  61.310  1.00  0.00           H
ATOM   2284 2HG2 VAL A 151      57.600  54.000  61.810  1.00  0.00           H
ATOM   2285 3HG2 VAL A 151      58.920  54.500  62.970  1.00  0.00           H
ATOM   2286  C   VAL A 151      55.860  57.770  61.120  1.00  0.00           C
ATOM   2287  O   VAL A 151      56.390  58.850  61.400  1.00  0.00           O
ATOM   2288  N   LEU A 152      54.560  57.720  61.040  1.00  0.00           N
ATOM   2289  HN  LEU A 152      54.170  56.870  60.680  1.00  0.00           H
ATOM   2290  CA  LEU A 152      53.760  58.870  61.330  1.00  0.00           C
ATOM   2291  HA  LEU A 152      54.300  59.770  61.100  1.00  0.00           H
ATOM   2292  CB  LEU A 152      52.540  58.850  60.380  1.00  0.00           C
ATOM   2293  HB1 LEU A 152      51.670  58.370  60.890  1.00  0.00           H
ATOM   2294  HB2 LEU A 152      52.840  58.130  59.590  1.00  0.00           H
ATOM   2295  CG  LEU A 152      52.050  60.190  59.820  1.00  0.00           C
ATOM   2296  HG  LEU A 152      51.080  59.990  59.310  1.00  0.00           H
ATOM   2297  CD1 LEU A 152      51.850  61.410  60.800  1.00  0.00           C
ATOM   2298 1HD1 LEU A 152      51.660  62.390  60.310  1.00  0.00           H
ATOM   2299 2HD1 LEU A 152      52.830  61.710  61.220  1.00  0.00           H
ATOM   2300 3HD1 LEU A 152      51.130  61.070  61.580  1.00  0.00           H
ATOM   2301  CD2 LEU A 152      52.970  60.740  58.730  1.00  0.00           C
ATOM   2302 1HD2 LEU A 152      53.070  60.020  57.880  1.00  0.00           H
ATOM   2303 2HD2 LEU A 152      53.950  60.960  59.200  1.00  0.00           H
ATOM   2304 3HD2 LEU A 152      52.580  61.720  58.380  1.00  0.00           H
ATOM   2305  C   LEU A 152      53.210  58.860  62.740  1.00  0.00           C
ATOM   2306  O   LEU A 152      52.540  57.940  63.200  1.00  0.00           O
ATOM   2307  N   THR A 153      53.640  59.890  63.580  1.00  0.00           N
ATOM   2308  HN  THR A 153      54.090  60.710  63.250  1.00  0.00           H
ATOM   2309  CA  THR A 153      53.290  59.920  65.030  1.00  0.00           C
ATOM   2310  HA  THR A 153      52.630  59.080  65.220  1.00  0.00           H
ATOM   2311  CB  THR A 153      54.510  60.010  65.980  1.00  0.00           C
ATOM   2312  HB  THR A 153      54.310  60.020  67.070  1.00  0.00           H
ATOM   2313  OG1 THR A 153      55.330  61.110  65.630  1.00  0.00           O
ATOM   2314  HG1 THR A 153      54.740  61.770  65.260  1.00  0.00           H
ATOM   2315  CG2 THR A 153      55.300  58.740  65.730  1.00  0.00           C
ATOM   2316 1HG2 THR A 153      54.620  57.870  65.880  1.00  0.00           H
ATOM   2317 2HG2 THR A 153      56.120  58.590  66.460  1.00  0.00           H
ATOM   2318 3HG2 THR A 153      55.720  58.730  64.700  1.00  0.00           H
ATOM   2319  C   THR A 153      52.510  61.170  65.340  1.00  0.00           C
ATOM   2320  O   THR A 153      53.050  62.220  65.250  1.00  0.00           O
ATOM   2321  N   GLY A 154      51.230  61.100  65.800  1.00  0.00           N
ATOM   2322  HN  GLY A 154      50.670  60.300  65.960  1.00  0.00           H
ATOM   2323  CA  GLY A 154      50.380  62.240  65.790  1.00  0.00           C
ATOM   2324  HA1 GLY A 154      50.850  62.960  66.440  1.00  0.00           H
ATOM   2325  HA2 GLY A 154      49.400  61.960  66.150  1.00  0.00           H
ATOM   2326  C   GLY A 154      50.110  62.920  64.450  1.00  0.00           C
ATOM   2327  O   GLY A 154      49.600  62.290  63.540  1.00  0.00           O
ATOM   2328  N   ASP A 155      50.550  64.220  64.360  1.00  0.00           N
ATOM   2329  HN  ASP A 155      50.800  64.740  65.170  1.00  0.00           H
ATOM   2330  CA  ASP A 155      50.640  65.040  63.110  1.00  0.00           C
ATOM   2331  HA  ASP A 155      50.370  64.350  62.330  1.00  0.00           H
ATOM   2332  CB  ASP A 155      49.930  66.360  63.430  1.00  0.00           C
ATOM   2333  HB1 ASP A 155      48.850  66.150  63.580  1.00  0.00           H
ATOM   2334  HB2 ASP A 155      50.120  67.060  62.590  1.00  0.00           H
ATOM   2335  CG  ASP A 155      50.300  67.150  64.730  1.00  0.00           C
ATOM   2336  OD1 ASP A 155      50.020  68.390  64.800  1.00  0.00           O
ATOM   2337  OD2 ASP A 155      50.840  66.530  65.720  1.00  0.00           O
ATOM   2338  C   ASP A 155      52.180  65.290  62.850  1.00  0.00           C
ATOM   2339  O   ASP A 155      52.530  66.180  62.090  1.00  0.00           O
ATOM   2340  N   SER A 156      53.050  64.550  63.530  1.00  0.00           N
ATOM   2341  HN  SER A 156      52.770  63.910  64.240  1.00  0.00           H
ATOM   2342  CA  SER A 156      54.520  64.740  63.390  1.00  0.00           C
ATOM   2343  HA  SER A 156      54.710  65.620  62.790  1.00  0.00           H
ATOM   2344  CB  SER A 156      55.170  65.120  64.780  1.00  0.00           C
ATOM   2345  HB1 SER A 156      54.610  65.950  65.270  1.00  0.00           H
ATOM   2346  HB2 SER A 156      56.210  65.500  64.710  1.00  0.00           H
ATOM   2347  OG  SER A 156      55.030  63.990  65.670  1.00  0.00           O
ATOM   2348  HG1 SER A 156      54.150  63.970  66.050  1.00  0.00           H
ATOM   2349  C   SER A 156      55.130  63.580  62.660  1.00  0.00           C
ATOM   2350  O   SER A 156      54.860  62.410  62.920  1.00  0.00           O
ATOM   2351  N   VAL A 157      56.100  63.900  61.740  1.00  0.00           N
ATOM   2352  HN  VAL A 157      56.180  64.860  61.470  1.00  0.00           H
ATOM   2353  CA  VAL A 157      56.650  62.920  60.900  1.00  0.00           C
ATOM   2354  HA  VAL A 157      56.010  62.050  60.830  1.00  0.00           H
ATOM   2355  CB  VAL A 157      56.940  63.420  59.520  1.00  0.00           C
ATOM   2356  HB  VAL A 157      57.760  64.180  59.540  1.00  0.00           H
ATOM   2357  CG1 VAL A 157      57.580  62.250  58.700  1.00  0.00           C
ATOM   2358 1HG1 VAL A 157      56.970  61.320  58.710  1.00  0.00           H
ATOM   2359 2HG1 VAL A 157      58.570  61.950  59.100  1.00  0.00           H
ATOM   2360 3HG1 VAL A 157      57.710  62.620  57.660  1.00  0.00           H
ATOM   2361  CG2 VAL A 157      55.590  64.030  58.930  1.00  0.00           C
ATOM   2362 1HG2 VAL A 157      54.930  63.140  58.980  1.00  0.00           H
ATOM   2363 2HG2 VAL A 157      55.700  64.360  57.880  1.00  0.00           H
ATOM   2364 3HG2 VAL A 157      55.210  64.840  59.590  1.00  0.00           H
ATOM   2365  C   VAL A 157      58.010  62.530  61.530  1.00  0.00           C
ATOM   2366  O   VAL A 157      58.720  63.370  61.920  1.00  0.00           O
ATOM   2367  N   LYS A 158      58.360  61.220  61.680  1.00  0.00           N
ATOM   2368  HN  LYS A 158      57.690  60.500  61.510  1.00  0.00           H
ATOM   2369  CA  LYS A 158      59.650  60.920  62.240  1.00  0.00           C
ATOM   2370  HA  LYS A 158      60.330  61.750  62.410  1.00  0.00           H
ATOM   2371  CB  LYS A 158      59.340  60.080  63.510  1.00  0.00           C
ATOM   2372  HB1 LYS A 158      59.050  59.060  63.190  1.00  0.00           H
ATOM   2373  HB2 LYS A 158      58.420  60.390  64.050  1.00  0.00           H
ATOM   2374  CG  LYS A 158      60.550  59.750  64.400  1.00  0.00           C
ATOM   2375  HG1 LYS A 158      60.620  60.390  65.310  1.00  0.00           H
ATOM   2376  HG2 LYS A 158      61.510  59.840  63.850  1.00  0.00           H
ATOM   2377  CD  LYS A 158      60.430  58.310  65.060  1.00  0.00           C
ATOM   2378  HD1 LYS A 158      61.330  58.290  65.710  1.00  0.00           H
ATOM   2379  HD2 LYS A 158      60.560  57.530  64.290  1.00  0.00           H
ATOM   2380  CE  LYS A 158      59.130  57.960  65.920  1.00  0.00           C
ATOM   2381  HE1 LYS A 158      58.280  57.850  65.220  1.00  0.00           H
ATOM   2382  HE2 LYS A 158      58.980  58.870  66.530  1.00  0.00           H
ATOM   2383  NZ  LYS A 158      59.200  56.780  66.760  1.00  0.00           N
ATOM   2384  HZ1 LYS A 158      59.740  56.950  67.630  1.00  0.00           H
ATOM   2385  HZ2 LYS A 158      59.630  55.950  66.310  1.00  0.00           H
ATOM   2386  HZ3 LYS A 158      58.220  56.550  67.010  1.00  0.00           H
ATOM   2387  C   LYS A 158      60.340  60.080  61.120  1.00  0.00           C
ATOM   2388  O   LYS A 158      59.810  59.020  60.790  1.00  0.00           O
ATOM   2389  N   PHE A 159      61.380  60.630  60.460  1.00  0.00           N
ATOM   2390  HN  PHE A 159      61.720  61.540  60.680  1.00  0.00           H
ATOM   2391  CA  PHE A 159      62.040  59.940  59.370  1.00  0.00           C
ATOM   2392  HA  PHE A 159      61.300  59.500  58.720  1.00  0.00           H
ATOM   2393  CB  PHE A 159      62.780  60.840  58.410  1.00  0.00           C
ATOM   2394  HB1 PHE A 159      63.240  60.240  57.600  1.00  0.00           H
ATOM   2395  HB2 PHE A 159      63.580  61.460  58.870  1.00  0.00           H
ATOM   2396  CG  PHE A 159      61.850  61.800  57.680  1.00  0.00           C
ATOM   2397  CD1 PHE A 159      61.130  61.350  56.560  1.00  0.00           C
ATOM   2398  HD1 PHE A 159      61.200  60.370  56.140  1.00  0.00           H
ATOM   2399  CE1 PHE A 159      60.360  62.210  55.790  1.00  0.00           C
ATOM   2400  HE1 PHE A 159      59.790  61.880  54.930  1.00  0.00           H
ATOM   2401  CZ  PHE A 159      60.160  63.520  56.090  1.00  0.00           C
ATOM   2402  HZ  PHE A 159      59.500  64.200  55.580  1.00  0.00           H
ATOM   2403  CD2 PHE A 159      61.560  63.140  58.150  1.00  0.00           C
ATOM   2404  HD2 PHE A 159      61.960  63.570  59.060  1.00  0.00           H
ATOM   2405  CE2 PHE A 159      60.710  63.960  57.390  1.00  0.00           C
ATOM   2406  HE2 PHE A 159      60.650  65.000  57.690  1.00  0.00           H
ATOM   2407  C   PHE A 159      62.880  58.740  59.780  1.00  0.00           C
ATOM   2408  O   PHE A 159      63.600  58.960  60.750  1.00  0.00           O
ATOM   2409  N   VAL A 160      62.880  57.580  59.130  1.00  0.00           N
ATOM   2410  HN  VAL A 160      62.290  57.700  58.340  1.00  0.00           H
ATOM   2411  CA  VAL A 160      63.580  56.390  59.730  1.00  0.00           C
ATOM   2412  HA  VAL A 160      64.190  56.660  60.580  1.00  0.00           H
ATOM   2413  CB  VAL A 160      62.570  55.330  60.300  1.00  0.00           C
ATOM   2414  HB  VAL A 160      63.130  54.450  60.690  1.00  0.00           H
ATOM   2415  CG1 VAL A 160      61.780  55.850  61.530  1.00  0.00           C
ATOM   2416 1HG1 VAL A 160      61.100  55.060  61.920  1.00  0.00           H
ATOM   2417 2HG1 VAL A 160      61.240  56.750  61.170  1.00  0.00           H
ATOM   2418 3HG1 VAL A 160      62.470  56.180  62.330  1.00  0.00           H
ATOM   2419  CG2 VAL A 160      61.540  54.820  59.310  1.00  0.00           C
ATOM   2420 1HG2 VAL A 160      60.720  55.570  59.300  1.00  0.00           H
ATOM   2421 2HG2 VAL A 160      61.070  53.860  59.630  1.00  0.00           H
ATOM   2422 3HG2 VAL A 160      61.880  54.740  58.260  1.00  0.00           H
ATOM   2423  C   VAL A 160      64.490  55.710  58.750  1.00  0.00           C
ATOM   2424  O   VAL A 160      65.290  54.940  59.190  1.00  0.00           O
ATOM   2425  N   TYR A 161      64.240  55.910  57.460  1.00  0.00           N
ATOM   2426  HN  TYR A 161      63.610  56.570  57.080  1.00  0.00           H
ATOM   2427  CA  TYR A 161      64.970  55.160  56.470  1.00  0.00           C
ATOM   2428  HA  TYR A 161      65.940  54.910  56.880  1.00  0.00           H
ATOM   2429  CB  TYR A 161      64.090  53.860  56.310  1.00  0.00           C
ATOM   2430  HB1 TYR A 161      63.020  54.150  56.200  1.00  0.00           H
ATOM   2431  HB2 TYR A 161      64.160  53.230  57.220  1.00  0.00           H
ATOM   2432  CG  TYR A 161      64.280  52.920  55.170  1.00  0.00           C
ATOM   2433  CD1 TYR A 161      65.160  51.880  55.310  1.00  0.00           C
ATOM   2434  HD1 TYR A 161      65.680  51.670  56.230  1.00  0.00           H
ATOM   2435  CE1 TYR A 161      65.350  51.030  54.280  1.00  0.00           C
ATOM   2436  HE1 TYR A 161      65.900  50.110  54.430  1.00  0.00           H
ATOM   2437  CZ  TYR A 161      64.590  51.140  53.110  1.00  0.00           C
ATOM   2438  OH  TYR A 161      64.810  50.250  52.040  1.00  0.00           O
ATOM   2439  HH  TYR A 161      64.190  50.520  51.350  1.00  0.00           H
ATOM   2440  CD2 TYR A 161      63.530  53.120  54.020  1.00  0.00           C
ATOM   2441  HD2 TYR A 161      62.910  54.000  53.950  1.00  0.00           H
ATOM   2442  CE2 TYR A 161      63.720  52.190  53.000  1.00  0.00           C
ATOM   2443  HE2 TYR A 161      63.150  52.300  52.090  1.00  0.00           H
ATOM   2444  C   TYR A 161      65.160  55.910  55.240  1.00  0.00           C
ATOM   2445  O   TYR A 161      64.190  56.650  54.880  1.00  0.00           O
ATOM   2446  N   MET A 162      66.260  55.760  54.510  1.00  0.00           N
ATOM   2447  HN  MET A 162      67.030  55.340  54.970  1.00  0.00           H
ATOM   2448  CA  MET A 162      66.320  56.200  53.060  1.00  0.00           C
ATOM   2449  HA  MET A 162      65.330  56.210  52.630  1.00  0.00           H
ATOM   2450  CB  MET A 162      67.010  57.630  52.990  1.00  0.00           C
ATOM   2451  HB1 MET A 162      67.990  57.630  53.510  1.00  0.00           H
ATOM   2452  HB2 MET A 162      66.410  58.390  53.540  1.00  0.00           H
ATOM   2453  CG  MET A 162      67.230  58.180  51.590  1.00  0.00           C
ATOM   2454  HG1 MET A 162      66.200  58.270  51.190  1.00  0.00           H
ATOM   2455  HG2 MET A 162      67.780  57.420  50.980  1.00  0.00           H
ATOM   2456  SD  MET A 162      68.100  59.680  51.680  1.00  0.00           S
ATOM   2457  CE  MET A 162      66.880  60.760  50.930  1.00  0.00           C
ATOM   2458  HE1 MET A 162      67.080  61.810  51.250  1.00  0.00           H
ATOM   2459  HE2 MET A 162      65.870  60.460  51.270  1.00  0.00           H
ATOM   2460  HE3 MET A 162      66.990  60.640  49.830  1.00  0.00           H
ATOM   2461  C   MET A 162      66.940  55.140  52.260  1.00  0.00           C
ATOM   2462  O   MET A 162      68.120  54.980  52.430  1.00  0.00           O
ATOM   2463  N   HSD A 163      66.170  54.530  51.340  1.00  0.00           N
ATOM   2464  HN  HSD A 163      65.270  54.880  51.120  1.00  0.00           H
ATOM   2465  CA  HSD A 163      66.630  53.550  50.420  1.00  0.00           C
ATOM   2466  HA  HSD A 163      67.110  52.780  51.000  1.00  0.00           H
ATOM   2467  CB  HSD A 163      65.410  53.110  49.510  1.00  0.00           C
ATOM   2468  HB1 HSD A 163      64.930  54.060  49.180  1.00  0.00           H
ATOM   2469  HB2 HSD A 163      64.830  52.420  50.150  1.00  0.00           H
ATOM   2470  ND1 HSD A 163      65.630  52.960  46.940  1.00  0.00           N
ATOM   2471  HD1 HSD A 163      65.280  53.860  46.650  1.00  0.00           H
ATOM   2472  CG  HSD A 163      65.720  52.310  48.200  1.00  0.00           C
ATOM   2473  CE1 HSD A 163      66.120  52.070  46.020  1.00  0.00           C
ATOM   2474  HE1 HSD A 163      66.320  52.460  45.020  1.00  0.00           H
ATOM   2475  NE2 HSD A 163      66.550  50.960  46.620  1.00  0.00           N
ATOM   2476  CD2 HSD A 163      66.180  51.080  47.970  1.00  0.00           C
ATOM   2477  HD2 HSD A 163      66.610  50.430  48.720  1.00  0.00           H
ATOM   2478  C   HSD A 163      67.760  53.950  49.560  1.00  0.00           C
ATOM   2479  O   HSD A 163      67.790  55.030  48.960  1.00  0.00           O
ATOM   2480  N   GLN A 164      68.790  53.080  49.400  1.00  0.00           N
ATOM   2481  HN  GLN A 164      68.840  52.200  49.860  1.00  0.00           H
ATOM   2482  CA  GLN A 164      69.930  53.300  48.490  1.00  0.00           C
ATOM   2483  HA  GLN A 164      69.510  53.560  47.530  1.00  0.00           H
ATOM   2484  CB  GLN A 164      70.820  54.380  49.110  1.00  0.00           C
ATOM   2485  HB1 GLN A 164      70.270  55.340  49.000  1.00  0.00           H
ATOM   2486  HB2 GLN A 164      71.790  54.400  48.570  1.00  0.00           H
ATOM   2487  CG  GLN A 164      71.240  54.230  50.660  1.00  0.00           C
ATOM   2488  HG1 GLN A 164      71.620  53.190  50.670  1.00  0.00           H
ATOM   2489  HG2 GLN A 164      70.380  54.150  51.370  1.00  0.00           H
ATOM   2490  CD  GLN A 164      72.270  55.250  50.920  1.00  0.00           C
ATOM   2491  OE1 GLN A 164      73.290  55.150  50.260  1.00  0.00           O
ATOM   2492  NE2 GLN A 164      72.130  56.210  51.860  1.00  0.00           N
ATOM   2493 1HE2 GLN A 164      72.860  56.870  52.000  1.00  0.00           H
ATOM   2494 2HE2 GLN A 164      71.400  56.070  52.520  1.00  0.00           H
ATOM   2495  C   GLN A 164      70.650  52.030  48.080  1.00  0.00           C
ATOM   2496  O   GLN A 164      71.700  52.130  47.470  1.00  0.00           O
ATOM   2497  N   LEU A 165      70.130  50.780  48.420  1.00  0.00           N
ATOM   2498  HN  LEU A 165      69.310  50.600  48.960  1.00  0.00           H
ATOM   2499  CA  LEU A 165      70.830  49.580  47.970  1.00  0.00           C
ATOM   2500  HA  LEU A 165      71.300  49.690  47.000  1.00  0.00           H
ATOM   2501  CB  LEU A 165      71.760  49.190  49.140  1.00  0.00           C
ATOM   2502  HB1 LEU A 165      71.170  49.090  50.080  1.00  0.00           H
ATOM   2503  HB2 LEU A 165      72.350  50.110  49.350  1.00  0.00           H
ATOM   2504  CG  LEU A 165      72.760  48.010  48.990  1.00  0.00           C
ATOM   2505  HG  LEU A 165      72.260  47.060  48.720  1.00  0.00           H
ATOM   2506  CD1 LEU A 165      73.920  48.290  47.910  1.00  0.00           C
ATOM   2507 1HD1 LEU A 165      74.250  49.360  47.940  1.00  0.00           H
ATOM   2508 2HD1 LEU A 165      73.600  47.970  46.900  1.00  0.00           H
ATOM   2509 3HD1 LEU A 165      74.820  47.660  48.070  1.00  0.00           H
ATOM   2510  CD2 LEU A 165      73.370  47.540  50.320  1.00  0.00           C
ATOM   2511 1HD2 LEU A 165      73.930  48.390  50.790  1.00  0.00           H
ATOM   2512 2HD2 LEU A 165      74.020  46.640  50.290  1.00  0.00           H
ATOM   2513 3HD2 LEU A 165      72.620  47.320  51.110  1.00  0.00           H
ATOM   2514  C   LEU A 165      69.840  48.490  47.780  1.00  0.00           C
ATOM   2515  O   LEU A 165      68.800  48.480  48.470  1.00  0.00           O
ATOM   2516  N   GLU A 166      70.300  47.570  46.890  1.00  0.00           N
ATOM   2517  HN  GLU A 166      71.120  47.850  46.400  1.00  0.00           H
ATOM   2518  CA  GLU A 166      69.570  46.330  46.640  1.00  0.00           C
ATOM   2519  HA  GLU A 166      68.790  46.170  47.370  1.00  0.00           H
ATOM   2520  CB  GLU A 166      68.900  46.440  45.220  1.00  0.00           C
ATOM   2521  HB1 GLU A 166      69.710  46.390  44.470  1.00  0.00           H
ATOM   2522  HB2 GLU A 166      68.280  47.350  45.360  1.00  0.00           H
ATOM   2523  CG  GLU A 166      68.000  45.170  44.940  1.00  0.00           C
ATOM   2524  HG1 GLU A 166      66.940  45.220  45.250  1.00  0.00           H
ATOM   2525  HG2 GLU A 166      68.280  44.330  45.600  1.00  0.00           H
ATOM   2526  CD  GLU A 166      68.050  44.750  43.450  1.00  0.00           C
ATOM   2527  OE1 GLU A 166      69.040  44.190  42.950  1.00  0.00           O
ATOM   2528  OE2 GLU A 166      66.920  44.840  42.840  1.00  0.00           O
ATOM   2529  C   GLU A 166      70.450  45.070  46.600  1.00  0.00           C
ATOM   2530  O   GLU A 166      71.460  45.010  45.840  1.00  0.00           O
ATOM   2531  N   LEU A 167      70.120  44.100  47.460  1.00  0.00           N
ATOM   2532  HN  LEU A 167      69.270  44.130  47.990  1.00  0.00           H
ATOM   2533  CA  LEU A 167      70.920  42.950  47.720  1.00  0.00           C
ATOM   2534  HA  LEU A 167      71.980  43.030  47.520  1.00  0.00           H
ATOM   2535  CB  LEU A 167      70.660  42.500  49.140  1.00  0.00           C
ATOM   2536  HB1 LEU A 167      71.190  41.540  49.340  1.00  0.00           H
ATOM   2537  HB2 LEU A 167      69.580  42.250  49.280  1.00  0.00           H
ATOM   2538  CG  LEU A 167      70.990  43.610  50.110  1.00  0.00           C
ATOM   2539  HG  LEU A 167      70.270  44.460  49.990  1.00  0.00           H
ATOM   2540  CD1 LEU A 167      70.850  43.280  51.560  1.00  0.00           C
ATOM   2541 1HD1 LEU A 167      71.200  44.090  52.230  1.00  0.00           H
ATOM   2542 2HD1 LEU A 167      71.340  42.300  51.750  1.00  0.00           H
ATOM   2543 3HD1 LEU A 167      69.750  43.130  51.670  1.00  0.00           H
ATOM   2544  CD2 LEU A 167      72.520  43.930  49.940  1.00  0.00           C
ATOM   2545 1HD2 LEU A 167      73.110  43.060  50.310  1.00  0.00           H
ATOM   2546 2HD2 LEU A 167      72.720  44.840  50.560  1.00  0.00           H
ATOM   2547 3HD2 LEU A 167      72.770  44.220  48.900  1.00  0.00           H
ATOM   2548  C   LEU A 167      70.400  41.730  46.880  1.00  0.00           C
ATOM   2549  O   LEU A 167      69.180  41.710  46.480  1.00  0.00           O
ATOM   2550  N   SER A 168      71.250  40.620  46.650  1.00  0.00           N
ATOM   2551  HN  SER A 168      72.210  40.770  46.880  1.00  0.00           H
ATOM   2552  CA  SER A 168      70.960  39.270  46.310  1.00  0.00           C
ATOM   2553  HA  SER A 168      71.030  39.110  45.250  1.00  0.00           H
ATOM   2554  CB  SER A 168      72.060  38.320  46.830  1.00  0.00           C
ATOM   2555  HB1 SER A 168      72.060  38.310  47.940  1.00  0.00           H
ATOM   2556  HB2 SER A 168      73.020  38.770  46.490  1.00  0.00           H
ATOM   2557  OG  SER A 168      71.890  37.010  46.320  1.00  0.00           O
ATOM   2558  HG1 SER A 168      72.160  36.990  45.400  1.00  0.00           H
ATOM   2559  C   SER A 168      69.700  38.800  46.900  1.00  0.00           C
ATOM   2560  O   SER A 168      69.540  38.900  48.090  1.00  0.00           O
ATOM   2561  N   THR A 169      68.740  38.280  46.060  1.00  0.00           N
ATOM   2562  HN  THR A 169      68.900  38.300  45.080  1.00  0.00           H
ATOM   2563  CA  THR A 169      67.430  37.830  46.420  1.00  0.00           C
ATOM   2564  HA  THR A 169      67.080  37.180  45.630  1.00  0.00           H
ATOM   2565  CB  THR A 169      67.210  37.050  47.710  1.00  0.00           C
ATOM   2566  HB  THR A 169      67.140  37.730  48.590  1.00  0.00           H
ATOM   2567  OG1 THR A 169      68.350  36.230  47.930  1.00  0.00           O
ATOM   2568  HG1 THR A 169      69.120  36.780  47.760  1.00  0.00           H
ATOM   2569  CG2 THR A 169      65.930  36.140  47.730  1.00  0.00           C
ATOM   2570 1HG2 THR A 169      66.000  35.470  46.850  1.00  0.00           H
ATOM   2571 2HG2 THR A 169      64.940  36.620  47.580  1.00  0.00           H
ATOM   2572 3HG2 THR A 169      65.890  35.500  48.650  1.00  0.00           H
ATOM   2573  C   THR A 169      66.490  39.000  46.360  1.00  0.00           C
ATOM   2574  O   THR A 169      65.270  38.860  46.660  1.00  0.00           O
ATOM   2575  N   GLY A 170      66.910  40.200  45.900  1.00  0.00           N
ATOM   2576  HN  GLY A 170      67.890  40.300  45.730  1.00  0.00           H
ATOM   2577  CA  GLY A 170      66.020  41.310  45.490  1.00  0.00           C
ATOM   2578  HA1 GLY A 170      65.120  40.870  45.090  1.00  0.00           H
ATOM   2579  HA2 GLY A 170      66.450  41.840  44.660  1.00  0.00           H
ATOM   2580  C   GLY A 170      65.730  42.270  46.660  1.00  0.00           C
ATOM   2581  O   GLY A 170      64.870  43.110  46.640  1.00  0.00           O
ATOM   2582  N   CYS A 171      66.480  42.040  47.760  1.00  0.00           N
ATOM   2583  HN  CYS A 171      67.290  41.460  47.710  1.00  0.00           H
ATOM   2584  CA  CYS A 171      66.130  42.640  49.080  1.00  0.00           C
ATOM   2585  HA  CYS A 171      65.080  42.430  49.220  1.00  0.00           H
ATOM   2586  CB  CYS A 171      66.760  41.840  50.230  1.00  0.00           C
ATOM   2587  HB1 CYS A 171      66.220  42.200  51.130  1.00  0.00           H
ATOM   2588  HB2 CYS A 171      67.860  42.000  50.220  1.00  0.00           H
ATOM   2589  SG  CYS A 171      66.410  40.050  50.320  1.00  0.00           S
ATOM   2590  HG1 CYS A 171      65.230  40.010  50.920  1.00  0.00           H
ATOM   2591  C   CYS A 171      66.610  44.080  49.210  1.00  0.00           C
ATOM   2592  O   CYS A 171      67.830  44.350  48.970  1.00  0.00           O
ATOM   2593  N   HSD A 172      65.800  45.080  49.560  1.00  0.00           N
ATOM   2594  HN  HSD A 172      64.890  44.880  49.930  1.00  0.00           H
ATOM   2595  CA  HSD A 172      66.190  46.490  49.580  1.00  0.00           C
ATOM   2596  HA  HSD A 172      67.040  46.500  48.910  1.00  0.00           H
ATOM   2597  CB  HSD A 172      65.010  47.470  49.150  1.00  0.00           C
ATOM   2598  HB1 HSD A 172      65.390  48.510  49.270  1.00  0.00           H
ATOM   2599  HB2 HSD A 172      64.070  47.230  49.690  1.00  0.00           H
ATOM   2600  ND1 HSD A 172      65.310  48.110  46.860  1.00  0.00           N
ATOM   2601  HD1 HSD A 172      65.840  48.940  47.020  1.00  0.00           H
ATOM   2602  CG  HSD A 172      64.760  47.300  47.800  1.00  0.00           C
ATOM   2603  CE1 HSD A 172      64.930  47.700  45.640  1.00  0.00           C
ATOM   2604  HE1 HSD A 172      65.130  48.140  44.660  1.00  0.00           H
ATOM   2605  NE2 HSD A 172      64.080  46.660  45.720  1.00  0.00           N
ATOM   2606  CD2 HSD A 172      63.900  46.500  47.110  1.00  0.00           C
ATOM   2607  HD2 HSD A 172      63.340  45.610  47.360  1.00  0.00           H
ATOM   2608  C   HSD A 172      66.710  46.890  51.000  1.00  0.00           C
ATOM   2609  O   HSD A 172      66.230  46.300  51.940  1.00  0.00           O
ATOM   2610  N   THR A 173      67.640  47.790  51.090  1.00  0.00           N
ATOM   2611  HN  THR A 173      67.870  48.420  50.350  1.00  0.00           H
ATOM   2612  CA  THR A 173      68.110  48.210  52.430  1.00  0.00           C
ATOM   2613  HA  THR A 173      67.240  48.220  53.070  1.00  0.00           H
ATOM   2614  CB  THR A 173      69.200  47.290  52.960  1.00  0.00           C
ATOM   2615  HB  THR A 173      68.830  46.250  52.860  1.00  0.00           H
ATOM   2616  OG1 THR A 173      69.280  47.550  54.350  1.00  0.00           O
ATOM   2617  HG1 THR A 173      69.480  46.800  54.910  1.00  0.00           H
ATOM   2618  CG2 THR A 173      70.510  47.430  52.310  1.00  0.00           C
ATOM   2619 1HG2 THR A 173      70.360  47.320  51.220  1.00  0.00           H
ATOM   2620 2HG2 THR A 173      71.110  46.560  52.650  1.00  0.00           H
ATOM   2621 3HG2 THR A 173      71.020  48.390  52.550  1.00  0.00           H
ATOM   2622  C   THR A 173      68.520  49.650  52.230  1.00  0.00           C
ATOM   2623  O   THR A 173      68.650  50.220  51.120  1.00  0.00           O
ATOM   2624  N   GLY A 174      68.650  50.320  53.350  1.00  0.00           N
ATOM   2625  HN  GLY A 174      68.740  49.770  54.170  1.00  0.00           H
ATOM   2626  CA  GLY A 174      68.800  51.800  53.420  1.00  0.00           C
ATOM   2627  HA1 GLY A 174      67.790  52.170  53.510  1.00  0.00           H
ATOM   2628  HA2 GLY A 174      69.330  52.130  52.540  1.00  0.00           H
ATOM   2629  C   GLY A 174      69.480  52.250  54.580  1.00  0.00           C
ATOM   2630  O   GLY A 174      69.830  51.430  55.420  1.00  0.00           O
ATOM   2631  N   THR A 175      69.700  53.550  54.700  1.00  0.00           N
ATOM   2632  HN  THR A 175      69.360  54.100  53.940  1.00  0.00           H
ATOM   2633  CA  THR A 175      70.320  54.180  55.860  1.00  0.00           C
ATOM   2634  HA  THR A 175      70.810  53.410  56.430  1.00  0.00           H
ATOM   2635  CB  THR A 175      71.330  55.290  55.500  1.00  0.00           C
ATOM   2636  HB  THR A 175      71.850  55.770  56.350  1.00  0.00           H
ATOM   2637  OG1 THR A 175      70.720  56.360  54.770  1.00  0.00           O
ATOM   2638  HG1 THR A 175      70.470  56.860  55.550  1.00  0.00           H
ATOM   2639  CG2 THR A 175      72.380  54.700  54.520  1.00  0.00           C
ATOM   2640 1HG2 THR A 175      71.810  54.500  53.590  1.00  0.00           H
ATOM   2641 2HG2 THR A 175      72.880  53.770  54.860  1.00  0.00           H
ATOM   2642 3HG2 THR A 175      73.180  55.440  54.310  1.00  0.00           H
ATOM   2643  C   THR A 175      69.290  54.830  56.790  1.00  0.00           C
ATOM   2644  O   THR A 175      68.250  55.200  56.300  1.00  0.00           O
ATOM   2645  N   ASP A 176      69.650  55.040  58.080  1.00  0.00           N
ATOM   2646  HN  ASP A 176      70.440  54.540  58.420  1.00  0.00           H
ATOM   2647  CA  ASP A 176      69.040  56.170  58.840  1.00  0.00           C
ATOM   2648  HA  ASP A 176      67.970  56.190  58.680  1.00  0.00           H
ATOM   2649  CB  ASP A 176      69.180  55.870  60.370  1.00  0.00           C
ATOM   2650  HB1 ASP A 176      68.690  54.890  60.560  1.00  0.00           H
ATOM   2651  HB2 ASP A 176      68.740  56.590  61.090  1.00  0.00           H
ATOM   2652  CG  ASP A 176      70.620  55.920  60.960  1.00  0.00           C
ATOM   2653  OD1 ASP A 176      70.830  55.350  62.020  1.00  0.00           O
ATOM   2654  OD2 ASP A 176      71.430  56.760  60.420  1.00  0.00           O
ATOM   2655  C   ASP A 176      69.690  57.550  58.430  1.00  0.00           C
ATOM   2656  O   ASP A 176      70.550  57.660  57.580  1.00  0.00           O
ATOM   2657  N   PHE A 177      69.260  58.620  59.050  1.00  0.00           N
ATOM   2658  HN  PHE A 177      68.530  58.570  59.730  1.00  0.00           H
ATOM   2659  CA  PHE A 177      69.640  59.970  58.700  1.00  0.00           C
ATOM   2660  HA  PHE A 177      70.270  59.970  57.820  1.00  0.00           H
ATOM   2661  CB  PHE A 177      68.410  60.910  58.660  1.00  0.00           C
ATOM   2662  HB1 PHE A 177      68.770  61.960  58.590  1.00  0.00           H
ATOM   2663  HB2 PHE A 177      67.810  60.820  59.580  1.00  0.00           H
ATOM   2664  CG  PHE A 177      67.560  60.570  57.460  1.00  0.00           C
ATOM   2665  CD1 PHE A 177      67.610  61.350  56.290  1.00  0.00           C
ATOM   2666  HD1 PHE A 177      68.410  62.070  56.210  1.00  0.00           H
ATOM   2667  CE1 PHE A 177      66.730  61.100  55.230  1.00  0.00           C
ATOM   2668  HE1 PHE A 177      66.660  61.830  54.430  1.00  0.00           H
ATOM   2669  CZ  PHE A 177      65.760  60.140  55.280  1.00  0.00           C
ATOM   2670  HZ  PHE A 177      65.040  60.050  54.480  1.00  0.00           H
ATOM   2671  CD2 PHE A 177      66.610  59.550  57.490  1.00  0.00           C
ATOM   2672  HD2 PHE A 177      66.680  58.830  58.300  1.00  0.00           H
ATOM   2673  CE2 PHE A 177      65.750  59.310  56.430  1.00  0.00           C
ATOM   2674  HE2 PHE A 177      65.060  58.490  56.350  1.00  0.00           H
ATOM   2675  C   PHE A 177      70.640  60.580  59.650  1.00  0.00           C
ATOM   2676  O   PHE A 177      70.850  61.800  59.730  1.00  0.00           O
ATOM   2677  N   THR A 178      71.290  59.700  60.390  1.00  0.00           N
ATOM   2678  HN  THR A 178      71.100  58.720  60.390  1.00  0.00           H
ATOM   2679  CA  THR A 178      72.640  59.970  60.830  1.00  0.00           C
ATOM   2680  HA  THR A 178      72.810  61.030  60.670  1.00  0.00           H
ATOM   2681  CB  THR A 178      72.950  59.420  62.230  1.00  0.00           C
ATOM   2682  HB  THR A 178      74.020  59.210  62.470  1.00  0.00           H
ATOM   2683  OG1 THR A 178      72.260  58.200  62.500  1.00  0.00           O
ATOM   2684  HG1 THR A 178      72.170  57.770  61.640  1.00  0.00           H
ATOM   2685  CG2 THR A 178      72.540  60.460  63.290  1.00  0.00           C
ATOM   2686 1HG2 THR A 178      72.790  61.480  62.920  1.00  0.00           H
ATOM   2687 2HG2 THR A 178      73.010  60.340  64.290  1.00  0.00           H
ATOM   2688 3HG2 THR A 178      71.450  60.460  63.470  1.00  0.00           H
ATOM   2689  C   THR A 178      73.720  59.380  59.910  1.00  0.00           C
ATOM   2690  O   THR A 178      74.860  59.820  60.050  1.00  0.00           O
ATOM   2691  N   GLY A 179      73.250  58.440  59.010  1.00  0.00           N
ATOM   2692  HN  GLY A 179      72.330  58.060  59.070  1.00  0.00           H
ATOM   2693  CA  GLY A 179      74.020  58.080  57.850  1.00  0.00           C
ATOM   2694  HA1 GLY A 179      74.790  58.840  57.820  1.00  0.00           H
ATOM   2695  HA2 GLY A 179      73.410  58.260  56.980  1.00  0.00           H
ATOM   2696  C   GLY A 179      74.570  56.730  57.830  1.00  0.00           C
ATOM   2697  O   GLY A 179      75.240  56.420  56.870  1.00  0.00           O
ATOM   2698  N   ASN A 180      74.260  55.860  58.770  1.00  0.00           N
ATOM   2699  HN  ASN A 180      73.720  56.200  59.530  1.00  0.00           H
ATOM   2700  CA  ASN A 180      74.640  54.430  58.750  1.00  0.00           C
ATOM   2701  HA  ASN A 180      75.500  54.310  58.100  1.00  0.00           H
ATOM   2702  CB  ASN A 180      74.990  53.850  60.190  1.00  0.00           C
ATOM   2703  HB1 ASN A 180      75.610  52.930  60.120  1.00  0.00           H
ATOM   2704  HB2 ASN A 180      74.110  53.600  60.820  1.00  0.00           H
ATOM   2705  CG  ASN A 180      75.870  54.860  60.930  1.00  0.00           C
ATOM   2706  OD1 ASN A 180      75.550  55.310  62.010  1.00  0.00           O
ATOM   2707  ND2 ASN A 180      76.970  55.270  60.220  1.00  0.00           N
ATOM   2708 1HD2 ASN A 180      77.550  55.930  60.700  1.00  0.00           H
ATOM   2709 2HD2 ASN A 180      77.310  54.770  59.420  1.00  0.00           H
ATOM   2710  C   ASN A 180      73.590  53.560  58.140  1.00  0.00           C
ATOM   2711  O   ASN A 180      72.410  53.880  58.200  1.00  0.00           O
ATOM   2712  N   PHE A 181      73.940  52.550  57.340  1.00  0.00           N
ATOM   2713  HN  PHE A 181      74.890  52.350  57.110  1.00  0.00           H
ATOM   2714  CA  PHE A 181      73.030  51.510  56.990  1.00  0.00           C
ATOM   2715  HA  PHE A 181      72.160  51.830  56.430  1.00  0.00           H
ATOM   2716  CB  PHE A 181      73.740  50.460  56.100  1.00  0.00           C
ATOM   2717  HB1 PHE A 181      73.140  49.520  56.090  1.00  0.00           H
ATOM   2718  HB2 PHE A 181      74.780  50.420  56.470  1.00  0.00           H
ATOM   2719  CG  PHE A 181      73.620  50.910  54.640  1.00  0.00           C
ATOM   2720  CD1 PHE A 181      74.560  51.840  54.140  1.00  0.00           C
ATOM   2721  HD1 PHE A 181      75.240  52.390  54.780  1.00  0.00           H
ATOM   2722  CE1 PHE A 181      74.580  52.190  52.780  1.00  0.00           C
ATOM   2723  HE1 PHE A 181      75.460  52.690  52.410  1.00  0.00           H
ATOM   2724  CZ  PHE A 181      73.620  51.740  51.880  1.00  0.00           C
ATOM   2725  HZ  PHE A 181      73.750  51.910  50.820  1.00  0.00           H
ATOM   2726  CD2 PHE A 181      72.670  50.440  53.750  1.00  0.00           C
ATOM   2727  HD2 PHE A 181      71.930  49.730  54.110  1.00  0.00           H
ATOM   2728  CE2 PHE A 181      72.660  50.860  52.400  1.00  0.00           C
ATOM   2729  HE2 PHE A 181      71.890  50.490  51.750  1.00  0.00           H
ATOM   2730  C   PHE A 181      72.460  50.680  58.100  1.00  0.00           C
ATOM   2731  O   PHE A 181      73.120  50.560  59.120  1.00  0.00           O
ATOM   2732  N   TYR A 182      71.190  50.140  57.900  1.00  0.00           N
ATOM   2733  HN  TYR A 182      70.680  50.520  57.130  1.00  0.00           H
ATOM   2734  CA  TYR A 182      70.590  49.040  58.600  1.00  0.00           C
ATOM   2735  HA  TYR A 182      70.690  49.260  59.660  1.00  0.00           H
ATOM   2736  CB  TYR A 182      69.100  48.940  58.290  1.00  0.00           C
ATOM   2737  HB1 TYR A 182      68.570  48.040  58.650  1.00  0.00           H
ATOM   2738  HB2 TYR A 182      68.960  48.940  57.190  1.00  0.00           H
ATOM   2739  CG  TYR A 182      68.270  50.080  58.880  1.00  0.00           C
ATOM   2740  CD1 TYR A 182      68.060  50.080  60.270  1.00  0.00           C
ATOM   2741  HD1 TYR A 182      68.410  49.250  60.870  1.00  0.00           H
ATOM   2742  CE1 TYR A 182      67.340  51.100  60.920  1.00  0.00           C
ATOM   2743  HE1 TYR A 182      67.220  51.010  61.990  1.00  0.00           H
ATOM   2744  CZ  TYR A 182      66.930  52.180  60.230  1.00  0.00           C
ATOM   2745  OH  TYR A 182      66.250  53.090  60.960  1.00  0.00           O
ATOM   2746  HH  TYR A 182      65.910  53.820  60.440  1.00  0.00           H
ATOM   2747  CD2 TYR A 182      67.910  51.190  58.130  1.00  0.00           C
ATOM   2748  HD2 TYR A 182      68.080  51.280  57.070  1.00  0.00           H
ATOM   2749  CE2 TYR A 182      67.190  52.230  58.820  1.00  0.00           C
ATOM   2750  HE2 TYR A 182      66.800  53.060  58.240  1.00  0.00           H
ATOM   2751  C   TYR A 182      71.450  47.790  58.250  1.00  0.00           C
ATOM   2752  O   TYR A 182      71.950  47.560  57.150  1.00  0.00           O
ATOM   2753  N   GLY A 183      71.800  46.890  59.210  1.00  0.00           N
ATOM   2754  HN  GLY A 183      71.310  46.900  60.080  1.00  0.00           H
ATOM   2755  CA  GLY A 183      72.720  45.750  59.140  1.00  0.00           C
ATOM   2756  HA1 GLY A 183      72.190  45.080  58.480  1.00  0.00           H
ATOM   2757  HA2 GLY A 183      72.770  45.460  60.180  1.00  0.00           H
ATOM   2758  C   GLY A 183      74.150  45.830  58.530  1.00  0.00           C
ATOM   2759  O   GLY A 183      74.690  46.950  58.330  1.00  0.00           O
ATOM   2760  N   PRO A 184      74.740  44.650  58.120  1.00  0.00           N
ATOM   2761  CD  PRO A 184      74.230  43.400  58.750  1.00  0.00           C
ATOM   2762  HD1 PRO A 184      73.210  43.130  58.400  1.00  0.00           H
ATOM   2763  HD2 PRO A 184      74.180  43.450  59.860  1.00  0.00           H
ATOM   2764  CA  PRO A 184      76.100  44.580  57.680  1.00  0.00           C
ATOM   2765  HA  PRO A 184      76.700  45.230  58.290  1.00  0.00           H
ATOM   2766  CB  PRO A 184      76.400  43.080  58.020  1.00  0.00           C
ATOM   2767  HB1 PRO A 184      76.930  43.080  58.990  1.00  0.00           H
ATOM   2768  HB2 PRO A 184      77.160  42.490  57.470  1.00  0.00           H
ATOM   2769  CG  PRO A 184      75.100  42.350  58.300  1.00  0.00           C
ATOM   2770  HG1 PRO A 184      74.670  41.810  57.430  1.00  0.00           H
ATOM   2771  HG2 PRO A 184      75.260  41.450  58.930  1.00  0.00           H
ATOM   2772  C   PRO A 184      76.320  44.990  56.210  1.00  0.00           C
ATOM   2773  O   PRO A 184      77.100  44.270  55.550  1.00  0.00           O
ATOM   2774  N   TYR A 185      75.650  46.010  55.630  1.00  0.00           N
ATOM   2775  HN  TYR A 185      75.070  46.590  56.190  1.00  0.00           H
ATOM   2776  CA  TYR A 185      75.690  46.330  54.200  1.00  0.00           C
ATOM   2777  HA  TYR A 185      76.380  45.700  53.640  1.00  0.00           H
ATOM   2778  CB  TYR A 185      74.220  46.230  53.660  1.00  0.00           C
ATOM   2779  HB1 TYR A 185      74.240  46.070  52.560  1.00  0.00           H
ATOM   2780  HB2 TYR A 185      73.670  47.180  53.860  1.00  0.00           H
ATOM   2781  CG  TYR A 185      73.410  45.010  54.160  1.00  0.00           C
ATOM   2782  CD1 TYR A 185      73.970  43.740  53.890  1.00  0.00           C
ATOM   2783  HD1 TYR A 185      74.940  43.680  53.410  1.00  0.00           H
ATOM   2784  CE1 TYR A 185      73.250  42.580  54.240  1.00  0.00           C
ATOM   2785  HE1 TYR A 185      73.550  41.590  53.950  1.00  0.00           H
ATOM   2786  CZ  TYR A 185      72.090  42.710  55.020  1.00  0.00           C
ATOM   2787  OH  TYR A 185      71.490  41.450  55.370  1.00  0.00           O
ATOM   2788  HH  TYR A 185      70.850  41.630  56.060  1.00  0.00           H
ATOM   2789  CD2 TYR A 185      72.180  45.090  54.920  1.00  0.00           C
ATOM   2790  HD2 TYR A 185      71.810  46.080  55.170  1.00  0.00           H
ATOM   2791  CE2 TYR A 185      71.550  43.930  55.310  1.00  0.00           C
ATOM   2792  HE2 TYR A 185      70.730  44.000  56.000  1.00  0.00           H
ATOM   2793  C   TYR A 185      76.270  47.730  54.070  1.00  0.00           C
ATOM   2794  O   TYR A 185      76.370  48.470  55.060  1.00  0.00           O
ATOM   2795  N   ARG A 186      76.690  48.020  52.850  1.00  0.00           N
ATOM   2796  HN  ARG A 186      76.450  47.410  52.100  1.00  0.00           H
ATOM   2797  CA  ARG A 186      77.290  49.220  52.440  1.00  0.00           C
ATOM   2798  HA  ARG A 186      76.790  49.960  53.060  1.00  0.00           H
ATOM   2799  CB  ARG A 186      78.820  49.170  52.530  1.00  0.00           C
ATOM   2800  HB1 ARG A 186      78.960  48.690  53.530  1.00  0.00           H
ATOM   2801  HB2 ARG A 186      79.330  50.150  52.590  1.00  0.00           H
ATOM   2802  CG  ARG A 186      79.420  48.370  51.350  1.00  0.00           C
ATOM   2803  HG1 ARG A 186      79.420  49.060  50.480  1.00  0.00           H
ATOM   2804  HG2 ARG A 186      78.770  47.570  50.930  1.00  0.00           H
ATOM   2805  CD  ARG A 186      80.850  47.950  51.660  1.00  0.00           C
ATOM   2806  HD1 ARG A 186      81.350  47.160  51.060  1.00  0.00           H
ATOM   2807  HD2 ARG A 186      80.870  47.510  52.680  1.00  0.00           H
ATOM   2808  NE  ARG A 186      81.740  49.140  51.400  1.00  0.00           N
ATOM   2809  HE  ARG A 186      81.490  49.890  50.800  1.00  0.00           H
ATOM   2810  CZ  ARG A 186      82.870  49.480  52.070  1.00  0.00           C
ATOM   2811  NH1 ARG A 186      83.320  48.820  53.090  1.00  0.00           N
ATOM   2812 1HH1 ARG A 186      84.090  49.190  53.600  1.00  0.00           H
ATOM   2813 2HH1 ARG A 186      82.840  48.040  53.510  1.00  0.00           H
ATOM   2814  NH2 ARG A 186      83.600  50.450  51.610  1.00  0.00           N
ATOM   2815 1HH2 ARG A 186      83.420  50.880  50.730  1.00  0.00           H
ATOM   2816 2HH2 ARG A 186      84.520  50.520  51.990  1.00  0.00           H
ATOM   2817  C   ARG A 186      76.880  49.550  51.080  1.00  0.00           C
ATOM   2818  O   ARG A 186      76.450  48.670  50.320  1.00  0.00           O
ATOM   2819  N   ASP A 187      77.080  50.820  50.630  1.00  0.00           N
ATOM   2820  HN  ASP A 187      77.680  51.500  51.050  1.00  0.00           H
ATOM   2821  CA  ASP A 187      76.530  51.380  49.370  1.00  0.00           C
ATOM   2822  HA  ASP A 187      75.590  50.940  49.090  1.00  0.00           H
ATOM   2823  CB  ASP A 187      76.310  52.940  49.630  1.00  0.00           C
ATOM   2824  HB1 ASP A 187      75.460  53.120  50.320  1.00  0.00           H
ATOM   2825  HB2 ASP A 187      76.130  53.540  48.710  1.00  0.00           H
ATOM   2826  CG  ASP A 187      77.490  53.650  50.270  1.00  0.00           C
ATOM   2827  OD1 ASP A 187      78.510  53.090  50.700  1.00  0.00           O
ATOM   2828  OD2 ASP A 187      77.310  54.940  50.270  1.00  0.00           O
ATOM   2829  C   ASP A 187      77.360  51.250  48.170  1.00  0.00           C
ATOM   2830  O   ASP A 187      77.720  52.260  47.560  1.00  0.00           O
ATOM   2831  N   ALA A 188      77.800  49.980  47.840  1.00  0.00           N
ATOM   2832  HN  ALA A 188      77.520  49.160  48.330  1.00  0.00           H
ATOM   2833  CA  ALA A 188      78.740  49.660  46.760  1.00  0.00           C
ATOM   2834  HA  ALA A 188      78.500  50.400  46.020  1.00  0.00           H
ATOM   2835  CB  ALA A 188      80.220  49.680  47.270  1.00  0.00           C
ATOM   2836  HB1 ALA A 188      80.490  50.670  47.690  1.00  0.00           H
ATOM   2837  HB2 ALA A 188      81.000  49.430  46.520  1.00  0.00           H
ATOM   2838  HB3 ALA A 188      80.330  48.950  48.110  1.00  0.00           H
ATOM   2839  C   ALA A 188      78.440  48.330  46.260  1.00  0.00           C
ATOM   2840  O   ALA A 188      77.980  47.490  46.970  1.00  0.00           O
ATOM   2841  N   GLN A 189      78.680  48.100  44.990  1.00  0.00           N
ATOM   2842  HN  GLN A 189      79.130  48.690  44.330  1.00  0.00           H
ATOM   2843  CA  GLN A 189      78.220  46.930  44.370  1.00  0.00           C
ATOM   2844  HA  GLN A 189      77.230  46.630  44.680  1.00  0.00           H
ATOM   2845  CB  GLN A 189      78.000  47.240  42.930  1.00  0.00           C
ATOM   2846  HB1 GLN A 189      77.540  46.390  42.380  1.00  0.00           H
ATOM   2847  HB2 GLN A 189      78.930  47.520  42.400  1.00  0.00           H
ATOM   2848  CG  GLN A 189      77.040  48.480  42.760  1.00  0.00           C
ATOM   2849  HG1 GLN A 189      77.480  49.450  43.050  1.00  0.00           H
ATOM   2850  HG2 GLN A 189      76.280  48.220  43.530  1.00  0.00           H
ATOM   2851  CD  GLN A 189      76.380  48.550  41.400  1.00  0.00           C
ATOM   2852  OE1 GLN A 189      75.110  48.670  41.280  1.00  0.00           O
ATOM   2853  NE2 GLN A 189      77.080  48.560  40.270  1.00  0.00           N
ATOM   2854 1HE2 GLN A 189      76.670  48.820  39.390  1.00  0.00           H
ATOM   2855 2HE2 GLN A 189      78.060  48.670  40.410  1.00  0.00           H
ATOM   2856  C   GLN A 189      79.050  45.680  44.520  1.00  0.00           C
ATOM   2857  O   GLN A 189      79.600  45.220  43.550  1.00  0.00           O
ATOM   2858  N   VAL A 190      79.280  45.230  45.780  1.00  0.00           N
ATOM   2859  HN  VAL A 190      78.870  45.750  46.530  1.00  0.00           H
ATOM   2860  CA  VAL A 190      80.140  44.040  46.100  1.00  0.00           C
ATOM   2861  HA  VAL A 190      80.560  43.710  45.150  1.00  0.00           H
ATOM   2862  CB  VAL A 190      81.230  44.410  47.120  1.00  0.00           C
ATOM   2863  HB  VAL A 190      81.880  43.540  47.370  1.00  0.00           H
ATOM   2864  CG1 VAL A 190      82.160  45.460  46.530  1.00  0.00           C
ATOM   2865 1HG1 VAL A 190      81.640  46.410  46.320  1.00  0.00           H
ATOM   2866 2HG1 VAL A 190      82.590  45.170  45.550  1.00  0.00           H
ATOM   2867 3HG1 VAL A 190      82.970  45.630  47.270  1.00  0.00           H
ATOM   2868  CG2 VAL A 190      80.650  45.020  48.480  1.00  0.00           C
ATOM   2869 1HG2 VAL A 190      80.040  45.880  48.110  1.00  0.00           H
ATOM   2870 2HG2 VAL A 190      81.420  45.550  49.080  1.00  0.00           H
ATOM   2871 3HG2 VAL A 190      80.030  44.370  49.120  1.00  0.00           H
ATOM   2872  C   VAL A 190      79.320  42.890  46.560  1.00  0.00           C
ATOM   2873  O   VAL A 190      78.090  42.980  46.680  1.00  0.00           O
ATOM   2874  N   VAL A 191      79.950  41.740  46.740  1.00  0.00           N
ATOM   2875  HN  VAL A 191      80.940  41.750  46.640  1.00  0.00           H
ATOM   2876  CA  VAL A 191      79.450  40.530  47.360  1.00  0.00           C
ATOM   2877  HA  VAL A 191      78.450  40.420  46.960  1.00  0.00           H
ATOM   2878  CB  VAL A 191      80.200  39.370  46.830  1.00  0.00           C
ATOM   2879  HB  VAL A 191      81.250  39.570  47.130  1.00  0.00           H
ATOM   2880  CG1 VAL A 191      79.790  38.030  47.460  1.00  0.00           C
ATOM   2881 1HG1 VAL A 191      80.520  37.240  47.160  1.00  0.00           H
ATOM   2882 2HG1 VAL A 191      78.750  37.680  47.280  1.00  0.00           H
ATOM   2883 3HG1 VAL A 191      79.860  38.020  48.560  1.00  0.00           H
ATOM   2884  CG2 VAL A 191      80.040  39.370  45.240  1.00  0.00           C
ATOM   2885 1HG2 VAL A 191      80.750  38.650  44.770  1.00  0.00           H
ATOM   2886 2HG2 VAL A 191      80.220  40.370  44.820  1.00  0.00           H
ATOM   2887 3HG2 VAL A 191      78.980  39.100  45.080  1.00  0.00           H
ATOM   2888  C   VAL A 191      79.200  40.520  48.950  1.00  0.00           C
ATOM   2889  O   VAL A 191      80.130  40.770  49.700  1.00  0.00           O
ATOM   2890  N   GLN A 192      77.880  40.340  49.280  1.00  0.00           N
ATOM   2891  HN  GLN A 192      77.280  40.140  48.510  1.00  0.00           H
ATOM   2892  CA  GLN A 192      77.300  40.660  50.600  1.00  0.00           C
ATOM   2893  HA  GLN A 192      77.970  40.190  51.300  1.00  0.00           H
ATOM   2894  CB  GLN A 192      77.230  42.150  51.010  1.00  0.00           C
ATOM   2895  HB1 GLN A 192      78.240  42.560  51.200  1.00  0.00           H
ATOM   2896  HB2 GLN A 192      76.640  42.330  51.930  1.00  0.00           H
ATOM   2897  CG  GLN A 192      76.550  43.070  49.880  1.00  0.00           C
ATOM   2898  HG1 GLN A 192      75.460  42.940  49.710  1.00  0.00           H
ATOM   2899  HG2 GLN A 192      77.050  42.930  48.900  1.00  0.00           H
ATOM   2900  CD  GLN A 192      76.630  44.560  50.250  1.00  0.00           C
ATOM   2901  OE1 GLN A 192      76.440  45.030  51.400  1.00  0.00           O
ATOM   2902  NE2 GLN A 192      76.830  45.410  49.210  1.00  0.00           N
ATOM   2903 1HE2 GLN A 192      76.880  46.390  49.400  1.00  0.00           H
ATOM   2904 2HE2 GLN A 192      76.860  44.990  48.310  1.00  0.00           H
ATOM   2905  C   GLN A 192      75.870  40.020  50.700  1.00  0.00           C
ATOM   2906  O   GLN A 192      74.820  40.690  50.800  1.00  0.00           O
ATOM   2907  N   LEU A 193      75.810  38.660  50.660  1.00  0.00           N
ATOM   2908  HN  LEU A 193      76.660  38.140  50.610  1.00  0.00           H
ATOM   2909  CA  LEU A 193      74.640  37.870  50.780  1.00  0.00           C
ATOM   2910  HA  LEU A 193      74.020  38.210  49.960  1.00  0.00           H
ATOM   2911  CB  LEU A 193      74.970  36.360  50.410  1.00  0.00           C
ATOM   2912  HB1 LEU A 193      75.770  36.060  51.120  1.00  0.00           H
ATOM   2913  HB2 LEU A 193      75.280  36.250  49.350  1.00  0.00           H
ATOM   2914  CG  LEU A 193      73.810  35.330  50.600  1.00  0.00           C
ATOM   2915  HG  LEU A 193      73.430  35.410  51.640  1.00  0.00           H
ATOM   2916  CD1 LEU A 193      72.710  35.610  49.540  1.00  0.00           C
ATOM   2917 1HD1 LEU A 193      73.230  35.710  48.560  1.00  0.00           H
ATOM   2918 2HD1 LEU A 193      72.060  36.490  49.700  1.00  0.00           H
ATOM   2919 3HD1 LEU A 193      72.090  34.710  49.360  1.00  0.00           H
ATOM   2920  CD2 LEU A 193      74.370  33.920  50.370  1.00  0.00           C
ATOM   2921 1HD2 LEU A 193      75.250  33.780  51.040  1.00  0.00           H
ATOM   2922 2HD2 LEU A 193      74.690  33.700  49.330  1.00  0.00           H
ATOM   2923 3HD2 LEU A 193      73.600  33.200  50.720  1.00  0.00           H
ATOM   2924  C   LEU A 193      73.810  38.090  52.080  1.00  0.00           C
ATOM   2925  O   LEU A 193      74.360  38.170  53.110  1.00  0.00           O
ATOM   2926  N   PRO A 194      72.410  38.230  52.110  1.00  0.00           N
ATOM   2927  CD  PRO A 194      71.670  38.930  51.080  1.00  0.00           C
ATOM   2928  HD1 PRO A 194      71.670  38.400  50.110  1.00  0.00           H
ATOM   2929  HD2 PRO A 194      72.130  39.940  51.050  1.00  0.00           H
ATOM   2930  CA  PRO A 194      71.710  38.540  53.310  1.00  0.00           C
ATOM   2931  HA  PRO A 194      71.920  39.450  53.860  1.00  0.00           H
ATOM   2932  CB  PRO A 194      70.230  38.630  53.010  1.00  0.00           C
ATOM   2933  HB1 PRO A 194      69.700  39.280  53.740  1.00  0.00           H
ATOM   2934  HB2 PRO A 194      69.830  37.590  53.060  1.00  0.00           H
ATOM   2935  CG  PRO A 194      70.240  39.180  51.570  1.00  0.00           C
ATOM   2936  HG1 PRO A 194      69.420  38.650  51.040  1.00  0.00           H
ATOM   2937  HG2 PRO A 194      70.080  40.280  51.610  1.00  0.00           H
ATOM   2938  C   PRO A 194      71.850  37.580  54.500  1.00  0.00           C
ATOM   2939  O   PRO A 194      71.630  36.350  54.380  1.00  0.00           O
ATOM   2940  N   VAL A 195      71.970  38.180  55.670  1.00  0.00           N
ATOM   2941  HN  VAL A 195      72.170  39.150  55.600  1.00  0.00           H
ATOM   2942  CA  VAL A 195      71.970  37.440  57.020  1.00  0.00           C
ATOM   2943  HA  VAL A 195      72.530  36.530  56.850  1.00  0.00           H
ATOM   2944  CB  VAL A 195      72.560  38.190  58.200  1.00  0.00           C
ATOM   2945  HB  VAL A 195      72.620  37.510  59.070  1.00  0.00           H
ATOM   2946  CG1 VAL A 195      74.010  38.620  57.830  1.00  0.00           C
ATOM   2947 1HG1 VAL A 195      74.650  37.720  57.840  1.00  0.00           H
ATOM   2948 2HG1 VAL A 195      74.430  39.370  58.540  1.00  0.00           H
ATOM   2949 3HG1 VAL A 195      74.080  39.040  56.800  1.00  0.00           H
ATOM   2950  CG2 VAL A 195      71.620  39.260  58.710  1.00  0.00           C
ATOM   2951 1HG2 VAL A 195      70.670  38.820  59.110  1.00  0.00           H
ATOM   2952 2HG2 VAL A 195      71.500  40.000  57.900  1.00  0.00           H
ATOM   2953 3HG2 VAL A 195      72.020  39.700  59.650  1.00  0.00           H
ATOM   2954  C   VAL A 195      70.520  36.890  57.300  1.00  0.00           C
ATOM   2955  O   VAL A 195      69.570  37.400  56.700  1.00  0.00           O
ATOM   2956  N   LYS A 196      70.420  35.990  58.290  1.00  0.00           N
ATOM   2957  HN  LYS A 196      71.200  35.730  58.850  1.00  0.00           H
ATOM   2958  CA  LYS A 196      69.160  35.210  58.520  1.00  0.00           C
ATOM   2959  HA  LYS A 196      68.940  34.730  57.570  1.00  0.00           H
ATOM   2960  CB  LYS A 196      69.250  34.060  59.510  1.00  0.00           C
ATOM   2961  HB1 LYS A 196      68.270  33.640  59.820  1.00  0.00           H
ATOM   2962  HB2 LYS A 196      69.670  34.540  60.430  1.00  0.00           H
ATOM   2963  CG  LYS A 196      70.260  32.990  59.080  1.00  0.00           C
ATOM   2964  HG1 LYS A 196      71.280  33.380  58.880  1.00  0.00           H
ATOM   2965  HG2 LYS A 196      69.930  32.520  58.130  1.00  0.00           H
ATOM   2966  CD  LYS A 196      70.330  31.920  60.270  1.00  0.00           C
ATOM   2967  HD1 LYS A 196      69.290  31.600  60.530  1.00  0.00           H
ATOM   2968  HD2 LYS A 196      70.770  32.310  61.210  1.00  0.00           H
ATOM   2969  CE  LYS A 196      71.280  30.700  59.960  1.00  0.00           C
ATOM   2970  HE1 LYS A 196      71.750  30.420  60.920  1.00  0.00           H
ATOM   2971  HE2 LYS A 196      72.100  31.120  59.330  1.00  0.00           H
ATOM   2972  NZ  LYS A 196      70.690  29.490  59.500  1.00  0.00           N
ATOM   2973  HZ1 LYS A 196      71.370  28.760  59.200  1.00  0.00           H
ATOM   2974  HZ2 LYS A 196      70.120  29.740  58.670  1.00  0.00           H
ATOM   2975  HZ3 LYS A 196      69.950  29.110  60.130  1.00  0.00           H
ATOM   2976  C   LYS A 196      68.010  36.120  58.890  1.00  0.00           C
ATOM   2977  O   LYS A 196      68.030  36.750  59.960  1.00  0.00           O
ATOM   2978  N   ASP A 197      66.910  36.190  58.060  1.00  0.00           N
ATOM   2979  HN  ASP A 197      66.960  36.000  57.090  1.00  0.00           H
ATOM   2980  CA  ASP A 197      65.690  36.680  58.450  1.00  0.00           C
ATOM   2981  HA  ASP A 197      65.900  37.590  58.990  1.00  0.00           H
ATOM   2982  CB  ASP A 197      64.820  37.000  57.290  1.00  0.00           C
ATOM   2983  HB1 ASP A 197      64.340  36.100  56.840  1.00  0.00           H
ATOM   2984  HB2 ASP A 197      65.540  37.370  56.530  1.00  0.00           H
ATOM   2985  CG  ASP A 197      63.710  37.990  57.460  1.00  0.00           C
ATOM   2986  OD1 ASP A 197      63.580  38.600  58.480  1.00  0.00           O
ATOM   2987  OD2 ASP A 197      62.980  38.140  56.420  1.00  0.00           O
ATOM   2988  C   ASP A 197      64.890  35.720  59.370  1.00  0.00           C
ATOM   2989  O   ASP A 197      65.100  34.540  59.320  1.00  0.00           O
ATOM   2990  N   TYR A 198      63.840  36.140  60.130  1.00  0.00           N
ATOM   2991  HN  TYR A 198      63.430  37.010  59.840  1.00  0.00           H
ATOM   2992  CA  TYR A 198      62.990  35.200  60.810  1.00  0.00           C
ATOM   2993  HA  TYR A 198      62.940  34.230  60.340  1.00  0.00           H
ATOM   2994  CB  TYR A 198      63.310  35.240  62.340  1.00  0.00           C
ATOM   2995  HB1 TYR A 198      62.560  34.640  62.900  1.00  0.00           H
ATOM   2996  HB2 TYR A 198      63.270  36.300  62.680  1.00  0.00           H
ATOM   2997  CG  TYR A 198      64.630  34.570  62.690  1.00  0.00           C
ATOM   2998  CD1 TYR A 198      65.920  35.120  62.420  1.00  0.00           C
ATOM   2999  HD1 TYR A 198      66.040  36.100  61.980  1.00  0.00           H
ATOM   3000  CE1 TYR A 198      67.100  34.500  62.710  1.00  0.00           C
ATOM   3001  HE1 TYR A 198      68.050  34.920  62.430  1.00  0.00           H
ATOM   3002  CZ  TYR A 198      67.010  33.240  63.390  1.00  0.00           C
ATOM   3003  OH  TYR A 198      68.190  32.580  63.740  1.00  0.00           O
ATOM   3004  HH  TYR A 198      68.080  31.640  63.590  1.00  0.00           H
ATOM   3005  CD2 TYR A 198      64.620  33.350  63.440  1.00  0.00           C
ATOM   3006  HD2 TYR A 198      63.680  32.910  63.740  1.00  0.00           H
ATOM   3007  CE2 TYR A 198      65.810  32.670  63.800  1.00  0.00           C
ATOM   3008  HE2 TYR A 198      65.850  31.720  64.320  1.00  0.00           H
ATOM   3009  C   TYR A 198      61.570  35.640  60.740  1.00  0.00           C
ATOM   3010  O   TYR A 198      61.330  36.830  60.540  1.00  0.00           O
ATOM   3011  N   VAL A 199      60.630  34.750  61.000  1.00  0.00           N
ATOM   3012  HN  VAL A 199      60.860  33.780  61.090  1.00  0.00           H
ATOM   3013  CA  VAL A 199      59.230  35.020  61.230  1.00  0.00           C
ATOM   3014  HA  VAL A 199      58.800  35.650  60.470  1.00  0.00           H
ATOM   3015  CB  VAL A 199      58.300  33.770  61.230  1.00  0.00           C
ATOM   3016  HB  VAL A 199      58.630  33.200  62.130  1.00  0.00           H
ATOM   3017  CG1 VAL A 199      56.850  34.180  61.460  1.00  0.00           C
ATOM   3018 1HG1 VAL A 199      56.580  34.330  62.530  1.00  0.00           H
ATOM   3019 2HG1 VAL A 199      56.130  33.400  61.130  1.00  0.00           H
ATOM   3020 3HG1 VAL A 199      56.550  35.110  60.920  1.00  0.00           H
ATOM   3021  CG2 VAL A 199      58.480  32.980  59.890  1.00  0.00           C
ATOM   3022 1HG2 VAL A 199      58.300  33.580  58.980  1.00  0.00           H
ATOM   3023 2HG2 VAL A 199      57.960  32.000  59.780  1.00  0.00           H
ATOM   3024 3HG2 VAL A 199      59.570  32.830  59.790  1.00  0.00           H
ATOM   3025  C   VAL A 199      59.020  35.930  62.480  1.00  0.00           C
ATOM   3026  O   VAL A 199      59.350  35.590  63.650  1.00  0.00           O
ATOM   3027  N   GLN A 200      58.400  37.080  62.290  1.00  0.00           N
ATOM   3028  HN  GLN A 200      58.030  37.470  61.450  1.00  0.00           H
ATOM   3029  CA  GLN A 200      58.160  38.010  63.340  1.00  0.00           C
ATOM   3030  HA  GLN A 200      59.070  38.090  63.910  1.00  0.00           H
ATOM   3031  CB  GLN A 200      57.840  39.370  62.720  1.00  0.00           C
ATOM   3032  HB1 GLN A 200      57.600  40.030  63.580  1.00  0.00           H
ATOM   3033  HB2 GLN A 200      56.800  39.410  62.330  1.00  0.00           H
ATOM   3034  CG  GLN A 200      58.820  39.940  61.820  1.00  0.00           C
ATOM   3035  HG1 GLN A 200      58.590  41.000  61.560  1.00  0.00           H
ATOM   3036  HG2 GLN A 200      58.930  39.370  60.870  1.00  0.00           H
ATOM   3037  CD  GLN A 200      60.230  40.040  62.470  1.00  0.00           C
ATOM   3038  OE1 GLN A 200      60.300  40.410  63.630  1.00  0.00           O
ATOM   3039  NE2 GLN A 200      61.310  39.650  61.760  1.00  0.00           N
ATOM   3040 1HE2 GLN A 200      62.180  39.650  62.250  1.00  0.00           H
ATOM   3041 2HE2 GLN A 200      61.220  39.100  60.930  1.00  0.00           H
ATOM   3042  C   GLN A 200      56.900  37.620  64.200  1.00  0.00           C
ATOM   3043  O   GLN A 200      55.750  38.020  64.000  1.00  0.00           O
ATOM   3044  N   THR A 201      57.230  36.840  65.220  1.00  0.00           N
ATOM   3045  HN  THR A 201      58.190  36.580  65.230  1.00  0.00           H
ATOM   3046  CA  THR A 201      56.350  36.260  66.220  1.00  0.00           C
ATOM   3047  HA  THR A 201      55.780  35.460  65.770  1.00  0.00           H
ATOM   3048  CB  THR A 201      57.020  35.690  67.430  1.00  0.00           C
ATOM   3049  HB  THR A 201      57.510  36.430  68.100  1.00  0.00           H
ATOM   3050  OG1 THR A 201      58.000  34.770  67.020  1.00  0.00           O
ATOM   3051  HG1 THR A 201      58.750  35.110  67.520  1.00  0.00           H
ATOM   3052  CG2 THR A 201      55.960  34.900  68.210  1.00  0.00           C
ATOM   3053 1HG2 THR A 201      55.130  35.490  68.640  1.00  0.00           H
ATOM   3054 2HG2 THR A 201      56.430  34.250  68.980  1.00  0.00           H
ATOM   3055 3HG2 THR A 201      55.550  34.160  67.490  1.00  0.00           H
ATOM   3056  C   THR A 201      55.300  37.230  66.750  1.00  0.00           C
ATOM   3057  O   THR A 201      54.150  36.800  66.840  1.00  0.00           O
ATOM   3058  N   VAL A 202      55.640  38.550  67.120  1.00  0.00           N
ATOM   3059  HN  VAL A 202      56.550  38.940  67.230  1.00  0.00           H
ATOM   3060  CA  VAL A 202      54.650  39.420  67.620  1.00  0.00           C
ATOM   3061  HA  VAL A 202      54.080  38.970  68.410  1.00  0.00           H
ATOM   3062  CB  VAL A 202      55.400  40.650  68.120  1.00  0.00           C
ATOM   3063  HB  VAL A 202      56.250  40.330  68.750  1.00  0.00           H
ATOM   3064  CG1 VAL A 202      56.190  41.360  66.980  1.00  0.00           C
ATOM   3065 1HG1 VAL A 202      56.880  40.730  66.370  1.00  0.00           H
ATOM   3066 2HG1 VAL A 202      56.770  42.140  67.510  1.00  0.00           H
ATOM   3067 3HG1 VAL A 202      55.420  41.840  66.340  1.00  0.00           H
ATOM   3068  CG2 VAL A 202      54.440  41.630  68.850  1.00  0.00           C
ATOM   3069 1HG2 VAL A 202      53.730  42.100  68.140  1.00  0.00           H
ATOM   3070 2HG2 VAL A 202      55.080  42.410  69.310  1.00  0.00           H
ATOM   3071 3HG2 VAL A 202      53.880  41.230  69.730  1.00  0.00           H
ATOM   3072  C   VAL A 202      53.620  39.870  66.540  1.00  0.00           C
ATOM   3073  O   VAL A 202      52.400  40.100  66.760  1.00  0.00           O
ATOM   3074  N   ASN A 203      54.060  39.850  65.280  1.00  0.00           N
ATOM   3075  HN  ASN A 203      55.010  39.770  64.990  1.00  0.00           H
ATOM   3076  CA  ASN A 203      53.220  40.320  64.160  1.00  0.00           C
ATOM   3077  HA  ASN A 203      52.570  41.140  64.430  1.00  0.00           H
ATOM   3078  CB  ASN A 203      54.100  40.690  62.960  1.00  0.00           C
ATOM   3079  HB1 ASN A 203      53.490  40.610  62.040  1.00  0.00           H
ATOM   3080  HB2 ASN A 203      54.950  40.010  62.700  1.00  0.00           H
ATOM   3081  CG  ASN A 203      54.660  42.090  63.130  1.00  0.00           C
ATOM   3082  OD1 ASN A 203      54.590  42.730  64.220  1.00  0.00           O
ATOM   3083  ND2 ASN A 203      55.320  42.710  62.110  1.00  0.00           N
ATOM   3084 1HD2 ASN A 203      55.650  43.640  62.260  1.00  0.00           H
ATOM   3085 2HD2 ASN A 203      55.280  42.230  61.230  1.00  0.00           H
ATOM   3086  C   ASN A 203      52.220  39.250  63.700  1.00  0.00           C
ATOM   3087  O   ASN A 203      51.150  39.510  63.170  1.00  0.00           O
ATOM   3088  N   VAL A 204      52.560  37.960  64.140  1.00  0.00           N
ATOM   3089  HN  VAL A 204      53.330  37.700  64.720  1.00  0.00           H
ATOM   3090  CA  VAL A 204      51.600  36.910  64.010  1.00  0.00           C
ATOM   3091  HA  VAL A 204      51.060  37.020  63.080  1.00  0.00           H
ATOM   3092  CB  VAL A 204      52.290  35.570  64.010  1.00  0.00           C
ATOM   3093  HB  VAL A 204      52.730  35.410  65.020  1.00  0.00           H
ATOM   3094  CG1 VAL A 204      51.220  34.470  63.810  1.00  0.00           C
ATOM   3095 1HG1 VAL A 204      50.840  34.360  62.770  1.00  0.00           H
ATOM   3096 2HG1 VAL A 204      50.260  34.500  64.370  1.00  0.00           H
ATOM   3097 3HG1 VAL A 204      51.710  33.500  64.050  1.00  0.00           H
ATOM   3098  CG2 VAL A 204      53.470  35.530  63.060  1.00  0.00           C
ATOM   3099 1HG2 VAL A 204      54.430  36.020  63.300  1.00  0.00           H
ATOM   3100 2HG2 VAL A 204      53.280  35.950  62.050  1.00  0.00           H
ATOM   3101 3HG2 VAL A 204      53.620  34.440  62.860  1.00  0.00           H
ATOM   3102  C   VAL A 204      50.620  36.960  65.210  1.00  0.00           C
ATOM   3103  O   VAL A 204      49.410  36.800  65.040  1.00  0.00           O
ATOM   3104  N   ILE A 205      51.080  37.200  66.460  1.00  0.00           N
ATOM   3105  HN  ILE A 205      52.070  37.100  66.570  1.00  0.00           H
ATOM   3106  CA  ILE A 205      50.180  37.360  67.670  1.00  0.00           C
ATOM   3107  HA  ILE A 205      49.600  36.470  67.850  1.00  0.00           H
ATOM   3108  CB  ILE A 205      50.920  37.470  68.980  1.00  0.00           C
ATOM   3109  HB  ILE A 205      51.680  38.280  69.090  1.00  0.00           H
ATOM   3110  CG2 ILE A 205      49.930  37.700  70.240  1.00  0.00           C
ATOM   3111 1HG2 ILE A 205      50.440  37.570  71.220  1.00  0.00           H
ATOM   3112 2HG2 ILE A 205      49.110  36.990  70.030  1.00  0.00           H
ATOM   3113 3HG2 ILE A 205      49.580  38.760  70.300  1.00  0.00           H
ATOM   3114  CG1 ILE A 205      51.570  36.130  69.140  1.00  0.00           C
ATOM   3115 1HG1 ILE A 205      52.180  35.790  68.270  1.00  0.00           H
ATOM   3116 2HG1 ILE A 205      50.750  35.390  69.270  1.00  0.00           H
ATOM   3117  CD  ILE A 205      52.600  36.130  70.260  1.00  0.00           C
ATOM   3118  HD1 ILE A 205      52.470  36.950  70.990  1.00  0.00           H
ATOM   3119  HD2 ILE A 205      53.590  36.100  69.770  1.00  0.00           H
ATOM   3120  HD3 ILE A 205      52.440  35.140  70.740  1.00  0.00           H
ATOM   3121  C   ILE A 205      49.190  38.570  67.470  1.00  0.00           C
ATOM   3122  O   ILE A 205      48.020  38.380  67.760  1.00  0.00           O
ATOM   3123  N   ALA A 206      49.640  39.620  66.770  1.00  0.00           N
ATOM   3124  HN  ALA A 206      50.570  39.830  66.480  1.00  0.00           H
ATOM   3125  CA  ALA A 206      48.570  40.580  66.370  1.00  0.00           C
ATOM   3126  HA  ALA A 206      47.960  40.850  67.210  1.00  0.00           H
ATOM   3127  CB  ALA A 206      49.220  41.840  65.890  1.00  0.00           C
ATOM   3128  HB1 ALA A 206      48.520  42.670  65.620  1.00  0.00           H
ATOM   3129  HB2 ALA A 206      49.910  41.680  65.040  1.00  0.00           H
ATOM   3130  HB3 ALA A 206      49.900  42.290  66.640  1.00  0.00           H
ATOM   3131  C   ALA A 206      47.560  40.090  65.330  1.00  0.00           C
ATOM   3132  O   ALA A 206      46.340  40.310  65.370  1.00  0.00           O
ATOM   3133  N   TRP A 207      48.060  39.440  64.300  1.00  0.00           N
ATOM   3134  HN  TRP A 207      49.040  39.350  64.180  1.00  0.00           H
ATOM   3135  CA  TRP A 207      47.330  38.790  63.210  1.00  0.00           C
ATOM   3136  HA  TRP A 207      46.620  39.530  62.860  1.00  0.00           H
ATOM   3137  CB  TRP A 207      48.310  38.400  62.060  1.00  0.00           C
ATOM   3138  HB1 TRP A 207      49.130  37.750  62.420  1.00  0.00           H
ATOM   3139  HB2 TRP A 207      48.850  39.330  61.750  1.00  0.00           H
ATOM   3140  CG  TRP A 207      47.720  37.750  60.840  1.00  0.00           C
ATOM   3141  CD1 TRP A 207      47.490  38.350  59.680  1.00  0.00           C
ATOM   3142  HD1 TRP A 207      47.280  39.410  59.600  1.00  0.00           H
ATOM   3143  NE1 TRP A 207      47.230  37.400  58.610  1.00  0.00           N
ATOM   3144  HE1 TRP A 207      47.370  37.650  57.670  1.00  0.00           H
ATOM   3145  CE2 TRP A 207      47.320  36.150  59.200  1.00  0.00           C
ATOM   3146  CD2 TRP A 207      47.690  36.350  60.560  1.00  0.00           C
ATOM   3147  CE3 TRP A 207      47.960  35.270  61.470  1.00  0.00           C
ATOM   3148  HE3 TRP A 207      48.420  35.480  62.420  1.00  0.00           H
ATOM   3149  CZ3 TRP A 207      47.890  34.020  60.850  1.00  0.00           C
ATOM   3150  HZ3 TRP A 207      48.130  33.110  61.370  1.00  0.00           H
ATOM   3151  CZ2 TRP A 207      47.100  34.810  58.730  1.00  0.00           C
ATOM   3152  HZ2 TRP A 207      46.830  34.640  57.700  1.00  0.00           H
ATOM   3153  CH2 TRP A 207      47.450  33.750  59.590  1.00  0.00           C
ATOM   3154  HH2 TRP A 207      47.550  32.760  59.180  1.00  0.00           H
ATOM   3155  C   TRP A 207      46.400  37.750  63.660  1.00  0.00           C
ATOM   3156  O   TRP A 207      45.290  37.790  63.100  1.00  0.00           O
ATOM   3157  N   LEU A 208      46.770  36.860  64.660  1.00  0.00           N
ATOM   3158  HN  LEU A 208      47.710  36.740  64.970  1.00  0.00           H
ATOM   3159  CA  LEU A 208      45.750  36.060  65.330  1.00  0.00           C
ATOM   3160  HA  LEU A 208      45.110  35.580  64.600  1.00  0.00           H
ATOM   3161  CB  LEU A 208      46.530  35.000  66.070  1.00  0.00           C
ATOM   3162  HB1 LEU A 208      45.820  34.470  66.730  1.00  0.00           H
ATOM   3163  HB2 LEU A 208      47.370  35.500  66.610  1.00  0.00           H
ATOM   3164  CG  LEU A 208      47.130  33.910  65.180  1.00  0.00           C
ATOM   3165  HG  LEU A 208      48.010  34.420  64.730  1.00  0.00           H
ATOM   3166  CD1 LEU A 208      47.830  32.810  66.110  1.00  0.00           C
ATOM   3167 1HD1 LEU A 208      48.760  33.110  66.650  1.00  0.00           H
ATOM   3168 2HD1 LEU A 208      48.180  31.910  65.570  1.00  0.00           H
ATOM   3169 3HD1 LEU A 208      47.200  32.320  66.880  1.00  0.00           H
ATOM   3170  CD2 LEU A 208      46.140  33.300  64.240  1.00  0.00           C
ATOM   3171 1HD2 LEU A 208      46.160  33.830  63.270  1.00  0.00           H
ATOM   3172 2HD2 LEU A 208      45.180  33.390  64.800  1.00  0.00           H
ATOM   3173 3HD2 LEU A 208      46.450  32.240  64.060  1.00  0.00           H
ATOM   3174  C   LEU A 208      44.830  36.770  66.300  1.00  0.00           C
ATOM   3175  O   LEU A 208      43.720  36.360  66.700  1.00  0.00           O
ATOM   3176  N   TYR A 209      45.110  37.990  66.710  1.00  0.00           N
ATOM   3177  HN  TYR A 209      46.050  38.320  66.780  1.00  0.00           H
ATOM   3178  CA  TYR A 209      44.090  38.850  67.270  1.00  0.00           C
ATOM   3179  HA  TYR A 209      43.420  38.210  67.820  1.00  0.00           H
ATOM   3180  CB  TYR A 209      44.680  39.880  68.320  1.00  0.00           C
ATOM   3181  HB1 TYR A 209      43.990  40.740  68.460  1.00  0.00           H
ATOM   3182  HB2 TYR A 209      45.500  40.400  67.770  1.00  0.00           H
ATOM   3183  CG  TYR A 209      45.140  39.250  69.560  1.00  0.00           C
ATOM   3184  CD1 TYR A 209      44.370  38.330  70.230  1.00  0.00           C
ATOM   3185  HD1 TYR A 209      43.420  38.050  69.790  1.00  0.00           H
ATOM   3186  CE1 TYR A 209      44.830  37.800  71.460  1.00  0.00           C
ATOM   3187  HE1 TYR A 209      44.100  37.190  71.970  1.00  0.00           H
ATOM   3188  CZ  TYR A 209      46.070  38.120  72.010  1.00  0.00           C
ATOM   3189  OH  TYR A 209      46.550  37.380  73.110  1.00  0.00           O
ATOM   3190  HH  TYR A 209      45.890  36.800  73.490  1.00  0.00           H
ATOM   3191  CD2 TYR A 209      46.360  39.700  70.060  1.00  0.00           C
ATOM   3192  HD2 TYR A 209      46.960  40.300  69.400  1.00  0.00           H
ATOM   3193  CE2 TYR A 209      46.870  39.100  71.260  1.00  0.00           C
ATOM   3194  HE2 TYR A 209      47.910  39.220  71.540  1.00  0.00           H
ATOM   3195  C   TYR A 209      43.210  39.580  66.350  1.00  0.00           C
ATOM   3196  O   TYR A 209      42.010  39.780  66.600  1.00  0.00           O
ATOM   3197  N   ALA A 210      43.710  40.020  65.200  1.00  0.00           N
ATOM   3198  HN  ALA A 210      44.700  39.860  65.180  1.00  0.00           H
ATOM   3199  CA  ALA A 210      43.010  40.500  64.120  1.00  0.00           C
ATOM   3200  HA  ALA A 210      42.300  41.270  64.410  1.00  0.00           H
ATOM   3201  CB  ALA A 210      43.850  41.130  62.980  1.00  0.00           C
ATOM   3202  HB1 ALA A 210      44.700  41.620  63.480  1.00  0.00           H
ATOM   3203  HB2 ALA A 210      43.340  41.970  62.450  1.00  0.00           H
ATOM   3204  HB3 ALA A 210      44.370  40.400  62.330  1.00  0.00           H
ATOM   3205  C   ALA A 210      42.060  39.420  63.570  1.00  0.00           C
ATOM   3206  O   ALA A 210      40.930  39.710  63.280  1.00  0.00           O
ATOM   3207  N   ALA A 211      42.550  38.150  63.550  1.00  0.00           N
ATOM   3208  HN  ALA A 211      43.540  38.070  63.620  1.00  0.00           H
ATOM   3209  CA  ALA A 211      41.700  37.020  63.240  1.00  0.00           C
ATOM   3210  HA  ALA A 211      41.260  37.220  62.280  1.00  0.00           H
ATOM   3211  CB  ALA A 211      42.500  35.700  63.070  1.00  0.00           C
ATOM   3212  HB1 ALA A 211      41.850  34.860  62.760  1.00  0.00           H
ATOM   3213  HB2 ALA A 211      42.930  35.440  64.060  1.00  0.00           H
ATOM   3214  HB3 ALA A 211      43.370  35.800  62.380  1.00  0.00           H
ATOM   3215  C   ALA A 211      40.540  36.890  64.200  1.00  0.00           C
ATOM   3216  O   ALA A 211      39.410  36.830  63.720  1.00  0.00           O
ATOM   3217  N   ILE A 212      40.780  36.820  65.520  1.00  0.00           N
ATOM   3218  HN  ILE A 212      41.690  36.800  65.920  1.00  0.00           H
ATOM   3219  CA  ILE A 212      39.690  36.820  66.580  1.00  0.00           C
ATOM   3220  HA  ILE A 212      39.090  35.960  66.340  1.00  0.00           H
ATOM   3221  CB  ILE A 212      40.280  37.000  68.060  1.00  0.00           C
ATOM   3222  HB  ILE A 212      41.000  37.840  68.160  1.00  0.00           H
ATOM   3223  CG2 ILE A 212      39.190  37.330  69.170  1.00  0.00           C
ATOM   3224 1HG2 ILE A 212      38.840  38.370  69.050  1.00  0.00           H
ATOM   3225 2HG2 ILE A 212      39.630  37.040  70.160  1.00  0.00           H
ATOM   3226 3HG2 ILE A 212      38.310  36.680  68.990  1.00  0.00           H
ATOM   3227  CG1 ILE A 212      41.090  35.700  68.280  1.00  0.00           C
ATOM   3228 1HG1 ILE A 212      41.920  35.510  67.570  1.00  0.00           H
ATOM   3229 2HG1 ILE A 212      40.340  34.900  68.150  1.00  0.00           H
ATOM   3230  CD  ILE A 212      41.510  35.430  69.690  1.00  0.00           C
ATOM   3231  HD1 ILE A 212      42.070  34.470  69.720  1.00  0.00           H
ATOM   3232  HD2 ILE A 212      40.600  35.190  70.290  1.00  0.00           H
ATOM   3233  HD3 ILE A 212      42.080  36.260  70.170  1.00  0.00           H
ATOM   3234  C   ILE A 212      38.750  37.960  66.540  1.00  0.00           C
ATOM   3235  O   ILE A 212      37.540  37.750  66.700  1.00  0.00           O
ATOM   3236  N   LEU A 213      39.200  39.180  66.190  1.00  0.00           N
ATOM   3237  HN  LEU A 213      40.190  39.230  66.060  1.00  0.00           H
ATOM   3238  CA  LEU A 213      38.330  40.350  65.940  1.00  0.00           C
ATOM   3239  HA  LEU A 213      37.620  40.390  66.750  1.00  0.00           H
ATOM   3240  CB  LEU A 213      39.260  41.640  65.760  1.00  0.00           C
ATOM   3241  HB1 LEU A 213      39.870  41.520  64.830  1.00  0.00           H
ATOM   3242  HB2 LEU A 213      40.000  41.620  66.580  1.00  0.00           H
ATOM   3243  CG  LEU A 213      38.440  42.960  65.810  1.00  0.00           C
ATOM   3244  HG  LEU A 213      37.700  42.970  64.980  1.00  0.00           H
ATOM   3245  CD1 LEU A 213      37.790  43.270  67.150  1.00  0.00           C
ATOM   3246 1HD1 LEU A 213      37.080  44.120  67.150  1.00  0.00           H
ATOM   3247 2HD1 LEU A 213      38.640  43.530  67.810  1.00  0.00           H
ATOM   3248 3HD1 LEU A 213      37.240  42.350  67.430  1.00  0.00           H
ATOM   3249  CD2 LEU A 213      39.530  44.040  65.390  1.00  0.00           C
ATOM   3250 1HD2 LEU A 213      39.850  43.970  64.330  1.00  0.00           H
ATOM   3251 2HD2 LEU A 213      40.440  44.050  66.040  1.00  0.00           H
ATOM   3252 3HD2 LEU A 213      39.060  45.040  65.450  1.00  0.00           H
ATOM   3253  C   LEU A 213      37.300  40.260  64.800  1.00  0.00           C
ATOM   3254  O   LEU A 213      36.160  40.690  64.850  1.00  0.00           O
ATOM   3255  N   ASN A 214      37.720  39.580  63.740  1.00  0.00           N
ATOM   3256  HN  ASN A 214      38.710  39.450  63.720  1.00  0.00           H
ATOM   3257  CA  ASN A 214      36.980  39.300  62.490  1.00  0.00           C
ATOM   3258  HA  ASN A 214      36.320  40.130  62.290  1.00  0.00           H
ATOM   3259  CB  ASN A 214      37.930  39.320  61.300  1.00  0.00           C
ATOM   3260  HB1 ASN A 214      37.470  38.980  60.350  1.00  0.00           H
ATOM   3261  HB2 ASN A 214      38.770  38.610  61.460  1.00  0.00           H
ATOM   3262  CG  ASN A 214      38.390  40.790  61.180  1.00  0.00           C
ATOM   3263  OD1 ASN A 214      37.550  41.690  61.020  1.00  0.00           O
ATOM   3264  ND2 ASN A 214      39.710  41.000  61.290  1.00  0.00           N
ATOM   3265 1HD2 ASN A 214      40.090  41.880  61.000  1.00  0.00           H
ATOM   3266 2HD2 ASN A 214      40.230  40.400  61.890  1.00  0.00           H
ATOM   3267  C   ASN A 214      36.130  38.080  62.580  1.00  0.00           C
ATOM   3268  O   ASN A 214      35.590  37.660  61.580  1.00  0.00           O
ATOM   3269  N   ASN A 215      36.050  37.560  63.800  1.00  0.00           N
ATOM   3270  HN  ASN A 215      36.650  37.990  64.480  1.00  0.00           H
ATOM   3271  CA  ASN A 215      35.230  36.410  64.130  1.00  0.00           C
ATOM   3272  HA  ASN A 215      35.300  36.370  65.210  1.00  0.00           H
ATOM   3273  CB  ASN A 215      33.720  36.590  63.700  1.00  0.00           C
ATOM   3274  HB1 ASN A 215      33.250  35.720  64.220  1.00  0.00           H
ATOM   3275  HB2 ASN A 215      33.690  36.470  62.600  1.00  0.00           H
ATOM   3276  CG  ASN A 215      33.180  37.960  64.140  1.00  0.00           C
ATOM   3277  OD1 ASN A 215      32.610  38.620  63.270  1.00  0.00           O
ATOM   3278  ND2 ASN A 215      33.450  38.470  65.340  1.00  0.00           N
ATOM   3279 1HD2 ASN A 215      33.220  39.430  65.520  1.00  0.00           H
ATOM   3280 2HD2 ASN A 215      33.980  37.990  66.040  1.00  0.00           H
ATOM   3281  C   ASN A 215      35.880  35.090  63.630  1.00  0.00           C
ATOM   3282  O   ASN A 215      35.170  34.240  63.140  1.00  0.00           O
ATOM   3283  N   CYS A 216      37.170  34.970  63.750  1.00  0.00           N
ATOM   3284  HN  CYS A 216      37.700  35.710  64.180  1.00  0.00           H
ATOM   3285  CA  CYS A 216      37.820  33.690  63.370  1.00  0.00           C
ATOM   3286  HA  CYS A 216      37.220  32.820  63.170  1.00  0.00           H
ATOM   3287  CB  CYS A 216      38.590  33.780  62.040  1.00  0.00           C
ATOM   3288  HB1 CYS A 216      39.130  34.750  62.070  1.00  0.00           H
ATOM   3289  HB2 CYS A 216      37.850  33.850  61.210  1.00  0.00           H
ATOM   3290  SG  CYS A 216      39.880  32.480  61.530  1.00  0.00           S
ATOM   3291  HG1 CYS A 216      39.080  31.430  61.550  1.00  0.00           H
ATOM   3292  C   CYS A 216      38.700  33.290  64.590  1.00  0.00           C
ATOM   3293  O   CYS A 216      39.440  34.090  65.080  1.00  0.00           O
ATOM   3294  N   ALA A 217      38.660  32.020  65.040  1.00  0.00           N
ATOM   3295  HN  ALA A 217      38.070  31.380  64.540  1.00  0.00           H
ATOM   3296  CA  ALA A 217      39.310  31.570  66.270  1.00  0.00           C
ATOM   3297  HA  ALA A 217      40.290  32.010  66.230  1.00  0.00           H
ATOM   3298  CB  ALA A 217      38.550  32.230  67.400  1.00  0.00           C
ATOM   3299  HB1 ALA A 217      37.580  31.690  67.490  1.00  0.00           H
ATOM   3300  HB2 ALA A 217      38.430  33.330  67.360  1.00  0.00           H
ATOM   3301  HB3 ALA A 217      39.150  32.200  68.330  1.00  0.00           H
ATOM   3302  C   ALA A 217      39.400  30.110  66.480  1.00  0.00           C
ATOM   3303  O   ALA A 217      39.430  29.580  67.580  1.00  0.00           O
ATOM   3304  N   TRP A 218      39.400  29.340  65.470  1.00  0.00           N
ATOM   3305  HN  TRP A 218      39.360  29.700  64.540  1.00  0.00           H
ATOM   3306  CA  TRP A 218      39.460  27.870  65.550  1.00  0.00           C
ATOM   3307  HA  TRP A 218      38.680  27.520  66.210  1.00  0.00           H
ATOM   3308  CB  TRP A 218      39.350  27.250  63.990  1.00  0.00           C
ATOM   3309  HB1 TRP A 218      38.330  27.450  63.610  1.00  0.00           H
ATOM   3310  HB2 TRP A 218      39.420  26.140  64.020  1.00  0.00           H
ATOM   3311  CG  TRP A 218      40.410  27.730  62.970  1.00  0.00           C
ATOM   3312  CD1 TRP A 218      40.230  28.610  61.910  1.00  0.00           C
ATOM   3313  HD1 TRP A 218      39.360  29.240  61.850  1.00  0.00           H
ATOM   3314  NE1 TRP A 218      41.230  28.550  61.090  1.00  0.00           N
ATOM   3315  HE1 TRP A 218      41.530  29.120  60.360  1.00  0.00           H
ATOM   3316  CE2 TRP A 218      42.080  27.540  61.460  1.00  0.00           C
ATOM   3317  CD2 TRP A 218      41.560  27.010  62.640  1.00  0.00           C
ATOM   3318  CE3 TRP A 218      42.200  25.920  63.170  1.00  0.00           C
ATOM   3319  HE3 TRP A 218      41.860  25.460  64.090  1.00  0.00           H
ATOM   3320  CZ3 TRP A 218      43.450  25.440  62.570  1.00  0.00           C
ATOM   3321  HZ3 TRP A 218      43.960  24.560  62.920  1.00  0.00           H
ATOM   3322  CZ2 TRP A 218      43.260  27.080  60.830  1.00  0.00           C
ATOM   3323  HZ2 TRP A 218      43.670  27.570  59.950  1.00  0.00           H
ATOM   3324  CH2 TRP A 218      43.910  26.000  61.440  1.00  0.00           C
ATOM   3325  HH2 TRP A 218      44.840  25.690  60.990  1.00  0.00           H
ATOM   3326  C   TRP A 218      40.760  27.390  66.170  1.00  0.00           C
ATOM   3327  O   TRP A 218      40.890  26.450  66.900  1.00  0.00           O
ATOM   3328  N   PHE A 219      41.800  28.200  66.010  1.00  0.00           N
ATOM   3329  HN  PHE A 219      41.610  29.100  65.640  1.00  0.00           H
ATOM   3330  CA  PHE A 219      43.040  28.040  66.620  1.00  0.00           C
ATOM   3331  HA  PHE A 219      43.200  26.990  66.450  1.00  0.00           H
ATOM   3332  CB  PHE A 219      44.070  28.960  65.820  1.00  0.00           C
ATOM   3333  HB1 PHE A 219      44.290  28.720  64.760  1.00  0.00           H
ATOM   3334  HB2 PHE A 219      45.120  28.970  66.180  1.00  0.00           H
ATOM   3335  CG  PHE A 219      43.520  30.370  65.700  1.00  0.00           C
ATOM   3336  CD1 PHE A 219      42.820  30.850  64.570  1.00  0.00           C
ATOM   3337  HD1 PHE A 219      42.720  30.160  63.740  1.00  0.00           H
ATOM   3338  CE1 PHE A 219      42.320  32.110  64.570  1.00  0.00           C
ATOM   3339  HE1 PHE A 219      41.980  32.550  63.640  1.00  0.00           H
ATOM   3340  CZ  PHE A 219      42.560  33.040  65.500  1.00  0.00           C
ATOM   3341  HZ  PHE A 219      42.110  34.020  65.390  1.00  0.00           H
ATOM   3342  CD2 PHE A 219      43.640  31.260  66.790  1.00  0.00           C
ATOM   3343  HD2 PHE A 219      44.100  30.950  67.710  1.00  0.00           H
ATOM   3344  CE2 PHE A 219      43.100  32.590  66.740  1.00  0.00           C
ATOM   3345  HE2 PHE A 219      43.210  33.280  67.570  1.00  0.00           H
ATOM   3346  C   PHE A 219      43.240  28.420  68.060  1.00  0.00           C
ATOM   3347  O   PHE A 219      44.330  28.390  68.570  1.00  0.00           O
ATOM   3348  N   VAL A 220      42.210  28.820  68.810  1.00  0.00           N
ATOM   3349  HN  VAL A 220      41.330  28.630  68.370  1.00  0.00           H
ATOM   3350  CA  VAL A 220      42.320  28.840  70.230  1.00  0.00           C
ATOM   3351  HA  VAL A 220      43.210  29.400  70.470  1.00  0.00           H
ATOM   3352  CB  VAL A 220      41.280  29.680  70.950  1.00  0.00           C
ATOM   3353  HB  VAL A 220      40.240  29.330  70.810  1.00  0.00           H
ATOM   3354  CG1 VAL A 220      41.550  29.790  72.470  1.00  0.00           C
ATOM   3355 1HG1 VAL A 220      41.140  28.920  73.030  1.00  0.00           H
ATOM   3356 2HG1 VAL A 220      41.130  30.740  72.860  1.00  0.00           H
ATOM   3357 3HG1 VAL A 220      42.640  29.860  72.680  1.00  0.00           H
ATOM   3358  CG2 VAL A 220      41.350  31.140  70.380  1.00  0.00           C
ATOM   3359 1HG2 VAL A 220      40.560  31.710  70.910  1.00  0.00           H
ATOM   3360 2HG2 VAL A 220      41.180  31.300  69.290  1.00  0.00           H
ATOM   3361 3HG2 VAL A 220      42.350  31.610  70.510  1.00  0.00           H
ATOM   3362  C   VAL A 220      42.540  27.510  70.960  1.00  0.00           C
ATOM   3363  O   VAL A 220      41.660  26.640  70.940  1.00  0.00           O
ATOM   3364  N   GLN A 221      43.730  27.280  71.620  1.00  0.00           N
ATOM   3365  HN  GLN A 221      44.410  28.000  71.660  1.00  0.00           H
ATOM   3366  CA  GLN A 221      44.130  25.990  72.130  1.00  0.00           C
ATOM   3367  HA  GLN A 221      43.680  25.200  71.540  1.00  0.00           H
ATOM   3368  CB  GLN A 221      45.710  25.960  72.210  1.00  0.00           C
ATOM   3369  HB1 GLN A 221      46.100  25.090  72.780  1.00  0.00           H
ATOM   3370  HB2 GLN A 221      46.100  26.860  72.720  1.00  0.00           H
ATOM   3371  CG  GLN A 221      46.420  26.160  70.890  1.00  0.00           C
ATOM   3372  HG1 GLN A 221      47.520  26.260  71.050  1.00  0.00           H
ATOM   3373  HG2 GLN A 221      45.970  26.960  70.270  1.00  0.00           H
ATOM   3374  CD  GLN A 221      46.200  24.970  69.990  1.00  0.00           C
ATOM   3375  OE1 GLN A 221      45.510  25.010  68.930  1.00  0.00           O
ATOM   3376  NE2 GLN A 221      47.000  23.920  70.310  1.00  0.00           N
ATOM   3377 1HE2 GLN A 221      47.410  23.830  71.220  1.00  0.00           H
ATOM   3378 2HE2 GLN A 221      46.860  23.100  69.750  1.00  0.00           H
ATOM   3379  C   GLN A 221      43.560  25.850  73.610  1.00  0.00           C
ATOM   3380  O   GLN A 221      43.150  26.780  74.250  1.00  0.00           O
ATOM   3381  N   ASN A 222      43.570  24.640  74.080  1.00  0.00           N
ATOM   3382  HN  ASN A 222      43.700  23.820  73.520  1.00  0.00           H
ATOM   3383  CA  ASN A 222      43.440  24.260  75.480  1.00  0.00           C
ATOM   3384  HA  ASN A 222      42.830  24.970  76.030  1.00  0.00           H
ATOM   3385  CB  ASN A 222      42.780  22.910  75.740  1.00  0.00           C
ATOM   3386  HB1 ASN A 222      42.660  22.810  76.840  1.00  0.00           H
ATOM   3387  HB2 ASN A 222      43.350  22.030  75.360  1.00  0.00           H
ATOM   3388  CG  ASN A 222      41.440  22.820  75.130  1.00  0.00           C
ATOM   3389  OD1 ASN A 222      40.680  23.760  75.260  1.00  0.00           O
ATOM   3390  ND2 ASN A 222      41.180  21.660  74.410  1.00  0.00           N
ATOM   3391 1HD2 ASN A 222      40.540  21.750  73.650  1.00  0.00           H
ATOM   3392 2HD2 ASN A 222      41.840  20.900  74.400  1.00  0.00           H
ATOM   3393  C   ASN A 222      44.840  24.380  76.050  1.00  0.00           C
ATOM   3394  O   ASN A 222      45.050  24.350  77.280  1.00  0.00           O
ATOM   3395  N   ASP A 223      45.840  24.400  75.160  1.00  0.00           N
ATOM   3396  HN  ASP A 223      45.660  24.770  74.260  1.00  0.00           H
ATOM   3397  CA  ASP A 223      47.230  24.310  75.500  1.00  0.00           C
ATOM   3398  HA  ASP A 223      47.300  23.600  76.320  1.00  0.00           H
ATOM   3399  CB  ASP A 223      48.110  23.780  74.330  1.00  0.00           C
ATOM   3400  HB1 ASP A 223      49.130  23.500  74.660  1.00  0.00           H
ATOM   3401  HB2 ASP A 223      48.050  24.530  73.510  1.00  0.00           H
ATOM   3402  CG  ASP A 223      47.600  22.450  73.800  1.00  0.00           C
ATOM   3403  OD1 ASP A 223      47.090  22.440  72.630  1.00  0.00           O
ATOM   3404  OD2 ASP A 223      47.560  21.430  74.520  1.00  0.00           O
ATOM   3405  C   ASP A 223      47.810  25.600  75.940  1.00  0.00           C
ATOM   3406  O   ASP A 223      47.310  26.700  75.690  1.00  0.00           O
ATOM   3407  N   VAL A 224      49.000  25.530  76.650  1.00  0.00           N
ATOM   3408  HN  VAL A 224      49.420  24.660  76.910  1.00  0.00           H
ATOM   3409  CA  VAL A 224      49.640  26.740  77.120  1.00  0.00           C
ATOM   3410  HA  VAL A 224      49.180  27.600  76.640  1.00  0.00           H
ATOM   3411  CB  VAL A 224      49.800  26.880  78.680  1.00  0.00           C
ATOM   3412  HB  VAL A 224      50.670  27.540  78.910  1.00  0.00           H
ATOM   3413  CG1 VAL A 224      48.650  27.700  79.170  1.00  0.00           C
ATOM   3414 1HG1 VAL A 224      47.700  27.190  78.930  1.00  0.00           H
ATOM   3415 2HG1 VAL A 224      48.690  28.780  78.900  1.00  0.00           H
ATOM   3416 3HG1 VAL A 224      48.760  27.810  80.270  1.00  0.00           H
ATOM   3417  CG2 VAL A 224      49.990  25.520  79.460  1.00  0.00           C
ATOM   3418 1HG2 VAL A 224      51.000  25.130  79.190  1.00  0.00           H
ATOM   3419 2HG2 VAL A 224      49.210  24.800  79.150  1.00  0.00           H
ATOM   3420 3HG2 VAL A 224      49.990  25.620  80.570  1.00  0.00           H
ATOM   3421  C   VAL A 224      51.000  26.650  76.540  1.00  0.00           C
ATOM   3422  O   VAL A 224      51.720  25.700  76.550  1.00  0.00           O
ATOM   3423  N   CYS A 225      51.560  27.760  76.040  1.00  0.00           N
ATOM   3424  HN  CYS A 225      51.040  28.580  75.830  1.00  0.00           H
ATOM   3425  CA  CYS A 225      52.990  27.890  75.880  1.00  0.00           C
ATOM   3426  HA  CYS A 225      53.610  27.180  76.410  1.00  0.00           H
ATOM   3427  CB  CYS A 225      53.390  27.970  74.340  1.00  0.00           C
ATOM   3428  HB1 CYS A 225      52.930  28.890  73.920  1.00  0.00           H
ATOM   3429  HB2 CYS A 225      52.800  27.170  73.850  1.00  0.00           H
ATOM   3430  SG  CYS A 225      55.160  27.720  73.930  1.00  0.00           S
ATOM   3431  HG1 CYS A 225      55.520  28.840  74.550  1.00  0.00           H
ATOM   3432  C   CYS A 225      53.370  29.150  76.500  1.00  0.00           C
ATOM   3433  O   CYS A 225      52.790  30.200  76.250  1.00  0.00           O
ATOM   3434  N   SER A 226      54.320  29.160  77.440  1.00  0.00           N
ATOM   3435  HN  SER A 226      54.520  28.280  77.880  1.00  0.00           H
ATOM   3436  CA  SER A 226      54.830  30.460  77.880  1.00  0.00           C
ATOM   3437  HA  SER A 226      54.080  31.200  78.120  1.00  0.00           H
ATOM   3438  CB  SER A 226      55.610  30.290  79.190  1.00  0.00           C
ATOM   3439  HB1 SER A 226      56.500  29.630  79.070  1.00  0.00           H
ATOM   3440  HB2 SER A 226      54.890  29.890  79.930  1.00  0.00           H
ATOM   3441  OG  SER A 226      56.170  31.440  79.790  1.00  0.00           O
ATOM   3442  HG1 SER A 226      55.400  31.860  80.190  1.00  0.00           H
ATOM   3443  C   SER A 226      55.820  31.030  76.890  1.00  0.00           C
ATOM   3444  O   SER A 226      56.210  30.370  75.940  1.00  0.00           O
ATOM   3445  N   THR A 227      56.170  32.320  77.070  1.00  0.00           N
ATOM   3446  HN  THR A 227      55.660  32.770  77.800  1.00  0.00           H
ATOM   3447  CA  THR A 227      57.120  33.040  76.220  1.00  0.00           C
ATOM   3448  HA  THR A 227      56.670  32.890  75.250  1.00  0.00           H
ATOM   3449  CB  THR A 227      57.280  34.540  76.530  1.00  0.00           C
ATOM   3450  HB  THR A 227      58.180  34.960  76.040  1.00  0.00           H
ATOM   3451  OG1 THR A 227      57.530  34.780  77.960  1.00  0.00           O
ATOM   3452  HG1 THR A 227      58.360  34.380  78.240  1.00  0.00           H
ATOM   3453  CG2 THR A 227      56.070  35.290  76.080  1.00  0.00           C
ATOM   3454 1HG2 THR A 227      55.180  34.850  76.590  1.00  0.00           H
ATOM   3455 2HG2 THR A 227      55.910  35.260  74.980  1.00  0.00           H
ATOM   3456 3HG2 THR A 227      55.980  36.340  76.410  1.00  0.00           H
ATOM   3457  C   THR A 227      58.490  32.340  76.280  1.00  0.00           C
ATOM   3458  O   THR A 227      59.120  32.080  75.280  1.00  0.00           O
ATOM   3459  N   GLU A 228      58.850  31.820  77.490  1.00  0.00           N
ATOM   3460  HN  GLU A 228      58.270  32.070  78.260  1.00  0.00           H
ATOM   3461  CA  GLU A 228      60.100  31.120  77.620  1.00  0.00           C
ATOM   3462  HA  GLU A 228      60.840  31.820  77.260  1.00  0.00           H
ATOM   3463  CB  GLU A 228      60.500  30.900  79.100  1.00  0.00           C
ATOM   3464  HB1 GLU A 228      61.550  30.560  79.150  1.00  0.00           H
ATOM   3465  HB2 GLU A 228      59.910  30.000  79.360  1.00  0.00           H
ATOM   3466  CG  GLU A 228      60.180  32.070  80.100  1.00  0.00           C
ATOM   3467  HG1 GLU A 228      60.640  31.710  81.050  1.00  0.00           H
ATOM   3468  HG2 GLU A 228      59.080  32.130  80.120  1.00  0.00           H
ATOM   3469  CD  GLU A 228      60.740  33.380  79.620  1.00  0.00           C
ATOM   3470  OE1 GLU A 228      61.950  33.640  79.750  1.00  0.00           O
ATOM   3471  OE2 GLU A 228      59.970  34.200  79.080  1.00  0.00           O
ATOM   3472  C   GLU A 228      60.180  29.860  76.830  1.00  0.00           C
ATOM   3473  O   GLU A 228      61.220  29.600  76.270  1.00  0.00           O
ATOM   3474  N   ASP A 229      59.110  29.080  76.790  1.00  0.00           N
ATOM   3475  HN  ASP A 229      58.400  29.510  77.330  1.00  0.00           H
ATOM   3476  CA  ASP A 229      58.920  27.830  76.020  1.00  0.00           C
ATOM   3477  HA  ASP A 229      59.690  27.130  76.330  1.00  0.00           H
ATOM   3478  CB  ASP A 229      57.510  27.270  76.300  1.00  0.00           C
ATOM   3479  HB1 ASP A 229      57.200  26.370  75.720  1.00  0.00           H
ATOM   3480  HB2 ASP A 229      56.750  28.000  75.940  1.00  0.00           H
ATOM   3481  CG  ASP A 229      57.270  27.020  77.790  1.00  0.00           C
ATOM   3482  OD1 ASP A 229      58.170  26.710  78.570  1.00  0.00           O
ATOM   3483  OD2 ASP A 229      56.030  27.030  78.060  1.00  0.00           O
ATOM   3484  C   ASP A 229      59.050  28.100  74.550  1.00  0.00           C
ATOM   3485  O   ASP A 229      59.520  27.300  73.760  1.00  0.00           O
ATOM   3486  N   PHE A 230      58.560  29.270  74.050  1.00  0.00           N
ATOM   3487  HN  PHE A 230      58.020  29.900  74.610  1.00  0.00           H
ATOM   3488  CA  PHE A 230      58.640  29.590  72.590  1.00  0.00           C
ATOM   3489  HA  PHE A 230      58.400  28.660  72.100  1.00  0.00           H
ATOM   3490  CB  PHE A 230      57.700  30.770  72.230  1.00  0.00           C
ATOM   3491  HB1 PHE A 230      57.970  31.700  72.780  1.00  0.00           H
ATOM   3492  HB2 PHE A 230      56.730  30.560  72.730  1.00  0.00           H
ATOM   3493  CG  PHE A 230      57.560  31.050  70.780  1.00  0.00           C
ATOM   3494  CD1 PHE A 230      56.600  30.370  70.030  1.00  0.00           C
ATOM   3495  HD1 PHE A 230      55.910  29.730  70.560  1.00  0.00           H
ATOM   3496  CE1 PHE A 230      56.400  30.680  68.670  1.00  0.00           C
ATOM   3497  HE1 PHE A 230      55.520  30.360  68.130  1.00  0.00           H
ATOM   3498  CZ  PHE A 230      57.290  31.580  68.060  1.00  0.00           C
ATOM   3499  HZ  PHE A 230      57.100  31.880  67.040  1.00  0.00           H
ATOM   3500  CD2 PHE A 230      58.400  31.960  70.190  1.00  0.00           C
ATOM   3501  HD2 PHE A 230      59.140  32.450  70.790  1.00  0.00           H
ATOM   3502  CE2 PHE A 230      58.340  32.170  68.810  1.00  0.00           C
ATOM   3503  HE2 PHE A 230      58.900  32.980  68.350  1.00  0.00           H
ATOM   3504  C   PHE A 230      60.110  29.950  72.250  1.00  0.00           C
ATOM   3505  O   PHE A 230      60.670  29.300  71.370  1.00  0.00           O
ATOM   3506  N   ASN A 231      60.850  30.850  73.000  1.00  0.00           N
ATOM   3507  HN  ASN A 231      60.410  31.260  73.800  1.00  0.00           H
ATOM   3508  CA  ASN A 231      62.230  31.160  72.770  1.00  0.00           C
ATOM   3509  HA  ASN A 231      62.200  31.550  71.760  1.00  0.00           H
ATOM   3510  CB  ASN A 231      62.740  32.080  73.900  1.00  0.00           C
ATOM   3511  HB1 ASN A 231      63.840  32.200  73.840  1.00  0.00           H
ATOM   3512  HB2 ASN A 231      62.520  31.680  74.920  1.00  0.00           H
ATOM   3513  CG  ASN A 231      62.060  33.400  73.670  1.00  0.00           C
ATOM   3514  OD1 ASN A 231      61.660  33.740  72.520  1.00  0.00           O
ATOM   3515  ND2 ASN A 231      61.820  34.130  74.780  1.00  0.00           N
ATOM   3516 1HD2 ASN A 231      62.040  33.790  75.700  1.00  0.00           H
ATOM   3517 2HD2 ASN A 231      61.190  34.900  74.670  1.00  0.00           H
ATOM   3518  C   ASN A 231      63.180  29.970  72.600  1.00  0.00           C
ATOM   3519  O   ASN A 231      64.190  29.870  71.890  1.00  0.00           O
ATOM   3520  N   VAL A 232      62.960  28.900  73.330  1.00  0.00           N
ATOM   3521  HN  VAL A 232      62.280  28.960  74.060  1.00  0.00           H
ATOM   3522  CA  VAL A 232      63.840  27.720  73.240  1.00  0.00           C
ATOM   3523  HA  VAL A 232      64.860  27.980  73.000  1.00  0.00           H
ATOM   3524  CB  VAL A 232      63.770  27.040  74.610  1.00  0.00           C
ATOM   3525  HB  VAL A 232      64.380  26.110  74.550  1.00  0.00           H
ATOM   3526  CG1 VAL A 232      64.440  28.010  75.590  1.00  0.00           C
ATOM   3527 1HG1 VAL A 232      65.440  28.320  75.220  1.00  0.00           H
ATOM   3528 2HG1 VAL A 232      64.680  27.420  76.500  1.00  0.00           H
ATOM   3529 3HG1 VAL A 232      63.870  28.920  75.880  1.00  0.00           H
ATOM   3530  CG2 VAL A 232      62.390  26.610  75.030  1.00  0.00           C
ATOM   3531 1HG2 VAL A 232      61.780  27.520  75.180  1.00  0.00           H
ATOM   3532 2HG2 VAL A 232      62.300  26.070  76.000  1.00  0.00           H
ATOM   3533 3HG2 VAL A 232      61.990  25.990  74.200  1.00  0.00           H
ATOM   3534  C   VAL A 232      63.470  26.720  72.140  1.00  0.00           C
ATOM   3535  O   VAL A 232      64.180  25.790  71.740  1.00  0.00           O
ATOM   3536  N   TRP A 233      62.340  26.960  71.470  1.00  0.00           N
ATOM   3537  HN  TRP A 233      61.910  27.840  71.650  1.00  0.00           H
ATOM   3538  CA  TRP A 233      61.960  26.250  70.270  1.00  0.00           C
ATOM   3539  HA  TRP A 233      62.640  25.430  70.090  1.00  0.00           H
ATOM   3540  CB  TRP A 233      60.530  25.760  70.470  1.00  0.00           C
ATOM   3541  HB1 TRP A 233      59.980  26.570  71.000  1.00  0.00           H
ATOM   3542  HB2 TRP A 233      60.630  24.900  71.170  1.00  0.00           H
ATOM   3543  CG  TRP A 233      59.770  25.220  69.230  1.00  0.00           C
ATOM   3544  CD1 TRP A 233      59.630  23.900  68.910  1.00  0.00           C
ATOM   3545  HD1 TRP A 233      60.160  23.000  69.200  1.00  0.00           H
ATOM   3546  NE1 TRP A 233      58.750  23.750  67.850  1.00  0.00           N
ATOM   3547  HE1 TRP A 233      58.630  22.870  67.430  1.00  0.00           H
ATOM   3548  CE2 TRP A 233      58.340  25.010  67.410  1.00  0.00           C
ATOM   3549  CD2 TRP A 233      58.960  25.940  68.250  1.00  0.00           C
ATOM   3550  CE3 TRP A 233      58.740  27.260  68.020  1.00  0.00           C
ATOM   3551  HE3 TRP A 233      59.200  27.960  68.700  1.00  0.00           H
ATOM   3552  CZ3 TRP A 233      57.860  27.670  67.000  1.00  0.00           C
ATOM   3553  HZ3 TRP A 233      57.630  28.720  66.880  1.00  0.00           H
ATOM   3554  CZ2 TRP A 233      57.370  25.360  66.480  1.00  0.00           C
ATOM   3555  HZ2 TRP A 233      56.820  24.610  65.930  1.00  0.00           H
ATOM   3556  CH2 TRP A 233      57.050  26.740  66.340  1.00  0.00           C
ATOM   3557  HH2 TRP A 233      56.210  27.070  65.750  1.00  0.00           H
ATOM   3558  C   TRP A 233      62.190  27.260  69.060  1.00  0.00           C
ATOM   3559  O   TRP A 233      62.500  26.790  68.050  1.00  0.00           O
ATOM   3560  N   ALA A 234      62.020  28.600  69.230  1.00  0.00           N
ATOM   3561  HN  ALA A 234      61.730  28.890  70.140  1.00  0.00           H
ATOM   3562  CA  ALA A 234      61.960  29.590  68.180  1.00  0.00           C
ATOM   3563  HA  ALA A 234      61.060  29.330  67.640  1.00  0.00           H
ATOM   3564  CB  ALA A 234      61.860  31.030  68.770  1.00  0.00           C
ATOM   3565  HB1 ALA A 234      62.860  31.280  69.180  1.00  0.00           H
ATOM   3566  HB2 ALA A 234      61.080  31.190  69.540  1.00  0.00           H
ATOM   3567  HB3 ALA A 234      61.660  31.710  67.920  1.00  0.00           H
ATOM   3568  C   ALA A 234      63.140  29.540  67.170  1.00  0.00           C
ATOM   3569  O   ALA A 234      62.870  29.550  65.960  1.00  0.00           O
ATOM   3570  N   MET A 235      64.450  29.520  67.540  1.00  0.00           N
ATOM   3571  HN  MET A 235      64.590  29.660  68.520  1.00  0.00           H
ATOM   3572  CA  MET A 235      65.500  29.350  66.520  1.00  0.00           C
ATOM   3573  HA  MET A 235      65.460  30.230  65.900  1.00  0.00           H
ATOM   3574  CB  MET A 235      67.000  29.360  67.160  1.00  0.00           C
ATOM   3575  HB1 MET A 235      67.800  29.090  66.430  1.00  0.00           H
ATOM   3576  HB2 MET A 235      66.950  28.460  67.810  1.00  0.00           H
ATOM   3577  CG  MET A 235      67.490  30.750  67.710  1.00  0.00           C
ATOM   3578  HG1 MET A 235      67.660  31.470  66.880  1.00  0.00           H
ATOM   3579  HG2 MET A 235      68.510  30.730  68.130  1.00  0.00           H
ATOM   3580  SD  MET A 235      66.410  31.480  69.020  1.00  0.00           S
ATOM   3581  CE  MET A 235      67.070  33.200  68.780  1.00  0.00           C
ATOM   3582  HE1 MET A 235      66.300  33.990  68.900  1.00  0.00           H
ATOM   3583  HE2 MET A 235      67.480  33.300  67.760  1.00  0.00           H
ATOM   3584  HE3 MET A 235      67.920  33.300  69.490  1.00  0.00           H
ATOM   3585  C   MET A 235      65.430  28.220  65.540  1.00  0.00           C
ATOM   3586  O   MET A 235      65.440  28.500  64.350  1.00  0.00           O
ATOM   3587  N   ALA A 236      65.320  27.000  65.980  1.00  0.00           N
ATOM   3588  HN  ALA A 236      65.530  26.640  66.890  1.00  0.00           H
ATOM   3589  CA  ALA A 236      65.210  25.840  65.210  1.00  0.00           C
ATOM   3590  HA  ALA A 236      66.140  25.740  64.670  1.00  0.00           H
ATOM   3591  CB  ALA A 236      64.990  24.560  65.990  1.00  0.00           C
ATOM   3592  HB1 ALA A 236      64.670  23.720  65.340  1.00  0.00           H
ATOM   3593  HB2 ALA A 236      64.120  24.790  66.630  1.00  0.00           H
ATOM   3594  HB3 ALA A 236      65.900  24.340  66.590  1.00  0.00           H
ATOM   3595  C   ALA A 236      64.080  25.960  64.130  1.00  0.00           C
ATOM   3596  O   ALA A 236      64.290  25.480  63.010  1.00  0.00           O
ATOM   3597  N   ASN A 237      62.950  26.540  64.490  1.00  0.00           N
ATOM   3598  HN  ASN A 237      63.010  27.000  65.370  1.00  0.00           H
ATOM   3599  CA  ASN A 237      61.690  26.630  63.730  1.00  0.00           C
ATOM   3600  HA  ASN A 237      61.640  25.890  62.940  1.00  0.00           H
ATOM   3601  CB  ASN A 237      60.410  26.220  64.550  1.00  0.00           C
ATOM   3602  HB1 ASN A 237      59.490  26.200  63.920  1.00  0.00           H
ATOM   3603  HB2 ASN A 237      60.290  27.000  65.330  1.00  0.00           H
ATOM   3604  CG  ASN A 237      60.670  24.790  65.070  1.00  0.00           C
ATOM   3605  OD1 ASN A 237      60.350  23.820  64.410  1.00  0.00           O
ATOM   3606  ND2 ASN A 237      61.310  24.700  66.270  1.00  0.00           N
ATOM   3607 1HD2 ASN A 237      61.550  23.810  66.660  1.00  0.00           H
ATOM   3608 2HD2 ASN A 237      61.770  25.520  66.590  1.00  0.00           H
ATOM   3609  C   ASN A 237      61.510  27.970  63.040  1.00  0.00           C
ATOM   3610  O   ASN A 237      60.470  28.220  62.390  1.00  0.00           O
ATOM   3611  N   GLY A 238      62.550  28.760  62.930  1.00  0.00           N
ATOM   3612  HN  GLY A 238      63.390  28.610  63.440  1.00  0.00           H
ATOM   3613  CA  GLY A 238      62.680  30.030  62.230  1.00  0.00           C
ATOM   3614  HA1 GLY A 238      62.410  29.860  61.200  1.00  0.00           H
ATOM   3615  HA2 GLY A 238      63.700  30.350  62.380  1.00  0.00           H
ATOM   3616  C   GLY A 238      61.780  31.120  62.680  1.00  0.00           C
ATOM   3617  O   GLY A 238      61.310  31.970  61.880  1.00  0.00           O
ATOM   3618  N   PHE A 239      61.570  31.310  63.980  1.00  0.00           N
ATOM   3619  HN  PHE A 239      61.910  30.660  64.650  1.00  0.00           H
ATOM   3620  CA  PHE A 239      60.790  32.470  64.590  1.00  0.00           C
ATOM   3621  HA  PHE A 239      60.270  33.080  63.860  1.00  0.00           H
ATOM   3622  CB  PHE A 239      59.780  31.890  65.570  1.00  0.00           C
ATOM   3623  HB1 PHE A 239      59.300  32.670  66.190  1.00  0.00           H
ATOM   3624  HB2 PHE A 239      60.130  31.140  66.310  1.00  0.00           H
ATOM   3625  CG  PHE A 239      58.640  31.260  64.730  1.00  0.00           C
ATOM   3626  CD1 PHE A 239      58.730  29.870  64.580  1.00  0.00           C
ATOM   3627  HD1 PHE A 239      59.530  29.300  65.020  1.00  0.00           H
ATOM   3628  CE1 PHE A 239      57.640  29.220  63.970  1.00  0.00           C
ATOM   3629  HE1 PHE A 239      57.690  28.140  63.850  1.00  0.00           H
ATOM   3630  CZ  PHE A 239      56.670  29.890  63.250  1.00  0.00           C
ATOM   3631  HZ  PHE A 239      56.050  29.350  62.550  1.00  0.00           H
ATOM   3632  CD2 PHE A 239      57.520  31.990  64.200  1.00  0.00           C
ATOM   3633  HD2 PHE A 239      57.330  33.020  64.460  1.00  0.00           H
ATOM   3634  CE2 PHE A 239      56.610  31.290  63.280  1.00  0.00           C
ATOM   3635  HE2 PHE A 239      55.910  31.860  62.670  1.00  0.00           H
ATOM   3636  C   PHE A 239      61.710  33.400  65.450  1.00  0.00           C
ATOM   3637  O   PHE A 239      62.670  32.900  66.060  1.00  0.00           O
ATOM   3638  N   SER A 240      61.290  34.640  65.480  1.00  0.00           N
ATOM   3639  HN  SER A 240      60.490  35.030  65.030  1.00  0.00           H
ATOM   3640  CA  SER A 240      61.790  35.690  66.400  1.00  0.00           C
ATOM   3641  HA  SER A 240      62.860  35.610  66.320  1.00  0.00           H
ATOM   3642  CB  SER A 240      61.310  37.080  65.930  1.00  0.00           C
ATOM   3643  HB1 SER A 240      60.250  37.190  66.240  1.00  0.00           H
ATOM   3644  HB2 SER A 240      61.400  37.110  64.820  1.00  0.00           H
ATOM   3645  OG  SER A 240      62.040  38.150  66.560  1.00  0.00           O
ATOM   3646  HG1 SER A 240      62.960  37.960  66.330  1.00  0.00           H
ATOM   3647  C   SER A 240      61.450  35.600  67.920  1.00  0.00           C
ATOM   3648  O   SER A 240      60.370  35.120  68.260  1.00  0.00           O
ATOM   3649  N   GLN A 241      62.350  36.140  68.750  1.00  0.00           N
ATOM   3650  HN  GLN A 241      63.280  36.400  68.490  1.00  0.00           H
ATOM   3651  CA  GLN A 241      62.100  36.160  70.220  1.00  0.00           C
ATOM   3652  HA  GLN A 241      61.900  35.120  70.410  1.00  0.00           H
ATOM   3653  CB  GLN A 241      63.410  36.480  71.020  1.00  0.00           C
ATOM   3654  HB1 GLN A 241      63.200  36.530  72.110  1.00  0.00           H
ATOM   3655  HB2 GLN A 241      63.840  37.460  70.720  1.00  0.00           H
ATOM   3656  CG  GLN A 241      64.290  35.240  70.920  1.00  0.00           C
ATOM   3657  HG1 GLN A 241      64.280  34.900  69.860  1.00  0.00           H
ATOM   3658  HG2 GLN A 241      63.790  34.340  71.350  1.00  0.00           H
ATOM   3659  CD  GLN A 241      65.750  35.420  71.400  1.00  0.00           C
ATOM   3660  OE1 GLN A 241      66.420  34.560  71.930  1.00  0.00           O
ATOM   3661  NE2 GLN A 241      66.360  36.610  71.120  1.00  0.00           N
ATOM   3662 1HE2 GLN A 241      67.170  36.830  71.660  1.00  0.00           H
ATOM   3663 2HE2 GLN A 241      65.850  37.340  70.650  1.00  0.00           H
ATOM   3664  C   GLN A 241      60.840  36.860  70.650  1.00  0.00           C
ATOM   3665  O   GLN A 241      60.360  37.780  69.960  1.00  0.00           O
ATOM   3666  N   VAL A 242      60.170  36.380  71.700  1.00  0.00           N
ATOM   3667  HN  VAL A 242      60.520  35.520  72.080  1.00  0.00           H
ATOM   3668  CA  VAL A 242      58.920  36.940  72.210  1.00  0.00           C
ATOM   3669  HA  VAL A 242      58.920  37.890  71.700  1.00  0.00           H
ATOM   3670  CB  VAL A 242      57.740  36.040  71.760  1.00  0.00           C
ATOM   3671  HB  VAL A 242      57.940  35.870  70.680  1.00  0.00           H
ATOM   3672  CG1 VAL A 242      57.860  34.670  72.420  1.00  0.00           C
ATOM   3673 1HG1 VAL A 242      57.190  33.950  71.910  1.00  0.00           H
ATOM   3674 2HG1 VAL A 242      57.630  34.710  73.510  1.00  0.00           H
ATOM   3675 3HG1 VAL A 242      58.890  34.280  72.350  1.00  0.00           H
ATOM   3676  CG2 VAL A 242      56.390  36.740  72.120  1.00  0.00           C
ATOM   3677 1HG2 VAL A 242      55.520  36.180  71.720  1.00  0.00           H
ATOM   3678 2HG2 VAL A 242      56.390  37.700  71.570  1.00  0.00           H
ATOM   3679 3HG2 VAL A 242      56.360  36.850  73.230  1.00  0.00           H
ATOM   3680  C   VAL A 242      59.030  37.080  73.760  1.00  0.00           C
ATOM   3681  O   VAL A 242      59.630  36.310  74.460  1.00  0.00           O
ATOM   3682  N   LYS A 243      58.340  38.090  74.260  1.00  0.00           N
ATOM   3683  HN  LYS A 243      57.930  38.760  73.660  1.00  0.00           H
ATOM   3684  CA  LYS A 243      58.250  38.460  75.690  1.00  0.00           C
ATOM   3685  HA  LYS A 243      58.320  37.510  76.200  1.00  0.00           H
ATOM   3686  CB  LYS A 243      59.490  39.350  76.160  1.00  0.00           C
ATOM   3687  HB1 LYS A 243      59.220  40.030  77.000  1.00  0.00           H
ATOM   3688  HB2 LYS A 243      59.540  40.070  75.320  1.00  0.00           H
ATOM   3689  CG  LYS A 243      60.790  38.710  76.480  1.00  0.00           C
ATOM   3690  HG1 LYS A 243      61.480  39.550  76.700  1.00  0.00           H
ATOM   3691  HG2 LYS A 243      61.180  38.120  75.620  1.00  0.00           H
ATOM   3692  CD  LYS A 243      60.850  37.750  77.760  1.00  0.00           C
ATOM   3693  HD1 LYS A 243      60.200  36.900  77.460  1.00  0.00           H
ATOM   3694  HD2 LYS A 243      60.500  38.400  78.600  1.00  0.00           H
ATOM   3695  CE  LYS A 243      62.240  37.170  77.990  1.00  0.00           C
ATOM   3696  HE1 LYS A 243      62.950  38.010  78.130  1.00  0.00           H
ATOM   3697  HE2 LYS A 243      62.450  36.550  77.090  1.00  0.00           H
ATOM   3698  NZ  LYS A 243      61.990  36.290  79.130  1.00  0.00           N
ATOM   3699  HZ1 LYS A 243      61.380  35.520  78.790  1.00  0.00           H
ATOM   3700  HZ2 LYS A 243      61.440  36.810  79.840  1.00  0.00           H
ATOM   3701  HZ3 LYS A 243      62.870  35.860  79.460  1.00  0.00           H
ATOM   3702  C   LYS A 243      56.940  39.190  75.950  1.00  0.00           C
ATOM   3703  O   LYS A 243      56.470  39.770  74.960  1.00  0.00           O
ATOM   3704  N   ALA A 244      56.440  39.170  77.230  1.00  0.00           N
ATOM   3705  HN  ALA A 244      56.880  38.820  78.050  1.00  0.00           H
ATOM   3706  CA  ALA A 244      55.330  40.000  77.620  1.00  0.00           C
ATOM   3707  HA  ALA A 244      54.500  39.700  77.000  1.00  0.00           H
ATOM   3708  CB  ALA A 244      54.980  39.730  79.110  1.00  0.00           C
ATOM   3709  HB1 ALA A 244      53.990  40.200  79.300  1.00  0.00           H
ATOM   3710  HB2 ALA A 244      55.810  40.120  79.730  1.00  0.00           H
ATOM   3711  HB3 ALA A 244      54.890  38.650  79.380  1.00  0.00           H
ATOM   3712  C   ALA A 244      55.560  41.510  77.360  1.00  0.00           C
ATOM   3713  O   ALA A 244      56.500  42.120  77.890  1.00  0.00           O
ATOM   3714  N   ASP A 245      54.760  42.140  76.500  1.00  0.00           N
ATOM   3715  HN  ASP A 245      54.040  41.650  76.010  1.00  0.00           H
ATOM   3716  CA  ASP A 245      54.850  43.560  76.160  1.00  0.00           C
ATOM   3717  HA  ASP A 245      55.490  43.990  76.910  1.00  0.00           H
ATOM   3718  CB  ASP A 245      55.390  43.800  74.670  1.00  0.00           C
ATOM   3719  HB1 ASP A 245      54.640  43.550  73.890  1.00  0.00           H
ATOM   3720  HB2 ASP A 245      56.240  43.100  74.530  1.00  0.00           H
ATOM   3721  CG  ASP A 245      56.090  45.110  74.510  1.00  0.00           C
ATOM   3722  OD1 ASP A 245      56.490  45.340  73.380  1.00  0.00           O
ATOM   3723  OD2 ASP A 245      56.020  45.980  75.400  1.00  0.00           O
ATOM   3724  C   ASP A 245      53.440  44.180  76.430  1.00  0.00           C
ATOM   3725  O   ASP A 245      52.390  43.560  76.690  1.00  0.00           O
ATOM   3726  N   LEU A 246      53.440  45.500  76.490  1.00  0.00           N
ATOM   3727  HN  LEU A 246      54.330  45.850  76.180  1.00  0.00           H
ATOM   3728  CA  LEU A 246      52.450  46.420  77.040  1.00  0.00           C
ATOM   3729  HA  LEU A 246      52.180  46.080  78.030  1.00  0.00           H
ATOM   3730  CB  LEU A 246      53.090  47.930  77.050  1.00  0.00           C
ATOM   3731  HB1 LEU A 246      53.300  48.330  76.040  1.00  0.00           H
ATOM   3732  HB2 LEU A 246      54.100  47.780  77.490  1.00  0.00           H
ATOM   3733  CG  LEU A 246      52.390  48.910  78.110  1.00  0.00           C
ATOM   3734  HG  LEU A 246      51.360  49.040  77.700  1.00  0.00           H
ATOM   3735  CD1 LEU A 246      52.300  48.380  79.550  1.00  0.00           C
ATOM   3736 1HD1 LEU A 246      51.720  47.430  79.610  1.00  0.00           H
ATOM   3737 2HD1 LEU A 246      51.790  49.060  80.260  1.00  0.00           H
ATOM   3738 3HD1 LEU A 246      53.330  48.200  79.930  1.00  0.00           H
ATOM   3739  CD2 LEU A 246      53.120  50.290  78.040  1.00  0.00           C
ATOM   3740 1HD2 LEU A 246      54.160  50.200  78.410  1.00  0.00           H
ATOM   3741 2HD2 LEU A 246      52.450  51.060  78.490  1.00  0.00           H
ATOM   3742 3HD2 LEU A 246      53.210  50.570  76.970  1.00  0.00           H
ATOM   3743  C   LEU A 246      51.170  46.490  76.250  1.00  0.00           C
ATOM   3744  O   LEU A 246      50.110  46.550  76.860  1.00  0.00           O
ATOM   3745  N   VAL A 247      51.270  46.550  74.910  1.00  0.00           N
ATOM   3746  HN  VAL A 247      52.160  46.600  74.470  1.00  0.00           H
ATOM   3747  CA  VAL A 247      50.050  46.620  74.140  1.00  0.00           C
ATOM   3748  HA  VAL A 247      49.340  47.260  74.660  1.00  0.00           H
ATOM   3749  CB  VAL A 247      50.200  47.140  72.780  1.00  0.00           C
ATOM   3750  HB  VAL A 247      50.890  46.590  72.100  1.00  0.00           H
ATOM   3751  CG1 VAL A 247      48.760  47.270  72.060  1.00  0.00           C
ATOM   3752 1HG1 VAL A 247      48.770  48.090  71.300  1.00  0.00           H
ATOM   3753 2HG1 VAL A 247      48.010  47.480  72.850  1.00  0.00           H
ATOM   3754 3HG1 VAL A 247      48.480  46.310  71.590  1.00  0.00           H
ATOM   3755  CG2 VAL A 247      50.870  48.570  73.010  1.00  0.00           C
ATOM   3756 1HG2 VAL A 247      50.770  49.200  72.100  1.00  0.00           H
ATOM   3757 2HG2 VAL A 247      51.950  48.390  73.210  1.00  0.00           H
ATOM   3758 3HG2 VAL A 247      50.340  49.070  73.840  1.00  0.00           H
ATOM   3759  C   VAL A 247      49.480  45.220  74.120  1.00  0.00           C
ATOM   3760  O   VAL A 247      48.260  45.000  74.160  1.00  0.00           O
ATOM   3761  N   LEU A 248      50.390  44.180  74.220  1.00  0.00           N
ATOM   3762  HN  LEU A 248      51.340  44.300  73.940  1.00  0.00           H
ATOM   3763  CA  LEU A 248      49.930  42.770  74.320  1.00  0.00           C
ATOM   3764  HA  LEU A 248      49.320  42.710  73.430  1.00  0.00           H
ATOM   3765  CB  LEU A 248      51.100  41.680  74.160  1.00  0.00           C
ATOM   3766  HB1 LEU A 248      50.620  40.760  73.770  1.00  0.00           H
ATOM   3767  HB2 LEU A 248      51.520  41.510  75.180  1.00  0.00           H
ATOM   3768  CG  LEU A 248      52.200  42.060  73.190  1.00  0.00           C
ATOM   3769  HG  LEU A 248      52.640  43.060  73.350  1.00  0.00           H
ATOM   3770  CD1 LEU A 248      53.300  40.930  73.260  1.00  0.00           C
ATOM   3771 1HD1 LEU A 248      52.730  39.980  73.170  1.00  0.00           H
ATOM   3772 2HD1 LEU A 248      53.800  40.810  74.240  1.00  0.00           H
ATOM   3773 3HD1 LEU A 248      54.060  40.960  72.460  1.00  0.00           H
ATOM   3774  CD2 LEU A 248      51.780  42.100  71.710  1.00  0.00           C
ATOM   3775 1HD2 LEU A 248      51.320  41.200  71.250  1.00  0.00           H
ATOM   3776 2HD2 LEU A 248      52.630  42.310  71.030  1.00  0.00           H
ATOM   3777 3HD2 LEU A 248      51.030  42.920  71.560  1.00  0.00           H
ATOM   3778  C   LEU A 248      49.080  42.400  75.440  1.00  0.00           C
ATOM   3779  O   LEU A 248      48.100  41.660  75.270  1.00  0.00           O
ATOM   3780  N   ASP A 249      49.460  42.950  76.660  1.00  0.00           N
ATOM   3781  HN  ASP A 249      50.320  43.450  76.730  1.00  0.00           H
ATOM   3782  CA  ASP A 249      48.620  42.820  77.850  1.00  0.00           C
ATOM   3783  HA  ASP A 249      48.580  41.760  78.060  1.00  0.00           H
ATOM   3784  CB  ASP A 249      49.370  43.590  79.060  1.00  0.00           C
ATOM   3785  HB1 ASP A 249      48.570  43.980  79.740  1.00  0.00           H
ATOM   3786  HB2 ASP A 249      49.940  44.430  78.630  1.00  0.00           H
ATOM   3787  CG  ASP A 249      50.300  42.720  79.850  1.00  0.00           C
ATOM   3788  OD1 ASP A 249      51.010  43.250  80.770  1.00  0.00           O
ATOM   3789  OD2 ASP A 249      50.130  41.480  79.620  1.00  0.00           O
ATOM   3790  C   ASP A 249      47.260  43.290  77.660  1.00  0.00           C
ATOM   3791  O   ASP A 249      46.230  42.700  78.090  1.00  0.00           O
ATOM   3792  N   ALA A 250      47.030  44.450  77.040  1.00  0.00           N
ATOM   3793  HN  ALA A 250      47.810  44.980  76.710  1.00  0.00           H
ATOM   3794  CA  ALA A 250      45.740  44.960  76.650  1.00  0.00           C
ATOM   3795  HA  ALA A 250      45.140  44.910  77.540  1.00  0.00           H
ATOM   3796  CB  ALA A 250      45.840  46.440  76.250  1.00  0.00           C
ATOM   3797  HB1 ALA A 250      46.400  46.540  75.290  1.00  0.00           H
ATOM   3798  HB2 ALA A 250      46.270  47.150  76.990  1.00  0.00           H
ATOM   3799  HB3 ALA A 250      44.820  46.800  76.000  1.00  0.00           H
ATOM   3800  C   ALA A 250      44.990  44.120  75.580  1.00  0.00           C
ATOM   3801  O   ALA A 250      43.830  43.900  75.740  1.00  0.00           O
ATOM   3802  N   LEU A 251      45.670  43.730  74.540  1.00  0.00           N
ATOM   3803  HN  LEU A 251      46.610  44.020  74.410  1.00  0.00           H
ATOM   3804  CA  LEU A 251      45.150  42.900  73.510  1.00  0.00           C
ATOM   3805  HA  LEU A 251      44.350  43.520  73.130  1.00  0.00           H
ATOM   3806  CB  LEU A 251      46.190  42.590  72.360  1.00  0.00           C
ATOM   3807  HB1 LEU A 251      45.760  41.830  71.680  1.00  0.00           H
ATOM   3808  HB2 LEU A 251      47.130  42.150  72.770  1.00  0.00           H
ATOM   3809  CG  LEU A 251      46.380  43.750  71.390  1.00  0.00           C
ATOM   3810  HG  LEU A 251      46.750  44.610  72.000  1.00  0.00           H
ATOM   3811  CD1 LEU A 251      47.560  43.430  70.530  1.00  0.00           C
ATOM   3812 1HD1 LEU A 251      47.200  42.560  69.940  1.00  0.00           H
ATOM   3813 2HD1 LEU A 251      48.470  43.110  71.090  1.00  0.00           H
ATOM   3814 3HD1 LEU A 251      47.710  44.290  69.850  1.00  0.00           H
ATOM   3815  CD2 LEU A 251      45.150  44.140  70.570  1.00  0.00           C
ATOM   3816 1HD2 LEU A 251      44.380  44.630  71.200  1.00  0.00           H
ATOM   3817 2HD2 LEU A 251      44.750  43.280  70.000  1.00  0.00           H
ATOM   3818 3HD2 LEU A 251      45.430  44.880  69.790  1.00  0.00           H
ATOM   3819  C   LEU A 251      44.630  41.610  74.000  1.00  0.00           C
ATOM   3820  O   LEU A 251      43.530  41.290  73.630  1.00  0.00           O
ATOM   3821  N   ALA A 252      45.470  40.890  74.770  1.00  0.00           N
ATOM   3822  HN  ALA A 252      46.390  41.260  74.870  1.00  0.00           H
ATOM   3823  CA  ALA A 252      45.050  39.640  75.400  1.00  0.00           C
ATOM   3824  HA  ALA A 252      44.670  39.000  74.630  1.00  0.00           H
ATOM   3825  CB  ALA A 252      46.270  38.980  76.120  1.00  0.00           C
ATOM   3826  HB1 ALA A 252      46.000  38.060  76.670  1.00  0.00           H
ATOM   3827  HB2 ALA A 252      46.730  39.620  76.900  1.00  0.00           H
ATOM   3828  HB3 ALA A 252      47.050  38.850  75.340  1.00  0.00           H
ATOM   3829  C   ALA A 252      43.940  39.820  76.390  1.00  0.00           C
ATOM   3830  O   ALA A 252      43.030  38.980  76.580  1.00  0.00           O
ATOM   3831  N   SER A 253      43.950  40.900  77.190  1.00  0.00           N
ATOM   3832  HN  SER A 253      44.640  41.600  77.080  1.00  0.00           H
ATOM   3833  CA  SER A 253      42.920  41.330  78.140  1.00  0.00           C
ATOM   3834  HA  SER A 253      42.670  40.420  78.670  1.00  0.00           H
ATOM   3835  CB  SER A 253      43.380  42.420  79.030  1.00  0.00           C
ATOM   3836  HB1 SER A 253      43.440  43.400  78.500  1.00  0.00           H
ATOM   3837  HB2 SER A 253      44.400  42.270  79.440  1.00  0.00           H
ATOM   3838  OG  SER A 253      42.560  42.670  80.160  1.00  0.00           O
ATOM   3839  HG1 SER A 253      42.630  41.910  80.740  1.00  0.00           H
ATOM   3840  C   SER A 253      41.570  41.540  77.460  1.00  0.00           C
ATOM   3841  O   SER A 253      40.470  41.090  77.950  1.00  0.00           O
ATOM   3842  N   MET A 254      41.560  42.310  76.390  1.00  0.00           N
ATOM   3843  HN  MET A 254      42.380  42.840  76.200  1.00  0.00           H
ATOM   3844  CA  MET A 254      40.460  42.750  75.620  1.00  0.00           C
ATOM   3845  HA  MET A 254      39.740  43.140  76.330  1.00  0.00           H
ATOM   3846  CB  MET A 254      40.780  43.840  74.650  1.00  0.00           C
ATOM   3847  HB1 MET A 254      39.990  44.150  73.930  1.00  0.00           H
ATOM   3848  HB2 MET A 254      41.620  43.560  73.980  1.00  0.00           H
ATOM   3849  CG  MET A 254      41.060  45.140  75.410  1.00  0.00           C
ATOM   3850  HG1 MET A 254      41.870  44.900  76.140  1.00  0.00           H
ATOM   3851  HG2 MET A 254      40.290  45.500  76.130  1.00  0.00           H
ATOM   3852  SD  MET A 254      41.510  46.610  74.410  1.00  0.00           S
ATOM   3853  CE  MET A 254      39.760  47.070  74.310  1.00  0.00           C
ATOM   3854  HE1 MET A 254      39.570  47.460  75.340  1.00  0.00           H
ATOM   3855  HE2 MET A 254      39.070  46.250  74.010  1.00  0.00           H
ATOM   3856  HE3 MET A 254      39.530  47.860  73.570  1.00  0.00           H
ATOM   3857  C   MET A 254      39.780  41.540  74.930  1.00  0.00           C
ATOM   3858  O   MET A 254      38.580  41.550  74.810  1.00  0.00           O
ATOM   3859  N   THR A 255      40.560  40.650  74.320  1.00  0.00           N
ATOM   3860  HN  THR A 255      41.520  40.880  74.320  1.00  0.00           H
ATOM   3861  CA  THR A 255      40.010  39.550  73.570  1.00  0.00           C
ATOM   3862  HA  THR A 255      39.220  39.940  72.950  1.00  0.00           H
ATOM   3863  CB  THR A 255      41.060  38.890  72.690  1.00  0.00           C
ATOM   3864  HB  THR A 255      40.630  38.000  72.190  1.00  0.00           H
ATOM   3865  OG1 THR A 255      42.260  38.580  73.390  1.00  0.00           O
ATOM   3866  HG1 THR A 255      42.940  39.180  73.090  1.00  0.00           H
ATOM   3867  CG2 THR A 255      41.330  39.890  71.520  1.00  0.00           C
ATOM   3868 1HG2 THR A 255      40.370  40.240  71.080  1.00  0.00           H
ATOM   3869 2HG2 THR A 255      41.790  39.410  70.630  1.00  0.00           H
ATOM   3870 3HG2 THR A 255      41.930  40.770  71.830  1.00  0.00           H
ATOM   3871  C   THR A 255      39.460  38.490  74.460  1.00  0.00           C
ATOM   3872  O   THR A 255      38.390  37.860  74.240  1.00  0.00           O
ATOM   3873  N   GLY A 256      40.080  38.150  75.580  1.00  0.00           N
ATOM   3874  HN  GLY A 256      40.900  38.520  76.010  1.00  0.00           H
ATOM   3875  CA  GLY A 256      39.800  36.920  76.360  1.00  0.00           C
ATOM   3876  HA1 GLY A 256      38.790  36.540  76.220  1.00  0.00           H
ATOM   3877  HA2 GLY A 256      40.200  37.120  77.340  1.00  0.00           H
ATOM   3878  C   GLY A 256      40.610  35.740  75.950  1.00  0.00           C
ATOM   3879  O   GLY A 256      40.380  34.660  76.410  1.00  0.00           O
ATOM   3880  N   VAL A 257      41.640  35.970  75.080  1.00  0.00           N
ATOM   3881  HN  VAL A 257      41.690  36.870  74.660  1.00  0.00           H
ATOM   3882  CA  VAL A 257      42.580  34.930  74.560  1.00  0.00           C
ATOM   3883  HA  VAL A 257      42.370  33.960  74.970  1.00  0.00           H
ATOM   3884  CB  VAL A 257      42.340  34.720  73.070  1.00  0.00           C
ATOM   3885  HB  VAL A 257      42.520  35.630  72.470  1.00  0.00           H
ATOM   3886  CG1 VAL A 257      43.360  33.600  72.580  1.00  0.00           C
ATOM   3887 1HG1 VAL A 257      44.420  33.900  72.690  1.00  0.00           H
ATOM   3888 2HG1 VAL A 257      43.180  33.350  71.510  1.00  0.00           H
ATOM   3889 3HG1 VAL A 257      43.120  32.670  73.150  1.00  0.00           H
ATOM   3890  CG2 VAL A 257      40.850  34.210  72.930  1.00  0.00           C
ATOM   3891 1HG2 VAL A 257      40.780  33.250  73.480  1.00  0.00           H
ATOM   3892 2HG2 VAL A 257      40.650  33.920  71.880  1.00  0.00           H
ATOM   3893 3HG2 VAL A 257      39.960  34.770  73.300  1.00  0.00           H
ATOM   3894  C   VAL A 257      44.010  35.390  74.840  1.00  0.00           C
ATOM   3895  O   VAL A 257      44.490  36.410  74.360  1.00  0.00           O
ATOM   3896  N   SER A 258      44.750  34.600  75.670  1.00  0.00           N
ATOM   3897  HN  SER A 258      44.460  33.780  76.160  1.00  0.00           H
ATOM   3898  CA  SER A 258      46.120  34.950  76.030  1.00  0.00           C
ATOM   3899  HA  SER A 258      46.150  36.000  76.260  1.00  0.00           H
ATOM   3900  CB  SER A 258      46.740  34.170  77.240  1.00  0.00           C
ATOM   3901  HB1 SER A 258      46.120  34.470  78.120  1.00  0.00           H
ATOM   3902  HB2 SER A 258      47.790  34.380  77.520  1.00  0.00           H
ATOM   3903  OG  SER A 258      46.630  32.780  77.150  1.00  0.00           O
ATOM   3904  HG1 SER A 258      46.620  32.350  78.010  1.00  0.00           H
ATOM   3905  C   SER A 258      47.290  34.800  75.020  1.00  0.00           C
ATOM   3906  O   SER A 258      47.130  33.970  74.140  1.00  0.00           O
ATOM   3907  N   ILE A 259      48.360  35.630  75.150  1.00  0.00           N
ATOM   3908  HN  ILE A 259      48.470  36.150  75.990  1.00  0.00           H
ATOM   3909  CA  ILE A 259      49.540  35.580  74.320  1.00  0.00           C
ATOM   3910  HA  ILE A 259      49.280  35.740  73.290  1.00  0.00           H
ATOM   3911  CB  ILE A 259      50.570  36.550  74.930  1.00  0.00           C
ATOM   3912  HB  ILE A 259      50.620  36.180  75.980  1.00  0.00           H
ATOM   3913  CG2 ILE A 259      51.920  36.440  74.310  1.00  0.00           C
ATOM   3914 1HG2 ILE A 259      52.010  36.470  73.200  1.00  0.00           H
ATOM   3915 2HG2 ILE A 259      52.360  35.480  74.650  1.00  0.00           H
ATOM   3916 3HG2 ILE A 259      52.690  37.140  74.710  1.00  0.00           H
ATOM   3917  CG1 ILE A 259      50.050  37.970  75.120  1.00  0.00           C
ATOM   3918 1HG1 ILE A 259      48.980  38.080  75.390  1.00  0.00           H
ATOM   3919 2HG1 ILE A 259      50.190  38.500  74.150  1.00  0.00           H
ATOM   3920  CD  ILE A 259      50.870  38.920  76.090  1.00  0.00           C
ATOM   3921  HD1 ILE A 259      50.370  39.890  76.320  1.00  0.00           H
ATOM   3922  HD2 ILE A 259      51.910  39.200  75.790  1.00  0.00           H
ATOM   3923  HD3 ILE A 259      51.100  38.350  77.020  1.00  0.00           H
ATOM   3924  C   ILE A 259      50.120  34.200  74.320  1.00  0.00           C
ATOM   3925  O   ILE A 259      50.420  33.610  73.240  1.00  0.00           O
ATOM   3926  N   GLU A 260      50.200  33.680  75.570  1.00  0.00           N
ATOM   3927  HN  GLU A 260      50.070  34.320  76.330  1.00  0.00           H
ATOM   3928  CA  GLU A 260      50.660  32.310  75.810  1.00  0.00           C
ATOM   3929  HA  GLU A 260      51.700  32.300  75.520  1.00  0.00           H
ATOM   3930  CB  GLU A 260      50.630  32.020  77.350  1.00  0.00           C
ATOM   3931  HB1 GLU A 260      51.180  31.060  77.480  1.00  0.00           H
ATOM   3932  HB2 GLU A 260      49.600  31.740  77.660  1.00  0.00           H
ATOM   3933  CG  GLU A 260      51.380  33.080  78.180  1.00  0.00           C
ATOM   3934  HG1 GLU A 260      52.210  33.550  77.610  1.00  0.00           H
ATOM   3935  HG2 GLU A 260      51.830  32.530  79.030  1.00  0.00           H
ATOM   3936  CD  GLU A 260      50.440  34.190  78.720  1.00  0.00           C
ATOM   3937  OE1 GLU A 260      50.490  35.320  78.230  1.00  0.00           O
ATOM   3938  OE2 GLU A 260      49.780  33.980  79.740  1.00  0.00           O
ATOM   3939  C   GLU A 260      49.840  31.260  75.050  1.00  0.00           C
ATOM   3940  O   GLU A 260      50.330  30.300  74.460  1.00  0.00           O
ATOM   3941  N   THR A 261      48.510  31.440  74.950  1.00  0.00           N
ATOM   3942  HN  THR A 261      48.050  32.040  75.600  1.00  0.00           H
ATOM   3943  CA  THR A 261      47.700  30.470  74.150  1.00  0.00           C
ATOM   3944  HA  THR A 261      47.950  29.440  74.350  1.00  0.00           H
ATOM   3945  CB  THR A 261      46.080  30.710  74.410  1.00  0.00           C
ATOM   3946  HB  THR A 261      45.880  31.750  74.060  1.00  0.00           H
ATOM   3947  OG1 THR A 261      45.700  30.700  75.810  1.00  0.00           O
ATOM   3948  HG1 THR A 261      46.160  31.440  76.210  1.00  0.00           H
ATOM   3949  CG2 THR A 261      45.270  29.550  73.840  1.00  0.00           C
ATOM   3950 1HG2 THR A 261      44.200  29.570  74.130  1.00  0.00           H
ATOM   3951 2HG2 THR A 261      45.710  28.620  74.250  1.00  0.00           H
ATOM   3952 3HG2 THR A 261      45.440  29.530  72.740  1.00  0.00           H
ATOM   3953  C   THR A 261      47.960  30.600  72.690  1.00  0.00           C
ATOM   3954  O   THR A 261      48.020  29.610  71.940  1.00  0.00           O
ATOM   3955  N   LEU A 262      48.200  31.760  72.030  1.00  0.00           N
ATOM   3956  HN  LEU A 262      48.200  32.620  72.540  1.00  0.00           H
ATOM   3957  CA  LEU A 262      48.360  31.830  70.590  1.00  0.00           C
ATOM   3958  HA  LEU A 262      47.660  31.150  70.140  1.00  0.00           H
ATOM   3959  CB  LEU A 262      48.130  33.300  70.130  1.00  0.00           C
ATOM   3960  HB1 LEU A 262      48.330  33.440  69.050  1.00  0.00           H
ATOM   3961  HB2 LEU A 262      48.870  33.900  70.710  1.00  0.00           H
ATOM   3962  CG  LEU A 262      46.740  33.950  70.440  1.00  0.00           C
ATOM   3963  HG  LEU A 262      46.570  33.790  71.530  1.00  0.00           H
ATOM   3964  CD1 LEU A 262      46.780  35.490  70.170  1.00  0.00           C
ATOM   3965 1HD1 LEU A 262      45.730  35.840  70.300  1.00  0.00           H
ATOM   3966 2HD1 LEU A 262      47.260  35.630  69.180  1.00  0.00           H
ATOM   3967 3HD1 LEU A 262      47.460  35.970  70.900  1.00  0.00           H
ATOM   3968  CD2 LEU A 262      45.670  33.140  69.660  1.00  0.00           C
ATOM   3969 1HD2 LEU A 262      45.630  32.130  70.110  1.00  0.00           H
ATOM   3970 2HD2 LEU A 262      45.880  33.080  68.570  1.00  0.00           H
ATOM   3971 3HD2 LEU A 262      44.660  33.600  69.740  1.00  0.00           H
ATOM   3972  C   LEU A 262      49.730  31.310  70.110  1.00  0.00           C
ATOM   3973  O   LEU A 262      49.830  30.800  68.980  1.00  0.00           O
ATOM   3974  N   LEU A 263      50.810  31.390  71.080  1.00  0.00           N
ATOM   3975  HN  LEU A 263      50.640  31.930  71.900  1.00  0.00           H
ATOM   3976  CA  LEU A 263      52.100  30.690  71.010  1.00  0.00           C
ATOM   3977  HA  LEU A 263      52.590  30.980  70.100  1.00  0.00           H
ATOM   3978  CB  LEU A 263      53.080  31.160  72.140  1.00  0.00           C
ATOM   3979  HB1 LEU A 263      54.000  30.540  72.200  1.00  0.00           H
ATOM   3980  HB2 LEU A 263      52.610  31.090  73.150  1.00  0.00           H
ATOM   3981  CG  LEU A 263      53.480  32.640  72.050  1.00  0.00           C
ATOM   3982  HG  LEU A 263      52.620  33.340  72.020  1.00  0.00           H
ATOM   3983  CD1 LEU A 263      54.040  32.960  73.510  1.00  0.00           C
ATOM   3984 1HD1 LEU A 263      53.150  32.930  74.170  1.00  0.00           H
ATOM   3985 2HD1 LEU A 263      54.440  33.990  73.610  1.00  0.00           H
ATOM   3986 3HD1 LEU A 263      54.680  32.100  73.790  1.00  0.00           H
ATOM   3987  CD2 LEU A 263      54.470  33.010  70.950  1.00  0.00           C
ATOM   3988 1HD2 LEU A 263      53.840  33.500  70.180  1.00  0.00           H
ATOM   3989 2HD2 LEU A 263      54.870  32.020  70.620  1.00  0.00           H
ATOM   3990 3HD2 LEU A 263      55.320  33.640  71.270  1.00  0.00           H
ATOM   3991  C   LEU A 263      51.970  29.180  70.960  1.00  0.00           C
ATOM   3992  O   LEU A 263      52.640  28.490  70.210  1.00  0.00           O
ATOM   3993  N   ALA A 264      50.960  28.570  71.650  1.00  0.00           N
ATOM   3994  HN  ALA A 264      50.390  29.150  72.230  1.00  0.00           H
ATOM   3995  CA  ALA A 264      50.750  27.190  71.520  1.00  0.00           C
ATOM   3996  HA  ALA A 264      51.720  26.720  71.590  1.00  0.00           H
ATOM   3997  CB  ALA A 264      49.870  26.670  72.650  1.00  0.00           C
ATOM   3998  HB1 ALA A 264      49.670  25.570  72.610  1.00  0.00           H
ATOM   3999  HB2 ALA A 264      48.940  27.260  72.490  1.00  0.00           H
ATOM   4000  HB3 ALA A 264      50.260  26.860  73.670  1.00  0.00           H
ATOM   4001  C   ALA A 264      50.110  26.860  70.180  1.00  0.00           C
ATOM   4002  O   ALA A 264      50.490  25.840  69.640  1.00  0.00           O
ATOM   4003  N   ALA A 265      49.250  27.750  69.630  1.00  0.00           N
ATOM   4004  HN  ALA A 265      48.960  28.490  70.220  1.00  0.00           H
ATOM   4005  CA  ALA A 265      48.680  27.790  68.300  1.00  0.00           C
ATOM   4006  HA  ALA A 265      48.310  26.780  68.210  1.00  0.00           H
ATOM   4007  CB  ALA A 265      47.580  28.850  68.070  1.00  0.00           C
ATOM   4008  HB1 ALA A 265      46.920  28.800  68.960  1.00  0.00           H
ATOM   4009  HB2 ALA A 265      46.980  28.550  67.170  1.00  0.00           H
ATOM   4010  HB3 ALA A 265      47.950  29.890  67.930  1.00  0.00           H
ATOM   4011  C   ALA A 265      49.750  27.860  67.220  1.00  0.00           C
ATOM   4012  O   ALA A 265      49.630  27.120  66.210  1.00  0.00           O
ATOM   4013  N   ILE A 266      50.780  28.690  67.410  1.00  0.00           N
ATOM   4014  HN  ILE A 266      50.800  29.150  68.300  1.00  0.00           H
ATOM   4015  CA  ILE A 266      51.910  28.890  66.450  1.00  0.00           C
ATOM   4016  HA  ILE A 266      51.510  28.980  65.450  1.00  0.00           H
ATOM   4017  CB  ILE A 266      52.830  30.070  66.610  1.00  0.00           C
ATOM   4018  HB  ILE A 266      53.130  30.040  67.680  1.00  0.00           H
ATOM   4019  CG2 ILE A 266      54.050  30.040  65.720  1.00  0.00           C
ATOM   4020 1HG2 ILE A 266      54.930  29.450  66.060  1.00  0.00           H
ATOM   4021 2HG2 ILE A 266      54.540  31.010  65.500  1.00  0.00           H
ATOM   4022 3HG2 ILE A 266      53.770  29.670  64.710  1.00  0.00           H
ATOM   4023  CG1 ILE A 266      52.030  31.350  66.390  1.00  0.00           C
ATOM   4024 1HG1 ILE A 266      50.970  31.230  66.700  1.00  0.00           H
ATOM   4025 2HG1 ILE A 266      52.120  31.570  65.300  1.00  0.00           H
ATOM   4026  CD  ILE A 266      52.600  32.560  67.300  1.00  0.00           C
ATOM   4027  HD1 ILE A 266      51.910  33.420  67.130  1.00  0.00           H
ATOM   4028  HD2 ILE A 266      53.650  32.880  67.110  1.00  0.00           H
ATOM   4029  HD3 ILE A 266      52.530  32.340  68.380  1.00  0.00           H
ATOM   4030  C   ILE A 266      52.690  27.580  66.340  1.00  0.00           C
ATOM   4031  O   ILE A 266      52.930  27.100  65.220  1.00  0.00           O
ATOM   4032  N   LYS A 267      52.970  26.980  67.550  1.00  0.00           N
ATOM   4033  HN  LYS A 267      52.890  27.510  68.390  1.00  0.00           H
ATOM   4034  CA  LYS A 267      53.570  25.680  67.680  1.00  0.00           C
ATOM   4035  HA  LYS A 267      54.530  25.650  67.180  1.00  0.00           H
ATOM   4036  CB  LYS A 267      53.880  25.320  69.130  1.00  0.00           C
ATOM   4037  HB1 LYS A 267      53.940  24.220  69.230  1.00  0.00           H
ATOM   4038  HB2 LYS A 267      53.080  25.630  69.830  1.00  0.00           H
ATOM   4039  CG  LYS A 267      55.220  25.880  69.690  1.00  0.00           C
ATOM   4040  HG1 LYS A 267      55.330  26.970  69.550  1.00  0.00           H
ATOM   4041  HG2 LYS A 267      56.020  25.310  69.170  1.00  0.00           H
ATOM   4042  CD  LYS A 267      55.370  25.640  71.150  1.00  0.00           C
ATOM   4043  HD1 LYS A 267      54.430  25.840  71.720  1.00  0.00           H
ATOM   4044  HD2 LYS A 267      56.220  26.270  71.480  1.00  0.00           H
ATOM   4045  CE  LYS A 267      55.600  24.210  71.560  1.00  0.00           C
ATOM   4046  HE1 LYS A 267      56.580  23.900  71.140  1.00  0.00           H
ATOM   4047  HE2 LYS A 267      54.850  23.490  71.160  1.00  0.00           H
ATOM   4048  NZ  LYS A 267      55.560  24.020  73.040  1.00  0.00           N
ATOM   4049  HZ1 LYS A 267      54.740  24.480  73.480  1.00  0.00           H
ATOM   4050  HZ2 LYS A 267      56.430  24.350  73.510  1.00  0.00           H
ATOM   4051  HZ3 LYS A 267      55.520  23.010  73.260  1.00  0.00           H
ATOM   4052  C   LYS A 267      52.710  24.520  67.050  1.00  0.00           C
ATOM   4053  O   LYS A 267      53.240  23.720  66.300  1.00  0.00           O
ATOM   4054  N   ARG A 268      51.350  24.470  67.280  1.00  0.00           N
ATOM   4055  HN  ARG A 268      51.060  25.180  67.910  1.00  0.00           H
ATOM   4056  CA  ARG A 268      50.430  23.460  66.860  1.00  0.00           C
ATOM   4057  HA  ARG A 268      50.900  22.540  67.170  1.00  0.00           H
ATOM   4058  CB  ARG A 268      49.030  23.760  67.550  1.00  0.00           C
ATOM   4059  HB1 ARG A 268      48.860  24.850  67.410  1.00  0.00           H
ATOM   4060  HB2 ARG A 268      49.070  23.520  68.640  1.00  0.00           H
ATOM   4061  CG  ARG A 268      47.830  22.930  66.940  1.00  0.00           C
ATOM   4062  HG1 ARG A 268      47.590  23.360  65.940  1.00  0.00           H
ATOM   4063  HG2 ARG A 268      46.940  23.040  67.590  1.00  0.00           H
ATOM   4064  CD  ARG A 268      48.000  21.380  66.860  1.00  0.00           C
ATOM   4065  HD1 ARG A 268      48.040  21.000  67.900  1.00  0.00           H
ATOM   4066  HD2 ARG A 268      48.860  21.030  66.260  1.00  0.00           H
ATOM   4067  NE  ARG A 268      46.810  20.780  66.240  1.00  0.00           N
ATOM   4068  HE  ARG A 268      46.060  20.410  66.790  1.00  0.00           H
ATOM   4069  CZ  ARG A 268      46.690  20.560  64.910  1.00  0.00           C
ATOM   4070  NH1 ARG A 268      47.580  20.980  64.080  1.00  0.00           N
ATOM   4071 1HH1 ARG A 268      48.380  21.470  64.450  1.00  0.00           H
ATOM   4072 2HH1 ARG A 268      47.620  20.540  63.190  1.00  0.00           H
ATOM   4073  NH2 ARG A 268      45.810  19.750  64.500  1.00  0.00           N
ATOM   4074 1HH2 ARG A 268      45.170  19.510  65.230  1.00  0.00           H
ATOM   4075 2HH2 ARG A 268      45.620  19.400  63.580  1.00  0.00           H
ATOM   4076  C   ARG A 268      50.310  23.430  65.340  1.00  0.00           C
ATOM   4077  O   ARG A 268      50.100  22.380  64.830  1.00  0.00           O
ATOM   4078  N   LEU A 269      50.370  24.650  64.650  1.00  0.00           N
ATOM   4079  HN  LEU A 269      50.590  25.530  65.070  1.00  0.00           H
ATOM   4080  CA  LEU A 269      50.000  24.710  63.260  1.00  0.00           C
ATOM   4081  HA  LEU A 269      49.700  23.730  62.930  1.00  0.00           H
ATOM   4082  CB  LEU A 269      48.910  25.760  63.020  1.00  0.00           C
ATOM   4083  HB1 LEU A 269      48.650  25.790  61.940  1.00  0.00           H
ATOM   4084  HB2 LEU A 269      49.250  26.780  63.330  1.00  0.00           H
ATOM   4085  CG  LEU A 269      47.480  25.640  63.770  1.00  0.00           C
ATOM   4086  HG  LEU A 269      47.790  25.490  64.820  1.00  0.00           H
ATOM   4087  CD1 LEU A 269      46.740  27.000  63.630  1.00  0.00           C
ATOM   4088 1HD1 LEU A 269      47.480  27.790  63.850  1.00  0.00           H
ATOM   4089 2HD1 LEU A 269      46.030  27.130  64.470  1.00  0.00           H
ATOM   4090 3HD1 LEU A 269      46.270  27.340  62.680  1.00  0.00           H
ATOM   4091  CD2 LEU A 269      46.730  24.430  63.420  1.00  0.00           C
ATOM   4092 1HD2 LEU A 269      46.360  24.530  62.370  1.00  0.00           H
ATOM   4093 2HD2 LEU A 269      45.950  24.260  64.190  1.00  0.00           H
ATOM   4094 3HD2 LEU A 269      47.470  23.600  63.410  1.00  0.00           H
ATOM   4095  C   LEU A 269      51.280  24.880  62.450  1.00  0.00           C
ATOM   4096  O   LEU A 269      51.160  25.320  61.350  1.00  0.00           O
ATOM   4097  N   TYR A 270      52.530  24.590  62.940  1.00  0.00           N
ATOM   4098  HN  TYR A 270      52.730  24.250  63.850  1.00  0.00           H
ATOM   4099  CA  TYR A 270      53.790  24.920  62.140  1.00  0.00           C
ATOM   4100  HA  TYR A 270      53.930  25.980  61.940  1.00  0.00           H
ATOM   4101  CB  TYR A 270      55.100  24.630  62.990  1.00  0.00           C
ATOM   4102  HB1 TYR A 270      55.070  23.640  63.500  1.00  0.00           H
ATOM   4103  HB2 TYR A 270      54.970  25.430  63.750  1.00  0.00           H
ATOM   4104  CG  TYR A 270      56.400  24.760  62.320  1.00  0.00           C
ATOM   4105  CD1 TYR A 270      56.970  26.070  62.160  1.00  0.00           C
ATOM   4106  HD1 TYR A 270      56.460  26.920  62.590  1.00  0.00           H
ATOM   4107  CE1 TYR A 270      58.210  26.170  61.500  1.00  0.00           C
ATOM   4108  HE1 TYR A 270      58.600  27.170  61.330  1.00  0.00           H
ATOM   4109  CZ  TYR A 270      58.920  25.030  61.200  1.00  0.00           C
ATOM   4110  OH  TYR A 270      60.080  25.110  60.360  1.00  0.00           O
ATOM   4111  HH  TYR A 270      60.200  26.040  60.160  1.00  0.00           H
ATOM   4112  CD2 TYR A 270      57.150  23.630  62.000  1.00  0.00           C
ATOM   4113  HD2 TYR A 270      56.650  22.690  62.200  1.00  0.00           H
ATOM   4114  CE2 TYR A 270      58.420  23.760  61.410  1.00  0.00           C
ATOM   4115  HE2 TYR A 270      58.940  22.830  61.230  1.00  0.00           H
ATOM   4116  C   TYR A 270      53.910  24.270  60.840  1.00  0.00           C
ATOM   4117  O   TYR A 270      54.320  24.940  59.900  1.00  0.00           O
ATOM   4118  N   MET A 271      53.480  23.000  60.670  1.00  0.00           N
ATOM   4119  HN  MET A 271      53.050  22.410  61.350  1.00  0.00           H
ATOM   4120  CA  MET A 271      53.580  22.330  59.380  1.00  0.00           C
ATOM   4121  HA  MET A 271      54.580  22.590  59.070  1.00  0.00           H
ATOM   4122  CB  MET A 271      53.480  20.830  59.580  1.00  0.00           C
ATOM   4123  HB1 MET A 271      53.500  20.300  58.600  1.00  0.00           H
ATOM   4124  HB2 MET A 271      52.570  20.490  60.110  1.00  0.00           H
ATOM   4125  CG  MET A 271      54.760  20.340  60.350  1.00  0.00           C
ATOM   4126  HG1 MET A 271      54.470  19.400  60.870  1.00  0.00           H
ATOM   4127  HG2 MET A 271      55.000  21.050  61.170  1.00  0.00           H
ATOM   4128  SD  MET A 271      56.230  20.120  59.200  1.00  0.00           S
ATOM   4129  CE  MET A 271      57.420  20.000  60.620  1.00  0.00           C
ATOM   4130  HE1 MET A 271      58.490  20.010  60.300  1.00  0.00           H
ATOM   4131  HE2 MET A 271      57.150  19.020  61.070  1.00  0.00           H
ATOM   4132  HE3 MET A 271      57.310  20.880  61.280  1.00  0.00           H
ATOM   4133  C   MET A 271      52.570  22.870  58.390  1.00  0.00           C
ATOM   4134  O   MET A 271      52.820  22.870  57.180  1.00  0.00           O
ATOM   4135  N   GLY A 272      51.430  23.430  58.780  1.00  0.00           N
ATOM   4136  HN  GLY A 272      51.150  23.570  59.730  1.00  0.00           H
ATOM   4137  CA  GLY A 272      50.350  23.760  57.860  1.00  0.00           C
ATOM   4138  HA1 GLY A 272      50.310  22.930  57.180  1.00  0.00           H
ATOM   4139  HA2 GLY A 272      50.550  24.720  57.400  1.00  0.00           H
ATOM   4140  C   GLY A 272      49.120  23.740  58.700  1.00  0.00           C
ATOM   4141  O   GLY A 272      49.040  23.300  59.830  1.00  0.00           O
ATOM   4142  N   PHE A 273      47.960  24.210  58.070  1.00  0.00           N
ATOM   4143  HN  PHE A 273      48.020  24.410  57.090  1.00  0.00           H
ATOM   4144  CA  PHE A 273      46.640  24.330  58.620  1.00  0.00           C
ATOM   4145  HA  PHE A 273      46.810  24.300  59.690  1.00  0.00           H
ATOM   4146  CB  PHE A 273      46.030  25.740  58.230  1.00  0.00           C
ATOM   4147  HB1 PHE A 273      44.990  25.820  58.590  1.00  0.00           H
ATOM   4148  HB2 PHE A 273      46.060  25.780  57.120  1.00  0.00           H
ATOM   4149  CG  PHE A 273      46.770  27.060  58.640  1.00  0.00           C
ATOM   4150  CD1 PHE A 273      46.120  28.310  58.320  1.00  0.00           C
ATOM   4151  HD1 PHE A 273      45.290  28.240  57.640  1.00  0.00           H
ATOM   4152  CE1 PHE A 273      46.720  29.530  58.640  1.00  0.00           C
ATOM   4153  HE1 PHE A 273      46.430  30.510  58.290  1.00  0.00           H
ATOM   4154  CZ  PHE A 273      47.910  29.550  59.400  1.00  0.00           C
ATOM   4155  HZ  PHE A 273      48.410  30.470  59.650  1.00  0.00           H
ATOM   4156  CD2 PHE A 273      47.910  27.100  59.480  1.00  0.00           C
ATOM   4157  HD2 PHE A 273      48.380  26.190  59.840  1.00  0.00           H
ATOM   4158  CE2 PHE A 273      48.460  28.320  59.760  1.00  0.00           C
ATOM   4159  HE2 PHE A 273      49.320  28.410  60.400  1.00  0.00           H
ATOM   4160  C   PHE A 273      45.670  23.180  58.230  1.00  0.00           C
ATOM   4161  O   PHE A 273      44.530  23.210  58.660  1.00  0.00           O
ATOM   4162  N   GLN A 274      46.080  22.180  57.440  1.00  0.00           N
ATOM   4163  HN  GLN A 274      46.970  22.150  57.000  1.00  0.00           H
ATOM   4164  CA  GLN A 274      45.260  20.980  57.180  1.00  0.00           C
ATOM   4165  HA  GLN A 274      45.720  20.570  56.290  1.00  0.00           H
ATOM   4166  CB  GLN A 274      45.470  19.920  58.310  1.00  0.00           C
ATOM   4167  HB1 GLN A 274      44.680  19.150  58.400  1.00  0.00           H
ATOM   4168  HB2 GLN A 274      45.210  20.480  59.240  1.00  0.00           H
ATOM   4169  CG  GLN A 274      46.890  19.260  58.510  1.00  0.00           C
ATOM   4170  HG1 GLN A 274      46.950  18.490  59.300  1.00  0.00           H
ATOM   4171  HG2 GLN A 274      47.590  20.060  58.830  1.00  0.00           H
ATOM   4172  CD  GLN A 274      47.570  18.790  57.250  1.00  0.00           C
ATOM   4173  OE1 GLN A 274      48.600  19.260  56.820  1.00  0.00           O
ATOM   4174  NE2 GLN A 274      46.890  17.920  56.460  1.00  0.00           N
ATOM   4175 1HE2 GLN A 274      45.990  17.530  56.620  1.00  0.00           H
ATOM   4176 2HE2 GLN A 274      47.230  17.710  55.550  1.00  0.00           H
ATOM   4177  C   GLN A 274      43.860  21.170  56.760  1.00  0.00           C
ATOM   4178  O   GLN A 274      42.990  20.450  57.230  1.00  0.00           O
ATOM   4179  N   GLY A 275      43.600  22.080  55.790  1.00  0.00           N
ATOM   4180  HN  GLY A 275      44.330  22.710  55.520  1.00  0.00           H
ATOM   4181  CA  GLY A 275      42.340  22.190  55.110  1.00  0.00           C
ATOM   4182  HA1 GLY A 275      41.810  21.250  55.180  1.00  0.00           H
ATOM   4183  HA2 GLY A 275      42.600  22.600  54.150  1.00  0.00           H
ATOM   4184  C   GLY A 275      41.290  23.230  55.590  1.00  0.00           C
ATOM   4185  O   GLY A 275      40.130  23.240  55.180  1.00  0.00           O
ATOM   4186  N   ARG A 276      41.730  24.210  56.420  1.00  0.00           N
ATOM   4187  HN  ARG A 276      42.620  24.230  56.880  1.00  0.00           H
ATOM   4188  CA  ARG A 276      40.920  25.400  56.730  1.00  0.00           C
ATOM   4189  HA  ARG A 276      40.270  25.670  55.920  1.00  0.00           H
ATOM   4190  CB  ARG A 276      40.040  25.320  58.000  1.00  0.00           C
ATOM   4191  HB1 ARG A 276      39.180  24.670  57.730  1.00  0.00           H
ATOM   4192  HB2 ARG A 276      39.580  26.320  58.160  1.00  0.00           H
ATOM   4193  CG  ARG A 276      40.780  24.680  59.310  1.00  0.00           C
ATOM   4194  HG1 ARG A 276      41.810  25.100  59.360  1.00  0.00           H
ATOM   4195  HG2 ARG A 276      40.900  23.600  59.080  1.00  0.00           H
ATOM   4196  CD  ARG A 276      39.940  24.610  60.540  1.00  0.00           C
ATOM   4197  HD1 ARG A 276      38.900  24.300  60.320  1.00  0.00           H
ATOM   4198  HD2 ARG A 276      39.880  25.600  61.040  1.00  0.00           H
ATOM   4199  NE  ARG A 276      40.490  23.640  61.530  1.00  0.00           N
ATOM   4200  HE  ARG A 276      41.300  23.120  61.290  1.00  0.00           H
ATOM   4201  CZ  ARG A 276      39.890  23.200  62.560  1.00  0.00           C
ATOM   4202  NH1 ARG A 276      38.700  23.560  62.910  1.00  0.00           N
ATOM   4203 1HH1 ARG A 276      38.310  23.210  63.760  1.00  0.00           H
ATOM   4204 2HH1 ARG A 276      38.250  24.260  62.350  1.00  0.00           H
ATOM   4205  NH2 ARG A 276      40.400  22.350  63.400  1.00  0.00           N
ATOM   4206 1HH2 ARG A 276      41.360  22.040  63.410  1.00  0.00           H
ATOM   4207 2HH2 ARG A 276      39.930  22.190  64.270  1.00  0.00           H
ATOM   4208  C   ARG A 276      42.030  26.490  56.860  1.00  0.00           C
ATOM   4209  O   ARG A 276      43.230  26.220  56.990  1.00  0.00           O
ATOM   4210  N   GLN A 277      41.600  27.740  56.810  1.00  0.00           N
ATOM   4211  HN  GLN A 277      40.660  27.980  56.570  1.00  0.00           H
ATOM   4212  CA  GLN A 277      42.490  28.830  56.670  1.00  0.00           C
ATOM   4213  HA  GLN A 277      43.530  28.560  56.770  1.00  0.00           H
ATOM   4214  CB  GLN A 277      42.280  29.490  55.280  1.00  0.00           C
ATOM   4215  HB1 GLN A 277      42.820  30.450  55.160  1.00  0.00           H
ATOM   4216  HB2 GLN A 277      41.190  29.660  55.240  1.00  0.00           H
ATOM   4217  CG  GLN A 277      42.630  28.420  54.140  1.00  0.00           C
ATOM   4218  HG1 GLN A 277      41.890  27.600  54.240  1.00  0.00           H
ATOM   4219  HG2 GLN A 277      43.620  27.950  54.330  1.00  0.00           H
ATOM   4220  CD  GLN A 277      42.610  29.110  52.770  1.00  0.00           C
ATOM   4221  OE1 GLN A 277      41.590  29.580  52.250  1.00  0.00           O
ATOM   4222  NE2 GLN A 277      43.750  29.050  52.090  1.00  0.00           N
ATOM   4223 1HE2 GLN A 277      43.740  29.500  51.190  1.00  0.00           H
ATOM   4224 2HE2 GLN A 277      44.610  28.750  52.490  1.00  0.00           H
ATOM   4225  C   GLN A 277      42.270  29.880  57.850  1.00  0.00           C
ATOM   4226  O   GLN A 277      41.190  29.910  58.430  1.00  0.00           O
ATOM   4227  N   ILE A 278      43.270  30.770  58.100  1.00  0.00           N
ATOM   4228  HN  ILE A 278      44.170  30.660  57.700  1.00  0.00           H
ATOM   4229  CA  ILE A 278      42.960  31.940  58.970  1.00  0.00           C
ATOM   4230  HA  ILE A 278      41.940  32.030  59.290  1.00  0.00           H
ATOM   4231  CB  ILE A 278      44.020  31.980  60.020  1.00  0.00           C
ATOM   4232  HB  ILE A 278      45.060  31.950  59.620  1.00  0.00           H
ATOM   4233  CG2 ILE A 278      43.910  33.160  60.890  1.00  0.00           C
ATOM   4234 1HG2 ILE A 278      44.250  34.080  60.380  1.00  0.00           H
ATOM   4235 2HG2 ILE A 278      44.480  33.190  61.850  1.00  0.00           H
ATOM   4236 3HG2 ILE A 278      42.880  33.390  61.260  1.00  0.00           H
ATOM   4237  CG1 ILE A 278      43.920  30.760  60.930  1.00  0.00           C
ATOM   4238 1HG1 ILE A 278      43.960  29.880  60.250  1.00  0.00           H
ATOM   4239 2HG1 ILE A 278      42.950  30.580  61.440  1.00  0.00           H
ATOM   4240  CD  ILE A 278      45.130  30.600  61.870  1.00  0.00           C
ATOM   4241  HD1 ILE A 278      45.290  29.590  62.290  1.00  0.00           H
ATOM   4242  HD2 ILE A 278      44.950  31.220  62.770  1.00  0.00           H
ATOM   4243  HD3 ILE A 278      46.060  30.920  61.350  1.00  0.00           H
ATOM   4244  C   ILE A 278      43.230  33.080  58.010  1.00  0.00           C
ATOM   4245  O   ILE A 278      44.270  33.090  57.370  1.00  0.00           O
ATOM   4246  N   LEU A 279      42.290  34.050  57.840  1.00  0.00           N
ATOM   4247  HN  LEU A 279      41.430  33.900  58.330  1.00  0.00           H
ATOM   4248  CA  LEU A 279      42.410  35.160  56.950  1.00  0.00           C
ATOM   4249  HA  LEU A 279      41.470  35.660  56.800  1.00  0.00           H
ATOM   4250  CB  LEU A 279      43.220  36.190  57.780  1.00  0.00           C
ATOM   4251  HB1 LEU A 279      43.340  37.200  57.330  1.00  0.00           H
ATOM   4252  HB2 LEU A 279      44.270  35.830  57.750  1.00  0.00           H
ATOM   4253  CG  LEU A 279      42.690  36.420  59.220  1.00  0.00           C
ATOM   4254  HG  LEU A 279      42.680  35.510  59.860  1.00  0.00           H
ATOM   4255  CD1 LEU A 279      43.690  37.380  59.930  1.00  0.00           C
ATOM   4256 1HD1 LEU A 279      43.340  37.780  60.900  1.00  0.00           H
ATOM   4257 2HD1 LEU A 279      43.820  38.220  59.210  1.00  0.00           H
ATOM   4258 3HD1 LEU A 279      44.630  36.850  60.150  1.00  0.00           H
ATOM   4259  CD2 LEU A 279      41.280  37.000  59.260  1.00  0.00           C
ATOM   4260 1HD2 LEU A 279      41.140  37.760  58.450  1.00  0.00           H
ATOM   4261 2HD2 LEU A 279      41.030  37.440  60.250  1.00  0.00           H
ATOM   4262 3HD2 LEU A 279      40.520  36.210  59.110  1.00  0.00           H
ATOM   4263  C   LEU A 279      42.810  34.930  55.470  1.00  0.00           C
ATOM   4264  O   LEU A 279      43.620  35.680  54.870  1.00  0.00           O
ATOM   4265  N   GLY A 280      42.290  33.830  54.900  1.00  0.00           N
ATOM   4266  HN  GLY A 280      41.640  33.410  55.530  1.00  0.00           H
ATOM   4267  CA  GLY A 280      42.560  33.370  53.590  1.00  0.00           C
ATOM   4268  HA1 GLY A 280      42.500  34.180  52.880  1.00  0.00           H
ATOM   4269  HA2 GLY A 280      41.980  32.550  53.200  1.00  0.00           H
ATOM   4270  C   GLY A 280      43.980  32.700  53.380  1.00  0.00           C
ATOM   4271  O   GLY A 280      44.260  32.270  52.290  1.00  0.00           O
ATOM   4272  N   SER A 281      44.730  32.610  54.470  1.00  0.00           N
ATOM   4273  HN  SER A 281      44.320  32.840  55.350  1.00  0.00           H
ATOM   4274  CA  SER A 281      46.100  32.070  54.490  1.00  0.00           C
ATOM   4275  HA  SER A 281      46.550  32.160  53.520  1.00  0.00           H
ATOM   4276  CB  SER A 281      47.030  33.070  55.280  1.00  0.00           C
ATOM   4277  HB1 SER A 281      46.490  33.180  56.240  1.00  0.00           H
ATOM   4278  HB2 SER A 281      46.820  34.050  54.790  1.00  0.00           H
ATOM   4279  OG  SER A 281      48.450  32.870  55.260  1.00  0.00           O
ATOM   4280  HG1 SER A 281      48.740  32.850  56.170  1.00  0.00           H
ATOM   4281  C   SER A 281      46.280  30.620  55.070  1.00  0.00           C
ATOM   4282  O   SER A 281      45.400  30.180  55.850  1.00  0.00           O
ATOM   4283  N   CYS A 282      47.390  29.960  54.710  1.00  0.00           N
ATOM   4284  HN  CYS A 282      47.940  30.430  54.020  1.00  0.00           H
ATOM   4285  CA  CYS A 282      47.840  28.610  55.070  1.00  0.00           C
ATOM   4286  HA  CYS A 282      47.130  28.240  55.800  1.00  0.00           H
ATOM   4287  CB  CYS A 282      47.880  27.620  53.860  1.00  0.00           C
ATOM   4288  HB1 CYS A 282      48.390  26.680  54.140  1.00  0.00           H
ATOM   4289  HB2 CYS A 282      48.390  28.040  52.970  1.00  0.00           H
ATOM   4290  SG  CYS A 282      46.190  27.380  53.400  1.00  0.00           S
ATOM   4291  HG1 CYS A 282      46.220  26.240  52.730  1.00  0.00           H
ATOM   4292  C   CYS A 282      49.200  28.680  55.730  1.00  0.00           C
ATOM   4293  O   CYS A 282      49.750  27.670  56.140  1.00  0.00           O
ATOM   4294  N   THR A 283      49.610  29.980  56.030  1.00  0.00           N
ATOM   4295  HN  THR A 283      49.110  30.760  55.670  1.00  0.00           H
ATOM   4296  CA  THR A 283      50.830  30.280  56.680  1.00  0.00           C
ATOM   4297  HA  THR A 283      51.050  29.370  57.230  1.00  0.00           H
ATOM   4298  CB  THR A 283      51.850  30.660  55.660  1.00  0.00           C
ATOM   4299  HB  THR A 283      51.600  29.940  54.850  1.00  0.00           H
ATOM   4300  OG1 THR A 283      53.090  30.280  56.030  1.00  0.00           O
ATOM   4301  HG1 THR A 283      53.740  30.650  55.440  1.00  0.00           H
ATOM   4302  CG2 THR A 283      51.920  32.070  55.160  1.00  0.00           C
ATOM   4303 1HG2 THR A 283      50.980  32.570  54.830  1.00  0.00           H
ATOM   4304 2HG2 THR A 283      52.640  32.100  54.310  1.00  0.00           H
ATOM   4305 3HG2 THR A 283      52.370  32.690  55.960  1.00  0.00           H
ATOM   4306  C   THR A 283      50.590  31.430  57.610  1.00  0.00           C
ATOM   4307  O   THR A 283      49.540  32.070  57.610  1.00  0.00           O
ATOM   4308  N   PHE A 284      51.540  31.680  58.490  1.00  0.00           N
ATOM   4309  HN  PHE A 284      52.280  31.030  58.590  1.00  0.00           H
ATOM   4310  CA  PHE A 284      51.530  32.800  59.410  1.00  0.00           C
ATOM   4311  HA  PHE A 284      50.540  33.130  59.670  1.00  0.00           H
ATOM   4312  CB  PHE A 284      52.390  32.420  60.580  1.00  0.00           C
ATOM   4313  HB1 PHE A 284      52.560  33.260  61.290  1.00  0.00           H
ATOM   4314  HB2 PHE A 284      53.320  32.010  60.130  1.00  0.00           H
ATOM   4315  CG  PHE A 284      51.770  31.320  61.350  1.00  0.00           C
ATOM   4316  CD1 PHE A 284      50.470  31.400  61.810  1.00  0.00           C
ATOM   4317  HD1 PHE A 284      49.930  32.330  61.780  1.00  0.00           H
ATOM   4318  CE1 PHE A 284      50.070  30.320  62.620  1.00  0.00           C
ATOM   4319  HE1 PHE A 284      49.070  30.330  63.030  1.00  0.00           H
ATOM   4320  CZ  PHE A 284      50.850  29.170  62.810  1.00  0.00           C
ATOM   4321  HZ  PHE A 284      50.500  28.370  63.460  1.00  0.00           H
ATOM   4322  CD2 PHE A 284      52.550  30.120  61.590  1.00  0.00           C
ATOM   4323  HD2 PHE A 284      53.580  30.040  61.280  1.00  0.00           H
ATOM   4324  CE2 PHE A 284      52.160  29.110  62.410  1.00  0.00           C
ATOM   4325  HE2 PHE A 284      52.850  28.330  62.670  1.00  0.00           H
ATOM   4326  C   PHE A 284      52.240  33.990  58.770  1.00  0.00           C
ATOM   4327  O   PHE A 284      53.400  33.960  58.410  1.00  0.00           O
ATOM   4328  N   GLU A 285      51.430  35.040  58.510  1.00  0.00           N
ATOM   4329  HN  GLU A 285      50.450  35.090  58.680  1.00  0.00           H
ATOM   4330  CA  GLU A 285      51.830  36.290  57.860  1.00  0.00           C
ATOM   4331  HA  GLU A 285      52.710  36.110  57.270  1.00  0.00           H
ATOM   4332  CB  GLU A 285      50.700  36.990  57.000  1.00  0.00           C
ATOM   4333  HB1 GLU A 285      51.210  37.860  56.530  1.00  0.00           H
ATOM   4334  HB2 GLU A 285      50.000  37.540  57.680  1.00  0.00           H
ATOM   4335  CG  GLU A 285      49.880  36.150  56.050  1.00  0.00           C
ATOM   4336  HG1 GLU A 285      49.330  35.340  56.570  1.00  0.00           H
ATOM   4337  HG2 GLU A 285      50.550  35.580  55.380  1.00  0.00           H
ATOM   4338  CD  GLU A 285      48.940  37.030  55.250  1.00  0.00           C
ATOM   4339  OE1 GLU A 285      47.850  37.400  55.770  1.00  0.00           O
ATOM   4340  OE2 GLU A 285      49.230  37.240  54.090  1.00  0.00           O
ATOM   4341  C   GLU A 285      52.260  37.140  59.010  1.00  0.00           C
ATOM   4342  O   GLU A 285      51.740  37.060  60.160  1.00  0.00           O
ATOM   4343  N   ASP A 286      53.300  37.900  58.860  1.00  0.00           N
ATOM   4344  HN  ASP A 286      53.770  37.860  57.990  1.00  0.00           H
ATOM   4345  CA  ASP A 286      54.070  38.470  59.940  1.00  0.00           C
ATOM   4346  HA  ASP A 286      53.430  38.480  60.810  1.00  0.00           H
ATOM   4347  CB  ASP A 286      55.350  37.680  60.140  1.00  0.00           C
ATOM   4348  HB1 ASP A 286      55.150  36.590  60.200  1.00  0.00           H
ATOM   4349  HB2 ASP A 286      55.640  37.930  61.190  1.00  0.00           H
ATOM   4350  CG  ASP A 286      56.560  37.900  59.170  1.00  0.00           C
ATOM   4351  OD1 ASP A 286      56.400  38.060  57.930  1.00  0.00           O
ATOM   4352  OD2 ASP A 286      57.700  37.950  59.670  1.00  0.00           O
ATOM   4353  C   ASP A 286      54.260  39.910  59.720  1.00  0.00           C
ATOM   4354  O   ASP A 286      55.220  40.480  60.250  1.00  0.00           O
ATOM   4355  N   GLU A 287      53.410  40.620  58.980  1.00  0.00           N
ATOM   4356  HN  GLU A 287      52.730  40.140  58.430  1.00  0.00           H
ATOM   4357  CA  GLU A 287      53.520  42.050  58.750  1.00  0.00           C
ATOM   4358  HA  GLU A 287      54.470  42.470  59.040  1.00  0.00           H
ATOM   4359  CB  GLU A 287      53.450  42.190  57.190  1.00  0.00           C
ATOM   4360  HB1 GLU A 287      53.400  43.250  56.870  1.00  0.00           H
ATOM   4361  HB2 GLU A 287      52.570  41.700  56.730  1.00  0.00           H
ATOM   4362  CG  GLU A 287      54.760  41.630  56.540  1.00  0.00           C
ATOM   4363  HG1 GLU A 287      54.860  40.530  56.620  1.00  0.00           H
ATOM   4364  HG2 GLU A 287      55.680  42.050  57.010  1.00  0.00           H
ATOM   4365  CD  GLU A 287      54.870  41.960  55.090  1.00  0.00           C
ATOM   4366  OE1 GLU A 287      54.270  41.380  54.150  1.00  0.00           O
ATOM   4367  OE2 GLU A 287      55.620  42.910  54.710  1.00  0.00           O
ATOM   4368  C   GLU A 287      52.470  42.990  59.420  1.00  0.00           C
ATOM   4369  O   GLU A 287      52.570  44.130  59.060  1.00  0.00           O
ATOM   4370  N   LEU A 288      51.560  42.570  60.330  1.00  0.00           N
ATOM   4371  HN  LEU A 288      51.610  41.670  60.750  1.00  0.00           H
ATOM   4372  CA  LEU A 288      50.560  43.460  60.950  1.00  0.00           C
ATOM   4373  HA  LEU A 288      50.580  44.460  60.560  1.00  0.00           H
ATOM   4374  CB  LEU A 288      49.010  42.910  60.930  1.00  0.00           C
ATOM   4375  HB1 LEU A 288      49.010  41.890  61.390  1.00  0.00           H
ATOM   4376  HB2 LEU A 288      48.860  42.640  59.870  1.00  0.00           H
ATOM   4377  CG  LEU A 288      47.830  43.790  61.370  1.00  0.00           C
ATOM   4378  HG  LEU A 288      48.070  44.860  61.170  1.00  0.00           H
ATOM   4379  CD1 LEU A 288      46.590  43.470  60.550  1.00  0.00           C
ATOM   4380 1HD1 LEU A 288      46.610  43.830  59.500  1.00  0.00           H
ATOM   4381 2HD1 LEU A 288      45.770  44.030  61.040  1.00  0.00           H
ATOM   4382 3HD1 LEU A 288      46.390  42.380  60.640  1.00  0.00           H
ATOM   4383  CD2 LEU A 288      47.420  43.730  62.880  1.00  0.00           C
ATOM   4384 1HD2 LEU A 288      46.960  42.760  63.150  1.00  0.00           H
ATOM   4385 2HD2 LEU A 288      46.720  44.550  63.140  1.00  0.00           H
ATOM   4386 3HD2 LEU A 288      48.400  43.880  63.380  1.00  0.00           H
ATOM   4387  C   LEU A 288      51.020  43.660  62.400  1.00  0.00           C
ATOM   4388  O   LEU A 288      51.510  42.800  63.040  1.00  0.00           O
ATOM   4389  N   ALA A 289      50.800  44.920  62.950  1.00  0.00           N
ATOM   4390  HN  ALA A 289      50.330  45.680  62.520  1.00  0.00           H
ATOM   4391  CA  ALA A 289      51.300  45.280  64.200  1.00  0.00           C
ATOM   4392  HA  ALA A 289      52.140  44.630  64.410  1.00  0.00           H
ATOM   4393  CB  ALA A 289      51.770  46.690  64.150  1.00  0.00           C
ATOM   4394  HB1 ALA A 289      52.380  46.960  65.040  1.00  0.00           H
ATOM   4395  HB2 ALA A 289      50.860  47.310  64.040  1.00  0.00           H
ATOM   4396  HB3 ALA A 289      52.370  46.950  63.250  1.00  0.00           H
ATOM   4397  C   ALA A 289      50.280  45.160  65.330  1.00  0.00           C
ATOM   4398  O   ALA A 289      49.120  45.340  65.040  1.00  0.00           O
ATOM   4399  N   PRO A 290      50.620  44.790  66.590  1.00  0.00           N
ATOM   4400  CD  PRO A 290      51.930  44.220  66.910  1.00  0.00           C
ATOM   4401  HD1 PRO A 290      52.560  45.130  66.790  1.00  0.00           H
ATOM   4402  HD2 PRO A 290      52.300  43.360  66.320  1.00  0.00           H
ATOM   4403  CA  PRO A 290      49.850  45.080  67.850  1.00  0.00           C
ATOM   4404  HA  PRO A 290      48.990  44.420  67.860  1.00  0.00           H
ATOM   4405  CB  PRO A 290      50.820  44.900  68.970  1.00  0.00           C
ATOM   4406  HB1 PRO A 290      50.310  44.480  69.870  1.00  0.00           H
ATOM   4407  HB2 PRO A 290      51.300  45.850  69.300  1.00  0.00           H
ATOM   4408  CG  PRO A 290      51.890  43.960  68.400  1.00  0.00           C
ATOM   4409  HG1 PRO A 290      52.830  44.220  68.920  1.00  0.00           H
ATOM   4410  HG2 PRO A 290      51.560  42.910  68.560  1.00  0.00           H
ATOM   4411  C   PRO A 290      49.230  46.470  67.890  1.00  0.00           C
ATOM   4412  O   PRO A 290      48.000  46.590  68.010  1.00  0.00           O
ATOM   4413  N   SER A 291      49.980  47.550  67.620  1.00  0.00           N
ATOM   4414  HN  SER A 291      50.920  47.390  67.350  1.00  0.00           H
ATOM   4415  CA  SER A 291      49.360  48.870  67.490  1.00  0.00           C
ATOM   4416  HA  SER A 291      48.960  49.100  68.470  1.00  0.00           H
ATOM   4417  CB  SER A 291      50.370  49.930  67.150  1.00  0.00           C
ATOM   4418  HB1 SER A 291      50.680  49.850  66.080  1.00  0.00           H
ATOM   4419  HB2 SER A 291      51.240  49.930  67.850  1.00  0.00           H
ATOM   4420  OG  SER A 291      49.830  51.250  67.190  1.00  0.00           O
ATOM   4421  HG1 SER A 291      49.840  51.640  68.070  1.00  0.00           H
ATOM   4422  C   SER A 291      48.160  49.010  66.450  1.00  0.00           C
ATOM   4423  O   SER A 291      47.170  49.700  66.710  1.00  0.00           O
ATOM   4424  N   ASP A 292      48.280  48.370  65.290  1.00  0.00           N
ATOM   4425  HN  ASP A 292      49.090  47.900  64.960  1.00  0.00           H
ATOM   4426  CA  ASP A 292      47.260  48.430  64.250  1.00  0.00           C
ATOM   4427  HA  ASP A 292      47.120  49.490  64.100  1.00  0.00           H
ATOM   4428  CB  ASP A 292      47.920  47.600  63.050  1.00  0.00           C
ATOM   4429  HB1 ASP A 292      47.100  47.400  62.320  1.00  0.00           H
ATOM   4430  HB2 ASP A 292      48.280  46.580  63.290  1.00  0.00           H
ATOM   4431  CG  ASP A 292      48.930  48.360  62.200  1.00  0.00           C
ATOM   4432  OD1 ASP A 292      48.730  49.550  61.910  1.00  0.00           O
ATOM   4433  OD2 ASP A 292      49.730  47.660  61.580  1.00  0.00           O
ATOM   4434  C   ASP A 292      45.930  47.850  64.630  1.00  0.00           C
ATOM   4435  O   ASP A 292      44.940  48.530  64.500  1.00  0.00           O
ATOM   4436  N   VAL A 293      46.000  46.630  65.280  1.00  0.00           N
ATOM   4437  HN  VAL A 293      46.960  46.360  65.240  1.00  0.00           H
ATOM   4438  CA  VAL A 293      44.920  45.870  65.810  1.00  0.00           C
ATOM   4439  HA  VAL A 293      44.160  45.950  65.040  1.00  0.00           H
ATOM   4440  CB  VAL A 293      45.270  44.400  65.980  1.00  0.00           C
ATOM   4441  HB  VAL A 293      45.630  43.980  65.020  1.00  0.00           H
ATOM   4442  CG1 VAL A 293      46.330  44.070  67.010  1.00  0.00           C
ATOM   4443 1HG1 VAL A 293      46.370  42.960  67.040  1.00  0.00           H
ATOM   4444 2HG1 VAL A 293      46.190  44.460  68.040  1.00  0.00           H
ATOM   4445 3HG1 VAL A 293      47.310  44.340  66.560  1.00  0.00           H
ATOM   4446  CG2 VAL A 293      43.970  43.530  66.260  1.00  0.00           C
ATOM   4447 1HG2 VAL A 293      43.120  44.080  65.790  1.00  0.00           H
ATOM   4448 2HG2 VAL A 293      43.850  43.560  67.360  1.00  0.00           H
ATOM   4449 3HG2 VAL A 293      44.170  42.500  65.890  1.00  0.00           H
ATOM   4450  C   VAL A 293      44.380  46.580  67.040  1.00  0.00           C
ATOM   4451  O   VAL A 293      43.170  46.630  67.200  1.00  0.00           O
ATOM   4452  N   TYR A 294      45.190  47.150  67.940  1.00  0.00           N
ATOM   4453  HN  TYR A 294      46.180  47.150  67.800  1.00  0.00           H
ATOM   4454  CA  TYR A 294      44.700  47.720  69.190  1.00  0.00           C
ATOM   4455  HA  TYR A 294      44.180  46.920  69.710  1.00  0.00           H
ATOM   4456  CB  TYR A 294      45.860  48.280  70.090  1.00  0.00           C
ATOM   4457  HB1 TYR A 294      46.360  49.060  69.470  1.00  0.00           H
ATOM   4458  HB2 TYR A 294      46.650  47.550  70.370  1.00  0.00           H
ATOM   4459  CG  TYR A 294      45.420  48.850  71.340  1.00  0.00           C
ATOM   4460  CD1 TYR A 294      44.780  48.020  72.330  1.00  0.00           C
ATOM   4461  HD1 TYR A 294      44.630  46.960  72.150  1.00  0.00           H
ATOM   4462  CE1 TYR A 294      44.360  48.540  73.540  1.00  0.00           C
ATOM   4463  HE1 TYR A 294      44.040  47.880  74.330  1.00  0.00           H
ATOM   4464  CZ  TYR A 294      44.600  49.870  73.880  1.00  0.00           C
ATOM   4465  OH  TYR A 294      44.160  50.470  75.110  1.00  0.00           O
ATOM   4466  HH  TYR A 294      43.650  49.840  75.630  1.00  0.00           H
ATOM   4467  CD2 TYR A 294      45.480  50.230  71.680  1.00  0.00           C
ATOM   4468  HD2 TYR A 294      45.940  50.850  70.930  1.00  0.00           H
ATOM   4469  CE2 TYR A 294      45.080  50.710  72.880  1.00  0.00           C
ATOM   4470  HE2 TYR A 294      45.200  51.760  73.080  1.00  0.00           H
ATOM   4471  C   TYR A 294      43.730  48.850  68.920  1.00  0.00           C
ATOM   4472  O   TYR A 294      42.640  48.930  69.480  1.00  0.00           O
ATOM   4473  N   GLN A 295      44.060  49.780  67.970  1.00  0.00           N
ATOM   4474  HN  GLN A 295      44.930  49.720  67.490  1.00  0.00           H
ATOM   4475  CA  GLN A 295      43.220  50.960  67.680  1.00  0.00           C
ATOM   4476  HA  GLN A 295      43.110  51.480  68.620  1.00  0.00           H
ATOM   4477  CB  GLN A 295      44.040  51.880  66.640  1.00  0.00           C
ATOM   4478  HB1 GLN A 295      43.380  52.620  66.130  1.00  0.00           H
ATOM   4479  HB2 GLN A 295      44.500  51.280  65.820  1.00  0.00           H
ATOM   4480  CG  GLN A 295      45.110  52.740  67.290  1.00  0.00           C
ATOM   4481  HG1 GLN A 295      45.620  52.020  67.960  1.00  0.00           H
ATOM   4482  HG2 GLN A 295      44.740  53.550  67.970  1.00  0.00           H
ATOM   4483  CD  GLN A 295      46.120  53.270  66.220  1.00  0.00           C
ATOM   4484  OE1 GLN A 295      46.090  54.470  65.830  1.00  0.00           O
ATOM   4485  NE2 GLN A 295      47.020  52.380  65.760  1.00  0.00           N
ATOM   4486 1HE2 GLN A 295      47.120  51.450  66.120  1.00  0.00           H
ATOM   4487 2HE2 GLN A 295      47.710  52.730  65.130  1.00  0.00           H
ATOM   4488  C   GLN A 295      41.870  50.570  67.130  1.00  0.00           C
ATOM   4489  O   GLN A 295      40.940  51.410  67.250  1.00  0.00           O
ATOM   4490  N   GLN A 296      41.740  49.390  66.410  1.00  0.00           N
ATOM   4491  HN  GLN A 296      42.520  48.840  66.120  1.00  0.00           H
ATOM   4492  CA  GLN A 296      40.420  48.850  66.010  1.00  0.00           C
ATOM   4493  HA  GLN A 296      40.010  49.690  65.470  1.00  0.00           H
ATOM   4494  CB  GLN A 296      40.590  47.530  65.240  1.00  0.00           C
ATOM   4495  HB1 GLN A 296      39.630  47.090  64.900  1.00  0.00           H
ATOM   4496  HB2 GLN A 296      41.040  46.720  65.850  1.00  0.00           H
ATOM   4497  CG  GLN A 296      41.510  47.640  63.960  1.00  0.00           C
ATOM   4498  HG1 GLN A 296      41.430  46.820  63.210  1.00  0.00           H
ATOM   4499  HG2 GLN A 296      42.590  47.760  64.190  1.00  0.00           H
ATOM   4500  CD  GLN A 296      41.100  48.910  63.200  1.00  0.00           C
ATOM   4501  OE1 GLN A 296      41.700  49.990  63.200  1.00  0.00           O
ATOM   4502  NE2 GLN A 296      39.940  48.890  62.540  1.00  0.00           N
ATOM   4503 1HE2 GLN A 296      39.620  49.710  62.070  1.00  0.00           H
ATOM   4504 2HE2 GLN A 296      39.410  48.040  62.440  1.00  0.00           H
ATOM   4505  C   GLN A 296      39.420  48.550  67.090  1.00  0.00           C
ATOM   4506  O   GLN A 296      38.210  48.840  66.940  1.00  0.00           O
ATOM   4507  N   LEU A 297      39.870  47.990  68.210  1.00  0.00           N
ATOM   4508  HN  LEU A 297      40.790  47.610  68.220  1.00  0.00           H
ATOM   4509  CA  LEU A 297      39.150  47.710  69.440  1.00  0.00           C
ATOM   4510  HA  LEU A 297      38.150  47.410  69.140  1.00  0.00           H
ATOM   4511  CB  LEU A 297      39.870  46.810  70.440  1.00  0.00           C
ATOM   4512  HB1 LEU A 297      39.290  46.790  71.380  1.00  0.00           H
ATOM   4513  HB2 LEU A 297      40.900  47.180  70.640  1.00  0.00           H
ATOM   4514  CG  LEU A 297      39.950  45.280  69.950  1.00  0.00           C
ATOM   4515  HG  LEU A 297      39.950  45.140  68.850  1.00  0.00           H
ATOM   4516  CD1 LEU A 297      41.390  44.640  70.240  1.00  0.00           C
ATOM   4517 1HD1 LEU A 297      41.870  44.910  71.210  1.00  0.00           H
ATOM   4518 2HD1 LEU A 297      42.020  44.830  69.350  1.00  0.00           H
ATOM   4519 3HD1 LEU A 297      41.390  43.530  70.200  1.00  0.00           H
ATOM   4520  CD2 LEU A 297      38.850  44.330  70.570  1.00  0.00           C
ATOM   4521 1HD2 LEU A 297      38.970  43.300  70.160  1.00  0.00           H
ATOM   4522 2HD2 LEU A 297      37.830  44.680  70.300  1.00  0.00           H
ATOM   4523 3HD2 LEU A 297      39.060  44.280  71.660  1.00  0.00           H
ATOM   4524  C   LEU A 297      38.860  49.090  70.200  1.00  0.00           C
ATOM   4525  O   LEU A 297      37.820  49.310  70.750  1.00  0.00           O
ATOM   4526  N   ALA A 298      39.840  49.980  70.260  1.00  0.00           N
ATOM   4527  HN  ALA A 298      40.630  49.770  69.690  1.00  0.00           H
ATOM   4528  CA  ALA A 298      39.930  51.140  71.080  1.00  0.00           C
ATOM   4529  HA  ALA A 298      39.520  50.830  72.020  1.00  0.00           H
ATOM   4530  CB  ALA A 298      41.400  51.480  71.300  1.00  0.00           C
ATOM   4531  HB1 ALA A 298      41.770  50.690  72.000  1.00  0.00           H
ATOM   4532  HB2 ALA A 298      41.540  52.390  71.910  1.00  0.00           H
ATOM   4533  HB3 ALA A 298      42.020  51.420  70.380  1.00  0.00           H
ATOM   4534  C   ALA A 298      39.280  52.380  70.630  1.00  0.00           C
ATOM   4535  O   ALA A 298      38.860  53.260  71.410  1.00  0.00           O
ATOM   4536  N   GLY A 299      39.140  52.460  69.310  1.00  0.00           N
ATOM   4537  HN  GLY A 299      39.560  51.730  68.770  1.00  0.00           H
ATOM   4538  CA  GLY A 299      38.590  53.610  68.620  1.00  0.00           C
ATOM   4539  HA1 GLY A 299      38.950  53.430  67.620  1.00  0.00           H
ATOM   4540  HA2 GLY A 299      39.080  54.470  69.030  1.00  0.00           H
ATOM   4541  C   GLY A 299      37.080  53.930  68.530  1.00  0.00           C
ATOM   4542  O   GLY A 299      36.130  53.260  68.910  1.00  0.00           O
ATOM   4543  N   VAL A 300      36.780  55.050  67.890  1.00  0.00           N
ATOM   4544  HN  VAL A 300      35.790  55.220  67.910  1.00  0.00           H
ATOM   4545  CA  VAL A 300      37.630  56.080  67.300  1.00  0.00           C
ATOM   4546  HA  VAL A 300      38.660  55.770  67.360  1.00  0.00           H
ATOM   4547  CB  VAL A 300      37.280  56.360  65.840  1.00  0.00           C
ATOM   4548  HB  VAL A 300      37.360  55.410  65.280  1.00  0.00           H
ATOM   4549  CG1 VAL A 300      35.850  56.850  65.660  1.00  0.00           C
ATOM   4550 1HG1 VAL A 300      35.740  57.780  66.270  1.00  0.00           H
ATOM   4551 2HG1 VAL A 300      35.270  56.090  66.220  1.00  0.00           H
ATOM   4552 3HG1 VAL A 300      35.450  57.010  64.640  1.00  0.00           H
ATOM   4553  CG2 VAL A 300      38.320  57.350  65.270  1.00  0.00           C
ATOM   4554 1HG2 VAL A 300      38.170  58.350  65.730  1.00  0.00           H
ATOM   4555 2HG2 VAL A 300      38.220  57.410  64.160  1.00  0.00           H
ATOM   4556 3HG2 VAL A 300      39.360  57.020  65.490  1.00  0.00           H
ATOM   4557  C   VAL A 300      37.590  57.210  68.250  1.00  0.00           C
ATOM   4558  O   VAL A 300      36.570  57.550  68.830  1.00  0.00           O
ATOM   4559  NT  VAL A 300      38.770  57.800  68.610  1.00  0.00           N
ATOM   4560  HNT VAL A 300      39.520  57.680  67.970  1.00  0.00           H
ATOM   4561  CAT VAL A 300      38.900  58.910  69.500  1.00  0.00           C
ATOM   4562  HT1 VAL A 300      38.440  59.790  68.990  1.00  0.00           H
ATOM   4563  HT2 VAL A 300      39.970  59.040  69.740  1.00  0.00           H
ATOM   4564  HT3 VAL A 300      38.470  58.590  70.480  1.00  0.00           H
ATOM   4565  CAY GLY B   2      58.870  37.230  46.400  1.00  0.00           C
ATOM   4566  HY1 GLY B   2      58.250  37.170  47.320  1.00  0.00           H
ATOM   4567  HY2 GLY B   2      59.770  37.880  46.420  1.00  0.00           H
ATOM   4568  HY3 GLY B   2      59.180  36.240  46.000  1.00  0.00           H
ATOM   4569  CY  GLY B   2      58.060  37.750  45.300  1.00  0.00           C
ATOM   4570  OY  GLY B   2      58.470  37.450  44.150  1.00  0.00           O
ATOM   4571  N   GLY B   2      57.010  38.490  45.500  1.00  0.00           N
ATOM   4572  HN  GLY B   2      56.770  38.830  46.410  1.00  0.00           H
ATOM   4573  CA  GLY B   2      56.060  38.960  44.540  1.00  0.00           C
ATOM   4574  HA1 GLY B   2      55.140  38.990  45.100  1.00  0.00           H
ATOM   4575  HA2 GLY B   2      56.100  38.320  43.670  1.00  0.00           H
ATOM   4576  C   GLY B   2      56.350  40.340  44.140  1.00  0.00           C
ATOM   4577  O   GLY B   2      57.400  40.860  44.360  1.00  0.00           O
ATOM   4578  N   ILE B   3      55.410  40.900  43.530  1.00  0.00           N
ATOM   4579  HN  ILE B   3      54.510  40.510  43.400  1.00  0.00           H
ATOM   4580  CA  ILE B   3      55.600  42.280  43.010  1.00  0.00           C
ATOM   4581  HA  ILE B   3      56.610  42.660  43.000  1.00  0.00           H
ATOM   4582  CB  ILE B   3      55.190  42.280  41.570  1.00  0.00           C
ATOM   4583  HB  ILE B   3      54.180  41.820  41.520  1.00  0.00           H
ATOM   4584  CG2 ILE B   3      55.230  43.720  41.040  1.00  0.00           C
ATOM   4585 1HG2 ILE B   3      54.430  44.310  41.540  1.00  0.00           H
ATOM   4586 2HG2 ILE B   3      55.020  43.710  39.950  1.00  0.00           H
ATOM   4587 3HG2 ILE B   3      56.190  44.250  41.250  1.00  0.00           H
ATOM   4588  CG1 ILE B   3      56.130  41.350  40.770  1.00  0.00           C
ATOM   4589 1HG1 ILE B   3      56.530  40.490  41.340  1.00  0.00           H
ATOM   4590 2HG1 ILE B   3      56.980  41.930  40.360  1.00  0.00           H
ATOM   4591  CD  ILE B   3      55.370  40.880  39.530  1.00  0.00           C
ATOM   4592  HD1 ILE B   3      55.290  41.710  38.800  1.00  0.00           H
ATOM   4593  HD2 ILE B   3      54.370  40.430  39.730  1.00  0.00           H
ATOM   4594  HD3 ILE B   3      55.900  40.020  39.070  1.00  0.00           H
ATOM   4595  C   ILE B   3      54.840  43.270  43.810  1.00  0.00           C
ATOM   4596  O   ILE B   3      53.840  42.880  44.420  1.00  0.00           O
ATOM   4597  N   VAL B   4      55.330  44.520  44.110  1.00  0.00           N
ATOM   4598  HN  VAL B   4      56.170  44.840  43.670  1.00  0.00           H
ATOM   4599  CA  VAL B   4      54.650  45.500  44.910  1.00  0.00           C
ATOM   4600  HA  VAL B   4      54.430  44.910  45.790  1.00  0.00           H
ATOM   4601  CB  VAL B   4      55.450  46.770  45.240  1.00  0.00           C
ATOM   4602  HB  VAL B   4      54.950  47.470  45.950  1.00  0.00           H
ATOM   4603  CG1 VAL B   4      56.730  46.390  46.080  1.00  0.00           C
ATOM   4604 1HG1 VAL B   4      57.460  45.890  45.410  1.00  0.00           H
ATOM   4605 2HG1 VAL B   4      56.520  45.620  46.850  1.00  0.00           H
ATOM   4606 3HG1 VAL B   4      57.410  47.220  46.380  1.00  0.00           H
ATOM   4607  CG2 VAL B   4      55.830  47.680  44.010  1.00  0.00           C
ATOM   4608 1HG2 VAL B   4      56.640  47.250  43.380  1.00  0.00           H
ATOM   4609 2HG2 VAL B   4      56.240  48.610  44.470  1.00  0.00           H
ATOM   4610 3HG2 VAL B   4      54.930  47.880  43.400  1.00  0.00           H
ATOM   4611  C   VAL B   4      53.280  45.990  44.410  1.00  0.00           C
ATOM   4612  O   VAL B   4      53.140  46.220  43.220  1.00  0.00           O
ATOM   4613  N   LYS B   5      52.320  46.140  45.320  1.00  0.00           N
ATOM   4614  HN  LYS B   5      52.480  45.760  46.230  1.00  0.00           H
ATOM   4615  CA  LYS B   5      51.180  47.050  45.110  1.00  0.00           C
ATOM   4616  HA  LYS B   5      50.950  47.330  44.090  1.00  0.00           H
ATOM   4617  CB  LYS B   5      49.880  46.410  45.700  1.00  0.00           C
ATOM   4618  HB1 LYS B   5      49.230  47.270  45.950  1.00  0.00           H
ATOM   4619  HB2 LYS B   5      50.310  45.880  46.570  1.00  0.00           H
ATOM   4620  CG  LYS B   5      49.170  45.430  44.700  1.00  0.00           C
ATOM   4621  HG1 LYS B   5      49.210  46.020  43.770  1.00  0.00           H
ATOM   4622  HG2 LYS B   5      48.140  45.280  45.070  1.00  0.00           H
ATOM   4623  CD  LYS B   5      49.930  44.110  44.560  1.00  0.00           C
ATOM   4624  HD1 LYS B   5      50.990  44.380  44.360  1.00  0.00           H
ATOM   4625  HD2 LYS B   5      49.550  43.640  43.630  1.00  0.00           H
ATOM   4626  CE  LYS B   5      49.790  43.210  45.770  1.00  0.00           C
ATOM   4627  HE1 LYS B   5      48.870  42.590  45.870  1.00  0.00           H
ATOM   4628  HE2 LYS B   5      49.780  43.800  46.710  1.00  0.00           H
ATOM   4629  NZ  LYS B   5      50.910  42.220  45.850  1.00  0.00           N
ATOM   4630  HZ1 LYS B   5      50.920  41.960  46.860  1.00  0.00           H
ATOM   4631  HZ2 LYS B   5      51.810  42.670  45.600  1.00  0.00           H
ATOM   4632  HZ3 LYS B   5      50.700  41.330  45.350  1.00  0.00           H
ATOM   4633  C   LYS B   5      51.530  48.390  45.850  1.00  0.00           C
ATOM   4634  O   LYS B   5      51.290  48.530  47.080  1.00  0.00           O
ATOM   4635  N   MET B   6      52.070  49.380  45.070  1.00  0.00           N
ATOM   4636  HN  MET B   6      52.310  49.210  44.120  1.00  0.00           H
ATOM   4637  CA  MET B   6      52.190  50.790  45.650  1.00  0.00           C
ATOM   4638  HA  MET B   6      52.840  50.810  46.510  1.00  0.00           H
ATOM   4639  CB  MET B   6      52.730  51.780  44.590  1.00  0.00           C
ATOM   4640  HB1 MET B   6      52.860  52.790  45.030  1.00  0.00           H
ATOM   4641  HB2 MET B   6      51.990  51.850  43.760  1.00  0.00           H
ATOM   4642  CG  MET B   6      54.050  51.390  43.870  1.00  0.00           C
ATOM   4643  HG1 MET B   6      54.230  52.140  43.060  1.00  0.00           H
ATOM   4644  HG2 MET B   6      54.000  50.400  43.380  1.00  0.00           H
ATOM   4645  SD  MET B   6      55.480  51.630  44.990  1.00  0.00           S
ATOM   4646  CE  MET B   6      56.810  51.810  43.690  1.00  0.00           C
ATOM   4647  HE1 MET B   6      56.720  52.810  43.210  1.00  0.00           H
ATOM   4648  HE2 MET B   6      56.920  50.950  43.000  1.00  0.00           H
ATOM   4649  HE3 MET B   6      57.800  51.910  44.190  1.00  0.00           H
ATOM   4650  C   MET B   6      50.790  51.310  45.890  1.00  0.00           C
ATOM   4651  O   MET B   6      49.830  50.930  45.230  1.00  0.00           O
ATOM   4652  N   VAL B   7      50.710  52.210  46.890  1.00  0.00           N
ATOM   4653  HN  VAL B   7      51.540  52.360  47.430  1.00  0.00           H
ATOM   4654  CA  VAL B   7      49.530  53.040  47.080  1.00  0.00           C
ATOM   4655  HA  VAL B   7      48.550  52.690  46.780  1.00  0.00           H
ATOM   4656  CB  VAL B   7      49.350  53.260  48.670  1.00  0.00           C
ATOM   4657  HB  VAL B   7      50.340  53.470  49.120  1.00  0.00           H
ATOM   4658  CG1 VAL B   7      48.270  54.240  48.980  1.00  0.00           C
ATOM   4659 1HG1 VAL B   7      48.030  54.280  50.060  1.00  0.00           H
ATOM   4660 2HG1 VAL B   7      47.370  53.930  48.410  1.00  0.00           H
ATOM   4661 3HG1 VAL B   7      48.420  55.300  48.680  1.00  0.00           H
ATOM   4662  CG2 VAL B   7      48.990  51.880  49.300  1.00  0.00           C
ATOM   4663 1HG2 VAL B   7      49.820  51.140  49.200  1.00  0.00           H
ATOM   4664 2HG2 VAL B   7      48.100  51.460  48.790  1.00  0.00           H
ATOM   4665 3HG2 VAL B   7      48.620  52.010  50.340  1.00  0.00           H
ATOM   4666  C   VAL B   7      49.730  54.380  46.400  1.00  0.00           C
ATOM   4667  O   VAL B   7      50.870  54.860  46.260  1.00  0.00           O
ATOM   4668  N   SER B   8      48.660  54.980  45.810  1.00  0.00           N
ATOM   4669  HN  SER B   8      47.740  54.600  45.810  1.00  0.00           H
ATOM   4670  CA  SER B   8      48.880  56.160  44.960  1.00  0.00           C
ATOM   4671  HA  SER B   8      49.730  55.880  44.340  1.00  0.00           H
ATOM   4672  CB  SER B   8      47.670  56.390  43.930  1.00  0.00           C
ATOM   4673  HB1 SER B   8      47.920  57.350  43.440  1.00  0.00           H
ATOM   4674  HB2 SER B   8      46.640  56.440  44.350  1.00  0.00           H
ATOM   4675  OG  SER B   8      47.680  55.460  42.850  1.00  0.00           O
ATOM   4676  HG1 SER B   8      47.320  54.620  43.140  1.00  0.00           H
ATOM   4677  C   SER B   8      49.060  57.440  45.780  1.00  0.00           C
ATOM   4678  O   SER B   8      48.740  57.460  46.990  1.00  0.00           O
ATOM   4679  N   PRO B   9      49.680  58.540  45.170  1.00  0.00           N
ATOM   4680  CD  PRO B   9      50.690  58.360  44.070  1.00  0.00           C
ATOM   4681  HD1 PRO B   9      50.270  58.250  43.050  1.00  0.00           H
ATOM   4682  HD2 PRO B   9      51.370  57.490  44.260  1.00  0.00           H
ATOM   4683  CA  PRO B   9      49.760  59.790  45.780  1.00  0.00           C
ATOM   4684  HA  PRO B   9      50.520  59.650  46.540  1.00  0.00           H
ATOM   4685  CB  PRO B   9      50.440  60.600  44.800  1.00  0.00           C
ATOM   4686  HB1 PRO B   9      51.090  61.430  45.140  1.00  0.00           H
ATOM   4687  HB2 PRO B   9      49.690  60.970  44.070  1.00  0.00           H
ATOM   4688  CG  PRO B   9      51.450  59.650  44.120  1.00  0.00           C
ATOM   4689  HG1 PRO B   9      51.600  60.080  43.100  1.00  0.00           H
ATOM   4690  HG2 PRO B   9      52.340  59.510  44.760  1.00  0.00           H
ATOM   4691  C   PRO B   9      48.510  60.450  46.390  1.00  0.00           C
ATOM   4692  O   PRO B   9      47.400  60.260  45.810  1.00  0.00           O
ATOM   4693  N   THR B  10      48.750  61.220  47.450  1.00  0.00           N
ATOM   4694  HN  THR B  10      49.710  61.430  47.630  1.00  0.00           H
ATOM   4695  CA  THR B  10      47.710  61.870  48.240  1.00  0.00           C
ATOM   4696  HA  THR B  10      46.750  61.640  47.810  1.00  0.00           H
ATOM   4697  CB  THR B  10      47.640  61.370  49.670  1.00  0.00           C
ATOM   4698  HB  THR B  10      46.930  61.950  50.300  1.00  0.00           H
ATOM   4699  OG1 THR B  10      48.860  61.420  50.440  1.00  0.00           O
ATOM   4700  HG1 THR B  10      49.470  60.800  50.040  1.00  0.00           H
ATOM   4701  CG2 THR B  10      47.260  59.860  49.740  1.00  0.00           C
ATOM   4702 1HG2 THR B  10      47.370  59.550  50.810  1.00  0.00           H
ATOM   4703 2HG2 THR B  10      48.000  59.300  49.140  1.00  0.00           H
ATOM   4704 3HG2 THR B  10      46.220  59.620  49.440  1.00  0.00           H
ATOM   4705  C   THR B  10      47.770  63.380  48.420  1.00  0.00           C
ATOM   4706  O   THR B  10      46.870  63.910  49.130  1.00  0.00           O
ATOM   4707  N   SER B  11      48.800  64.120  47.830  1.00  0.00           N
ATOM   4708  HN  SER B  11      49.570  63.670  47.390  1.00  0.00           H
ATOM   4709  CA  SER B  11      48.910  65.610  47.980  1.00  0.00           C
ATOM   4710  HA  SER B  11      49.110  65.790  49.020  1.00  0.00           H
ATOM   4711  CB  SER B  11      50.190  66.220  47.180  1.00  0.00           C
ATOM   4712  HB1 SER B  11      50.990  65.560  47.580  1.00  0.00           H
ATOM   4713  HB2 SER B  11      50.420  67.240  47.550  1.00  0.00           H
ATOM   4714  OG  SER B  11      50.180  66.110  45.750  1.00  0.00           O
ATOM   4715  HG1 SER B  11      50.400  65.180  45.700  1.00  0.00           H
ATOM   4716  C   SER B  11      47.700  66.460  47.760  1.00  0.00           C
ATOM   4717  O   SER B  11      47.370  67.360  48.590  1.00  0.00           O
ATOM   4718  N   LYS B  12      47.010  66.270  46.630  1.00  0.00           N
ATOM   4719  HN  LYS B  12      47.260  65.550  45.980  1.00  0.00           H
ATOM   4720  CA  LYS B  12      45.870  67.040  46.230  1.00  0.00           C
ATOM   4721  HA  LYS B  12      46.000  67.990  46.740  1.00  0.00           H
ATOM   4722  CB  LYS B  12      45.790  67.290  44.690  1.00  0.00           C
ATOM   4723  HB1 LYS B  12      44.880  67.890  44.500  1.00  0.00           H
ATOM   4724  HB2 LYS B  12      45.690  66.380  44.050  1.00  0.00           H
ATOM   4725  CG  LYS B  12      46.920  68.230  44.110  1.00  0.00           C
ATOM   4726  HG1 LYS B  12      46.640  68.360  43.040  1.00  0.00           H
ATOM   4727  HG2 LYS B  12      47.850  67.640  44.240  1.00  0.00           H
ATOM   4728  CD  LYS B  12      47.110  69.630  44.700  1.00  0.00           C
ATOM   4729  HD1 LYS B  12      48.120  69.960  44.370  1.00  0.00           H
ATOM   4730  HD2 LYS B  12      47.190  69.510  45.800  1.00  0.00           H
ATOM   4731  CE  LYS B  12      45.990  70.720  44.300  1.00  0.00           C
ATOM   4732  HE1 LYS B  12      45.010  70.370  44.670  1.00  0.00           H
ATOM   4733  HE2 LYS B  12      45.880  70.790  43.200  1.00  0.00           H
ATOM   4734  NZ  LYS B  12      46.450  71.960  44.810  1.00  0.00           N
ATOM   4735  HZ1 LYS B  12      46.550  71.940  45.850  1.00  0.00           H
ATOM   4736  HZ2 LYS B  12      45.800  72.730  44.570  1.00  0.00           H
ATOM   4737  HZ3 LYS B  12      47.430  72.100  44.480  1.00  0.00           H
ATOM   4738  C   LYS B  12      44.600  66.590  46.920  1.00  0.00           C
ATOM   4739  O   LYS B  12      43.620  67.280  47.080  1.00  0.00           O
ATOM   4740  N   ILE B  13      44.560  65.260  47.260  1.00  0.00           N
ATOM   4741  HN  ILE B  13      45.330  64.640  47.110  1.00  0.00           H
ATOM   4742  CA  ILE B  13      43.350  64.630  47.770  1.00  0.00           C
ATOM   4743  HA  ILE B  13      42.540  65.030  47.170  1.00  0.00           H
ATOM   4744  CB  ILE B  13      43.470  63.120  47.750  1.00  0.00           C
ATOM   4745  HB  ILE B  13      44.090  62.580  48.500  1.00  0.00           H
ATOM   4746  CG2 ILE B  13      42.020  62.560  47.990  1.00  0.00           C
ATOM   4747 1HG2 ILE B  13      41.720  62.760  49.040  1.00  0.00           H
ATOM   4748 2HG2 ILE B  13      41.970  61.460  47.800  1.00  0.00           H
ATOM   4749 3HG2 ILE B  13      41.280  63.040  47.320  1.00  0.00           H
ATOM   4750  CG1 ILE B  13      44.000  62.790  46.340  1.00  0.00           C
ATOM   4751 1HG1 ILE B  13      43.940  61.690  46.210  1.00  0.00           H
ATOM   4752 2HG1 ILE B  13      45.080  62.980  46.170  1.00  0.00           H
ATOM   4753  CD  ILE B  13      43.220  63.300  45.140  1.00  0.00           C
ATOM   4754  HD1 ILE B  13      42.140  63.050  45.200  1.00  0.00           H
ATOM   4755  HD2 ILE B  13      43.480  62.750  44.210  1.00  0.00           H
ATOM   4756  HD3 ILE B  13      43.360  64.390  44.980  1.00  0.00           H
ATOM   4757  C   ILE B  13      43.110  65.110  49.210  1.00  0.00           C
ATOM   4758  O   ILE B  13      42.000  65.440  49.670  1.00  0.00           O
ATOM   4759  N   GLU B  14      44.240  65.070  49.990  1.00  0.00           N
ATOM   4760  HN  GLU B  14      45.160  64.850  49.690  1.00  0.00           H
ATOM   4761  CA  GLU B  14      44.250  65.430  51.440  1.00  0.00           C
ATOM   4762  HA  GLU B  14      43.820  64.560  51.900  1.00  0.00           H
ATOM   4763  CB  GLU B  14      45.650  65.620  51.950  1.00  0.00           C
ATOM   4764  HB1 GLU B  14      46.220  66.290  51.270  1.00  0.00           H
ATOM   4765  HB2 GLU B  14      46.210  64.670  51.810  1.00  0.00           H
ATOM   4766  CG  GLU B  14      45.760  66.310  53.320  1.00  0.00           C
ATOM   4767  HG1 GLU B  14      45.120  65.690  53.980  1.00  0.00           H
ATOM   4768  HG2 GLU B  14      45.520  67.390  53.330  1.00  0.00           H
ATOM   4769  CD  GLU B  14      47.170  66.160  53.880  1.00  0.00           C
ATOM   4770  OE1 GLU B  14      47.910  67.160  53.840  1.00  0.00           O
ATOM   4771  OE2 GLU B  14      47.640  65.040  54.320  1.00  0.00           O
ATOM   4772  C   GLU B  14      43.450  66.700  51.850  1.00  0.00           C
ATOM   4773  O   GLU B  14      42.660  66.640  52.840  1.00  0.00           O
ATOM   4774  N   PRO B  15      43.480  67.970  51.310  1.00  0.00           N
ATOM   4775  CD  PRO B  15      44.600  68.460  50.460  1.00  0.00           C
ATOM   4776  HD1 PRO B  15      44.910  67.700  49.720  1.00  0.00           H
ATOM   4777  HD2 PRO B  15      45.580  68.680  50.940  1.00  0.00           H
ATOM   4778  CA  PRO B  15      42.760  69.050  51.900  1.00  0.00           C
ATOM   4779  HA  PRO B  15      42.750  69.070  52.980  1.00  0.00           H
ATOM   4780  CB  PRO B  15      43.460  70.340  51.350  1.00  0.00           C
ATOM   4781  HB1 PRO B  15      44.330  70.480  52.030  1.00  0.00           H
ATOM   4782  HB2 PRO B  15      42.910  71.290  51.170  1.00  0.00           H
ATOM   4783  CG  PRO B  15      44.080  69.830  50.070  1.00  0.00           C
ATOM   4784  HG1 PRO B  15      43.390  69.840  49.200  1.00  0.00           H
ATOM   4785  HG2 PRO B  15      44.960  70.410  49.700  1.00  0.00           H
ATOM   4786  C   PRO B  15      41.280  68.930  51.530  1.00  0.00           C
ATOM   4787  O   PRO B  15      40.540  69.610  52.230  1.00  0.00           O
ATOM   4788  N   CYS B  16      40.780  68.090  50.570  1.00  0.00           N
ATOM   4789  HN  CYS B  16      41.430  67.470  50.120  1.00  0.00           H
ATOM   4790  CA  CYS B  16      39.510  68.110  49.960  1.00  0.00           C
ATOM   4791  HA  CYS B  16      39.220  69.140  49.820  1.00  0.00           H
ATOM   4792  CB  CYS B  16      39.440  67.560  48.560  1.00  0.00           C
ATOM   4793  HB1 CYS B  16      38.400  67.840  48.280  1.00  0.00           H
ATOM   4794  HB2 CYS B  16      39.620  66.470  48.550  1.00  0.00           H
ATOM   4795  SG  CYS B  16      40.430  68.670  47.520  1.00  0.00           S
ATOM   4796  HG1 CYS B  16      41.620  68.300  47.980  1.00  0.00           H
ATOM   4797  C   CYS B  16      38.500  67.560  50.870  1.00  0.00           C
ATOM   4798  O   CYS B  16      37.280  67.710  50.690  1.00  0.00           O
ATOM   4799  N   ILE B  17      38.990  66.720  51.760  1.00  0.00           N
ATOM   4800  HN  ILE B  17      39.960  66.510  51.760  1.00  0.00           H
ATOM   4801  CA  ILE B  17      38.250  66.010  52.740  1.00  0.00           C
ATOM   4802  HA  ILE B  17      37.390  65.590  52.250  1.00  0.00           H
ATOM   4803  CB  ILE B  17      38.960  64.870  53.300  1.00  0.00           C
ATOM   4804  HB  ILE B  17      39.940  65.190  53.710  1.00  0.00           H
ATOM   4805  CG2 ILE B  17      38.140  64.170  54.460  1.00  0.00           C
ATOM   4806 1HG2 ILE B  17      37.080  63.900  54.230  1.00  0.00           H
ATOM   4807 2HG2 ILE B  17      38.250  64.690  55.430  1.00  0.00           H
ATOM   4808 3HG2 ILE B  17      38.650  63.180  54.560  1.00  0.00           H
ATOM   4809  CG1 ILE B  17      39.450  63.840  52.210  1.00  0.00           C
ATOM   4810 1HG1 ILE B  17      39.760  62.920  52.740  1.00  0.00           H
ATOM   4811 2HG1 ILE B  17      40.310  64.200  51.600  1.00  0.00           H
ATOM   4812  CD  ILE B  17      38.320  63.410  51.210  1.00  0.00           C
ATOM   4813  HD1 ILE B  17      38.260  64.090  50.340  1.00  0.00           H
ATOM   4814  HD2 ILE B  17      37.360  63.250  51.740  1.00  0.00           H
ATOM   4815  HD3 ILE B  17      38.530  62.390  50.830  1.00  0.00           H
ATOM   4816  C   ILE B  17      37.820  66.970  53.890  1.00  0.00           C
ATOM   4817  O   ILE B  17      38.620  67.560  54.570  1.00  0.00           O
ATOM   4818  N   VAL B  18      36.430  67.170  54.010  1.00  0.00           N
ATOM   4819  HN  VAL B  18      35.850  66.550  53.490  1.00  0.00           H
ATOM   4820  CA  VAL B  18      35.710  68.140  54.820  1.00  0.00           C
ATOM   4821  HA  VAL B  18      36.510  68.650  55.330  1.00  0.00           H
ATOM   4822  CB  VAL B  18      34.900  69.290  54.110  1.00  0.00           C
ATOM   4823  HB  VAL B  18      34.510  69.940  54.920  1.00  0.00           H
ATOM   4824  CG1 VAL B  18      36.010  70.090  53.270  1.00  0.00           C
ATOM   4825 1HG1 VAL B  18      36.490  69.380  52.560  1.00  0.00           H
ATOM   4826 2HG1 VAL B  18      36.820  70.490  53.910  1.00  0.00           H
ATOM   4827 3HG1 VAL B  18      35.540  71.000  52.840  1.00  0.00           H
ATOM   4828  CG2 VAL B  18      33.630  68.700  53.320  1.00  0.00           C
ATOM   4829 1HG2 VAL B  18      33.950  68.330  52.320  1.00  0.00           H
ATOM   4830 2HG2 VAL B  18      32.830  69.470  53.150  1.00  0.00           H
ATOM   4831 3HG2 VAL B  18      33.100  67.890  53.870  1.00  0.00           H
ATOM   4832  C   VAL B  18      34.800  67.470  55.870  1.00  0.00           C
ATOM   4833  O   VAL B  18      34.490  66.300  55.710  1.00  0.00           O
ATOM   4834  N   SER B  19      34.450  68.220  56.940  1.00  0.00           N
ATOM   4835  HN  SER B  19      34.650  69.190  57.010  1.00  0.00           H
ATOM   4836  CA  SER B  19      33.680  67.580  57.980  1.00  0.00           C
ATOM   4837  HA  SER B  19      33.600  66.510  57.860  1.00  0.00           H
ATOM   4838  CB  SER B  19      34.290  67.880  59.400  1.00  0.00           C
ATOM   4839  HB1 SER B  19      34.450  68.940  59.700  1.00  0.00           H
ATOM   4840  HB2 SER B  19      35.340  67.500  59.350  1.00  0.00           H
ATOM   4841  OG  SER B  19      33.680  67.190  60.490  1.00  0.00           O
ATOM   4842  HG1 SER B  19      34.050  66.300  60.500  1.00  0.00           H
ATOM   4843  C   SER B  19      32.260  68.100  57.940  1.00  0.00           C
ATOM   4844  O   SER B  19      31.990  69.270  58.210  1.00  0.00           O
ATOM   4845  N   VAL B  20      31.330  67.140  57.770  1.00  0.00           N
ATOM   4846  HN  VAL B  20      31.460  66.150  57.780  1.00  0.00           H
ATOM   4847  CA  VAL B  20      29.970  67.510  57.650  1.00  0.00           C
ATOM   4848  HA  VAL B  20      29.940  68.590  57.720  1.00  0.00           H
ATOM   4849  CB  VAL B  20      29.210  67.060  56.350  1.00  0.00           C
ATOM   4850  HB  VAL B  20      29.120  65.960  56.250  1.00  0.00           H
ATOM   4851  CG1 VAL B  20      27.760  67.730  56.300  1.00  0.00           C
ATOM   4852 1HG1 VAL B  20      27.480  67.770  55.230  1.00  0.00           H
ATOM   4853 2HG1 VAL B  20      27.930  68.780  56.620  1.00  0.00           H
ATOM   4854 3HG1 VAL B  20      26.970  67.190  56.870  1.00  0.00           H
ATOM   4855  CG2 VAL B  20      30.090  67.550  55.210  1.00  0.00           C
ATOM   4856 1HG2 VAL B  20      31.140  67.240  55.370  1.00  0.00           H
ATOM   4857 2HG2 VAL B  20      30.100  68.660  55.150  1.00  0.00           H
ATOM   4858 3HG2 VAL B  20      29.720  67.230  54.210  1.00  0.00           H
ATOM   4859  C   VAL B  20      29.120  66.930  58.750  1.00  0.00           C
ATOM   4860  O   VAL B  20      29.060  65.690  58.840  1.00  0.00           O
ATOM   4861  N   THR B  21      28.490  67.780  59.500  1.00  0.00           N
ATOM   4862  HN  THR B  21      28.460  68.760  59.280  1.00  0.00           H
ATOM   4863  CA  THR B  21      27.590  67.270  60.530  1.00  0.00           C
ATOM   4864  HA  THR B  21      27.090  66.370  60.190  1.00  0.00           H
ATOM   4865  CB  THR B  21      28.240  67.100  61.870  1.00  0.00           C
ATOM   4866  HB  THR B  21      29.160  66.490  61.690  1.00  0.00           H
ATOM   4867  OG1 THR B  21      27.500  66.530  62.930  1.00  0.00           O
ATOM   4868  HG1 THR B  21      27.100  65.800  62.450  1.00  0.00           H
ATOM   4869  CG2 THR B  21      28.720  68.460  62.400  1.00  0.00           C
ATOM   4870 1HG2 THR B  21      27.840  69.060  62.710  1.00  0.00           H
ATOM   4871 2HG2 THR B  21      29.370  68.930  61.630  1.00  0.00           H
ATOM   4872 3HG2 THR B  21      29.340  68.310  63.310  1.00  0.00           H
ATOM   4873  C   THR B  21      26.310  68.080  60.640  1.00  0.00           C
ATOM   4874  O   THR B  21      26.220  69.230  60.240  1.00  0.00           O
ATOM   4875  N   TYR B  22      25.300  67.400  61.210  1.00  0.00           N
ATOM   4876  HN  TYR B  22      25.440  66.450  61.500  1.00  0.00           H
ATOM   4877  CA  TYR B  22      24.060  67.980  61.530  1.00  0.00           C
ATOM   4878  HA  TYR B  22      24.200  68.960  61.970  1.00  0.00           H
ATOM   4879  CB  TYR B  22      23.150  68.160  60.230  1.00  0.00           C
ATOM   4880  HB1 TYR B  22      23.350  67.320  59.520  1.00  0.00           H
ATOM   4881  HB2 TYR B  22      23.450  69.130  59.790  1.00  0.00           H
ATOM   4882  CG  TYR B  22      21.670  68.140  60.600  1.00  0.00           C
ATOM   4883  CD1 TYR B  22      21.070  69.150  61.290  1.00  0.00           C
ATOM   4884  HD1 TYR B  22      21.710  70.000  61.460  1.00  0.00           H
ATOM   4885  CE1 TYR B  22      19.670  69.030  61.630  1.00  0.00           C
ATOM   4886  HE1 TYR B  22      19.240  69.920  62.060  1.00  0.00           H
ATOM   4887  CZ  TYR B  22      19.020  67.810  61.490  1.00  0.00           C
ATOM   4888  OH  TYR B  22      17.780  67.390  61.990  1.00  0.00           O
ATOM   4889  HH  TYR B  22      17.630  67.810  62.840  1.00  0.00           H
ATOM   4890  CD2 TYR B  22      20.910  66.940  60.360  1.00  0.00           C
ATOM   4891  HD2 TYR B  22      21.240  66.050  59.840  1.00  0.00           H
ATOM   4892  CE2 TYR B  22      19.650  66.710  60.890  1.00  0.00           C
ATOM   4893  HE2 TYR B  22      19.080  65.800  60.850  1.00  0.00           H
ATOM   4894  C   TYR B  22      23.520  66.970  62.600  1.00  0.00           C
ATOM   4895  O   TYR B  22      23.650  65.760  62.400  1.00  0.00           O
ATOM   4896  N   GLY B  23      22.710  67.550  63.590  1.00  0.00           N
ATOM   4897  HN  GLY B  23      22.690  68.540  63.590  1.00  0.00           H
ATOM   4898  CA  GLY B  23      22.210  66.770  64.730  1.00  0.00           C
ATOM   4899  HA1 GLY B  23      21.540  65.990  64.390  1.00  0.00           H
ATOM   4900  HA2 GLY B  23      21.840  67.500  65.440  1.00  0.00           H
ATOM   4901  C   GLY B  23      23.340  66.060  65.430  1.00  0.00           C
ATOM   4902  O   GLY B  23      24.300  66.630  65.950  1.00  0.00           O
ATOM   4903  N   SER B  24      23.250  64.710  65.570  1.00  0.00           N
ATOM   4904  HN  SER B  24      22.530  64.220  65.080  1.00  0.00           H
ATOM   4905  CA  SER B  24      24.220  63.930  66.330  1.00  0.00           C
ATOM   4906  HA  SER B  24      24.930  64.560  66.850  1.00  0.00           H
ATOM   4907  CB  SER B  24      23.570  62.900  67.380  1.00  0.00           C
ATOM   4908  HB1 SER B  24      24.340  62.560  68.110  1.00  0.00           H
ATOM   4909  HB2 SER B  24      23.090  62.020  66.910  1.00  0.00           H
ATOM   4910  OG  SER B  24      22.630  63.540  68.250  1.00  0.00           O
ATOM   4911  HG1 SER B  24      21.820  63.600  67.740  1.00  0.00           H
ATOM   4912  C   SER B  24      25.180  63.180  65.460  1.00  0.00           C
ATOM   4913  O   SER B  24      25.970  62.390  66.060  1.00  0.00           O
ATOM   4914  N   MET B  25      25.180  63.340  64.170  1.00  0.00           N
ATOM   4915  HN  MET B  25      24.600  64.060  63.800  1.00  0.00           H
ATOM   4916  CA  MET B  25      25.840  62.600  63.110  1.00  0.00           C
ATOM   4917  HA  MET B  25      26.270  61.700  63.510  1.00  0.00           H
ATOM   4918  CB  MET B  25      24.900  62.160  61.960  1.00  0.00           C
ATOM   4919  HB1 MET B  25      25.570  61.590  61.280  1.00  0.00           H
ATOM   4920  HB2 MET B  25      24.430  62.990  61.390  1.00  0.00           H
ATOM   4921  CG  MET B  25      23.820  61.150  62.330  1.00  0.00           C
ATOM   4922  HG1 MET B  25      24.390  60.260  62.690  1.00  0.00           H
ATOM   4923  HG2 MET B  25      23.300  60.840  61.400  1.00  0.00           H
ATOM   4924  SD  MET B  25      22.610  61.600  63.560  1.00  0.00           S
ATOM   4925  CE  MET B  25      21.640  62.670  62.510  1.00  0.00           C
ATOM   4926  HE1 MET B  25      20.780  63.160  63.020  1.00  0.00           H
ATOM   4927  HE2 MET B  25      21.150  62.130  61.670  1.00  0.00           H
ATOM   4928  HE3 MET B  25      22.300  63.490  62.150  1.00  0.00           H
ATOM   4929  C   MET B  25      26.900  63.440  62.380  1.00  0.00           C
ATOM   4930  O   MET B  25      26.560  64.200  61.520  1.00  0.00           O
ATOM   4931  N   THR B  26      28.130  63.070  62.700  1.00  0.00           N
ATOM   4932  HN  THR B  26      28.300  62.430  63.440  1.00  0.00           H
ATOM   4933  CA  THR B  26      29.340  63.610  61.960  1.00  0.00           C
ATOM   4934  HA  THR B  26      29.060  64.500  61.400  1.00  0.00           H
ATOM   4935  CB  THR B  26      30.540  63.950  62.760  1.00  0.00           C
ATOM   4936  HB  THR B  26      31.000  63.040  63.180  1.00  0.00           H
ATOM   4937  OG1 THR B  26      30.240  64.820  63.870  1.00  0.00           O
ATOM   4938  HG1 THR B  26      30.110  64.140  64.540  1.00  0.00           H
ATOM   4939  CG2 THR B  26      31.520  64.620  61.800  1.00  0.00           C
ATOM   4940 1HG2 THR B  26      31.850  64.090  60.890  1.00  0.00           H
ATOM   4941 2HG2 THR B  26      32.410  64.970  62.370  1.00  0.00           H
ATOM   4942 3HG2 THR B  26      31.050  65.560  61.430  1.00  0.00           H
ATOM   4943  C   THR B  26      29.730  62.640  60.950  1.00  0.00           C
ATOM   4944  O   THR B  26      30.240  61.580  61.300  1.00  0.00           O
ATOM   4945  N   LEU B  27      29.680  62.950  59.650  1.00  0.00           N
ATOM   4946  HN  LEU B  27      29.260  63.840  59.450  1.00  0.00           H
ATOM   4947  CA  LEU B  27      30.300  62.160  58.610  1.00  0.00           C
ATOM   4948  HA  LEU B  27      30.800  61.250  58.920  1.00  0.00           H
ATOM   4949  CB  LEU B  27      29.360  61.720  57.460  1.00  0.00           C
ATOM   4950  HB1 LEU B  27      29.780  60.840  56.940  1.00  0.00           H
ATOM   4951  HB2 LEU B  27      29.200  62.510  56.690  1.00  0.00           H
ATOM   4952  CG  LEU B  27      27.990  61.170  57.920  1.00  0.00           C
ATOM   4953  HG  LEU B  27      27.440  62.010  58.380  1.00  0.00           H
ATOM   4954  CD1 LEU B  27      27.070  60.570  56.840  1.00  0.00           C
ATOM   4955 1HD1 LEU B  27      26.990  61.470  56.190  1.00  0.00           H
ATOM   4956 2HD1 LEU B  27      26.090  60.220  57.230  1.00  0.00           H
ATOM   4957 3HD1 LEU B  27      27.670  59.810  56.290  1.00  0.00           H
ATOM   4958  CD2 LEU B  27      28.150  60.020  58.960  1.00  0.00           C
ATOM   4959 1HD2 LEU B  27      27.200  59.460  59.080  1.00  0.00           H
ATOM   4960 2HD2 LEU B  27      28.430  60.520  59.910  1.00  0.00           H
ATOM   4961 3HD2 LEU B  27      28.980  59.380  58.600  1.00  0.00           H
ATOM   4962  C   LEU B  27      31.440  62.910  57.860  1.00  0.00           C
ATOM   4963  O   LEU B  27      31.750  64.080  58.000  1.00  0.00           O
ATOM   4964  N   ASN B  28      32.070  62.180  56.970  1.00  0.00           N
ATOM   4965  HN  ASN B  28      31.780  61.240  56.800  1.00  0.00           H
ATOM   4966  CA  ASN B  28      33.070  62.780  56.010  1.00  0.00           C
ATOM   4967  HA  ASN B  28      33.610  63.520  56.590  1.00  0.00           H
ATOM   4968  CB  ASN B  28      34.050  61.770  55.540  1.00  0.00           C
ATOM   4969  HB1 ASN B  28      34.880  62.150  54.920  1.00  0.00           H
ATOM   4970  HB2 ASN B  28      33.550  60.960  54.980  1.00  0.00           H
ATOM   4971  CG  ASN B  28      34.780  61.060  56.760  1.00  0.00           C
ATOM   4972  OD1 ASN B  28      35.770  61.430  57.290  1.00  0.00           O
ATOM   4973  ND2 ASN B  28      34.090  59.920  57.170  1.00  0.00           N
ATOM   4974 1HD2 ASN B  28      34.510  59.390  57.910  1.00  0.00           H
ATOM   4975 2HD2 ASN B  28      33.210  59.580  56.840  1.00  0.00           H
ATOM   4976  C   ASN B  28      32.300  63.370  54.820  1.00  0.00           C
ATOM   4977  O   ASN B  28      31.340  62.770  54.280  1.00  0.00           O
ATOM   4978  N   GLY B  29      32.800  64.530  54.430  1.00  0.00           N
ATOM   4979  HN  GLY B  29      33.550  64.910  54.960  1.00  0.00           H
ATOM   4980  CA  GLY B  29      32.480  65.050  53.140  1.00  0.00           C
ATOM   4981  HA1 GLY B  29      32.090  66.050  53.280  1.00  0.00           H
ATOM   4982  HA2 GLY B  29      31.700  64.490  52.650  1.00  0.00           H
ATOM   4983  C   GLY B  29      33.660  65.280  52.310  1.00  0.00           C
ATOM   4984  O   GLY B  29      34.830  65.220  52.780  1.00  0.00           O
ATOM   4985  N   LEU B  30      33.430  65.610  51.010  1.00  0.00           N
ATOM   4986  HN  LEU B  30      32.480  65.740  50.760  1.00  0.00           H
ATOM   4987  CA  LEU B  30      34.420  65.900  49.980  1.00  0.00           C
ATOM   4988  HA  LEU B  30      35.430  65.990  50.360  1.00  0.00           H
ATOM   4989  CB  LEU B  30      34.550  64.650  49.010  1.00  0.00           C
ATOM   4990  HB1 LEU B  30      33.580  64.140  48.870  1.00  0.00           H
ATOM   4991  HB2 LEU B  30      35.080  63.840  49.570  1.00  0.00           H
ATOM   4992  CG  LEU B  30      35.260  64.900  47.660  1.00  0.00           C
ATOM   4993  HG  LEU B  30      34.740  65.680  47.060  1.00  0.00           H
ATOM   4994  CD1 LEU B  30      36.720  65.290  47.730  1.00  0.00           C
ATOM   4995 1HD1 LEU B  30      37.370  64.390  47.740  1.00  0.00           H
ATOM   4996 2HD1 LEU B  30      36.920  65.870  48.660  1.00  0.00           H
ATOM   4997 3HD1 LEU B  30      36.950  66.030  46.950  1.00  0.00           H
ATOM   4998  CD2 LEU B  30      35.000  63.650  46.750  1.00  0.00           C
ATOM   4999 1HD2 LEU B  30      35.400  63.800  45.730  1.00  0.00           H
ATOM   5000 2HD2 LEU B  30      33.910  63.440  46.710  1.00  0.00           H
ATOM   5001 3HD2 LEU B  30      35.520  62.750  47.140  1.00  0.00           H
ATOM   5002  C   LEU B  30      34.100  67.180  49.150  1.00  0.00           C
ATOM   5003  O   LEU B  30      33.050  67.350  48.570  1.00  0.00           O
ATOM   5004  N   TRP B  31      35.140  68.090  49.220  1.00  0.00           N
ATOM   5005  HN  TRP B  31      36.050  67.890  49.570  1.00  0.00           H
ATOM   5006  CA  TRP B  31      34.890  69.480  48.820  1.00  0.00           C
ATOM   5007  HA  TRP B  31      33.840  69.680  48.690  1.00  0.00           H
ATOM   5008  CB  TRP B  31      35.330  70.490  49.940  1.00  0.00           C
ATOM   5009  HB1 TRP B  31      36.420  70.340  50.100  1.00  0.00           H
ATOM   5010  HB2 TRP B  31      34.860  70.180  50.900  1.00  0.00           H
ATOM   5011  CG  TRP B  31      35.030  71.940  49.720  1.00  0.00           C
ATOM   5012  CD1 TRP B  31      34.020  72.610  49.050  1.00  0.00           C
ATOM   5013  HD1 TRP B  31      33.210  72.070  48.610  1.00  0.00           H
ATOM   5014  NE1 TRP B  31      34.130  73.950  49.170  1.00  0.00           N
ATOM   5015  HE1 TRP B  31      33.630  74.680  48.750  1.00  0.00           H
ATOM   5016  CE2 TRP B  31      35.230  74.240  49.900  1.00  0.00           C
ATOM   5017  CD2 TRP B  31      35.870  73.010  50.260  1.00  0.00           C
ATOM   5018  CE3 TRP B  31      37.010  73.040  50.950  1.00  0.00           C
ATOM   5019  HE3 TRP B  31      37.510  72.140  51.280  1.00  0.00           H
ATOM   5020  CZ3 TRP B  31      37.650  74.220  51.280  1.00  0.00           C
ATOM   5021  HZ3 TRP B  31      38.550  74.170  51.870  1.00  0.00           H
ATOM   5022  CZ2 TRP B  31      35.850  75.410  50.120  1.00  0.00           C
ATOM   5023  HZ2 TRP B  31      35.320  76.310  49.810  1.00  0.00           H
ATOM   5024  CH2 TRP B  31      37.100  75.430  50.870  1.00  0.00           C
ATOM   5025  HH2 TRP B  31      37.530  76.390  51.110  1.00  0.00           H
ATOM   5026  C   TRP B  31      35.670  69.670  47.550  1.00  0.00           C
ATOM   5027  O   TRP B  31      36.900  69.810  47.510  1.00  0.00           O
ATOM   5028  N   LEU B  32      34.870  69.660  46.480  1.00  0.00           N
ATOM   5029  HN  LEU B  32      33.900  69.510  46.600  1.00  0.00           H
ATOM   5030  CA  LEU B  32      35.380  69.930  45.100  1.00  0.00           C
ATOM   5031  HA  LEU B  32      36.450  70.050  45.170  1.00  0.00           H
ATOM   5032  CB  LEU B  32      35.250  68.670  44.110  1.00  0.00           C
ATOM   5033  HB1 LEU B  32      35.740  68.900  43.140  1.00  0.00           H
ATOM   5034  HB2 LEU B  32      34.190  68.420  43.870  1.00  0.00           H
ATOM   5035  CG  LEU B  32      35.910  67.340  44.700  1.00  0.00           C
ATOM   5036  HG  LEU B  32      35.400  67.170  45.670  1.00  0.00           H
ATOM   5037  CD1 LEU B  32      35.530  66.140  43.790  1.00  0.00           C
ATOM   5038 1HD1 LEU B  32      34.450  66.020  43.600  1.00  0.00           H
ATOM   5039 2HD1 LEU B  32      36.080  65.260  44.190  1.00  0.00           H
ATOM   5040 3HD1 LEU B  32      35.940  66.490  42.820  1.00  0.00           H
ATOM   5041  CD2 LEU B  32      37.460  67.510  44.690  1.00  0.00           C
ATOM   5042 1HD2 LEU B  32      37.700  67.870  43.670  1.00  0.00           H
ATOM   5043 2HD2 LEU B  32      37.940  66.530  44.870  1.00  0.00           H
ATOM   5044 3HD2 LEU B  32      37.850  68.260  45.410  1.00  0.00           H
ATOM   5045  C   LEU B  32      34.690  71.130  44.500  1.00  0.00           C
ATOM   5046  O   LEU B  32      33.510  71.120  44.120  1.00  0.00           O
ATOM   5047  N   ASP B  33      35.460  72.240  44.420  1.00  0.00           N
ATOM   5048  HN  ASP B  33      36.440  72.210  44.640  1.00  0.00           H
ATOM   5049  CA  ASP B  33      35.100  73.600  43.970  1.00  0.00           C
ATOM   5050  HA  ASP B  33      36.000  74.150  44.180  1.00  0.00           H
ATOM   5051  CB  ASP B  33      34.680  73.660  42.400  1.00  0.00           C
ATOM   5052  HB1 ASP B  33      34.620  74.730  42.090  1.00  0.00           H
ATOM   5053  HB2 ASP B  33      33.660  73.260  42.210  1.00  0.00           H
ATOM   5054  CG  ASP B  33      35.790  73.030  41.520  1.00  0.00           C
ATOM   5055  OD1 ASP B  33      36.980  73.430  41.760  1.00  0.00           O
ATOM   5056  OD2 ASP B  33      35.450  72.300  40.560  1.00  0.00           O
ATOM   5057  C   ASP B  33      34.060  74.160  44.910  1.00  0.00           C
ATOM   5058  O   ASP B  33      34.340  74.480  46.070  1.00  0.00           O
ATOM   5059  N   ASP B  34      32.860  74.420  44.460  1.00  0.00           N
ATOM   5060  HN  ASP B  34      32.610  74.330  43.500  1.00  0.00           H
[truncated: 330,706 more chars]
