# Supplementary material for: Structural and functional characterization of NEMO cleavage by SARS-CoV-2 3CLpro
Source: Nat Commun. 2022 Sep 8;13:5285. doi: 10.1038/s41467-022-32922-9 (PMC9453703; doi:10.1038/s41467-022-32922-9)
Supplement: Supplementary file 4 — Supplementary Data 1 [file 41467_2022_32922_MOESM4_ESM.zip › supp_files/MDML_snapshots/HKU1/rmsd.dat]

rmsd
hku1_simA_132800.pdb hku1_simA_132800.pdb 0.000000
hku1_simA_132800.pdb hku1_simA_83200.pdb 1.140421
hku1_simA_132800.pdb hku1_simA_84400.pdb 1.167927
hku1_simA_132800.pdb hku1_simC_83600.pdb 1.187224
hku1_simA_132800.pdb hku1_simD_57200.pdb 1.172415
hku1_simA_132800.pdb hku1_simE_68400.pdb 1.175889
hku1_simA_2000.pdb hku1_simA_2000.pdb 0.000000
hku1_simA_2000.pdb hku1_simA_202400.pdb 1.150739
hku1_simA_2000.pdb hku1_simA_83200.pdb 1.079090
hku1_simA_2000.pdb hku1_simA_84400.pdb 1.095861
hku1_simA_2000.pdb hku1_simB_170400.pdb 1.179318
hku1_simA_2000.pdb hku1_simB_2000.pdb 1.109486
hku1_simA_2000.pdb hku1_simB_24400.pdb 1.199310
hku1_simA_2000.pdb hku1_simC_114000.pdb 1.110996
hku1_simA_2000.pdb hku1_simC_115600.pdb 0.975724
hku1_simA_2000.pdb hku1_simC_142000.pdb 1.199104
hku1_simA_2000.pdb hku1_simC_52400.pdb 1.098498
hku1_simA_2000.pdb hku1_simD_57200.pdb 0.959491
hku1_simA_2000.pdb hku1_simE_219200.pdb 1.160801
hku1_simA_202400.pdb hku1_simA_2000.pdb 1.174236
hku1_simA_202400.pdb hku1_simA_202400.pdb 0.000000
hku1_simA_202400.pdb hku1_simA_83200.pdb 1.149010
hku1_simA_202400.pdb hku1_simB_170400.pdb 1.031136
hku1_simA_202400.pdb hku1_simB_24400.pdb 0.983561
hku1_simA_202400.pdb hku1_simB_26800.pdb 1.101804
hku1_simA_202400.pdb hku1_simC_114000.pdb 1.147739
hku1_simA_202400.pdb hku1_simC_115600.pdb 1.129167
hku1_simA_202400.pdb hku1_simC_16000.pdb 1.142723
hku1_simA_202400.pdb hku1_simC_52400.pdb 1.081754
hku1_simA_202400.pdb hku1_simC_76400.pdb 1.151472
hku1_simA_202400.pdb hku1_simE_217200.pdb 1.164207
hku1_simA_202400.pdb hku1_simE_219200.pdb 0.925904
hku1_simA_214000.pdb hku1_simA_214000.pdb 0.000000
hku1_simA_214000.pdb hku1_simA_215600.pdb 1.095965
hku1_simA_214000.pdb hku1_simA_84400.pdb 1.176314
hku1_simA_215600.pdb hku1_simA_202400.pdb 1.188914
hku1_simA_215600.pdb hku1_simA_214000.pdb 1.065692
hku1_simA_215600.pdb hku1_simA_215600.pdb 0.000000
hku1_simA_215600.pdb hku1_simA_83200.pdb 1.167170
hku1_simA_215600.pdb hku1_simC_115600.pdb 1.158063
hku1_simA_215600.pdb hku1_simE_68400.pdb 1.192007
hku1_simA_83200.pdb hku1_simA_132800.pdb 1.135866
hku1_simA_83200.pdb hku1_simA_2000.pdb 1.085175
hku1_simA_83200.pdb hku1_simA_202400.pdb 1.143933
hku1_simA_83200.pdb hku1_simA_215600.pdb 1.168156
hku1_simA_83200.pdb hku1_simA_83200.pdb 0.000000
hku1_simA_83200.pdb hku1_simA_84400.pdb 1.171574
hku1_simA_83200.pdb hku1_simB_128000.pdb 1.190608
hku1_simA_83200.pdb hku1_simB_24400.pdb 1.127267
hku1_simA_83200.pdb hku1_simC_115600.pdb 1.091127
hku1_simA_83200.pdb hku1_simD_57200.pdb 1.123591
hku1_simA_83200.pdb hku1_simE_219200.pdb 1.168209
hku1_simA_83200.pdb hku1_simE_47200.pdb 1.152589
hku1_simA_84400.pdb hku1_simA_132800.pdb 1.166568
hku1_simA_84400.pdb hku1_simA_2000.pdb 1.097799
hku1_simA_84400.pdb hku1_simA_214000.pdb 1.177103
hku1_simA_84400.pdb hku1_simA_83200.pdb 1.174433
hku1_simA_84400.pdb hku1_simA_84400.pdb 0.000000
hku1_simA_84400.pdb hku1_simB_112800.pdb 1.128076
hku1_simA_84400.pdb hku1_simB_24400.pdb 1.171835
hku1_simA_84400.pdb hku1_simC_114000.pdb 1.023308
hku1_simA_84400.pdb hku1_simC_115600.pdb 1.062539
hku1_simA_84400.pdb hku1_simC_16000.pdb 1.180821
hku1_simA_84400.pdb hku1_simE_68400.pdb 1.182005
hku1_simB_112800.pdb hku1_simA_83200.pdb 1.171966
hku1_simB_112800.pdb hku1_simA_84400.pdb 1.164822
hku1_simB_112800.pdb hku1_simB_112800.pdb 0.000000
hku1_simB_112800.pdb hku1_simB_170400.pdb 1.116816
hku1_simB_112800.pdb hku1_simB_24400.pdb 1.183243
hku1_simB_112800.pdb hku1_simC_18400.pdb 1.184405
hku1_simB_128000.pdb hku1_simA_83200.pdb 1.161361
hku1_simB_128000.pdb hku1_simB_128000.pdb 0.000000
hku1_simB_128000.pdb hku1_simB_24400.pdb 1.145841
hku1_simB_128000.pdb hku1_simB_26800.pdb 1.140454
hku1_simB_128000.pdb hku1_simC_115600.pdb 1.195830
hku1_simB_170400.pdb hku1_simA_202400.pdb 1.026923
hku1_simB_170400.pdb hku1_simA_84400.pdb 1.196781
hku1_simB_170400.pdb hku1_simB_112800.pdb 1.147414
hku1_simB_170400.pdb hku1_simB_170400.pdb 0.000000
hku1_simB_170400.pdb hku1_simB_24400.pdb 1.017583
hku1_simB_170400.pdb hku1_simC_114000.pdb 1.180302
hku1_simB_170400.pdb hku1_simC_115600.pdb 1.167672
hku1_simB_170400.pdb hku1_simC_52400.pdb 1.122894
hku1_simB_170400.pdb hku1_simE_219200.pdb 1.158683
hku1_simB_2000.pdb hku1_simA_2000.pdb 1.109508
hku1_simB_2000.pdb hku1_simB_2000.pdb 0.000000
hku1_simB_2000.pdb hku1_simD_57200.pdb 1.177348
hku1_simB_24400.pdb hku1_simA_2000.pdb 1.197643
hku1_simB_24400.pdb hku1_simA_202400.pdb 0.981433
hku1_simB_24400.pdb hku1_simA_83200.pdb 1.127231
hku1_simB_24400.pdb hku1_simB_112800.pdb 1.183204
hku1_simB_24400.pdb hku1_simB_128000.pdb 1.136914
hku1_simB_24400.pdb hku1_simB_170400.pdb 1.055637
hku1_simB_24400.pdb hku1_simB_24400.pdb 0.000000
hku1_simB_24400.pdb hku1_simB_26800.pdb 0.979700
hku1_simB_24400.pdb hku1_simC_114000.pdb 1.178828
hku1_simB_24400.pdb hku1_simC_16000.pdb 1.085897
hku1_simB_24400.pdb hku1_simC_52400.pdb 1.004596
hku1_simB_24400.pdb hku1_simC_76400.pdb 1.125848
hku1_simB_24400.pdb hku1_simD_57200.pdb 1.169302
hku1_simB_24400.pdb hku1_simE_175200.pdb 1.124991
hku1_simB_24400.pdb hku1_simE_219200.pdb 0.939395
hku1_simB_24400.pdb hku1_simE_68400.pdb 1.191928
hku1_simB_26800.pdb hku1_simA_202400.pdb 1.103649
hku1_simB_26800.pdb hku1_simB_128000.pdb 1.179328
hku1_simB_26800.pdb hku1_simB_24400.pdb 0.979377
hku1_simB_26800.pdb hku1_simB_26800.pdb 0.000000
hku1_simB_26800.pdb hku1_simC_114000.pdb 1.108906
hku1_simB_26800.pdb hku1_simC_52400.pdb 1.174679
hku1_simB_26800.pdb hku1_simC_76400.pdb 1.160927
hku1_simB_26800.pdb hku1_simE_219200.pdb 1.054925
hku1_simB_26800.pdb hku1_simE_68400.pdb 1.114709
hku1_simC_114000.pdb hku1_simA_2000.pdb 1.111626
hku1_simC_114000.pdb hku1_simA_202400.pdb 1.147263
hku1_simC_114000.pdb hku1_simA_83200.pdb 1.186719
hku1_simC_114000.pdb hku1_simA_84400.pdb 1.019730
hku1_simC_114000.pdb hku1_simB_170400.pdb 1.153029
hku1_simC_114000.pdb hku1_simB_24400.pdb 1.147400
hku1_simC_114000.pdb hku1_simB_26800.pdb 1.042853
hku1_simC_114000.pdb hku1_simC_114000.pdb 0.000000
hku1_simC_114000.pdb hku1_simC_115600.pdb 0.911224
hku1_simC_115600.pdb hku1_simA_2000.pdb 0.975843
hku1_simC_115600.pdb hku1_simA_202400.pdb 1.112283
hku1_simC_115600.pdb hku1_simA_215600.pdb 1.158374
hku1_simC_115600.pdb hku1_simA_83200.pdb 1.082556
hku1_simC_115600.pdb hku1_simA_84400.pdb 1.064439
hku1_simC_115600.pdb hku1_simB_170400.pdb 1.164599
hku1_simC_115600.pdb hku1_simC_114000.pdb 0.911316
hku1_simC_115600.pdb hku1_simC_115600.pdb 0.000000
hku1_simC_115600.pdb hku1_simD_57200.pdb 1.056529
hku1_simC_142000.pdb hku1_simC_142000.pdb 0.000000
hku1_simC_142000.pdb hku1_simD_57200.pdb 1.150623
hku1_simC_16000.pdb hku1_simA_202400.pdb 1.144073
hku1_simC_16000.pdb hku1_simB_24400.pdb 1.085241
hku1_simC_16000.pdb hku1_simC_16000.pdb 0.000000
hku1_simC_16000.pdb hku1_simC_18400.pdb 1.169530
hku1_simC_16000.pdb hku1_simC_52400.pdb 1.135978
hku1_simC_16000.pdb hku1_simC_83600.pdb 1.199147
hku1_simC_16000.pdb hku1_simE_182800.pdb 1.174499
hku1_simC_16000.pdb hku1_simE_219200.pdb 0.992027
hku1_simC_16000.pdb hku1_simE_47200.pdb 1.110699
hku1_simC_18400.pdb hku1_simB_112800.pdb 1.194835
hku1_simC_18400.pdb hku1_simC_16000.pdb 1.170538
hku1_simC_18400.pdb hku1_simC_18400.pdb 0.000000
hku1_simC_18400.pdb hku1_simC_52400.pdb 1.067039
hku1_simC_18400.pdb hku1_simE_219200.pdb 1.174327
hku1_simC_18400.pdb hku1_simE_47200.pdb 1.160290
hku1_simC_52400.pdb hku1_simA_2000.pdb 1.103996
hku1_simC_52400.pdb hku1_simA_202400.pdb 1.067009
hku1_simC_52400.pdb hku1_simB_170400.pdb 1.097864
hku1_simC_52400.pdb hku1_simB_24400.pdb 1.004331
hku1_simC_52400.pdb hku1_simB_26800.pdb 1.174737
hku1_simC_52400.pdb hku1_simC_114000.pdb 1.192399
hku1_simC_52400.pdb hku1_simC_16000.pdb 1.159764
hku1_simC_52400.pdb hku1_simC_18400.pdb 1.068254
hku1_simC_52400.pdb hku1_simC_52400.pdb 0.000000
hku1_simC_52400.pdb hku1_simC_76400.pdb 1.117454
hku1_simC_52400.pdb hku1_simD_57200.pdb 1.117175
hku1_simC_52400.pdb hku1_simE_182800.pdb 1.116255
hku1_simC_52400.pdb hku1_simE_217200.pdb 1.198540
hku1_simC_52400.pdb hku1_simE_219200.pdb 0.977875
hku1_simC_52400.pdb hku1_simE_68400.pdb 1.101517
hku1_simC_76400.pdb hku1_simA_202400.pdb 1.149006
hku1_simC_76400.pdb hku1_simB_24400.pdb 1.098285
hku1_simC_76400.pdb hku1_simB_26800.pdb 1.161130
hku1_simC_76400.pdb hku1_simC_52400.pdb 1.106668
hku1_simC_76400.pdb hku1_simC_76400.pdb 0.000000
hku1_simC_76400.pdb hku1_simC_83600.pdb 1.185900
hku1_simC_76400.pdb hku1_simD_57200.pdb 1.153440
hku1_simC_76400.pdb hku1_simE_219200.pdb 1.138960
hku1_simC_83600.pdb hku1_simA_132800.pdb 1.189825
hku1_simC_83600.pdb hku1_simA_202400.pdb 1.198689
hku1_simC_83600.pdb hku1_simC_76400.pdb 1.184806
hku1_simC_83600.pdb hku1_simC_83600.pdb 0.000000
hku1_simC_83600.pdb hku1_simE_217200.pdb 1.148525
hku1_simC_83600.pdb hku1_simE_219200.pdb 1.173330
hku1_simC_83600.pdb hku1_simE_68400.pdb 1.117911
hku1_simD_57200.pdb hku1_simA_132800.pdb 1.172301
hku1_simD_57200.pdb hku1_simA_2000.pdb 0.959850
hku1_simD_57200.pdb hku1_simA_83200.pdb 1.108207
hku1_simD_57200.pdb hku1_simB_128000.pdb 1.199421
hku1_simD_57200.pdb hku1_simB_2000.pdb 1.177566
hku1_simD_57200.pdb hku1_simB_24400.pdb 1.171098
hku1_simD_57200.pdb hku1_simC_115600.pdb 1.055643
hku1_simD_57200.pdb hku1_simC_142000.pdb 1.181144
hku1_simD_57200.pdb hku1_simC_52400.pdb 1.164413
hku1_simD_57200.pdb hku1_simC_76400.pdb 1.153041
hku1_simD_57200.pdb hku1_simD_57200.pdb 0.000000
hku1_simD_57200.pdb hku1_simE_219200.pdb 1.181959
hku1_simE_117200.pdb hku1_simE_117200.pdb 0.000000
hku1_simE_117200.pdb hku1_simE_125600.pdb 1.194834
hku1_simE_125600.pdb hku1_simE_117200.pdb 1.193072
hku1_simE_125600.pdb hku1_simE_125600.pdb 0.000000
hku1_simE_175200.pdb hku1_simB_24400.pdb 1.123521
hku1_simE_175200.pdb hku1_simE_175200.pdb 0.000000
hku1_simE_182800.pdb hku1_simC_16000.pdb 1.159334
hku1_simE_182800.pdb hku1_simC_52400.pdb 1.124102
hku1_simE_182800.pdb hku1_simE_182800.pdb 0.000000
hku1_simE_182800.pdb hku1_simE_47200.pdb 1.150639
hku1_simE_217200.pdb hku1_simA_202400.pdb 1.164210
hku1_simE_217200.pdb hku1_simB_24400.pdb 1.162746
hku1_simE_217200.pdb hku1_simC_83600.pdb 1.122868
hku1_simE_217200.pdb hku1_simE_217200.pdb 0.000000
hku1_simE_217200.pdb hku1_simE_219200.pdb 1.122936
hku1_simE_219200.pdb hku1_simA_2000.pdb 1.184540
hku1_simE_219200.pdb hku1_simA_202400.pdb 0.926784
hku1_simE_219200.pdb hku1_simA_83200.pdb 1.171843
hku1_simE_219200.pdb hku1_simB_170400.pdb 1.155445
hku1_simE_219200.pdb hku1_simB_24400.pdb 0.939370
hku1_simE_219200.pdb hku1_simB_26800.pdb 1.054900
hku1_simE_219200.pdb hku1_simC_16000.pdb 0.991603
hku1_simE_219200.pdb hku1_simC_18400.pdb 1.173931
hku1_simE_219200.pdb hku1_simC_52400.pdb 0.977822
hku1_simE_219200.pdb hku1_simC_76400.pdb 1.111045
hku1_simE_219200.pdb hku1_simC_83600.pdb 1.173512
hku1_simE_219200.pdb hku1_simD_57200.pdb 1.179995
hku1_simE_219200.pdb hku1_simE_217200.pdb 1.123725
hku1_simE_219200.pdb hku1_simE_219200.pdb 0.000000
hku1_simE_219200.pdb hku1_simE_47200.pdb 1.157517
hku1_simE_219200.pdb hku1_simE_68400.pdb 1.125313
hku1_simE_47200.pdb hku1_simA_83200.pdb 1.151113
hku1_simE_47200.pdb hku1_simC_16000.pdb 1.106058
hku1_simE_47200.pdb hku1_simE_182800.pdb 1.181443
hku1_simE_47200.pdb hku1_simE_219200.pdb 1.115493
hku1_simE_47200.pdb hku1_simE_47200.pdb 0.000000
hku1_simE_68400.pdb hku1_simA_132800.pdb 1.182170
hku1_simE_68400.pdb hku1_simA_215600.pdb 1.191517
hku1_simE_68400.pdb hku1_simA_84400.pdb 1.176001
hku1_simE_68400.pdb hku1_simB_24400.pdb 1.186815
hku1_simE_68400.pdb hku1_simB_26800.pdb 1.135787
hku1_simE_68400.pdb hku1_simC_52400.pdb 1.079985
hku1_simE_68400.pdb hku1_simC_83600.pdb 1.140717
hku1_simE_68400.pdb hku1_simE_219200.pdb 1.122756
hku1_simE_68400.pdb hku1_simE_68400.pdb 0.000000
