# Supplementary material for: Structural and functional characterization of NEMO cleavage by SARS-CoV-2 3CLpro
Source: Nat Commun. 2022 Sep 8;13:5285. doi: 10.1038/s41467-022-32922-9 (PMC9453703; doi:10.1038/s41467-022-32922-9)
Supplement: Supplementary file 4 — Supplementary Data 1 [file 41467_2022_32922_MOESM4_ESM.zip › supp_files/MDML_snapshots/HKU1/hku1_simA_84400.pdb]

REMARK    GENERATED BY TRJCONV
TITLE     Title t= 84400.00000 step= 21100000
REMARK    THIS IS A SIMULATION BOX
CRYST1  100.561  100.561  100.561  90.00  90.00  90.00 P 1           1
MODEL        1
ATOM      1  N   SER A   1      22.610  44.190  48.390  1.00  0.00           N
ATOM      2  HT1 SER A   1      21.610  44.020  48.650  1.00  0.00           H
ATOM      3  HT2 SER A   1      22.740  44.650  47.470  1.00  0.00           H
ATOM      4  HT3 SER A   1      22.970  44.850  49.100  1.00  0.00           H
ATOM      5  CA  SER A   1      23.270  42.870  48.550  1.00  0.00           C
ATOM      6  HA  SER A   1      23.220  42.470  49.540  1.00  0.00           H
ATOM      7  CB  SER A   1      22.790  41.790  47.530  1.00  0.00           C
ATOM      8  HB1 SER A   1      23.160  42.000  46.500  1.00  0.00           H
ATOM      9  HB2 SER A   1      21.700  41.920  47.350  1.00  0.00           H
ATOM     10  OG  SER A   1      23.090  40.470  48.010  1.00  0.00           O
ATOM     11  HG1 SER A   1      22.450  40.300  48.710  1.00  0.00           H
ATOM     12  C   SER A   1      24.740  43.010  48.300  1.00  0.00           C
ATOM     13  O   SER A   1      25.130  43.700  47.360  1.00  0.00           O
ATOM     14  N   GLY A   2      25.570  42.290  49.050  1.00  0.00           N
ATOM     15  HN  GLY A   2      25.190  41.730  49.790  1.00  0.00           H
ATOM     16  CA  GLY A   2      27.000  42.430  48.830  1.00  0.00           C
ATOM     17  HA1 GLY A   2      27.250  42.570  47.790  1.00  0.00           H
ATOM     18  HA2 GLY A   2      27.430  41.600  49.390  1.00  0.00           H
ATOM     19  C   GLY A   2      27.510  43.740  49.470  1.00  0.00           C
ATOM     20  O   GLY A   2      26.790  44.400  50.210  1.00  0.00           O
ATOM     21  N   ILE A   3      28.840  43.920  49.370  1.00  0.00           N
ATOM     22  HN  ILE A   3      29.350  43.250  48.830  1.00  0.00           H
ATOM     23  CA  ILE A   3      29.570  44.920  50.080  1.00  0.00           C
ATOM     24  HA  ILE A   3      28.970  45.780  50.350  1.00  0.00           H
ATOM     25  CB  ILE A   3      30.010  44.430  51.430  1.00  0.00           C
ATOM     26  HB  ILE A   3      29.030  44.240  51.900  1.00  0.00           H
ATOM     27  CG2 ILE A   3      30.840  43.010  51.310  1.00  0.00           C
ATOM     28 1HG2 ILE A   3      31.260  42.690  52.280  1.00  0.00           H
ATOM     29 2HG2 ILE A   3      31.820  43.310  50.880  1.00  0.00           H
ATOM     30 3HG2 ILE A   3      30.280  42.220  50.770  1.00  0.00           H
ATOM     31  CG1 ILE A   3      30.800  45.450  52.330  1.00  0.00           C
ATOM     32 1HG1 ILE A   3      30.370  46.460  52.200  1.00  0.00           H
ATOM     33 2HG1 ILE A   3      31.870  45.380  52.050  1.00  0.00           H
ATOM     34  CD  ILE A   3      30.530  45.180  53.780  1.00  0.00           C
ATOM     35  HD1 ILE A   3      31.070  45.900  54.440  1.00  0.00           H
ATOM     36  HD2 ILE A   3      30.790  44.170  54.160  1.00  0.00           H
ATOM     37  HD3 ILE A   3      29.450  45.260  54.000  1.00  0.00           H
ATOM     38  C   ILE A   3      30.750  45.360  49.250  1.00  0.00           C
ATOM     39  O   ILE A   3      31.290  44.670  48.470  1.00  0.00           O
ATOM     40  N   VAL A   4      31.150  46.710  49.380  1.00  0.00           N
ATOM     41  HN  VAL A   4      30.660  47.350  49.960  1.00  0.00           H
ATOM     42  CA  VAL A   4      32.160  47.320  48.530  1.00  0.00           C
ATOM     43  HA  VAL A   4      32.550  46.620  47.810  1.00  0.00           H
ATOM     44  CB  VAL A   4      31.570  48.480  47.690  1.00  0.00           C
ATOM     45  HB  VAL A   4      32.380  48.950  47.110  1.00  0.00           H
ATOM     46  CG1 VAL A   4      30.530  47.910  46.760  1.00  0.00           C
ATOM     47 1HG1 VAL A   4      31.000  47.300  45.970  1.00  0.00           H
ATOM     48 2HG1 VAL A   4      29.990  48.750  46.270  1.00  0.00           H
ATOM     49 3HG1 VAL A   4      29.820  47.220  47.270  1.00  0.00           H
ATOM     50  CG2 VAL A   4      30.870  49.510  48.560  1.00  0.00           C
ATOM     51 1HG2 VAL A   4      29.920  49.110  48.970  1.00  0.00           H
ATOM     52 2HG2 VAL A   4      30.430  50.330  47.950  1.00  0.00           H
ATOM     53 3HG2 VAL A   4      31.450  49.800  49.460  1.00  0.00           H
ATOM     54  C   VAL A   4      33.390  47.800  49.250  1.00  0.00           C
ATOM     55  O   VAL A   4      33.330  48.130  50.420  1.00  0.00           O
ATOM     56  N   LYS A   5      34.460  48.050  48.510  1.00  0.00           N
ATOM     57  HN  LYS A   5      34.540  47.760  47.560  1.00  0.00           H
ATOM     58  CA  LYS A   5      35.550  48.830  49.040  1.00  0.00           C
ATOM     59  HA  LYS A   5      35.410  49.200  50.050  1.00  0.00           H
ATOM     60  CB  LYS A   5      37.030  48.270  48.860  1.00  0.00           C
ATOM     61  HB1 LYS A   5      37.820  48.890  49.320  1.00  0.00           H
ATOM     62  HB2 LYS A   5      37.260  48.140  47.780  1.00  0.00           H
ATOM     63  CG  LYS A   5      37.420  46.800  49.420  1.00  0.00           C
ATOM     64  HG1 LYS A   5      37.350  46.840  50.530  1.00  0.00           H
ATOM     65  HG2 LYS A   5      38.470  46.700  49.070  1.00  0.00           H
ATOM     66  CD  LYS A   5      36.610  45.690  48.840  1.00  0.00           C
ATOM     67  HD1 LYS A   5      35.530  45.670  49.120  1.00  0.00           H
ATOM     68  HD2 LYS A   5      36.980  44.750  49.310  1.00  0.00           H
ATOM     69  CE  LYS A   5      36.700  45.550  47.330  1.00  0.00           C
ATOM     70  HE1 LYS A   5      37.770  45.390  47.050  1.00  0.00           H
ATOM     71  HE2 LYS A   5      36.290  46.430  46.790  1.00  0.00           H
ATOM     72  NZ  LYS A   5      36.020  44.320  46.880  1.00  0.00           N
ATOM     73  HZ1 LYS A   5      35.190  44.170  47.500  1.00  0.00           H
ATOM     74  HZ2 LYS A   5      36.640  43.490  47.000  1.00  0.00           H
ATOM     75  HZ3 LYS A   5      35.620  44.350  45.930  1.00  0.00           H
ATOM     76  C   LYS A   5      35.530  50.170  48.300  1.00  0.00           C
ATOM     77  O   LYS A   5      35.950  50.270  47.140  1.00  0.00           O
ATOM     78  N   MET A   6      35.020  51.250  48.920  1.00  0.00           N
ATOM     79  HN  MET A   6      34.760  51.070  49.860  1.00  0.00           H
ATOM     80  CA  MET A   6      34.960  52.580  48.460  1.00  0.00           C
ATOM     81  HA  MET A   6      34.610  52.550  47.440  1.00  0.00           H
ATOM     82  CB  MET A   6      34.000  53.420  49.320  1.00  0.00           C
ATOM     83  HB1 MET A   6      34.040  54.440  48.890  1.00  0.00           H
ATOM     84  HB2 MET A   6      34.370  53.510  50.360  1.00  0.00           H
ATOM     85  CG  MET A   6      32.640  52.760  49.200  1.00  0.00           C
ATOM     86  HG1 MET A   6      32.540  51.800  49.760  1.00  0.00           H
ATOM     87  HG2 MET A   6      32.400  52.570  48.130  1.00  0.00           H
ATOM     88  SD  MET A   6      31.330  53.700  49.860  1.00  0.00           S
ATOM     89  CE  MET A   6      31.880  53.940  51.600  1.00  0.00           C
ATOM     90  HE1 MET A   6      31.140  54.490  52.210  1.00  0.00           H
ATOM     91  HE2 MET A   6      32.670  54.730  51.610  1.00  0.00           H
ATOM     92  HE3 MET A   6      32.310  53.110  52.200  1.00  0.00           H
ATOM     93  C   MET A   6      36.350  53.180  48.470  1.00  0.00           C
ATOM     94  O   MET A   6      37.150  53.070  49.390  1.00  0.00           O
ATOM     95  N   VAL A   7      36.600  54.030  47.490  1.00  0.00           N
ATOM     96  HN  VAL A   7      35.980  54.210  46.730  1.00  0.00           H
ATOM     97  CA  VAL A   7      37.830  54.840  47.600  1.00  0.00           C
ATOM     98  HA  VAL A   7      38.640  54.270  48.030  1.00  0.00           H
ATOM     99  CB  VAL A   7      38.380  55.280  46.210  1.00  0.00           C
ATOM    100  HB  VAL A   7      39.310  55.860  46.430  1.00  0.00           H
ATOM    101  CG1 VAL A   7      38.810  53.960  45.560  1.00  0.00           C
ATOM    102 1HG1 VAL A   7      39.430  53.440  46.320  1.00  0.00           H
ATOM    103 2HG1 VAL A   7      39.430  54.130  44.650  1.00  0.00           H
ATOM    104 3HG1 VAL A   7      37.940  53.310  45.300  1.00  0.00           H
ATOM    105  CG2 VAL A   7      37.460  56.270  45.490  1.00  0.00           C
ATOM    106 1HG2 VAL A   7      38.030  56.540  44.570  1.00  0.00           H
ATOM    107 2HG2 VAL A   7      37.210  57.160  46.110  1.00  0.00           H
ATOM    108 3HG2 VAL A   7      36.540  55.700  45.270  1.00  0.00           H
ATOM    109  C   VAL A   7      37.530  56.060  48.420  1.00  0.00           C
ATOM    110  O   VAL A   7      36.340  56.540  48.510  1.00  0.00           O
ATOM    111  N   SER A   8      38.550  56.640  49.110  1.00  0.00           N
ATOM    112  HN  SER A   8      39.440  56.210  49.230  1.00  0.00           H
ATOM    113  CA  SER A   8      38.350  58.000  49.640  1.00  0.00           C
ATOM    114  HA  SER A   8      37.410  57.880  50.150  1.00  0.00           H
ATOM    115  CB  SER A   8      39.380  58.270  50.760  1.00  0.00           C
ATOM    116  HB1 SER A   8      40.410  58.040  50.420  1.00  0.00           H
ATOM    117  HB2 SER A   8      39.300  57.630  51.660  1.00  0.00           H
ATOM    118  OG  SER A   8      39.230  59.580  51.300  1.00  0.00           O
ATOM    119  HG1 SER A   8      38.560  59.510  51.980  1.00  0.00           H
ATOM    120  C   SER A   8      38.440  59.200  48.670  1.00  0.00           C
ATOM    121  O   SER A   8      39.250  59.030  47.730  1.00  0.00           O
ATOM    122  N   PRO A   9      37.640  60.210  48.720  1.00  0.00           N
ATOM    123  CD  PRO A   9      36.370  60.130  49.460  1.00  0.00           C
ATOM    124  HD1 PRO A   9      36.680  60.510  50.460  1.00  0.00           H
ATOM    125  HD2 PRO A   9      35.860  59.150  49.490  1.00  0.00           H
ATOM    126  CA  PRO A   9      37.510  61.190  47.640  1.00  0.00           C
ATOM    127  HA  PRO A   9      37.170  60.670  46.760  1.00  0.00           H
ATOM    128  CB  PRO A   9      36.370  62.050  48.190  1.00  0.00           C
ATOM    129  HB1 PRO A   9      35.920  62.660  47.380  1.00  0.00           H
ATOM    130  HB2 PRO A   9      36.770  62.780  48.920  1.00  0.00           H
ATOM    131  CG  PRO A   9      35.410  61.070  48.770  1.00  0.00           C
ATOM    132  HG1 PRO A   9      34.670  61.490  49.480  1.00  0.00           H
ATOM    133  HG2 PRO A   9      34.840  60.590  47.940  1.00  0.00           H
ATOM    134  C   PRO A   9      38.670  62.000  47.110  1.00  0.00           C
ATOM    135  O   PRO A   9      39.380  62.630  47.950  1.00  0.00           O
ATOM    136  N   THR A  10      38.930  62.050  45.850  1.00  0.00           N
ATOM    137  HN  THR A  10      38.140  61.800  45.290  1.00  0.00           H
ATOM    138  CA  THR A  10      40.150  62.410  45.130  1.00  0.00           C
ATOM    139  HA  THR A  10      40.970  61.890  45.600  1.00  0.00           H
ATOM    140  CB  THR A  10      40.160  61.990  43.590  1.00  0.00           C
ATOM    141  HB  THR A  10      41.180  62.090  43.150  1.00  0.00           H
ATOM    142  OG1 THR A  10      39.150  62.620  42.810  1.00  0.00           O
ATOM    143  HG1 THR A  10      39.180  63.580  42.820  1.00  0.00           H
ATOM    144  CG2 THR A  10      39.830  60.410  43.320  1.00  0.00           C
ATOM    145 1HG2 THR A  10      38.840  60.170  43.760  1.00  0.00           H
ATOM    146 2HG2 THR A  10      40.590  59.870  43.930  1.00  0.00           H
ATOM    147 3HG2 THR A  10      39.920  60.190  42.240  1.00  0.00           H
ATOM    148  C   THR A  10      40.570  63.790  45.190  1.00  0.00           C
ATOM    149  O   THR A  10      41.770  64.110  45.240  1.00  0.00           O
ATOM    150  N   SER A  11      39.650  64.770  45.190  1.00  0.00           N
ATOM    151  HN  SER A  11      38.680  64.560  45.260  1.00  0.00           H
ATOM    152  CA  SER A  11      40.000  66.220  44.910  1.00  0.00           C
ATOM    153  HA  SER A  11      40.360  66.210  43.890  1.00  0.00           H
ATOM    154  CB  SER A  11      38.780  67.120  45.130  1.00  0.00           C
ATOM    155  HB1 SER A  11      37.940  66.910  44.430  1.00  0.00           H
ATOM    156  HB2 SER A  11      39.150  68.140  44.880  1.00  0.00           H
ATOM    157  OG  SER A  11      38.240  67.150  46.440  1.00  0.00           O
ATOM    158  HG1 SER A  11      37.640  66.410  46.570  1.00  0.00           H
ATOM    159  C   SER A  11      41.210  66.840  45.730  1.00  0.00           C
ATOM    160  O   SER A  11      42.030  67.590  45.230  1.00  0.00           O
ATOM    161  N   LYS A  12      41.320  66.460  47.020  1.00  0.00           N
ATOM    162  HN  LYS A  12      40.670  65.790  47.370  1.00  0.00           H
ATOM    163  CA  LYS A  12      42.320  66.830  47.980  1.00  0.00           C
ATOM    164  HA  LYS A  12      42.220  67.900  47.990  1.00  0.00           H
ATOM    165  CB  LYS A  12      41.930  66.150  49.350  1.00  0.00           C
ATOM    166  HB1 LYS A  12      42.830  66.250  49.990  1.00  0.00           H
ATOM    167  HB2 LYS A  12      41.630  65.100  49.160  1.00  0.00           H
ATOM    168  CG  LYS A  12      40.730  66.970  49.960  1.00  0.00           C
ATOM    169  HG1 LYS A  12      39.970  67.200  49.190  1.00  0.00           H
ATOM    170  HG2 LYS A  12      41.040  67.980  50.310  1.00  0.00           H
ATOM    171  CD  LYS A  12      40.140  66.220  51.170  1.00  0.00           C
ATOM    172  HD1 LYS A  12      40.980  66.130  51.890  1.00  0.00           H
ATOM    173  HD2 LYS A  12      39.880  65.220  50.770  1.00  0.00           H
ATOM    174  CE  LYS A  12      38.990  66.850  51.940  1.00  0.00           C
ATOM    175  HE1 LYS A  12      39.240  67.870  52.300  1.00  0.00           H
ATOM    176  HE2 LYS A  12      38.620  66.150  52.720  1.00  0.00           H
ATOM    177  NZ  LYS A  12      37.820  67.020  50.930  1.00  0.00           N
ATOM    178  HZ1 LYS A  12      38.080  66.540  50.050  1.00  0.00           H
ATOM    179  HZ2 LYS A  12      37.630  68.040  50.870  1.00  0.00           H
ATOM    180  HZ3 LYS A  12      37.000  66.530  51.340  1.00  0.00           H
ATOM    181  C   LYS A  12      43.800  66.750  47.580  1.00  0.00           C
ATOM    182  O   LYS A  12      44.640  67.600  47.800  1.00  0.00           O
ATOM    183  N   ILE A  13      44.180  65.740  46.860  1.00  0.00           N
ATOM    184  HN  ILE A  13      43.470  65.110  46.560  1.00  0.00           H
ATOM    185  CA  ILE A  13      45.520  65.450  46.390  1.00  0.00           C
ATOM    186  HA  ILE A  13      46.270  65.840  47.050  1.00  0.00           H
ATOM    187  CB  ILE A  13      45.690  63.900  46.300  1.00  0.00           C
ATOM    188  HB  ILE A  13      45.300  63.430  45.370  1.00  0.00           H
ATOM    189  CG2 ILE A  13      47.140  63.500  46.350  1.00  0.00           C
ATOM    190 1HG2 ILE A  13      47.710  63.960  47.180  1.00  0.00           H
ATOM    191 2HG2 ILE A  13      47.630  63.790  45.400  1.00  0.00           H
ATOM    192 3HG2 ILE A  13      47.250  62.400  46.390  1.00  0.00           H
ATOM    193  CG1 ILE A  13      44.740  63.150  47.330  1.00  0.00           C
ATOM    194 1HG1 ILE A  13      44.920  62.060  47.270  1.00  0.00           H
ATOM    195 2HG1 ILE A  13      43.670  63.280  47.050  1.00  0.00           H
ATOM    196  CD  ILE A  13      44.940  63.470  48.800  1.00  0.00           C
ATOM    197  HD1 ILE A  13      43.950  63.610  49.270  1.00  0.00           H
ATOM    198  HD2 ILE A  13      45.430  64.460  48.920  1.00  0.00           H
ATOM    199  HD3 ILE A  13      45.580  62.660  49.200  1.00  0.00           H
ATOM    200  C   ILE A  13      45.660  65.930  45.000  1.00  0.00           C
ATOM    201  O   ILE A  13      46.840  66.010  44.520  1.00  0.00           O
ATOM    202  N   GLU A  14      44.560  66.290  44.300  1.00  0.00           N
ATOM    203  HN  GLU A  14      43.710  66.270  44.820  1.00  0.00           H
ATOM    204  CA  GLU A  14      44.580  66.710  42.920  1.00  0.00           C
ATOM    205  HA  GLU A  14      44.970  65.870  42.360  1.00  0.00           H
ATOM    206  CB  GLU A  14      43.090  66.910  42.310  1.00  0.00           C
ATOM    207  HB1 GLU A  14      42.490  67.630  42.910  1.00  0.00           H
ATOM    208  HB2 GLU A  14      42.600  65.920  42.430  1.00  0.00           H
ATOM    209  CG  GLU A  14      42.900  67.420  40.860  1.00  0.00           C
ATOM    210  HG1 GLU A  14      43.610  66.830  40.240  1.00  0.00           H
ATOM    211  HG2 GLU A  14      43.220  68.480  40.740  1.00  0.00           H
ATOM    212  CD  GLU A  14      41.490  67.290  40.270  1.00  0.00           C
ATOM    213  OE1 GLU A  14      40.970  68.340  39.850  1.00  0.00           O
ATOM    214  OE2 GLU A  14      40.890  66.170  40.280  1.00  0.00           O
ATOM    215  C   GLU A  14      45.350  67.920  42.630  1.00  0.00           C
ATOM    216  O   GLU A  14      46.140  67.800  41.690  1.00  0.00           O
ATOM    217  N   PRO A  15      45.390  69.140  43.330  1.00  0.00           N
ATOM    218  CD  PRO A  15      44.430  69.550  44.400  1.00  0.00           C
ATOM    219  HD1 PRO A  15      44.410  68.770  45.200  1.00  0.00           H
ATOM    220  HD2 PRO A  15      43.480  69.700  43.850  1.00  0.00           H
ATOM    221  CA  PRO A  15      46.300  70.260  42.970  1.00  0.00           C
ATOM    222  HA  PRO A  15      46.390  70.280  41.890  1.00  0.00           H
ATOM    223  CB  PRO A  15      45.590  71.480  43.610  1.00  0.00           C
ATOM    224  HB1 PRO A  15      44.730  71.800  42.980  1.00  0.00           H
ATOM    225  HB2 PRO A  15      46.240  72.360  43.840  1.00  0.00           H
ATOM    226  CG  PRO A  15      44.950  70.890  44.930  1.00  0.00           C
ATOM    227  HG1 PRO A  15      45.630  70.710  45.790  1.00  0.00           H
ATOM    228  HG2 PRO A  15      44.130  71.520  45.320  1.00  0.00           H
ATOM    229  C   PRO A  15      47.690  70.080  43.490  1.00  0.00           C
ATOM    230  O   PRO A  15      48.600  70.750  43.000  1.00  0.00           O
ATOM    231  N   CYS A  16      47.960  69.090  44.330  1.00  0.00           N
ATOM    232  HN  CYS A  16      47.230  68.520  44.700  1.00  0.00           H
ATOM    233  CA  CYS A  16      49.300  68.790  44.800  1.00  0.00           C
ATOM    234  HA  CYS A  16      49.830  69.730  44.840  1.00  0.00           H
ATOM    235  CB  CYS A  16      49.360  68.120  46.260  1.00  0.00           C
ATOM    236  HB1 CYS A  16      50.420  67.930  46.530  1.00  0.00           H
ATOM    237  HB2 CYS A  16      48.820  67.160  46.110  1.00  0.00           H
ATOM    238  SG  CYS A  16      48.570  69.110  47.550  1.00  0.00           S
ATOM    239  HG1 CYS A  16      49.720  69.750  47.650  1.00  0.00           H
ATOM    240  C   CYS A  16      50.060  67.870  43.980  1.00  0.00           C
ATOM    241  O   CYS A  16      51.230  67.630  44.180  1.00  0.00           O
ATOM    242  N   ILE A  17      49.600  67.090  43.000  1.00  0.00           N
ATOM    243  HN  ILE A  17      48.630  66.930  42.830  1.00  0.00           H
ATOM    244  CA  ILE A  17      50.410  66.210  42.240  1.00  0.00           C
ATOM    245  HA  ILE A  17      51.290  65.900  42.790  1.00  0.00           H
ATOM    246  CB  ILE A  17      49.660  64.890  41.850  1.00  0.00           C
ATOM    247  HB  ILE A  17      48.810  65.220  41.210  1.00  0.00           H
ATOM    248  CG2 ILE A  17      50.610  64.090  40.880  1.00  0.00           C
ATOM    249 1HG2 ILE A  17      51.670  64.010  41.230  1.00  0.00           H
ATOM    250 2HG2 ILE A  17      50.600  64.600  39.900  1.00  0.00           H
ATOM    251 3HG2 ILE A  17      50.180  63.100  40.610  1.00  0.00           H
ATOM    252  CG1 ILE A  17      49.310  63.950  43.040  1.00  0.00           C
ATOM    253 1HG1 ILE A  17      48.600  63.160  42.730  1.00  0.00           H
ATOM    254 2HG1 ILE A  17      48.660  64.590  43.680  1.00  0.00           H
ATOM    255  CD  ILE A  17      50.410  63.340  43.890  1.00  0.00           C
ATOM    256  HD1 ILE A  17      51.050  62.720  43.220  1.00  0.00           H
ATOM    257  HD2 ILE A  17      50.010  62.650  44.660  1.00  0.00           H
ATOM    258  HD3 ILE A  17      51.040  64.120  44.370  1.00  0.00           H
ATOM    259  C   ILE A  17      51.010  66.990  41.140  1.00  0.00           C
ATOM    260  O   ILE A  17      50.290  67.460  40.240  1.00  0.00           O
ATOM    261  N   VAL A  18      52.390  67.120  41.140  1.00  0.00           N
ATOM    262  HN  VAL A  18      52.900  66.540  41.780  1.00  0.00           H
ATOM    263  CA  VAL A  18      53.120  67.830  40.030  1.00  0.00           C
ATOM    264  HA  VAL A  18      52.380  68.490  39.590  1.00  0.00           H
ATOM    265  CB  VAL A  18      54.210  68.790  40.560  1.00  0.00           C
ATOM    266  HB  VAL A  18      54.690  69.360  39.730  1.00  0.00           H
ATOM    267  CG1 VAL A  18      53.630  69.840  41.500  1.00  0.00           C
ATOM    268 1HG1 VAL A  18      54.440  70.500  41.880  1.00  0.00           H
ATOM    269 2HG1 VAL A  18      53.260  69.270  42.380  1.00  0.00           H
ATOM    270 3HG1 VAL A  18      52.850  70.450  41.000  1.00  0.00           H
ATOM    271  CG2 VAL A  18      55.230  68.060  41.450  1.00  0.00           C
ATOM    272 1HG2 VAL A  18      54.860  67.570  42.370  1.00  0.00           H
ATOM    273 2HG2 VAL A  18      56.000  68.800  41.770  1.00  0.00           H
ATOM    274 3HG2 VAL A  18      55.650  67.210  40.860  1.00  0.00           H
ATOM    275  C   VAL A  18      53.790  66.920  39.010  1.00  0.00           C
ATOM    276  O   VAL A  18      54.100  65.730  39.340  1.00  0.00           O
ATOM    277  N   SER A  19      54.110  67.460  37.820  1.00  0.00           N
ATOM    278  HN  SER A  19      53.950  68.410  37.540  1.00  0.00           H
ATOM    279  CA  SER A  19      54.850  66.820  36.730  1.00  0.00           C
ATOM    280  HA  SER A  19      54.670  65.760  36.760  1.00  0.00           H
ATOM    281  CB  SER A  19      54.380  67.140  35.310  1.00  0.00           C
ATOM    282  HB1 SER A  19      54.280  68.230  35.110  1.00  0.00           H
ATOM    283  HB2 SER A  19      53.370  66.730  35.110  1.00  0.00           H
ATOM    284  OG  SER A  19      55.310  66.620  34.330  1.00  0.00           O
ATOM    285  HG1 SER A  19      55.160  65.670  34.350  1.00  0.00           H
ATOM    286  C   SER A  19      56.350  67.140  36.930  1.00  0.00           C
ATOM    287  O   SER A  19      56.740  68.300  36.830  1.00  0.00           O
ATOM    288  N   VAL A  20      57.180  66.160  37.290  1.00  0.00           N
ATOM    289  HN  VAL A  20      56.850  65.240  37.520  1.00  0.00           H
ATOM    290  CA  VAL A  20      58.570  66.380  37.540  1.00  0.00           C
ATOM    291  HA  VAL A  20      58.850  67.430  37.450  1.00  0.00           H
ATOM    292  CB  VAL A  20      58.980  65.870  38.880  1.00  0.00           C
ATOM    293  HB  VAL A  20      58.620  64.830  39.020  1.00  0.00           H
ATOM    294  CG1 VAL A  20      60.500  65.860  39.230  1.00  0.00           C
ATOM    295 1HG1 VAL A  20      60.880  66.890  39.100  1.00  0.00           H
ATOM    296 2HG1 VAL A  20      60.890  65.060  38.560  1.00  0.00           H
ATOM    297 3HG1 VAL A  20      60.660  65.590  40.290  1.00  0.00           H
ATOM    298  CG2 VAL A  20      58.250  66.740  39.930  1.00  0.00           C
ATOM    299 1HG2 VAL A  20      58.780  66.680  40.900  1.00  0.00           H
ATOM    300 2HG2 VAL A  20      57.240  66.330  40.140  1.00  0.00           H
ATOM    301 3HG2 VAL A  20      58.180  67.820  39.650  1.00  0.00           H
ATOM    302  C   VAL A  20      59.320  65.650  36.390  1.00  0.00           C
ATOM    303  O   VAL A  20      58.970  64.540  35.960  1.00  0.00           O
ATOM    304  N   THR A  21      60.330  66.290  35.780  1.00  0.00           N
ATOM    305  HN  THR A  21      60.520  67.220  36.080  1.00  0.00           H
ATOM    306  CA  THR A  21      61.080  65.770  34.650  1.00  0.00           C
ATOM    307  HA  THR A  21      61.010  64.690  34.650  1.00  0.00           H
ATOM    308  CB  THR A  21      60.780  66.330  33.320  1.00  0.00           C
ATOM    309  HB  THR A  21      60.960  67.430  33.240  1.00  0.00           H
ATOM    310  OG1 THR A  21      59.360  66.130  32.980  1.00  0.00           O
ATOM    311  HG1 THR A  21      58.950  66.740  33.600  1.00  0.00           H
ATOM    312  CG2 THR A  21      61.520  65.600  32.200  1.00  0.00           C
ATOM    313 1HG2 THR A  21      61.700  64.520  32.390  1.00  0.00           H
ATOM    314 2HG2 THR A  21      62.560  65.980  32.210  1.00  0.00           H
ATOM    315 3HG2 THR A  21      61.090  65.710  31.180  1.00  0.00           H
ATOM    316  C   THR A  21      62.510  66.110  34.920  1.00  0.00           C
ATOM    317  O   THR A  21      62.920  67.280  35.150  1.00  0.00           O
ATOM    318  N   TYR A  22      63.410  65.100  35.010  1.00  0.00           N
ATOM    319  HN  TYR A  22      63.070  64.160  34.930  1.00  0.00           H
ATOM    320  CA  TYR A  22      64.770  65.330  35.000  1.00  0.00           C
ATOM    321  HA  TYR A  22      64.990  66.340  34.660  1.00  0.00           H
ATOM    322  CB  TYR A  22      65.350  65.210  36.490  1.00  0.00           C
ATOM    323  HB1 TYR A  22      65.270  64.170  36.880  1.00  0.00           H
ATOM    324  HB2 TYR A  22      64.750  65.930  37.090  1.00  0.00           H
ATOM    325  CG  TYR A  22      66.870  65.620  36.570  1.00  0.00           C
ATOM    326  CD1 TYR A  22      67.900  64.720  36.300  1.00  0.00           C
ATOM    327  HD1 TYR A  22      67.630  63.740  35.920  1.00  0.00           H
ATOM    328  CE1 TYR A  22      69.280  65.140  36.240  1.00  0.00           C
ATOM    329  HE1 TYR A  22      69.950  64.350  35.950  1.00  0.00           H
ATOM    330  CZ  TYR A  22      69.560  66.550  36.340  1.00  0.00           C
ATOM    331  OH  TYR A  22      70.950  66.890  36.390  1.00  0.00           O
ATOM    332  HH  TYR A  22      71.390  66.510  35.620  1.00  0.00           H
ATOM    333  CD2 TYR A  22      67.160  66.930  36.830  1.00  0.00           C
ATOM    334  HD2 TYR A  22      66.340  67.630  36.950  1.00  0.00           H
ATOM    335  CE2 TYR A  22      68.500  67.410  36.640  1.00  0.00           C
ATOM    336  HE2 TYR A  22      68.710  68.410  36.990  1.00  0.00           H
ATOM    337  C   TYR A  22      65.410  64.510  33.900  1.00  0.00           C
ATOM    338  O   TYR A  22      65.350  63.320  33.880  1.00  0.00           O
ATOM    339  N   GLY A  23      66.060  65.300  32.980  1.00  0.00           N
ATOM    340  HN  GLY A  23      66.060  66.290  33.080  1.00  0.00           H
ATOM    341  CA  GLY A  23      66.800  64.620  31.860  1.00  0.00           C
ATOM    342  HA1 GLY A  23      67.420  63.840  32.290  1.00  0.00           H
ATOM    343  HA2 GLY A  23      67.310  65.340  31.240  1.00  0.00           H
ATOM    344  C   GLY A  23      65.760  63.880  31.020  1.00  0.00           C
ATOM    345  O   GLY A  23      64.760  64.390  30.590  1.00  0.00           O
ATOM    346  N   SER A  24      65.980  62.560  30.820  1.00  0.00           N
ATOM    347  HN  SER A  24      66.790  62.200  31.270  1.00  0.00           H
ATOM    348  CA  SER A  24      65.160  61.660  30.050  1.00  0.00           C
ATOM    349  HA  SER A  24      64.950  62.120  29.090  1.00  0.00           H
ATOM    350  CB  SER A  24      66.010  60.400  29.660  1.00  0.00           C
ATOM    351  HB1 SER A  24      65.420  59.770  28.950  1.00  0.00           H
ATOM    352  HB2 SER A  24      66.330  59.770  30.510  1.00  0.00           H
ATOM    353  OG  SER A  24      67.310  60.720  29.170  1.00  0.00           O
ATOM    354  HG1 SER A  24      67.300  61.290  28.400  1.00  0.00           H
ATOM    355  C   SER A  24      63.890  61.240  30.770  1.00  0.00           C
ATOM    356  O   SER A  24      63.090  60.550  30.150  1.00  0.00           O
ATOM    357  N   MET A  25      63.790  61.490  32.070  1.00  0.00           N
ATOM    358  HN  MET A  25      64.490  62.000  32.570  1.00  0.00           H
ATOM    359  CA  MET A  25      62.820  60.730  32.840  1.00  0.00           C
ATOM    360  HA  MET A  25      62.370  59.960  32.240  1.00  0.00           H
ATOM    361  CB  MET A  25      63.610  60.080  33.920  1.00  0.00           C
ATOM    362  HB1 MET A  25      63.080  59.430  34.650  1.00  0.00           H
ATOM    363  HB2 MET A  25      63.980  60.810  34.660  1.00  0.00           H
ATOM    364  CG  MET A  25      64.860  59.250  33.480  1.00  0.00           C
ATOM    365  HG1 MET A  25      65.400  59.110  34.440  1.00  0.00           H
ATOM    366  HG2 MET A  25      65.490  59.840  32.780  1.00  0.00           H
ATOM    367  SD  MET A  25      64.490  57.790  32.650  1.00  0.00           S
ATOM    368  CE  MET A  25      66.170  56.990  32.640  1.00  0.00           C
ATOM    369  HE1 MET A  25      66.200  56.150  31.920  1.00  0.00           H
ATOM    370  HE2 MET A  25      66.450  56.610  33.640  1.00  0.00           H
ATOM    371  HE3 MET A  25      66.930  57.730  32.300  1.00  0.00           H
ATOM    372  C   MET A  25      61.820  61.640  33.490  1.00  0.00           C
ATOM    373  O   MET A  25      62.140  62.670  34.010  1.00  0.00           O
ATOM    374  N   THR A  26      60.480  61.300  33.380  1.00  0.00           N
ATOM    375  HN  THR A  26      60.300  60.440  32.920  1.00  0.00           H
ATOM    376  CA  THR A  26      59.360  62.060  33.950  1.00  0.00           C
ATOM    377  HA  THR A  26      59.690  62.790  34.670  1.00  0.00           H
ATOM    378  CB  THR A  26      58.540  62.710  32.860  1.00  0.00           C
ATOM    379  HB  THR A  26      59.300  63.220  32.240  1.00  0.00           H
ATOM    380  OG1 THR A  26      57.800  63.800  33.270  1.00  0.00           O
ATOM    381  HG1 THR A  26      58.440  64.490  33.420  1.00  0.00           H
ATOM    382  CG2 THR A  26      57.620  61.820  32.180  1.00  0.00           C
ATOM    383 1HG2 THR A  26      57.400  62.280  31.190  1.00  0.00           H
ATOM    384 2HG2 THR A  26      56.680  61.540  32.720  1.00  0.00           H
ATOM    385 3HG2 THR A  26      58.170  60.870  32.030  1.00  0.00           H
ATOM    386  C   THR A  26      58.560  61.140  34.790  1.00  0.00           C
ATOM    387  O   THR A  26      58.370  59.930  34.530  1.00  0.00           O
ATOM    388  N   LEU A  27      58.100  61.730  35.910  1.00  0.00           N
ATOM    389  HN  LEU A  27      58.350  62.680  36.100  1.00  0.00           H
ATOM    390  CA  LEU A  27      57.460  61.020  36.960  1.00  0.00           C
ATOM    391  HA  LEU A  27      56.680  60.440  36.500  1.00  0.00           H
ATOM    392  CB  LEU A  27      58.410  60.130  37.710  1.00  0.00           C
ATOM    393  HB1 LEU A  27      58.820  59.540  36.860  1.00  0.00           H
ATOM    394  HB2 LEU A  27      58.000  59.460  38.480  1.00  0.00           H
ATOM    395  CG  LEU A  27      59.550  60.860  38.410  1.00  0.00           C
ATOM    396  HG  LEU A  27      59.760  61.760  37.790  1.00  0.00           H
ATOM    397  CD1 LEU A  27      59.280  61.320  39.820  1.00  0.00           C
ATOM    398 1HD1 LEU A  27      58.990  60.430  40.420  1.00  0.00           H
ATOM    399 2HD1 LEU A  27      58.410  62.010  39.860  1.00  0.00           H
ATOM    400 3HD1 LEU A  27      60.180  61.770  40.300  1.00  0.00           H
ATOM    401  CD2 LEU A  27      60.760  59.870  38.450  1.00  0.00           C
ATOM    402 1HD2 LEU A  27      61.730  60.330  38.730  1.00  0.00           H
ATOM    403 2HD2 LEU A  27      60.900  59.530  37.400  1.00  0.00           H
ATOM    404 3HD2 LEU A  27      60.490  58.940  38.990  1.00  0.00           H
ATOM    405  C   LEU A  27      56.680  61.960  37.800  1.00  0.00           C
ATOM    406  O   LEU A  27      56.680  63.150  37.460  1.00  0.00           O
ATOM    407  N   ASN A  28      55.930  61.480  38.840  1.00  0.00           N
ATOM    408  HN  ASN A  28      56.120  60.550  39.140  1.00  0.00           H
ATOM    409  CA  ASN A  28      55.140  62.330  39.630  1.00  0.00           C
ATOM    410  HA  ASN A  28      55.000  63.200  39.010  1.00  0.00           H
ATOM    411  CB  ASN A  28      53.820  61.640  39.820  1.00  0.00           C
ATOM    412  HB1 ASN A  28      53.030  62.110  40.440  1.00  0.00           H
ATOM    413  HB2 ASN A  28      54.060  60.680  40.320  1.00  0.00           H
ATOM    414  CG  ASN A  28      53.060  61.270  38.570  1.00  0.00           C
ATOM    415  OD1 ASN A  28      52.330  62.130  37.990  1.00  0.00           O
ATOM    416  ND2 ASN A  28      53.360  60.030  38.130  1.00  0.00           N
ATOM    417 1HD2 ASN A  28      53.010  59.830  37.220  1.00  0.00           H
ATOM    418 2HD2 ASN A  28      53.950  59.520  38.750  1.00  0.00           H
ATOM    419  C   ASN A  28      55.700  62.740  41.040  1.00  0.00           C
ATOM    420  O   ASN A  28      56.390  62.040  41.750  1.00  0.00           O
ATOM    421  N   GLY A  29      55.430  64.080  41.340  1.00  0.00           N
ATOM    422  HN  GLY A  29      54.860  64.510  40.650  1.00  0.00           H
ATOM    423  CA  GLY A  29      55.890  64.760  42.540  1.00  0.00           C
ATOM    424  HA1 GLY A  29      56.320  65.720  42.300  1.00  0.00           H
ATOM    425  HA2 GLY A  29      56.500  64.120  43.150  1.00  0.00           H
ATOM    426  C   GLY A  29      54.600  65.030  43.390  1.00  0.00           C
ATOM    427  O   GLY A  29      53.500  65.190  42.890  1.00  0.00           O
ATOM    428  N   LEU A  30      54.740  65.110  44.830  1.00  0.00           N
ATOM    429  HN  LEU A  30      55.520  64.790  45.370  1.00  0.00           H
ATOM    430  CA  LEU A  30      53.620  65.470  45.730  1.00  0.00           C
ATOM    431  HA  LEU A  30      52.700  65.650  45.180  1.00  0.00           H
ATOM    432  CB  LEU A  30      53.320  64.400  46.750  1.00  0.00           C
ATOM    433  HB1 LEU A  30      54.240  64.200  47.340  1.00  0.00           H
ATOM    434  HB2 LEU A  30      53.060  63.440  46.250  1.00  0.00           H
ATOM    435  CG  LEU A  30      52.180  64.630  47.740  1.00  0.00           C
ATOM    436  HG  LEU A  30      52.310  65.620  48.210  1.00  0.00           H
ATOM    437  CD1 LEU A  30      50.840  64.580  47.020  1.00  0.00           C
ATOM    438 1HD1 LEU A  30      50.780  63.630  46.440  1.00  0.00           H
ATOM    439 2HD1 LEU A  30      50.610  65.480  46.410  1.00  0.00           H
ATOM    440 3HD1 LEU A  30      50.000  64.600  47.740  1.00  0.00           H
ATOM    441  CD2 LEU A  30      52.280  63.600  48.850  1.00  0.00           C
ATOM    442 1HD2 LEU A  30      53.250  63.710  49.370  1.00  0.00           H
ATOM    443 2HD2 LEU A  30      52.240  62.570  48.440  1.00  0.00           H
ATOM    444 3HD2 LEU A  30      51.460  63.660  49.590  1.00  0.00           H
ATOM    445  C   LEU A  30      54.070  66.700  46.360  1.00  0.00           C
ATOM    446  O   LEU A  30      54.990  66.760  47.170  1.00  0.00           O
ATOM    447  N   TRP A  31      53.430  67.860  45.980  1.00  0.00           N
ATOM    448  HN  TRP A  31      52.630  67.770  45.390  1.00  0.00           H
ATOM    449  CA  TRP A  31      53.630  69.200  46.480  1.00  0.00           C
ATOM    450  HA  TRP A  31      54.640  69.290  46.830  1.00  0.00           H
ATOM    451  CB  TRP A  31      53.260  70.230  45.320  1.00  0.00           C
ATOM    452  HB1 TRP A  31      52.160  70.240  45.140  1.00  0.00           H
ATOM    453  HB2 TRP A  31      53.710  69.980  44.340  1.00  0.00           H
ATOM    454  CG  TRP A  31      53.580  71.690  45.440  1.00  0.00           C
ATOM    455  CD1 TRP A  31      54.450  72.300  46.280  1.00  0.00           C
ATOM    456  HD1 TRP A  31      55.080  71.880  47.040  1.00  0.00           H
ATOM    457  NE1 TRP A  31      54.490  73.620  46.030  1.00  0.00           N
ATOM    458  HE1 TRP A  31      55.040  74.280  46.500  1.00  0.00           H
ATOM    459  CE2 TRP A  31      53.720  73.910  44.940  1.00  0.00           C
ATOM    460  CD2 TRP A  31      53.110  72.700  44.530  1.00  0.00           C
ATOM    461  CE3 TRP A  31      52.190  72.640  43.490  1.00  0.00           C
ATOM    462  HE3 TRP A  31      51.750  71.710  43.170  1.00  0.00           H
ATOM    463  CZ3 TRP A  31      51.840  73.820  42.940  1.00  0.00           C
ATOM    464  HZ3 TRP A  31      51.030  73.900  42.230  1.00  0.00           H
ATOM    465  CZ2 TRP A  31      53.400  75.070  44.310  1.00  0.00           C
ATOM    466  HZ2 TRP A  31      53.860  76.020  44.570  1.00  0.00           H
ATOM    467  CH2 TRP A  31      52.440  75.050  43.300  1.00  0.00           C
ATOM    468  HH2 TRP A  31      52.050  75.950  42.870  1.00  0.00           H
ATOM    469  C   TRP A  31      52.890  69.490  47.710  1.00  0.00           C
ATOM    470  O   TRP A  31      51.660  69.610  47.590  1.00  0.00           O
ATOM    471  N   LEU A  32      53.550  69.550  48.890  1.00  0.00           N
ATOM    472  HN  LEU A  32      54.540  69.400  48.940  1.00  0.00           H
ATOM    473  CA  LEU A  32      52.900  69.870  50.170  1.00  0.00           C
ATOM    474  HA  LEU A  32      51.850  69.970  49.960  1.00  0.00           H
ATOM    475  CB  LEU A  32      52.890  68.670  51.200  1.00  0.00           C
ATOM    476  HB1 LEU A  32      52.330  69.000  52.100  1.00  0.00           H
ATOM    477  HB2 LEU A  32      53.980  68.510  51.380  1.00  0.00           H
ATOM    478  CG  LEU A  32      52.290  67.370  50.600  1.00  0.00           C
ATOM    479  HG  LEU A  32      52.650  67.200  49.570  1.00  0.00           H
ATOM    480  CD1 LEU A  32      52.770  66.250  51.620  1.00  0.00           C
ATOM    481 1HD1 LEU A  32      52.230  66.340  52.580  1.00  0.00           H
ATOM    482 2HD1 LEU A  32      53.850  66.330  51.870  1.00  0.00           H
ATOM    483 3HD1 LEU A  32      52.650  65.220  51.240  1.00  0.00           H
ATOM    484  CD2 LEU A  32      50.810  67.420  50.410  1.00  0.00           C
ATOM    485 1HD2 LEU A  32      50.530  68.230  49.700  1.00  0.00           H
ATOM    486 2HD2 LEU A  32      50.220  67.690  51.310  1.00  0.00           H
ATOM    487 3HD2 LEU A  32      50.370  66.520  49.930  1.00  0.00           H
ATOM    488  C   LEU A  32      53.480  71.170  50.720  1.00  0.00           C
ATOM    489  O   LEU A  32      54.630  71.270  51.010  1.00  0.00           O
ATOM    490  N   ASP A  33      52.690  72.310  50.770  1.00  0.00           N
ATOM    491  HN  ASP A  33      51.710  72.300  50.620  1.00  0.00           H
ATOM    492  CA  ASP A  33      53.140  73.620  51.220  1.00  0.00           C
ATOM    493  HA  ASP A  33      52.220  74.190  51.180  1.00  0.00           H
ATOM    494  CB  ASP A  33      53.570  73.710  52.700  1.00  0.00           C
ATOM    495  HB1 ASP A  33      54.070  74.690  52.840  1.00  0.00           H
ATOM    496  HB2 ASP A  33      54.170  72.800  52.950  1.00  0.00           H
ATOM    497  CG  ASP A  33      52.310  73.580  53.500  1.00  0.00           C
ATOM    498  OD1 ASP A  33      51.480  74.560  53.310  1.00  0.00           O
ATOM    499  OD2 ASP A  33      52.280  72.760  54.450  1.00  0.00           O
ATOM    500  C   ASP A  33      54.150  74.190  50.230  1.00  0.00           C
ATOM    501  O   ASP A  33      53.840  74.420  49.070  1.00  0.00           O
ATOM    502  N   ASP A  34      55.380  74.430  50.610  1.00  0.00           N
ATOM    503  HN  ASP A  34      55.610  74.230  51.560  1.00  0.00           H
ATOM    504  CA  ASP A  34      56.540  74.640  49.700  1.00  0.00           C
ATOM    505  HA  ASP A  34      56.150  74.770  48.700  1.00  0.00           H
ATOM    506  CB  ASP A  34      57.270  75.940  50.130  1.00  0.00           C
ATOM    507  HB1 ASP A  34      56.670  76.870  50.010  1.00  0.00           H
ATOM    508  HB2 ASP A  34      58.150  76.170  49.490  1.00  0.00           H
ATOM    509  CG  ASP A  34      57.880  75.800  51.470  1.00  0.00           C
ATOM    510  OD1 ASP A  34      57.650  74.840  52.230  1.00  0.00           O
ATOM    511  OD2 ASP A  34      58.590  76.810  51.830  1.00  0.00           O
ATOM    512  C   ASP A  34      57.570  73.440  49.620  1.00  0.00           C
ATOM    513  O   ASP A  34      58.710  73.620  49.120  1.00  0.00           O
ATOM    514  N   LYS A  35      57.240  72.230  50.020  1.00  0.00           N
ATOM    515  HN  LYS A  35      56.380  72.010  50.460  1.00  0.00           H
ATOM    516  CA  LYS A  35      58.040  70.990  49.910  1.00  0.00           C
ATOM    517  HA  LYS A  35      59.050  71.130  49.560  1.00  0.00           H
ATOM    518  CB  LYS A  35      58.030  70.240  51.290  1.00  0.00           C
ATOM    519  HB1 LYS A  35      58.670  69.330  51.300  1.00  0.00           H
ATOM    520  HB2 LYS A  35      56.970  69.950  51.500  1.00  0.00           H
ATOM    521  CG  LYS A  35      58.560  71.190  52.410  1.00  0.00           C
ATOM    522  HG1 LYS A  35      58.830  70.670  53.360  1.00  0.00           H
ATOM    523  HG2 LYS A  35      57.770  71.920  52.680  1.00  0.00           H
ATOM    524  CD  LYS A  35      59.890  71.890  51.980  1.00  0.00           C
ATOM    525  HD1 LYS A  35      59.730  72.570  51.120  1.00  0.00           H
ATOM    526  HD2 LYS A  35      60.620  71.110  51.650  1.00  0.00           H
ATOM    527  CE  LYS A  35      60.490  72.700  53.130  1.00  0.00           C
ATOM    528  HE1 LYS A  35      61.260  73.360  52.680  1.00  0.00           H
ATOM    529  HE2 LYS A  35      60.780  72.100  54.020  1.00  0.00           H
ATOM    530  NZ  LYS A  35      59.540  73.670  53.610  1.00  0.00           N
ATOM    531  HZ1 LYS A  35      60.100  74.480  53.960  1.00  0.00           H
ATOM    532  HZ2 LYS A  35      59.010  73.320  54.440  1.00  0.00           H
ATOM    533  HZ3 LYS A  35      58.850  74.090  52.960  1.00  0.00           H
ATOM    534  C   LYS A  35      57.410  69.980  48.960  1.00  0.00           C
ATOM    535  O   LYS A  35      56.310  69.450  49.180  1.00  0.00           O
ATOM    536  N   VAL A  36      58.190  69.700  47.910  1.00  0.00           N
ATOM    537  HN  VAL A  36      59.020  70.190  47.670  1.00  0.00           H
ATOM    538  CA  VAL A  36      57.900  68.670  46.960  1.00  0.00           C
ATOM    539  HA  VAL A  36      56.860  68.430  47.130  1.00  0.00           H
ATOM    540  CB  VAL A  36      58.040  69.040  45.490  1.00  0.00           C
ATOM    541  HB  VAL A  36      59.100  68.940  45.190  1.00  0.00           H
ATOM    542  CG1 VAL A  36      57.350  67.880  44.670  1.00  0.00           C
ATOM    543 1HG1 VAL A  36      57.450  68.210  43.610  1.00  0.00           H
ATOM    544 2HG1 VAL A  36      56.250  67.980  44.770  1.00  0.00           H
ATOM    545 3HG1 VAL A  36      57.850  66.900  44.800  1.00  0.00           H
ATOM    546  CG2 VAL A  36      57.520  70.400  45.000  1.00  0.00           C
ATOM    547 1HG2 VAL A  36      58.150  71.180  45.470  1.00  0.00           H
ATOM    548 2HG2 VAL A  36      56.460  70.580  45.280  1.00  0.00           H
ATOM    549 3HG2 VAL A  36      57.870  70.470  43.950  1.00  0.00           H
ATOM    550  C   VAL A  36      58.570  67.340  47.270  1.00  0.00           C
ATOM    551  O   VAL A  36      59.800  67.230  47.260  1.00  0.00           O
ATOM    552  N   TYR A  37      57.780  66.320  47.530  1.00  0.00           N
ATOM    553  HN  TYR A  37      56.790  66.390  47.450  1.00  0.00           H
ATOM    554  CA  TYR A  37      58.160  64.890  47.770  1.00  0.00           C
ATOM    555  HA  TYR A  37      59.150  64.800  48.190  1.00  0.00           H
ATOM    556  CB  TYR A  37      57.290  64.360  49.040  1.00  0.00           C
ATOM    557  HB1 TYR A  37      57.470  63.270  49.190  1.00  0.00           H
ATOM    558  HB2 TYR A  37      56.190  64.350  48.870  1.00  0.00           H
ATOM    559  CG  TYR A  37      57.530  65.120  50.320  1.00  0.00           C
ATOM    560  CD1 TYR A  37      58.380  64.670  51.320  1.00  0.00           C
ATOM    561  HD1 TYR A  37      58.760  63.660  51.210  1.00  0.00           H
ATOM    562  CE1 TYR A  37      58.460  65.260  52.580  1.00  0.00           C
ATOM    563  HE1 TYR A  37      59.140  64.940  53.350  1.00  0.00           H
ATOM    564  CZ  TYR A  37      57.730  66.400  52.890  1.00  0.00           C
ATOM    565  OH  TYR A  37      57.820  67.090  54.200  1.00  0.00           O
ATOM    566  HH  TYR A  37      57.170  67.790  54.160  1.00  0.00           H
ATOM    567  CD2 TYR A  37      56.800  66.290  50.650  1.00  0.00           C
ATOM    568  HD2 TYR A  37      56.090  66.650  49.920  1.00  0.00           H
ATOM    569  CE2 TYR A  37      56.840  66.820  51.910  1.00  0.00           C
ATOM    570  HE2 TYR A  37      56.200  67.670  52.080  1.00  0.00           H
ATOM    571  C   TYR A  37      58.150  63.940  46.530  1.00  0.00           C
ATOM    572  O   TYR A  37      57.230  63.950  45.720  1.00  0.00           O
ATOM    573  N   CYS A  38      59.250  63.190  46.320  1.00  0.00           N
ATOM    574  HN  CYS A  38      60.020  63.110  46.940  1.00  0.00           H
ATOM    575  CA  CYS A  38      59.540  62.510  45.090  1.00  0.00           C
ATOM    576  HA  CYS A  38      58.600  62.290  44.590  1.00  0.00           H
ATOM    577  CB  CYS A  38      60.390  63.430  44.120  1.00  0.00           C
ATOM    578  HB1 CYS A  38      60.680  62.820  43.240  1.00  0.00           H
ATOM    579  HB2 CYS A  38      61.330  63.750  44.630  1.00  0.00           H
ATOM    580  SG  CYS A  38      59.500  64.930  43.610  1.00  0.00           S
ATOM    581  HG1 CYS A  38      59.120  65.250  44.840  1.00  0.00           H
ATOM    582  C   CYS A  38      60.350  61.250  45.450  1.00  0.00           C
ATOM    583  O   CYS A  38      61.000  61.120  46.490  1.00  0.00           O
ATOM    584  N   PRO A  39      60.320  60.200  44.640  1.00  0.00           N
ATOM    585  CD  PRO A  39      59.390  60.070  43.520  1.00  0.00           C
ATOM    586  HD1 PRO A  39      59.350  61.010  42.940  1.00  0.00           H
ATOM    587  HD2 PRO A  39      58.410  59.750  43.940  1.00  0.00           H
ATOM    588  CA  PRO A  39      61.280  59.100  44.680  1.00  0.00           C
ATOM    589  HA  PRO A  39      61.450  58.810  45.700  1.00  0.00           H
ATOM    590  CB  PRO A  39      60.590  58.050  43.770  1.00  0.00           C
ATOM    591  HB1 PRO A  39      59.810  57.600  44.430  1.00  0.00           H
ATOM    592  HB2 PRO A  39      61.300  57.270  43.420  1.00  0.00           H
ATOM    593  CG  PRO A  39      59.980  58.860  42.680  1.00  0.00           C
ATOM    594  HG1 PRO A  39      60.730  59.180  41.930  1.00  0.00           H
ATOM    595  HG2 PRO A  39      59.170  58.380  42.080  1.00  0.00           H
ATOM    596  C   PRO A  39      62.590  59.590  44.120  1.00  0.00           C
ATOM    597  O   PRO A  39      62.620  60.430  43.270  1.00  0.00           O
ATOM    598  N   ARG A  40      63.750  59.020  44.640  1.00  0.00           N
ATOM    599  HN  ARG A  40      63.750  58.210  45.220  1.00  0.00           H
ATOM    600  CA  ARG A  40      65.100  59.550  44.370  1.00  0.00           C
ATOM    601  HA  ARG A  40      65.030  60.620  44.280  1.00  0.00           H
ATOM    602  CB  ARG A  40      66.140  59.260  45.480  1.00  0.00           C
ATOM    603  HB1 ARG A  40      65.850  59.870  46.360  1.00  0.00           H
ATOM    604  HB2 ARG A  40      67.200  59.570  45.350  1.00  0.00           H
ATOM    605  CG  ARG A  40      66.340  57.760  45.940  1.00  0.00           C
ATOM    606  HG1 ARG A  40      66.600  57.190  45.020  1.00  0.00           H
ATOM    607  HG2 ARG A  40      65.330  57.330  46.100  1.00  0.00           H
ATOM    608  CD  ARG A  40      67.340  57.570  47.110  1.00  0.00           C
ATOM    609  HD1 ARG A  40      67.090  58.120  48.050  1.00  0.00           H
ATOM    610  HD2 ARG A  40      68.330  57.970  46.820  1.00  0.00           H
ATOM    611  NE  ARG A  40      67.400  56.070  47.490  1.00  0.00           N
ATOM    612  HE  ARG A  40      66.790  55.360  47.130  1.00  0.00           H
ATOM    613  CZ  ARG A  40      68.260  55.590  48.380  1.00  0.00           C
ATOM    614  NH1 ARG A  40      69.020  56.290  49.150  1.00  0.00           N
ATOM    615 1HH1 ARG A  40      68.870  57.280  49.170  1.00  0.00           H
ATOM    616 2HH1 ARG A  40      69.620  55.840  49.820  1.00  0.00           H
ATOM    617  NH2 ARG A  40      68.400  54.230  48.520  1.00  0.00           N
ATOM    618 1HH2 ARG A  40      69.190  53.900  49.030  1.00  0.00           H
ATOM    619 2HH2 ARG A  40      67.920  53.540  47.980  1.00  0.00           H
ATOM    620  C   ARG A  40      65.640  59.090  42.990  1.00  0.00           C
ATOM    621  O   ARG A  40      66.410  59.780  42.290  1.00  0.00           O
ATOM    622  N   HSP A  41      65.150  58.020  42.420  1.00  0.00           N
ATOM    623  HN  HSP A  41      64.500  57.470  42.930  1.00  0.00           H
ATOM    624  CA  HSP A  41      65.500  57.670  41.030  1.00  0.00           C
ATOM    625  HA  HSP A  41      66.560  57.800  40.880  1.00  0.00           H
ATOM    626  CB  HSP A  41      65.060  56.200  40.830  1.00  0.00           C
ATOM    627  HB1 HSP A  41      65.730  55.630  41.520  1.00  0.00           H
ATOM    628  HB2 HSP A  41      65.410  55.850  39.830  1.00  0.00           H
ATOM    629  CD2 HSP A  41      63.120  54.970  41.780  1.00  0.00           C
ATOM    630  HD2 HSP A  41      63.490  54.540  42.710  1.00  0.00           H
ATOM    631  CG  HSP A  41      63.670  55.790  40.870  1.00  0.00           C
ATOM    632  NE2 HSP A  41      61.780  54.850  41.370  1.00  0.00           N
ATOM    633  HE2 HSP A  41      61.170  54.120  41.640  1.00  0.00           H
ATOM    634  ND1 HSP A  41      62.710  56.180  39.930  1.00  0.00           N
ATOM    635  HD1 HSP A  41      62.810  56.520  38.990  1.00  0.00           H
ATOM    636  CE1 HSP A  41      61.580  55.510  40.300  1.00  0.00           C
ATOM    637  HE1 HSP A  41      60.630  55.600  39.820  1.00  0.00           H
ATOM    638  C   HSP A  41      65.070  58.590  39.850  1.00  0.00           C
ATOM    639  O   HSP A  41      65.260  58.260  38.670  1.00  0.00           O
ATOM    640  N   VAL A  42      64.550  59.770  40.160  1.00  0.00           N
ATOM    641  HN  VAL A  42      64.310  60.020  41.100  1.00  0.00           H
ATOM    642  CA  VAL A  42      64.350  60.850  39.240  1.00  0.00           C
ATOM    643  HA  VAL A  42      63.760  60.390  38.460  1.00  0.00           H
ATOM    644  CB  VAL A  42      63.520  61.900  39.950  1.00  0.00           C
ATOM    645  HB  VAL A  42      62.590  61.390  40.290  1.00  0.00           H
ATOM    646  CG1 VAL A  42      64.290  62.520  41.040  1.00  0.00           C
ATOM    647 1HG1 VAL A  42      64.590  61.770  41.810  1.00  0.00           H
ATOM    648 2HG1 VAL A  42      63.640  63.320  41.450  1.00  0.00           H
ATOM    649 3HG1 VAL A  42      65.210  63.020  40.680  1.00  0.00           H
ATOM    650  CG2 VAL A  42      62.960  62.930  38.940  1.00  0.00           C
ATOM    651 1HG2 VAL A  42      63.770  63.410  38.350  1.00  0.00           H
ATOM    652 2HG2 VAL A  42      62.340  63.720  39.410  1.00  0.00           H
ATOM    653 3HG2 VAL A  42      62.280  62.450  38.200  1.00  0.00           H
ATOM    654  C   VAL A  42      65.590  61.320  38.520  1.00  0.00           C
ATOM    655  O   VAL A  42      65.520  61.720  37.360  1.00  0.00           O
ATOM    656  N   ILE A  43      66.740  61.410  39.150  1.00  0.00           N
ATOM    657  HN  ILE A  43      66.660  61.010  40.060  1.00  0.00           H
ATOM    658  CA  ILE A  43      67.970  61.870  38.650  1.00  0.00           C
ATOM    659  HA  ILE A  43      67.700  62.470  37.790  1.00  0.00           H
ATOM    660  CB  ILE A  43      68.640  62.760  39.780  1.00  0.00           C
ATOM    661  HB  ILE A  43      69.670  62.980  39.420  1.00  0.00           H
ATOM    662  CG2 ILE A  43      67.840  64.110  39.870  1.00  0.00           C
ATOM    663 1HG2 ILE A  43      66.770  63.990  40.130  1.00  0.00           H
ATOM    664 2HG2 ILE A  43      68.070  64.750  38.990  1.00  0.00           H
ATOM    665 3HG2 ILE A  43      68.410  64.730  40.590  1.00  0.00           H
ATOM    666  CG1 ILE A  43      68.570  62.080  41.180  1.00  0.00           C
ATOM    667 1HG1 ILE A  43      68.800  61.000  41.120  1.00  0.00           H
ATOM    668 2HG1 ILE A  43      67.510  62.090  41.520  1.00  0.00           H
ATOM    669  CD  ILE A  43      69.460  62.830  42.240  1.00  0.00           C
ATOM    670  HD1 ILE A  43      69.170  63.880  42.440  1.00  0.00           H
ATOM    671  HD2 ILE A  43      70.560  62.830  42.070  1.00  0.00           H
ATOM    672  HD3 ILE A  43      69.370  62.250  43.180  1.00  0.00           H
ATOM    673  C   ILE A  43      68.910  60.760  38.080  1.00  0.00           C
ATOM    674  O   ILE A  43      69.950  61.030  37.580  1.00  0.00           O
ATOM    675  N   CYS A  44      68.390  59.470  38.090  1.00  0.00           N
ATOM    676  HN  CYS A  44      67.470  59.300  38.450  1.00  0.00           H
ATOM    677  CA  CYS A  44      68.980  58.330  37.470  1.00  0.00           C
ATOM    678  HA  CYS A  44      70.040  58.510  37.620  1.00  0.00           H
ATOM    679  CB  CYS A  44      68.470  57.000  38.060  1.00  0.00           C
ATOM    680  HB1 CYS A  44      68.540  56.150  37.350  1.00  0.00           H
ATOM    681  HB2 CYS A  44      67.390  57.050  38.300  1.00  0.00           H
ATOM    682  SG  CYS A  44      69.420  56.570  39.500  1.00  0.00           S
ATOM    683  HG1 CYS A  44      70.520  56.370  38.790  1.00  0.00           H
ATOM    684  C   CYS A  44      68.700  58.290  36.010  1.00  0.00           C
ATOM    685  O   CYS A  44      67.590  58.040  35.540  1.00  0.00           O
ATOM    686  N   SER A  45      69.740  58.620  35.200  1.00  0.00           N
ATOM    687  HN  SER A  45      70.510  59.160  35.520  1.00  0.00           H
ATOM    688  CA  SER A  45      69.780  58.130  33.810  1.00  0.00           C
ATOM    689  HA  SER A  45      68.930  58.500  33.260  1.00  0.00           H
ATOM    690  CB  SER A  45      71.020  58.570  32.910  1.00  0.00           C
ATOM    691  HB1 SER A  45      70.980  58.160  31.870  1.00  0.00           H
ATOM    692  HB2 SER A  45      71.920  58.340  33.510  1.00  0.00           H
ATOM    693  OG  SER A  45      70.970  60.000  32.690  1.00  0.00           O
ATOM    694  HG1 SER A  45      71.430  60.310  33.480  1.00  0.00           H
ATOM    695  C   SER A  45      69.630  56.580  33.670  1.00  0.00           C
ATOM    696  O   SER A  45      69.680  55.840  34.620  1.00  0.00           O
ATOM    697  N   SER A  46      69.430  56.120  32.420  1.00  0.00           N
ATOM    698  HN  SER A  46      69.440  56.740  31.640  1.00  0.00           H
ATOM    699  CA  SER A  46      68.880  54.840  32.030  1.00  0.00           C
ATOM    700  HA  SER A  46      67.920  54.760  32.520  1.00  0.00           H
ATOM    701  CB  SER A  46      68.620  54.820  30.490  1.00  0.00           C
ATOM    702  HB1 SER A  46      69.630  54.750  30.050  1.00  0.00           H
ATOM    703  HB2 SER A  46      68.190  55.790  30.140  1.00  0.00           H
ATOM    704  OG  SER A  46      67.830  53.710  30.120  1.00  0.00           O
ATOM    705  HG1 SER A  46      67.720  53.730  29.160  1.00  0.00           H
ATOM    706  C   SER A  46      69.530  53.590  32.480  1.00  0.00           C
ATOM    707  O   SER A  46      68.940  52.680  33.060  1.00  0.00           O
ATOM    708  N   SER A  47      70.880  53.540  32.340  1.00  0.00           N
ATOM    709  HN  SER A  47      71.430  54.270  31.950  1.00  0.00           H
ATOM    710  CA  SER A  47      71.640  52.400  32.820  1.00  0.00           C
ATOM    711  HA  SER A  47      71.160  51.460  32.600  1.00  0.00           H
ATOM    712  CB  SER A  47      73.020  52.380  32.120  1.00  0.00           C
ATOM    713  HB1 SER A  47      73.510  53.350  32.350  1.00  0.00           H
ATOM    714  HB2 SER A  47      72.840  52.360  31.020  1.00  0.00           H
ATOM    715  OG  SER A  47      73.800  51.200  32.370  1.00  0.00           O
ATOM    716  HG1 SER A  47      74.380  51.350  33.120  1.00  0.00           H
ATOM    717  C   SER A  47      71.870  52.450  34.330  1.00  0.00           C
ATOM    718  O   SER A  47      72.420  51.440  34.810  1.00  0.00           O
ATOM    719  N   ASN A  48      71.500  53.500  35.070  1.00  0.00           N
ATOM    720  HN  ASN A  48      71.040  54.190  34.520  1.00  0.00           H
ATOM    721  CA  ASN A  48      71.780  53.720  36.480  1.00  0.00           C
ATOM    722  HA  ASN A  48      72.580  53.040  36.740  1.00  0.00           H
ATOM    723  CB  ASN A  48      72.360  55.130  36.740  1.00  0.00           C
ATOM    724  HB1 ASN A  48      72.820  55.220  37.750  1.00  0.00           H
ATOM    725  HB2 ASN A  48      71.510  55.830  36.620  1.00  0.00           H
ATOM    726  CG  ASN A  48      73.390  55.560  35.730  1.00  0.00           C
ATOM    727  OD1 ASN A  48      73.250  56.430  34.840  1.00  0.00           O
ATOM    728  ND2 ASN A  48      74.610  55.020  35.990  1.00  0.00           N
ATOM    729 1HD2 ASN A  48      75.380  55.340  35.430  1.00  0.00           H
ATOM    730 2HD2 ASN A  48      74.670  54.230  36.600  1.00  0.00           H
ATOM    731  C   ASN A  48      70.560  53.490  37.340  1.00  0.00           C
ATOM    732  O   ASN A  48      70.720  53.580  38.540  1.00  0.00           O
ATOM    733  N   MET A  49      69.430  53.120  36.730  1.00  0.00           N
ATOM    734  HN  MET A  49      69.420  52.880  35.760  1.00  0.00           H
ATOM    735  CA  MET A  49      68.230  52.740  37.480  1.00  0.00           C
ATOM    736  HA  MET A  49      68.110  53.310  38.390  1.00  0.00           H
ATOM    737  CB  MET A  49      67.070  52.790  36.480  1.00  0.00           C
ATOM    738  HB1 MET A  49      66.160  52.500  37.040  1.00  0.00           H
ATOM    739  HB2 MET A  49      67.250  51.940  35.790  1.00  0.00           H
ATOM    740  CG  MET A  49      66.970  54.040  35.620  1.00  0.00           C
ATOM    741  HG1 MET A  49      67.660  53.970  34.750  1.00  0.00           H
ATOM    742  HG2 MET A  49      67.140  54.920  36.270  1.00  0.00           H
ATOM    743  SD  MET A  49      65.300  54.290  34.830  1.00  0.00           S
ATOM    744  CE  MET A  49      65.250  52.830  33.710  1.00  0.00           C
ATOM    745  HE1 MET A  49      65.620  51.880  34.150  1.00  0.00           H
ATOM    746  HE2 MET A  49      65.770  53.100  32.760  1.00  0.00           H
ATOM    747  HE3 MET A  49      64.180  52.640  33.480  1.00  0.00           H
ATOM    748  C   MET A  49      68.450  51.300  37.890  1.00  0.00           C
ATOM    749  O   MET A  49      67.920  50.850  38.870  1.00  0.00           O
ATOM    750  N   ASN A  50      69.380  50.530  37.170  1.00  0.00           N
ATOM    751  HN  ASN A  50      69.820  50.920  36.370  1.00  0.00           H
ATOM    752  CA  ASN A  50      69.740  49.190  37.440  1.00  0.00           C
ATOM    753  HA  ASN A  50      68.920  48.490  37.500  1.00  0.00           H
ATOM    754  CB  ASN A  50      70.640  48.770  36.220  1.00  0.00           C
ATOM    755  HB1 ASN A  50      70.890  47.690  36.340  1.00  0.00           H
ATOM    756  HB2 ASN A  50      71.620  49.280  36.130  1.00  0.00           H
ATOM    757  CG  ASN A  50      69.870  48.940  34.910  1.00  0.00           C
ATOM    758  OD1 ASN A  50      68.700  49.210  34.690  1.00  0.00           O
ATOM    759  ND2 ASN A  50      70.650  48.700  33.840  1.00  0.00           N
ATOM    760 1HD2 ASN A  50      70.400  48.790  32.880  1.00  0.00           H
ATOM    761 2HD2 ASN A  50      71.640  48.650  33.960  1.00  0.00           H
ATOM    762  C   ASN A  50      70.630  49.000  38.650  1.00  0.00           C
ATOM    763  O   ASN A  50      70.920  47.920  39.100  1.00  0.00           O
ATOM    764  N   GLU A  51      71.160  50.210  39.040  1.00  0.00           N
ATOM    765  HN  GLU A  51      70.960  51.050  38.540  1.00  0.00           H
ATOM    766  CA  GLU A  51      72.260  50.370  39.990  1.00  0.00           C
ATOM    767  HA  GLU A  51      72.640  49.380  40.190  1.00  0.00           H
ATOM    768  CB  GLU A  51      73.470  51.210  39.410  1.00  0.00           C
ATOM    769  HB1 GLU A  51      74.370  51.080  40.050  1.00  0.00           H
ATOM    770  HB2 GLU A  51      73.210  52.290  39.370  1.00  0.00           H
ATOM    771  CG  GLU A  51      73.890  50.810  38.050  1.00  0.00           C
ATOM    772  HG1 GLU A  51      73.080  51.040  37.320  1.00  0.00           H
ATOM    773  HG2 GLU A  51      74.030  49.710  38.050  1.00  0.00           H
ATOM    774  CD  GLU A  51      75.170  51.560  37.620  1.00  0.00           C
ATOM    775  OE1 GLU A  51      75.380  52.720  37.990  1.00  0.00           O
ATOM    776  OE2 GLU A  51      75.900  51.050  36.700  1.00  0.00           O
ATOM    777  C   GLU A  51      71.880  50.900  41.340  1.00  0.00           C
ATOM    778  O   GLU A  51      71.520  52.030  41.440  1.00  0.00           O
ATOM    779  N   PRO A  52      71.870  50.150  42.370  1.00  0.00           N
ATOM    780  CD  PRO A  52      71.720  48.680  42.420  1.00  0.00           C
ATOM    781  HD1 PRO A  52      72.720  48.290  42.140  1.00  0.00           H
ATOM    782  HD2 PRO A  52      70.830  48.530  41.770  1.00  0.00           H
ATOM    783  CA  PRO A  52      71.850  50.780  43.750  1.00  0.00           C
ATOM    784  HA  PRO A  52      70.940  51.360  43.760  1.00  0.00           H
ATOM    785  CB  PRO A  52      71.940  49.530  44.660  1.00  0.00           C
ATOM    786  HB1 PRO A  52      71.370  49.580  45.610  1.00  0.00           H
ATOM    787  HB2 PRO A  52      73.000  49.250  44.880  1.00  0.00           H
ATOM    788  CG  PRO A  52      71.400  48.310  43.900  1.00  0.00           C
ATOM    789  HG1 PRO A  52      71.930  47.370  44.190  1.00  0.00           H
ATOM    790  HG2 PRO A  52      70.310  48.250  44.100  1.00  0.00           H
ATOM    791  C   PRO A  52      73.030  51.760  44.060  1.00  0.00           C
ATOM    792  O   PRO A  52      73.990  51.770  43.250  1.00  0.00           O
ATOM    793  N   ASP A  53      73.080  52.540  45.180  1.00  0.00           N
ATOM    794  HN  ASP A  53      72.280  52.430  45.760  1.00  0.00           H
ATOM    795  CA  ASP A  53      74.060  53.590  45.440  1.00  0.00           C
ATOM    796  HA  ASP A  53      73.720  53.940  46.410  1.00  0.00           H
ATOM    797  CB  ASP A  53      75.520  53.150  45.370  1.00  0.00           C
ATOM    798  HB1 ASP A  53      75.870  52.800  44.370  1.00  0.00           H
ATOM    799  HB2 ASP A  53      75.580  52.310  46.090  1.00  0.00           H
ATOM    800  CG  ASP A  53      76.570  54.130  45.830  1.00  0.00           C
ATOM    801  OD1 ASP A  53      77.800  53.920  45.680  1.00  0.00           O
ATOM    802  OD2 ASP A  53      76.150  55.140  46.510  1.00  0.00           O
ATOM    803  C   ASP A  53      73.800  54.830  44.620  1.00  0.00           C
ATOM    804  O   ASP A  53      73.920  54.850  43.440  1.00  0.00           O
ATOM    805  N   TYR A  54      73.510  56.030  45.230  1.00  0.00           N
ATOM    806  HN  TYR A  54      73.650  55.940  46.220  1.00  0.00           H
ATOM    807  CA  TYR A  54      73.310  57.320  44.530  1.00  0.00           C
ATOM    808  HA  TYR A  54      73.310  57.120  43.470  1.00  0.00           H
ATOM    809  CB  TYR A  54      71.930  57.970  44.870  1.00  0.00           C
ATOM    810  HB1 TYR A  54      71.860  58.880  44.240  1.00  0.00           H
ATOM    811  HB2 TYR A  54      72.010  58.250  45.940  1.00  0.00           H
ATOM    812  CG  TYR A  54      70.730  57.080  44.510  1.00  0.00           C
ATOM    813  CD1 TYR A  54      69.830  57.510  43.520  1.00  0.00           C
ATOM    814  HD1 TYR A  54      70.110  58.390  42.940  1.00  0.00           H
ATOM    815  CE1 TYR A  54      68.810  56.550  43.080  1.00  0.00           C
ATOM    816  HE1 TYR A  54      68.270  56.800  42.180  1.00  0.00           H
ATOM    817  CZ  TYR A  54      68.610  55.360  43.800  1.00  0.00           C
ATOM    818  OH  TYR A  54      67.500  54.570  43.460  1.00  0.00           O
ATOM    819  HH  TYR A  54      67.260  54.170  44.300  1.00  0.00           H
ATOM    820  CD2 TYR A  54      70.440  55.950  45.310  1.00  0.00           C
ATOM    821  HD2 TYR A  54      71.060  55.690  46.150  1.00  0.00           H
ATOM    822  CE2 TYR A  54      69.420  55.090  44.930  1.00  0.00           C
ATOM    823  HE2 TYR A  54      69.370  54.200  45.540  1.00  0.00           H
ATOM    824  C   TYR A  54      74.430  58.340  44.870  1.00  0.00           C
ATOM    825  O   TYR A  54      74.430  59.580  44.640  1.00  0.00           O
ATOM    826  N   SER A  55      75.520  57.930  45.600  1.00  0.00           N
ATOM    827  HN  SER A  55      75.630  56.980  45.890  1.00  0.00           H
ATOM    828  CA  SER A  55      76.650  58.810  45.970  1.00  0.00           C
ATOM    829  HA  SER A  55      76.250  59.610  46.570  1.00  0.00           H
ATOM    830  CB  SER A  55      77.650  58.090  46.970  1.00  0.00           C
ATOM    831  HB1 SER A  55      76.990  57.910  47.850  1.00  0.00           H
ATOM    832  HB2 SER A  55      78.500  58.710  47.320  1.00  0.00           H
ATOM    833  OG  SER A  55      78.160  56.870  46.450  1.00  0.00           O
ATOM    834  HG1 SER A  55      77.520  56.160  46.530  1.00  0.00           H
ATOM    835  C   SER A  55      77.460  59.310  44.810  1.00  0.00           C
ATOM    836  O   SER A  55      77.820  60.500  44.850  1.00  0.00           O
ATOM    837  N   ALA A  56      77.770  58.610  43.690  1.00  0.00           N
ATOM    838  HN  ALA A  56      77.510  57.650  43.610  1.00  0.00           H
ATOM    839  CA  ALA A  56      78.470  59.180  42.490  1.00  0.00           C
ATOM    840  HA  ALA A  56      79.090  60.000  42.820  1.00  0.00           H
ATOM    841  CB  ALA A  56      79.450  58.070  41.930  1.00  0.00           C
ATOM    842  HB1 ALA A  56      79.920  58.450  40.990  1.00  0.00           H
ATOM    843  HB2 ALA A  56      78.810  57.160  41.850  1.00  0.00           H
ATOM    844  HB3 ALA A  56      80.280  57.900  42.640  1.00  0.00           H
ATOM    845  C   ALA A  56      77.490  59.750  41.440  1.00  0.00           C
ATOM    846  O   ALA A  56      77.940  60.610  40.680  1.00  0.00           O
ATOM    847  N   LEU A  57      76.200  59.380  41.550  1.00  0.00           N
ATOM    848  HN  LEU A  57      75.980  58.610  42.160  1.00  0.00           H
ATOM    849  CA  LEU A  57      75.080  59.920  40.760  1.00  0.00           C
ATOM    850  HA  LEU A  57      75.230  59.820  39.700  1.00  0.00           H
ATOM    851  CB  LEU A  57      73.780  59.030  40.920  1.00  0.00           C
ATOM    852  HB1 LEU A  57      73.300  59.430  41.830  1.00  0.00           H
ATOM    853  HB2 LEU A  57      74.040  58.010  41.270  1.00  0.00           H
ATOM    854  CG  LEU A  57      72.880  59.030  39.730  1.00  0.00           C
ATOM    855  HG  LEU A  57      72.930  59.970  39.150  1.00  0.00           H
ATOM    856  CD1 LEU A  57      73.210  57.880  38.800  1.00  0.00           C
ATOM    857 1HD1 LEU A  57      72.670  57.910  37.830  1.00  0.00           H
ATOM    858 2HD1 LEU A  57      72.960  56.880  39.210  1.00  0.00           H
ATOM    859 3HD1 LEU A  57      74.280  57.810  38.500  1.00  0.00           H
ATOM    860  CD2 LEU A  57      71.410  59.000  40.250  1.00  0.00           C
ATOM    861 1HD2 LEU A  57      71.380  59.750  41.070  1.00  0.00           H
ATOM    862 2HD2 LEU A  57      71.140  57.980  40.600  1.00  0.00           H
ATOM    863 3HD2 LEU A  57      70.840  59.360  39.370  1.00  0.00           H
ATOM    864  C   LEU A  57      74.740  61.380  41.050  1.00  0.00           C
ATOM    865  O   LEU A  57      74.750  62.230  40.160  1.00  0.00           O
ATOM    866  N   LEU A  58      74.490  61.680  42.390  1.00  0.00           N
ATOM    867  HN  LEU A  58      74.600  60.980  43.090  1.00  0.00           H
ATOM    868  CA  LEU A  58      74.080  62.930  42.990  1.00  0.00           C
ATOM    869  HA  LEU A  58      73.160  63.290  42.560  1.00  0.00           H
ATOM    870  CB  LEU A  58      73.730  62.530  44.510  1.00  0.00           C
ATOM    871  HB1 LEU A  58      74.550  61.890  44.900  1.00  0.00           H
ATOM    872  HB2 LEU A  58      72.850  61.870  44.630  1.00  0.00           H
ATOM    873  CG  LEU A  58      73.500  63.680  45.500  1.00  0.00           C
ATOM    874  HG  LEU A  58      74.270  64.480  45.420  1.00  0.00           H
ATOM    875  CD1 LEU A  58      72.270  64.520  45.030  1.00  0.00           C
ATOM    876 1HD1 LEU A  58      71.450  63.820  45.270  1.00  0.00           H
ATOM    877 2HD1 LEU A  58      72.280  64.740  43.940  1.00  0.00           H
ATOM    878 3HD1 LEU A  58      72.230  65.530  45.500  1.00  0.00           H
ATOM    879  CD2 LEU A  58      73.390  63.170  46.890  1.00  0.00           C
ATOM    880 1HD2 LEU A  58      74.230  62.650  47.390  1.00  0.00           H
ATOM    881 2HD2 LEU A  58      72.540  62.450  46.910  1.00  0.00           H
ATOM    882 3HD2 LEU A  58      72.960  63.990  47.500  1.00  0.00           H
ATOM    883  C   LEU A  58      75.040  64.050  43.000  1.00  0.00           C
ATOM    884  O   LEU A  58      74.640  65.250  43.110  1.00  0.00           O
ATOM    885  N   CYS A  59      76.300  63.780  42.690  1.00  0.00           N
ATOM    886  HN  CYS A  59      76.550  62.870  42.350  1.00  0.00           H
ATOM    887  CA  CYS A  59      77.380  64.760  42.650  1.00  0.00           C
ATOM    888  HA  CYS A  59      77.360  65.430  43.500  1.00  0.00           H
ATOM    889  CB  CYS A  59      78.770  64.060  42.500  1.00  0.00           C
ATOM    890  HB1 CYS A  59      78.700  63.570  41.510  1.00  0.00           H
ATOM    891  HB2 CYS A  59      78.800  63.330  43.330  1.00  0.00           H
ATOM    892  SG  CYS A  59      80.270  65.060  42.590  1.00  0.00           S
ATOM    893  HG1 CYS A  59      80.100  65.170  43.900  1.00  0.00           H
ATOM    894  C   CYS A  59      77.180  65.640  41.370  1.00  0.00           C
ATOM    895  O   CYS A  59      77.620  66.800  41.360  1.00  0.00           O
ATOM    896  N   ARG A  60      76.560  65.100  40.350  1.00  0.00           N
ATOM    897  HN  ARG A  60      76.140  64.200  40.330  1.00  0.00           H
ATOM    898  CA  ARG A  60      76.570  65.720  39.010  1.00  0.00           C
ATOM    899  HA  ARG A  60      77.240  66.570  39.030  1.00  0.00           H
ATOM    900  CB  ARG A  60      77.050  64.730  37.920  1.00  0.00           C
ATOM    901  HB1 ARG A  60      77.150  65.370  37.020  1.00  0.00           H
ATOM    902  HB2 ARG A  60      76.340  63.900  37.710  1.00  0.00           H
ATOM    903  CG  ARG A  60      78.430  64.060  38.130  1.00  0.00           C
ATOM    904  HG1 ARG A  60      78.640  63.600  37.130  1.00  0.00           H
ATOM    905  HG2 ARG A  60      78.290  63.210  38.830  1.00  0.00           H
ATOM    906  CD  ARG A  60      79.580  65.030  38.440  1.00  0.00           C
ATOM    907  HD1 ARG A  60      79.300  65.550  39.390  1.00  0.00           H
ATOM    908  HD2 ARG A  60      79.760  65.810  37.680  1.00  0.00           H
ATOM    909  NE  ARG A  60      80.790  64.140  38.630  1.00  0.00           N
ATOM    910  HE  ARG A  60      80.700  63.190  38.940  1.00  0.00           H
ATOM    911  CZ  ARG A  60      82.030  64.700  38.930  1.00  0.00           C
ATOM    912  NH1 ARG A  60      82.170  65.990  39.140  1.00  0.00           N
ATOM    913 1HH1 ARG A  60      81.310  66.460  38.950  1.00  0.00           H
ATOM    914 2HH1 ARG A  60      83.060  66.400  38.900  1.00  0.00           H
ATOM    915  NH2 ARG A  60      83.160  64.030  38.940  1.00  0.00           N
ATOM    916 1HH2 ARG A  60      83.190  63.150  38.460  1.00  0.00           H
ATOM    917 2HH2 ARG A  60      84.000  64.560  39.010  1.00  0.00           H
ATOM    918  C   ARG A  60      75.240  66.260  38.640  1.00  0.00           C
ATOM    919  O   ARG A  60      74.990  66.640  37.480  1.00  0.00           O
ATOM    920  N   VAL A  61      74.310  66.320  39.540  1.00  0.00           N
ATOM    921  HN  VAL A  61      74.440  66.120  40.510  1.00  0.00           H
ATOM    922  CA  VAL A  61      72.940  66.820  39.350  1.00  0.00           C
ATOM    923  HA  VAL A  61      72.630  66.340  38.430  1.00  0.00           H
ATOM    924  CB  VAL A  61      71.980  66.260  40.410  1.00  0.00           C
ATOM    925  HB  VAL A  61      72.310  66.510  41.440  1.00  0.00           H
ATOM    926  CG1 VAL A  61      70.530  66.790  40.120  1.00  0.00           C
ATOM    927 1HG1 VAL A  61      70.400  67.800  40.570  1.00  0.00           H
ATOM    928 2HG1 VAL A  61      69.760  66.280  40.740  1.00  0.00           H
ATOM    929 3HG1 VAL A  61      70.370  66.700  39.020  1.00  0.00           H
ATOM    930  CG2 VAL A  61      71.960  64.700  40.380  1.00  0.00           C
ATOM    931 1HG2 VAL A  61      71.090  64.310  40.940  1.00  0.00           H
ATOM    932 2HG2 VAL A  61      72.910  64.360  40.840  1.00  0.00           H
ATOM    933 3HG2 VAL A  61      71.910  64.380  39.310  1.00  0.00           H
ATOM    934  C   VAL A  61      72.880  68.290  39.110  1.00  0.00           C
ATOM    935  O   VAL A  61      73.780  68.980  39.570  1.00  0.00           O
ATOM    936  N   THR A  62      71.900  68.920  38.300  1.00  0.00           N
ATOM    937  HN  THR A  62      71.270  68.300  37.820  1.00  0.00           H
ATOM    938  CA  THR A  62      72.010  70.290  37.990  1.00  0.00           C
ATOM    939  HA  THR A  62      72.920  70.730  38.360  1.00  0.00           H
ATOM    940  CB  THR A  62      72.040  70.550  36.520  1.00  0.00           C
ATOM    941  HB  THR A  62      71.250  70.070  35.900  1.00  0.00           H
ATOM    942  OG1 THR A  62      73.300  70.090  36.140  1.00  0.00           O
ATOM    943  HG1 THR A  62      73.470  70.200  35.210  1.00  0.00           H
ATOM    944  CG2 THR A  62      72.000  72.080  36.220  1.00  0.00           C
ATOM    945 1HG2 THR A  62      72.820  72.530  36.810  1.00  0.00           H
ATOM    946 2HG2 THR A  62      71.080  72.660  36.480  1.00  0.00           H
ATOM    947 3HG2 THR A  62      72.210  72.190  35.130  1.00  0.00           H
ATOM    948  C   THR A  62      70.750  71.000  38.570  1.00  0.00           C
ATOM    949  O   THR A  62      69.630  70.780  38.180  1.00  0.00           O
ATOM    950  N   LEU A  63      70.970  71.890  39.590  1.00  0.00           N
ATOM    951  HN  LEU A  63      71.890  72.180  39.850  1.00  0.00           H
ATOM    952  CA  LEU A  63      69.980  72.520  40.400  1.00  0.00           C
ATOM    953  HA  LEU A  63      69.380  71.800  40.940  1.00  0.00           H
ATOM    954  CB  LEU A  63      70.770  73.400  41.400  1.00  0.00           C
ATOM    955  HB1 LEU A  63      71.670  73.810  40.910  1.00  0.00           H
ATOM    956  HB2 LEU A  63      71.080  72.650  42.160  1.00  0.00           H
ATOM    957  CG  LEU A  63      69.990  74.560  42.180  1.00  0.00           C
ATOM    958  HG  LEU A  63      69.650  75.130  41.290  1.00  0.00           H
ATOM    959  CD1 LEU A  63      68.740  74.020  42.910  1.00  0.00           C
ATOM    960 1HD1 LEU A  63      69.030  73.470  43.820  1.00  0.00           H
ATOM    961 2HD1 LEU A  63      68.230  73.270  42.250  1.00  0.00           H
ATOM    962 3HD1 LEU A  63      68.020  74.820  43.200  1.00  0.00           H
ATOM    963  CD2 LEU A  63      70.840  75.380  43.110  1.00  0.00           C
ATOM    964 1HD2 LEU A  63      71.800  75.690  42.650  1.00  0.00           H
ATOM    965 2HD2 LEU A  63      71.190  74.840  44.010  1.00  0.00           H
ATOM    966 3HD2 LEU A  63      70.240  76.240  43.490  1.00  0.00           H
ATOM    967  C   LEU A  63      68.870  73.280  39.580  1.00  0.00           C
ATOM    968  O   LEU A  63      67.680  73.070  39.730  1.00  0.00           O
ATOM    969  N   GLY A  64      69.280  74.120  38.650  1.00  0.00           N
ATOM    970  HN  GLY A  64      70.260  74.250  38.570  1.00  0.00           H
ATOM    971  CA  GLY A  64      68.330  74.870  37.780  1.00  0.00           C
ATOM    972  HA1 GLY A  64      68.800  75.760  37.370  1.00  0.00           H
ATOM    973  HA2 GLY A  64      67.540  75.240  38.410  1.00  0.00           H
ATOM    974  C   GLY A  64      67.520  74.080  36.740  1.00  0.00           C
ATOM    975  O   GLY A  64      66.430  74.380  36.400  1.00  0.00           O
ATOM    976  N   ASP A  65      68.120  72.940  36.390  1.00  0.00           N
ATOM    977  HN  ASP A  65      69.020  72.760  36.760  1.00  0.00           H
ATOM    978  CA  ASP A  65      67.670  72.150  35.250  1.00  0.00           C
ATOM    979  HA  ASP A  65      67.040  72.810  34.660  1.00  0.00           H
ATOM    980  CB  ASP A  65      68.920  71.530  34.640  1.00  0.00           C
ATOM    981  HB1 ASP A  65      68.810  70.560  34.110  1.00  0.00           H
ATOM    982  HB2 ASP A  65      69.690  71.270  35.400  1.00  0.00           H
ATOM    983  CG  ASP A  65      69.550  72.540  33.640  1.00  0.00           C
ATOM    984  OD1 ASP A  65      69.050  73.670  33.570  1.00  0.00           O
ATOM    985  OD2 ASP A  65      70.590  72.250  32.940  1.00  0.00           O
ATOM    986  C   ASP A  65      66.750  70.980  35.660  1.00  0.00           C
ATOM    987  O   ASP A  65      66.310  70.260  34.810  1.00  0.00           O
ATOM    988  N   PHE A  66      66.390  70.890  36.950  1.00  0.00           N
ATOM    989  HN  PHE A  66      66.820  71.590  37.500  1.00  0.00           H
ATOM    990  CA  PHE A  66      65.120  70.320  37.410  1.00  0.00           C
ATOM    991  HA  PHE A  66      65.140  69.280  37.120  1.00  0.00           H
ATOM    992  CB  PHE A  66      64.860  70.470  38.990  1.00  0.00           C
ATOM    993  HB1 PHE A  66      63.770  70.350  39.140  1.00  0.00           H
ATOM    994  HB2 PHE A  66      65.230  71.430  39.410  1.00  0.00           H
ATOM    995  CG  PHE A  66      65.600  69.440  39.720  1.00  0.00           C
ATOM    996  CD1 PHE A  66      66.710  69.740  40.580  1.00  0.00           C
ATOM    997  HD1 PHE A  66      67.150  70.730  40.600  1.00  0.00           H
ATOM    998  CE1 PHE A  66      67.350  68.710  41.220  1.00  0.00           C
ATOM    999  HE1 PHE A  66      68.400  68.750  41.460  1.00  0.00           H
ATOM   1000  CZ  PHE A  66      66.860  67.370  41.160  1.00  0.00           C
ATOM   1001  HZ  PHE A  66      67.310  66.460  41.540  1.00  0.00           H
ATOM   1002  CD2 PHE A  66      65.090  68.140  39.660  1.00  0.00           C
ATOM   1003  HD2 PHE A  66      64.300  67.950  38.940  1.00  0.00           H
ATOM   1004  CE2 PHE A  66      65.730  67.130  40.350  1.00  0.00           C
ATOM   1005  HE2 PHE A  66      65.360  66.120  40.210  1.00  0.00           H
ATOM   1006  C   PHE A  66      63.910  70.990  36.670  1.00  0.00           C
ATOM   1007  O   PHE A  66      63.790  72.220  36.600  1.00  0.00           O
ATOM   1008  N   THR A  67      62.970  70.240  36.090  1.00  0.00           N
ATOM   1009  HN  THR A  67      62.960  69.260  35.910  1.00  0.00           H
ATOM   1010  CA  THR A  67      61.760  70.900  35.510  1.00  0.00           C
ATOM   1011  HA  THR A  67      61.700  71.970  35.620  1.00  0.00           H
ATOM   1012  CB  THR A  67      61.480  70.500  34.150  1.00  0.00           C
ATOM   1013  HB  THR A  67      61.490  69.400  34.000  1.00  0.00           H
ATOM   1014  OG1 THR A  67      62.500  71.020  33.360  1.00  0.00           O
ATOM   1015  HG1 THR A  67      62.260  71.100  32.440  1.00  0.00           H
ATOM   1016  CG2 THR A  67      60.150  71.030  33.560  1.00  0.00           C
ATOM   1017 1HG2 THR A  67      60.030  70.510  32.590  1.00  0.00           H
ATOM   1018 2HG2 THR A  67      60.210  72.110  33.290  1.00  0.00           H
ATOM   1019 3HG2 THR A  67      59.290  70.870  34.240  1.00  0.00           H
ATOM   1020  C   THR A  67      60.620  70.390  36.270  1.00  0.00           C
ATOM   1021  O   THR A  67      60.400  69.200  36.390  1.00  0.00           O
ATOM   1022  N   ILE A  68      59.850  71.220  36.960  1.00  0.00           N
ATOM   1023  HN  ILE A  68      59.930  72.200  36.800  1.00  0.00           H
ATOM   1024  CA  ILE A  68      58.620  70.770  37.670  1.00  0.00           C
ATOM   1025  HA  ILE A  68      58.400  69.730  37.490  1.00  0.00           H
ATOM   1026  CB  ILE A  68      58.760  71.010  39.190  1.00  0.00           C
ATOM   1027  HB  ILE A  68      59.080  72.060  39.330  1.00  0.00           H
ATOM   1028  CG2 ILE A  68      57.420  70.600  39.830  1.00  0.00           C
ATOM   1029 1HG2 ILE A  68      57.280  69.490  39.820  1.00  0.00           H
ATOM   1030 2HG2 ILE A  68      56.610  71.200  39.370  1.00  0.00           H
ATOM   1031 3HG2 ILE A  68      57.430  70.930  40.890  1.00  0.00           H
ATOM   1032  CG1 ILE A  68      59.990  70.150  39.620  1.00  0.00           C
ATOM   1033 1HG1 ILE A  68      60.880  70.690  39.260  1.00  0.00           H
ATOM   1034 2HG1 ILE A  68      59.910  69.110  39.230  1.00  0.00           H
ATOM   1035  CD  ILE A  68      60.180  70.100  41.160  1.00  0.00           C
ATOM   1036  HD1 ILE A  68      60.150  71.120  41.600  1.00  0.00           H
ATOM   1037  HD2 ILE A  68      61.240  69.840  41.410  1.00  0.00           H
ATOM   1038  HD3 ILE A  68      59.390  69.540  41.720  1.00  0.00           H
ATOM   1039  C   ILE A  68      57.520  71.610  36.990  1.00  0.00           C
ATOM   1040  O   ILE A  68      57.640  72.820  36.840  1.00  0.00           O
ATOM   1041  N   MET A  69      56.400  70.990  36.590  1.00  0.00           N
ATOM   1042  HN  MET A  69      56.290  70.000  36.650  1.00  0.00           H
ATOM   1043  CA  MET A  69      55.330  71.700  35.870  1.00  0.00           C
ATOM   1044  HA  MET A  69      55.500  72.760  35.880  1.00  0.00           H
ATOM   1045  CB  MET A  69      55.140  71.250  34.420  1.00  0.00           C
ATOM   1046  HB1 MET A  69      54.140  71.500  34.000  1.00  0.00           H
ATOM   1047  HB2 MET A  69      55.160  70.140  34.320  1.00  0.00           H
ATOM   1048  CG  MET A  69      56.170  71.800  33.390  1.00  0.00           C
ATOM   1049  HG1 MET A  69      55.830  71.450  32.390  1.00  0.00           H
ATOM   1050  HG2 MET A  69      57.180  71.430  33.650  1.00  0.00           H
ATOM   1051  SD  MET A  69      56.190  73.560  33.430  1.00  0.00           S
ATOM   1052  CE  MET A  69      54.430  74.110  33.230  1.00  0.00           C
ATOM   1053  HE1 MET A  69      53.910  73.510  32.460  1.00  0.00           H
ATOM   1054  HE2 MET A  69      54.370  75.130  32.790  1.00  0.00           H
ATOM   1055  HE3 MET A  69      54.010  74.030  34.260  1.00  0.00           H
ATOM   1056  C   MET A  69      54.120  71.330  36.720  1.00  0.00           C
ATOM   1057  O   MET A  69      53.850  70.140  37.010  1.00  0.00           O
ATOM   1058  N   SER A  70      53.350  72.350  37.180  1.00  0.00           N
ATOM   1059  HN  SER A  70      53.680  73.290  37.240  1.00  0.00           H
ATOM   1060  CA  SER A  70      52.020  72.090  37.820  1.00  0.00           C
ATOM   1061  HA  SER A  70      51.860  71.020  37.930  1.00  0.00           H
ATOM   1062  CB  SER A  70      51.960  72.760  39.230  1.00  0.00           C
ATOM   1063  HB1 SER A  70      52.290  73.820  39.160  1.00  0.00           H
ATOM   1064  HB2 SER A  70      52.640  72.320  40.000  1.00  0.00           H
ATOM   1065  OG  SER A  70      50.660  72.640  39.890  1.00  0.00           O
ATOM   1066  HG1 SER A  70      50.340  71.740  40.000  1.00  0.00           H
ATOM   1067  C   SER A  70      50.980  72.720  36.940  1.00  0.00           C
ATOM   1068  O   SER A  70      50.900  73.920  36.840  1.00  0.00           O
ATOM   1069  N   GLY A  71      50.160  71.880  36.200  1.00  0.00           N
ATOM   1070  HN  GLY A  71      50.010  70.900  36.290  1.00  0.00           H
ATOM   1071  CA  GLY A  71      49.370  72.460  35.060  1.00  0.00           C
ATOM   1072  HA1 GLY A  71      48.570  73.050  35.480  1.00  0.00           H
ATOM   1073  HA2 GLY A  71      48.850  71.680  34.520  1.00  0.00           H
ATOM   1074  C   GLY A  71      50.170  73.230  34.060  1.00  0.00           C
ATOM   1075  O   GLY A  71      51.130  72.840  33.340  1.00  0.00           O
ATOM   1076  N   ARG A  72      49.780  74.530  33.940  1.00  0.00           N
ATOM   1077  HN  ARG A  72      49.000  74.890  34.450  1.00  0.00           H
ATOM   1078  CA  ARG A  72      50.450  75.460  33.110  1.00  0.00           C
ATOM   1079  HA  ARG A  72      50.830  74.990  32.210  1.00  0.00           H
ATOM   1080  CB  ARG A  72      49.400  76.470  32.560  1.00  0.00           C
ATOM   1081  HB1 ARG A  72      49.820  77.120  31.760  1.00  0.00           H
ATOM   1082  HB2 ARG A  72      49.060  77.150  33.370  1.00  0.00           H
ATOM   1083  CG  ARG A  72      48.110  75.800  32.010  1.00  0.00           C
ATOM   1084  HG1 ARG A  72      47.360  76.620  32.010  1.00  0.00           H
ATOM   1085  HG2 ARG A  72      47.720  75.030  32.710  1.00  0.00           H
ATOM   1086  CD  ARG A  72      48.450  75.290  30.630  1.00  0.00           C
ATOM   1087  HD1 ARG A  72      47.930  74.340  30.390  1.00  0.00           H
ATOM   1088  HD2 ARG A  72      49.550  75.200  30.470  1.00  0.00           H
ATOM   1089  NE  ARG A  72      47.970  76.330  29.680  1.00  0.00           N
ATOM   1090  HE  ARG A  72      47.390  77.080  29.970  1.00  0.00           H
ATOM   1091  CZ  ARG A  72      48.170  76.240  28.340  1.00  0.00           C
ATOM   1092  NH1 ARG A  72      48.770  75.240  27.810  1.00  0.00           N
ATOM   1093 1HH1 ARG A  72      48.950  74.440  28.380  1.00  0.00           H
ATOM   1094 2HH1 ARG A  72      48.610  75.240  26.820  1.00  0.00           H
ATOM   1095  NH2 ARG A  72      47.620  77.210  27.560  1.00  0.00           N
ATOM   1096 1HH2 ARG A  72      47.350  78.080  27.980  1.00  0.00           H
ATOM   1097 2HH2 ARG A  72      48.040  77.370  26.670  1.00  0.00           H
ATOM   1098  C   ARG A  72      51.500  76.270  33.730  1.00  0.00           C
ATOM   1099  O   ARG A  72      52.090  77.130  33.110  1.00  0.00           O
ATOM   1100  N   MET A  73      51.870  76.040  35.020  1.00  0.00           N
ATOM   1101  HN  MET A  73      51.560  75.260  35.550  1.00  0.00           H
ATOM   1102  CA  MET A  73      52.660  76.840  35.910  1.00  0.00           C
ATOM   1103  HA  MET A  73      52.930  77.780  35.450  1.00  0.00           H
ATOM   1104  CB  MET A  73      52.080  77.140  37.280  1.00  0.00           C
ATOM   1105  HB1 MET A  73      52.700  77.900  37.800  1.00  0.00           H
ATOM   1106  HB2 MET A  73      52.090  76.130  37.740  1.00  0.00           H
ATOM   1107  CG  MET A  73      50.600  77.620  37.290  1.00  0.00           C
ATOM   1108  HG1 MET A  73      50.260  77.550  38.340  1.00  0.00           H
ATOM   1109  HG2 MET A  73      49.960  76.950  36.680  1.00  0.00           H
ATOM   1110  SD  MET A  73      50.280  79.250  36.660  1.00  0.00           S
ATOM   1111  CE  MET A  73      48.760  79.500  37.650  1.00  0.00           C
ATOM   1112  HE1 MET A  73      49.010  79.710  38.720  1.00  0.00           H
ATOM   1113  HE2 MET A  73      48.110  78.620  37.520  1.00  0.00           H
ATOM   1114  HE3 MET A  73      48.250  80.370  37.190  1.00  0.00           H
ATOM   1115  C   MET A  73      54.010  76.120  36.190  1.00  0.00           C
ATOM   1116  O   MET A  73      54.130  75.160  36.990  1.00  0.00           O
ATOM   1117  N   SER A  74      55.090  76.680  35.620  1.00  0.00           N
ATOM   1118  HN  SER A  74      54.960  77.510  35.070  1.00  0.00           H
ATOM   1119  CA  SER A  74      56.410  76.100  35.740  1.00  0.00           C
ATOM   1120  HA  SER A  74      56.370  75.020  35.790  1.00  0.00           H
ATOM   1121  CB  SER A  74      57.400  76.630  34.650  1.00  0.00           C
ATOM   1122  HB1 SER A  74      57.640  77.710  34.750  1.00  0.00           H
ATOM   1123  HB2 SER A  74      56.980  76.630  33.620  1.00  0.00           H
ATOM   1124  OG  SER A  74      58.600  75.890  34.650  1.00  0.00           O
ATOM   1125  HG1 SER A  74      59.250  76.350  35.180  1.00  0.00           H
ATOM   1126  C   SER A  74      57.020  76.440  37.100  1.00  0.00           C
ATOM   1127  O   SER A  74      57.110  77.610  37.490  1.00  0.00           O
ATOM   1128  N   LEU A  75      57.380  75.420  37.940  1.00  0.00           N
ATOM   1129  HN  LEU A  75      57.550  74.490  37.630  1.00  0.00           H
ATOM   1130  CA  LEU A  75      57.840  75.720  39.320  1.00  0.00           C
ATOM   1131  HA  LEU A  75      57.590  76.760  39.480  1.00  0.00           H
ATOM   1132  CB  LEU A  75      57.240  74.800  40.410  1.00  0.00           C
ATOM   1133  HB1 LEU A  75      57.600  75.170  41.400  1.00  0.00           H
ATOM   1134  HB2 LEU A  75      57.720  73.810  40.330  1.00  0.00           H
ATOM   1135  CG  LEU A  75      55.630  74.640  40.410  1.00  0.00           C
ATOM   1136  HG  LEU A  75      55.480  74.070  39.460  1.00  0.00           H
ATOM   1137  CD1 LEU A  75      55.360  73.790  41.690  1.00  0.00           C
ATOM   1138 1HD1 LEU A  75      54.290  73.500  41.570  1.00  0.00           H
ATOM   1139 2HD1 LEU A  75      55.550  74.470  42.550  1.00  0.00           H
ATOM   1140 3HD1 LEU A  75      55.950  72.850  41.680  1.00  0.00           H
ATOM   1141  CD2 LEU A  75      54.800  75.920  40.480  1.00  0.00           C
ATOM   1142 1HD2 LEU A  75      55.180  76.440  41.380  1.00  0.00           H
ATOM   1143 2HD2 LEU A  75      53.750  75.710  40.770  1.00  0.00           H
ATOM   1144 3HD2 LEU A  75      54.670  76.460  39.520  1.00  0.00           H
ATOM   1145  C   LEU A  75      59.390  75.700  39.460  1.00  0.00           C
ATOM   1146  O   LEU A  75      60.020  74.820  38.930  1.00  0.00           O
ATOM   1147  N   THR A  76      59.960  76.720  40.160  1.00  0.00           N
ATOM   1148  HN  THR A  76      59.310  77.440  40.400  1.00  0.00           H
ATOM   1149  CA  THR A  76      61.370  76.880  40.530  1.00  0.00           C
ATOM   1150  HA  THR A  76      61.830  76.370  39.690  1.00  0.00           H
ATOM   1151  CB  THR A  76      61.760  78.310  40.700  1.00  0.00           C
ATOM   1152  HB  THR A  76      61.230  78.730  41.580  1.00  0.00           H
ATOM   1153  OG1 THR A  76      61.390  79.140  39.580  1.00  0.00           O
ATOM   1154  HG1 THR A  76      60.440  79.230  39.560  1.00  0.00           H
ATOM   1155  CG2 THR A  76      63.200  78.370  40.880  1.00  0.00           C
ATOM   1156 1HG2 THR A  76      63.460  79.440  40.800  1.00  0.00           H
ATOM   1157 2HG2 THR A  76      63.780  77.810  40.110  1.00  0.00           H
ATOM   1158 3HG2 THR A  76      63.400  78.170  41.950  1.00  0.00           H
ATOM   1159  C   THR A  76      61.740  76.160  41.850  1.00  0.00           C
ATOM   1160  O   THR A  76      61.240  76.470  42.920  1.00  0.00           O
ATOM   1161  N   VAL A  77      62.620  75.130  41.730  1.00  0.00           N
ATOM   1162  HN  VAL A  77      63.030  74.880  40.850  1.00  0.00           H
ATOM   1163  CA  VAL A  77      63.340  74.560  42.890  1.00  0.00           C
ATOM   1164  HA  VAL A  77      62.710  74.510  43.770  1.00  0.00           H
ATOM   1165  CB  VAL A  77      63.740  73.230  42.530  1.00  0.00           C
ATOM   1166  HB  VAL A  77      64.350  73.150  41.610  1.00  0.00           H
ATOM   1167  CG1 VAL A  77      64.550  72.640  43.650  1.00  0.00           C
ATOM   1168 1HG1 VAL A  77      64.800  71.650  43.190  1.00  0.00           H
ATOM   1169 2HG1 VAL A  77      63.910  72.450  44.540  1.00  0.00           H
ATOM   1170 3HG1 VAL A  77      65.510  73.180  43.780  1.00  0.00           H
ATOM   1171  CG2 VAL A  77      62.400  72.390  42.390  1.00  0.00           C
ATOM   1172 1HG2 VAL A  77      61.710  72.880  41.660  1.00  0.00           H
ATOM   1173 2HG2 VAL A  77      61.920  72.520  43.380  1.00  0.00           H
ATOM   1174 3HG2 VAL A  77      62.620  71.340  42.110  1.00  0.00           H
ATOM   1175  C   VAL A  77      64.500  75.420  43.190  1.00  0.00           C
ATOM   1176  O   VAL A  77      65.260  75.840  42.300  1.00  0.00           O
ATOM   1177  N   VAL A  78      64.650  75.650  44.520  1.00  0.00           N
ATOM   1178  HN  VAL A  78      64.050  75.170  45.160  1.00  0.00           H
ATOM   1179  CA  VAL A  78      65.690  76.480  45.080  1.00  0.00           C
ATOM   1180  HA  VAL A  78      66.350  76.810  44.290  1.00  0.00           H
ATOM   1181  CB  VAL A  78      65.220  77.770  45.620  1.00  0.00           C
ATOM   1182  HB  VAL A  78      66.100  78.370  45.940  1.00  0.00           H
ATOM   1183  CG1 VAL A  78      64.620  78.600  44.460  1.00  0.00           C
ATOM   1184 1HG1 VAL A  78      63.670  78.100  44.180  1.00  0.00           H
ATOM   1185 2HG1 VAL A  78      65.350  78.510  43.630  1.00  0.00           H
ATOM   1186 3HG1 VAL A  78      64.630  79.660  44.810  1.00  0.00           H
ATOM   1187  CG2 VAL A  78      64.310  77.630  46.870  1.00  0.00           C
ATOM   1188 1HG2 VAL A  78      64.860  77.000  47.610  1.00  0.00           H
ATOM   1189 2HG2 VAL A  78      63.360  77.130  46.580  1.00  0.00           H
ATOM   1190 3HG2 VAL A  78      64.080  78.580  47.400  1.00  0.00           H
ATOM   1191  C   VAL A  78      66.610  75.760  45.980  1.00  0.00           C
ATOM   1192  O   VAL A  78      67.690  76.220  46.320  1.00  0.00           O
ATOM   1193  N   SER A  79      66.210  74.540  46.270  1.00  0.00           N
ATOM   1194  HN  SER A  79      65.610  74.060  45.640  1.00  0.00           H
ATOM   1195  CA  SER A  79      66.960  73.740  47.200  1.00  0.00           C
ATOM   1196  HA  SER A  79      67.960  73.700  46.800  1.00  0.00           H
ATOM   1197  CB  SER A  79      67.060  74.190  48.680  1.00  0.00           C
ATOM   1198  HB1 SER A  79      66.030  74.120  49.090  1.00  0.00           H
ATOM   1199  HB2 SER A  79      67.400  75.240  48.790  1.00  0.00           H
ATOM   1200  OG  SER A  79      67.930  73.340  49.550  1.00  0.00           O
ATOM   1201  HG1 SER A  79      68.860  73.530  49.370  1.00  0.00           H
ATOM   1202  C   SER A  79      66.310  72.380  47.050  1.00  0.00           C
ATOM   1203  O   SER A  79      65.090  72.270  46.850  1.00  0.00           O
ATOM   1204  N   TYR A  80      67.070  71.280  47.170  1.00  0.00           N
ATOM   1205  HN  TYR A  80      68.050  71.480  47.130  1.00  0.00           H
ATOM   1206  CA  TYR A  80      66.650  69.920  47.150  1.00  0.00           C
ATOM   1207  HA  TYR A  80      65.680  69.820  47.610  1.00  0.00           H
ATOM   1208  CB  TYR A  80      66.450  69.490  45.690  1.00  0.00           C
ATOM   1209  HB1 TYR A  80      65.900  70.250  45.100  1.00  0.00           H
ATOM   1210  HB2 TYR A  80      65.870  68.540  45.760  1.00  0.00           H
ATOM   1211  CG  TYR A  80      67.780  69.160  45.040  1.00  0.00           C
ATOM   1212  CD1 TYR A  80      68.200  67.830  45.100  1.00  0.00           C
ATOM   1213  HD1 TYR A  80      67.670  66.990  45.520  1.00  0.00           H
ATOM   1214  CE1 TYR A  80      69.420  67.520  44.540  1.00  0.00           C
ATOM   1215  HE1 TYR A  80      69.750  66.490  44.580  1.00  0.00           H
ATOM   1216  CZ  TYR A  80      70.170  68.460  43.770  1.00  0.00           C
ATOM   1217  OH  TYR A  80      71.300  68.120  43.010  1.00  0.00           O
ATOM   1218  HH  TYR A  80      71.680  68.940  42.690  1.00  0.00           H
ATOM   1219  CD2 TYR A  80      68.640  70.150  44.440  1.00  0.00           C
ATOM   1220  HD2 TYR A  80      68.390  71.190  44.530  1.00  0.00           H
ATOM   1221  CE2 TYR A  80      69.770  69.800  43.800  1.00  0.00           C
ATOM   1222  HE2 TYR A  80      70.280  70.510  43.170  1.00  0.00           H
ATOM   1223  C   TYR A  80      67.650  69.120  48.020  1.00  0.00           C
ATOM   1224  O   TYR A  80      68.840  69.460  48.050  1.00  0.00           O
ATOM   1225  N   GLN A  81      67.170  68.030  48.730  1.00  0.00           N
ATOM   1226  HN  GLN A  81      66.220  67.760  48.590  1.00  0.00           H
ATOM   1227  CA  GLN A  81      68.010  67.260  49.650  1.00  0.00           C
ATOM   1228  HA  GLN A  81      69.010  67.210  49.240  1.00  0.00           H
ATOM   1229  CB  GLN A  81      67.980  67.810  51.120  1.00  0.00           C
ATOM   1230  HB1 GLN A  81      68.470  66.980  51.670  1.00  0.00           H
ATOM   1231  HB2 GLN A  81      66.920  67.880  51.430  1.00  0.00           H
ATOM   1232  CG  GLN A  81      68.730  69.090  51.430  1.00  0.00           C
ATOM   1233  HG1 GLN A  81      68.490  69.270  52.500  1.00  0.00           H
ATOM   1234  HG2 GLN A  81      68.450  69.900  50.730  1.00  0.00           H
ATOM   1235  CD  GLN A  81      70.270  68.980  51.300  1.00  0.00           C
ATOM   1236  OE1 GLN A  81      70.910  68.490  52.220  1.00  0.00           O
ATOM   1237  NE2 GLN A  81      70.810  69.530  50.210  1.00  0.00           N
ATOM   1238 1HE2 GLN A  81      70.230  70.080  49.610  1.00  0.00           H
ATOM   1239 2HE2 GLN A  81      71.790  69.480  50.030  1.00  0.00           H
ATOM   1240  C   GLN A  81      67.470  65.850  49.640  1.00  0.00           C
ATOM   1241  O   GLN A  81      66.210  65.680  49.740  1.00  0.00           O
ATOM   1242  N   MET A  82      68.350  64.810  49.680  1.00  0.00           N
ATOM   1243  HN  MET A  82      69.330  65.000  49.680  1.00  0.00           H
ATOM   1244  CA  MET A  82      68.020  63.440  49.940  1.00  0.00           C
ATOM   1245  HA  MET A  82      67.150  63.240  49.340  1.00  0.00           H
ATOM   1246  CB  MET A  82      69.260  62.500  49.700  1.00  0.00           C
ATOM   1247  HB1 MET A  82      68.990  61.490  50.080  1.00  0.00           H
ATOM   1248  HB2 MET A  82      70.110  62.740  50.370  1.00  0.00           H
ATOM   1249  CG  MET A  82      69.710  62.300  48.220  1.00  0.00           C
ATOM   1250  HG1 MET A  82      70.620  61.680  48.310  1.00  0.00           H
ATOM   1251  HG2 MET A  82      69.910  63.320  47.820  1.00  0.00           H
ATOM   1252  SD  MET A  82      68.430  61.390  47.250  1.00  0.00           S
ATOM   1253  CE  MET A  82      69.560  61.220  45.830  1.00  0.00           C
ATOM   1254  HE1 MET A  82      68.920  61.510  44.980  1.00  0.00           H
ATOM   1255  HE2 MET A  82      69.990  60.190  45.770  1.00  0.00           H
ATOM   1256  HE3 MET A  82      70.320  62.000  46.060  1.00  0.00           H
ATOM   1257  C   MET A  82      67.490  63.240  51.380  1.00  0.00           C
ATOM   1258  O   MET A  82      68.060  63.690  52.340  1.00  0.00           O
ATOM   1259  N   GLN A  83      66.410  62.460  51.520  1.00  0.00           N
ATOM   1260  HN  GLN A  83      66.130  61.920  50.730  1.00  0.00           H
ATOM   1261  CA  GLN A  83      65.730  62.110  52.770  1.00  0.00           C
ATOM   1262  HA  GLN A  83      66.390  62.210  53.610  1.00  0.00           H
ATOM   1263  CB  GLN A  83      64.450  62.940  52.940  1.00  0.00           C
ATOM   1264  HB1 GLN A  83      63.910  62.640  53.870  1.00  0.00           H
ATOM   1265  HB2 GLN A  83      63.750  62.620  52.130  1.00  0.00           H
ATOM   1266  CG  GLN A  83      64.650  64.490  53.170  1.00  0.00           C
ATOM   1267  HG1 GLN A  83      63.630  64.890  53.360  1.00  0.00           H
ATOM   1268  HG2 GLN A  83      65.030  64.820  52.180  1.00  0.00           H
ATOM   1269  CD  GLN A  83      65.580  64.890  54.270  1.00  0.00           C
ATOM   1270  OE1 GLN A  83      66.470  65.780  54.250  1.00  0.00           O
ATOM   1271  NE2 GLN A  83      65.330  64.150  55.390  1.00  0.00           N
ATOM   1272 1HE2 GLN A  83      65.920  64.210  56.190  1.00  0.00           H
ATOM   1273 2HE2 GLN A  83      64.570  63.490  55.420  1.00  0.00           H
ATOM   1274  C   GLN A  83      65.470  60.610  52.820  1.00  0.00           C
ATOM   1275  O   GLN A  83      64.280  60.190  52.960  1.00  0.00           O
ATOM   1276  N   GLY A  84      66.420  59.760  52.550  1.00  0.00           N
ATOM   1277  HN  GLY A  84      67.290  60.140  52.250  1.00  0.00           H
ATOM   1278  CA  GLY A  84      66.190  58.330  52.530  1.00  0.00           C
ATOM   1279  HA1 GLY A  84      65.430  57.980  53.220  1.00  0.00           H
ATOM   1280  HA2 GLY A  84      67.120  57.840  52.770  1.00  0.00           H
ATOM   1281  C   GLY A  84      65.860  57.910  51.140  1.00  0.00           C
ATOM   1282  O   GLY A  84      66.430  58.400  50.180  1.00  0.00           O
ATOM   1283  N   CYS A  85      64.840  57.070  50.910  1.00  0.00           N
ATOM   1284  HN  CYS A  85      64.320  56.650  51.640  1.00  0.00           H
ATOM   1285  CA  CYS A  85      64.490  56.730  49.530  1.00  0.00           C
ATOM   1286  HA  CYS A  85      65.370  56.690  48.910  1.00  0.00           H
ATOM   1287  CB  CYS A  85      63.700  55.380  49.430  1.00  0.00           C
ATOM   1288  HB1 CYS A  85      63.310  55.220  48.400  1.00  0.00           H
ATOM   1289  HB2 CYS A  85      62.920  55.480  50.220  1.00  0.00           H
ATOM   1290  SG  CYS A  85      64.830  54.030  49.600  1.00  0.00           S
ATOM   1291  HG1 CYS A  85      65.190  54.200  50.860  1.00  0.00           H
ATOM   1292  C   CYS A  85      63.560  57.710  48.980  1.00  0.00           C
ATOM   1293  O   CYS A  85      63.070  57.500  47.860  1.00  0.00           O
ATOM   1294  N   GLN A  86      63.290  58.830  49.690  1.00  0.00           N
ATOM   1295  HN  GLN A  86      63.590  59.000  50.630  1.00  0.00           H
ATOM   1296  CA  GLN A  86      62.700  59.980  48.990  1.00  0.00           C
ATOM   1297  HA  GLN A  86      62.420  59.710  47.980  1.00  0.00           H
ATOM   1298  CB  GLN A  86      61.390  60.520  49.670  1.00  0.00           C
ATOM   1299  HB1 GLN A  86      60.690  59.680  49.850  1.00  0.00           H
ATOM   1300  HB2 GLN A  86      60.840  61.260  49.050  1.00  0.00           H
ATOM   1301  CG  GLN A  86      61.620  61.260  51.000  1.00  0.00           C
ATOM   1302  HG1 GLN A  86      61.870  62.340  50.900  1.00  0.00           H
ATOM   1303  HG2 GLN A  86      62.530  60.840  51.480  1.00  0.00           H
ATOM   1304  CD  GLN A  86      60.440  61.250  51.990  1.00  0.00           C
ATOM   1305  OE1 GLN A  86      59.340  61.250  51.520  1.00  0.00           O
ATOM   1306  NE2 GLN A  86      60.730  61.410  53.340  1.00  0.00           N
ATOM   1307 1HE2 GLN A  86      59.890  61.410  53.880  1.00  0.00           H
ATOM   1308 2HE2 GLN A  86      61.610  61.130  53.740  1.00  0.00           H
ATOM   1309  C   GLN A  86      63.660  61.130  48.800  1.00  0.00           C
ATOM   1310  O   GLN A  86      64.660  61.230  49.510  1.00  0.00           O
ATOM   1311  N   LEU A  87      63.380  61.850  47.680  1.00  0.00           N
ATOM   1312  HN  LEU A  87      62.510  61.590  47.270  1.00  0.00           H
ATOM   1313  CA  LEU A  87      63.980  63.100  47.310  1.00  0.00           C
ATOM   1314  HA  LEU A  87      64.870  63.240  47.910  1.00  0.00           H
ATOM   1315  CB  LEU A  87      64.320  63.020  45.700  1.00  0.00           C
ATOM   1316  HB1 LEU A  87      63.380  62.990  45.110  1.00  0.00           H
ATOM   1317  HB2 LEU A  87      65.000  62.140  45.630  1.00  0.00           H
ATOM   1318  CG  LEU A  87      65.220  64.150  45.160  1.00  0.00           C
ATOM   1319  HG  LEU A  87      64.980  65.080  45.710  1.00  0.00           H
ATOM   1320  CD1 LEU A  87      66.630  63.870  45.440  1.00  0.00           C
ATOM   1321 1HD1 LEU A  87      67.240  64.480  44.740  1.00  0.00           H
ATOM   1322 2HD1 LEU A  87      67.100  62.890  45.250  1.00  0.00           H
ATOM   1323 3HD1 LEU A  87      67.050  64.160  46.420  1.00  0.00           H
ATOM   1324  CD2 LEU A  87      65.050  64.340  43.590  1.00  0.00           C
ATOM   1325 1HD2 LEU A  87      64.010  64.310  43.210  1.00  0.00           H
ATOM   1326 2HD2 LEU A  87      65.490  63.430  43.120  1.00  0.00           H
ATOM   1327 3HD2 LEU A  87      65.550  65.280  43.270  1.00  0.00           H
ATOM   1328  C   LEU A  87      63.020  64.270  47.480  1.00  0.00           C
ATOM   1329  O   LEU A  87      61.850  64.160  47.140  1.00  0.00           O
ATOM   1330  N   VAL A  88      63.480  65.310  48.230  1.00  0.00           N
ATOM   1331  HN  VAL A  88      64.380  65.410  48.650  1.00  0.00           H
ATOM   1332  CA  VAL A  88      62.630  66.360  48.750  1.00  0.00           C
ATOM   1333  HA  VAL A  88      61.610  66.250  48.430  1.00  0.00           H
ATOM   1334  CB  VAL A  88      62.430  66.460  50.250  1.00  0.00           C
ATOM   1335  HB  VAL A  88      63.430  66.670  50.680  1.00  0.00           H
ATOM   1336  CG1 VAL A  88      61.390  67.510  50.630  1.00  0.00           C
ATOM   1337 1HG1 VAL A  88      61.860  68.490  50.870  1.00  0.00           H
ATOM   1338 2HG1 VAL A  88      60.590  67.140  51.310  1.00  0.00           H
ATOM   1339 3HG1 VAL A  88      60.980  67.780  49.640  1.00  0.00           H
ATOM   1340  CG2 VAL A  88      61.860  65.090  50.660  1.00  0.00           C
ATOM   1341 1HG2 VAL A  88      62.550  64.260  50.390  1.00  0.00           H
ATOM   1342 2HG2 VAL A  88      61.080  64.970  49.880  1.00  0.00           H
ATOM   1343 3HG2 VAL A  88      61.440  65.040  51.690  1.00  0.00           H
ATOM   1344  C   VAL A  88      63.110  67.620  48.140  1.00  0.00           C
ATOM   1345  O   VAL A  88      64.320  67.920  48.210  1.00  0.00           O
ATOM   1346  N   LEU A  89      62.330  68.380  47.460  1.00  0.00           N
ATOM   1347  HN  LEU A  89      61.350  68.220  47.410  1.00  0.00           H
ATOM   1348  CA  LEU A  89      62.650  69.520  46.740  1.00  0.00           C
ATOM   1349  HA  LEU A  89      63.660  69.830  46.960  1.00  0.00           H
ATOM   1350  CB  LEU A  89      62.500  69.270  45.190  1.00  0.00           C
ATOM   1351  HB1 LEU A  89      62.770  70.220  44.680  1.00  0.00           H
ATOM   1352  HB2 LEU A  89      61.420  69.120  44.990  1.00  0.00           H
ATOM   1353  CG  LEU A  89      63.200  68.030  44.470  1.00  0.00           C
ATOM   1354  HG  LEU A  89      64.130  67.900  45.060  1.00  0.00           H
ATOM   1355  CD1 LEU A  89      62.370  66.830  44.510  1.00  0.00           C
ATOM   1356 1HD1 LEU A  89      62.260  66.440  45.540  1.00  0.00           H
ATOM   1357 2HD1 LEU A  89      62.720  65.920  43.980  1.00  0.00           H
ATOM   1358 3HD1 LEU A  89      61.420  67.070  43.990  1.00  0.00           H
ATOM   1359  CD2 LEU A  89      63.550  68.490  43.020  1.00  0.00           C
ATOM   1360 1HD2 LEU A  89      64.300  69.310  43.030  1.00  0.00           H
ATOM   1361 2HD2 LEU A  89      62.640  68.770  42.440  1.00  0.00           H
ATOM   1362 3HD2 LEU A  89      63.930  67.580  42.510  1.00  0.00           H
ATOM   1363  C   LEU A  89      61.800  70.720  47.120  1.00  0.00           C
ATOM   1364  O   LEU A  89      60.640  70.910  46.740  1.00  0.00           O
ATOM   1365  N   THR A  90      62.460  71.690  47.820  1.00  0.00           N
ATOM   1366  HN  THR A  90      63.410  71.570  48.110  1.00  0.00           H
ATOM   1367  CA  THR A  90      62.010  73.030  48.160  1.00  0.00           C
ATOM   1368  HA  THR A  90      61.030  72.890  48.590  1.00  0.00           H
ATOM   1369  CB  THR A  90      62.860  73.660  49.280  1.00  0.00           C
ATOM   1370  HB  THR A  90      63.870  73.840  48.870  1.00  0.00           H
ATOM   1371  OG1 THR A  90      62.930  72.720  50.360  1.00  0.00           O
ATOM   1372  HG1 THR A  90      63.560  72.060  50.060  1.00  0.00           H
ATOM   1373  CG2 THR A  90      62.380  75.000  49.730  1.00  0.00           C
ATOM   1374 1HG2 THR A  90      62.390  75.800  48.960  1.00  0.00           H
ATOM   1375 2HG2 THR A  90      63.010  75.250  50.610  1.00  0.00           H
ATOM   1376 3HG2 THR A  90      61.330  75.090  50.050  1.00  0.00           H
ATOM   1377  C   THR A  90      61.870  73.930  46.990  1.00  0.00           C
ATOM   1378  O   THR A  90      62.910  74.310  46.360  1.00  0.00           O
ATOM   1379  N   VAL A  91      60.680  74.430  46.740  1.00  0.00           N
ATOM   1380  HN  VAL A  91      59.840  74.240  47.240  1.00  0.00           H
ATOM   1381  CA  VAL A  91      60.390  75.350  45.750  1.00  0.00           C
ATOM   1382  HA  VAL A  91      61.220  75.470  45.060  1.00  0.00           H
ATOM   1383  CB  VAL A  91      59.030  74.880  45.060  1.00  0.00           C
ATOM   1384  HB  VAL A  91      58.540  75.630  44.400  1.00  0.00           H
ATOM   1385  CG1 VAL A  91      59.250  73.650  44.130  1.00  0.00           C
ATOM   1386 1HG1 VAL A  91      58.280  73.120  43.990  1.00  0.00           H
ATOM   1387 2HG1 VAL A  91      60.030  72.950  44.520  1.00  0.00           H
ATOM   1388 3HG1 VAL A  91      59.550  73.880  43.090  1.00  0.00           H
ATOM   1389  CG2 VAL A  91      57.920  74.770  46.120  1.00  0.00           C
ATOM   1390 1HG2 VAL A  91      56.920  75.030  45.690  1.00  0.00           H
ATOM   1391 2HG2 VAL A  91      58.070  75.470  46.960  1.00  0.00           H
ATOM   1392 3HG2 VAL A  91      57.850  73.720  46.480  1.00  0.00           H
ATOM   1393  C   VAL A  91      60.290  76.740  46.380  1.00  0.00           C
ATOM   1394  O   VAL A  91      59.990  76.810  47.560  1.00  0.00           O
ATOM   1395  N   SER A  92      60.430  77.830  45.590  1.00  0.00           N
ATOM   1396  HN  SER A  92      60.880  77.820  44.700  1.00  0.00           H
ATOM   1397  CA  SER A  92      60.220  79.180  46.080  1.00  0.00           C
ATOM   1398  HA  SER A  92      60.320  79.220  47.160  1.00  0.00           H
ATOM   1399  CB  SER A  92      61.190  80.180  45.570  1.00  0.00           C
ATOM   1400  HB1 SER A  92      62.090  80.030  46.200  1.00  0.00           H
ATOM   1401  HB2 SER A  92      60.930  81.230  45.810  1.00  0.00           H
ATOM   1402  OG  SER A  92      61.550  80.150  44.190  1.00  0.00           O
ATOM   1403  HG1 SER A  92      62.400  80.590  44.060  1.00  0.00           H
ATOM   1404  C   SER A  92      58.720  79.640  45.890  1.00  0.00           C
ATOM   1405  O   SER A  92      58.410  80.850  45.800  1.00  0.00           O
ATOM   1406  N   LEU A  93      57.830  78.660  45.890  1.00  0.00           N
ATOM   1407  HN  LEU A  93      58.000  77.710  46.120  1.00  0.00           H
ATOM   1408  CA  LEU A  93      56.460  78.910  45.760  1.00  0.00           C
ATOM   1409  HA  LEU A  93      56.260  79.960  45.870  1.00  0.00           H
ATOM   1410  CB  LEU A  93      55.900  78.280  44.420  1.00  0.00           C
ATOM   1411  HB1 LEU A  93      54.810  78.390  44.580  1.00  0.00           H
ATOM   1412  HB2 LEU A  93      56.050  77.180  44.390  1.00  0.00           H
ATOM   1413  CG  LEU A  93      56.440  79.040  43.170  1.00  0.00           C
ATOM   1414  HG  LEU A  93      56.610  80.060  43.560  1.00  0.00           H
ATOM   1415  CD1 LEU A  93      57.640  78.300  42.480  1.00  0.00           C
ATOM   1416 1HD1 LEU A  93      57.240  77.340  42.080  1.00  0.00           H
ATOM   1417 2HD1 LEU A  93      58.240  78.130  43.400  1.00  0.00           H
ATOM   1418 3HD1 LEU A  93      58.110  78.910  41.670  1.00  0.00           H
ATOM   1419  CD2 LEU A  93      55.400  79.360  42.120  1.00  0.00           C
ATOM   1420 1HD2 LEU A  93      54.600  79.900  42.660  1.00  0.00           H
ATOM   1421 2HD2 LEU A  93      54.760  78.560  41.680  1.00  0.00           H
ATOM   1422 3HD2 LEU A  93      55.730  80.110  41.370  1.00  0.00           H
ATOM   1423  C   LEU A  93      55.740  78.100  46.950  1.00  0.00           C
ATOM   1424  O   LEU A  93      56.130  76.960  47.220  1.00  0.00           O
ATOM   1425  N   GLN A  94      54.680  78.640  47.580  1.00  0.00           N
ATOM   1426  HN  GLN A  94      54.280  79.520  47.360  1.00  0.00           H
ATOM   1427  CA  GLN A  94      53.780  77.950  48.460  1.00  0.00           C
ATOM   1428  HA  GLN A  94      54.350  77.120  48.860  1.00  0.00           H
ATOM   1429  CB  GLN A  94      53.350  78.880  49.690  1.00  0.00           C
ATOM   1430  HB1 GLN A  94      52.610  79.570  49.240  1.00  0.00           H
ATOM   1431  HB2 GLN A  94      54.300  79.350  50.020  1.00  0.00           H
ATOM   1432  CG  GLN A  94      52.670  78.020  50.790  1.00  0.00           C
ATOM   1433  HG1 GLN A  94      52.960  76.950  50.670  1.00  0.00           H
ATOM   1434  HG2 GLN A  94      51.580  78.100  50.630  1.00  0.00           H
ATOM   1435  CD  GLN A  94      53.050  78.480  52.190  1.00  0.00           C
ATOM   1436  OE1 GLN A  94      52.190  78.860  53.000  1.00  0.00           O
ATOM   1437  NE2 GLN A  94      54.330  78.370  52.520  1.00  0.00           N
ATOM   1438 1HE2 GLN A  94      54.640  78.870  53.330  1.00  0.00           H
ATOM   1439 2HE2 GLN A  94      54.990  77.950  51.900  1.00  0.00           H
ATOM   1440  C   GLN A  94      52.610  77.470  47.680  1.00  0.00           C
ATOM   1441  O   GLN A  94      51.910  78.250  47.000  1.00  0.00           O
ATOM   1442  N   ASN A  95      52.260  76.210  47.930  1.00  0.00           N
ATOM   1443  HN  ASN A  95      52.890  75.590  48.400  1.00  0.00           H
ATOM   1444  CA  ASN A  95      50.940  75.720  47.530  1.00  0.00           C
ATOM   1445  HA  ASN A  95      50.760  75.970  46.490  1.00  0.00           H
ATOM   1446  CB  ASN A  95      51.020  74.160  47.430  1.00  0.00           C
ATOM   1447  HB1 ASN A  95      51.260  73.770  48.440  1.00  0.00           H
ATOM   1448  HB2 ASN A  95      51.780  74.010  46.630  1.00  0.00           H
ATOM   1449  CG  ASN A  95      49.680  73.490  46.880  1.00  0.00           C
ATOM   1450  OD1 ASN A  95      48.740  74.090  46.390  1.00  0.00           O
ATOM   1451  ND2 ASN A  95      49.650  72.200  47.170  1.00  0.00           N
ATOM   1452 1HD2 ASN A  95      48.740  71.800  47.030  1.00  0.00           H
ATOM   1453 2HD2 ASN A  95      50.450  71.820  47.620  1.00  0.00           H
ATOM   1454  C   ASN A  95      49.700  76.080  48.510  1.00  0.00           C
ATOM   1455  O   ASN A  95      49.630  75.430  49.570  1.00  0.00           O
ATOM   1456  N   PRO A  96      48.870  76.990  48.150  1.00  0.00           N
ATOM   1457  CD  PRO A  96      48.720  77.610  46.800  1.00  0.00           C
ATOM   1458  HD1 PRO A  96      48.550  76.890  45.970  1.00  0.00           H
ATOM   1459  HD2 PRO A  96      49.650  78.100  46.470  1.00  0.00           H
ATOM   1460  CA  PRO A  96      47.830  77.430  49.060  1.00  0.00           C
ATOM   1461  HA  PRO A  96      48.290  77.570  50.030  1.00  0.00           H
ATOM   1462  CB  PRO A  96      47.240  78.650  48.360  1.00  0.00           C
ATOM   1463  HB1 PRO A  96      47.870  79.470  48.770  1.00  0.00           H
ATOM   1464  HB2 PRO A  96      46.170  78.840  48.560  1.00  0.00           H
ATOM   1465  CG  PRO A  96      47.460  78.520  46.900  1.00  0.00           C
ATOM   1466  HG1 PRO A  96      46.640  78.010  46.340  1.00  0.00           H
ATOM   1467  HG2 PRO A  96      47.540  79.540  46.470  1.00  0.00           H
ATOM   1468  C   PRO A  96      46.720  76.350  49.250  1.00  0.00           C
ATOM   1469  O   PRO A  96      45.940  76.360  50.250  1.00  0.00           O
ATOM   1470  N   TYR A  97      46.730  75.370  48.330  1.00  0.00           N
ATOM   1471  HN  TYR A  97      47.330  75.390  47.530  1.00  0.00           H
ATOM   1472  CA  TYR A  97      45.700  74.320  48.230  1.00  0.00           C
ATOM   1473  HA  TYR A  97      44.800  74.650  48.710  1.00  0.00           H
ATOM   1474  CB  TYR A  97      45.400  74.050  46.700  1.00  0.00           C
ATOM   1475  HB1 TYR A  97      44.580  73.310  46.560  1.00  0.00           H
ATOM   1476  HB2 TYR A  97      46.320  73.830  46.120  1.00  0.00           H
ATOM   1477  CG  TYR A  97      44.810  75.320  46.100  1.00  0.00           C
ATOM   1478  CD1 TYR A  97      45.310  75.940  44.960  1.00  0.00           C
ATOM   1479  HD1 TYR A  97      46.180  75.580  44.430  1.00  0.00           H
ATOM   1480  CE1 TYR A  97      44.770  77.190  44.490  1.00  0.00           C
ATOM   1481  HE1 TYR A  97      45.160  77.580  43.560  1.00  0.00           H
ATOM   1482  CZ  TYR A  97      43.660  77.740  45.080  1.00  0.00           C
ATOM   1483  OH  TYR A  97      43.160  78.940  44.620  1.00  0.00           O
ATOM   1484  HH  TYR A  97      43.490  79.690  45.110  1.00  0.00           H
ATOM   1485  CD2 TYR A  97      43.700  75.970  46.720  1.00  0.00           C
ATOM   1486  HD2 TYR A  97      43.250  75.540  47.590  1.00  0.00           H
ATOM   1487  CE2 TYR A  97      43.120  77.140  46.170  1.00  0.00           C
ATOM   1488  HE2 TYR A  97      42.300  77.520  46.760  1.00  0.00           H
ATOM   1489  C   TYR A  97      46.170  72.950  48.770  1.00  0.00           C
ATOM   1490  O   TYR A  97      45.740  71.850  48.480  1.00  0.00           O
ATOM   1491  N   THR A  98      47.120  73.060  49.750  1.00  0.00           N
ATOM   1492  HN  THR A  98      47.540  73.930  49.980  1.00  0.00           H
ATOM   1493  CA  THR A  98      47.600  71.900  50.520  1.00  0.00           C
ATOM   1494  HA  THR A  98      47.870  71.130  49.810  1.00  0.00           H
ATOM   1495  CB  THR A  98      48.790  72.390  51.280  1.00  0.00           C
ATOM   1496  HB  THR A  98      48.700  73.290  51.940  1.00  0.00           H
ATOM   1497  OG1 THR A  98      49.800  72.730  50.350  1.00  0.00           O
ATOM   1498  HG1 THR A  98      49.520  73.590  50.000  1.00  0.00           H
ATOM   1499  CG2 THR A  98      49.430  71.270  52.160  1.00  0.00           C
ATOM   1500 1HG2 THR A  98      49.470  70.320  51.600  1.00  0.00           H
ATOM   1501 2HG2 THR A  98      48.850  71.140  53.100  1.00  0.00           H
ATOM   1502 3HG2 THR A  98      50.450  71.670  52.360  1.00  0.00           H
ATOM   1503  C   THR A  98      46.460  71.460  51.460  1.00  0.00           C
ATOM   1504  O   THR A  98      45.980  72.300  52.210  1.00  0.00           O
ATOM   1505  N   PRO A  99      45.940  70.230  51.660  1.00  0.00           N
ATOM   1506  CD  PRO A  99      46.450  68.960  51.080  1.00  0.00           C
ATOM   1507  HD1 PRO A  99      47.540  68.980  51.300  1.00  0.00           H
ATOM   1508  HD2 PRO A  99      46.120  69.000  50.020  1.00  0.00           H
ATOM   1509  CA  PRO A  99      45.070  69.780  52.760  1.00  0.00           C
ATOM   1510  HA  PRO A  99      44.190  70.410  52.690  1.00  0.00           H
ATOM   1511  CB  PRO A  99      44.560  68.400  52.350  1.00  0.00           C
ATOM   1512  HB1 PRO A  99      43.770  68.470  51.570  1.00  0.00           H
ATOM   1513  HB2 PRO A  99      44.160  67.800  53.200  1.00  0.00           H
ATOM   1514  CG  PRO A  99      45.800  67.780  51.790  1.00  0.00           C
ATOM   1515  HG1 PRO A  99      46.300  67.200  52.590  1.00  0.00           H
ATOM   1516  HG2 PRO A  99      45.550  66.990  51.050  1.00  0.00           H
ATOM   1517  C   PRO A  99      45.680  69.860  54.150  1.00  0.00           C
ATOM   1518  O   PRO A  99      46.860  70.240  54.330  1.00  0.00           O
ATOM   1519  N   LYS A 100      44.960  69.500  55.200  1.00  0.00           N
ATOM   1520  HN  LYS A 100      44.030  69.210  54.980  1.00  0.00           H
ATOM   1521  CA  LYS A 100      45.550  69.080  56.420  1.00  0.00           C
ATOM   1522  HA  LYS A 100      46.330  69.800  56.600  1.00  0.00           H
ATOM   1523  CB  LYS A 100      44.510  69.100  57.630  1.00  0.00           C
ATOM   1524  HB1 LYS A 100      45.100  68.980  58.560  1.00  0.00           H
ATOM   1525  HB2 LYS A 100      43.940  68.140  57.620  1.00  0.00           H
ATOM   1526  CG  LYS A 100      43.540  70.310  57.790  1.00  0.00           C
ATOM   1527  HG1 LYS A 100      42.960  70.100  58.710  1.00  0.00           H
ATOM   1528  HG2 LYS A 100      42.760  70.190  57.010  1.00  0.00           H
ATOM   1529  CD  LYS A 100      44.230  71.660  57.880  1.00  0.00           C
ATOM   1530  HD1 LYS A 100      45.100  71.720  57.200  1.00  0.00           H
ATOM   1531  HD2 LYS A 100      44.540  71.810  58.930  1.00  0.00           H
ATOM   1532  CE  LYS A 100      43.350  72.930  57.480  1.00  0.00           C
ATOM   1533  HE1 LYS A 100      43.140  72.890  56.390  1.00  0.00           H
ATOM   1534  HE2 LYS A 100      44.100  73.750  57.590  1.00  0.00           H
ATOM   1535  NZ  LYS A 100      42.240  73.200  58.320  1.00  0.00           N
ATOM   1536  HZ1 LYS A 100      42.670  73.450  59.240  1.00  0.00           H
ATOM   1537  HZ2 LYS A 100      41.700  72.320  58.370  1.00  0.00           H
ATOM   1538  HZ3 LYS A 100      41.660  74.030  58.070  1.00  0.00           H
ATOM   1539  C   LYS A 100      46.060  67.630  56.210  1.00  0.00           C
ATOM   1540  O   LYS A 100      45.400  66.750  55.690  1.00  0.00           O
ATOM   1541  N   TYR A 101      47.340  67.430  56.530  1.00  0.00           N
ATOM   1542  HN  TYR A 101      47.920  68.150  56.890  1.00  0.00           H
ATOM   1543  CA  TYR A 101      48.140  66.280  56.160  1.00  0.00           C
ATOM   1544  HA  TYR A 101      47.420  65.490  56.010  1.00  0.00           H
ATOM   1545  CB  TYR A 101      48.970  66.510  54.870  1.00  0.00           C
ATOM   1546  HB1 TYR A 101      48.290  67.060  54.180  1.00  0.00           H
ATOM   1547  HB2 TYR A 101      49.220  65.500  54.490  1.00  0.00           H
ATOM   1548  CG  TYR A 101      50.180  67.410  54.970  1.00  0.00           C
ATOM   1549  CD1 TYR A 101      49.980  68.780  54.770  1.00  0.00           C
ATOM   1550  HD1 TYR A 101      49.020  69.130  54.440  1.00  0.00           H
ATOM   1551  CE1 TYR A 101      51.030  69.700  54.820  1.00  0.00           C
ATOM   1552  HE1 TYR A 101      50.850  70.730  54.570  1.00  0.00           H
ATOM   1553  CZ  TYR A 101      52.270  69.250  55.230  1.00  0.00           C
ATOM   1554  OH  TYR A 101      53.280  70.260  55.380  1.00  0.00           O
ATOM   1555  HH  TYR A 101      52.900  71.120  55.210  1.00  0.00           H
ATOM   1556  CD2 TYR A 101      51.450  66.960  55.310  1.00  0.00           C
ATOM   1557  HD2 TYR A 101      51.540  65.890  55.470  1.00  0.00           H
ATOM   1558  CE2 TYR A 101      52.470  67.860  55.460  1.00  0.00           C
ATOM   1559  HE2 TYR A 101      53.450  67.530  55.800  1.00  0.00           H
ATOM   1560  C   TYR A 101      49.010  65.880  57.320  1.00  0.00           C
ATOM   1561  O   TYR A 101      49.470  66.630  58.200  1.00  0.00           O
ATOM   1562  N   THR A 102      49.310  64.550  57.360  1.00  0.00           N
ATOM   1563  HN  THR A 102      48.970  64.020  56.580  1.00  0.00           H
ATOM   1564  CA  THR A 102      50.260  63.990  58.360  1.00  0.00           C
ATOM   1565  HA  THR A 102      51.110  64.650  58.480  1.00  0.00           H
ATOM   1566  CB  THR A 102      49.650  63.720  59.750  1.00  0.00           C
ATOM   1567  HB  THR A 102      49.190  64.660  60.120  1.00  0.00           H
ATOM   1568  OG1 THR A 102      50.690  63.190  60.620  1.00  0.00           O
ATOM   1569  HG1 THR A 102      50.400  63.470  61.490  1.00  0.00           H
ATOM   1570  CG2 THR A 102      48.600  62.640  59.650  1.00  0.00           C
ATOM   1571 1HG2 THR A 102      47.660  63.000  60.120  1.00  0.00           H
ATOM   1572 2HG2 THR A 102      48.910  61.660  60.080  1.00  0.00           H
ATOM   1573 3HG2 THR A 102      48.290  62.380  58.610  1.00  0.00           H
ATOM   1574  C   THR A 102      50.790  62.730  57.710  1.00  0.00           C
ATOM   1575  O   THR A 102      50.260  62.360  56.650  1.00  0.00           O
ATOM   1576  N   PHE A 103      51.820  62.060  58.210  1.00  0.00           N
ATOM   1577  HN  PHE A 103      52.170  62.350  59.100  1.00  0.00           H
ATOM   1578  CA  PHE A 103      52.540  61.020  57.590  1.00  0.00           C
ATOM   1579  HA  PHE A 103      52.120  60.780  56.630  1.00  0.00           H
ATOM   1580  CB  PHE A 103      53.990  61.440  57.330  1.00  0.00           C
ATOM   1581  HB1 PHE A 103      54.360  60.610  56.690  1.00  0.00           H
ATOM   1582  HB2 PHE A 103      54.670  61.500  58.200  1.00  0.00           H
ATOM   1583  CG  PHE A 103      54.060  62.710  56.490  1.00  0.00           C
ATOM   1584  CD1 PHE A 103      53.480  62.750  55.190  1.00  0.00           C
ATOM   1585  HD1 PHE A 103      52.940  61.860  54.920  1.00  0.00           H
ATOM   1586  CE1 PHE A 103      53.660  63.880  54.400  1.00  0.00           C
ATOM   1587  HE1 PHE A 103      53.250  63.910  53.400  1.00  0.00           H
ATOM   1588  CZ  PHE A 103      54.470  64.990  54.850  1.00  0.00           C
ATOM   1589  HZ  PHE A 103      54.590  65.860  54.210  1.00  0.00           H
ATOM   1590  CD2 PHE A 103      54.780  63.830  56.940  1.00  0.00           C
ATOM   1591  HD2 PHE A 103      55.210  63.920  57.930  1.00  0.00           H
ATOM   1592  CE2 PHE A 103      54.960  64.960  56.120  1.00  0.00           C
ATOM   1593  HE2 PHE A 103      55.670  65.680  56.510  1.00  0.00           H
ATOM   1594  C   PHE A 103      52.520  59.690  58.320  1.00  0.00           C
ATOM   1595  O   PHE A 103      52.870  59.670  59.520  1.00  0.00           O
ATOM   1596  N   GLY A 104      52.040  58.610  57.600  1.00  0.00           N
ATOM   1597  HN  GLY A 104      51.830  58.800  56.640  1.00  0.00           H
ATOM   1598  CA  GLY A 104      51.660  57.400  58.240  1.00  0.00           C
ATOM   1599  HA1 GLY A 104      50.690  57.200  57.820  1.00  0.00           H
ATOM   1600  HA2 GLY A 104      51.720  57.490  59.310  1.00  0.00           H
ATOM   1601  C   GLY A 104      52.370  56.190  57.800  1.00  0.00           C
ATOM   1602  O   GLY A 104      53.090  56.140  56.810  1.00  0.00           O
ATOM   1603  N   ASN A 105      52.140  55.010  58.460  1.00  0.00           N
ATOM   1604  HN  ASN A 105      51.590  55.040  59.300  1.00  0.00           H
ATOM   1605  CA  ASN A 105      52.750  53.810  58.220  1.00  0.00           C
ATOM   1606  HA  ASN A 105      53.250  53.880  57.270  1.00  0.00           H
ATOM   1607  CB  ASN A 105      53.990  53.330  59.170  1.00  0.00           C
ATOM   1608  HB1 ASN A 105      54.270  52.280  58.950  1.00  0.00           H
ATOM   1609  HB2 ASN A 105      53.480  53.390  60.160  1.00  0.00           H
ATOM   1610  CG  ASN A 105      55.160  54.360  59.030  1.00  0.00           C
ATOM   1611  OD1 ASN A 105      55.340  55.320  59.790  1.00  0.00           O
ATOM   1612  ND2 ASN A 105      55.880  54.180  57.890  1.00  0.00           N
ATOM   1613 1HD2 ASN A 105      56.290  55.010  57.500  1.00  0.00           H
ATOM   1614 2HD2 ASN A 105      55.810  53.430  57.240  1.00  0.00           H
ATOM   1615  C   ASN A 105      51.630  52.740  58.270  1.00  0.00           C
ATOM   1616  O   ASN A 105      50.790  52.710  59.180  1.00  0.00           O
ATOM   1617  N   VAL A 106      51.720  51.810  57.310  1.00  0.00           N
ATOM   1618  HN  VAL A 106      52.430  51.860  56.600  1.00  0.00           H
ATOM   1619  CA  VAL A 106      50.890  50.660  57.110  1.00  0.00           C
ATOM   1620  HA  VAL A 106      50.210  50.640  57.950  1.00  0.00           H
ATOM   1621  CB  VAL A 106      50.140  50.700  55.760  1.00  0.00           C
ATOM   1622  HB  VAL A 106      49.780  49.690  55.480  1.00  0.00           H
ATOM   1623  CG1 VAL A 106      48.880  51.460  55.980  1.00  0.00           C
ATOM   1624 1HG1 VAL A 106      48.320  50.880  56.740  1.00  0.00           H
ATOM   1625 2HG1 VAL A 106      48.220  51.730  55.130  1.00  0.00           H
ATOM   1626 3HG1 VAL A 106      49.170  52.430  56.440  1.00  0.00           H
ATOM   1627  CG2 VAL A 106      51.070  51.280  54.630  1.00  0.00           C
ATOM   1628 1HG2 VAL A 106      52.100  50.880  54.730  1.00  0.00           H
ATOM   1629 2HG2 VAL A 106      51.150  52.390  54.660  1.00  0.00           H
ATOM   1630 3HG2 VAL A 106      50.660  51.020  53.640  1.00  0.00           H
ATOM   1631  C   VAL A 106      51.560  49.280  57.260  1.00  0.00           C
ATOM   1632  O   VAL A 106      52.510  48.950  56.560  1.00  0.00           O
ATOM   1633  N   LYS A 107      51.030  48.410  58.140  1.00  0.00           N
ATOM   1634  HN  LYS A 107      50.200  48.640  58.650  1.00  0.00           H
ATOM   1635  CA  LYS A 107      51.450  47.110  58.440  1.00  0.00           C
ATOM   1636  HA  LYS A 107      52.520  47.070  58.320  1.00  0.00           H
ATOM   1637  CB  LYS A 107      51.110  46.780  59.910  1.00  0.00           C
ATOM   1638  HB1 LYS A 107      51.210  45.680  59.970  1.00  0.00           H
ATOM   1639  HB2 LYS A 107      50.050  47.110  59.920  1.00  0.00           H
ATOM   1640  CG  LYS A 107      52.000  47.540  60.890  1.00  0.00           C
ATOM   1641  HG1 LYS A 107      52.010  48.580  60.500  1.00  0.00           H
ATOM   1642  HG2 LYS A 107      53.080  47.250  60.930  1.00  0.00           H
ATOM   1643  CD  LYS A 107      51.450  47.360  62.290  1.00  0.00           C
ATOM   1644  HD1 LYS A 107      52.130  47.950  62.940  1.00  0.00           H
ATOM   1645  HD2 LYS A 107      51.500  46.270  62.480  1.00  0.00           H
ATOM   1646  CE  LYS A 107      50.030  47.810  62.530  1.00  0.00           C
ATOM   1647  HE1 LYS A 107      49.770  47.690  63.600  1.00  0.00           H
ATOM   1648  HE2 LYS A 107      49.290  47.240  61.930  1.00  0.00           H
ATOM   1649  NZ  LYS A 107      49.950  49.270  62.200  1.00  0.00           N
ATOM   1650  HZ1 LYS A 107      49.900  49.400  61.170  1.00  0.00           H
ATOM   1651  HZ2 LYS A 107      50.810  49.780  62.460  1.00  0.00           H
ATOM   1652  HZ3 LYS A 107      49.140  49.810  62.550  1.00  0.00           H
ATOM   1653  C   LYS A 107      50.760  46.210  57.430  1.00  0.00           C
ATOM   1654  O   LYS A 107      49.950  46.690  56.680  1.00  0.00           O
ATOM   1655  N   PRO A 108      51.210  44.860  57.250  1.00  0.00           N
ATOM   1656  CD  PRO A 108      52.490  44.360  57.790  1.00  0.00           C
ATOM   1657  HD1 PRO A 108      52.430  44.220  58.890  1.00  0.00           H
ATOM   1658  HD2 PRO A 108      53.300  45.040  57.460  1.00  0.00           H
ATOM   1659  CA  PRO A 108      50.420  43.780  56.690  1.00  0.00           C
ATOM   1660  HA  PRO A 108      50.390  43.830  55.620  1.00  0.00           H
ATOM   1661  CB  PRO A 108      51.150  42.420  56.970  1.00  0.00           C
ATOM   1662  HB1 PRO A 108      50.970  41.770  56.090  1.00  0.00           H
ATOM   1663  HB2 PRO A 108      50.840  41.920  57.910  1.00  0.00           H
ATOM   1664  CG  PRO A 108      52.650  42.950  57.100  1.00  0.00           C
ATOM   1665  HG1 PRO A 108      53.390  42.300  57.620  1.00  0.00           H
ATOM   1666  HG2 PRO A 108      53.090  43.090  56.090  1.00  0.00           H
ATOM   1667  C   PRO A 108      48.910  43.840  57.100  1.00  0.00           C
ATOM   1668  O   PRO A 108      48.680  43.850  58.310  1.00  0.00           O
ATOM   1669  N   GLY A 109      47.920  43.780  56.170  1.00  0.00           N
ATOM   1670  HN  GLY A 109      48.200  43.810  55.220  1.00  0.00           H
ATOM   1671  CA  GLY A 109      46.450  43.850  56.480  1.00  0.00           C
ATOM   1672  HA1 GLY A 109      46.280  43.240  57.350  1.00  0.00           H
ATOM   1673  HA2 GLY A 109      45.960  43.460  55.600  1.00  0.00           H
ATOM   1674  C   GLY A 109      45.800  45.200  56.710  1.00  0.00           C
ATOM   1675  O   GLY A 109      44.590  45.180  56.870  1.00  0.00           O
ATOM   1676  N   GLU A 110      46.460  46.320  56.700  1.00  0.00           N
ATOM   1677  HN  GLU A 110      47.450  46.350  56.540  1.00  0.00           H
ATOM   1678  CA  GLU A 110      45.880  47.660  56.820  1.00  0.00           C
ATOM   1679  HA  GLU A 110      44.960  47.540  57.380  1.00  0.00           H
ATOM   1680  CB  GLU A 110      46.970  48.540  57.490  1.00  0.00           C
ATOM   1681  HB1 GLU A 110      46.730  49.620  57.400  1.00  0.00           H
ATOM   1682  HB2 GLU A 110      47.920  48.320  56.970  1.00  0.00           H
ATOM   1683  CG  GLU A 110      47.280  48.330  58.990  1.00  0.00           C
ATOM   1684  HG1 GLU A 110      48.020  47.500  59.060  1.00  0.00           H
ATOM   1685  HG2 GLU A 110      46.410  48.080  59.640  1.00  0.00           H
ATOM   1686  CD  GLU A 110      47.840  49.530  59.560  1.00  0.00           C
ATOM   1687  OE1 GLU A 110      47.090  50.440  59.930  1.00  0.00           O
ATOM   1688  OE2 GLU A 110      49.110  49.610  59.740  1.00  0.00           O
ATOM   1689  C   GLU A 110      45.510  48.140  55.380  1.00  0.00           C
ATOM   1690  O   GLU A 110      46.150  47.780  54.380  1.00  0.00           O
ATOM   1691  N   THR A 111      44.490  48.960  55.310  1.00  0.00           N
ATOM   1692  HN  THR A 111      44.030  49.160  56.180  1.00  0.00           H
ATOM   1693  CA  THR A 111      43.850  49.410  54.090  1.00  0.00           C
ATOM   1694  HA  THR A 111      44.280  48.870  53.260  1.00  0.00           H
ATOM   1695  CB  THR A 111      42.420  49.110  53.760  1.00  0.00           C
ATOM   1696  HB  THR A 111      42.150  49.490  52.750  1.00  0.00           H
ATOM   1697  OG1 THR A 111      41.550  49.610  54.740  1.00  0.00           O
ATOM   1698  HG1 THR A 111      41.940  49.340  55.570  1.00  0.00           H
ATOM   1699  CG2 THR A 111      42.240  47.600  53.670  1.00  0.00           C
ATOM   1700 1HG2 THR A 111      42.220  47.090  54.660  1.00  0.00           H
ATOM   1701 2HG2 THR A 111      43.140  47.130  53.220  1.00  0.00           H
ATOM   1702 3HG2 THR A 111      41.330  47.340  53.100  1.00  0.00           H
ATOM   1703  C   THR A 111      44.120  50.880  53.900  1.00  0.00           C
ATOM   1704  O   THR A 111      44.200  51.720  54.790  1.00  0.00           O
ATOM   1705  N   PHE A 112      44.340  51.300  52.660  1.00  0.00           N
ATOM   1706  HN  PHE A 112      44.390  50.580  51.970  1.00  0.00           H
ATOM   1707  CA  PHE A 112      44.520  52.700  52.300  1.00  0.00           C
ATOM   1708  HA  PHE A 112      43.950  53.390  52.900  1.00  0.00           H
ATOM   1709  CB  PHE A 112      46.050  53.160  52.530  1.00  0.00           C
ATOM   1710  HB1 PHE A 112      46.160  53.060  53.630  1.00  0.00           H
ATOM   1711  HB2 PHE A 112      46.030  54.250  52.340  1.00  0.00           H
ATOM   1712  CG  PHE A 112      47.100  52.530  51.700  1.00  0.00           C
ATOM   1713  CD1 PHE A 112      47.500  53.130  50.500  1.00  0.00           C
ATOM   1714  HD1 PHE A 112      46.920  53.990  50.200  1.00  0.00           H
ATOM   1715  CE1 PHE A 112      48.500  52.680  49.720  1.00  0.00           C
ATOM   1716  HE1 PHE A 112      48.790  53.110  48.770  1.00  0.00           H
ATOM   1717  CZ  PHE A 112      49.370  51.690  50.250  1.00  0.00           C
ATOM   1718  HZ  PHE A 112      50.280  51.500  49.700  1.00  0.00           H
ATOM   1719  CD2 PHE A 112      47.890  51.430  52.130  1.00  0.00           C
ATOM   1720  HD2 PHE A 112      47.710  51.000  53.110  1.00  0.00           H
ATOM   1721  CE2 PHE A 112      48.900  50.900  51.350  1.00  0.00           C
ATOM   1722  HE2 PHE A 112      49.390  50.010  51.710  1.00  0.00           H
ATOM   1723  C   PHE A 112      43.980  52.880  50.920  1.00  0.00           C
ATOM   1724  O   PHE A 112      43.640  51.920  50.240  1.00  0.00           O
ATOM   1725  N   THR A 113      43.790  54.050  50.420  1.00  0.00           N
ATOM   1726  HN  THR A 113      44.010  54.850  50.980  1.00  0.00           H
ATOM   1727  CA  THR A 113      43.550  54.310  49.010  1.00  0.00           C
ATOM   1728  HA  THR A 113      43.130  53.440  48.530  1.00  0.00           H
ATOM   1729  CB  THR A 113      42.560  55.480  48.790  1.00  0.00           C
ATOM   1730  HB  THR A 113      43.010  56.430  49.170  1.00  0.00           H
ATOM   1731  OG1 THR A 113      41.350  55.300  49.560  1.00  0.00           O
ATOM   1732  HG1 THR A 113      41.560  55.340  50.500  1.00  0.00           H
ATOM   1733  CG2 THR A 113      42.210  55.550  47.320  1.00  0.00           C
ATOM   1734 1HG2 THR A 113      41.450  54.850  46.920  1.00  0.00           H
ATOM   1735 2HG2 THR A 113      43.090  55.400  46.660  1.00  0.00           H
ATOM   1736 3HG2 THR A 113      41.910  56.600  47.100  1.00  0.00           H
ATOM   1737  C   THR A 113      44.810  54.650  48.410  1.00  0.00           C
ATOM   1738  O   THR A 113      45.470  55.660  48.770  1.00  0.00           O
ATOM   1739  N   VAL A 114      45.120  53.990  47.300  1.00  0.00           N
ATOM   1740  HN  VAL A 114      44.560  53.260  46.930  1.00  0.00           H
ATOM   1741  CA  VAL A 114      46.290  54.330  46.530  1.00  0.00           C
ATOM   1742  HA  VAL A 114      46.970  54.940  47.110  1.00  0.00           H
ATOM   1743  CB  VAL A 114      47.130  53.070  46.170  1.00  0.00           C
ATOM   1744  HB  VAL A 114      47.150  52.470  47.100  1.00  0.00           H
ATOM   1745  CG1 VAL A 114      46.580  52.030  45.150  1.00  0.00           C
ATOM   1746 1HG1 VAL A 114      46.210  52.470  44.200  1.00  0.00           H
ATOM   1747 2HG1 VAL A 114      45.700  51.620  45.710  1.00  0.00           H
ATOM   1748 3HG1 VAL A 114      47.320  51.220  44.990  1.00  0.00           H
ATOM   1749  CG2 VAL A 114      48.530  53.530  45.830  1.00  0.00           C
ATOM   1750 1HG2 VAL A 114      49.080  52.690  45.350  1.00  0.00           H
ATOM   1751 2HG2 VAL A 114      49.070  54.080  46.630  1.00  0.00           H
ATOM   1752 3HG2 VAL A 114      48.370  54.230  44.980  1.00  0.00           H
ATOM   1753  C   VAL A 114      45.850  55.060  45.240  1.00  0.00           C
ATOM   1754  O   VAL A 114      44.900  54.680  44.570  1.00  0.00           O
ATOM   1755  N   LEU A 115      46.440  56.270  45.010  1.00  0.00           N
ATOM   1756  HN  LEU A 115      47.140  56.590  45.650  1.00  0.00           H
ATOM   1757  CA  LEU A 115      46.170  57.120  43.920  1.00  0.00           C
ATOM   1758  HA  LEU A 115      45.140  56.900  43.690  1.00  0.00           H
ATOM   1759  CB  LEU A 115      46.400  58.600  44.330  1.00  0.00           C
ATOM   1760  HB1 LEU A 115      47.460  58.940  44.270  1.00  0.00           H
ATOM   1761  HB2 LEU A 115      46.050  58.720  45.380  1.00  0.00           H
ATOM   1762  CG  LEU A 115      45.630  59.590  43.390  1.00  0.00           C
ATOM   1763  HG  LEU A 115      46.030  59.430  42.360  1.00  0.00           H
ATOM   1764  CD1 LEU A 115      44.110  59.490  43.400  1.00  0.00           C
ATOM   1765 1HD1 LEU A 115      43.860  58.420  43.270  1.00  0.00           H
ATOM   1766 2HD1 LEU A 115      43.570  60.090  42.630  1.00  0.00           H
ATOM   1767 3HD1 LEU A 115      43.780  59.880  44.390  1.00  0.00           H
ATOM   1768  CD2 LEU A 115      46.030  61.040  43.730  1.00  0.00           C
ATOM   1769 1HD2 LEU A 115      47.120  61.110  43.540  1.00  0.00           H
ATOM   1770 2HD2 LEU A 115      45.710  61.290  44.770  1.00  0.00           H
ATOM   1771 3HD2 LEU A 115      45.480  61.790  43.120  1.00  0.00           H
ATOM   1772  C   LEU A 115      46.950  56.580  42.710  1.00  0.00           C
ATOM   1773  O   LEU A 115      48.050  56.160  42.890  1.00  0.00           O
ATOM   1774  N   ALA A 116      46.450  56.760  41.530  1.00  0.00           N
ATOM   1775  HN  ALA A 116      45.550  57.140  41.380  1.00  0.00           H
ATOM   1776  CA  ALA A 116      47.250  56.510  40.330  1.00  0.00           C
ATOM   1777  HA  ALA A 116      48.270  56.260  40.590  1.00  0.00           H
ATOM   1778  CB  ALA A 116      46.590  55.400  39.510  1.00  0.00           C
ATOM   1779  HB1 ALA A 116      47.210  55.190  38.610  1.00  0.00           H
ATOM   1780  HB2 ALA A 116      45.610  55.720  39.110  1.00  0.00           H
ATOM   1781  HB3 ALA A 116      46.580  54.490  40.140  1.00  0.00           H
ATOM   1782  C   ALA A 116      47.350  57.850  39.610  1.00  0.00           C
ATOM   1783  O   ALA A 116      46.330  58.410  39.140  1.00  0.00           O
ATOM   1784  N   ALA A 117      48.520  58.390  39.390  1.00  0.00           N
ATOM   1785  HN  ALA A 117      49.320  57.990  39.830  1.00  0.00           H
ATOM   1786  CA  ALA A 117      48.710  59.570  38.630  1.00  0.00           C
ATOM   1787  HA  ALA A 117      47.780  59.940  38.220  1.00  0.00           H
ATOM   1788  CB  ALA A 117      49.230  60.750  39.460  1.00  0.00           C
ATOM   1789  HB1 ALA A 117      49.340  61.640  38.810  1.00  0.00           H
ATOM   1790  HB2 ALA A 117      50.130  60.350  39.980  1.00  0.00           H
ATOM   1791  HB3 ALA A 117      48.530  61.050  40.260  1.00  0.00           H
ATOM   1792  C   ALA A 117      49.700  59.120  37.570  1.00  0.00           C
ATOM   1793  O   ALA A 117      50.650  58.320  37.790  1.00  0.00           O
ATOM   1794  N   TYR A 118      49.470  59.680  36.340  1.00  0.00           N
ATOM   1795  HN  TYR A 118      48.670  60.250  36.160  1.00  0.00           H
ATOM   1796  CA  TYR A 118      50.350  59.520  35.220  1.00  0.00           C
ATOM   1797  HA  TYR A 118      51.240  58.960  35.470  1.00  0.00           H
ATOM   1798  CB  TYR A 118      49.700  58.760  34.050  1.00  0.00           C
ATOM   1799  HB1 TYR A 118      50.340  58.910  33.160  1.00  0.00           H
ATOM   1800  HB2 TYR A 118      48.690  59.180  33.870  1.00  0.00           H
ATOM   1801  CG  TYR A 118      49.560  57.220  34.320  1.00  0.00           C
ATOM   1802  CD1 TYR A 118      48.660  56.690  35.200  1.00  0.00           C
ATOM   1803  HD1 TYR A 118      48.040  57.340  35.800  1.00  0.00           H
ATOM   1804  CE1 TYR A 118      48.450  55.300  35.380  1.00  0.00           C
ATOM   1805  HE1 TYR A 118      47.860  54.850  36.160  1.00  0.00           H
ATOM   1806  CZ  TYR A 118      49.090  54.410  34.470  1.00  0.00           C
ATOM   1807  OH  TYR A 118      48.980  53.000  34.690  1.00  0.00           O
ATOM   1808  HH  TYR A 118      48.450  52.740  35.450  1.00  0.00           H
ATOM   1809  CD2 TYR A 118      50.360  56.300  33.600  1.00  0.00           C
ATOM   1810  HD2 TYR A 118      51.010  56.470  32.760  1.00  0.00           H
ATOM   1811  CE2 TYR A 118      50.030  54.890  33.560  1.00  0.00           C
ATOM   1812  HE2 TYR A 118      50.540  54.330  32.780  1.00  0.00           H
ATOM   1813  C   TYR A 118      50.720  60.920  34.720  1.00  0.00           C
ATOM   1814  O   TYR A 118      49.870  61.770  34.370  1.00  0.00           O
ATOM   1815  N   ASN A 119      52.040  61.190  34.790  1.00  0.00           N
ATOM   1816  HN  ASN A 119      52.660  60.540  35.220  1.00  0.00           H
ATOM   1817  CA  ASN A 119      52.690  62.420  34.270  1.00  0.00           C
ATOM   1818  HA  ASN A 119      53.720  62.420  34.580  1.00  0.00           H
ATOM   1819  CB  ASN A 119      52.810  62.540  32.710  1.00  0.00           C
ATOM   1820  HB1 ASN A 119      53.370  63.440  32.400  1.00  0.00           H
ATOM   1821  HB2 ASN A 119      51.760  62.600  32.350  1.00  0.00           H
ATOM   1822  CG  ASN A 119      53.480  61.270  32.070  1.00  0.00           C
ATOM   1823  OD1 ASN A 119      53.360  60.130  32.450  1.00  0.00           O
ATOM   1824  ND2 ASN A 119      54.250  61.550  30.970  1.00  0.00           N
ATOM   1825 1HD2 ASN A 119      54.280  60.790  30.320  1.00  0.00           H
ATOM   1826 2HD2 ASN A 119      54.400  62.470  30.590  1.00  0.00           H
ATOM   1827  C   ASN A 119      52.080  63.750  34.800  1.00  0.00           C
ATOM   1828  O   ASN A 119      51.960  64.780  34.130  1.00  0.00           O
ATOM   1829  N   GLY A 120      51.720  63.760  36.090  1.00  0.00           N
ATOM   1830  HN  GLY A 120      51.790  62.930  36.620  1.00  0.00           H
ATOM   1831  CA  GLY A 120      51.370  64.910  36.880  1.00  0.00           C
ATOM   1832  HA1 GLY A 120      51.770  65.790  36.400  1.00  0.00           H
ATOM   1833  HA2 GLY A 120      51.830  64.820  37.860  1.00  0.00           H
ATOM   1834  C   GLY A 120      49.920  65.090  37.090  1.00  0.00           C
ATOM   1835  O   GLY A 120      49.480  66.070  37.620  1.00  0.00           O
ATOM   1836  N   ARG A 121      49.120  64.090  36.570  1.00  0.00           N
ATOM   1837  HN  ARG A 121      49.570  63.440  35.960  1.00  0.00           H
ATOM   1838  CA  ARG A 121      47.690  64.140  36.620  1.00  0.00           C
ATOM   1839  HA  ARG A 121      47.430  65.060  37.130  1.00  0.00           H
ATOM   1840  CB  ARG A 121      47.080  64.250  35.190  1.00  0.00           C
ATOM   1841  HB1 ARG A 121      45.980  64.370  35.260  1.00  0.00           H
ATOM   1842  HB2 ARG A 121      47.170  63.300  34.620  1.00  0.00           H
ATOM   1843  CG  ARG A 121      47.710  65.320  34.230  1.00  0.00           C
ATOM   1844  HG1 ARG A 121      47.260  65.200  33.220  1.00  0.00           H
ATOM   1845  HG2 ARG A 121      48.810  65.180  34.110  1.00  0.00           H
ATOM   1846  CD  ARG A 121      47.480  66.740  34.710  1.00  0.00           C
ATOM   1847  HD1 ARG A 121      47.950  66.910  35.700  1.00  0.00           H
ATOM   1848  HD2 ARG A 121      46.400  66.840  34.920  1.00  0.00           H
ATOM   1849  NE  ARG A 121      48.180  67.750  33.790  1.00  0.00           N
ATOM   1850  HE  ARG A 121      49.180  67.770  33.830  1.00  0.00           H
ATOM   1851  CZ  ARG A 121      47.670  68.180  32.620  1.00  0.00           C
ATOM   1852  NH1 ARG A 121      46.360  67.980  32.440  1.00  0.00           N
ATOM   1853 1HH1 ARG A 121      45.800  68.090  33.260  1.00  0.00           H
ATOM   1854 2HH1 ARG A 121      45.910  68.220  31.580  1.00  0.00           H
ATOM   1855  NH2 ARG A 121      48.300  68.640  31.610  1.00  0.00           N
ATOM   1856 1HH2 ARG A 121      49.270  68.450  31.480  1.00  0.00           H
ATOM   1857 2HH2 ARG A 121      47.890  68.630  30.700  1.00  0.00           H
ATOM   1858  C   ARG A 121      47.090  62.910  37.250  1.00  0.00           C
ATOM   1859  O   ARG A 121      47.350  61.850  36.620  1.00  0.00           O
ATOM   1860  N   PRO A 122      46.390  62.850  38.400  1.00  0.00           N
ATOM   1861  CD  PRO A 122      46.170  63.970  39.300  1.00  0.00           C
ATOM   1862  HD1 PRO A 122      45.310  64.530  38.880  1.00  0.00           H
ATOM   1863  HD2 PRO A 122      47.040  64.650  39.390  1.00  0.00           H
ATOM   1864  CA  PRO A 122      45.640  61.710  38.820  1.00  0.00           C
ATOM   1865  HA  PRO A 122      46.390  60.940  38.940  1.00  0.00           H
ATOM   1866  CB  PRO A 122      45.000  62.090  40.160  1.00  0.00           C
ATOM   1867  HB1 PRO A 122      44.980  61.260  40.910  1.00  0.00           H
ATOM   1868  HB2 PRO A 122      43.980  62.450  39.930  1.00  0.00           H
ATOM   1869  CG  PRO A 122      45.860  63.290  40.570  1.00  0.00           C
ATOM   1870  HG1 PRO A 122      45.340  63.910  41.330  1.00  0.00           H
ATOM   1871  HG2 PRO A 122      46.790  62.790  40.920  1.00  0.00           H
ATOM   1872  C   PRO A 122      44.680  61.130  37.750  1.00  0.00           C
ATOM   1873  O   PRO A 122      44.120  61.930  36.970  1.00  0.00           O
ATOM   1874  N   GLN A 123      44.600  59.790  37.640  1.00  0.00           N
ATOM   1875  HN  GLN A 123      45.190  59.190  38.180  1.00  0.00           H
ATOM   1876  CA  GLN A 123      43.830  59.160  36.600  1.00  0.00           C
ATOM   1877  HA  GLN A 123      43.280  59.880  36.020  1.00  0.00           H
ATOM   1878  CB  GLN A 123      44.730  58.370  35.640  1.00  0.00           C
ATOM   1879  HB1 GLN A 123      44.030  57.890  34.920  1.00  0.00           H
ATOM   1880  HB2 GLN A 123      45.340  57.590  36.130  1.00  0.00           H
ATOM   1881  CG  GLN A 123      45.740  59.160  34.740  1.00  0.00           C
ATOM   1882  HG1 GLN A 123      46.210  58.470  34.010  1.00  0.00           H
ATOM   1883  HG2 GLN A 123      46.420  59.640  35.480  1.00  0.00           H
ATOM   1884  CD  GLN A 123      45.070  60.350  33.960  1.00  0.00           C
ATOM   1885  OE1 GLN A 123      44.240  60.130  33.080  1.00  0.00           O
ATOM   1886  NE2 GLN A 123      45.450  61.580  34.260  1.00  0.00           N
ATOM   1887 1HE2 GLN A 123      45.150  62.320  33.660  1.00  0.00           H
ATOM   1888 2HE2 GLN A 123      45.890  61.810  35.130  1.00  0.00           H
ATOM   1889  C   GLN A 123      42.870  58.180  37.220  1.00  0.00           C
ATOM   1890  O   GLN A 123      42.050  57.700  36.520  1.00  0.00           O
ATOM   1891  N   GLY A 124      42.940  57.920  38.610  1.00  0.00           N
ATOM   1892  HN  GLY A 124      43.640  58.350  39.170  1.00  0.00           H
ATOM   1893  CA  GLY A 124      41.980  57.010  39.300  1.00  0.00           C
ATOM   1894  HA1 GLY A 124      41.880  56.060  38.810  1.00  0.00           H
ATOM   1895  HA2 GLY A 124      41.020  57.500  39.440  1.00  0.00           H
ATOM   1896  C   GLY A 124      42.580  56.650  40.620  1.00  0.00           C
ATOM   1897  O   GLY A 124      43.620  57.140  41.060  1.00  0.00           O
ATOM   1898  N   ALA A 125      41.830  55.850  41.340  1.00  0.00           N
ATOM   1899  HN  ALA A 125      40.930  55.570  41.000  1.00  0.00           H
ATOM   1900  CA  ALA A 125      42.230  55.510  42.690  1.00  0.00           C
ATOM   1901  HA  ALA A 125      43.300  55.400  42.690  1.00  0.00           H
ATOM   1902  CB  ALA A 125      41.620  56.580  43.730  1.00  0.00           C
ATOM   1903  HB1 ALA A 125      40.530  56.770  43.600  1.00  0.00           H
ATOM   1904  HB2 ALA A 125      42.170  57.540  43.700  1.00  0.00           H
ATOM   1905  HB3 ALA A 125      41.680  56.240  44.790  1.00  0.00           H
ATOM   1906  C   ALA A 125      41.700  54.060  42.920  1.00  0.00           C
ATOM   1907  O   ALA A 125      40.800  53.580  42.230  1.00  0.00           O
ATOM   1908  N   PHE A 126      42.290  53.430  43.880  1.00  0.00           N
ATOM   1909  HN  PHE A 126      43.120  53.840  44.260  1.00  0.00           H
ATOM   1910  CA  PHE A 126      42.060  51.970  44.240  1.00  0.00           C
ATOM   1911  HA  PHE A 126      40.990  51.800  44.170  1.00  0.00           H
ATOM   1912  CB  PHE A 126      42.990  51.010  43.500  1.00  0.00           C
ATOM   1913  HB1 PHE A 126      44.040  51.240  43.770  1.00  0.00           H
ATOM   1914  HB2 PHE A 126      42.770  51.110  42.410  1.00  0.00           H
ATOM   1915  CG  PHE A 126      42.650  49.620  43.890  1.00  0.00           C
ATOM   1916  CD1 PHE A 126      43.700  48.880  44.480  1.00  0.00           C
ATOM   1917  HD1 PHE A 126      44.620  49.390  44.720  1.00  0.00           H
ATOM   1918  CE1 PHE A 126      43.520  47.530  44.850  1.00  0.00           C
ATOM   1919  HE1 PHE A 126      44.220  46.890  45.350  1.00  0.00           H
ATOM   1920  CZ  PHE A 126      42.280  46.890  44.620  1.00  0.00           C
ATOM   1921  HZ  PHE A 126      42.120  45.890  44.990  1.00  0.00           H
ATOM   1922  CD2 PHE A 126      41.460  48.960  43.690  1.00  0.00           C
ATOM   1923  HD2 PHE A 126      40.700  49.640  43.330  1.00  0.00           H
ATOM   1924  CE2 PHE A 126      41.200  47.570  43.990  1.00  0.00           C
ATOM   1925  HE2 PHE A 126      40.200  47.160  43.940  1.00  0.00           H
ATOM   1926  C   PHE A 126      42.150  51.820  45.770  1.00  0.00           C
ATOM   1927  O   PHE A 126      43.170  52.260  46.330  1.00  0.00           O
ATOM   1928  N   HSD A 127      41.120  51.310  46.510  1.00  0.00           N
ATOM   1929  HN  HSD A 127      40.310  51.000  46.010  1.00  0.00           H
ATOM   1930  CA  HSD A 127      41.230  51.050  47.930  1.00  0.00           C
ATOM   1931  HA  HSD A 127      41.810  51.800  48.440  1.00  0.00           H
ATOM   1932  CB  HSD A 127      39.870  51.180  48.640  1.00  0.00           C
ATOM   1933  HB1 HSD A 127      39.290  50.250  48.490  1.00  0.00           H
ATOM   1934  HB2 HSD A 127      39.240  52.000  48.220  1.00  0.00           H
ATOM   1935  ND1 HSD A 127      39.970  50.070  50.920  1.00  0.00           N
ATOM   1936  HD1 HSD A 127      40.140  49.130  50.620  1.00  0.00           H
ATOM   1937  CG  HSD A 127      39.800  51.160  50.110  1.00  0.00           C
ATOM   1938  CE1 HSD A 127      39.850  50.520  52.200  1.00  0.00           C
ATOM   1939  HE1 HSD A 127      39.860  49.920  53.110  1.00  0.00           H
ATOM   1940  NE2 HSD A 127      39.620  51.750  52.250  1.00  0.00           N
ATOM   1941  CD2 HSD A 127      39.630  52.190  50.980  1.00  0.00           C
ATOM   1942  HD2 HSD A 127      39.560  53.250  50.800  1.00  0.00           H
ATOM   1943  C   HSD A 127      41.950  49.750  48.150  1.00  0.00           C
ATOM   1944  O   HSD A 127      41.510  48.710  47.720  1.00  0.00           O
ATOM   1945  N   VAL A 128      43.090  49.740  48.800  1.00  0.00           N
ATOM   1946  HN  VAL A 128      43.460  50.570  49.190  1.00  0.00           H
ATOM   1947  CA  VAL A 128      44.010  48.610  48.660  1.00  0.00           C
ATOM   1948  HA  VAL A 128      43.450  47.810  48.200  1.00  0.00           H
ATOM   1949  CB  VAL A 128      45.290  48.890  47.780  1.00  0.00           C
ATOM   1950  HB  VAL A 128      44.910  49.420  46.870  1.00  0.00           H
ATOM   1951  CG1 VAL A 128      46.290  49.940  48.360  1.00  0.00           C
ATOM   1952 1HG1 VAL A 128      47.130  50.030  47.640  1.00  0.00           H
ATOM   1953 2HG1 VAL A 128      46.850  49.510  49.220  1.00  0.00           H
ATOM   1954 3HG1 VAL A 128      45.880  50.940  48.590  1.00  0.00           H
ATOM   1955  CG2 VAL A 128      46.020  47.580  47.410  1.00  0.00           C
ATOM   1956 1HG2 VAL A 128      46.740  47.310  48.200  1.00  0.00           H
ATOM   1957 2HG2 VAL A 128      46.810  47.740  46.650  1.00  0.00           H
ATOM   1958 3HG2 VAL A 128      45.300  46.730  47.340  1.00  0.00           H
ATOM   1959  C   VAL A 128      44.480  48.100  50.020  1.00  0.00           C
ATOM   1960  O   VAL A 128      44.850  48.880  50.920  1.00  0.00           O
ATOM   1961  N   THR A 129      44.540  46.770  50.180  1.00  0.00           N
ATOM   1962  HN  THR A 129      44.280  46.220  49.390  1.00  0.00           H
ATOM   1963  CA  THR A 129      45.060  46.130  51.320  1.00  0.00           C
ATOM   1964  HA  THR A 129      44.970  46.690  52.240  1.00  0.00           H
ATOM   1965  CB  THR A 129      44.260  44.770  51.530  1.00  0.00           C
ATOM   1966  HB  THR A 129      44.370  44.160  50.610  1.00  0.00           H
ATOM   1967  OG1 THR A 129      42.910  45.010  51.820  1.00  0.00           O
ATOM   1968  HG1 THR A 129      42.650  45.780  51.310  1.00  0.00           H
ATOM   1969  CG2 THR A 129      44.810  44.030  52.810  1.00  0.00           C
ATOM   1970 1HG2 THR A 129      44.630  44.660  53.720  1.00  0.00           H
ATOM   1971 2HG2 THR A 129      45.880  43.720  52.830  1.00  0.00           H
ATOM   1972 3HG2 THR A 129      44.230  43.090  52.850  1.00  0.00           H
ATOM   1973  C   THR A 129      46.520  45.660  51.150  1.00  0.00           C
ATOM   1974  O   THR A 129      46.950  45.070  50.160  1.00  0.00           O
ATOM   1975  N   MET A 130      47.310  46.220  52.090  1.00  0.00           N
ATOM   1976  HN  MET A 130      46.860  46.850  52.720  1.00  0.00           H
ATOM   1977  CA  MET A 130      48.690  46.070  52.320  1.00  0.00           C
ATOM   1978  HA  MET A 130      49.140  46.200  51.350  1.00  0.00           H
ATOM   1979  CB  MET A 130      49.200  47.040  53.420  1.00  0.00           C
ATOM   1980  HB1 MET A 130      48.620  46.850  54.350  1.00  0.00           H
ATOM   1981  HB2 MET A 130      49.050  48.090  53.110  1.00  0.00           H
ATOM   1982  CG  MET A 130      50.670  46.860  53.770  1.00  0.00           C
ATOM   1983  HG1 MET A 130      50.740  45.860  54.260  1.00  0.00           H
ATOM   1984  HG2 MET A 130      50.980  47.630  54.500  1.00  0.00           H
ATOM   1985  SD  MET A 130      51.850  47.100  52.440  1.00  0.00           S
ATOM   1986  CE  MET A 130      53.140  47.020  53.680  1.00  0.00           C
ATOM   1987  HE1 MET A 130      53.100  47.920  54.320  1.00  0.00           H
ATOM   1988  HE2 MET A 130      54.170  47.080  53.280  1.00  0.00           H
ATOM   1989  HE3 MET A 130      53.000  46.120  54.330  1.00  0.00           H
ATOM   1990  C   MET A 130      48.930  44.540  52.620  1.00  0.00           C
ATOM   1991  O   MET A 130      48.250  43.880  53.390  1.00  0.00           O
ATOM   1992  N   ARG A 131      49.820  43.890  51.860  1.00  0.00           N
ATOM   1993  HN  ARG A 131      50.200  44.480  51.150  1.00  0.00           H
ATOM   1994  CA  ARG A 131      50.050  42.480  51.870  1.00  0.00           C
ATOM   1995  HA  ARG A 131      49.110  42.050  52.170  1.00  0.00           H
ATOM   1996  CB  ARG A 131      50.420  41.890  50.470  1.00  0.00           C
ATOM   1997  HB1 ARG A 131      50.730  40.830  50.520  1.00  0.00           H
ATOM   1998  HB2 ARG A 131      51.370  42.300  50.060  1.00  0.00           H
ATOM   1999  CG  ARG A 131      49.310  42.180  49.420  1.00  0.00           C
ATOM   2000  HG1 ARG A 131      49.640  41.970  48.390  1.00  0.00           H
ATOM   2001  HG2 ARG A 131      49.080  43.260  49.270  1.00  0.00           H
ATOM   2002  CD  ARG A 131      47.860  41.640  49.570  1.00  0.00           C
ATOM   2003  HD1 ARG A 131      47.370  41.300  48.640  1.00  0.00           H
ATOM   2004  HD2 ARG A 131      47.210  42.410  50.040  1.00  0.00           H
ATOM   2005  NE  ARG A 131      47.830  40.470  50.540  1.00  0.00           N
ATOM   2006  HE  ARG A 131      48.620  39.870  50.580  1.00  0.00           H
ATOM   2007  CZ  ARG A 131      46.820  40.010  51.330  1.00  0.00           C
ATOM   2008  NH1 ARG A 131      45.610  40.480  51.300  1.00  0.00           N
ATOM   2009 1HH1 ARG A 131      45.330  40.870  50.430  1.00  0.00           H
ATOM   2010 2HH1 ARG A 131      44.950  39.850  51.710  1.00  0.00           H
ATOM   2011  NH2 ARG A 131      47.160  38.980  52.070  1.00  0.00           N
ATOM   2012 1HH2 ARG A 131      46.410  38.670  52.660  1.00  0.00           H
ATOM   2013 2HH2 ARG A 131      48.080  38.600  51.960  1.00  0.00           H
ATOM   2014  C   ARG A 131      51.100  42.030  52.880  1.00  0.00           C
ATOM   2015  O   ARG A 131      51.930  42.810  53.330  1.00  0.00           O
ATOM   2016  N   SER A 132      51.120  40.750  53.230  1.00  0.00           N
ATOM   2017  HN  SER A 132      50.460  40.090  52.880  1.00  0.00           H
ATOM   2018  CA  SER A 132      52.250  40.310  54.060  1.00  0.00           C
ATOM   2019  HA  SER A 132      52.560  41.110  54.720  1.00  0.00           H
ATOM   2020  CB  SER A 132      51.860  39.040  54.890  1.00  0.00           C
ATOM   2021  HB1 SER A 132      51.990  37.990  54.550  1.00  0.00           H
ATOM   2022  HB2 SER A 132      50.790  39.150  55.150  1.00  0.00           H
ATOM   2023  OG  SER A 132      52.470  39.260  56.170  1.00  0.00           O
ATOM   2024  HG1 SER A 132      53.330  38.830  56.090  1.00  0.00           H
ATOM   2025  C   SER A 132      53.430  39.860  53.180  1.00  0.00           C
ATOM   2026  O   SER A 132      54.440  39.360  53.740  1.00  0.00           O
ATOM   2027  N   SER A 133      53.440  40.140  51.830  1.00  0.00           N
ATOM   2028  HN  SER A 133      52.600  40.420  51.380  1.00  0.00           H
ATOM   2029  CA  SER A 133      54.660  40.230  51.080  1.00  0.00           C
ATOM   2030  HA  SER A 133      55.400  39.550  51.450  1.00  0.00           H
ATOM   2031  CB  SER A 133      54.370  39.870  49.600  1.00  0.00           C
ATOM   2032  HB1 SER A 133      54.210  38.780  49.470  1.00  0.00           H
ATOM   2033  HB2 SER A 133      55.150  40.140  48.850  1.00  0.00           H
ATOM   2034  OG  SER A 133      53.060  40.310  49.110  1.00  0.00           O
ATOM   2035  HG1 SER A 133      53.010  41.270  49.060  1.00  0.00           H
ATOM   2036  C   SER A 133      55.390  41.570  51.060  1.00  0.00           C
ATOM   2037  O   SER A 133      56.340  41.830  50.350  1.00  0.00           O
ATOM   2038  N   TYR A 134      54.680  42.510  51.770  1.00  0.00           N
ATOM   2039  HN  TYR A 134      53.790  42.350  52.200  1.00  0.00           H
ATOM   2040  CA  TYR A 134      55.130  43.890  51.830  1.00  0.00           C
ATOM   2041  HA  TYR A 134      54.620  44.450  52.610  1.00  0.00           H
ATOM   2042  CB  TYR A 134      56.590  44.200  52.200  1.00  0.00           C
ATOM   2043  HB1 TYR A 134      56.670  45.300  52.360  1.00  0.00           H
ATOM   2044  HB2 TYR A 134      57.380  43.950  51.460  1.00  0.00           H
ATOM   2045  CG  TYR A 134      57.010  43.570  53.470  1.00  0.00           C
ATOM   2046  CD1 TYR A 134      57.710  42.410  53.410  1.00  0.00           C
ATOM   2047  HD1 TYR A 134      57.910  42.100  52.390  1.00  0.00           H
ATOM   2048  CE1 TYR A 134      58.070  41.680  54.580  1.00  0.00           C
ATOM   2049  HE1 TYR A 134      58.730  40.830  54.510  1.00  0.00           H
ATOM   2050  CZ  TYR A 134      57.730  42.210  55.800  1.00  0.00           C
ATOM   2051  OH  TYR A 134      58.100  41.490  56.980  1.00  0.00           O
ATOM   2052  HH  TYR A 134      58.400  40.610  56.750  1.00  0.00           H
ATOM   2053  CD2 TYR A 134      56.730  44.130  54.730  1.00  0.00           C
ATOM   2054  HD2 TYR A 134      56.210  45.070  54.810  1.00  0.00           H
ATOM   2055  CE2 TYR A 134      57.000  43.370  55.900  1.00  0.00           C
ATOM   2056  HE2 TYR A 134      56.720  43.750  56.870  1.00  0.00           H
ATOM   2057  C   TYR A 134      54.710  44.750  50.650  1.00  0.00           C
ATOM   2058  O   TYR A 134      55.510  45.610  50.120  1.00  0.00           O
ATOM   2059  N   THR A 135      53.440  44.550  50.140  1.00  0.00           N
ATOM   2060  HN  THR A 135      52.680  44.120  50.620  1.00  0.00           H
ATOM   2061  CA  THR A 135      53.120  45.160  48.810  1.00  0.00           C
ATOM   2062  HA  THR A 135      53.740  45.980  48.470  1.00  0.00           H
ATOM   2063  CB  THR A 135      53.300  44.180  47.650  1.00  0.00           C
ATOM   2064  HB  THR A 135      52.790  44.460  46.700  1.00  0.00           H
ATOM   2065  OG1 THR A 135      52.800  42.900  48.010  1.00  0.00           O
ATOM   2066  HG1 THR A 135      52.220  42.620  47.300  1.00  0.00           H
ATOM   2067  CG2 THR A 135      54.850  43.990  47.440  1.00  0.00           C
ATOM   2068 1HG2 THR A 135      55.280  44.950  47.060  1.00  0.00           H
ATOM   2069 2HG2 THR A 135      55.100  43.230  46.670  1.00  0.00           H
ATOM   2070 3HG2 THR A 135      55.290  43.570  48.370  1.00  0.00           H
ATOM   2071  C   THR A 135      51.660  45.600  48.770  1.00  0.00           C
ATOM   2072  O   THR A 135      50.810  45.360  49.630  1.00  0.00           O
ATOM   2073  N   ILE A 136      51.360  46.250  47.670  1.00  0.00           N
ATOM   2074  HN  ILE A 136      52.090  46.510  47.040  1.00  0.00           H
ATOM   2075  CA  ILE A 136      50.010  46.620  47.370  1.00  0.00           C
ATOM   2076  HA  ILE A 136      49.320  46.000  47.920  1.00  0.00           H
ATOM   2077  CB  ILE A 136      49.650  48.000  47.730  1.00  0.00           C
ATOM   2078  HB  ILE A 136      48.630  48.330  47.440  1.00  0.00           H
ATOM   2079  CG2 ILE A 136      49.590  48.060  49.290  1.00  0.00           C
ATOM   2080 1HG2 ILE A 136      48.900  47.220  49.540  1.00  0.00           H
ATOM   2081 2HG2 ILE A 136      49.050  48.980  49.600  1.00  0.00           H
ATOM   2082 3HG2 ILE A 136      50.630  48.040  49.680  1.00  0.00           H
ATOM   2083  CG1 ILE A 136      50.520  49.120  47.160  1.00  0.00           C
ATOM   2084 1HG1 ILE A 136      51.580  48.810  47.180  1.00  0.00           H
ATOM   2085 2HG1 ILE A 136      50.630  49.930  47.910  1.00  0.00           H
ATOM   2086  CD  ILE A 136      50.000  49.660  45.840  1.00  0.00           C
ATOM   2087  HD1 ILE A 136      50.830  49.770  45.110  1.00  0.00           H
ATOM   2088  HD2 ILE A 136      49.510  50.650  45.940  1.00  0.00           H
ATOM   2089  HD3 ILE A 136      49.360  48.910  45.320  1.00  0.00           H
ATOM   2090  C   ILE A 136      49.680  46.390  45.890  1.00  0.00           C
ATOM   2091  O   ILE A 136      50.590  46.110  45.060  1.00  0.00           O
ATOM   2092  N   LYS A 137      48.400  46.120  45.570  1.00  0.00           N
ATOM   2093  HN  LYS A 137      47.690  46.120  46.280  1.00  0.00           H
ATOM   2094  CA  LYS A 137      48.000  45.980  44.190  1.00  0.00           C
ATOM   2095  HA  LYS A 137      48.860  45.570  43.670  1.00  0.00           H
ATOM   2096  CB  LYS A 137      46.680  45.100  44.100  1.00  0.00           C
ATOM   2097  HB1 LYS A 137      46.350  45.090  43.040  1.00  0.00           H
ATOM   2098  HB2 LYS A 137      45.890  45.410  44.820  1.00  0.00           H
ATOM   2099  CG  LYS A 137      47.060  43.660  44.420  1.00  0.00           C
ATOM   2100  HG1 LYS A 137      47.290  43.530  45.490  1.00  0.00           H
ATOM   2101  HG2 LYS A 137      47.940  43.370  43.810  1.00  0.00           H
ATOM   2102  CD  LYS A 137      45.840  42.760  44.150  1.00  0.00           C
ATOM   2103  HD1 LYS A 137      45.850  42.440  43.090  1.00  0.00           H
ATOM   2104  HD2 LYS A 137      45.000  43.460  44.320  1.00  0.00           H
ATOM   2105  CE  LYS A 137      45.500  41.590  45.150  1.00  0.00           C
ATOM   2106  HE1 LYS A 137      45.540  41.930  46.200  1.00  0.00           H
ATOM   2107  HE2 LYS A 137      46.360  40.900  45.080  1.00  0.00           H
ATOM   2108  NZ  LYS A 137      44.230  40.830  45.000  1.00  0.00           N
ATOM   2109  HZ1 LYS A 137      44.260  40.050  45.690  1.00  0.00           H
ATOM   2110  HZ2 LYS A 137      44.090  40.480  44.030  1.00  0.00           H
ATOM   2111  HZ3 LYS A 137      43.400  41.400  45.260  1.00  0.00           H
ATOM   2112  C   LYS A 137      47.680  47.370  43.640  1.00  0.00           C
ATOM   2113  O   LYS A 137      47.260  48.310  44.330  1.00  0.00           O
ATOM   2114  N   GLY A 138      47.930  47.560  42.400  1.00  0.00           N
ATOM   2115  HN  GLY A 138      48.210  46.760  41.880  1.00  0.00           H
ATOM   2116  CA  GLY A 138      47.690  48.920  41.830  1.00  0.00           C
ATOM   2117  HA1 GLY A 138      48.500  49.540  42.180  1.00  0.00           H
ATOM   2118  HA2 GLY A 138      46.710  49.290  42.080  1.00  0.00           H
ATOM   2119  C   GLY A 138      47.740  49.140  40.320  1.00  0.00           C
ATOM   2120  O   GLY A 138      47.200  50.100  39.850  1.00  0.00           O
ATOM   2121  N   SER A 139      48.420  48.260  39.580  1.00  0.00           N
ATOM   2122  HN  SER A 139      48.760  47.460  40.070  1.00  0.00           H
ATOM   2123  CA  SER A 139      48.560  48.360  38.100  1.00  0.00           C
ATOM   2124  HA  SER A 139      49.200  47.530  37.830  1.00  0.00           H
ATOM   2125  CB  SER A 139      47.260  48.110  37.260  1.00  0.00           C
ATOM   2126  HB1 SER A 139      46.640  49.020  37.150  1.00  0.00           H
ATOM   2127  HB2 SER A 139      46.590  47.430  37.820  1.00  0.00           H
ATOM   2128  OG  SER A 139      47.520  47.600  35.910  1.00  0.00           O
ATOM   2129  HG1 SER A 139      47.860  48.370  35.440  1.00  0.00           H
ATOM   2130  C   SER A 139      49.240  49.610  37.550  1.00  0.00           C
ATOM   2131  O   SER A 139      48.940  50.110  36.440  1.00  0.00           O
ATOM   2132  N   PHE A 140      50.240  50.150  38.300  1.00  0.00           N
ATOM   2133  HN  PHE A 140      50.500  49.770  39.180  1.00  0.00           H
ATOM   2134  CA  PHE A 140      51.150  51.220  37.880  1.00  0.00           C
ATOM   2135  HA  PHE A 140      50.480  52.030  37.620  1.00  0.00           H
ATOM   2136  CB  PHE A 140      52.140  51.820  38.980  1.00  0.00           C
ATOM   2137  HB1 PHE A 140      52.720  52.700  38.620  1.00  0.00           H
ATOM   2138  HB2 PHE A 140      52.870  51.040  39.280  1.00  0.00           H
ATOM   2139  CG  PHE A 140      51.290  52.240  40.210  1.00  0.00           C
ATOM   2140  CD1 PHE A 140      50.490  53.400  40.220  1.00  0.00           C
ATOM   2141  HD1 PHE A 140      50.690  54.110  39.420  1.00  0.00           H
ATOM   2142  CE1 PHE A 140      49.750  53.700  41.310  1.00  0.00           C
ATOM   2143  HE1 PHE A 140      49.210  54.640  41.300  1.00  0.00           H
ATOM   2144  CZ  PHE A 140      49.700  52.840  42.370  1.00  0.00           C
ATOM   2145  HZ  PHE A 140      49.010  53.090  43.170  1.00  0.00           H
ATOM   2146  CD2 PHE A 140      51.320  51.390  41.330  1.00  0.00           C
ATOM   2147  HD2 PHE A 140      51.910  50.480  41.330  1.00  0.00           H
ATOM   2148  CE2 PHE A 140      50.520  51.680  42.420  1.00  0.00           C
ATOM   2149  HE2 PHE A 140      50.490  51.060  43.300  1.00  0.00           H
ATOM   2150  C   PHE A 140      51.860  50.930  36.590  1.00  0.00           C
ATOM   2151  O   PHE A 140      52.650  49.990  36.500  1.00  0.00           O
ATOM   2152  N   LEU A 141      51.720  51.730  35.620  1.00  0.00           N
ATOM   2153  HN  LEU A 141      51.120  52.520  35.600  1.00  0.00           H
ATOM   2154  CA  LEU A 141      52.510  51.650  34.400  1.00  0.00           C
ATOM   2155  HA  LEU A 141      53.250  50.870  34.430  1.00  0.00           H
ATOM   2156  CB  LEU A 141      51.710  50.990  33.210  1.00  0.00           C
ATOM   2157  HB1 LEU A 141      50.820  51.640  33.060  1.00  0.00           H
ATOM   2158  HB2 LEU A 141      51.260  50.020  33.490  1.00  0.00           H
ATOM   2159  CG  LEU A 141      52.400  50.880  31.830  1.00  0.00           C
ATOM   2160  HG  LEU A 141      52.920  51.830  31.580  1.00  0.00           H
ATOM   2161  CD1 LEU A 141      53.420  49.740  31.830  1.00  0.00           C
ATOM   2162 1HD1 LEU A 141      54.130  49.970  32.660  1.00  0.00           H
ATOM   2163 2HD1 LEU A 141      53.990  49.770  30.880  1.00  0.00           H
ATOM   2164 3HD1 LEU A 141      52.920  48.770  32.040  1.00  0.00           H
ATOM   2165  CD2 LEU A 141      51.310  50.730  30.810  1.00  0.00           C
ATOM   2166 1HD2 LEU A 141      50.620  49.950  31.200  1.00  0.00           H
ATOM   2167 2HD2 LEU A 141      51.740  50.330  29.860  1.00  0.00           H
ATOM   2168 3HD2 LEU A 141      50.830  51.720  30.690  1.00  0.00           H
ATOM   2169  C   LEU A 141      53.240  52.960  34.070  1.00  0.00           C
ATOM   2170  O   LEU A 141      52.860  54.040  34.580  1.00  0.00           O
ATOM   2171  N   CYS A 142      54.360  52.920  33.260  1.00  0.00           N
ATOM   2172  HN  CYS A 142      54.740  52.050  32.950  1.00  0.00           H
ATOM   2173  CA  CYS A 142      55.030  53.930  32.380  1.00  0.00           C
ATOM   2174  HA  CYS A 142      56.050  53.920  32.720  1.00  0.00           H
ATOM   2175  CB  CYS A 142      55.290  53.410  30.970  1.00  0.00           C
ATOM   2176  HB1 CYS A 142      54.320  53.220  30.470  1.00  0.00           H
ATOM   2177  HB2 CYS A 142      55.610  52.350  31.010  1.00  0.00           H
ATOM   2178  SG  CYS A 142      56.380  54.520  29.980  1.00  0.00           S
ATOM   2179  HG1 CYS A 142      56.890  53.440  29.400  1.00  0.00           H
ATOM   2180  C   CYS A 142      54.580  55.320  32.580  1.00  0.00           C
ATOM   2181  O   CYS A 142      53.930  55.810  31.700  1.00  0.00           O
ATOM   2182  N   GLY A 143      55.010  56.050  33.650  1.00  0.00           N
ATOM   2183  HN  GLY A 143      55.620  55.660  34.330  1.00  0.00           H
ATOM   2184  CA  GLY A 143      54.660  57.470  33.820  1.00  0.00           C
ATOM   2185  HA1 GLY A 143      53.890  57.630  33.080  1.00  0.00           H
ATOM   2186  HA2 GLY A 143      55.520  58.110  33.720  1.00  0.00           H
ATOM   2187  C   GLY A 143      54.230  57.720  35.200  1.00  0.00           C
ATOM   2188  O   GLY A 143      53.730  58.750  35.570  1.00  0.00           O
ATOM   2189  N   SER A 144      54.190  56.610  36.010  1.00  0.00           N
ATOM   2190  HN  SER A 144      54.450  55.710  35.680  1.00  0.00           H
ATOM   2191  CA  SER A 144      53.560  56.680  37.350  1.00  0.00           C
ATOM   2192  HA  SER A 144      53.170  57.680  37.400  1.00  0.00           H
ATOM   2193  CB  SER A 144      52.180  55.870  37.380  1.00  0.00           C
ATOM   2194  HB1 SER A 144      51.490  56.360  36.660  1.00  0.00           H
ATOM   2195  HB2 SER A 144      51.860  55.830  38.450  1.00  0.00           H
ATOM   2196  OG  SER A 144      52.220  54.490  37.040  1.00  0.00           O
ATOM   2197  HG1 SER A 144      52.490  54.410  36.120  1.00  0.00           H
ATOM   2198  C   SER A 144      54.390  56.480  38.610  1.00  0.00           C
ATOM   2199  O   SER A 144      53.790  56.550  39.700  1.00  0.00           O
ATOM   2200  N   CYM A 145      55.710  56.210  38.540  1.00  0.00           N
ATOM   2201  HN  CYM A 145      56.200  55.850  37.760  1.00  0.00           H
ATOM   2202  CA  CYM A 145      56.460  56.420  39.790  1.00  0.00           C
ATOM   2203  HA  CYM A 145      56.180  55.620  40.460  1.00  0.00           H
ATOM   2204  CB  CYM A 145      58.000  56.330  39.610  1.00  0.00           C
ATOM   2205  HB1 CYM A 145      58.530  56.770  40.480  1.00  0.00           H
ATOM   2206  HB2 CYM A 145      58.210  56.940  38.700  1.00  0.00           H
ATOM   2207  SG  CYM A 145      58.640  54.640  39.460  1.00  0.00           S
ATOM   2208  C   CYM A 145      56.170  57.740  40.420  1.00  0.00           C
ATOM   2209  O   CYM A 145      55.940  58.770  39.740  1.00  0.00           O
ATOM   2210  N   GLY A 146      55.820  57.740  41.760  1.00  0.00           N
ATOM   2211  HN  GLY A 146      56.080  57.030  42.400  1.00  0.00           H
ATOM   2212  CA  GLY A 146      55.420  58.910  42.490  1.00  0.00           C
ATOM   2213  HA1 GLY A 146      55.810  59.820  42.060  1.00  0.00           H
ATOM   2214  HA2 GLY A 146      55.740  58.750  43.510  1.00  0.00           H
ATOM   2215  C   GLY A 146      53.960  59.090  42.650  1.00  0.00           C
ATOM   2216  O   GLY A 146      53.440  60.080  43.210  1.00  0.00           O
ATOM   2217  N   SER A 147      53.200  58.050  42.180  1.00  0.00           N
ATOM   2218  HN  SER A 147      53.640  57.310  41.670  1.00  0.00           H
ATOM   2219  CA  SER A 147      51.860  57.770  42.730  1.00  0.00           C
ATOM   2220  HA  SER A 147      51.330  58.710  42.630  1.00  0.00           H
ATOM   2221  CB  SER A 147      51.160  56.650  41.860  1.00  0.00           C
ATOM   2222  HB1 SER A 147      50.280  56.260  42.430  1.00  0.00           H
ATOM   2223  HB2 SER A 147      51.780  55.740  41.730  1.00  0.00           H
ATOM   2224  OG  SER A 147      50.850  57.120  40.520  1.00  0.00           O
ATOM   2225  HG1 SER A 147      51.690  57.270  40.080  1.00  0.00           H
ATOM   2226  C   SER A 147      51.780  57.410  44.250  1.00  0.00           C
ATOM   2227  O   SER A 147      52.750  56.930  44.840  1.00  0.00           O
ATOM   2228  N   VAL A 148      50.640  57.720  44.930  1.00  0.00           N
ATOM   2229  HN  VAL A 148      49.760  57.760  44.450  1.00  0.00           H
ATOM   2230  CA  VAL A 148      50.720  57.950  46.360  1.00  0.00           C
ATOM   2231  HA  VAL A 148      51.690  57.560  46.640  1.00  0.00           H
ATOM   2232  CB  VAL A 148      50.590  59.500  46.680  1.00  0.00           C
ATOM   2233  HB  VAL A 148      50.610  59.570  47.790  1.00  0.00           H
ATOM   2234  CG1 VAL A 148      51.860  60.190  46.140  1.00  0.00           C
ATOM   2235 1HG1 VAL A 148      51.920  60.090  45.040  1.00  0.00           H
ATOM   2236 2HG1 VAL A 148      52.790  59.770  46.560  1.00  0.00           H
ATOM   2237 3HG1 VAL A 148      51.880  61.230  46.540  1.00  0.00           H
ATOM   2238  CG2 VAL A 148      49.390  60.140  46.150  1.00  0.00           C
ATOM   2239 1HG2 VAL A 148      49.500  61.230  46.330  1.00  0.00           H
ATOM   2240 2HG2 VAL A 148      48.470  59.680  46.570  1.00  0.00           H
ATOM   2241 3HG2 VAL A 148      49.260  59.930  45.060  1.00  0.00           H
ATOM   2242  C   VAL A 148      49.540  57.250  47.120  1.00  0.00           C
ATOM   2243  O   VAL A 148      48.490  57.100  46.520  1.00  0.00           O
ATOM   2244  N   GLY A 149      49.690  56.830  48.380  1.00  0.00           N
ATOM   2245  HN  GLY A 149      50.610  56.850  48.780  1.00  0.00           H
ATOM   2246  CA  GLY A 149      48.660  56.250  49.190  1.00  0.00           C
ATOM   2247  HA1 GLY A 149      48.940  55.400  49.790  1.00  0.00           H
ATOM   2248  HA2 GLY A 149      47.760  56.150  48.590  1.00  0.00           H
ATOM   2249  C   GLY A 149      48.240  57.140  50.350  1.00  0.00           C
ATOM   2250  O   GLY A 149      49.090  57.740  50.990  1.00  0.00           O
ATOM   2251  N   TYR A 150      46.910  57.250  50.580  1.00  0.00           N
ATOM   2252  HN  TYR A 150      46.350  56.700  49.970  1.00  0.00           H
ATOM   2253  CA  TYR A 150      46.290  58.060  51.600  1.00  0.00           C
ATOM   2254  HA  TYR A 150      47.020  58.300  52.360  1.00  0.00           H
ATOM   2255  CB  TYR A 150      45.790  59.430  51.040  1.00  0.00           C
ATOM   2256  HB1 TYR A 150      46.560  60.020  50.500  1.00  0.00           H
ATOM   2257  HB2 TYR A 150      45.480  59.940  51.980  1.00  0.00           H
ATOM   2258  CG  TYR A 150      44.600  59.400  50.030  1.00  0.00           C
ATOM   2259  CD1 TYR A 150      44.840  59.100  48.600  1.00  0.00           C
ATOM   2260  HD1 TYR A 150      45.770  58.660  48.280  1.00  0.00           H
ATOM   2261  CE1 TYR A 150      43.890  59.400  47.670  1.00  0.00           C
ATOM   2262  HE1 TYR A 150      44.050  59.250  46.620  1.00  0.00           H
ATOM   2263  CZ  TYR A 150      42.680  59.890  48.080  1.00  0.00           C
ATOM   2264  OH  TYR A 150      41.730  60.060  47.020  1.00  0.00           O
ATOM   2265  HH  TYR A 150      40.940  59.700  47.420  1.00  0.00           H
ATOM   2266  CD2 TYR A 150      43.350  59.830  50.380  1.00  0.00           C
ATOM   2267  HD2 TYR A 150      43.100  60.120  51.390  1.00  0.00           H
ATOM   2268  CE2 TYR A 150      42.330  60.010  49.470  1.00  0.00           C
ATOM   2269  HE2 TYR A 150      41.350  60.140  49.890  1.00  0.00           H
ATOM   2270  C   TYR A 150      45.180  57.320  52.420  1.00  0.00           C
ATOM   2271  O   TYR A 150      44.630  56.330  51.960  1.00  0.00           O
ATOM   2272  N   VAL A 151      44.950  57.760  53.680  1.00  0.00           N
ATOM   2273  HN  VAL A 151      45.500  58.440  54.160  1.00  0.00           H
ATOM   2274  CA  VAL A 151      43.750  57.410  54.400  1.00  0.00           C
ATOM   2275  HA  VAL A 151      43.040  56.950  53.730  1.00  0.00           H
ATOM   2276  CB  VAL A 151      44.050  56.490  55.550  1.00  0.00           C
ATOM   2277  HB  VAL A 151      44.620  57.030  56.330  1.00  0.00           H
ATOM   2278  CG1 VAL A 151      42.700  55.940  56.100  1.00  0.00           C
ATOM   2279 1HG1 VAL A 151      42.040  56.690  56.590  1.00  0.00           H
ATOM   2280 2HG1 VAL A 151      42.960  55.120  56.800  1.00  0.00           H
ATOM   2281 3HG1 VAL A 151      42.220  55.410  55.260  1.00  0.00           H
ATOM   2282  CG2 VAL A 151      44.900  55.350  55.090  1.00  0.00           C
ATOM   2283 1HG2 VAL A 151      44.390  54.720  54.330  1.00  0.00           H
ATOM   2284 2HG2 VAL A 151      45.080  54.660  55.940  1.00  0.00           H
ATOM   2285 3HG2 VAL A 151      45.880  55.620  54.640  1.00  0.00           H
ATOM   2286  C   VAL A 151      43.220  58.770  54.840  1.00  0.00           C
ATOM   2287  O   VAL A 151      43.980  59.730  55.080  1.00  0.00           O
ATOM   2288  N   LEU A 152      41.900  58.890  55.110  1.00  0.00           N
ATOM   2289  HN  LEU A 152      41.370  58.050  55.090  1.00  0.00           H
ATOM   2290  CA  LEU A 152      41.250  60.070  55.640  1.00  0.00           C
ATOM   2291  HA  LEU A 152      42.000  60.810  55.850  1.00  0.00           H
ATOM   2292  CB  LEU A 152      40.020  60.620  54.750  1.00  0.00           C
ATOM   2293  HB1 LEU A 152      39.220  59.850  54.760  1.00  0.00           H
ATOM   2294  HB2 LEU A 152      40.370  60.810  53.720  1.00  0.00           H
ATOM   2295  CG  LEU A 152      39.350  61.840  55.290  1.00  0.00           C
ATOM   2296  HG  LEU A 152      38.980  61.700  56.330  1.00  0.00           H
ATOM   2297  CD1 LEU A 152      40.120  63.130  55.120  1.00  0.00           C
ATOM   2298 1HD1 LEU A 152      39.400  63.960  55.300  1.00  0.00           H
ATOM   2299 2HD1 LEU A 152      40.320  63.180  54.030  1.00  0.00           H
ATOM   2300 3HD1 LEU A 152      41.010  63.320  55.760  1.00  0.00           H
ATOM   2301  CD2 LEU A 152      37.960  61.920  54.660  1.00  0.00           C
ATOM   2302 1HD2 LEU A 152      37.380  60.980  54.810  1.00  0.00           H
ATOM   2303 2HD2 LEU A 152      38.060  62.050  53.560  1.00  0.00           H
ATOM   2304 3HD2 LEU A 152      37.350  62.750  55.060  1.00  0.00           H
ATOM   2305  C   LEU A 152      40.660  59.740  56.980  1.00  0.00           C
ATOM   2306  O   LEU A 152      39.890  58.780  57.170  1.00  0.00           O
ATOM   2307  N   THR A 153      41.110  60.490  58.000  1.00  0.00           N
ATOM   2308  HN  THR A 153      41.720  61.260  57.820  1.00  0.00           H
ATOM   2309  CA  THR A 153      40.600  60.320  59.340  1.00  0.00           C
ATOM   2310  HA  THR A 153      39.670  59.790  59.190  1.00  0.00           H
ATOM   2311  CB  THR A 153      41.460  59.600  60.360  1.00  0.00           C
ATOM   2312  HB  THR A 153      41.300  58.530  60.120  1.00  0.00           H
ATOM   2313  OG1 THR A 153      41.150  59.860  61.750  1.00  0.00           O
ATOM   2314  HG1 THR A 153      41.420  59.110  62.290  1.00  0.00           H
ATOM   2315  CG2 THR A 153      42.990  60.020  60.040  1.00  0.00           C
ATOM   2316 1HG2 THR A 153      43.090  61.080  59.710  1.00  0.00           H
ATOM   2317 2HG2 THR A 153      43.270  59.400  59.160  1.00  0.00           H
ATOM   2318 3HG2 THR A 153      43.650  59.800  60.910  1.00  0.00           H
ATOM   2319  C   THR A 153      40.250  61.710  59.760  1.00  0.00           C
ATOM   2320  O   THR A 153      41.070  62.630  59.990  1.00  0.00           O
ATOM   2321  N   GLY A 154      38.920  61.930  59.690  1.00  0.00           N
ATOM   2322  HN  GLY A 154      38.480  61.190  59.200  1.00  0.00           H
ATOM   2323  CA  GLY A 154      38.150  63.140  60.150  1.00  0.00           C
ATOM   2324  HA1 GLY A 154      38.320  63.350  61.200  1.00  0.00           H
ATOM   2325  HA2 GLY A 154      37.120  62.880  59.960  1.00  0.00           H
ATOM   2326  C   GLY A 154      38.460  64.260  59.240  1.00  0.00           C
ATOM   2327  O   GLY A 154      38.090  64.190  58.050  1.00  0.00           O
ATOM   2328  N   ASP A 155      39.170  65.310  59.750  1.00  0.00           N
ATOM   2329  HN  ASP A 155      39.300  65.290  60.740  1.00  0.00           H
ATOM   2330  CA  ASP A 155      39.500  66.450  58.940  1.00  0.00           C
ATOM   2331  HA  ASP A 155      38.850  66.430  58.080  1.00  0.00           H
ATOM   2332  CB  ASP A 155      39.300  67.810  59.740  1.00  0.00           C
ATOM   2333  HB1 ASP A 155      39.710  68.560  59.020  1.00  0.00           H
ATOM   2334  HB2 ASP A 155      39.860  67.750  60.700  1.00  0.00           H
ATOM   2335  CG  ASP A 155      37.890  68.210  60.040  1.00  0.00           C
ATOM   2336  OD1 ASP A 155      37.680  69.220  60.790  1.00  0.00           O
ATOM   2337  OD2 ASP A 155      36.940  67.540  59.520  1.00  0.00           O
ATOM   2338  C   ASP A 155      40.950  66.300  58.370  1.00  0.00           C
ATOM   2339  O   ASP A 155      41.550  67.150  57.640  1.00  0.00           O
ATOM   2340  N   SER A 156      41.650  65.140  58.690  1.00  0.00           N
ATOM   2341  HN  SER A 156      41.190  64.430  59.210  1.00  0.00           H
ATOM   2342  CA  SER A 156      43.090  64.900  58.390  1.00  0.00           C
ATOM   2343  HA  SER A 156      43.470  65.840  58.010  1.00  0.00           H
ATOM   2344  CB  SER A 156      43.970  64.480  59.660  1.00  0.00           C
ATOM   2345  HB1 SER A 156      45.030  64.330  59.400  1.00  0.00           H
ATOM   2346  HB2 SER A 156      43.500  63.540  60.040  1.00  0.00           H
ATOM   2347  OG  SER A 156      43.850  65.510  60.630  1.00  0.00           O
ATOM   2348  HG1 SER A 156      42.940  65.560  60.920  1.00  0.00           H
ATOM   2349  C   SER A 156      43.370  63.790  57.380  1.00  0.00           C
ATOM   2350  O   SER A 156      42.840  62.720  57.340  1.00  0.00           O
ATOM   2351  N   VAL A 157      44.310  64.010  56.390  1.00  0.00           N
ATOM   2352  HN  VAL A 157      44.730  64.920  56.350  1.00  0.00           H
ATOM   2353  CA  VAL A 157      44.810  63.040  55.460  1.00  0.00           C
ATOM   2354  HA  VAL A 157      44.170  62.170  55.370  1.00  0.00           H
ATOM   2355  CB  VAL A 157      45.020  63.710  54.020  1.00  0.00           C
ATOM   2356  HB  VAL A 157      45.770  64.540  54.040  1.00  0.00           H
ATOM   2357  CG1 VAL A 157      45.440  62.610  53.110  1.00  0.00           C
ATOM   2358 1HG1 VAL A 157      44.700  61.780  53.060  1.00  0.00           H
ATOM   2359 2HG1 VAL A 157      46.410  62.090  53.300  1.00  0.00           H
ATOM   2360 3HG1 VAL A 157      45.470  62.890  52.040  1.00  0.00           H
ATOM   2361  CG2 VAL A 157      43.700  64.320  53.630  1.00  0.00           C
ATOM   2362 1HG2 VAL A 157      42.900  63.620  53.950  1.00  0.00           H
ATOM   2363 2HG2 VAL A 157      43.820  64.440  52.530  1.00  0.00           H
ATOM   2364 3HG2 VAL A 157      43.570  65.320  54.090  1.00  0.00           H
ATOM   2365  C   VAL A 157      46.160  62.430  55.860  1.00  0.00           C
ATOM   2366  O   VAL A 157      47.140  63.110  56.060  1.00  0.00           O
ATOM   2367  N   LYS A 158      46.260  61.160  56.070  1.00  0.00           N
ATOM   2368  HN  LYS A 158      45.450  60.600  55.970  1.00  0.00           H
ATOM   2369  CA  LYS A 158      47.510  60.510  56.370  1.00  0.00           C
ATOM   2370  HA  LYS A 158      48.260  61.240  56.640  1.00  0.00           H
ATOM   2371  CB  LYS A 158      47.350  59.360  57.460  1.00  0.00           C
ATOM   2372  HB1 LYS A 158      48.360  59.080  57.850  1.00  0.00           H
ATOM   2373  HB2 LYS A 158      46.810  58.560  56.900  1.00  0.00           H
ATOM   2374  CG  LYS A 158      46.470  59.650  58.670  1.00  0.00           C
ATOM   2375  HG1 LYS A 158      45.430  59.670  58.270  1.00  0.00           H
ATOM   2376  HG2 LYS A 158      46.780  60.620  59.120  1.00  0.00           H
ATOM   2377  CD  LYS A 158      46.720  58.630  59.750  1.00  0.00           C
ATOM   2378  HD1 LYS A 158      45.930  58.850  60.500  1.00  0.00           H
ATOM   2379  HD2 LYS A 158      47.750  58.790  60.140  1.00  0.00           H
ATOM   2380  CE  LYS A 158      46.510  57.210  59.260  1.00  0.00           C
ATOM   2381  HE1 LYS A 158      47.170  56.970  58.400  1.00  0.00           H
ATOM   2382  HE2 LYS A 158      45.450  57.190  58.930  1.00  0.00           H
ATOM   2383  NZ  LYS A 158      46.750  56.280  60.360  1.00  0.00           N
ATOM   2384  HZ1 LYS A 158      46.060  56.540  61.090  1.00  0.00           H
ATOM   2385  HZ2 LYS A 158      47.730  56.400  60.710  1.00  0.00           H
ATOM   2386  HZ3 LYS A 158      46.440  55.350  60.020  1.00  0.00           H
ATOM   2387  C   LYS A 158      48.020  59.940  55.020  1.00  0.00           C
ATOM   2388  O   LYS A 158      47.460  58.950  54.570  1.00  0.00           O
ATOM   2389  N   PHE A 159      49.070  60.530  54.480  1.00  0.00           N
ATOM   2390  HN  PHE A 159      49.530  61.290  54.930  1.00  0.00           H
ATOM   2391  CA  PHE A 159      49.810  59.970  53.370  1.00  0.00           C
ATOM   2392  HA  PHE A 159      49.080  59.430  52.780  1.00  0.00           H
ATOM   2393  CB  PHE A 159      50.680  60.980  52.540  1.00  0.00           C
ATOM   2394  HB1 PHE A 159      51.200  60.430  51.730  1.00  0.00           H
ATOM   2395  HB2 PHE A 159      51.390  61.290  53.340  1.00  0.00           H
ATOM   2396  CG  PHE A 159      49.900  62.130  51.900  1.00  0.00           C
ATOM   2397  CD1 PHE A 159      48.940  61.860  50.890  1.00  0.00           C
ATOM   2398  HD1 PHE A 159      48.850  60.860  50.490  1.00  0.00           H
ATOM   2399  CE1 PHE A 159      48.190  62.910  50.350  1.00  0.00           C
ATOM   2400  HE1 PHE A 159      47.610  62.840  49.440  1.00  0.00           H
ATOM   2401  CZ  PHE A 159      48.410  64.250  50.810  1.00  0.00           C
ATOM   2402  HZ  PHE A 159      48.020  65.070  50.210  1.00  0.00           H
ATOM   2403  CD2 PHE A 159      50.080  63.400  52.440  1.00  0.00           C
ATOM   2404  HD2 PHE A 159      50.730  63.530  53.290  1.00  0.00           H
ATOM   2405  CE2 PHE A 159      49.380  64.450  51.850  1.00  0.00           C
ATOM   2406  HE2 PHE A 159      49.620  65.470  52.100  1.00  0.00           H
ATOM   2407  C   PHE A 159      50.740  58.860  53.900  1.00  0.00           C
ATOM   2408  O   PHE A 159      51.720  59.060  54.640  1.00  0.00           O
ATOM   2409  N   VAL A 160      50.420  57.560  53.500  1.00  0.00           N
ATOM   2410  HN  VAL A 160      49.750  57.430  52.760  1.00  0.00           H
ATOM   2411  CA  VAL A 160      51.070  56.380  54.120  1.00  0.00           C
ATOM   2412  HA  VAL A 160      51.660  56.750  54.950  1.00  0.00           H
ATOM   2413  CB  VAL A 160      50.130  55.270  54.680  1.00  0.00           C
ATOM   2414  HB  VAL A 160      50.740  54.470  55.150  1.00  0.00           H
ATOM   2415  CG1 VAL A 160      49.110  55.750  55.740  1.00  0.00           C
ATOM   2416 1HG1 VAL A 160      49.570  56.030  56.710  1.00  0.00           H
ATOM   2417 2HG1 VAL A 160      48.340  55.010  56.020  1.00  0.00           H
ATOM   2418 3HG1 VAL A 160      48.570  56.610  55.280  1.00  0.00           H
ATOM   2419  CG2 VAL A 160      49.240  54.590  53.530  1.00  0.00           C
ATOM   2420 1HG2 VAL A 160      48.840  55.350  52.820  1.00  0.00           H
ATOM   2421 2HG2 VAL A 160      48.390  54.080  54.030  1.00  0.00           H
ATOM   2422 3HG2 VAL A 160      49.870  53.870  52.980  1.00  0.00           H
ATOM   2423  C   VAL A 160      52.070  55.700  53.270  1.00  0.00           C
ATOM   2424  O   VAL A 160      52.980  55.020  53.760  1.00  0.00           O
ATOM   2425  N   TYR A 161      51.930  55.950  51.930  1.00  0.00           N
ATOM   2426  HN  TYR A 161      51.180  56.540  51.640  1.00  0.00           H
ATOM   2427  CA  TYR A 161      52.650  55.310  50.890  1.00  0.00           C
ATOM   2428  HA  TYR A 161      53.630  55.100  51.290  1.00  0.00           H
ATOM   2429  CB  TYR A 161      52.070  53.910  50.700  1.00  0.00           C
ATOM   2430  HB1 TYR A 161      50.980  54.050  50.830  1.00  0.00           H
ATOM   2431  HB2 TYR A 161      52.380  53.290  51.570  1.00  0.00           H
ATOM   2432  CG  TYR A 161      52.380  53.100  49.480  1.00  0.00           C
ATOM   2433  CD1 TYR A 161      53.340  52.090  49.550  1.00  0.00           C
ATOM   2434  HD1 TYR A 161      53.850  51.690  50.420  1.00  0.00           H
ATOM   2435  CE1 TYR A 161      53.680  51.490  48.360  1.00  0.00           C
ATOM   2436  HE1 TYR A 161      54.580  50.880  48.360  1.00  0.00           H
ATOM   2437  CZ  TYR A 161      52.860  51.710  47.200  1.00  0.00           C
ATOM   2438  OH  TYR A 161      53.140  50.990  46.000  1.00  0.00           O
ATOM   2439  HH  TYR A 161      53.690  50.230  46.200  1.00  0.00           H
ATOM   2440  CD2 TYR A 161      51.690  53.340  48.290  1.00  0.00           C
ATOM   2441  HD2 TYR A 161      51.020  54.190  48.220  1.00  0.00           H
ATOM   2442  CE2 TYR A 161      51.920  52.640  47.150  1.00  0.00           C
ATOM   2443  HE2 TYR A 161      51.330  52.870  46.270  1.00  0.00           H
ATOM   2444  C   TYR A 161      52.990  56.100  49.620  1.00  0.00           C
ATOM   2445  O   TYR A 161      52.290  56.910  49.140  1.00  0.00           O
ATOM   2446  N   MET A 162      54.230  55.850  49.150  1.00  0.00           N
ATOM   2447  HN  MET A 162      54.880  55.270  49.620  1.00  0.00           H
ATOM   2448  CA  MET A 162      54.560  56.340  47.820  1.00  0.00           C
ATOM   2449  HA  MET A 162      53.670  56.700  47.320  1.00  0.00           H
ATOM   2450  CB  MET A 162      55.750  57.360  47.870  1.00  0.00           C
ATOM   2451  HB1 MET A 162      56.560  56.960  48.510  1.00  0.00           H
ATOM   2452  HB2 MET A 162      55.430  58.280  48.400  1.00  0.00           H
ATOM   2453  CG  MET A 162      56.560  57.690  46.580  1.00  0.00           C
ATOM   2454  HG1 MET A 162      55.910  58.410  46.030  1.00  0.00           H
ATOM   2455  HG2 MET A 162      56.680  56.790  45.950  1.00  0.00           H
ATOM   2456  SD  MET A 162      58.110  58.670  46.920  1.00  0.00           S
ATOM   2457  CE  MET A 162      57.370  59.850  47.940  1.00  0.00           C
ATOM   2458  HE1 MET A 162      56.490  60.280  47.400  1.00  0.00           H
ATOM   2459  HE2 MET A 162      57.930  60.810  48.000  1.00  0.00           H
ATOM   2460  HE3 MET A 162      57.010  59.590  48.950  1.00  0.00           H
ATOM   2461  C   MET A 162      55.040  55.110  47.070  1.00  0.00           C
ATOM   2462  O   MET A 162      56.020  54.470  47.420  1.00  0.00           O
ATOM   2463  N   HSD A 163      54.300  54.790  45.920  1.00  0.00           N
ATOM   2464  HN  HSD A 163      53.530  55.350  45.630  1.00  0.00           H
ATOM   2465  CA  HSD A 163      54.810  53.890  44.900  1.00  0.00           C
ATOM   2466  HA  HSD A 163      54.980  53.010  45.500  1.00  0.00           H
ATOM   2467  CB  HSD A 163      53.750  53.570  43.880  1.00  0.00           C
ATOM   2468  HB1 HSD A 163      53.150  54.440  43.530  1.00  0.00           H
ATOM   2469  HB2 HSD A 163      53.080  52.770  44.270  1.00  0.00           H
ATOM   2470  ND1 HSD A 163      54.370  53.400  41.390  1.00  0.00           N
ATOM   2471  HD1 HSD A 163      54.120  54.310  41.080  1.00  0.00           H
ATOM   2472  CG  HSD A 163      54.330  52.890  42.630  1.00  0.00           C
ATOM   2473  CE1 HSD A 163      55.000  52.530  40.590  1.00  0.00           C
ATOM   2474  HE1 HSD A 163      55.210  52.620  39.520  1.00  0.00           H
ATOM   2475  NE2 HSD A 163      55.440  51.500  41.330  1.00  0.00           N
ATOM   2476  CD2 HSD A 163      55.020  51.740  42.610  1.00  0.00           C
ATOM   2477  HD2 HSD A 163      55.330  51.120  43.440  1.00  0.00           H
ATOM   2478  C   HSD A 163      56.090  54.390  44.200  1.00  0.00           C
ATOM   2479  O   HSD A 163      56.210  55.540  43.750  1.00  0.00           O
ATOM   2480  N   GLN A 164      57.060  53.500  44.020  1.00  0.00           N
ATOM   2481  HN  GLN A 164      57.070  52.640  44.530  1.00  0.00           H
ATOM   2482  CA  GLN A 164      58.230  53.840  43.170  1.00  0.00           C
ATOM   2483  HA  GLN A 164      57.820  54.410  42.360  1.00  0.00           H
ATOM   2484  CB  GLN A 164      59.190  54.760  43.870  1.00  0.00           C
ATOM   2485  HB1 GLN A 164      58.620  55.640  44.230  1.00  0.00           H
ATOM   2486  HB2 GLN A 164      60.110  55.090  43.340  1.00  0.00           H
ATOM   2487  CG  GLN A 164      59.770  54.190  45.210  1.00  0.00           C
ATOM   2488  HG1 GLN A 164      60.100  53.150  45.370  1.00  0.00           H
ATOM   2489  HG2 GLN A 164      58.980  54.240  45.990  1.00  0.00           H
ATOM   2490  CD  GLN A 164      60.980  54.960  45.710  1.00  0.00           C
ATOM   2491  OE1 GLN A 164      62.100  54.690  45.220  1.00  0.00           O
ATOM   2492  NE2 GLN A 164      60.890  55.910  46.650  1.00  0.00           N
ATOM   2493 1HE2 GLN A 164      61.760  56.200  47.050  1.00  0.00           H
ATOM   2494 2HE2 GLN A 164      60.070  56.130  47.160  1.00  0.00           H
ATOM   2495  C   GLN A 164      59.030  52.690  42.600  1.00  0.00           C
ATOM   2496  O   GLN A 164      60.250  52.820  42.300  1.00  0.00           O
ATOM   2497  N   LEU A 165      58.280  51.610  42.320  1.00  0.00           N
ATOM   2498  HN  LEU A 165      57.280  51.680  42.350  1.00  0.00           H
ATOM   2499  CA  LEU A 165      58.840  50.250  42.050  1.00  0.00           C
ATOM   2500  HA  LEU A 165      59.290  50.270  41.070  1.00  0.00           H
ATOM   2501  CB  LEU A 165      59.830  49.850  43.180  1.00  0.00           C
ATOM   2502  HB1 LEU A 165      59.300  49.790  44.150  1.00  0.00           H
ATOM   2503  HB2 LEU A 165      60.590  50.660  43.300  1.00  0.00           H
ATOM   2504  CG  LEU A 165      60.700  48.600  42.940  1.00  0.00           C
ATOM   2505  HG  LEU A 165      59.940  47.820  42.690  1.00  0.00           H
ATOM   2506  CD1 LEU A 165      61.730  48.760  41.830  1.00  0.00           C
ATOM   2507 1HD1 LEU A 165      62.430  49.590  42.060  1.00  0.00           H
ATOM   2508 2HD1 LEU A 165      61.110  48.970  40.930  1.00  0.00           H
ATOM   2509 3HD1 LEU A 165      62.290  47.810  41.700  1.00  0.00           H
ATOM   2510  CD2 LEU A 165      61.380  48.240  44.200  1.00  0.00           C
ATOM   2511 1HD2 LEU A 165      62.220  48.970  44.280  1.00  0.00           H
ATOM   2512 2HD2 LEU A 165      61.850  47.240  44.060  1.00  0.00           H
ATOM   2513 3HD2 LEU A 165      60.750  48.320  45.110  1.00  0.00           H
ATOM   2514  C   LEU A 165      57.710  49.140  41.900  1.00  0.00           C
ATOM   2515  O   LEU A 165      56.960  48.760  42.850  1.00  0.00           O
ATOM   2516  N   GLU A 166      57.620  48.560  40.700  1.00  0.00           N
ATOM   2517  HN  GLU A 166      58.180  49.030  40.020  1.00  0.00           H
ATOM   2518  CA  GLU A 166      57.000  47.290  40.430  1.00  0.00           C
ATOM   2519  HA  GLU A 166      56.230  47.060  41.150  1.00  0.00           H
ATOM   2520  CB  GLU A 166      56.350  47.300  38.970  1.00  0.00           C
ATOM   2521  HB1 GLU A 166      57.070  47.650  38.210  1.00  0.00           H
ATOM   2522  HB2 GLU A 166      55.590  48.100  38.850  1.00  0.00           H
ATOM   2523  CG  GLU A 166      55.740  45.880  38.630  1.00  0.00           C
ATOM   2524  HG1 GLU A 166      54.790  45.680  39.180  1.00  0.00           H
ATOM   2525  HG2 GLU A 166      56.430  45.070  38.940  1.00  0.00           H
ATOM   2526  CD  GLU A 166      55.330  45.770  37.170  1.00  0.00           C
ATOM   2527  OE1 GLU A 166      55.870  44.880  36.510  1.00  0.00           O
ATOM   2528  OE2 GLU A 166      54.520  46.640  36.790  1.00  0.00           O
ATOM   2529  C   GLU A 166      57.940  46.220  40.720  1.00  0.00           C
ATOM   2530  O   GLU A 166      59.070  46.270  40.290  1.00  0.00           O
ATOM   2531  N   LEU A 167      57.420  45.150  41.350  1.00  0.00           N
ATOM   2532  HN  LEU A 167      56.430  45.090  41.480  1.00  0.00           H
ATOM   2533  CA  LEU A 167      58.170  43.930  41.580  1.00  0.00           C
ATOM   2534  HA  LEU A 167      59.220  44.030  41.340  1.00  0.00           H
ATOM   2535  CB  LEU A 167      58.010  43.450  43.130  1.00  0.00           C
ATOM   2536  HB1 LEU A 167      58.590  42.510  43.230  1.00  0.00           H
ATOM   2537  HB2 LEU A 167      56.950  43.240  43.370  1.00  0.00           H
ATOM   2538  CG  LEU A 167      58.540  44.520  44.170  1.00  0.00           C
ATOM   2539  HG  LEU A 167      58.110  45.530  43.960  1.00  0.00           H
ATOM   2540  CD1 LEU A 167      58.020  44.060  45.530  1.00  0.00           C
ATOM   2541 1HD1 LEU A 167      58.260  42.980  45.580  1.00  0.00           H
ATOM   2542 2HD1 LEU A 167      56.940  44.310  45.560  1.00  0.00           H
ATOM   2543 3HD1 LEU A 167      58.580  44.630  46.290  1.00  0.00           H
ATOM   2544  CD2 LEU A 167      60.090  44.690  44.090  1.00  0.00           C
ATOM   2545 1HD2 LEU A 167      60.300  45.370  43.240  1.00  0.00           H
ATOM   2546 2HD2 LEU A 167      60.630  43.770  43.780  1.00  0.00           H
ATOM   2547 3HD2 LEU A 167      60.480  45.000  45.080  1.00  0.00           H
ATOM   2548  C   LEU A 167      57.460  42.770  40.840  1.00  0.00           C
ATOM   2549  O   LEU A 167      56.270  42.650  40.690  1.00  0.00           O
ATOM   2550  N   SER A 168      58.200  41.770  40.310  1.00  0.00           N
ATOM   2551  HN  SER A 168      59.170  41.810  40.520  1.00  0.00           H
ATOM   2552  CA  SER A 168      57.840  40.660  39.460  1.00  0.00           C
ATOM   2553  HA  SER A 168      57.740  41.040  38.460  1.00  0.00           H
ATOM   2554  CB  SER A 168      58.960  39.560  39.390  1.00  0.00           C
ATOM   2555  HB1 SER A 168      58.440  38.710  38.900  1.00  0.00           H
ATOM   2556  HB2 SER A 168      59.360  39.360  40.410  1.00  0.00           H
ATOM   2557  OG  SER A 168      60.010  39.960  38.510  1.00  0.00           O
ATOM   2558  HG1 SER A 168      60.490  40.720  38.860  1.00  0.00           H
ATOM   2559  C   SER A 168      56.490  40.030  39.780  1.00  0.00           C
ATOM   2560  O   SER A 168      56.350  39.490  40.880  1.00  0.00           O
ATOM   2561  N   THR A 169      55.410  40.030  38.890  1.00  0.00           N
ATOM   2562  HN  THR A 169      55.630  40.480  38.030  1.00  0.00           H
ATOM   2563  CA  THR A 169      54.040  39.380  38.980  1.00  0.00           C
ATOM   2564  HA  THR A 169      53.900  38.810  38.070  1.00  0.00           H
ATOM   2565  CB  THR A 169      53.780  38.340  40.020  1.00  0.00           C
ATOM   2566  HB  THR A 169      53.960  38.850  40.990  1.00  0.00           H
ATOM   2567  OG1 THR A 169      54.530  37.170  39.800  1.00  0.00           O
ATOM   2568  HG1 THR A 169      55.170  37.500  39.160  1.00  0.00           H
ATOM   2569  CG2 THR A 169      52.360  37.650  40.170  1.00  0.00           C
ATOM   2570 1HG2 THR A 169      51.930  37.440  39.170  1.00  0.00           H
ATOM   2571 2HG2 THR A 169      51.770  38.430  40.700  1.00  0.00           H
ATOM   2572 3HG2 THR A 169      52.360  36.820  40.910  1.00  0.00           H
ATOM   2573  C   THR A 169      53.010  40.490  38.870  1.00  0.00           C
ATOM   2574  O   THR A 169      51.830  40.220  38.990  1.00  0.00           O
ATOM   2575  N   GLY A 170      53.490  41.770  38.770  1.00  0.00           N
ATOM   2576  HN  GLY A 170      54.480  41.860  38.660  1.00  0.00           H
ATOM   2577  CA  GLY A 170      52.620  42.970  38.900  1.00  0.00           C
ATOM   2578  HA1 GLY A 170      51.630  42.690  38.550  1.00  0.00           H
ATOM   2579  HA2 GLY A 170      53.100  43.800  38.390  1.00  0.00           H
ATOM   2580  C   GLY A 170      52.370  43.480  40.280  1.00  0.00           C
ATOM   2581  O   GLY A 170      51.340  44.050  40.520  1.00  0.00           O
ATOM   2582  N   CYS A 171      53.350  43.440  41.130  1.00  0.00           N
ATOM   2583  HN  CYS A 171      54.320  43.270  40.990  1.00  0.00           H
ATOM   2584  CA  CYS A 171      53.150  43.780  42.520  1.00  0.00           C
ATOM   2585  HA  CYS A 171      52.070  43.830  42.630  1.00  0.00           H
ATOM   2586  CB  CYS A 171      53.720  42.550  43.340  1.00  0.00           C
ATOM   2587  HB1 CYS A 171      53.470  42.790  44.400  1.00  0.00           H
ATOM   2588  HB2 CYS A 171      54.780  42.390  43.050  1.00  0.00           H
ATOM   2589  SG  CYS A 171      52.910  41.020  42.910  1.00  0.00           S
ATOM   2590  HG1 CYS A 171      51.710  41.450  43.270  1.00  0.00           H
ATOM   2591  C   CYS A 171      53.920  45.020  42.780  1.00  0.00           C
ATOM   2592  O   CYS A 171      54.930  45.260  42.190  1.00  0.00           O
ATOM   2593  N   HSD A 172      53.380  45.940  43.620  1.00  0.00           N
ATOM   2594  HN  HSD A 172      52.530  45.790  44.120  1.00  0.00           H
ATOM   2595  CA  HSD A 172      53.910  47.320  43.790  1.00  0.00           C
ATOM   2596  HA  HSD A 172      54.890  47.420  43.340  1.00  0.00           H
ATOM   2597  CB  HSD A 172      52.960  48.380  43.200  1.00  0.00           C
ATOM   2598  HB1 HSD A 172      53.470  49.340  43.430  1.00  0.00           H
ATOM   2599  HB2 HSD A 172      51.940  48.370  43.640  1.00  0.00           H
ATOM   2600  ND1 HSD A 172      53.620  48.900  40.730  1.00  0.00           N
ATOM   2601  HD1 HSD A 172      54.400  49.490  40.960  1.00  0.00           H
ATOM   2602  CG  HSD A 172      52.820  48.280  41.730  1.00  0.00           C
ATOM   2603  CE1 HSD A 172      53.080  48.510  39.570  1.00  0.00           C
ATOM   2604  HE1 HSD A 172      53.370  48.840  38.570  1.00  0.00           H
ATOM   2605  NE2 HSD A 172      51.970  47.830  39.770  1.00  0.00           N
ATOM   2606  CD2 HSD A 172      51.790  47.700  41.130  1.00  0.00           C
ATOM   2607  HD2 HSD A 172      50.980  47.140  41.590  1.00  0.00           H
ATOM   2608  C   HSD A 172      54.330  47.580  45.230  1.00  0.00           C
ATOM   2609  O   HSD A 172      53.670  47.180  46.220  1.00  0.00           O
ATOM   2610  N   THR A 173      55.480  48.220  45.440  1.00  0.00           N
ATOM   2611  HN  THR A 173      56.120  48.240  44.680  1.00  0.00           H
ATOM   2612  CA  THR A 173      55.950  48.630  46.770  1.00  0.00           C
ATOM   2613  HA  THR A 173      55.110  48.620  47.450  1.00  0.00           H
ATOM   2614  CB  THR A 173      56.960  47.660  47.240  1.00  0.00           C
ATOM   2615  HB  THR A 173      56.490  46.690  47.010  1.00  0.00           H
ATOM   2616  OG1 THR A 173      57.140  47.700  48.650  1.00  0.00           O
ATOM   2617  HG1 THR A 173      56.930  46.850  49.050  1.00  0.00           H
ATOM   2618  CG2 THR A 173      58.320  47.720  46.470  1.00  0.00           C
ATOM   2619 1HG2 THR A 173      58.890  48.640  46.700  1.00  0.00           H
ATOM   2620 2HG2 THR A 173      58.210  47.650  45.370  1.00  0.00           H
ATOM   2621 3HG2 THR A 173      58.810  46.810  46.870  1.00  0.00           H
ATOM   2622  C   THR A 173      56.550  50.070  46.720  1.00  0.00           C
ATOM   2623  O   THR A 173      56.450  50.700  45.720  1.00  0.00           O
ATOM   2624  N   GLY A 174      57.160  50.550  47.810  1.00  0.00           N
ATOM   2625  HN  GLY A 174      57.350  49.940  48.580  1.00  0.00           H
ATOM   2626  CA  GLY A 174      57.940  51.820  47.710  1.00  0.00           C
ATOM   2627  HA1 GLY A 174      57.400  52.550  47.130  1.00  0.00           H
ATOM   2628  HA2 GLY A 174      58.900  51.630  47.250  1.00  0.00           H
ATOM   2629  C   GLY A 174      58.220  52.260  49.050  1.00  0.00           C
ATOM   2630  O   GLY A 174      58.580  51.490  49.930  1.00  0.00           O
ATOM   2631  N   THR A 175      58.130  53.610  49.350  1.00  0.00           N
ATOM   2632  HN  THR A 175      57.600  54.160  48.710  1.00  0.00           H
ATOM   2633  CA  THR A 175      58.710  54.290  50.520  1.00  0.00           C
ATOM   2634  HA  THR A 175      59.060  53.500  51.170  1.00  0.00           H
ATOM   2635  CB  THR A 175      59.850  55.240  50.040  1.00  0.00           C
ATOM   2636  HB  THR A 175      60.600  54.700  49.420  1.00  0.00           H
ATOM   2637  OG1 THR A 175      60.370  55.920  51.160  1.00  0.00           O
ATOM   2638  HG1 THR A 175      59.730  56.580  51.460  1.00  0.00           H
ATOM   2639  CG2 THR A 175      59.190  56.320  49.220  1.00  0.00           C
ATOM   2640 1HG2 THR A 175      59.980  57.000  48.830  1.00  0.00           H
ATOM   2641 2HG2 THR A 175      58.430  56.880  49.790  1.00  0.00           H
ATOM   2642 3HG2 THR A 175      58.630  55.890  48.360  1.00  0.00           H
ATOM   2643  C   THR A 175      57.560  54.930  51.260  1.00  0.00           C
ATOM   2644  O   THR A 175      56.490  55.170  50.680  1.00  0.00           O
ATOM   2645  N   ASP A 176      57.750  55.070  52.660  1.00  0.00           N
ATOM   2646  HN  ASP A 176      58.590  54.850  53.150  1.00  0.00           H
ATOM   2647  CA  ASP A 176      56.940  55.970  53.440  1.00  0.00           C
ATOM   2648  HA  ASP A 176      55.900  55.910  53.150  1.00  0.00           H
ATOM   2649  CB  ASP A 176      57.020  55.460  54.890  1.00  0.00           C
ATOM   2650  HB1 ASP A 176      57.390  54.420  54.850  1.00  0.00           H
ATOM   2651  HB2 ASP A 176      56.000  55.420  55.340  1.00  0.00           H
ATOM   2652  CG  ASP A 176      57.810  56.190  55.860  1.00  0.00           C
ATOM   2653  OD1 ASP A 176      59.010  56.440  55.640  1.00  0.00           O
ATOM   2654  OD2 ASP A 176      57.290  56.520  56.990  1.00  0.00           O
ATOM   2655  C   ASP A 176      57.410  57.430  53.220  1.00  0.00           C
ATOM   2656  O   ASP A 176      58.260  57.770  52.410  1.00  0.00           O
ATOM   2657  N   PHE A 177      56.800  58.460  53.910  1.00  0.00           N
ATOM   2658  HN  PHE A 177      56.100  58.350  54.610  1.00  0.00           H
ATOM   2659  CA  PHE A 177      57.270  59.850  53.960  1.00  0.00           C
ATOM   2660  HA  PHE A 177      57.870  59.980  53.070  1.00  0.00           H
ATOM   2661  CB  PHE A 177      55.990  60.710  54.070  1.00  0.00           C
ATOM   2662  HB1 PHE A 177      56.230  61.760  54.340  1.00  0.00           H
ATOM   2663  HB2 PHE A 177      55.430  60.290  54.930  1.00  0.00           H
ATOM   2664  CG  PHE A 177      55.210  60.610  52.700  1.00  0.00           C
ATOM   2665  CD1 PHE A 177      55.610  61.510  51.690  1.00  0.00           C
ATOM   2666  HD1 PHE A 177      56.430  62.180  51.880  1.00  0.00           H
ATOM   2667  CE1 PHE A 177      55.100  61.410  50.420  1.00  0.00           C
ATOM   2668  HE1 PHE A 177      55.480  61.930  49.550  1.00  0.00           H
ATOM   2669  CZ  PHE A 177      54.080  60.450  50.110  1.00  0.00           C
ATOM   2670  HZ  PHE A 177      53.690  60.300  49.120  1.00  0.00           H
ATOM   2671  CD2 PHE A 177      54.340  59.580  52.400  1.00  0.00           C
ATOM   2672  HD2 PHE A 177      54.010  58.940  53.210  1.00  0.00           H
ATOM   2673  CE2 PHE A 177      53.720  59.550  51.160  1.00  0.00           C
ATOM   2674  HE2 PHE A 177      52.910  58.850  51.010  1.00  0.00           H
ATOM   2675  C   PHE A 177      58.230  60.160  55.100  1.00  0.00           C
ATOM   2676  O   PHE A 177      58.700  61.310  55.160  1.00  0.00           O
ATOM   2677  N   THR A 178      58.670  59.220  55.890  1.00  0.00           N
ATOM   2678  HN  THR A 178      58.270  58.310  55.960  1.00  0.00           H
ATOM   2679  CA  THR A 178      59.950  59.330  56.690  1.00  0.00           C
ATOM   2680  HA  THR A 178      60.010  60.370  56.980  1.00  0.00           H
ATOM   2681  CB  THR A 178      60.110  58.440  57.920  1.00  0.00           C
ATOM   2682  HB  THR A 178      60.300  57.410  57.530  1.00  0.00           H
ATOM   2683  OG1 THR A 178      58.860  58.290  58.550  1.00  0.00           O
ATOM   2684  HG1 THR A 178      58.280  57.750  58.010  1.00  0.00           H
ATOM   2685  CG2 THR A 178      61.320  58.800  58.840  1.00  0.00           C
ATOM   2686 1HG2 THR A 178      61.520  57.920  59.500  1.00  0.00           H
ATOM   2687 2HG2 THR A 178      61.020  59.680  59.450  1.00  0.00           H
ATOM   2688 3HG2 THR A 178      62.230  58.900  58.220  1.00  0.00           H
ATOM   2689  C   THR A 178      61.120  59.050  55.740  1.00  0.00           C
ATOM   2690  O   THR A 178      62.240  59.420  55.860  1.00  0.00           O
ATOM   2691  N   GLY A 179      60.870  58.310  54.720  1.00  0.00           N
ATOM   2692  HN  GLY A 179      60.000  57.860  54.530  1.00  0.00           H
ATOM   2693  CA  GLY A 179      61.810  57.900  53.720  1.00  0.00           C
ATOM   2694  HA1 GLY A 179      62.690  58.520  53.670  1.00  0.00           H
ATOM   2695  HA2 GLY A 179      61.440  57.890  52.700  1.00  0.00           H
ATOM   2696  C   GLY A 179      62.280  56.470  53.890  1.00  0.00           C
ATOM   2697  O   GLY A 179      63.150  56.030  53.110  1.00  0.00           O
ATOM   2698  N   ASN A 180      61.660  55.770  54.810  1.00  0.00           N
ATOM   2699  HN  ASN A 180      60.900  56.220  55.270  1.00  0.00           H
ATOM   2700  CA  ASN A 180      61.980  54.390  55.000  1.00  0.00           C
ATOM   2701  HA  ASN A 180      63.040  54.230  54.880  1.00  0.00           H
ATOM   2702  CB  ASN A 180      61.550  53.950  56.440  1.00  0.00           C
ATOM   2703  HB1 ASN A 180      61.740  52.910  56.760  1.00  0.00           H
ATOM   2704  HB2 ASN A 180      60.470  54.190  56.290  1.00  0.00           H
ATOM   2705  CG  ASN A 180      62.220  54.830  57.490  1.00  0.00           C
ATOM   2706  OD1 ASN A 180      63.170  55.560  57.270  1.00  0.00           O
ATOM   2707  ND2 ASN A 180      61.770  54.680  58.770  1.00  0.00           N
ATOM   2708 1HD2 ASN A 180      62.450  54.860  59.470  1.00  0.00           H
ATOM   2709 2HD2 ASN A 180      61.050  54.000  58.930  1.00  0.00           H
ATOM   2710  C   ASN A 180      61.330  53.460  54.000  1.00  0.00           C
ATOM   2711  O   ASN A 180      60.130  53.630  53.690  1.00  0.00           O
ATOM   2712  N   PHE A 181      62.010  52.470  53.520  1.00  0.00           N
ATOM   2713  HN  PHE A 181      63.000  52.430  53.630  1.00  0.00           H
ATOM   2714  CA  PHE A 181      61.520  51.550  52.490  1.00  0.00           C
ATOM   2715  HA  PHE A 181      60.850  52.070  51.820  1.00  0.00           H
ATOM   2716  CB  PHE A 181      62.670  51.050  51.560  1.00  0.00           C
ATOM   2717  HB1 PHE A 181      63.250  50.230  52.030  1.00  0.00           H
ATOM   2718  HB2 PHE A 181      63.390  51.860  51.360  1.00  0.00           H
ATOM   2719  CG  PHE A 181      62.170  50.870  50.180  1.00  0.00           C
ATOM   2720  CD1 PHE A 181      62.070  51.950  49.270  1.00  0.00           C
ATOM   2721  HD1 PHE A 181      62.310  52.930  49.660  1.00  0.00           H
ATOM   2722  CE1 PHE A 181      61.730  51.770  47.930  1.00  0.00           C
ATOM   2723  HE1 PHE A 181      61.730  52.690  47.370  1.00  0.00           H
ATOM   2724  CZ  PHE A 181      61.710  50.500  47.370  1.00  0.00           C
ATOM   2725  HZ  PHE A 181      61.510  50.370  46.320  1.00  0.00           H
ATOM   2726  CD2 PHE A 181      61.990  49.620  49.610  1.00  0.00           C
ATOM   2727  HD2 PHE A 181      62.040  48.750  50.240  1.00  0.00           H
ATOM   2728  CE2 PHE A 181      61.860  49.370  48.220  1.00  0.00           C
ATOM   2729  HE2 PHE A 181      61.830  48.370  47.810  1.00  0.00           H
ATOM   2730  C   PHE A 181      60.780  50.310  53.030  1.00  0.00           C
ATOM   2731  O   PHE A 181      61.210  49.650  53.970  1.00  0.00           O
ATOM   2732  N   TYR A 182      59.600  50.010  52.450  1.00  0.00           N
ATOM   2733  HN  TYR A 182      59.300  50.460  51.610  1.00  0.00           H
ATOM   2734  CA  TYR A 182      58.790  48.860  52.890  1.00  0.00           C
ATOM   2735  HA  TYR A 182      58.800  48.880  53.970  1.00  0.00           H
ATOM   2736  CB  TYR A 182      57.270  48.870  52.370  1.00  0.00           C
ATOM   2737  HB1 TYR A 182      56.860  47.860  52.590  1.00  0.00           H
ATOM   2738  HB2 TYR A 182      57.220  49.160  51.300  1.00  0.00           H
ATOM   2739  CG  TYR A 182      56.340  49.880  53.110  1.00  0.00           C
ATOM   2740  CD1 TYR A 182      55.890  49.730  54.430  1.00  0.00           C
ATOM   2741  HD1 TYR A 182      56.240  48.870  54.980  1.00  0.00           H
ATOM   2742  CE1 TYR A 182      54.990  50.620  54.980  1.00  0.00           C
ATOM   2743  HE1 TYR A 182      54.690  50.450  56.010  1.00  0.00           H
ATOM   2744  CZ  TYR A 182      54.650  51.810  54.310  1.00  0.00           C
ATOM   2745  OH  TYR A 182      53.930  52.820  55.040  1.00  0.00           O
ATOM   2746  HH  TYR A 182      53.750  53.570  54.470  1.00  0.00           H
ATOM   2747  CD2 TYR A 182      55.890  51.070  52.440  1.00  0.00           C
ATOM   2748  HD2 TYR A 182      56.380  51.370  51.530  1.00  0.00           H
ATOM   2749  CE2 TYR A 182      55.060  51.980  52.980  1.00  0.00           C
ATOM   2750  HE2 TYR A 182      54.830  52.910  52.480  1.00  0.00           H
ATOM   2751  C   TYR A 182      59.350  47.520  52.490  1.00  0.00           C
ATOM   2752  O   TYR A 182      59.950  47.370  51.420  1.00  0.00           O
ATOM   2753  N   GLY A 183      59.130  46.560  53.450  1.00  0.00           N
ATOM   2754  HN  GLY A 183      58.750  46.820  54.330  1.00  0.00           H
ATOM   2755  CA  GLY A 183      59.850  45.270  53.640  1.00  0.00           C
ATOM   2756  HA1 GLY A 183      59.430  44.600  52.910  1.00  0.00           H
ATOM   2757  HA2 GLY A 183      59.870  45.010  54.680  1.00  0.00           H
ATOM   2758  C   GLY A 183      61.350  45.260  53.370  1.00  0.00           C
ATOM   2759  O   GLY A 183      61.970  46.280  53.720  1.00  0.00           O
ATOM   2760  N   PRO A 184      62.020  44.260  52.770  1.00  0.00           N
ATOM   2761  CD  PRO A 184      61.460  42.910  52.550  1.00  0.00           C
ATOM   2762  HD1 PRO A 184      60.730  42.990  51.710  1.00  0.00           H
ATOM   2763  HD2 PRO A 184      61.070  42.460  53.490  1.00  0.00           H
ATOM   2764  CA  PRO A 184      63.510  44.260  52.880  1.00  0.00           C
ATOM   2765  HA  PRO A 184      63.850  44.720  53.800  1.00  0.00           H
ATOM   2766  CB  PRO A 184      63.840  42.720  52.920  1.00  0.00           C
ATOM   2767  HB1 PRO A 184      63.940  42.300  53.940  1.00  0.00           H
ATOM   2768  HB2 PRO A 184      64.810  42.550  52.400  1.00  0.00           H
ATOM   2769  CG  PRO A 184      62.660  42.080  52.140  1.00  0.00           C
ATOM   2770  HG1 PRO A 184      62.980  42.150  51.080  1.00  0.00           H
ATOM   2771  HG2 PRO A 184      62.600  41.010  52.450  1.00  0.00           H
ATOM   2772  C   PRO A 184      64.000  44.970  51.640  1.00  0.00           C
ATOM   2773  O   PRO A 184      65.180  45.390  51.530  1.00  0.00           O
ATOM   2774  N   TYR A 185      63.120  45.030  50.640  1.00  0.00           N
ATOM   2775  HN  TYR A 185      62.180  44.750  50.800  1.00  0.00           H
ATOM   2776  CA  TYR A 185      63.330  45.580  49.210  1.00  0.00           C
ATOM   2777  HA  TYR A 185      63.940  44.820  48.750  1.00  0.00           H
ATOM   2778  CB  TYR A 185      62.020  45.820  48.440  1.00  0.00           C
ATOM   2779  HB1 TYR A 185      62.170  46.040  47.360  1.00  0.00           H
ATOM   2780  HB2 TYR A 185      61.500  46.650  48.970  1.00  0.00           H
ATOM   2781  CG  TYR A 185      61.090  44.680  48.600  1.00  0.00           C
ATOM   2782  CD1 TYR A 185      61.520  43.340  48.350  1.00  0.00           C
ATOM   2783  HD1 TYR A 185      62.560  43.180  48.100  1.00  0.00           H
ATOM   2784  CE1 TYR A 185      60.610  42.290  48.350  1.00  0.00           C
ATOM   2785  HE1 TYR A 185      60.890  41.270  48.140  1.00  0.00           H
ATOM   2786  CZ  TYR A 185      59.260  42.540  48.740  1.00  0.00           C
ATOM   2787  OH  TYR A 185      58.490  41.480  48.980  1.00  0.00           O
ATOM   2788  HH  TYR A 185      57.710  41.780  49.450  1.00  0.00           H
ATOM   2789  CD2 TYR A 185      59.730  44.900  48.930  1.00  0.00           C
ATOM   2790  HD2 TYR A 185      59.490  45.930  49.150  1.00  0.00           H
ATOM   2791  CE2 TYR A 185      58.830  43.850  49.040  1.00  0.00           C
ATOM   2792  HE2 TYR A 185      57.820  44.130  49.280  1.00  0.00           H
ATOM   2793  C   TYR A 185      64.180  46.780  49.050  1.00  0.00           C
ATOM   2794  O   TYR A 185      64.410  47.610  49.950  1.00  0.00           O
ATOM   2795  N   ARG A 186      64.730  46.980  47.820  1.00  0.00           N
ATOM   2796  HN  ARG A 186      64.380  46.380  47.110  1.00  0.00           H
ATOM   2797  CA  ARG A 186      65.620  48.060  47.510  1.00  0.00           C
ATOM   2798  HA  ARG A 186      65.630  48.720  48.380  1.00  0.00           H
ATOM   2799  CB  ARG A 186      67.070  47.400  47.110  1.00  0.00           C
ATOM   2800  HB1 ARG A 186      67.690  48.250  46.740  1.00  0.00           H
ATOM   2801  HB2 ARG A 186      66.830  46.730  46.260  1.00  0.00           H
ATOM   2802  CG  ARG A 186      67.730  46.630  48.260  1.00  0.00           C
ATOM   2803  HG1 ARG A 186      68.760  46.310  47.990  1.00  0.00           H
ATOM   2804  HG2 ARG A 186      67.100  45.720  48.290  1.00  0.00           H
ATOM   2805  CD  ARG A 186      68.050  47.470  49.470  1.00  0.00           C
ATOM   2806  HD1 ARG A 186      67.140  47.910  49.940  1.00  0.00           H
ATOM   2807  HD2 ARG A 186      68.770  48.260  49.160  1.00  0.00           H
ATOM   2808  NE  ARG A 186      68.570  46.540  50.520  1.00  0.00           N
ATOM   2809  HE  ARG A 186      69.150  45.810  50.150  1.00  0.00           H
ATOM   2810  CZ  ARG A 186      68.750  46.790  51.820  1.00  0.00           C
ATOM   2811  NH1 ARG A 186      68.110  47.670  52.460  1.00  0.00           N
ATOM   2812 1HH1 ARG A 186      67.860  47.540  53.420  1.00  0.00           H
ATOM   2813 2HH1 ARG A 186      67.380  48.060  51.900  1.00  0.00           H
ATOM   2814  NH2 ARG A 186      69.390  45.870  52.510  1.00  0.00           N
ATOM   2815 1HH2 ARG A 186      70.030  45.380  51.920  1.00  0.00           H
ATOM   2816 2HH2 ARG A 186      69.790  45.980  53.420  1.00  0.00           H
ATOM   2817  C   ARG A 186      65.000  48.790  46.410  1.00  0.00           C
ATOM   2818  O   ARG A 186      64.290  48.160  45.590  1.00  0.00           O
ATOM   2819  N   ASP A 187      65.340  50.110  46.210  1.00  0.00           N
ATOM   2820  HN  ASP A 187      65.780  50.610  46.960  1.00  0.00           H
ATOM   2821  CA  ASP A 187      64.920  50.920  45.180  1.00  0.00           C
ATOM   2822  HA  ASP A 187      63.930  50.650  44.850  1.00  0.00           H
ATOM   2823  CB  ASP A 187      64.710  52.390  45.710  1.00  0.00           C
ATOM   2824  HB1 ASP A 187      63.990  52.330  46.560  1.00  0.00           H
ATOM   2825  HB2 ASP A 187      64.100  52.970  44.990  1.00  0.00           H
ATOM   2826  CG  ASP A 187      65.970  53.130  46.210  1.00  0.00           C
ATOM   2827  OD1 ASP A 187      66.810  52.550  46.980  1.00  0.00           O
ATOM   2828  OD2 ASP A 187      66.050  54.360  45.910  1.00  0.00           O
ATOM   2829  C   ASP A 187      65.890  50.880  44.030  1.00  0.00           C
ATOM   2830  O   ASP A 187      66.490  51.900  43.760  1.00  0.00           O
ATOM   2831  N   ALA A 188      66.030  49.770  43.280  1.00  0.00           N
ATOM   2832  HN  ALA A 188      65.540  48.940  43.560  1.00  0.00           H
ATOM   2833  CA  ALA A 188      66.650  49.750  41.990  1.00  0.00           C
ATOM   2834  HA  ALA A 188      66.430  50.720  41.570  1.00  0.00           H
ATOM   2835  CB  ALA A 188      68.140  49.450  42.050  1.00  0.00           C
ATOM   2836  HB1 ALA A 188      68.780  50.220  42.520  1.00  0.00           H
ATOM   2837  HB2 ALA A 188      68.520  49.260  41.020  1.00  0.00           H
ATOM   2838  HB3 ALA A 188      68.270  48.570  42.710  1.00  0.00           H
ATOM   2839  C   ALA A 188      66.030  48.670  41.160  1.00  0.00           C
ATOM   2840  O   ALA A 188      65.290  47.830  41.660  1.00  0.00           O
ATOM   2841  N   GLN A 189      66.380  48.640  39.840  1.00  0.00           N
ATOM   2842  HN  GLN A 189      66.870  49.400  39.420  1.00  0.00           H
ATOM   2843  CA  GLN A 189      65.870  47.610  38.940  1.00  0.00           C
ATOM   2844  HA  GLN A 189      64.840  47.360  39.140  1.00  0.00           H
ATOM   2845  CB  GLN A 189      65.980  48.060  37.450  1.00  0.00           C
ATOM   2846  HB1 GLN A 189      65.580  47.240  36.810  1.00  0.00           H
ATOM   2847  HB2 GLN A 189      66.980  48.380  37.090  1.00  0.00           H
ATOM   2848  CG  GLN A 189      65.110  49.330  37.210  1.00  0.00           C
ATOM   2849  HG1 GLN A 189      65.790  50.160  37.510  1.00  0.00           H
ATOM   2850  HG2 GLN A 189      64.250  49.240  37.910  1.00  0.00           H
ATOM   2851  CD  GLN A 189      64.630  49.340  35.790  1.00  0.00           C
ATOM   2852  OE1 GLN A 189      63.500  49.650  35.440  1.00  0.00           O
ATOM   2853  NE2 GLN A 189      65.530  49.160  34.740  1.00  0.00           N
ATOM   2854 1HE2 GLN A 189      65.110  49.120  33.840  1.00  0.00           H
ATOM   2855 2HE2 GLN A 189      66.500  49.020  34.930  1.00  0.00           H
ATOM   2856  C   GLN A 189      66.790  46.310  38.990  1.00  0.00           C
ATOM   2857  O   GLN A 189      67.800  46.070  38.280  1.00  0.00           O
ATOM   2858  N   VAL A 190      66.510  45.500  40.070  1.00  0.00           N
ATOM   2859  HN  VAL A 190      65.880  45.810  40.770  1.00  0.00           H
ATOM   2860  CA  VAL A 190      67.360  44.380  40.370  1.00  0.00           C
ATOM   2861  HA  VAL A 190      68.000  44.300  39.500  1.00  0.00           H
ATOM   2862  CB  VAL A 190      68.190  44.490  41.640  1.00  0.00           C
ATOM   2863  HB  VAL A 190      68.630  43.510  41.930  1.00  0.00           H
ATOM   2864  CG1 VAL A 190      69.430  45.340  41.240  1.00  0.00           C
ATOM   2865 1HG1 VAL A 190      70.020  45.000  40.360  1.00  0.00           H
ATOM   2866 2HG1 VAL A 190      70.130  45.380  42.100  1.00  0.00           H
ATOM   2867 3HG1 VAL A 190      69.090  46.390  41.120  1.00  0.00           H
ATOM   2868  CG2 VAL A 190      67.270  45.020  42.810  1.00  0.00           C
ATOM   2869 1HG2 VAL A 190      66.550  44.220  43.080  1.00  0.00           H
ATOM   2870 2HG2 VAL A 190      66.870  46.030  42.580  1.00  0.00           H
ATOM   2871 3HG2 VAL A 190      67.910  44.950  43.710  1.00  0.00           H
ATOM   2872  C   VAL A 190      66.460  43.150  40.620  1.00  0.00           C
ATOM   2873  O   VAL A 190      65.250  43.180  40.730  1.00  0.00           O
ATOM   2874  N   VAL A 191      67.090  41.940  40.720  1.00  0.00           N
ATOM   2875  HN  VAL A 191      68.070  41.940  40.530  1.00  0.00           H
ATOM   2876  CA  VAL A 191      66.490  40.720  41.140  1.00  0.00           C
ATOM   2877  HA  VAL A 191      65.600  40.670  40.540  1.00  0.00           H
ATOM   2878  CB  VAL A 191      67.150  39.410  40.690  1.00  0.00           C
ATOM   2879  HB  VAL A 191      68.230  39.390  40.950  1.00  0.00           H
ATOM   2880  CG1 VAL A 191      66.560  38.100  41.370  1.00  0.00           C
ATOM   2881 1HG1 VAL A 191      66.810  38.110  42.450  1.00  0.00           H
ATOM   2882 2HG1 VAL A 191      67.060  37.230  40.880  1.00  0.00           H
ATOM   2883 3HG1 VAL A 191      65.490  37.940  41.120  1.00  0.00           H
ATOM   2884  CG2 VAL A 191      67.180  39.360  39.070  1.00  0.00           C
ATOM   2885 1HG2 VAL A 191      67.640  40.310  38.720  1.00  0.00           H
ATOM   2886 2HG2 VAL A 191      66.170  39.190  38.620  1.00  0.00           H
ATOM   2887 3HG2 VAL A 191      67.840  38.520  38.800  1.00  0.00           H
ATOM   2888  C   VAL A 191      66.170  40.710  42.590  1.00  0.00           C
ATOM   2889  O   VAL A 191      67.050  40.790  43.500  1.00  0.00           O
ATOM   2890  N   GLN A 192      64.890  40.590  42.920  1.00  0.00           N
ATOM   2891  HN  GLN A 192      64.200  40.570  42.200  1.00  0.00           H
ATOM   2892  CA  GLN A 192      64.250  40.530  44.260  1.00  0.00           C
ATOM   2893  HA  GLN A 192      64.770  39.770  44.820  1.00  0.00           H
ATOM   2894  CB  GLN A 192      64.250  41.810  45.140  1.00  0.00           C
ATOM   2895  HB1 GLN A 192      65.300  41.870  45.480  1.00  0.00           H
ATOM   2896  HB2 GLN A 192      63.710  41.550  46.070  1.00  0.00           H
ATOM   2897  CG  GLN A 192      63.850  43.070  44.370  1.00  0.00           C
ATOM   2898  HG1 GLN A 192      62.840  43.150  43.920  1.00  0.00           H
ATOM   2899  HG2 GLN A 192      64.520  43.310  43.510  1.00  0.00           H
ATOM   2900  CD  GLN A 192      64.020  44.300  45.220  1.00  0.00           C
ATOM   2901  OE1 GLN A 192      64.510  44.290  46.320  1.00  0.00           O
ATOM   2902  NE2 GLN A 192      63.710  45.470  44.590  1.00  0.00           N
ATOM   2903 1HE2 GLN A 192      63.910  46.380  44.950  1.00  0.00           H
ATOM   2904 2HE2 GLN A 192      63.370  45.290  43.670  1.00  0.00           H
ATOM   2905  C   GLN A 192      62.840  40.100  44.040  1.00  0.00           C
ATOM   2906  O   GLN A 192      61.840  40.800  43.900  1.00  0.00           O
ATOM   2907  N   LEU A 193      62.570  38.760  44.080  1.00  0.00           N
ATOM   2908  HN  LEU A 193      63.280  38.070  44.210  1.00  0.00           H
ATOM   2909  CA  LEU A 193      61.340  38.070  44.210  1.00  0.00           C
ATOM   2910  HA  LEU A 193      60.770  38.290  43.310  1.00  0.00           H
ATOM   2911  CB  LEU A 193      61.750  36.610  44.190  1.00  0.00           C
ATOM   2912  HB1 LEU A 193      62.210  36.330  45.160  1.00  0.00           H
ATOM   2913  HB2 LEU A 193      62.480  36.550  43.360  1.00  0.00           H
ATOM   2914  CG  LEU A 193      60.680  35.560  43.830  1.00  0.00           C
ATOM   2915  HG  LEU A 193      59.860  35.540  44.580  1.00  0.00           H
ATOM   2916  CD1 LEU A 193      60.060  35.800  42.480  1.00  0.00           C
ATOM   2917 1HD1 LEU A 193      59.670  36.840  42.530  1.00  0.00           H
ATOM   2918 2HD1 LEU A 193      59.220  35.110  42.290  1.00  0.00           H
ATOM   2919 3HD1 LEU A 193      60.750  35.750  41.600  1.00  0.00           H
ATOM   2920  CD2 LEU A 193      61.260  34.150  43.970  1.00  0.00           C
ATOM   2921 1HD2 LEU A 193      61.860  33.930  44.880  1.00  0.00           H
ATOM   2922 2HD2 LEU A 193      62.020  34.030  43.180  1.00  0.00           H
ATOM   2923 3HD2 LEU A 193      60.530  33.320  43.860  1.00  0.00           H
ATOM   2924  C   LEU A 193      60.520  38.360  45.420  1.00  0.00           C
ATOM   2925  O   LEU A 193      61.120  38.230  46.510  1.00  0.00           O
ATOM   2926  N   PRO A 194      59.230  38.660  45.390  1.00  0.00           N
ATOM   2927  CD  PRO A 194      58.430  39.130  44.270  1.00  0.00           C
ATOM   2928  HD1 PRO A 194      58.450  38.370  43.460  1.00  0.00           H
ATOM   2929  HD2 PRO A 194      58.910  40.090  43.990  1.00  0.00           H
ATOM   2930  CA  PRO A 194      58.310  38.670  46.570  1.00  0.00           C
ATOM   2931  HA  PRO A 194      58.280  39.620  47.090  1.00  0.00           H
ATOM   2932  CB  PRO A 194      56.990  38.490  45.950  1.00  0.00           C
ATOM   2933  HB1 PRO A 194      56.140  38.790  46.600  1.00  0.00           H
ATOM   2934  HB2 PRO A 194      56.750  37.450  45.620  1.00  0.00           H
ATOM   2935  CG  PRO A 194      56.980  39.320  44.690  1.00  0.00           C
ATOM   2936  HG1 PRO A 194      56.150  38.960  44.040  1.00  0.00           H
ATOM   2937  HG2 PRO A 194      56.890  40.390  44.980  1.00  0.00           H
ATOM   2938  C   PRO A 194      58.530  37.620  47.730  1.00  0.00           C
ATOM   2939  O   PRO A 194      58.570  36.390  47.470  1.00  0.00           O
ATOM   2940  N   VAL A 195      58.690  38.060  48.990  1.00  0.00           N
ATOM   2941  HN  VAL A 195      58.710  39.060  49.060  1.00  0.00           H
ATOM   2942  CA  VAL A 195      58.610  37.330  50.250  1.00  0.00           C
ATOM   2943  HA  VAL A 195      59.200  36.440  50.100  1.00  0.00           H
ATOM   2944  CB  VAL A 195      59.240  37.970  51.510  1.00  0.00           C
ATOM   2945  HB  VAL A 195      59.050  37.200  52.280  1.00  0.00           H
ATOM   2946  CG1 VAL A 195      60.770  38.040  51.280  1.00  0.00           C
ATOM   2947 1HG1 VAL A 195      61.250  37.040  51.170  1.00  0.00           H
ATOM   2948 2HG1 VAL A 195      61.220  38.490  52.190  1.00  0.00           H
ATOM   2949 3HG1 VAL A 195      61.070  38.730  50.460  1.00  0.00           H
ATOM   2950  CG2 VAL A 195      58.670  39.360  51.690  1.00  0.00           C
ATOM   2951 1HG2 VAL A 195      58.910  39.790  52.690  1.00  0.00           H
ATOM   2952 2HG2 VAL A 195      57.560  39.430  51.660  1.00  0.00           H
ATOM   2953 3HG2 VAL A 195      59.160  40.030  50.950  1.00  0.00           H
ATOM   2954  C   VAL A 195      57.190  36.750  50.530  1.00  0.00           C
ATOM   2955  O   VAL A 195      56.260  37.330  49.960  1.00  0.00           O
ATOM   2956  N   LYS A 196      57.010  35.580  51.170  1.00  0.00           N
ATOM   2957  HN  LYS A 196      57.770  35.250  51.720  1.00  0.00           H
ATOM   2958  CA  LYS A 196      55.790  34.870  51.230  1.00  0.00           C
ATOM   2959  HA  LYS A 196      55.470  34.700  50.210  1.00  0.00           H
ATOM   2960  CB  LYS A 196      55.940  33.500  51.930  1.00  0.00           C
ATOM   2961  HB1 LYS A 196      56.440  33.730  52.890  1.00  0.00           H
ATOM   2962  HB2 LYS A 196      56.640  32.800  51.440  1.00  0.00           H
ATOM   2963  CG  LYS A 196      54.670  32.760  52.180  1.00  0.00           C
ATOM   2964  HG1 LYS A 196      53.940  33.410  52.720  1.00  0.00           H
ATOM   2965  HG2 LYS A 196      54.800  31.870  52.830  1.00  0.00           H
ATOM   2966  CD  LYS A 196      53.970  32.370  50.880  1.00  0.00           C
ATOM   2967  HD1 LYS A 196      54.720  32.470  50.070  1.00  0.00           H
ATOM   2968  HD2 LYS A 196      53.210  33.180  50.800  1.00  0.00           H
ATOM   2969  CE  LYS A 196      53.320  31.000  50.940  1.00  0.00           C
ATOM   2970  HE1 LYS A 196      52.580  31.140  51.760  1.00  0.00           H
ATOM   2971  HE2 LYS A 196      54.080  30.230  51.180  1.00  0.00           H
ATOM   2972  NZ  LYS A 196      52.560  30.700  49.690  1.00  0.00           N
ATOM   2973  HZ1 LYS A 196      53.230  30.570  48.900  1.00  0.00           H
ATOM   2974  HZ2 LYS A 196      51.930  31.470  49.380  1.00  0.00           H
ATOM   2975  HZ3 LYS A 196      52.060  29.780  49.720  1.00  0.00           H
ATOM   2976  C   LYS A 196      54.600  35.710  51.860  1.00  0.00           C
ATOM   2977  O   LYS A 196      54.610  35.990  53.050  1.00  0.00           O
ATOM   2978  N   ASP A 197      53.580  36.020  51.060  1.00  0.00           N
ATOM   2979  HN  ASP A 197      53.630  35.930  50.070  1.00  0.00           H
ATOM   2980  CA  ASP A 197      52.240  36.500  51.520  1.00  0.00           C
ATOM   2981  HA  ASP A 197      52.560  37.300  52.170  1.00  0.00           H
ATOM   2982  CB  ASP A 197      51.410  37.140  50.290  1.00  0.00           C
ATOM   2983  HB1 ASP A 197      51.220  36.270  49.630  1.00  0.00           H
ATOM   2984  HB2 ASP A 197      52.130  37.780  49.740  1.00  0.00           H
ATOM   2985  CG  ASP A 197      50.240  37.910  50.640  1.00  0.00           C
ATOM   2986  OD1 ASP A 197      50.030  38.470  51.790  1.00  0.00           O
ATOM   2987  OD2 ASP A 197      49.530  38.310  49.660  1.00  0.00           O
ATOM   2988  C   ASP A 197      51.540  35.430  52.300  1.00  0.00           C
ATOM   2989  O   ASP A 197      51.470  34.270  51.960  1.00  0.00           O
ATOM   2990  N   TYR A 198      50.700  35.910  53.230  1.00  0.00           N
ATOM   2991  HN  TYR A 198      50.430  36.870  53.260  1.00  0.00           H
ATOM   2992  CA  TYR A 198      49.820  35.020  54.030  1.00  0.00           C
ATOM   2993  HA  TYR A 198      49.740  34.020  53.640  1.00  0.00           H
ATOM   2994  CB  TYR A 198      50.390  34.840  55.440  1.00  0.00           C
ATOM   2995  HB1 TYR A 198      49.770  34.220  56.120  1.00  0.00           H
ATOM   2996  HB2 TYR A 198      50.560  35.810  55.960  1.00  0.00           H
ATOM   2997  CG  TYR A 198      51.730  34.080  55.520  1.00  0.00           C
ATOM   2998  CD1 TYR A 198      52.800  34.500  56.200  1.00  0.00           C
ATOM   2999  HD1 TYR A 198      52.750  35.450  56.700  1.00  0.00           H
ATOM   3000  CE1 TYR A 198      53.950  33.700  56.320  1.00  0.00           C
ATOM   3001  HE1 TYR A 198      54.830  34.060  56.820  1.00  0.00           H
ATOM   3002  CZ  TYR A 198      54.090  32.510  55.580  1.00  0.00           C
ATOM   3003  OH  TYR A 198      55.240  31.720  55.370  1.00  0.00           O
ATOM   3004  HH  TYR A 198      54.930  30.840  55.550  1.00  0.00           H
ATOM   3005  CD2 TYR A 198      51.850  32.870  54.770  1.00  0.00           C
ATOM   3006  HD2 TYR A 198      50.930  32.640  54.240  1.00  0.00           H
ATOM   3007  CE2 TYR A 198      52.970  32.100  54.840  1.00  0.00           C
ATOM   3008  HE2 TYR A 198      53.140  31.170  54.320  1.00  0.00           H
ATOM   3009  C   TYR A 198      48.410  35.570  54.270  1.00  0.00           C
ATOM   3010  O   TYR A 198      48.240  36.730  54.190  1.00  0.00           O
ATOM   3011  N   VAL A 199      47.330  34.800  54.620  1.00  0.00           N
ATOM   3012  HN  VAL A 199      47.410  33.840  54.880  1.00  0.00           H
ATOM   3013  CA  VAL A 199      45.980  35.310  54.500  1.00  0.00           C
ATOM   3014  HA  VAL A 199      45.870  35.950  53.630  1.00  0.00           H
ATOM   3015  CB  VAL A 199      45.000  34.210  54.300  1.00  0.00           C
ATOM   3016  HB  VAL A 199      45.050  33.530  55.170  1.00  0.00           H
ATOM   3017  CG1 VAL A 199      43.510  34.690  54.170  1.00  0.00           C
ATOM   3018 1HG1 VAL A 199      42.880  33.920  53.690  1.00  0.00           H
ATOM   3019 2HG1 VAL A 199      43.450  35.580  53.500  1.00  0.00           H
ATOM   3020 3HG1 VAL A 199      43.120  35.060  55.140  1.00  0.00           H
ATOM   3021  CG2 VAL A 199      45.370  33.360  53.040  1.00  0.00           C
ATOM   3022 1HG2 VAL A 199      44.690  32.490  52.950  1.00  0.00           H
ATOM   3023 2HG2 VAL A 199      46.370  32.870  52.950  1.00  0.00           H
ATOM   3024 3HG2 VAL A 199      45.240  33.930  52.090  1.00  0.00           H
ATOM   3025  C   VAL A 199      45.620  36.040  55.770  1.00  0.00           C
ATOM   3026  O   VAL A 199      45.780  35.570  56.860  1.00  0.00           O
ATOM   3027  N   GLN A 200      45.090  37.270  55.660  1.00  0.00           N
ATOM   3028  HN  GLN A 200      45.010  37.750  54.790  1.00  0.00           H
ATOM   3029  CA  GLN A 200      44.720  38.080  56.830  1.00  0.00           C
ATOM   3030  HA  GLN A 200      45.420  37.940  57.640  1.00  0.00           H
ATOM   3031  CB  GLN A 200      44.660  39.560  56.510  1.00  0.00           C
ATOM   3032  HB1 GLN A 200      44.660  40.160  57.450  1.00  0.00           H
ATOM   3033  HB2 GLN A 200      43.690  39.780  56.020  1.00  0.00           H
ATOM   3034  CG  GLN A 200      45.870  39.910  55.660  1.00  0.00           C
ATOM   3035  HG1 GLN A 200      45.790  40.990  55.410  1.00  0.00           H
ATOM   3036  HG2 GLN A 200      45.850  39.480  54.640  1.00  0.00           H
ATOM   3037  CD  GLN A 200      47.250  39.770  56.320  1.00  0.00           C
ATOM   3038  OE1 GLN A 200      47.550  40.530  57.210  1.00  0.00           O
ATOM   3039  NE2 GLN A 200      48.050  38.760  55.990  1.00  0.00           N
ATOM   3040 1HE2 GLN A 200      48.830  38.650  56.600  1.00  0.00           H
ATOM   3041 2HE2 GLN A 200      47.920  38.160  55.200  1.00  0.00           H
ATOM   3042  C   GLN A 200      43.370  37.640  57.470  1.00  0.00           C
ATOM   3043  O   GLN A 200      42.300  37.910  57.020  1.00  0.00           O
ATOM   3044  N   THR A 201      43.480  36.870  58.610  1.00  0.00           N
ATOM   3045  HN  THR A 201      44.370  36.640  58.990  1.00  0.00           H
ATOM   3046  CA  THR A 201      42.380  36.320  59.430  1.00  0.00           C
ATOM   3047  HA  THR A 201      41.890  35.570  58.830  1.00  0.00           H
ATOM   3048  CB  THR A 201      42.900  35.490  60.580  1.00  0.00           C
ATOM   3049  HB  THR A 201      43.440  36.120  61.320  1.00  0.00           H
ATOM   3050  OG1 THR A 201      43.750  34.440  60.140  1.00  0.00           O
ATOM   3051  HG1 THR A 201      44.660  34.740  60.200  1.00  0.00           H
ATOM   3052  CG2 THR A 201      41.690  34.830  61.320  1.00  0.00           C
ATOM   3053 1HG2 THR A 201      41.170  34.220  60.550  1.00  0.00           H
ATOM   3054 2HG2 THR A 201      41.020  35.620  61.730  1.00  0.00           H
ATOM   3055 3HG2 THR A 201      42.050  34.200  62.160  1.00  0.00           H
ATOM   3056  C   THR A 201      41.470  37.330  59.950  1.00  0.00           C
ATOM   3057  O   THR A 201      40.270  37.200  59.700  1.00  0.00           O
ATOM   3058  N   VAL A 202      41.800  38.450  60.610  1.00  0.00           N
ATOM   3059  HN  VAL A 202      42.760  38.590  60.810  1.00  0.00           H
ATOM   3060  CA  VAL A 202      40.870  39.610  60.960  1.00  0.00           C
ATOM   3061  HA  VAL A 202      40.220  39.390  61.780  1.00  0.00           H
ATOM   3062  CB  VAL A 202      41.670  40.780  61.500  1.00  0.00           C
ATOM   3063  HB  VAL A 202      42.530  40.930  60.820  1.00  0.00           H
ATOM   3064  CG1 VAL A 202      40.840  42.100  61.580  1.00  0.00           C
ATOM   3065 1HG1 VAL A 202      39.910  41.870  62.150  1.00  0.00           H
ATOM   3066 2HG1 VAL A 202      40.580  42.500  60.570  1.00  0.00           H
ATOM   3067 3HG1 VAL A 202      41.430  42.900  62.090  1.00  0.00           H
ATOM   3068  CG2 VAL A 202      42.100  40.350  62.910  1.00  0.00           C
ATOM   3069 1HG2 VAL A 202      42.880  39.560  62.950  1.00  0.00           H
ATOM   3070 2HG2 VAL A 202      41.220  40.110  63.540  1.00  0.00           H
ATOM   3071 3HG2 VAL A 202      42.660  41.230  63.300  1.00  0.00           H
ATOM   3072  C   VAL A 202      40.010  40.070  59.850  1.00  0.00           C
ATOM   3073  O   VAL A 202      38.830  40.070  59.870  1.00  0.00           O
ATOM   3074  N   ASN A 203      40.670  40.280  58.680  1.00  0.00           N
ATOM   3075  HN  ASN A 203      41.660  40.280  58.580  1.00  0.00           H
ATOM   3076  CA  ASN A 203      40.040  40.750  57.490  1.00  0.00           C
ATOM   3077  HA  ASN A 203      39.420  41.590  57.790  1.00  0.00           H
ATOM   3078  CB  ASN A 203      41.000  41.190  56.380  1.00  0.00           C
ATOM   3079  HB1 ASN A 203      40.490  41.620  55.490  1.00  0.00           H
ATOM   3080  HB2 ASN A 203      41.510  40.230  56.160  1.00  0.00           H
ATOM   3081  CG  ASN A 203      42.100  42.180  56.770  1.00  0.00           C
ATOM   3082  OD1 ASN A 203      42.840  41.860  57.740  1.00  0.00           O
ATOM   3083  ND2 ASN A 203      42.350  43.310  56.060  1.00  0.00           N
ATOM   3084 1HD2 ASN A 203      43.200  43.830  56.120  1.00  0.00           H
ATOM   3085 2HD2 ASN A 203      41.840  43.570  55.240  1.00  0.00           H
ATOM   3086  C   ASN A 203      38.960  39.760  56.940  1.00  0.00           C
ATOM   3087  O   ASN A 203      37.860  40.110  56.570  1.00  0.00           O
ATOM   3088  N   VAL A 204      39.310  38.470  56.920  1.00  0.00           N
ATOM   3089  HN  VAL A 204      40.240  38.190  57.140  1.00  0.00           H
ATOM   3090  CA  VAL A 204      38.410  37.310  56.610  1.00  0.00           C
ATOM   3091  HA  VAL A 204      37.930  37.560  55.670  1.00  0.00           H
ATOM   3092  CB  VAL A 204      39.110  36.000  56.530  1.00  0.00           C
ATOM   3093  HB  VAL A 204      39.670  36.000  57.500  1.00  0.00           H
ATOM   3094  CG1 VAL A 204      38.160  34.840  56.280  1.00  0.00           C
ATOM   3095 1HG1 VAL A 204      38.860  34.030  56.000  1.00  0.00           H
ATOM   3096 2HG1 VAL A 204      37.480  35.160  55.460  1.00  0.00           H
ATOM   3097 3HG1 VAL A 204      37.660  34.600  57.240  1.00  0.00           H
ATOM   3098  CG2 VAL A 204      40.090  35.990  55.290  1.00  0.00           C
ATOM   3099 1HG2 VAL A 204      40.290  37.020  54.900  1.00  0.00           H
ATOM   3100 2HG2 VAL A 204      39.590  35.380  54.510  1.00  0.00           H
ATOM   3101 3HG2 VAL A 204      41.010  35.400  55.460  1.00  0.00           H
ATOM   3102  C   VAL A 204      37.230  37.260  57.520  1.00  0.00           C
ATOM   3103  O   VAL A 204      36.150  37.020  57.020  1.00  0.00           O
ATOM   3104  N   ILE A 205      37.380  37.390  58.870  1.00  0.00           N
ATOM   3105  HN  ILE A 205      38.310  37.510  59.220  1.00  0.00           H
ATOM   3106  CA  ILE A 205      36.290  37.420  59.840  1.00  0.00           C
ATOM   3107  HA  ILE A 205      35.810  36.470  59.690  1.00  0.00           H
ATOM   3108  CB  ILE A 205      36.860  37.400  61.230  1.00  0.00           C
ATOM   3109  HB  ILE A 205      37.670  38.160  61.310  1.00  0.00           H
ATOM   3110  CG2 ILE A 205      35.780  37.580  62.380  1.00  0.00           C
ATOM   3111 1HG2 ILE A 205      34.900  36.900  62.290  1.00  0.00           H
ATOM   3112 2HG2 ILE A 205      35.370  38.610  62.340  1.00  0.00           H
ATOM   3113 3HG2 ILE A 205      36.260  37.510  63.380  1.00  0.00           H
ATOM   3114  CG1 ILE A 205      37.600  36.040  61.520  1.00  0.00           C
ATOM   3115 1HG1 ILE A 205      37.770  36.120  62.610  1.00  0.00           H
ATOM   3116 2HG1 ILE A 205      38.520  36.080  60.890  1.00  0.00           H
ATOM   3117  CD  ILE A 205      36.860  34.690  61.220  1.00  0.00           C
ATOM   3118  HD1 ILE A 205      36.990  34.470  60.140  1.00  0.00           H
ATOM   3119  HD2 ILE A 205      35.790  34.760  61.510  1.00  0.00           H
ATOM   3120  HD3 ILE A 205      37.240  33.960  61.980  1.00  0.00           H
ATOM   3121  C   ILE A 205      35.270  38.470  59.560  1.00  0.00           C
ATOM   3122  O   ILE A 205      34.040  38.330  59.700  1.00  0.00           O
ATOM   3123  N   ALA A 206      35.840  39.610  59.140  1.00  0.00           N
ATOM   3124  HN  ALA A 206      36.810  39.740  59.330  1.00  0.00           H
ATOM   3125  CA  ALA A 206      35.110  40.780  58.770  1.00  0.00           C
ATOM   3126  HA  ALA A 206      34.430  40.960  59.590  1.00  0.00           H
ATOM   3127  CB  ALA A 206      36.030  41.950  58.560  1.00  0.00           C
ATOM   3128  HB1 ALA A 206      36.770  42.140  59.360  1.00  0.00           H
ATOM   3129  HB2 ALA A 206      35.420  42.870  58.490  1.00  0.00           H
ATOM   3130  HB3 ALA A 206      36.540  41.900  57.570  1.00  0.00           H
ATOM   3131  C   ALA A 206      34.170  40.540  57.590  1.00  0.00           C
ATOM   3132  O   ALA A 206      33.010  40.850  57.590  1.00  0.00           O
ATOM   3133  N   TRP A 207      34.690  39.930  56.560  1.00  0.00           N
ATOM   3134  HN  TRP A 207      35.660  39.720  56.680  1.00  0.00           H
ATOM   3135  CA  TRP A 207      34.070  39.360  55.350  1.00  0.00           C
ATOM   3136  HA  TRP A 207      33.460  40.170  54.990  1.00  0.00           H
ATOM   3137  CB  TRP A 207      35.200  39.140  54.350  1.00  0.00           C
ATOM   3138  HB1 TRP A 207      36.000  38.580  54.880  1.00  0.00           H
ATOM   3139  HB2 TRP A 207      35.630  40.140  54.120  1.00  0.00           H
ATOM   3140  CG  TRP A 207      34.980  38.320  53.150  1.00  0.00           C
ATOM   3141  CD1 TRP A 207      34.650  38.840  51.930  1.00  0.00           C
ATOM   3142  HD1 TRP A 207      34.410  39.860  51.650  1.00  0.00           H
ATOM   3143  NE1 TRP A 207      34.440  37.840  51.050  1.00  0.00           N
ATOM   3144  HE1 TRP A 207      34.170  37.890  50.110  1.00  0.00           H
ATOM   3145  CE2 TRP A 207      34.810  36.660  51.610  1.00  0.00           C
ATOM   3146  CD2 TRP A 207      35.120  36.920  52.950  1.00  0.00           C
ATOM   3147  CE3 TRP A 207      35.580  35.900  53.790  1.00  0.00           C
ATOM   3148  HE3 TRP A 207      35.730  36.100  54.840  1.00  0.00           H
ATOM   3149  CZ3 TRP A 207      35.520  34.610  53.300  1.00  0.00           C
ATOM   3150  HZ3 TRP A 207      35.800  33.740  53.870  1.00  0.00           H
ATOM   3151  CZ2 TRP A 207      34.990  35.370  51.060  1.00  0.00           C
ATOM   3152  HZ2 TRP A 207      34.870  35.170  50.010  1.00  0.00           H
ATOM   3153  CH2 TRP A 207      35.380  34.340  51.960  1.00  0.00           C
ATOM   3154  HH2 TRP A 207      35.520  33.320  51.620  1.00  0.00           H
ATOM   3155  C   TRP A 207      33.070  38.240  55.630  1.00  0.00           C
ATOM   3156  O   TRP A 207      32.090  38.090  54.960  1.00  0.00           O
ATOM   3157  N   LEU A 208      33.370  37.360  56.640  1.00  0.00           N
ATOM   3158  HN  LEU A 208      34.320  37.250  56.930  1.00  0.00           H
ATOM   3159  CA  LEU A 208      32.360  36.420  57.090  1.00  0.00           C
ATOM   3160  HA  LEU A 208      31.950  35.950  56.210  1.00  0.00           H
ATOM   3161  CB  LEU A 208      32.970  35.350  58.020  1.00  0.00           C
ATOM   3162  HB1 LEU A 208      32.140  34.710  58.380  1.00  0.00           H
ATOM   3163  HB2 LEU A 208      33.520  35.850  58.850  1.00  0.00           H
ATOM   3164  CG  LEU A 208      33.970  34.280  57.390  1.00  0.00           C
ATOM   3165  HG  LEU A 208      34.850  34.870  57.060  1.00  0.00           H
ATOM   3166  CD1 LEU A 208      34.310  33.130  58.330  1.00  0.00           C
ATOM   3167 1HD1 LEU A 208      35.070  32.490  57.830  1.00  0.00           H
ATOM   3168 2HD1 LEU A 208      33.380  32.620  58.660  1.00  0.00           H
ATOM   3169 3HD1 LEU A 208      34.890  33.380  59.240  1.00  0.00           H
ATOM   3170  CD2 LEU A 208      33.470  33.810  56.000  1.00  0.00           C
ATOM   3171 1HD2 LEU A 208      33.630  34.580  55.220  1.00  0.00           H
ATOM   3172 2HD2 LEU A 208      32.420  33.440  56.070  1.00  0.00           H
ATOM   3173 3HD2 LEU A 208      34.140  32.940  55.830  1.00  0.00           H
ATOM   3174  C   LEU A 208      31.160  36.970  57.710  1.00  0.00           C
ATOM   3175  O   LEU A 208      30.020  36.590  57.500  1.00  0.00           O
ATOM   3176  N   TYR A 209      31.430  37.950  58.660  1.00  0.00           N
ATOM   3177  HN  TYR A 209      32.360  38.200  58.910  1.00  0.00           H
ATOM   3178  CA  TYR A 209      30.310  38.710  59.280  1.00  0.00           C
ATOM   3179  HA  TYR A 209      29.580  38.010  59.650  1.00  0.00           H
ATOM   3180  CB  TYR A 209      30.820  39.820  60.260  1.00  0.00           C
ATOM   3181  HB1 TYR A 209      30.080  40.570  60.620  1.00  0.00           H
ATOM   3182  HB2 TYR A 209      31.680  40.390  59.850  1.00  0.00           H
ATOM   3183  CG  TYR A 209      31.320  39.100  61.490  1.00  0.00           C
ATOM   3184  CD1 TYR A 209      30.540  38.120  62.100  1.00  0.00           C
ATOM   3185  HD1 TYR A 209      29.620  37.840  61.620  1.00  0.00           H
ATOM   3186  CE1 TYR A 209      30.900  37.600  63.360  1.00  0.00           C
ATOM   3187  HE1 TYR A 209      30.360  36.800  63.850  1.00  0.00           H
ATOM   3188  CZ  TYR A 209      32.050  38.090  64.040  1.00  0.00           C
ATOM   3189  OH  TYR A 209      32.370  37.580  65.260  1.00  0.00           O
ATOM   3190  HH  TYR A 209      31.620  37.100  65.610  1.00  0.00           H
ATOM   3191  CD2 TYR A 209      32.580  39.420  62.060  1.00  0.00           C
ATOM   3192  HD2 TYR A 209      33.280  40.070  61.550  1.00  0.00           H
ATOM   3193  CE2 TYR A 209      32.930  39.030  63.390  1.00  0.00           C
ATOM   3194  HE2 TYR A 209      33.880  39.310  63.830  1.00  0.00           H
ATOM   3195  C   TYR A 209      29.510  39.500  58.240  1.00  0.00           C
ATOM   3196  O   TYR A 209      28.290  39.440  58.250  1.00  0.00           O
ATOM   3197  N   ALA A 210      30.160  40.140  57.280  1.00  0.00           N
ATOM   3198  HN  ALA A 210      31.150  40.160  57.280  1.00  0.00           H
ATOM   3199  CA  ALA A 210      29.490  40.710  56.150  1.00  0.00           C
ATOM   3200  HA  ALA A 210      28.900  41.550  56.480  1.00  0.00           H
ATOM   3201  CB  ALA A 210      30.660  41.120  55.160  1.00  0.00           C
ATOM   3202  HB1 ALA A 210      31.270  40.240  54.880  1.00  0.00           H
ATOM   3203  HB2 ALA A 210      31.310  41.920  55.570  1.00  0.00           H
ATOM   3204  HB3 ALA A 210      30.120  41.520  54.280  1.00  0.00           H
ATOM   3205  C   ALA A 210      28.600  39.640  55.450  1.00  0.00           C
ATOM   3206  O   ALA A 210      27.520  39.920  55.020  1.00  0.00           O
ATOM   3207  N   ALA A 211      29.050  38.370  55.230  1.00  0.00           N
ATOM   3208  HN  ALA A 211      29.960  38.120  55.560  1.00  0.00           H
ATOM   3209  CA  ALA A 211      28.260  37.310  54.640  1.00  0.00           C
ATOM   3210  HA  ALA A 211      27.890  37.790  53.740  1.00  0.00           H
ATOM   3211  CB  ALA A 211      29.010  36.050  54.350  1.00  0.00           C
ATOM   3212  HB1 ALA A 211      28.360  35.310  53.840  1.00  0.00           H
ATOM   3213  HB2 ALA A 211      29.420  35.700  55.320  1.00  0.00           H
ATOM   3214  HB3 ALA A 211      29.850  36.280  53.660  1.00  0.00           H
ATOM   3215  C   ALA A 211      27.030  36.960  55.400  1.00  0.00           C
ATOM   3216  O   ALA A 211      26.020  36.890  54.730  1.00  0.00           O
ATOM   3217  N   ILE A 212      27.130  36.820  56.790  1.00  0.00           N
ATOM   3218  HN  ILE A 212      28.030  36.840  57.220  1.00  0.00           H
ATOM   3219  CA  ILE A 212      25.990  36.620  57.670  1.00  0.00           C
ATOM   3220  HA  ILE A 212      25.480  35.700  57.430  1.00  0.00           H
ATOM   3221  CB  ILE A 212      26.560  36.470  59.050  1.00  0.00           C
ATOM   3222  HB  ILE A 212      27.310  37.280  59.200  1.00  0.00           H
ATOM   3223  CG2 ILE A 212      25.520  36.730  60.130  1.00  0.00           C
ATOM   3224 1HG2 ILE A 212      25.080  37.730  59.940  1.00  0.00           H
ATOM   3225 2HG2 ILE A 212      25.990  36.860  61.130  1.00  0.00           H
ATOM   3226 3HG2 ILE A 212      24.590  36.120  60.100  1.00  0.00           H
ATOM   3227  CG1 ILE A 212      27.230  35.140  59.130  1.00  0.00           C
ATOM   3228 1HG1 ILE A 212      27.770  34.960  58.170  1.00  0.00           H
ATOM   3229 2HG1 ILE A 212      26.500  34.300  59.180  1.00  0.00           H
ATOM   3230  CD  ILE A 212      28.140  34.990  60.300  1.00  0.00           C
ATOM   3231  HD1 ILE A 212      28.380  33.910  60.320  1.00  0.00           H
ATOM   3232  HD2 ILE A 212      27.640  35.180  61.280  1.00  0.00           H
ATOM   3233  HD3 ILE A 212      29.080  35.580  60.330  1.00  0.00           H
ATOM   3234  C   ILE A 212      24.870  37.670  57.570  1.00  0.00           C
ATOM   3235  O   ILE A 212      23.660  37.380  57.460  1.00  0.00           O
ATOM   3236  N   LEU A 213      25.280  38.960  57.410  1.00  0.00           N
ATOM   3237  HN  LEU A 213      26.260  39.090  57.370  1.00  0.00           H
ATOM   3238  CA  LEU A 213      24.350  40.090  57.220  1.00  0.00           C
ATOM   3239  HA  LEU A 213      23.540  39.870  57.900  1.00  0.00           H
ATOM   3240  CB  LEU A 213      24.970  41.440  57.530  1.00  0.00           C
ATOM   3241  HB1 LEU A 213      24.410  42.320  57.150  1.00  0.00           H
ATOM   3242  HB2 LEU A 213      25.980  41.560  57.080  1.00  0.00           H
ATOM   3243  CG  LEU A 213      25.210  41.680  59.090  1.00  0.00           C
ATOM   3244  HG  LEU A 213      25.890  40.890  59.480  1.00  0.00           H
ATOM   3245  CD1 LEU A 213      25.830  43.100  59.290  1.00  0.00           C
ATOM   3246 1HD1 LEU A 213      26.900  43.090  58.970  1.00  0.00           H
ATOM   3247 2HD1 LEU A 213      25.860  43.360  60.360  1.00  0.00           H
ATOM   3248 3HD1 LEU A 213      25.050  43.790  58.910  1.00  0.00           H
ATOM   3249  CD2 LEU A 213      23.970  41.530  59.960  1.00  0.00           C
ATOM   3250 1HD2 LEU A 213      24.330  41.790  60.980  1.00  0.00           H
ATOM   3251 2HD2 LEU A 213      23.480  40.530  59.950  1.00  0.00           H
ATOM   3252 3HD2 LEU A 213      23.210  42.290  59.690  1.00  0.00           H
ATOM   3253  C   LEU A 213      23.720  40.160  55.810  1.00  0.00           C
ATOM   3254  O   LEU A 213      22.690  40.760  55.560  1.00  0.00           O
ATOM   3255  N   ASN A 214      24.330  39.530  54.820  1.00  0.00           N
ATOM   3256  HN  ASN A 214      25.230  39.200  55.100  1.00  0.00           H
ATOM   3257  CA  ASN A 214      23.910  39.260  53.470  1.00  0.00           C
ATOM   3258  HA  ASN A 214      23.200  40.030  53.200  1.00  0.00           H
ATOM   3259  CB  ASN A 214      25.090  39.330  52.530  1.00  0.00           C
ATOM   3260  HB1 ASN A 214      24.940  38.950  51.490  1.00  0.00           H
ATOM   3261  HB2 ASN A 214      26.050  38.980  52.970  1.00  0.00           H
ATOM   3262  CG  ASN A 214      25.260  40.850  52.240  1.00  0.00           C
ATOM   3263  OD1 ASN A 214      24.500  41.320  51.420  1.00  0.00           O
ATOM   3264  ND2 ASN A 214      26.220  41.540  52.910  1.00  0.00           N
ATOM   3265 1HD2 ASN A 214      26.220  42.540  52.860  1.00  0.00           H
ATOM   3266 2HD2 ASN A 214      26.800  41.050  53.570  1.00  0.00           H
ATOM   3267  C   ASN A 214      23.190  37.980  53.240  1.00  0.00           C
ATOM   3268  O   ASN A 214      22.790  37.540  52.130  1.00  0.00           O
ATOM   3269  N   ASN A 215      22.850  37.240  54.340  1.00  0.00           N
ATOM   3270  HN  ASN A 215      23.390  37.320  55.180  1.00  0.00           H
ATOM   3271  CA  ASN A 215      22.100  36.040  54.420  1.00  0.00           C
ATOM   3272  HA  ASN A 215      21.920  35.970  55.480  1.00  0.00           H
ATOM   3273  CB  ASN A 215      20.730  36.180  53.720  1.00  0.00           C
ATOM   3274  HB1 ASN A 215      20.110  35.290  53.970  1.00  0.00           H
ATOM   3275  HB2 ASN A 215      20.820  36.340  52.630  1.00  0.00           H
ATOM   3276  CG  ASN A 215      19.980  37.490  54.270  1.00  0.00           C
ATOM   3277  OD1 ASN A 215      19.930  38.540  53.650  1.00  0.00           O
ATOM   3278  ND2 ASN A 215      19.470  37.360  55.470  1.00  0.00           N
ATOM   3279 1HD2 ASN A 215      19.010  38.200  55.760  1.00  0.00           H
ATOM   3280 2HD2 ASN A 215      19.390  36.490  55.960  1.00  0.00           H
ATOM   3281  C   ASN A 215      22.730  34.760  54.000  1.00  0.00           C
ATOM   3282  O   ASN A 215      22.150  33.760  53.520  1.00  0.00           O
ATOM   3283  N   CYS A 216      24.050  34.750  54.150  1.00  0.00           N
ATOM   3284  HN  CYS A 216      24.500  35.580  54.470  1.00  0.00           H
ATOM   3285  CA  CYS A 216      24.870  33.620  53.770  1.00  0.00           C
ATOM   3286  HA  CYS A 216      24.270  32.760  53.510  1.00  0.00           H
ATOM   3287  CB  CYS A 216      25.830  34.110  52.560  1.00  0.00           C
ATOM   3288  HB1 CYS A 216      26.530  34.930  52.850  1.00  0.00           H
ATOM   3289  HB2 CYS A 216      25.220  34.570  51.750  1.00  0.00           H
ATOM   3290  SG  CYS A 216      27.010  32.920  51.980  1.00  0.00           S
ATOM   3291  HG1 CYS A 216      27.720  33.080  53.090  1.00  0.00           H
ATOM   3292  C   CYS A 216      25.670  32.970  54.840  1.00  0.00           C
ATOM   3293  O   CYS A 216      26.710  33.540  55.180  1.00  0.00           O
ATOM   3294  N   ALA A 217      25.300  31.760  55.350  1.00  0.00           N
ATOM   3295  HN  ALA A 217      24.440  31.350  55.070  1.00  0.00           H
ATOM   3296  CA  ALA A 217      25.850  31.190  56.570  1.00  0.00           C
ATOM   3297  HA  ALA A 217      26.830  31.620  56.680  1.00  0.00           H
ATOM   3298  CB  ALA A 217      24.830  31.490  57.680  1.00  0.00           C
ATOM   3299  HB1 ALA A 217      25.340  31.680  58.650  1.00  0.00           H
ATOM   3300  HB2 ALA A 217      23.950  30.810  57.780  1.00  0.00           H
ATOM   3301  HB3 ALA A 217      24.390  32.460  57.380  1.00  0.00           H
ATOM   3302  C   ALA A 217      26.100  29.690  56.520  1.00  0.00           C
ATOM   3303  O   ALA A 217      26.210  29.090  57.560  1.00  0.00           O
ATOM   3304  N   TRP A 218      26.330  29.120  55.300  1.00  0.00           N
ATOM   3305  HN  TRP A 218      26.320  29.670  54.470  1.00  0.00           H
ATOM   3306  CA  TRP A 218      26.460  27.680  55.190  1.00  0.00           C
ATOM   3307  HA  TRP A 218      25.610  27.210  55.660  1.00  0.00           H
ATOM   3308  CB  TRP A 218      26.580  27.170  53.680  1.00  0.00           C
ATOM   3309  HB1 TRP A 218      25.540  27.280  53.300  1.00  0.00           H
ATOM   3310  HB2 TRP A 218      26.850  26.100  53.490  1.00  0.00           H
ATOM   3311  CG  TRP A 218      27.480  28.060  52.840  1.00  0.00           C
ATOM   3312  CD1 TRP A 218      27.200  29.240  52.200  1.00  0.00           C
ATOM   3313  HD1 TRP A 218      26.200  29.570  51.980  1.00  0.00           H
ATOM   3314  NE1 TRP A 218      28.390  29.650  51.650  1.00  0.00           N
ATOM   3315  HE1 TRP A 218      28.480  30.130  50.800  1.00  0.00           H
ATOM   3316  CE2 TRP A 218      29.450  28.760  51.850  1.00  0.00           C
ATOM   3317  CD2 TRP A 218      28.870  27.730  52.620  1.00  0.00           C
ATOM   3318  CE3 TRP A 218      29.730  26.660  53.090  1.00  0.00           C
ATOM   3319  HE3 TRP A 218      29.380  25.880  53.760  1.00  0.00           H
ATOM   3320  CZ3 TRP A 218      30.980  26.540  52.490  1.00  0.00           C
ATOM   3321  HZ3 TRP A 218      31.640  25.780  52.900  1.00  0.00           H
ATOM   3322  CZ2 TRP A 218      30.630  28.550  51.240  1.00  0.00           C
ATOM   3323  HZ2 TRP A 218      30.960  29.160  50.420  1.00  0.00           H
ATOM   3324  CH2 TRP A 218      31.430  27.500  51.590  1.00  0.00           C
ATOM   3325  HH2 TRP A 218      32.440  27.350  51.230  1.00  0.00           H
ATOM   3326  C   TRP A 218      27.620  27.040  56.050  1.00  0.00           C
ATOM   3327  O   TRP A 218      27.460  26.040  56.730  1.00  0.00           O
ATOM   3328  N   PHE A 219      28.790  27.730  56.050  1.00  0.00           N
ATOM   3329  HN  PHE A 219      28.830  28.590  55.560  1.00  0.00           H
ATOM   3330  CA  PHE A 219      30.060  27.400  56.580  1.00  0.00           C
ATOM   3331  HA  PHE A 219      30.420  26.420  56.270  1.00  0.00           H
ATOM   3332  CB  PHE A 219      31.110  28.440  56.080  1.00  0.00           C
ATOM   3333  HB1 PHE A 219      31.330  28.260  55.010  1.00  0.00           H
ATOM   3334  HB2 PHE A 219      32.020  28.330  56.710  1.00  0.00           H
ATOM   3335  CG  PHE A 219      30.660  29.950  56.180  1.00  0.00           C
ATOM   3336  CD1 PHE A 219      30.100  30.570  55.040  1.00  0.00           C
ATOM   3337  HD1 PHE A 219      29.890  29.990  54.160  1.00  0.00           H
ATOM   3338  CE1 PHE A 219      29.630  31.900  55.150  1.00  0.00           C
ATOM   3339  HE1 PHE A 219      29.150  32.430  54.330  1.00  0.00           H
ATOM   3340  CZ  PHE A 219      29.900  32.670  56.290  1.00  0.00           C
ATOM   3341  HZ  PHE A 219      29.550  33.690  56.400  1.00  0.00           H
ATOM   3342  CD2 PHE A 219      30.930  30.640  57.340  1.00  0.00           C
ATOM   3343  HD2 PHE A 219      31.270  30.150  58.240  1.00  0.00           H
ATOM   3344  CE2 PHE A 219      30.520  32.020  57.410  1.00  0.00           C
ATOM   3345  HE2 PHE A 219      30.610  32.530  58.360  1.00  0.00           H
ATOM   3346  C   PHE A 219      30.180  27.350  58.140  1.00  0.00           C
ATOM   3347  O   PHE A 219      31.140  26.960  58.730  1.00  0.00           O
ATOM   3348  N   VAL A 220      29.140  27.860  58.820  1.00  0.00           N
ATOM   3349  HN  VAL A 220      28.340  28.170  58.310  1.00  0.00           H
ATOM   3350  CA  VAL A 220      29.120  28.030  60.290  1.00  0.00           C
ATOM   3351  HA  VAL A 220      30.040  28.530  60.520  1.00  0.00           H
ATOM   3352  CB  VAL A 220      28.070  28.990  60.760  1.00  0.00           C
ATOM   3353  HB  VAL A 220      27.060  28.520  60.640  1.00  0.00           H
ATOM   3354  CG1 VAL A 220      28.220  29.310  62.240  1.00  0.00           C
ATOM   3355 1HG1 VAL A 220      29.120  29.960  62.310  1.00  0.00           H
ATOM   3356 2HG1 VAL A 220      28.300  28.470  62.980  1.00  0.00           H
ATOM   3357 3HG1 VAL A 220      27.330  29.830  62.650  1.00  0.00           H
ATOM   3358  CG2 VAL A 220      27.990  30.300  59.990  1.00  0.00           C
ATOM   3359 1HG2 VAL A 220      27.120  30.920  60.280  1.00  0.00           H
ATOM   3360 2HG2 VAL A 220      27.730  30.070  58.930  1.00  0.00           H
ATOM   3361 3HG2 VAL A 220      28.860  30.990  60.050  1.00  0.00           H
ATOM   3362  C   VAL A 220      29.200  26.660  61.120  1.00  0.00           C
ATOM   3363  O   VAL A 220      28.370  25.770  61.140  1.00  0.00           O
ATOM   3364  N   GLN A 221      30.340  26.680  61.880  1.00  0.00           N
ATOM   3365  HN  GLN A 221      30.890  27.510  61.840  1.00  0.00           H
ATOM   3366  CA  GLN A 221      30.590  25.520  62.790  1.00  0.00           C
ATOM   3367  HA  GLN A 221      30.280  24.600  62.330  1.00  0.00           H
ATOM   3368  CB  GLN A 221      32.110  25.260  62.760  1.00  0.00           C
ATOM   3369  HB1 GLN A 221      32.470  24.450  63.430  1.00  0.00           H
ATOM   3370  HB2 GLN A 221      32.550  26.180  63.210  1.00  0.00           H
ATOM   3371  CG  GLN A 221      32.690  24.940  61.380  1.00  0.00           C
ATOM   3372  HG1 GLN A 221      33.740  24.600  61.550  1.00  0.00           H
ATOM   3373  HG2 GLN A 221      32.510  25.840  60.760  1.00  0.00           H
ATOM   3374  CD  GLN A 221      31.970  23.850  60.550  1.00  0.00           C
ATOM   3375  OE1 GLN A 221      30.920  24.020  59.980  1.00  0.00           O
ATOM   3376  NE2 GLN A 221      32.630  22.680  60.460  1.00  0.00           N
ATOM   3377 1HE2 GLN A 221      33.540  22.610  60.870  1.00  0.00           H
ATOM   3378 2HE2 GLN A 221      32.270  22.030  59.790  1.00  0.00           H
ATOM   3379  C   GLN A 221      29.960  25.530  64.180  1.00  0.00           C
ATOM   3380  O   GLN A 221      29.650  26.560  64.740  1.00  0.00           O
ATOM   3381  N   ASN A 222      29.620  24.260  64.640  1.00  0.00           N
ATOM   3382  HN  ASN A 222      29.900  23.530  64.010  1.00  0.00           H
ATOM   3383  CA  ASN A 222      29.170  23.990  65.950  1.00  0.00           C
ATOM   3384  HA  ASN A 222      28.560  24.830  66.250  1.00  0.00           H
ATOM   3385  CB  ASN A 222      28.490  22.580  65.960  1.00  0.00           C
ATOM   3386  HB1 ASN A 222      28.340  22.270  67.020  1.00  0.00           H
ATOM   3387  HB2 ASN A 222      29.060  21.870  65.320  1.00  0.00           H
ATOM   3388  CG  ASN A 222      27.160  22.610  65.350  1.00  0.00           C
ATOM   3389  OD1 ASN A 222      26.530  23.650  65.010  1.00  0.00           O
ATOM   3390  ND2 ASN A 222      26.570  21.420  65.150  1.00  0.00           N
ATOM   3391 1HD2 ASN A 222      27.010  20.630  65.580  1.00  0.00           H
ATOM   3392 2HD2 ASN A 222      25.690  21.400  64.670  1.00  0.00           H
ATOM   3393  C   ASN A 222      30.440  23.970  66.860  1.00  0.00           C
ATOM   3394  O   ASN A 222      30.460  24.400  68.010  1.00  0.00           O
ATOM   3395  N   ASP A 223      31.600  23.500  66.260  1.00  0.00           N
ATOM   3396  HN  ASP A 223      31.520  23.140  65.330  1.00  0.00           H
ATOM   3397  CA  ASP A 223      32.930  23.600  66.800  1.00  0.00           C
ATOM   3398  HA  ASP A 223      32.980  23.210  67.810  1.00  0.00           H
ATOM   3399  CB  ASP A 223      33.790  22.790  65.890  1.00  0.00           C
ATOM   3400  HB1 ASP A 223      34.880  22.950  66.040  1.00  0.00           H
ATOM   3401  HB2 ASP A 223      33.670  22.980  64.810  1.00  0.00           H
ATOM   3402  CG  ASP A 223      33.640  21.250  66.000  1.00  0.00           C
ATOM   3403  OD1 ASP A 223      34.280  20.410  65.300  1.00  0.00           O
ATOM   3404  OD2 ASP A 223      32.930  20.820  66.940  1.00  0.00           O
ATOM   3405  C   ASP A 223      33.370  25.030  66.900  1.00  0.00           C
ATOM   3406  O   ASP A 223      33.090  25.970  66.200  1.00  0.00           O
ATOM   3407  N   VAL A 224      34.080  25.250  68.020  1.00  0.00           N
ATOM   3408  HN  VAL A 224      34.240  24.480  68.640  1.00  0.00           H
ATOM   3409  CA  VAL A 224      34.670  26.440  68.430  1.00  0.00           C
ATOM   3410  HA  VAL A 224      34.430  27.170  67.680  1.00  0.00           H
ATOM   3411  CB  VAL A 224      34.230  27.100  69.740  1.00  0.00           C
ATOM   3412  HB  VAL A 224      35.040  27.790  70.060  1.00  0.00           H
ATOM   3413  CG1 VAL A 224      33.040  28.010  69.450  1.00  0.00           C
ATOM   3414 1HG1 VAL A 224      32.630  28.370  70.410  1.00  0.00           H
ATOM   3415 2HG1 VAL A 224      32.200  27.430  69.010  1.00  0.00           H
ATOM   3416 3HG1 VAL A 224      33.300  28.860  68.770  1.00  0.00           H
ATOM   3417  CG2 VAL A 224      33.990  26.170  70.930  1.00  0.00           C
ATOM   3418 1HG2 VAL A 224      34.790  25.410  71.080  1.00  0.00           H
ATOM   3419 2HG2 VAL A 224      33.050  25.630  70.720  1.00  0.00           H
ATOM   3420 3HG2 VAL A 224      33.800  26.680  71.900  1.00  0.00           H
ATOM   3421  C   VAL A 224      36.240  26.230  68.560  1.00  0.00           C
ATOM   3422  O   VAL A 224      36.760  25.280  69.130  1.00  0.00           O
ATOM   3423  N   CYS A 225      37.020  27.250  68.040  1.00  0.00           N
ATOM   3424  HN  CYS A 225      36.630  28.110  67.730  1.00  0.00           H
ATOM   3425  CA  CYS A 225      38.430  27.280  68.140  1.00  0.00           C
ATOM   3426  HA  CYS A 225      38.860  26.600  68.860  1.00  0.00           H
ATOM   3427  CB  CYS A 225      39.180  26.870  66.780  1.00  0.00           C
ATOM   3428  HB1 CYS A 225      38.670  27.480  66.000  1.00  0.00           H
ATOM   3429  HB2 CYS A 225      38.980  25.810  66.530  1.00  0.00           H
ATOM   3430  SG  CYS A 225      41.030  26.980  66.900  1.00  0.00           S
ATOM   3431  HG1 CYS A 225      41.130  25.670  66.710  1.00  0.00           H
ATOM   3432  C   CYS A 225      38.940  28.600  68.690  1.00  0.00           C
ATOM   3433  O   CYS A 225      38.570  29.630  68.110  1.00  0.00           O
ATOM   3434  N   SER A 226      39.790  28.630  69.770  1.00  0.00           N
ATOM   3435  HN  SER A 226      40.070  27.840  70.300  1.00  0.00           H
ATOM   3436  CA  SER A 226      40.120  29.950  70.350  1.00  0.00           C
ATOM   3437  HA  SER A 226      39.170  30.460  70.340  1.00  0.00           H
ATOM   3438  CB  SER A 226      40.520  29.880  71.890  1.00  0.00           C
ATOM   3439  HB1 SER A 226      40.630  30.860  72.410  1.00  0.00           H
ATOM   3440  HB2 SER A 226      41.450  29.300  72.090  1.00  0.00           H
ATOM   3441  OG  SER A 226      39.470  29.200  72.610  1.00  0.00           O
ATOM   3442  HG1 SER A 226      38.640  29.670  72.510  1.00  0.00           H
ATOM   3443  C   SER A 226      41.050  30.800  69.610  1.00  0.00           C
ATOM   3444  O   SER A 226      41.930  30.410  68.830  1.00  0.00           O
ATOM   3445  N   THR A 227      40.940  32.150  69.780  1.00  0.00           N
ATOM   3446  HN  THR A 227      40.330  32.600  70.420  1.00  0.00           H
ATOM   3447  CA  THR A 227      41.800  33.100  69.170  1.00  0.00           C
ATOM   3448  HA  THR A 227      41.600  32.990  68.110  1.00  0.00           H
ATOM   3449  CB  THR A 227      41.430  34.520  69.510  1.00  0.00           C
ATOM   3450  HB  THR A 227      42.170  35.150  68.980  1.00  0.00           H
ATOM   3451  OG1 THR A 227      41.370  34.840  70.910  1.00  0.00           O
ATOM   3452  HG1 THR A 227      40.870  34.120  71.290  1.00  0.00           H
ATOM   3453  CG2 THR A 227      40.090  34.960  68.860  1.00  0.00           C
ATOM   3454 1HG2 THR A 227      39.930  36.050  68.920  1.00  0.00           H
ATOM   3455 2HG2 THR A 227      39.290  34.400  69.380  1.00  0.00           H
ATOM   3456 3HG2 THR A 227      39.980  34.760  67.770  1.00  0.00           H
ATOM   3457  C   THR A 227      43.310  32.830  69.230  1.00  0.00           C
ATOM   3458  O   THR A 227      44.020  32.800  68.230  1.00  0.00           O
ATOM   3459  N   GLU A 228      43.920  32.630  70.400  1.00  0.00           N
ATOM   3460  HN  GLU A 228      43.370  32.690  71.230  1.00  0.00           H
ATOM   3461  CA  GLU A 228      45.320  32.210  70.520  1.00  0.00           C
ATOM   3462  HA  GLU A 228      45.850  32.780  69.770  1.00  0.00           H
ATOM   3463  CB  GLU A 228      46.040  32.570  71.860  1.00  0.00           C
ATOM   3464  HB1 GLU A 228      47.080  32.180  71.810  1.00  0.00           H
ATOM   3465  HB2 GLU A 228      45.520  32.030  72.680  1.00  0.00           H
ATOM   3466  CG  GLU A 228      46.100  34.110  72.050  1.00  0.00           C
ATOM   3467  HG1 GLU A 228      45.230  34.630  72.500  1.00  0.00           H
ATOM   3468  HG2 GLU A 228      46.200  34.540  71.030  1.00  0.00           H
ATOM   3469  CD  GLU A 228      47.360  34.510  72.770  1.00  0.00           C
ATOM   3470  OE1 GLU A 228      48.520  34.230  72.250  1.00  0.00           O
ATOM   3471  OE2 GLU A 228      47.290  34.960  73.920  1.00  0.00           O
ATOM   3472  C   GLU A 228      45.610  30.770  70.140  1.00  0.00           C
ATOM   3473  O   GLU A 228      46.720  30.570  69.640  1.00  0.00           O
ATOM   3474  N   ASP A 229      44.640  29.880  70.270  1.00  0.00           N
ATOM   3475  HN  ASP A 229      43.800  30.180  70.730  1.00  0.00           H
ATOM   3476  CA  ASP A 229      44.760  28.550  69.850  1.00  0.00           C
ATOM   3477  HA  ASP A 229      45.690  28.150  70.220  1.00  0.00           H
ATOM   3478  CB  ASP A 229      43.540  27.560  70.360  1.00  0.00           C
ATOM   3479  HB1 ASP A 229      43.530  26.600  69.790  1.00  0.00           H
ATOM   3480  HB2 ASP A 229      42.520  27.970  70.210  1.00  0.00           H
ATOM   3481  CG  ASP A 229      43.700  27.280  71.860  1.00  0.00           C
ATOM   3482  OD1 ASP A 229      44.520  28.020  72.540  1.00  0.00           O
ATOM   3483  OD2 ASP A 229      42.900  26.540  72.370  1.00  0.00           O
ATOM   3484  C   ASP A 229      44.850  28.450  68.320  1.00  0.00           C
ATOM   3485  O   ASP A 229      45.620  27.640  67.830  1.00  0.00           O
ATOM   3486  N   PHE A 230      44.020  29.250  67.620  1.00  0.00           N
ATOM   3487  HN  PHE A 230      43.300  29.730  68.120  1.00  0.00           H
ATOM   3488  CA  PHE A 230      43.920  29.360  66.180  1.00  0.00           C
ATOM   3489  HA  PHE A 230      43.920  28.330  65.870  1.00  0.00           H
ATOM   3490  CB  PHE A 230      42.610  30.030  65.740  1.00  0.00           C
ATOM   3491  HB1 PHE A 230      42.500  31.070  66.130  1.00  0.00           H
ATOM   3492  HB2 PHE A 230      41.720  29.500  66.130  1.00  0.00           H
ATOM   3493  CG  PHE A 230      42.510  30.130  64.250  1.00  0.00           C
ATOM   3494  CD1 PHE A 230      41.790  29.260  63.420  1.00  0.00           C
ATOM   3495  HD1 PHE A 230      41.370  28.350  63.810  1.00  0.00           H
ATOM   3496  CE1 PHE A 230      41.710  29.470  62.030  1.00  0.00           C
ATOM   3497  HE1 PHE A 230      41.090  28.860  61.390  1.00  0.00           H
ATOM   3498  CZ  PHE A 230      42.240  30.650  61.520  1.00  0.00           C
ATOM   3499  HZ  PHE A 230      42.250  30.790  60.450  1.00  0.00           H
ATOM   3500  CD2 PHE A 230      43.110  31.250  63.670  1.00  0.00           C
ATOM   3501  HD2 PHE A 230      43.470  32.060  64.290  1.00  0.00           H
ATOM   3502  CE2 PHE A 230      43.020  31.460  62.280  1.00  0.00           C
ATOM   3503  HE2 PHE A 230      43.600  32.260  61.860  1.00  0.00           H
ATOM   3504  C   PHE A 230      45.190  29.910  65.480  1.00  0.00           C
ATOM   3505  O   PHE A 230      45.550  29.380  64.380  1.00  0.00           O
ATOM   3506  N   ASN A 231      45.930  30.900  66.110  1.00  0.00           N
ATOM   3507  HN  ASN A 231      45.510  31.090  67.000  1.00  0.00           H
ATOM   3508  CA  ASN A 231      47.160  31.530  65.680  1.00  0.00           C
ATOM   3509  HA  ASN A 231      46.870  31.980  64.750  1.00  0.00           H
ATOM   3510  CB  ASN A 231      47.500  32.620  66.680  1.00  0.00           C
ATOM   3511  HB1 ASN A 231      48.580  32.850  66.560  1.00  0.00           H
ATOM   3512  HB2 ASN A 231      47.310  32.260  67.710  1.00  0.00           H
ATOM   3513  CG  ASN A 231      46.660  33.860  66.390  1.00  0.00           C
ATOM   3514  OD1 ASN A 231      46.110  34.170  65.370  1.00  0.00           O
ATOM   3515  ND2 ASN A 231      46.420  34.670  67.480  1.00  0.00           N
ATOM   3516 1HD2 ASN A 231      47.140  34.610  68.180  1.00  0.00           H
ATOM   3517 2HD2 ASN A 231      45.770  35.420  67.380  1.00  0.00           H
ATOM   3518  C   ASN A 231      48.210  30.560  65.330  1.00  0.00           C
ATOM   3519  O   ASN A 231      49.000  30.660  64.360  1.00  0.00           O
ATOM   3520  N   VAL A 232      48.260  29.440  66.120  1.00  0.00           N
ATOM   3521  HN  VAL A 232      47.690  29.400  66.940  1.00  0.00           H
ATOM   3522  CA  VAL A 232      49.090  28.230  65.950  1.00  0.00           C
ATOM   3523  HA  VAL A 232      50.130  28.510  65.990  1.00  0.00           H
ATOM   3524  CB  VAL A 232      49.050  27.270  67.050  1.00  0.00           C
ATOM   3525  HB  VAL A 232      48.070  26.750  67.000  1.00  0.00           H
ATOM   3526  CG1 VAL A 232      50.110  26.210  66.910  1.00  0.00           C
ATOM   3527 1HG1 VAL A 232      49.960  25.740  65.910  1.00  0.00           H
ATOM   3528 2HG1 VAL A 232      50.140  25.440  67.700  1.00  0.00           H
ATOM   3529 3HG1 VAL A 232      51.160  26.550  67.020  1.00  0.00           H
ATOM   3530  CG2 VAL A 232      49.240  27.960  68.420  1.00  0.00           C
ATOM   3531 1HG2 VAL A 232      50.220  28.500  68.410  1.00  0.00           H
ATOM   3532 2HG2 VAL A 232      49.140  27.210  69.230  1.00  0.00           H
ATOM   3533 3HG2 VAL A 232      48.360  28.620  68.600  1.00  0.00           H
ATOM   3534  C   VAL A 232      48.750  27.500  64.660  1.00  0.00           C
ATOM   3535  O   VAL A 232      49.660  27.250  63.860  1.00  0.00           O
ATOM   3536  N   TRP A 233      47.440  27.190  64.380  1.00  0.00           N
ATOM   3537  HN  TRP A 233      46.830  27.220  65.170  1.00  0.00           H
ATOM   3538  CA  TRP A 233      46.980  26.530  63.120  1.00  0.00           C
ATOM   3539  HA  TRP A 233      47.620  25.680  62.970  1.00  0.00           H
ATOM   3540  CB  TRP A 233      45.450  26.270  63.260  1.00  0.00           C
ATOM   3541  HB1 TRP A 233      44.970  27.240  63.480  1.00  0.00           H
ATOM   3542  HB2 TRP A 233      45.410  25.740  64.240  1.00  0.00           H
ATOM   3543  CG  TRP A 233      44.730  25.700  62.080  1.00  0.00           C
ATOM   3544  CD1 TRP A 233      44.700  24.350  61.890  1.00  0.00           C
ATOM   3545  HD1 TRP A 233      45.190  23.650  62.550  1.00  0.00           H
ATOM   3546  NE1 TRP A 233      44.200  24.020  60.660  1.00  0.00           N
ATOM   3547  HE1 TRP A 233      44.160  23.120  60.300  1.00  0.00           H
ATOM   3548  CE2 TRP A 233      43.970  25.220  59.940  1.00  0.00           C
ATOM   3549  CD2 TRP A 233      44.330  26.280  60.860  1.00  0.00           C
ATOM   3550  CE3 TRP A 233      44.080  27.630  60.540  1.00  0.00           C
ATOM   3551  HE3 TRP A 233      44.310  28.430  61.220  1.00  0.00           H
ATOM   3552  CZ3 TRP A 233      43.570  27.850  59.290  1.00  0.00           C
ATOM   3553  HZ3 TRP A 233      43.470  28.840  58.890  1.00  0.00           H
ATOM   3554  CZ2 TRP A 233      43.560  25.460  58.690  1.00  0.00           C
ATOM   3555  HZ2 TRP A 233      43.450  24.690  57.940  1.00  0.00           H
ATOM   3556  CH2 TRP A 233      43.340  26.840  58.320  1.00  0.00           C
ATOM   3557  HH2 TRP A 233      42.880  27.060  57.360  1.00  0.00           H
ATOM   3558  C   TRP A 233      47.270  27.480  61.910  1.00  0.00           C
ATOM   3559  O   TRP A 233      47.570  27.050  60.790  1.00  0.00           O
ATOM   3560  N   ALA A 234      47.040  28.800  62.110  1.00  0.00           N
ATOM   3561  HN  ALA A 234      46.620  29.050  62.980  1.00  0.00           H
ATOM   3562  CA  ALA A 234      47.200  29.870  61.120  1.00  0.00           C
ATOM   3563  HA  ALA A 234      46.550  29.570  60.320  1.00  0.00           H
ATOM   3564  CB  ALA A 234      46.810  31.250  61.670  1.00  0.00           C
ATOM   3565  HB1 ALA A 234      47.410  31.400  62.600  1.00  0.00           H
ATOM   3566  HB2 ALA A 234      45.740  31.400  61.930  1.00  0.00           H
ATOM   3567  HB3 ALA A 234      47.120  32.050  60.970  1.00  0.00           H
ATOM   3568  C   ALA A 234      48.640  29.900  60.630  1.00  0.00           C
ATOM   3569  O   ALA A 234      48.950  30.010  59.480  1.00  0.00           O
ATOM   3570  N   MET A 235      49.590  29.710  61.610  1.00  0.00           N
ATOM   3571  HN  MET A 235      49.360  29.600  62.570  1.00  0.00           H
ATOM   3572  CA  MET A 235      51.060  29.600  61.340  1.00  0.00           C
ATOM   3573  HA  MET A 235      51.390  30.510  60.860  1.00  0.00           H
ATOM   3574  CB  MET A 235      51.820  29.160  62.620  1.00  0.00           C
ATOM   3575  HB1 MET A 235      51.530  28.170  63.030  1.00  0.00           H
ATOM   3576  HB2 MET A 235      51.560  29.950  63.370  1.00  0.00           H
ATOM   3577  CG  MET A 235      53.350  29.180  62.590  1.00  0.00           C
ATOM   3578  HG1 MET A 235      53.700  28.490  61.790  1.00  0.00           H
ATOM   3579  HG2 MET A 235      53.670  28.670  63.530  1.00  0.00           H
ATOM   3580  SD  MET A 235      54.230  30.740  62.460  1.00  0.00           S
ATOM   3581  CE  MET A 235      54.260  31.330  64.150  1.00  0.00           C
ATOM   3582  HE1 MET A 235      54.320  32.430  64.210  1.00  0.00           H
ATOM   3583  HE2 MET A 235      55.010  30.900  64.850  1.00  0.00           H
ATOM   3584  HE3 MET A 235      53.250  31.160  64.580  1.00  0.00           H
ATOM   3585  C   MET A 235      51.350  28.460  60.410  1.00  0.00           C
ATOM   3586  O   MET A 235      52.220  28.570  59.520  1.00  0.00           O
ATOM   3587  N   ALA A 236      50.700  27.310  60.560  1.00  0.00           N
ATOM   3588  HN  ALA A 236      50.020  27.070  61.240  1.00  0.00           H
ATOM   3589  CA  ALA A 236      51.060  26.210  59.700  1.00  0.00           C
ATOM   3590  HA  ALA A 236      52.100  26.280  59.420  1.00  0.00           H
ATOM   3591  CB  ALA A 236      50.960  24.950  60.570  1.00  0.00           C
ATOM   3592  HB1 ALA A 236      49.940  24.900  61.000  1.00  0.00           H
ATOM   3593  HB2 ALA A 236      51.740  25.060  61.350  1.00  0.00           H
ATOM   3594  HB3 ALA A 236      51.160  24.070  59.920  1.00  0.00           H
ATOM   3595  C   ALA A 236      50.150  26.070  58.440  1.00  0.00           C
ATOM   3596  O   ALA A 236      50.470  25.320  57.490  1.00  0.00           O
ATOM   3597  N   ASN A 237      49.090  26.740  58.350  1.00  0.00           N
ATOM   3598  HN  ASN A 237      48.710  27.230  59.130  1.00  0.00           H
ATOM   3599  CA  ASN A 237      48.110  26.700  57.270  1.00  0.00           C
ATOM   3600  HA  ASN A 237      48.500  26.070  56.490  1.00  0.00           H
ATOM   3601  CB  ASN A 237      46.690  26.110  57.670  1.00  0.00           C
ATOM   3602  HB1 ASN A 237      46.070  26.170  56.750  1.00  0.00           H
ATOM   3603  HB2 ASN A 237      46.100  26.740  58.380  1.00  0.00           H
ATOM   3604  CG  ASN A 237      46.710  24.620  58.080  1.00  0.00           C
ATOM   3605  OD1 ASN A 237      46.550  23.680  57.330  1.00  0.00           O
ATOM   3606  ND2 ASN A 237      46.960  24.430  59.360  1.00  0.00           N
ATOM   3607 1HD2 ASN A 237      46.860  23.480  59.680  1.00  0.00           H
ATOM   3608 2HD2 ASN A 237      47.090  25.210  59.970  1.00  0.00           H
ATOM   3609  C   ASN A 237      47.970  28.000  56.530  1.00  0.00           C
ATOM   3610  O   ASN A 237      46.950  28.290  55.870  1.00  0.00           O
ATOM   3611  N   GLY A 238      48.920  28.850  56.780  1.00  0.00           N
ATOM   3612  HN  GLY A 238      49.690  28.560  57.350  1.00  0.00           H
ATOM   3613  CA  GLY A 238      49.130  30.030  55.940  1.00  0.00           C
ATOM   3614  HA1 GLY A 238      49.210  29.640  54.940  1.00  0.00           H
ATOM   3615  HA2 GLY A 238      50.140  30.320  56.170  1.00  0.00           H
ATOM   3616  C   GLY A 238      48.210  31.200  56.170  1.00  0.00           C
ATOM   3617  O   GLY A 238      47.790  31.910  55.280  1.00  0.00           O
ATOM   3618  N   PHE A 239      47.920  31.450  57.390  1.00  0.00           N
ATOM   3619  HN  PHE A 239      48.480  30.990  58.090  1.00  0.00           H
ATOM   3620  CA  PHE A 239      47.150  32.700  57.750  1.00  0.00           C
ATOM   3621  HA  PHE A 239      46.950  33.290  56.870  1.00  0.00           H
ATOM   3622  CB  PHE A 239      45.820  32.390  58.570  1.00  0.00           C
ATOM   3623  HB1 PHE A 239      45.390  33.260  59.100  1.00  0.00           H
ATOM   3624  HB2 PHE A 239      46.140  31.580  59.260  1.00  0.00           H
ATOM   3625  CG  PHE A 239      44.780  31.860  57.630  1.00  0.00           C
ATOM   3626  CD1 PHE A 239      44.770  30.520  57.100  1.00  0.00           C
ATOM   3627  HD1 PHE A 239      45.610  29.920  57.420  1.00  0.00           H
ATOM   3628  CE1 PHE A 239      43.830  30.070  56.160  1.00  0.00           C
ATOM   3629  HE1 PHE A 239      44.000  29.110  55.700  1.00  0.00           H
ATOM   3630  CZ  PHE A 239      42.750  30.960  55.790  1.00  0.00           C
ATOM   3631  HZ  PHE A 239      42.110  30.760  54.940  1.00  0.00           H
ATOM   3632  CD2 PHE A 239      43.670  32.710  57.270  1.00  0.00           C
ATOM   3633  HD2 PHE A 239      43.650  33.740  57.590  1.00  0.00           H
ATOM   3634  CE2 PHE A 239      42.690  32.250  56.340  1.00  0.00           C
ATOM   3635  HE2 PHE A 239      41.880  32.880  56.010  1.00  0.00           H
ATOM   3636  C   PHE A 239      48.030  33.550  58.550  1.00  0.00           C
ATOM   3637  O   PHE A 239      48.920  33.120  59.280  1.00  0.00           O
ATOM   3638  N   SER A 240      47.920  34.890  58.450  1.00  0.00           N
ATOM   3639  HN  SER A 240      47.220  35.280  57.860  1.00  0.00           H
ATOM   3640  CA  SER A 240      48.450  35.800  59.490  1.00  0.00           C
ATOM   3641  HA  SER A 240      49.460  35.470  59.710  1.00  0.00           H
ATOM   3642  CB  SER A 240      48.620  37.270  58.990  1.00  0.00           C
ATOM   3643  HB1 SER A 240      47.600  37.570  58.660  1.00  0.00           H
ATOM   3644  HB2 SER A 240      49.260  37.270  58.090  1.00  0.00           H
ATOM   3645  OG  SER A 240      49.120  38.070  60.050  1.00  0.00           O
ATOM   3646  HG1 SER A 240      50.080  38.080  59.970  1.00  0.00           H
ATOM   3647  C   SER A 240      47.500  35.730  60.730  1.00  0.00           C
ATOM   3648  O   SER A 240      46.280  35.440  60.570  1.00  0.00           O
ATOM   3649  N   GLN A 241      48.020  36.000  61.880  1.00  0.00           N
ATOM   3650  HN  GLN A 241      48.970  36.310  61.860  1.00  0.00           H
ATOM   3651  CA  GLN A 241      47.440  35.930  63.200  1.00  0.00           C
ATOM   3652  HA  GLN A 241      46.940  34.980  63.320  1.00  0.00           H
ATOM   3653  CB  GLN A 241      48.630  35.860  64.190  1.00  0.00           C
ATOM   3654  HB1 GLN A 241      48.190  35.830  65.210  1.00  0.00           H
ATOM   3655  HB2 GLN A 241      49.320  36.730  64.080  1.00  0.00           H
ATOM   3656  CG  GLN A 241      49.430  34.510  64.140  1.00  0.00           C
ATOM   3657  HG1 GLN A 241      48.800  33.600  64.020  1.00  0.00           H
ATOM   3658  HG2 GLN A 241      50.000  34.510  65.090  1.00  0.00           H
ATOM   3659  CD  GLN A 241      50.420  34.450  62.960  1.00  0.00           C
ATOM   3660  OE1 GLN A 241      50.720  35.410  62.260  1.00  0.00           O
ATOM   3661  NE2 GLN A 241      50.990  33.270  62.670  1.00  0.00           N
ATOM   3662 1HE2 GLN A 241      51.800  33.240  62.090  1.00  0.00           H
ATOM   3663 2HE2 GLN A 241      50.770  32.470  63.230  1.00  0.00           H
ATOM   3664  C   GLN A 241      46.440  37.000  63.620  1.00  0.00           C
ATOM   3665  O   GLN A 241      46.430  38.160  63.160  1.00  0.00           O
ATOM   3666  N   VAL A 242      45.440  36.670  64.440  1.00  0.00           N
ATOM   3667  HN  VAL A 242      45.420  35.730  64.780  1.00  0.00           H
ATOM   3668  CA  VAL A 242      44.270  37.420  64.990  1.00  0.00           C
ATOM   3669  HA  VAL A 242      44.240  38.350  64.440  1.00  0.00           H
ATOM   3670  CB  VAL A 242      43.030  36.690  64.730  1.00  0.00           C
ATOM   3671  HB  VAL A 242      42.720  36.780  63.670  1.00  0.00           H
ATOM   3672  CG1 VAL A 242      43.040  35.170  64.910  1.00  0.00           C
ATOM   3673 1HG1 VAL A 242      42.060  34.660  64.790  1.00  0.00           H
ATOM   3674 2HG1 VAL A 242      43.410  34.900  65.920  1.00  0.00           H
ATOM   3675 3HG1 VAL A 242      43.840  34.760  64.250  1.00  0.00           H
ATOM   3676  CG2 VAL A 242      41.830  37.290  65.480  1.00  0.00           C
ATOM   3677 1HG2 VAL A 242      40.990  36.560  65.470  1.00  0.00           H
ATOM   3678 2HG2 VAL A 242      41.460  38.240  65.030  1.00  0.00           H
ATOM   3679 3HG2 VAL A 242      42.010  37.480  66.560  1.00  0.00           H
ATOM   3680  C   VAL A 242      44.550  37.760  66.420  1.00  0.00           C
ATOM   3681  O   VAL A 242      44.810  36.960  67.350  1.00  0.00           O
ATOM   3682  N   LYS A 243      44.320  39.080  66.780  1.00  0.00           N
ATOM   3683  HN  LYS A 243      44.200  39.810  66.110  1.00  0.00           H
ATOM   3684  CA  LYS A 243      44.000  39.520  68.140  1.00  0.00           C
ATOM   3685  HA  LYS A 243      44.120  38.790  68.930  1.00  0.00           H
ATOM   3686  CB  LYS A 243      44.970  40.720  68.560  1.00  0.00           C
ATOM   3687  HB1 LYS A 243      44.560  41.240  69.450  1.00  0.00           H
ATOM   3688  HB2 LYS A 243      44.960  41.410  67.690  1.00  0.00           H
ATOM   3689  CG  LYS A 243      46.310  40.210  68.760  1.00  0.00           C
ATOM   3690  HG1 LYS A 243      46.600  39.680  67.830  1.00  0.00           H
ATOM   3691  HG2 LYS A 243      46.430  39.450  69.560  1.00  0.00           H
ATOM   3692  CD  LYS A 243      47.350  41.360  68.970  1.00  0.00           C
ATOM   3693  HD1 LYS A 243      47.050  42.000  69.830  1.00  0.00           H
ATOM   3694  HD2 LYS A 243      47.380  41.900  68.000  1.00  0.00           H
ATOM   3695  CE  LYS A 243      48.770  40.800  69.330  1.00  0.00           C
ATOM   3696  HE1 LYS A 243      49.580  41.520  69.100  1.00  0.00           H
ATOM   3697  HE2 LYS A 243      49.050  39.940  68.680  1.00  0.00           H
ATOM   3698  NZ  LYS A 243      48.740  40.330  70.710  1.00  0.00           N
ATOM   3699  HZ1 LYS A 243      48.110  41.000  71.210  1.00  0.00           H
ATOM   3700  HZ2 LYS A 243      49.690  40.300  71.130  1.00  0.00           H
ATOM   3701  HZ3 LYS A 243      48.300  39.390  70.790  1.00  0.00           H
ATOM   3702  C   LYS A 243      42.590  40.060  68.260  1.00  0.00           C
ATOM   3703  O   LYS A 243      41.910  40.510  67.260  1.00  0.00           O
ATOM   3704  N   ALA A 244      42.010  40.000  69.490  1.00  0.00           N
ATOM   3705  HN  ALA A 244      42.520  39.530  70.210  1.00  0.00           H
ATOM   3706  CA  ALA A 244      40.800  40.580  69.780  1.00  0.00           C
ATOM   3707  HA  ALA A 244      40.120  40.210  69.020  1.00  0.00           H
ATOM   3708  CB  ALA A 244      40.240  39.940  71.110  1.00  0.00           C
ATOM   3709  HB1 ALA A 244      39.210  40.270  71.330  1.00  0.00           H
ATOM   3710  HB2 ALA A 244      40.750  40.310  72.030  1.00  0.00           H
ATOM   3711  HB3 ALA A 244      40.420  38.850  71.090  1.00  0.00           H
ATOM   3712  C   ALA A 244      40.880  42.130  69.670  1.00  0.00           C
ATOM   3713  O   ALA A 244      41.910  42.720  70.060  1.00  0.00           O
ATOM   3714  N   ASP A 245      39.760  42.750  69.240  1.00  0.00           N
ATOM   3715  HN  ASP A 245      38.920  42.240  69.140  1.00  0.00           H
ATOM   3716  CA  ASP A 245      39.600  44.160  68.970  1.00  0.00           C
ATOM   3717  HA  ASP A 245      40.170  44.660  69.740  1.00  0.00           H
ATOM   3718  CB  ASP A 245      40.160  44.600  67.580  1.00  0.00           C
ATOM   3719  HB1 ASP A 245      39.530  44.280  66.720  1.00  0.00           H
ATOM   3720  HB2 ASP A 245      41.160  44.130  67.580  1.00  0.00           H
ATOM   3721  CG  ASP A 245      40.470  46.050  67.320  1.00  0.00           C
ATOM   3722  OD1 ASP A 245      40.930  46.350  66.120  1.00  0.00           O
ATOM   3723  OD2 ASP A 245      40.260  46.930  68.210  1.00  0.00           O
ATOM   3724  C   ASP A 245      38.170  44.560  69.220  1.00  0.00           C
ATOM   3725  O   ASP A 245      37.200  43.840  69.310  1.00  0.00           O
ATOM   3726  N   LEU A 246      37.940  45.860  69.560  1.00  0.00           N
ATOM   3727  HN  LEU A 246      38.790  46.370  69.490  1.00  0.00           H
ATOM   3728  CA  LEU A 246      36.660  46.530  69.840  1.00  0.00           C
ATOM   3729  HA  LEU A 246      36.220  45.850  70.560  1.00  0.00           H
ATOM   3730  CB  LEU A 246      36.960  47.970  70.340  1.00  0.00           C
ATOM   3731  HB1 LEU A 246      36.220  48.760  70.120  1.00  0.00           H
ATOM   3732  HB2 LEU A 246      37.780  48.240  69.640  1.00  0.00           H
ATOM   3733  CG  LEU A 246      37.250  48.070  71.910  1.00  0.00           C
ATOM   3734  HG  LEU A 246      38.000  47.260  72.050  1.00  0.00           H
ATOM   3735  CD1 LEU A 246      37.870  49.420  72.290  1.00  0.00           C
ATOM   3736 1HD1 LEU A 246      38.670  49.630  71.540  1.00  0.00           H
ATOM   3737 2HD1 LEU A 246      38.390  49.210  73.250  1.00  0.00           H
ATOM   3738 3HD1 LEU A 246      37.100  50.220  72.300  1.00  0.00           H
ATOM   3739  CD2 LEU A 246      36.030  47.660  72.710  1.00  0.00           C
ATOM   3740 1HD2 LEU A 246      35.440  46.820  72.290  1.00  0.00           H
ATOM   3741 2HD2 LEU A 246      35.370  48.550  72.800  1.00  0.00           H
ATOM   3742 3HD2 LEU A 246      36.340  47.400  73.750  1.00  0.00           H
ATOM   3743  C   LEU A 246      35.740  46.490  68.710  1.00  0.00           C
ATOM   3744  O   LEU A 246      34.600  46.010  68.820  1.00  0.00           O
ATOM   3745  N   VAL A 247      36.220  46.830  67.450  1.00  0.00           N
ATOM   3746  HN  VAL A 247      37.090  47.290  67.310  1.00  0.00           H
ATOM   3747  CA  VAL A 247      35.460  46.620  66.260  1.00  0.00           C
ATOM   3748  HA  VAL A 247      34.550  47.200  66.360  1.00  0.00           H
ATOM   3749  CB  VAL A 247      36.130  47.240  65.070  1.00  0.00           C
ATOM   3750  HB  VAL A 247      36.460  48.260  65.380  1.00  0.00           H
ATOM   3751  CG1 VAL A 247      37.390  46.400  64.690  1.00  0.00           C
ATOM   3752 1HG1 VAL A 247      37.090  45.430  64.220  1.00  0.00           H
ATOM   3753 2HG1 VAL A 247      37.980  46.120  65.580  1.00  0.00           H
ATOM   3754 3HG1 VAL A 247      38.120  46.970  64.080  1.00  0.00           H
ATOM   3755  CG2 VAL A 247      35.130  47.380  63.880  1.00  0.00           C
ATOM   3756 1HG2 VAL A 247      34.200  47.810  64.320  1.00  0.00           H
ATOM   3757 2HG2 VAL A 247      35.050  46.350  63.460  1.00  0.00           H
ATOM   3758 3HG2 VAL A 247      35.610  48.010  63.110  1.00  0.00           H
ATOM   3759  C   VAL A 247      35.040  45.240  65.990  1.00  0.00           C
ATOM   3760  O   VAL A 247      33.880  45.000  65.640  1.00  0.00           O
ATOM   3761  N   LEU A 248      35.860  44.210  66.310  1.00  0.00           N
ATOM   3762  HN  LEU A 248      36.640  44.480  66.880  1.00  0.00           H
ATOM   3763  CA  LEU A 248      35.440  42.820  66.340  1.00  0.00           C
ATOM   3764  HA  LEU A 248      34.990  42.680  65.370  1.00  0.00           H
ATOM   3765  CB  LEU A 248      36.690  41.890  66.480  1.00  0.00           C
ATOM   3766  HB1 LEU A 248      36.430  40.830  66.700  1.00  0.00           H
ATOM   3767  HB2 LEU A 248      37.200  42.250  67.400  1.00  0.00           H
ATOM   3768  CG  LEU A 248      37.700  41.820  65.310  1.00  0.00           C
ATOM   3769  HG  LEU A 248      38.070  42.850  65.110  1.00  0.00           H
ATOM   3770  CD1 LEU A 248      38.890  41.070  65.790  1.00  0.00           C
ATOM   3771 1HD1 LEU A 248      39.410  41.600  66.620  1.00  0.00           H
ATOM   3772 2HD1 LEU A 248      39.690  41.070  65.020  1.00  0.00           H
ATOM   3773 3HD1 LEU A 248      38.620  40.040  66.120  1.00  0.00           H
ATOM   3774  CD2 LEU A 248      37.060  41.090  64.100  1.00  0.00           C
ATOM   3775 1HD2 LEU A 248      37.140  39.990  64.210  1.00  0.00           H
ATOM   3776 2HD2 LEU A 248      37.680  41.360  63.210  1.00  0.00           H
ATOM   3777 3HD2 LEU A 248      36.040  41.500  63.930  1.00  0.00           H
ATOM   3778  C   LEU A 248      34.400  42.470  67.320  1.00  0.00           C
ATOM   3779  O   LEU A 248      33.510  41.660  67.010  1.00  0.00           O
ATOM   3780  N   ASP A 249      34.510  43.020  68.570  1.00  0.00           N
ATOM   3781  HN  ASP A 249      35.240  43.630  68.880  1.00  0.00           H
ATOM   3782  CA  ASP A 249      33.570  42.820  69.610  1.00  0.00           C
ATOM   3783  HA  ASP A 249      33.490  41.740  69.610  1.00  0.00           H
ATOM   3784  CB  ASP A 249      34.230  43.500  70.870  1.00  0.00           C
ATOM   3785  HB1 ASP A 249      34.460  44.570  70.670  1.00  0.00           H
ATOM   3786  HB2 ASP A 249      35.110  42.930  71.240  1.00  0.00           H
ATOM   3787  CG  ASP A 249      33.310  43.400  72.060  1.00  0.00           C
ATOM   3788  OD1 ASP A 249      32.670  42.360  72.170  1.00  0.00           O
ATOM   3789  OD2 ASP A 249      33.260  44.390  72.900  1.00  0.00           O
ATOM   3790  C   ASP A 249      32.120  43.380  69.360  1.00  0.00           C
ATOM   3791  O   ASP A 249      31.140  42.660  69.510  1.00  0.00           O
ATOM   3792  N   ALA A 250      32.130  44.550  68.770  1.00  0.00           N
ATOM   3793  HN  ALA A 250      32.910  45.160  68.820  1.00  0.00           H
ATOM   3794  CA  ALA A 250      30.890  45.090  68.200  1.00  0.00           C
ATOM   3795  HA  ALA A 250      30.180  45.080  69.010  1.00  0.00           H
ATOM   3796  CB  ALA A 250      31.140  46.510  67.800  1.00  0.00           C
ATOM   3797  HB1 ALA A 250      31.780  46.940  68.590  1.00  0.00           H
ATOM   3798  HB2 ALA A 250      30.110  46.940  67.780  1.00  0.00           H
ATOM   3799  HB3 ALA A 250      31.610  46.620  66.800  1.00  0.00           H
ATOM   3800  C   ALA A 250      30.220  44.180  67.120  1.00  0.00           C
ATOM   3801  O   ALA A 250      28.980  43.930  67.130  1.00  0.00           O
ATOM   3802  N   LEU A 251      31.070  43.700  66.190  1.00  0.00           N
ATOM   3803  HN  LEU A 251      32.060  43.680  66.320  1.00  0.00           H
ATOM   3804  CA  LEU A 251      30.670  42.790  65.130  1.00  0.00           C
ATOM   3805  HA  LEU A 251      29.800  43.140  64.590  1.00  0.00           H
ATOM   3806  CB  LEU A 251      31.770  42.550  64.040  1.00  0.00           C
ATOM   3807  HB1 LEU A 251      31.390  41.710  63.420  1.00  0.00           H
ATOM   3808  HB2 LEU A 251      32.730  42.190  64.460  1.00  0.00           H
ATOM   3809  CG  LEU A 251      32.020  43.760  63.140  1.00  0.00           C
ATOM   3810  HG  LEU A 251      32.210  44.680  63.730  1.00  0.00           H
ATOM   3811  CD1 LEU A 251      33.340  43.670  62.300  1.00  0.00           C
ATOM   3812 1HD1 LEU A 251      33.550  42.660  61.880  1.00  0.00           H
ATOM   3813 2HD1 LEU A 251      34.210  43.900  62.950  1.00  0.00           H
ATOM   3814 3HD1 LEU A 251      33.240  44.420  61.480  1.00  0.00           H
ATOM   3815  CD2 LEU A 251      30.890  44.030  62.210  1.00  0.00           C
ATOM   3816 1HD2 LEU A 251      31.150  45.000  61.730  1.00  0.00           H
ATOM   3817 2HD2 LEU A 251      29.910  44.230  62.700  1.00  0.00           H
ATOM   3818 3HD2 LEU A 251      30.760  43.230  61.450  1.00  0.00           H
ATOM   3819  C   LEU A 251      30.130  41.440  65.640  1.00  0.00           C
ATOM   3820  O   LEU A 251      29.180  40.910  65.030  1.00  0.00           O
ATOM   3821  N   ALA A 252      30.680  40.860  66.660  1.00  0.00           N
ATOM   3822  HN  ALA A 252      31.560  41.180  67.020  1.00  0.00           H
ATOM   3823  CA  ALA A 252      30.100  39.740  67.340  1.00  0.00           C
ATOM   3824  HA  ALA A 252      29.960  38.990  66.580  1.00  0.00           H
ATOM   3825  CB  ALA A 252      31.040  39.090  68.370  1.00  0.00           C
ATOM   3826  HB1 ALA A 252      30.600  38.180  68.840  1.00  0.00           H
ATOM   3827  HB2 ALA A 252      31.440  39.880  69.040  1.00  0.00           H
ATOM   3828  HB3 ALA A 252      31.990  38.780  67.890  1.00  0.00           H
ATOM   3829  C   ALA A 252      28.750  40.030  67.980  1.00  0.00           C
ATOM   3830  O   ALA A 252      27.770  39.290  67.840  1.00  0.00           O
ATOM   3831  N   SER A 253      28.740  41.120  68.700  1.00  0.00           N
ATOM   3832  HN  SER A 253      29.510  41.750  68.780  1.00  0.00           H
ATOM   3833  CA  SER A 253      27.480  41.460  69.390  1.00  0.00           C
ATOM   3834  HA  SER A 253      27.190  40.620  69.990  1.00  0.00           H
ATOM   3835  CB  SER A 253      27.900  42.660  70.260  1.00  0.00           C
ATOM   3836  HB1 SER A 253      28.620  43.350  69.760  1.00  0.00           H
ATOM   3837  HB2 SER A 253      28.460  42.100  71.050  1.00  0.00           H
ATOM   3838  OG  SER A 253      26.840  43.350  71.000  1.00  0.00           O
ATOM   3839  HG1 SER A 253      27.100  44.270  70.930  1.00  0.00           H
ATOM   3840  C   SER A 253      26.280  41.790  68.420  1.00  0.00           C
ATOM   3841  O   SER A 253      25.170  41.230  68.500  1.00  0.00           O
ATOM   3842  N   MET A 254      26.560  42.630  67.400  1.00  0.00           N
ATOM   3843  HN  MET A 254      27.470  43.020  67.320  1.00  0.00           H
ATOM   3844  CA  MET A 254      25.540  43.020  66.420  1.00  0.00           C
ATOM   3845  HA  MET A 254      24.660  43.380  66.920  1.00  0.00           H
ATOM   3846  CB  MET A 254      26.160  44.170  65.580  1.00  0.00           C
ATOM   3847  HB1 MET A 254      25.480  44.370  64.720  1.00  0.00           H
ATOM   3848  HB2 MET A 254      27.160  43.770  65.310  1.00  0.00           H
ATOM   3849  CG  MET A 254      26.330  45.440  66.380  1.00  0.00           C
ATOM   3850  HG1 MET A 254      26.930  46.160  65.780  1.00  0.00           H
ATOM   3851  HG2 MET A 254      27.010  45.210  67.230  1.00  0.00           H
ATOM   3852  SD  MET A 254      24.810  46.220  67.050  1.00  0.00           S
ATOM   3853  CE  MET A 254      24.750  45.380  68.660  1.00  0.00           C
ATOM   3854  HE1 MET A 254      25.800  45.140  68.950  1.00  0.00           H
ATOM   3855  HE2 MET A 254      24.130  44.460  68.710  1.00  0.00           H
ATOM   3856  HE3 MET A 254      24.260  46.100  69.350  1.00  0.00           H
ATOM   3857  C   MET A 254      25.040  41.870  65.560  1.00  0.00           C
ATOM   3858  O   MET A 254      23.840  41.840  65.210  1.00  0.00           O
ATOM   3859  N   THR A 255      25.900  40.950  65.270  1.00  0.00           N
ATOM   3860  HN  THR A 255      26.830  40.990  65.640  1.00  0.00           H
ATOM   3861  CA  THR A 255      25.590  39.840  64.460  1.00  0.00           C
ATOM   3862  HA  THR A 255      24.780  40.180  63.830  1.00  0.00           H
ATOM   3863  CB  THR A 255      26.610  39.340  63.500  1.00  0.00           C
ATOM   3864  HB  THR A 255      26.170  38.520  62.890  1.00  0.00           H
ATOM   3865  OG1 THR A 255      27.780  38.700  64.100  1.00  0.00           O
ATOM   3866  HG1 THR A 255      28.280  39.420  64.510  1.00  0.00           H
ATOM   3867  CG2 THR A 255      26.990  40.380  62.500  1.00  0.00           C
ATOM   3868 1HG2 THR A 255      26.210  40.290  61.720  1.00  0.00           H
ATOM   3869 2HG2 THR A 255      27.950  40.140  61.990  1.00  0.00           H
ATOM   3870 3HG2 THR A 255      27.020  41.400  62.950  1.00  0.00           H
ATOM   3871  C   THR A 255      24.930  38.730  65.240  1.00  0.00           C
ATOM   3872  O   THR A 255      24.150  37.870  64.780  1.00  0.00           O
ATOM   3873  N   GLY A 256      25.240  38.650  66.540  1.00  0.00           N
ATOM   3874  HN  GLY A 256      25.910  39.270  66.930  1.00  0.00           H
ATOM   3875  CA  GLY A 256      24.890  37.520  67.360  1.00  0.00           C
ATOM   3876  HA1 GLY A 256      23.860  37.270  67.160  1.00  0.00           H
ATOM   3877  HA2 GLY A 256      25.010  37.820  68.390  1.00  0.00           H
ATOM   3878  C   GLY A 256      25.850  36.340  67.220  1.00  0.00           C
ATOM   3879  O   GLY A 256      25.400  35.260  67.560  1.00  0.00           O
ATOM   3880  N   VAL A 257      27.080  36.330  66.690  1.00  0.00           N
ATOM   3881  HN  VAL A 257      27.420  37.250  66.490  1.00  0.00           H
ATOM   3882  CA  VAL A 257      27.880  35.210  66.270  1.00  0.00           C
ATOM   3883  HA  VAL A 257      27.390  34.330  66.640  1.00  0.00           H
ATOM   3884  CB  VAL A 257      27.800  34.990  64.750  1.00  0.00           C
ATOM   3885  HB  VAL A 257      28.160  35.930  64.290  1.00  0.00           H
ATOM   3886  CG1 VAL A 257      28.670  33.780  64.220  1.00  0.00           C
ATOM   3887 1HG1 VAL A 257      29.740  34.060  64.330  1.00  0.00           H
ATOM   3888 2HG1 VAL A 257      28.510  33.570  63.140  1.00  0.00           H
ATOM   3889 3HG1 VAL A 257      28.480  32.800  64.710  1.00  0.00           H
ATOM   3890  CG2 VAL A 257      26.290  34.720  64.220  1.00  0.00           C
ATOM   3891 1HG2 VAL A 257      25.780  35.690  64.400  1.00  0.00           H
ATOM   3892 2HG2 VAL A 257      25.770  33.890  64.740  1.00  0.00           H
ATOM   3893 3HG2 VAL A 257      26.320  34.550  63.120  1.00  0.00           H
ATOM   3894  C   VAL A 257      29.350  35.310  66.730  1.00  0.00           C
ATOM   3895  O   VAL A 257      30.160  36.220  66.400  1.00  0.00           O
ATOM   3896  N   SER A 258      29.840  34.320  67.490  1.00  0.00           N
ATOM   3897  HN  SER A 258      29.210  33.580  67.700  1.00  0.00           H
ATOM   3898  CA  SER A 258      31.210  34.310  68.080  1.00  0.00           C
ATOM   3899  HA  SER A 258      31.430  35.280  68.490  1.00  0.00           H
ATOM   3900  CB  SER A 258      31.240  33.240  69.190  1.00  0.00           C
ATOM   3901  HB1 SER A 258      31.100  32.260  68.680  1.00  0.00           H
ATOM   3902  HB2 SER A 258      30.450  33.510  69.920  1.00  0.00           H
ATOM   3903  OG  SER A 258      32.390  33.240  69.980  1.00  0.00           O
ATOM   3904  HG1 SER A 258      32.350  34.080  70.460  1.00  0.00           H
ATOM   3905  C   SER A 258      32.360  34.100  67.140  1.00  0.00           C
ATOM   3906  O   SER A 258      32.280  33.350  66.160  1.00  0.00           O
ATOM   3907  N   ILE A 259      33.440  34.790  67.320  1.00  0.00           N
ATOM   3908  HN  ILE A 259      33.530  35.340  68.150  1.00  0.00           H
ATOM   3909  CA  ILE A 259      34.640  34.610  66.490  1.00  0.00           C
ATOM   3910  HA  ILE A 259      34.240  34.780  65.500  1.00  0.00           H
ATOM   3911  CB  ILE A 259      35.740  35.640  66.700  1.00  0.00           C
ATOM   3912  HB  ILE A 259      35.180  36.600  66.610  1.00  0.00           H
ATOM   3913  CG2 ILE A 259      36.090  35.590  68.300  1.00  0.00           C
ATOM   3914 1HG2 ILE A 259      36.890  36.350  68.410  1.00  0.00           H
ATOM   3915 2HG2 ILE A 259      36.460  34.580  68.560  1.00  0.00           H
ATOM   3916 3HG2 ILE A 259      35.300  35.900  69.020  1.00  0.00           H
ATOM   3917  CG1 ILE A 259      36.940  35.640  65.730  1.00  0.00           C
ATOM   3918 1HG1 ILE A 259      36.660  35.400  64.680  1.00  0.00           H
ATOM   3919 2HG1 ILE A 259      37.630  34.790  65.900  1.00  0.00           H
ATOM   3920  CD  ILE A 259      37.810  36.950  65.710  1.00  0.00           C
ATOM   3921  HD1 ILE A 259      38.500  36.950  66.570  1.00  0.00           H
ATOM   3922  HD2 ILE A 259      37.060  37.770  65.720  1.00  0.00           H
ATOM   3923  HD3 ILE A 259      38.380  36.930  64.760  1.00  0.00           H
ATOM   3924  C   ILE A 259      35.220  33.220  66.520  1.00  0.00           C
ATOM   3925  O   ILE A 259      35.600  32.660  65.450  1.00  0.00           O
ATOM   3926  N   GLU A 260      35.190  32.560  67.710  1.00  0.00           N
ATOM   3927  HN  GLU A 260      34.740  33.030  68.470  1.00  0.00           H
ATOM   3928  CA  GLU A 260      35.730  31.190  67.960  1.00  0.00           C
ATOM   3929  HA  GLU A 260      36.780  31.340  67.740  1.00  0.00           H
ATOM   3930  CB  GLU A 260      35.540  30.590  69.400  1.00  0.00           C
ATOM   3931  HB1 GLU A 260      36.090  29.620  69.360  1.00  0.00           H
ATOM   3932  HB2 GLU A 260      34.460  30.430  69.630  1.00  0.00           H
ATOM   3933  CG  GLU A 260      36.130  31.600  70.440  1.00  0.00           C
ATOM   3934  HG1 GLU A 260      35.600  32.580  70.390  1.00  0.00           H
ATOM   3935  HG2 GLU A 260      37.150  31.910  70.120  1.00  0.00           H
ATOM   3936  CD  GLU A 260      36.050  31.050  71.790  1.00  0.00           C
ATOM   3937  OE1 GLU A 260      35.090  31.460  72.470  1.00  0.00           O
ATOM   3938  OE2 GLU A 260      36.890  30.250  72.270  1.00  0.00           O
ATOM   3939  C   GLU A 260      35.130  30.290  66.930  1.00  0.00           C
ATOM   3940  O   GLU A 260      35.840  29.530  66.280  1.00  0.00           O
ATOM   3941  N   THR A 261      33.750  30.390  66.680  1.00  0.00           N
ATOM   3942  HN  THR A 261      33.330  31.080  67.260  1.00  0.00           H
ATOM   3943  CA  THR A 261      32.900  29.640  65.690  1.00  0.00           C
ATOM   3944  HA  THR A 261      32.990  28.580  65.870  1.00  0.00           H
ATOM   3945  CB  THR A 261      31.350  29.850  65.790  1.00  0.00           C
ATOM   3946  HB  THR A 261      30.890  29.550  64.820  1.00  0.00           H
ATOM   3947  OG1 THR A 261      30.950  31.200  66.070  1.00  0.00           O
ATOM   3948  HG1 THR A 261      31.620  31.870  65.910  1.00  0.00           H
ATOM   3949  CG2 THR A 261      30.750  28.860  66.840  1.00  0.00           C
ATOM   3950 1HG2 THR A 261      29.690  29.180  66.860  1.00  0.00           H
ATOM   3951 2HG2 THR A 261      31.260  28.990  67.810  1.00  0.00           H
ATOM   3952 3HG2 THR A 261      31.020  27.840  66.470  1.00  0.00           H
ATOM   3953  C   THR A 261      33.270  29.840  64.240  1.00  0.00           C
ATOM   3954  O   THR A 261      33.590  28.900  63.590  1.00  0.00           O
ATOM   3955  N   LEU A 262      33.480  31.090  63.850  1.00  0.00           N
ATOM   3956  HN  LEU A 262      33.250  31.770  64.550  1.00  0.00           H
ATOM   3957  CA  LEU A 262      33.950  31.510  62.630  1.00  0.00           C
ATOM   3958  HA  LEU A 262      33.490  30.990  61.800  1.00  0.00           H
ATOM   3959  CB  LEU A 262      33.780  33.040  62.360  1.00  0.00           C
ATOM   3960  HB1 LEU A 262      34.220  33.180  61.350  1.00  0.00           H
ATOM   3961  HB2 LEU A 262      34.430  33.650  63.020  1.00  0.00           H
ATOM   3962  CG  LEU A 262      32.310  33.510  62.430  1.00  0.00           C
ATOM   3963  HG  LEU A 262      31.990  33.440  63.490  1.00  0.00           H
ATOM   3964  CD1 LEU A 262      32.250  34.990  62.070  1.00  0.00           C
ATOM   3965 1HD1 LEU A 262      31.300  35.480  61.780  1.00  0.00           H
ATOM   3966 2HD1 LEU A 262      32.710  35.300  61.110  1.00  0.00           H
ATOM   3967 3HD1 LEU A 262      32.680  35.660  62.850  1.00  0.00           H
ATOM   3968  CD2 LEU A 262      31.550  32.610  61.420  1.00  0.00           C
ATOM   3969 1HD2 LEU A 262      32.030  32.580  60.410  1.00  0.00           H
ATOM   3970 2HD2 LEU A 262      30.580  33.120  61.210  1.00  0.00           H
ATOM   3971 3HD2 LEU A 262      31.280  31.590  61.760  1.00  0.00           H
ATOM   3972  C   LEU A 262      35.400  31.000  62.250  1.00  0.00           C
ATOM   3973  O   LEU A 262      35.720  30.760  61.110  1.00  0.00           O
ATOM   3974  N   LEU A 263      36.280  31.100  63.270  1.00  0.00           N
ATOM   3975  HN  LEU A 263      35.980  31.390  64.180  1.00  0.00           H
ATOM   3976  CA  LEU A 263      37.670  30.520  63.250  1.00  0.00           C
ATOM   3977  HA  LEU A 263      37.980  30.980  62.330  1.00  0.00           H
ATOM   3978  CB  LEU A 263      38.470  31.040  64.390  1.00  0.00           C
ATOM   3979  HB1 LEU A 263      39.400  30.440  64.290  1.00  0.00           H
ATOM   3980  HB2 LEU A 263      37.980  30.640  65.310  1.00  0.00           H
ATOM   3981  CG  LEU A 263      38.770  32.530  64.490  1.00  0.00           C
ATOM   3982  HG  LEU A 263      37.870  33.170  64.440  1.00  0.00           H
ATOM   3983  CD1 LEU A 263      39.430  32.790  65.900  1.00  0.00           C
ATOM   3984 1HD1 LEU A 263      38.860  32.310  66.730  1.00  0.00           H
ATOM   3985 2HD1 LEU A 263      39.790  33.830  66.070  1.00  0.00           H
ATOM   3986 3HD1 LEU A 263      40.330  32.160  65.760  1.00  0.00           H
ATOM   3987  CD2 LEU A 263      39.750  33.010  63.360  1.00  0.00           C
ATOM   3988 1HD2 LEU A 263      40.600  32.300  63.350  1.00  0.00           H
ATOM   3989 2HD2 LEU A 263      40.180  34.000  63.650  1.00  0.00           H
ATOM   3990 3HD2 LEU A 263      39.430  33.140  62.310  1.00  0.00           H
ATOM   3991  C   LEU A 263      37.690  28.970  63.040  1.00  0.00           C
ATOM   3992  O   LEU A 263      38.470  28.450  62.210  1.00  0.00           O
ATOM   3993  N   ALA A 264      36.700  28.290  63.660  1.00  0.00           N
ATOM   3994  HN  ALA A 264      36.190  28.720  64.400  1.00  0.00           H
ATOM   3995  CA  ALA A 264      36.490  26.890  63.360  1.00  0.00           C
ATOM   3996  HA  ALA A 264      37.470  26.450  63.290  1.00  0.00           H
ATOM   3997  CB  ALA A 264      35.710  26.150  64.450  1.00  0.00           C
ATOM   3998  HB1 ALA A 264      36.080  26.190  65.500  1.00  0.00           H
ATOM   3999  HB2 ALA A 264      35.670  25.070  64.230  1.00  0.00           H
ATOM   4000  HB3 ALA A 264      34.670  26.520  64.500  1.00  0.00           H
ATOM   4001  C   ALA A 264      35.920  26.630  62.000  1.00  0.00           C
ATOM   4002  O   ALA A 264      36.260  25.610  61.340  1.00  0.00           O
ATOM   4003  N   ALA A 265      35.120  27.580  61.460  1.00  0.00           N
ATOM   4004  HN  ALA A 265      34.700  28.290  62.030  1.00  0.00           H
ATOM   4005  CA  ALA A 265      34.730  27.580  60.100  1.00  0.00           C
ATOM   4006  HA  ALA A 265      34.250  26.640  59.860  1.00  0.00           H
ATOM   4007  CB  ALA A 265      33.790  28.760  59.810  1.00  0.00           C
ATOM   4008  HB1 ALA A 265      32.880  28.730  60.450  1.00  0.00           H
ATOM   4009  HB2 ALA A 265      33.360  28.520  58.820  1.00  0.00           H
ATOM   4010  HB3 ALA A 265      34.120  29.820  59.810  1.00  0.00           H
ATOM   4011  C   ALA A 265      35.830  27.570  59.060  1.00  0.00           C
ATOM   4012  O   ALA A 265      35.600  27.040  57.950  1.00  0.00           O
ATOM   4013  N   ILE A 266      36.940  28.160  59.310  1.00  0.00           N
ATOM   4014  HN  ILE A 266      37.080  28.590  60.190  1.00  0.00           H
ATOM   4015  CA  ILE A 266      38.110  28.280  58.490  1.00  0.00           C
ATOM   4016  HA  ILE A 266      37.700  28.470  57.510  1.00  0.00           H
ATOM   4017  CB  ILE A 266      38.970  29.460  58.940  1.00  0.00           C
ATOM   4018  HB  ILE A 266      39.190  29.370  60.030  1.00  0.00           H
ATOM   4019  CG2 ILE A 266      40.280  29.380  58.120  1.00  0.00           C
ATOM   4020 1HG2 ILE A 266      40.840  28.430  58.260  1.00  0.00           H
ATOM   4021 2HG2 ILE A 266      40.980  30.170  58.470  1.00  0.00           H
ATOM   4022 3HG2 ILE A 266      40.190  29.500  57.020  1.00  0.00           H
ATOM   4023  CG1 ILE A 266      38.260  30.810  58.710  1.00  0.00           C
ATOM   4024 1HG1 ILE A 266      37.410  30.940  59.400  1.00  0.00           H
ATOM   4025 2HG1 ILE A 266      37.710  30.720  57.750  1.00  0.00           H
ATOM   4026  CD  ILE A 266      39.090  32.140  58.800  1.00  0.00           C
ATOM   4027  HD1 ILE A 266      38.360  32.980  58.780  1.00  0.00           H
ATOM   4028  HD2 ILE A 266      39.710  32.260  57.890  1.00  0.00           H
ATOM   4029  HD3 ILE A 266      39.670  32.170  59.740  1.00  0.00           H
ATOM   4030  C   ILE A 266      38.810  27.000  58.280  1.00  0.00           C
ATOM   4031  O   ILE A 266      39.250  26.640  57.190  1.00  0.00           O
ATOM   4032  N   LYS A 267      38.930  26.170  59.300  1.00  0.00           N
ATOM   4033  HN  LYS A 267      38.520  26.500  60.150  1.00  0.00           H
ATOM   4034  CA  LYS A 267      39.440  24.830  59.270  1.00  0.00           C
ATOM   4035  HA  LYS A 267      40.420  24.970  58.840  1.00  0.00           H
ATOM   4036  CB  LYS A 267      39.440  24.340  60.740  1.00  0.00           C
ATOM   4037  HB1 LYS A 267      39.750  23.280  60.830  1.00  0.00           H
ATOM   4038  HB2 LYS A 267      38.480  24.490  61.270  1.00  0.00           H
ATOM   4039  CG  LYS A 267      40.580  25.090  61.480  1.00  0.00           C
ATOM   4040  HG1 LYS A 267      40.560  26.130  61.090  1.00  0.00           H
ATOM   4041  HG2 LYS A 267      41.540  24.570  61.250  1.00  0.00           H
ATOM   4042  CD  LYS A 267      40.450  25.010  63.060  1.00  0.00           C
ATOM   4043  HD1 LYS A 267      39.480  25.480  63.310  1.00  0.00           H
ATOM   4044  HD2 LYS A 267      41.210  25.620  63.580  1.00  0.00           H
ATOM   4045  CE  LYS A 267      40.420  23.640  63.680  1.00  0.00           C
ATOM   4046  HE1 LYS A 267      39.730  22.910  63.200  1.00  0.00           H
ATOM   4047  HE2 LYS A 267      40.090  23.780  64.730  1.00  0.00           H
ATOM   4048  NZ  LYS A 267      41.690  23.030  63.660  1.00  0.00           N
ATOM   4049  HZ1 LYS A 267      41.980  22.650  62.740  1.00  0.00           H
ATOM   4050  HZ2 LYS A 267      41.580  22.140  64.180  1.00  0.00           H
ATOM   4051  HZ3 LYS A 267      42.400  23.570  64.190  1.00  0.00           H
ATOM   4052  C   LYS A 267      38.700  23.850  58.370  1.00  0.00           C
ATOM   4053  O   LYS A 267      39.260  23.050  57.690  1.00  0.00           O
ATOM   4054  N   ARG A 268      37.410  23.990  58.300  1.00  0.00           N
ATOM   4055  HN  ARG A 268      36.970  24.630  58.930  1.00  0.00           H
ATOM   4056  CA  ARG A 268      36.530  23.300  57.430  1.00  0.00           C
ATOM   4057  HA  ARG A 268      36.640  22.230  57.490  1.00  0.00           H
ATOM   4058  CB  ARG A 268      35.080  23.620  57.810  1.00  0.00           C
ATOM   4059  HB1 ARG A 268      35.010  24.610  58.300  1.00  0.00           H
ATOM   4060  HB2 ARG A 268      34.770  22.920  58.630  1.00  0.00           H
ATOM   4061  CG  ARG A 268      33.960  23.430  56.770  1.00  0.00           C
ATOM   4062  HG1 ARG A 268      33.890  22.380  56.410  1.00  0.00           H
ATOM   4063  HG2 ARG A 268      34.130  24.100  55.900  1.00  0.00           H
ATOM   4064  CD  ARG A 268      32.510  23.480  57.360  1.00  0.00           C
ATOM   4065  HD1 ARG A 268      32.470  24.400  57.990  1.00  0.00           H
ATOM   4066  HD2 ARG A 268      32.250  22.600  57.990  1.00  0.00           H
ATOM   4067  NE  ARG A 268      31.490  23.470  56.190  1.00  0.00           N
ATOM   4068  HE  ARG A 268      31.650  23.060  55.300  1.00  0.00           H
ATOM   4069  CZ  ARG A 268      30.220  23.730  56.360  1.00  0.00           C
ATOM   4070  NH1 ARG A 268      29.760  24.250  57.550  1.00  0.00           N
ATOM   4071 1HH1 ARG A 268      30.300  24.160  58.380  1.00  0.00           H
ATOM   4072 2HH1 ARG A 268      28.800  24.510  57.670  1.00  0.00           H
ATOM   4073  NH2 ARG A 268      29.400  23.550  55.310  1.00  0.00           N
ATOM   4074 1HH2 ARG A 268      29.790  23.140  54.490  1.00  0.00           H
ATOM   4075 2HH2 ARG A 268      28.420  23.750  55.380  1.00  0.00           H
ATOM   4076  C   ARG A 268      36.650  23.620  55.950  1.00  0.00           C
ATOM   4077  O   ARG A 268      36.700  22.750  55.140  1.00  0.00           O
ATOM   4078  N   LEU A 269      36.790  24.950  55.740  1.00  0.00           N
ATOM   4079  HN  LEU A 269      36.840  25.540  56.540  1.00  0.00           H
ATOM   4080  CA  LEU A 269      36.960  25.560  54.440  1.00  0.00           C
ATOM   4081  HA  LEU A 269      36.290  25.050  53.760  1.00  0.00           H
ATOM   4082  CB  LEU A 269      36.650  27.100  54.420  1.00  0.00           C
ATOM   4083  HB1 LEU A 269      36.980  27.650  53.510  1.00  0.00           H
ATOM   4084  HB2 LEU A 269      37.210  27.530  55.270  1.00  0.00           H
ATOM   4085  CG  LEU A 269      35.180  27.370  54.720  1.00  0.00           C
ATOM   4086  HG  LEU A 269      34.860  26.850  55.650  1.00  0.00           H
ATOM   4087  CD1 LEU A 269      35.120  28.860  55.040  1.00  0.00           C
ATOM   4088 1HD1 LEU A 269      35.470  29.560  54.260  1.00  0.00           H
ATOM   4089 2HD1 LEU A 269      35.760  28.880  55.950  1.00  0.00           H
ATOM   4090 3HD1 LEU A 269      34.080  29.080  55.360  1.00  0.00           H
ATOM   4091  CD2 LEU A 269      34.290  27.110  53.520  1.00  0.00           C
ATOM   4092 1HD2 LEU A 269      33.320  27.660  53.610  1.00  0.00           H
ATOM   4093 2HD2 LEU A 269      34.140  26.020  53.450  1.00  0.00           H
ATOM   4094 3HD2 LEU A 269      34.830  27.460  52.620  1.00  0.00           H
ATOM   4095  C   LEU A 269      38.400  25.380  53.810  1.00  0.00           C
ATOM   4096  O   LEU A 269      38.660  25.630  52.630  1.00  0.00           O
ATOM   4097  N   TYR A 270      39.390  25.010  54.680  1.00  0.00           N
ATOM   4098  HN  TYR A 270      39.200  24.980  55.650  1.00  0.00           H
ATOM   4099  CA  TYR A 270      40.790  24.790  54.160  1.00  0.00           C
ATOM   4100  HA  TYR A 270      41.050  25.610  53.510  1.00  0.00           H
ATOM   4101  CB  TYR A 270      41.730  24.590  55.350  1.00  0.00           C
ATOM   4102  HB1 TYR A 270      41.620  23.620  55.880  1.00  0.00           H
ATOM   4103  HB2 TYR A 270      41.520  25.400  56.090  1.00  0.00           H
ATOM   4104  CG  TYR A 270      43.160  24.760  54.810  1.00  0.00           C
ATOM   4105  CD1 TYR A 270      43.650  26.060  54.630  1.00  0.00           C
ATOM   4106  HD1 TYR A 270      43.140  26.980  54.850  1.00  0.00           H
ATOM   4107  CE1 TYR A 270      44.990  26.200  54.260  1.00  0.00           C
ATOM   4108  HE1 TYR A 270      45.410  27.180  54.110  1.00  0.00           H
ATOM   4109  CZ  TYR A 270      45.850  25.060  54.130  1.00  0.00           C
ATOM   4110  OH  TYR A 270      47.240  25.200  53.910  1.00  0.00           O
ATOM   4111  HH  TYR A 270      47.680  24.670  54.580  1.00  0.00           H
ATOM   4112  CD2 TYR A 270      44.000  23.650  54.720  1.00  0.00           C
ATOM   4113  HD2 TYR A 270      43.710  22.660  55.000  1.00  0.00           H
ATOM   4114  CE2 TYR A 270      45.340  23.780  54.240  1.00  0.00           C
ATOM   4115  HE2 TYR A 270      45.930  22.900  54.030  1.00  0.00           H
ATOM   4116  C   TYR A 270      40.790  23.610  53.160  1.00  0.00           C
ATOM   4117  O   TYR A 270      41.480  23.580  52.160  1.00  0.00           O
ATOM   4118  N   MET A 271      39.960  22.610  53.420  1.00  0.00           N
ATOM   4119  HN  MET A 271      39.520  22.560  54.310  1.00  0.00           H
ATOM   4120  CA  MET A 271      39.840  21.390  52.630  1.00  0.00           C
ATOM   4121  HA  MET A 271      40.780  21.090  52.200  1.00  0.00           H
ATOM   4122  CB  MET A 271      39.100  20.170  53.370  1.00  0.00           C
ATOM   4123  HB1 MET A 271      39.010  19.370  52.600  1.00  0.00           H
ATOM   4124  HB2 MET A 271      38.120  20.560  53.710  1.00  0.00           H
ATOM   4125  CG  MET A 271      39.810  19.750  54.740  1.00  0.00           C
ATOM   4126  HG1 MET A 271      39.950  20.700  55.310  1.00  0.00           H
ATOM   4127  HG2 MET A 271      40.800  19.440  54.340  1.00  0.00           H
ATOM   4128  SD  MET A 271      38.810  18.620  55.780  1.00  0.00           S
ATOM   4129  CE  MET A 271      37.440  19.770  56.190  1.00  0.00           C
ATOM   4130  HE1 MET A 271      37.110  19.620  57.240  1.00  0.00           H
ATOM   4131  HE2 MET A 271      36.610  19.510  55.500  1.00  0.00           H
ATOM   4132  HE3 MET A 271      37.770  20.810  55.980  1.00  0.00           H
ATOM   4133  C   MET A 271      38.920  21.680  51.400  1.00  0.00           C
ATOM   4134  O   MET A 271      38.990  20.980  50.410  1.00  0.00           O
ATOM   4135  N   GLY A 272      38.320  22.870  51.410  1.00  0.00           N
ATOM   4136  HN  GLY A 272      38.270  23.390  52.260  1.00  0.00           H
ATOM   4137  CA  GLY A 272      37.650  23.370  50.200  1.00  0.00           C
ATOM   4138  HA1 GLY A 272      37.150  22.540  49.710  1.00  0.00           H
ATOM   4139  HA2 GLY A 272      38.400  23.860  49.600  1.00  0.00           H
ATOM   4140  C   GLY A 272      36.530  24.210  50.580  1.00  0.00           C
ATOM   4141  O   GLY A 272      35.900  24.030  51.660  1.00  0.00           O
ATOM   4142  N   PHE A 273      36.020  24.980  49.650  1.00  0.00           N
ATOM   4143  HN  PHE A 273      36.550  25.200  48.830  1.00  0.00           H
ATOM   4144  CA  PHE A 273      34.730  25.640  49.790  1.00  0.00           C
ATOM   4145  HA  PHE A 273      34.560  25.830  50.840  1.00  0.00           H
ATOM   4146  CB  PHE A 273      34.580  26.980  49.040  1.00  0.00           C
ATOM   4147  HB1 PHE A 273      33.530  27.290  48.840  1.00  0.00           H
ATOM   4148  HB2 PHE A 273      34.960  26.930  48.000  1.00  0.00           H
ATOM   4149  CG  PHE A 273      35.320  28.160  49.780  1.00  0.00           C
ATOM   4150  CD1 PHE A 273      34.770  29.480  49.600  1.00  0.00           C
ATOM   4151  HD1 PHE A 273      34.020  29.580  48.830  1.00  0.00           H
ATOM   4152  CE1 PHE A 273      35.310  30.580  50.290  1.00  0.00           C
ATOM   4153  HE1 PHE A 273      34.810  31.520  50.110  1.00  0.00           H
ATOM   4154  CZ  PHE A 273      36.370  30.360  51.150  1.00  0.00           C
ATOM   4155  HZ  PHE A 273      36.840  31.270  51.480  1.00  0.00           H
ATOM   4156  CD2 PHE A 273      36.490  28.010  50.620  1.00  0.00           C
ATOM   4157  HD2 PHE A 273      36.930  27.060  50.870  1.00  0.00           H
ATOM   4158  CE2 PHE A 273      37.050  29.160  51.180  1.00  0.00           C
ATOM   4159  HE2 PHE A 273      38.010  28.930  51.620  1.00  0.00           H
ATOM   4160  C   PHE A 273      33.500  24.700  49.380  1.00  0.00           C
ATOM   4161  O   PHE A 273      32.340  24.890  49.630  1.00  0.00           O
ATOM   4162  N   GLN A 274      33.840  23.520  48.750  1.00  0.00           N
ATOM   4163  HN  GLN A 274      34.780  23.430  48.440  1.00  0.00           H
ATOM   4164  CA  GLN A 274      33.040  22.370  48.270  1.00  0.00           C
ATOM   4165  HA  GLN A 274      33.700  21.860  47.590  1.00  0.00           H
ATOM   4166  CB  GLN A 274      32.650  21.390  49.300  1.00  0.00           C
ATOM   4167  HB1 GLN A 274      31.810  20.740  49.010  1.00  0.00           H
ATOM   4168  HB2 GLN A 274      32.320  21.950  50.210  1.00  0.00           H
ATOM   4169  CG  GLN A 274      33.850  20.490  49.660  1.00  0.00           C
ATOM   4170  HG1 GLN A 274      34.760  21.030  50.000  1.00  0.00           H
ATOM   4171  HG2 GLN A 274      34.130  19.950  48.740  1.00  0.00           H
ATOM   4172  CD  GLN A 274      33.430  19.420  50.690  1.00  0.00           C
ATOM   4173  OE1 GLN A 274      33.060  18.260  50.300  1.00  0.00           O
ATOM   4174  NE2 GLN A 274      33.430  19.840  51.940  1.00  0.00           N
ATOM   4175 1HE2 GLN A 274      34.060  20.570  52.200  1.00  0.00           H
ATOM   4176 2HE2 GLN A 274      33.070  19.270  52.680  1.00  0.00           H
ATOM   4177  C   GLN A 274      31.760  22.810  47.390  1.00  0.00           C
ATOM   4178  O   GLN A 274      30.620  22.580  47.740  1.00  0.00           O
ATOM   4179  N   GLY A 275      32.030  23.650  46.320  1.00  0.00           N
ATOM   4180  HN  GLY A 275      33.000  23.780  46.100  1.00  0.00           H
ATOM   4181  CA  GLY A 275      30.990  24.030  45.420  1.00  0.00           C
ATOM   4182  HA1 GLY A 275      30.490  23.200  44.950  1.00  0.00           H
ATOM   4183  HA2 GLY A 275      31.480  24.500  44.580  1.00  0.00           H
ATOM   4184  C   GLY A 275      30.100  25.130  45.850  1.00  0.00           C
ATOM   4185  O   GLY A 275      29.120  25.270  45.100  1.00  0.00           O
ATOM   4186  N   ARG A 276      30.310  25.870  46.950  1.00  0.00           N
ATOM   4187  HN  ARG A 276      31.110  25.690  47.520  1.00  0.00           H
ATOM   4188  CA  ARG A 276      29.550  26.970  47.440  1.00  0.00           C
ATOM   4189  HA  ARG A 276      28.720  27.210  46.790  1.00  0.00           H
ATOM   4190  CB  ARG A 276      29.040  26.780  48.890  1.00  0.00           C
ATOM   4191  HB1 ARG A 276      28.630  27.750  49.240  1.00  0.00           H
ATOM   4192  HB2 ARG A 276      29.890  26.480  49.550  1.00  0.00           H
ATOM   4193  CG  ARG A 276      28.010  25.620  48.990  1.00  0.00           C
ATOM   4194  HG1 ARG A 276      27.790  25.400  50.060  1.00  0.00           H
ATOM   4195  HG2 ARG A 276      28.460  24.760  48.460  1.00  0.00           H
ATOM   4196  CD  ARG A 276      26.640  25.920  48.260  1.00  0.00           C
ATOM   4197  HD1 ARG A 276      26.030  25.000  48.260  1.00  0.00           H
ATOM   4198  HD2 ARG A 276      26.890  26.300  47.240  1.00  0.00           H
ATOM   4199  NE  ARG A 276      26.190  27.010  49.150  1.00  0.00           N
ATOM   4200  HE  ARG A 276      26.210  27.980  48.900  1.00  0.00           H
ATOM   4201  CZ  ARG A 276      25.280  26.730  50.070  1.00  0.00           C
ATOM   4202  NH1 ARG A 276      25.110  25.520  50.520  1.00  0.00           N
ATOM   4203 1HH1 ARG A 276      24.300  25.350  51.090  1.00  0.00           H
ATOM   4204 2HH1 ARG A 276      25.830  24.900  50.230  1.00  0.00           H
ATOM   4205  NH2 ARG A 276      24.430  27.650  50.530  1.00  0.00           N
ATOM   4206 1HH2 ARG A 276      24.270  28.420  49.920  1.00  0.00           H
ATOM   4207 2HH2 ARG A 276      23.830  27.310  51.250  1.00  0.00           H
ATOM   4208  C   ARG A 276      30.350  28.220  47.380  1.00  0.00           C
ATOM   4209  O   ARG A 276      31.500  28.190  47.050  1.00  0.00           O
ATOM   4210  N   GLN A 277      29.710  29.360  47.460  1.00  0.00           N
ATOM   4211  HN  GLN A 277      28.710  29.330  47.440  1.00  0.00           H
ATOM   4212  CA  GLN A 277      30.370  30.600  47.340  1.00  0.00           C
ATOM   4213  HA  GLN A 277      31.430  30.400  47.380  1.00  0.00           H
ATOM   4214  CB  GLN A 277      30.230  31.390  45.910  1.00  0.00           C
ATOM   4215  HB1 GLN A 277      30.790  30.850  45.110  1.00  0.00           H
ATOM   4216  HB2 GLN A 277      30.760  32.360  45.880  1.00  0.00           H
ATOM   4217  CG  GLN A 277      28.730  31.540  45.510  1.00  0.00           C
ATOM   4218  HG1 GLN A 277      28.210  30.560  45.620  1.00  0.00           H
ATOM   4219  HG2 GLN A 277      28.710  31.750  44.420  1.00  0.00           H
ATOM   4220  CD  GLN A 277      27.950  32.750  46.100  1.00  0.00           C
ATOM   4221  OE1 GLN A 277      28.500  33.750  46.570  1.00  0.00           O
ATOM   4222  NE2 GLN A 277      26.650  32.670  46.110  1.00  0.00           N
ATOM   4223 1HE2 GLN A 277      26.180  33.500  46.420  1.00  0.00           H
ATOM   4224 2HE2 GLN A 277      26.250  31.770  46.010  1.00  0.00           H
ATOM   4225  C   GLN A 277      30.030  31.470  48.610  1.00  0.00           C
ATOM   4226  O   GLN A 277      29.060  31.200  49.350  1.00  0.00           O
ATOM   4227  N   ILE A 278      30.930  32.390  48.890  1.00  0.00           N
ATOM   4228  HN  ILE A 278      31.770  32.500  48.350  1.00  0.00           H
ATOM   4229  CA  ILE A 278      30.750  33.420  49.930  1.00  0.00           C
ATOM   4230  HA  ILE A 278      29.710  33.310  50.190  1.00  0.00           H
ATOM   4231  CB  ILE A 278      31.830  33.280  51.020  1.00  0.00           C
ATOM   4232  HB  ILE A 278      32.810  33.620  50.630  1.00  0.00           H
ATOM   4233  CG2 ILE A 278      31.380  34.300  52.200  1.00  0.00           C
ATOM   4234 1HG2 ILE A 278      32.180  34.290  52.970  1.00  0.00           H
ATOM   4235 2HG2 ILE A 278      30.340  34.080  52.540  1.00  0.00           H
ATOM   4236 3HG2 ILE A 278      31.410  35.340  51.810  1.00  0.00           H
ATOM   4237  CG1 ILE A 278      31.810  31.810  51.510  1.00  0.00           C
ATOM   4238 1HG1 ILE A 278      32.110  31.140  50.680  1.00  0.00           H
ATOM   4239 2HG1 ILE A 278      30.800  31.440  51.780  1.00  0.00           H
ATOM   4240  CD  ILE A 278      32.650  31.510  52.820  1.00  0.00           C
ATOM   4241  HD1 ILE A 278      32.330  32.240  53.600  1.00  0.00           H
ATOM   4242  HD2 ILE A 278      33.720  31.720  52.620  1.00  0.00           H
ATOM   4243  HD3 ILE A 278      32.510  30.490  53.240  1.00  0.00           H
ATOM   4244  C   ILE A 278      30.940  34.800  49.270  1.00  0.00           C
ATOM   4245  O   ILE A 278      31.950  35.120  48.760  1.00  0.00           O
ATOM   4246  N   LEU A 279      29.890  35.580  49.250  1.00  0.00           N
ATOM   4247  HN  LEU A 279      29.070  35.080  49.560  1.00  0.00           H
ATOM   4248  CA  LEU A 279      29.710  36.910  48.660  1.00  0.00           C
ATOM   4249  HA  LEU A 279      28.630  36.920  48.710  1.00  0.00           H
ATOM   4250  CB  LEU A 279      30.210  38.060  49.600  1.00  0.00           C
ATOM   4251  HB1 LEU A 279      30.140  39.010  49.040  1.00  0.00           H
ATOM   4252  HB2 LEU A 279      31.320  37.970  49.650  1.00  0.00           H
ATOM   4253  CG  LEU A 279      29.740  38.270  51.050  1.00  0.00           C
ATOM   4254  HG  LEU A 279      29.730  37.300  51.590  1.00  0.00           H
ATOM   4255  CD1 LEU A 279      30.620  39.400  51.750  1.00  0.00           C
ATOM   4256 1HD1 LEU A 279      30.490  40.380  51.240  1.00  0.00           H
ATOM   4257 2HD1 LEU A 279      31.690  39.090  51.810  1.00  0.00           H
ATOM   4258 3HD1 LEU A 279      30.290  39.550  52.800  1.00  0.00           H
ATOM   4259  CD2 LEU A 279      28.280  38.760  50.940  1.00  0.00           C
ATOM   4260 1HD2 LEU A 279      27.810  38.080  50.200  1.00  0.00           H
ATOM   4261 2HD2 LEU A 279      28.020  39.730  50.450  1.00  0.00           H
ATOM   4262 3HD2 LEU A 279      27.880  38.910  51.960  1.00  0.00           H
ATOM   4263  C   LEU A 279      30.230  37.030  47.360  1.00  0.00           C
ATOM   4264  O   LEU A 279      31.080  37.850  47.100  1.00  0.00           O
ATOM   4265  N   GLY A 280      29.890  36.170  46.370  1.00  0.00           N
ATOM   4266  HN  GLY A 280      29.350  35.370  46.630  1.00  0.00           H
ATOM   4267  CA  GLY A 280      30.550  36.280  45.070  1.00  0.00           C
ATOM   4268  HA1 GLY A 280      30.630  37.320  44.770  1.00  0.00           H
ATOM   4269  HA2 GLY A 280      30.010  35.670  44.350  1.00  0.00           H
ATOM   4270  C   GLY A 280      31.930  35.750  44.940  1.00  0.00           C
ATOM   4271  O   GLY A 280      32.600  35.920  43.940  1.00  0.00           O
ATOM   4272  N   SER A 281      32.380  34.830  45.900  1.00  0.00           N
ATOM   4273  HN  SER A 281      31.940  34.600  46.760  1.00  0.00           H
ATOM   4274  CA  SER A 281      33.740  34.250  45.830  1.00  0.00           C
ATOM   4275  HA  SER A 281      34.110  34.280  44.820  1.00  0.00           H
ATOM   4276  CB  SER A 281      34.760  34.980  46.710  1.00  0.00           C
ATOM   4277  HB1 SER A 281      34.530  34.920  47.800  1.00  0.00           H
ATOM   4278  HB2 SER A 281      34.770  36.080  46.550  1.00  0.00           H
ATOM   4279  OG  SER A 281      36.050  34.480  46.600  1.00  0.00           O
ATOM   4280  HG1 SER A 281      36.640  34.980  47.160  1.00  0.00           H
ATOM   4281  C   SER A 281      33.760  32.750  46.230  1.00  0.00           C
ATOM   4282  O   SER A 281      33.030  32.350  47.090  1.00  0.00           O
ATOM   4283  N   CYS A 282      34.630  31.950  45.640  1.00  0.00           N
ATOM   4284  HN  CYS A 282      35.190  32.360  44.930  1.00  0.00           H
ATOM   4285  CA  CYS A 282      34.820  30.520  45.900  1.00  0.00           C
ATOM   4286  HA  CYS A 282      33.990  30.180  46.490  1.00  0.00           H
ATOM   4287  CB  CYS A 282      34.940  29.860  44.510  1.00  0.00           C
ATOM   4288  HB1 CYS A 282      35.390  28.870  44.750  1.00  0.00           H
ATOM   4289  HB2 CYS A 282      35.730  30.380  43.920  1.00  0.00           H
ATOM   4290  SG  CYS A 282      33.370  29.560  43.640  1.00  0.00           S
ATOM   4291  HG1 CYS A 282      33.460  30.660  42.910  1.00  0.00           H
ATOM   4292  C   CYS A 282      36.170  30.400  46.660  1.00  0.00           C
ATOM   4293  O   CYS A 282      36.710  29.290  46.930  1.00  0.00           O
ATOM   4294  N   THR A 283      36.760  31.540  47.250  1.00  0.00           N
ATOM   4295  HN  THR A 283      36.320  32.430  47.260  1.00  0.00           H
ATOM   4296  CA  THR A 283      38.100  31.510  47.870  1.00  0.00           C
ATOM   4297  HA  THR A 283      38.190  30.500  48.240  1.00  0.00           H
ATOM   4298  CB  THR A 283      39.210  31.860  46.920  1.00  0.00           C
ATOM   4299  HB  THR A 283      39.110  31.260  45.990  1.00  0.00           H
ATOM   4300  OG1 THR A 283      40.480  31.480  47.300  1.00  0.00           O
ATOM   4301  HG1 THR A 283      40.400  30.700  47.860  1.00  0.00           H
ATOM   4302  CG2 THR A 283      39.320  33.450  46.610  1.00  0.00           C
ATOM   4303 1HG2 THR A 283      40.020  33.550  45.750  1.00  0.00           H
ATOM   4304 2HG2 THR A 283      39.710  34.120  47.400  1.00  0.00           H
ATOM   4305 3HG2 THR A 283      38.290  33.700  46.270  1.00  0.00           H
ATOM   4306  C   THR A 283      38.100  32.480  49.050  1.00  0.00           C
ATOM   4307  O   THR A 283      37.280  33.350  49.080  1.00  0.00           O
ATOM   4308  N   PHE A 284      39.060  32.310  50.070  1.00  0.00           N
ATOM   4309  HN  PHE A 284      39.620  31.480  50.070  1.00  0.00           H
ATOM   4310  CA  PHE A 284      39.200  33.260  51.150  1.00  0.00           C
ATOM   4311  HA  PHE A 284      38.230  33.340  51.610  1.00  0.00           H
ATOM   4312  CB  PHE A 284      40.220  32.900  52.240  1.00  0.00           C
ATOM   4313  HB1 PHE A 284      40.350  33.750  52.940  1.00  0.00           H
ATOM   4314  HB2 PHE A 284      41.250  32.750  51.860  1.00  0.00           H
ATOM   4315  CG  PHE A 284      39.810  31.700  52.980  1.00  0.00           C
ATOM   4316  CD1 PHE A 284      40.530  30.500  52.750  1.00  0.00           C
ATOM   4317  HD1 PHE A 284      41.320  30.440  52.010  1.00  0.00           H
ATOM   4318  CE1 PHE A 284      40.310  29.320  53.380  1.00  0.00           C
ATOM   4319  HE1 PHE A 284      40.880  28.430  53.150  1.00  0.00           H
ATOM   4320  CZ  PHE A 284      39.240  29.300  54.350  1.00  0.00           C
ATOM   4321  HZ  PHE A 284      39.090  28.370  54.870  1.00  0.00           H
ATOM   4322  CD2 PHE A 284      38.750  31.650  53.890  1.00  0.00           C
ATOM   4323  HD2 PHE A 284      38.210  32.560  54.130  1.00  0.00           H
ATOM   4324  CE2 PHE A 284      38.470  30.490  54.610  1.00  0.00           C
ATOM   4325  HE2 PHE A 284      37.750  30.420  55.410  1.00  0.00           H
ATOM   4326  C   PHE A 284      39.440  34.630  50.620  1.00  0.00           C
ATOM   4327  O   PHE A 284      40.430  34.900  49.960  1.00  0.00           O
ATOM   4328  N   GLU A 285      38.600  35.710  50.940  1.00  0.00           N
ATOM   4329  HN  GLU A 285      37.680  35.430  51.210  1.00  0.00           H
ATOM   4330  CA  GLU A 285      38.930  37.060  50.800  1.00  0.00           C
ATOM   4331  HA  GLU A 285      39.720  37.080  50.060  1.00  0.00           H
ATOM   4332  CB  GLU A 285      37.760  37.760  50.030  1.00  0.00           C
ATOM   4333  HB1 GLU A 285      38.340  38.660  49.760  1.00  0.00           H
ATOM   4334  HB2 GLU A 285      36.890  38.120  50.620  1.00  0.00           H
ATOM   4335  CG  GLU A 285      37.380  36.910  48.830  1.00  0.00           C
ATOM   4336  HG1 GLU A 285      36.650  36.130  49.150  1.00  0.00           H
ATOM   4337  HG2 GLU A 285      38.340  36.400  48.600  1.00  0.00           H
ATOM   4338  CD  GLU A 285      37.020  37.680  47.490  1.00  0.00           C
ATOM   4339  OE1 GLU A 285      35.880  38.230  47.280  1.00  0.00           O
ATOM   4340  OE2 GLU A 285      37.990  37.820  46.720  1.00  0.00           O
ATOM   4341  C   GLU A 285      39.320  37.780  52.110  1.00  0.00           C
ATOM   4342  O   GLU A 285      38.580  37.830  53.060  1.00  0.00           O
ATOM   4343  N   ASP A 286      40.480  38.460  52.040  1.00  0.00           N
ATOM   4344  HN  ASP A 286      41.170  38.350  51.320  1.00  0.00           H
ATOM   4345  CA  ASP A 286      41.110  39.100  53.170  1.00  0.00           C
ATOM   4346  HA  ASP A 286      40.310  39.160  53.880  1.00  0.00           H
ATOM   4347  CB  ASP A 286      42.470  38.310  53.640  1.00  0.00           C
ATOM   4348  HB1 ASP A 286      42.300  37.220  53.800  1.00  0.00           H
ATOM   4349  HB2 ASP A 286      42.880  38.800  54.550  1.00  0.00           H
ATOM   4350  CG  ASP A 286      43.580  38.330  52.620  1.00  0.00           C
ATOM   4351  OD1 ASP A 286      43.430  38.360  51.370  1.00  0.00           O
ATOM   4352  OD2 ASP A 286      44.740  38.230  53.080  1.00  0.00           O
ATOM   4353  C   ASP A 286      41.340  40.570  52.770  1.00  0.00           C
ATOM   4354  O   ASP A 286      42.130  41.340  53.350  1.00  0.00           O
ATOM   4355  N   GLU A 287      40.610  41.110  51.770  1.00  0.00           N
ATOM   4356  HN  GLU A 287      40.020  40.540  51.210  1.00  0.00           H
ATOM   4357  CA  GLU A 287      40.780  42.520  51.340  1.00  0.00           C
ATOM   4358  HA  GLU A 287      41.790  42.840  51.500  1.00  0.00           H
ATOM   4359  CB  GLU A 287      40.560  42.500  49.750  1.00  0.00           C
ATOM   4360  HB1 GLU A 287      41.180  41.730  49.250  1.00  0.00           H
ATOM   4361  HB2 GLU A 287      40.940  43.450  49.320  1.00  0.00           H
ATOM   4362  CG  GLU A 287      39.070  42.260  49.380  1.00  0.00           C
ATOM   4363  HG1 GLU A 287      38.390  42.810  50.060  1.00  0.00           H
ATOM   4364  HG2 GLU A 287      38.770  41.200  49.530  1.00  0.00           H
ATOM   4365  CD  GLU A 287      38.800  42.560  47.940  1.00  0.00           C
ATOM   4366  OE1 GLU A 287      37.690  42.200  47.410  1.00  0.00           O
ATOM   4367  OE2 GLU A 287      39.670  43.160  47.300  1.00  0.00           O
ATOM   4368  C   GLU A 287      39.870  43.520  52.040  1.00  0.00           C
ATOM   4369  O   GLU A 287      39.870  44.680  51.700  1.00  0.00           O
ATOM   4370  N   LEU A 288      38.940  43.110  52.960  1.00  0.00           N
ATOM   4371  HN  LEU A 288      38.810  42.140  53.160  1.00  0.00           H
ATOM   4372  CA  LEU A 288      38.130  44.030  53.770  1.00  0.00           C
ATOM   4373  HA  LEU A 288      38.230  44.990  53.270  1.00  0.00           H
ATOM   4374  CB  LEU A 288      36.670  43.640  53.970  1.00  0.00           C
ATOM   4375  HB1 LEU A 288      36.140  44.270  54.710  1.00  0.00           H
ATOM   4376  HB2 LEU A 288      36.750  42.600  54.360  1.00  0.00           H
ATOM   4377  CG  LEU A 288      35.950  43.670  52.670  1.00  0.00           C
ATOM   4378  HG  LEU A 288      36.670  43.350  51.880  1.00  0.00           H
ATOM   4379  CD1 LEU A 288      34.880  42.580  52.460  1.00  0.00           C
ATOM   4380 1HD1 LEU A 288      34.410  42.570  51.450  1.00  0.00           H
ATOM   4381 2HD1 LEU A 288      34.040  42.820  53.150  1.00  0.00           H
ATOM   4382 3HD1 LEU A 288      35.290  41.610  52.820  1.00  0.00           H
ATOM   4383  CD2 LEU A 288      35.590  45.070  52.370  1.00  0.00           C
ATOM   4384 1HD2 LEU A 288      34.970  45.520  53.180  1.00  0.00           H
ATOM   4385 2HD2 LEU A 288      35.070  45.200  51.400  1.00  0.00           H
ATOM   4386 3HD2 LEU A 288      36.460  45.740  52.210  1.00  0.00           H
ATOM   4387  C   LEU A 288      38.630  44.260  55.180  1.00  0.00           C
ATOM   4388  O   LEU A 288      38.770  43.310  56.010  1.00  0.00           O
ATOM   4389  N   ALA A 289      38.790  45.520  55.470  1.00  0.00           N
ATOM   4390  HN  ALA A 289      38.650  46.170  54.730  1.00  0.00           H
ATOM   4391  CA  ALA A 289      38.970  46.090  56.780  1.00  0.00           C
ATOM   4392  HA  ALA A 289      39.780  45.540  57.240  1.00  0.00           H
ATOM   4393  CB  ALA A 289      39.420  47.590  56.680  1.00  0.00           C
ATOM   4394  HB1 ALA A 289      38.780  48.030  55.880  1.00  0.00           H
ATOM   4395  HB2 ALA A 289      40.510  47.740  56.540  1.00  0.00           H
ATOM   4396  HB3 ALA A 289      39.180  48.150  57.610  1.00  0.00           H
ATOM   4397  C   ALA A 289      37.610  45.930  57.570  1.00  0.00           C
ATOM   4398  O   ALA A 289      36.530  46.110  57.020  1.00  0.00           O
ATOM   4399  N   PRO A 290      37.660  45.650  58.830  1.00  0.00           N
ATOM   4400  CD  PRO A 290      38.840  45.320  59.650  1.00  0.00           C
ATOM   4401  HD1 PRO A 290      39.720  45.980  59.580  1.00  0.00           H
ATOM   4402  HD2 PRO A 290      39.170  44.310  59.320  1.00  0.00           H
ATOM   4403  CA  PRO A 290      36.420  45.390  59.650  1.00  0.00           C
ATOM   4404  HA  PRO A 290      35.720  44.740  59.150  1.00  0.00           H
ATOM   4405  CB  PRO A 290      37.040  44.710  60.860  1.00  0.00           C
ATOM   4406  HB1 PRO A 290      37.130  43.610  60.700  1.00  0.00           H
ATOM   4407  HB2 PRO A 290      36.420  44.680  61.780  1.00  0.00           H
ATOM   4408  CG  PRO A 290      38.400  45.260  61.150  1.00  0.00           C
ATOM   4409  HG1 PRO A 290      38.290  46.250  61.640  1.00  0.00           H
ATOM   4410  HG2 PRO A 290      39.000  44.690  61.890  1.00  0.00           H
ATOM   4411  C   PRO A 290      35.650  46.630  59.890  1.00  0.00           C
ATOM   4412  O   PRO A 290      34.390  46.690  59.890  1.00  0.00           O
ATOM   4413  N   SER A 291      36.340  47.810  60.120  1.00  0.00           N
ATOM   4414  HN  SER A 291      37.330  47.730  60.240  1.00  0.00           H
ATOM   4415  CA  SER A 291      35.770  49.110  60.440  1.00  0.00           C
ATOM   4416  HA  SER A 291      35.200  48.950  61.350  1.00  0.00           H
ATOM   4417  CB  SER A 291      36.750  50.240  60.690  1.00  0.00           C
ATOM   4418  HB1 SER A 291      36.180  51.170  60.930  1.00  0.00           H
ATOM   4419  HB2 SER A 291      37.400  50.400  59.810  1.00  0.00           H
ATOM   4420  OG  SER A 291      37.400  49.990  61.930  1.00  0.00           O
ATOM   4421  HG1 SER A 291      37.970  49.270  61.660  1.00  0.00           H
ATOM   4422  C   SER A 291      34.810  49.550  59.280  1.00  0.00           C
ATOM   4423  O   SER A 291      33.730  50.010  59.500  1.00  0.00           O
ATOM   4424  N   ASP A 292      35.250  49.340  58.000  1.00  0.00           N
ATOM   4425  HN  ASP A 292      36.200  49.050  57.910  1.00  0.00           H
ATOM   4426  CA  ASP A 292      34.470  49.420  56.790  1.00  0.00           C
ATOM   4427  HA  ASP A 292      34.010  50.400  56.690  1.00  0.00           H
ATOM   4428  CB  ASP A 292      35.300  49.040  55.560  1.00  0.00           C
ATOM   4429  HB1 ASP A 292      34.630  49.100  54.670  1.00  0.00           H
ATOM   4430  HB2 ASP A 292      35.840  48.070  55.560  1.00  0.00           H
ATOM   4431  CG  ASP A 292      36.280  50.130  55.260  1.00  0.00           C
ATOM   4432  OD1 ASP A 292      35.890  51.320  55.340  1.00  0.00           O
ATOM   4433  OD2 ASP A 292      37.300  49.790  54.550  1.00  0.00           O
ATOM   4434  C   ASP A 292      33.300  48.480  56.730  1.00  0.00           C
ATOM   4435  O   ASP A 292      32.290  48.940  56.260  1.00  0.00           O
ATOM   4436  N   VAL A 293      33.430  47.190  57.200  1.00  0.00           N
ATOM   4437  HN  VAL A 293      34.270  46.810  57.580  1.00  0.00           H
ATOM   4438  CA  VAL A 293      32.260  46.380  57.260  1.00  0.00           C
ATOM   4439  HA  VAL A 293      31.710  46.420  56.330  1.00  0.00           H
ATOM   4440  CB  VAL A 293      32.580  44.910  57.630  1.00  0.00           C
ATOM   4441  HB  VAL A 293      33.160  44.840  58.580  1.00  0.00           H
ATOM   4442  CG1 VAL A 293      31.270  44.100  57.680  1.00  0.00           C
ATOM   4443 1HG1 VAL A 293      30.760  43.990  56.700  1.00  0.00           H
ATOM   4444 2HG1 VAL A 293      30.550  44.510  58.430  1.00  0.00           H
ATOM   4445 3HG1 VAL A 293      31.510  43.140  58.170  1.00  0.00           H
ATOM   4446  CG2 VAL A 293      33.510  44.380  56.510  1.00  0.00           C
ATOM   4447 1HG2 VAL A 293      34.430  44.990  56.590  1.00  0.00           H
ATOM   4448 2HG2 VAL A 293      32.930  44.440  55.560  1.00  0.00           H
ATOM   4449 3HG2 VAL A 293      33.790  43.320  56.720  1.00  0.00           H
ATOM   4450  C   VAL A 293      31.300  46.930  58.340  1.00  0.00           C
ATOM   4451  O   VAL A 293      30.090  46.890  58.310  1.00  0.00           O
ATOM   4452  N   TYR A 294      31.900  47.490  59.460  1.00  0.00           N
ATOM   4453  HN  TYR A 294      32.890  47.490  59.600  1.00  0.00           H
ATOM   4454  CA  TYR A 294      31.090  47.940  60.610  1.00  0.00           C
ATOM   4455  HA  TYR A 294      30.450  47.110  60.880  1.00  0.00           H
ATOM   4456  CB  TYR A 294      32.060  47.930  61.830  1.00  0.00           C
ATOM   4457  HB1 TYR A 294      32.840  48.710  61.720  1.00  0.00           H
ATOM   4458  HB2 TYR A 294      32.570  46.950  61.880  1.00  0.00           H
ATOM   4459  CG  TYR A 294      31.410  48.310  63.170  1.00  0.00           C
ATOM   4460  CD1 TYR A 294      31.900  49.280  64.110  1.00  0.00           C
ATOM   4461  HD1 TYR A 294      32.680  49.920  63.740  1.00  0.00           H
ATOM   4462  CE1 TYR A 294      31.280  49.530  65.300  1.00  0.00           C
ATOM   4463  HE1 TYR A 294      31.730  50.170  66.040  1.00  0.00           H
ATOM   4464  CZ  TYR A 294      30.150  48.770  65.600  1.00  0.00           C
ATOM   4465  OH  TYR A 294      29.500  49.080  66.880  1.00  0.00           O
ATOM   4466  HH  TYR A 294      30.130  49.440  67.500  1.00  0.00           H
ATOM   4467  CD2 TYR A 294      30.250  47.550  63.550  1.00  0.00           C
ATOM   4468  HD2 TYR A 294      29.840  46.810  62.870  1.00  0.00           H
ATOM   4469  CE2 TYR A 294      29.680  47.780  64.790  1.00  0.00           C
ATOM   4470  HE2 TYR A 294      28.890  47.200  65.230  1.00  0.00           H
ATOM   4471  C   TYR A 294      30.280  49.180  60.400  1.00  0.00           C
ATOM   4472  O   TYR A 294      29.030  49.150  60.640  1.00  0.00           O
ATOM   4473  N   GLN A 295      30.920  50.180  59.750  1.00  0.00           N
ATOM   4474  HN  GLN A 295      31.840  49.970  59.420  1.00  0.00           H
ATOM   4475  CA  GLN A 295      30.220  51.410  59.300  1.00  0.00           C
ATOM   4476  HA  GLN A 295      29.650  51.800  60.120  1.00  0.00           H
ATOM   4477  CB  GLN A 295      31.070  52.550  58.690  1.00  0.00           C
ATOM   4478  HB1 GLN A 295      30.400  53.360  58.340  1.00  0.00           H
ATOM   4479  HB2 GLN A 295      31.570  52.150  57.780  1.00  0.00           H
ATOM   4480  CG  GLN A 295      32.130  52.980  59.640  1.00  0.00           C
ATOM   4481  HG1 GLN A 295      32.830  53.720  59.190  1.00  0.00           H
ATOM   4482  HG2 GLN A 295      32.710  52.150  60.090  1.00  0.00           H
ATOM   4483  CD  GLN A 295      31.620  53.760  60.910  1.00  0.00           C
ATOM   4484  OE1 GLN A 295      31.690  53.320  62.030  1.00  0.00           O
ATOM   4485  NE2 GLN A 295      31.200  55.050  60.600  1.00  0.00           N
ATOM   4486 1HE2 GLN A 295      30.880  55.630  61.350  1.00  0.00           H
ATOM   4487 2HE2 GLN A 295      31.370  55.420  59.680  1.00  0.00           H
ATOM   4488  C   GLN A 295      29.110  51.130  58.280  1.00  0.00           C
ATOM   4489  O   GLN A 295      28.010  51.670  58.480  1.00  0.00           O
ATOM   4490  N   GLN A 296      29.350  50.330  57.300  1.00  0.00           N
ATOM   4491  HN  GLN A 296      30.280  49.990  57.230  1.00  0.00           H
ATOM   4492  CA  GLN A 296      28.520  49.970  56.200  1.00  0.00           C
ATOM   4493  HA  GLN A 296      28.150  50.900  55.810  1.00  0.00           H
ATOM   4494  CB  GLN A 296      29.190  49.110  54.980  1.00  0.00           C
ATOM   4495  HB1 GLN A 296      28.430  48.390  54.600  1.00  0.00           H
ATOM   4496  HB2 GLN A 296      29.960  48.520  55.510  1.00  0.00           H
ATOM   4497  CG  GLN A 296      29.710  50.020  53.850  1.00  0.00           C
ATOM   4498  HG1 GLN A 296      30.110  50.950  54.320  1.00  0.00           H
ATOM   4499  HG2 GLN A 296      28.920  50.190  53.090  1.00  0.00           H
ATOM   4500  CD  GLN A 296      30.720  49.300  53.030  1.00  0.00           C
ATOM   4501  OE1 GLN A 296      30.440  49.200  51.850  1.00  0.00           O
ATOM   4502  NE2 GLN A 296      31.810  48.690  53.590  1.00  0.00           N
ATOM   4503 1HE2 GLN A 296      32.510  48.420  52.920  1.00  0.00           H
ATOM   4504 2HE2 GLN A 296      32.020  48.760  54.560  1.00  0.00           H
ATOM   4505  C   GLN A 296      27.220  49.270  56.570  1.00  0.00           C
ATOM   4506  O   GLN A 296      26.180  49.710  56.050  1.00  0.00           O
ATOM   4507  N   LEU A 297      27.240  48.310  57.510  1.00  0.00           N
ATOM   4508  HN  LEU A 297      28.120  47.960  57.820  1.00  0.00           H
ATOM   4509  CA  LEU A 297      26.130  47.500  57.590  1.00  0.00           C
ATOM   4510  HA  LEU A 297      25.460  47.730  56.770  1.00  0.00           H
ATOM   4511  CB  LEU A 297      26.530  46.070  57.350  1.00  0.00           C
ATOM   4512  HB1 LEU A 297      25.530  45.580  57.220  1.00  0.00           H
ATOM   4513  HB2 LEU A 297      27.000  45.810  58.320  1.00  0.00           H
ATOM   4514  CG  LEU A 297      27.370  45.770  56.070  1.00  0.00           C
ATOM   4515  HG  LEU A 297      28.310  46.360  56.120  1.00  0.00           H
ATOM   4516  CD1 LEU A 297      27.800  44.210  56.150  1.00  0.00           C
ATOM   4517 1HD1 LEU A 297      28.360  43.810  55.270  1.00  0.00           H
ATOM   4518 2HD1 LEU A 297      26.840  43.690  56.320  1.00  0.00           H
ATOM   4519 3HD1 LEU A 297      28.410  44.050  57.060  1.00  0.00           H
ATOM   4520  CD2 LEU A 297      26.550  45.980  54.820  1.00  0.00           C
ATOM   4521 1HD2 LEU A 297      26.330  47.040  54.580  1.00  0.00           H
ATOM   4522 2HD2 LEU A 297      25.550  45.510  54.920  1.00  0.00           H
ATOM   4523 3HD2 LEU A 297      27.120  45.580  53.950  1.00  0.00           H
ATOM   4524  C   LEU A 297      25.290  47.670  58.870  1.00  0.00           C
ATOM   4525  O   LEU A 297      24.210  47.150  59.020  1.00  0.00           O
ATOM   4526  N   ALA A 298      25.980  48.200  59.890  1.00  0.00           N
ATOM   4527  HN  ALA A 298      26.830  48.700  59.720  1.00  0.00           H
ATOM   4528  CA  ALA A 298      25.510  48.330  61.200  1.00  0.00           C
ATOM   4529  HA  ALA A 298      24.440  48.220  61.220  1.00  0.00           H
ATOM   4530  CB  ALA A 298      26.190  47.260  62.060  1.00  0.00           C
ATOM   4531  HB1 ALA A 298      25.670  47.300  63.040  1.00  0.00           H
ATOM   4532  HB2 ALA A 298      27.290  47.400  62.160  1.00  0.00           H
ATOM   4533  HB3 ALA A 298      26.080  46.220  61.670  1.00  0.00           H
ATOM   4534  C   ALA A 298      25.870  49.660  61.820  1.00  0.00           C
ATOM   4535  O   ALA A 298      25.730  49.880  63.020  1.00  0.00           O
ATOM   4536  N   GLY A 299      26.280  50.670  61.060  1.00  0.00           N
ATOM   4537  HN  GLY A 299      26.480  50.540  60.100  1.00  0.00           H
ATOM   4538  CA  GLY A 299      26.460  52.000  61.540  1.00  0.00           C
ATOM   4539  HA1 GLY A 299      26.800  52.520  60.650  1.00  0.00           H
ATOM   4540  HA2 GLY A 299      27.110  52.070  62.400  1.00  0.00           H
ATOM   4541  C   GLY A 299      25.140  52.670  61.840  1.00  0.00           C
ATOM   4542  O   GLY A 299      24.090  52.010  62.000  1.00  0.00           O
ATOM   4543  N   VAL A 300      25.090  54.030  61.940  1.00  0.00           N
ATOM   4544  HN  VAL A 300      24.200  54.460  62.010  1.00  0.00           H
ATOM   4545  CA  VAL A 300      26.240  54.890  61.610  1.00  0.00           C
ATOM   4546  HA  VAL A 300      27.110  54.460  62.090  1.00  0.00           H
ATOM   4547  CB  VAL A 300      26.430  55.250  60.010  1.00  0.00           C
ATOM   4548  HB  VAL A 300      26.560  54.240  59.580  1.00  0.00           H
ATOM   4549  CG1 VAL A 300      25.070  55.760  59.430  1.00  0.00           C
ATOM   4550 1HG1 VAL A 300      24.240  55.040  59.580  1.00  0.00           H
ATOM   4551 2HG1 VAL A 300      25.130  56.080  58.360  1.00  0.00           H
ATOM   4552 3HG1 VAL A 300      24.750  56.650  60.020  1.00  0.00           H
ATOM   4553  CG2 VAL A 300      27.640  56.100  59.570  1.00  0.00           C
ATOM   4554 1HG2 VAL A 300      27.940  56.050  58.510  1.00  0.00           H
ATOM   4555 2HG2 VAL A 300      28.590  55.800  60.060  1.00  0.00           H
ATOM   4556 3HG2 VAL A 300      27.380  57.150  59.860  1.00  0.00           H
ATOM   4557  C   VAL A 300      26.220  56.260  62.230  1.00  0.00           C
ATOM   4558  O   VAL A 300      27.260  56.860  62.350  1.00  0.00           O
ATOM   4559  NT  VAL A 300      25.080  56.690  62.770  1.00  0.00           N
ATOM   4560  HNT VAL A 300      24.230  56.170  62.660  1.00  0.00           H
ATOM   4561  CAT VAL A 300      25.080  57.950  63.570  1.00  0.00           C
ATOM   4562  HT1 VAL A 300      24.200  57.920  64.250  1.00  0.00           H
ATOM   4563  HT2 VAL A 300      24.940  58.810  62.880  1.00  0.00           H
ATOM   4564  HT3 VAL A 300      26.050  58.190  64.060  1.00  0.00           H
ATOM   4565  CAY GLY B   2      49.280  41.490  41.860  1.00  0.00           C
ATOM   4566  HY1 GLY B   2      49.050  40.500  42.300  1.00  0.00           H
ATOM   4567  HY2 GLY B   2      49.190  42.260  42.650  1.00  0.00           H
ATOM   4568  HY3 GLY B   2      50.300  41.340  41.440  1.00  0.00           H
ATOM   4569  CY  GLY B   2      48.400  41.750  40.630  1.00  0.00           C
ATOM   4570  OY  GLY B   2      47.220  41.500  40.720  1.00  0.00           O
ATOM   4571  N   GLY B   2      48.930  42.080  39.420  1.00  0.00           N
ATOM   4572  HN  GLY B   2      49.890  42.330  39.380  1.00  0.00           H
ATOM   4573  CA  GLY B   2      48.170  42.280  38.170  1.00  0.00           C
ATOM   4574  HA1 GLY B   2      47.770  41.300  37.920  1.00  0.00           H
ATOM   4575  HA2 GLY B   2      48.920  42.590  37.460  1.00  0.00           H
ATOM   4576  C   GLY B   2      47.140  43.340  38.320  1.00  0.00           C
ATOM   4577  O   GLY B   2      47.150  44.190  39.190  1.00  0.00           O
ATOM   4578  N   ILE B   3      46.190  43.460  37.330  1.00  0.00           N
ATOM   4579  HN  ILE B   3      46.160  42.690  36.690  1.00  0.00           H
ATOM   4580  CA  ILE B   3      45.240  44.460  37.160  1.00  0.00           C
ATOM   4581  HA  ILE B   3      45.790  45.380  36.990  1.00  0.00           H
ATOM   4582  CB  ILE B   3      44.450  44.320  35.910  1.00  0.00           C
ATOM   4583  HB  ILE B   3      45.110  44.110  35.030  1.00  0.00           H
ATOM   4584  CG2 ILE B   3      43.450  43.150  36.020  1.00  0.00           C
ATOM   4585 1HG2 ILE B   3      43.150  42.740  35.030  1.00  0.00           H
ATOM   4586 2HG2 ILE B   3      42.540  43.480  36.560  1.00  0.00           H
ATOM   4587 3HG2 ILE B   3      43.830  42.290  36.610  1.00  0.00           H
ATOM   4588  CG1 ILE B   3      43.640  45.660  35.500  1.00  0.00           C
ATOM   4589 1HG1 ILE B   3      44.390  46.470  35.620  1.00  0.00           H
ATOM   4590 2HG1 ILE B   3      42.770  45.840  36.150  1.00  0.00           H
ATOM   4591  CD  ILE B   3      43.040  45.660  34.150  1.00  0.00           C
ATOM   4592  HD1 ILE B   3      42.360  44.780  34.120  1.00  0.00           H
ATOM   4593  HD2 ILE B   3      43.820  45.670  33.360  1.00  0.00           H
ATOM   4594  HD3 ILE B   3      42.360  46.510  33.950  1.00  0.00           H
ATOM   4595  C   ILE B   3      44.170  44.680  38.350  1.00  0.00           C
ATOM   4596  O   ILE B   3      43.690  43.710  38.940  1.00  0.00           O
ATOM   4597  N   VAL B   4      43.850  45.910  38.670  1.00  0.00           N
ATOM   4598  HN  VAL B   4      44.240  46.720  38.240  1.00  0.00           H
ATOM   4599  CA  VAL B   4      43.050  46.250  39.800  1.00  0.00           C
ATOM   4600  HA  VAL B   4      42.840  45.310  40.300  1.00  0.00           H
ATOM   4601  CB  VAL B   4      43.750  47.210  40.770  1.00  0.00           C
ATOM   4602  HB  VAL B   4      43.110  47.530  41.620  1.00  0.00           H
ATOM   4603  CG1 VAL B   4      44.990  46.450  41.380  1.00  0.00           C
ATOM   4604 1HG1 VAL B   4      44.670  45.420  41.650  1.00  0.00           H
ATOM   4605 2HG1 VAL B   4      45.210  46.950  42.350  1.00  0.00           H
ATOM   4606 3HG1 VAL B   4      45.780  46.480  40.600  1.00  0.00           H
ATOM   4607  CG2 VAL B   4      44.130  48.550  40.090  1.00  0.00           C
ATOM   4608 1HG2 VAL B   4      43.320  49.180  39.670  1.00  0.00           H
ATOM   4609 2HG2 VAL B   4      44.740  48.400  39.180  1.00  0.00           H
ATOM   4610 3HG2 VAL B   4      44.720  49.160  40.810  1.00  0.00           H
ATOM   4611  C   VAL B   4      41.750  46.880  39.230  1.00  0.00           C
ATOM   4612  O   VAL B   4      41.770  47.200  38.030  1.00  0.00           O
ATOM   4613  N   LYS B   5      40.720  46.940  40.090  1.00  0.00           N
ATOM   4614  HN  LYS B   5      40.680  46.390  40.910  1.00  0.00           H
ATOM   4615  CA  LYS B   5      39.480  47.720  39.800  1.00  0.00           C
ATOM   4616  HA  LYS B   5      39.480  47.640  38.720  1.00  0.00           H
ATOM   4617  CB  LYS B   5      38.230  46.950  40.290  1.00  0.00           C
ATOM   4618  HB1 LYS B   5      37.270  47.500  40.190  1.00  0.00           H
ATOM   4619  HB2 LYS B   5      38.330  46.840  41.390  1.00  0.00           H
ATOM   4620  CG  LYS B   5      38.060  45.640  39.510  1.00  0.00           C
ATOM   4621  HG1 LYS B   5      38.920  44.950  39.640  1.00  0.00           H
ATOM   4622  HG2 LYS B   5      38.120  46.010  38.470  1.00  0.00           H
ATOM   4623  CD  LYS B   5      36.790  44.820  39.730  1.00  0.00           C
ATOM   4624  HD1 LYS B   5      36.780  43.960  39.020  1.00  0.00           H
ATOM   4625  HD2 LYS B   5      35.940  45.410  39.340  1.00  0.00           H
ATOM   4626  CE  LYS B   5      36.490  44.340  41.190  1.00  0.00           C
ATOM   4627  HE1 LYS B   5      36.340  45.280  41.770  1.00  0.00           H
ATOM   4628  HE2 LYS B   5      37.260  43.650  41.560  1.00  0.00           H
ATOM   4629  NZ  LYS B   5      35.300  43.540  41.280  1.00  0.00           N
ATOM   4630  HZ1 LYS B   5      35.520  42.620  40.840  1.00  0.00           H
ATOM   4631  HZ2 LYS B   5      34.440  43.900  40.820  1.00  0.00           H
ATOM   4632  HZ3 LYS B   5      35.120  43.290  42.280  1.00  0.00           H
ATOM   4633  C   LYS B   5      39.570  49.220  40.020  1.00  0.00           C
ATOM   4634  O   LYS B   5      39.170  49.720  41.060  1.00  0.00           O
ATOM   4635  N   MET B   6      40.160  49.980  39.000  1.00  0.00           N
ATOM   4636  HN  MET B   6      40.370  49.590  38.110  1.00  0.00           H
ATOM   4637  CA  MET B   6      40.390  51.360  39.350  1.00  0.00           C
ATOM   4638  HA  MET B   6      40.710  51.450  40.380  1.00  0.00           H
ATOM   4639  CB  MET B   6      41.610  51.890  38.540  1.00  0.00           C
ATOM   4640  HB1 MET B   6      41.480  51.580  37.480  1.00  0.00           H
ATOM   4641  HB2 MET B   6      42.470  51.280  38.900  1.00  0.00           H
ATOM   4642  CG  MET B   6      42.030  53.410  38.660  1.00  0.00           C
ATOM   4643  HG1 MET B   6      42.240  53.720  39.700  1.00  0.00           H
ATOM   4644  HG2 MET B   6      41.090  53.890  38.320  1.00  0.00           H
ATOM   4645  SD  MET B   6      43.290  53.880  37.450  1.00  0.00           S
ATOM   4646  CE  MET B   6      42.250  54.370  36.050  1.00  0.00           C
ATOM   4647  HE1 MET B   6      42.900  54.550  35.170  1.00  0.00           H
ATOM   4648  HE2 MET B   6      41.670  55.290  36.300  1.00  0.00           H
ATOM   4649  HE3 MET B   6      41.460  53.690  35.690  1.00  0.00           H
ATOM   4650  C   MET B   6      39.100  52.200  39.200  1.00  0.00           C
ATOM   4651  O   MET B   6      38.260  51.830  38.430  1.00  0.00           O
ATOM   4652  N   VAL B   7      39.030  53.300  40.000  1.00  0.00           N
ATOM   4653  HN  VAL B   7      39.840  53.590  40.510  1.00  0.00           H
ATOM   4654  CA  VAL B   7      37.750  53.990  40.250  1.00  0.00           C
ATOM   4655  HA  VAL B   7      36.980  53.540  39.620  1.00  0.00           H
ATOM   4656  CB  VAL B   7      37.320  54.060  41.750  1.00  0.00           C
ATOM   4657  HB  VAL B   7      38.010  54.690  42.350  1.00  0.00           H
ATOM   4658  CG1 VAL B   7      35.910  54.470  41.880  1.00  0.00           C
ATOM   4659 1HG1 VAL B   7      35.320  53.830  41.170  1.00  0.00           H
ATOM   4660 2HG1 VAL B   7      35.780  55.520  41.560  1.00  0.00           H
ATOM   4661 3HG1 VAL B   7      35.450  54.440  42.890  1.00  0.00           H
ATOM   4662  CG2 VAL B   7      37.480  52.700  42.300  1.00  0.00           C
ATOM   4663 1HG2 VAL B   7      38.530  52.370  42.490  1.00  0.00           H
ATOM   4664 2HG2 VAL B   7      37.040  51.960  41.600  1.00  0.00           H
ATOM   4665 3HG2 VAL B   7      36.970  52.700  43.290  1.00  0.00           H
ATOM   4666  C   VAL B   7      38.010  55.420  39.790  1.00  0.00           C
ATOM   4667  O   VAL B   7      39.010  56.050  40.170  1.00  0.00           O
ATOM   4668  N   SER B   8      37.140  55.900  38.920  1.00  0.00           N
ATOM   4669  HN  SER B   8      36.310  55.380  38.750  1.00  0.00           H
ATOM   4670  CA  SER B   8      37.240  57.130  38.260  1.00  0.00           C
ATOM   4671  HA  SER B   8      38.180  57.160  37.730  1.00  0.00           H
ATOM   4672  CB  SER B   8      35.930  57.380  37.360  1.00  0.00           C
ATOM   4673  HB1 SER B   8      35.840  58.450  37.050  1.00  0.00           H
ATOM   4674  HB2 SER B   8      35.050  57.190  38.010  1.00  0.00           H
ATOM   4675  OG  SER B   8      35.870  56.430  36.250  1.00  0.00           O
ATOM   4676  HG1 SER B   8      35.520  55.650  36.680  1.00  0.00           H
ATOM   4677  C   SER B   8      37.260  58.310  39.210  1.00  0.00           C
ATOM   4678  O   SER B   8      36.550  58.210  40.180  1.00  0.00           O
ATOM   4679  N   PRO B   9      38.060  59.370  38.930  1.00  0.00           N
ATOM   4680  CD  PRO B   9      39.040  59.560  37.780  1.00  0.00           C
ATOM   4681  HD1 PRO B   9      38.460  59.600  36.830  1.00  0.00           H
ATOM   4682  HD2 PRO B   9      39.720  58.680  37.810  1.00  0.00           H
ATOM   4683  CA  PRO B   9      38.020  60.550  39.790  1.00  0.00           C
ATOM   4684  HA  PRO B   9      38.660  60.360  40.630  1.00  0.00           H
ATOM   4685  CB  PRO B   9      38.580  61.580  38.850  1.00  0.00           C
ATOM   4686  HB1 PRO B   9      38.950  62.460  39.410  1.00  0.00           H
ATOM   4687  HB2 PRO B   9      37.880  61.830  38.020  1.00  0.00           H
ATOM   4688  CG  PRO B   9      39.670  60.900  38.170  1.00  0.00           C
ATOM   4689  HG1 PRO B   9      40.080  61.540  37.360  1.00  0.00           H
ATOM   4690  HG2 PRO B   9      40.440  60.710  38.950  1.00  0.00           H
ATOM   4691  C   PRO B   9      36.710  61.020  40.410  1.00  0.00           C
ATOM   4692  O   PRO B   9      35.750  61.150  39.670  1.00  0.00           O
ATOM   4693  N   THR B  10      36.680  61.320  41.730  1.00  0.00           N
ATOM   4694  HN  THR B  10      37.550  61.230  42.210  1.00  0.00           H
ATOM   4695  CA  THR B  10      35.420  61.830  42.290  1.00  0.00           C
ATOM   4696  HA  THR B  10      34.620  61.350  41.740  1.00  0.00           H
ATOM   4697  CB  THR B  10      35.340  61.520  43.800  1.00  0.00           C
ATOM   4698  HB  THR B  10      34.400  61.920  44.250  1.00  0.00           H
ATOM   4699  OG1 THR B  10      36.440  62.010  44.500  1.00  0.00           O
ATOM   4700  HG1 THR B  10      36.420  62.970  44.540  1.00  0.00           H
ATOM   4701  CG2 THR B  10      35.470  60.010  44.070  1.00  0.00           C
ATOM   4702 1HG2 THR B  10      34.820  59.410  43.400  1.00  0.00           H
ATOM   4703 2HG2 THR B  10      35.150  59.890  45.130  1.00  0.00           H
ATOM   4704 3HG2 THR B  10      36.500  59.610  43.960  1.00  0.00           H
ATOM   4705  C   THR B  10      35.280  63.290  42.340  1.00  0.00           C
ATOM   4706  O   THR B  10      34.270  63.870  42.730  1.00  0.00           O
ATOM   4707  N   SER B  11      36.350  64.040  41.930  1.00  0.00           N
ATOM   4708  HN  SER B  11      37.140  63.620  41.490  1.00  0.00           H
ATOM   4709  CA  SER B  11      36.630  65.510  42.210  1.00  0.00           C
ATOM   4710  HA  SER B  11      36.740  65.590  43.290  1.00  0.00           H
ATOM   4711  CB  SER B  11      37.940  65.900  41.430  1.00  0.00           C
ATOM   4712  HB1 SER B  11      38.100  67.000  41.470  1.00  0.00           H
ATOM   4713  HB2 SER B  11      37.840  65.540  40.390  1.00  0.00           H
ATOM   4714  OG  SER B  11      39.060  65.200  41.990  1.00  0.00           O
ATOM   4715  HG1 SER B  11      39.830  65.360  41.440  1.00  0.00           H
ATOM   4716  C   SER B  11      35.640  66.510  41.830  1.00  0.00           C
ATOM   4717  O   SER B  11      35.250  67.330  42.660  1.00  0.00           O
ATOM   4718  N   LYS B  12      35.170  66.550  40.570  1.00  0.00           N
ATOM   4719  HN  LYS B  12      35.580  65.870  39.970  1.00  0.00           H
ATOM   4720  CA  LYS B  12      34.090  67.310  39.870  1.00  0.00           C
ATOM   4721  HA  LYS B  12      34.310  68.340  40.120  1.00  0.00           H
ATOM   4722  CB  LYS B  12      34.050  67.030  38.320  1.00  0.00           C
ATOM   4723  HB1 LYS B  12      33.370  67.700  37.760  1.00  0.00           H
ATOM   4724  HB2 LYS B  12      33.690  65.980  38.170  1.00  0.00           H
ATOM   4725  CG  LYS B  12      35.450  67.260  37.600  1.00  0.00           C
ATOM   4726  HG1 LYS B  12      36.210  66.640  38.120  1.00  0.00           H
ATOM   4727  HG2 LYS B  12      35.660  68.320  37.890  1.00  0.00           H
ATOM   4728  CD  LYS B  12      35.550  66.940  36.050  1.00  0.00           C
ATOM   4729  HD1 LYS B  12      34.610  67.380  35.660  1.00  0.00           H
ATOM   4730  HD2 LYS B  12      35.510  65.840  35.910  1.00  0.00           H
ATOM   4731  CE  LYS B  12      36.730  67.550  35.280  1.00  0.00           C
ATOM   4732  HE1 LYS B  12      36.780  68.650  35.170  1.00  0.00           H
ATOM   4733  HE2 LYS B  12      36.740  67.240  34.210  1.00  0.00           H
ATOM   4734  NZ  LYS B  12      37.990  67.030  35.810  1.00  0.00           N
ATOM   4735  HZ1 LYS B  12      37.930  66.010  35.990  1.00  0.00           H
ATOM   4736  HZ2 LYS B  12      38.250  67.500  36.700  1.00  0.00           H
ATOM   4737  HZ3 LYS B  12      38.690  67.080  35.040  1.00  0.00           H
ATOM   4738  C   LYS B  12      32.700  66.940  40.360  1.00  0.00           C
ATOM   4739  O   LYS B  12      31.750  67.660  40.040  1.00  0.00           O
ATOM   4740  N   ILE B  13      32.580  65.870  41.210  1.00  0.00           N
ATOM   4741  HN  ILE B  13      33.430  65.400  41.430  1.00  0.00           H
ATOM   4742  CA  ILE B  13      31.250  65.400  41.700  1.00  0.00           C
ATOM   4743  HA  ILE B  13      30.420  65.910  41.230  1.00  0.00           H
ATOM   4744  CB  ILE B  13      30.990  63.920  41.460  1.00  0.00           C
ATOM   4745  HB  ILE B  13      31.740  63.320  42.020  1.00  0.00           H
ATOM   4746  CG2 ILE B  13      29.610  63.700  42.000  1.00  0.00           C
ATOM   4747 1HG2 ILE B  13      29.270  62.680  41.720  1.00  0.00           H
ATOM   4748 2HG2 ILE B  13      28.870  64.480  41.710  1.00  0.00           H
ATOM   4749 3HG2 ILE B  13      29.620  63.650  43.110  1.00  0.00           H
ATOM   4750  CG1 ILE B  13      31.040  63.610  40.000  1.00  0.00           C
ATOM   4751 1HG1 ILE B  13      30.650  64.490  39.440  1.00  0.00           H
ATOM   4752 2HG1 ILE B  13      30.280  62.810  39.880  1.00  0.00           H
ATOM   4753  CD  ILE B  13      32.430  63.100  39.560  1.00  0.00           C
ATOM   4754  HD1 ILE B  13      33.200  63.890  39.710  1.00  0.00           H
ATOM   4755  HD2 ILE B  13      32.480  62.820  38.490  1.00  0.00           H
ATOM   4756  HD3 ILE B  13      32.770  62.220  40.140  1.00  0.00           H
ATOM   4757  C   ILE B  13      31.070  65.860  43.150  1.00  0.00           C
ATOM   4758  O   ILE B  13      29.990  66.230  43.590  1.00  0.00           O
ATOM   4759  N   GLU B  14      32.190  65.820  43.890  1.00  0.00           N
ATOM   4760  HN  GLU B  14      33.050  65.520  43.490  1.00  0.00           H
ATOM   4761  CA  GLU B  14      32.350  66.210  45.320  1.00  0.00           C
ATOM   4762  HA  GLU B  14      31.790  65.440  45.830  1.00  0.00           H
ATOM   4763  CB  GLU B  14      33.800  66.160  45.910  1.00  0.00           C
ATOM   4764  HB1 GLU B  14      33.910  66.550  46.950  1.00  0.00           H
ATOM   4765  HB2 GLU B  14      34.420  66.940  45.420  1.00  0.00           H
ATOM   4766  CG  GLU B  14      34.480  64.800  45.960  1.00  0.00           C
ATOM   4767  HG1 GLU B  14      34.600  64.220  45.010  1.00  0.00           H
ATOM   4768  HG2 GLU B  14      34.120  64.210  46.820  1.00  0.00           H
ATOM   4769  CD  GLU B  14      35.940  65.000  46.310  1.00  0.00           C
ATOM   4770  OE1 GLU B  14      36.200  65.570  47.400  1.00  0.00           O
ATOM   4771  OE2 GLU B  14      36.850  64.570  45.580  1.00  0.00           O
ATOM   4772  C   GLU B  14      31.510  67.400  45.810  1.00  0.00           C
ATOM   4773  O   GLU B  14      30.530  67.150  46.510  1.00  0.00           O
ATOM   4774  N   PRO B  15      31.720  68.640  45.370  1.00  0.00           N
ATOM   4775  CD  PRO B  15      32.900  69.090  44.620  1.00  0.00           C
ATOM   4776  HD1 PRO B  15      32.930  68.550  43.650  1.00  0.00           H
ATOM   4777  HD2 PRO B  15      33.840  68.930  45.190  1.00  0.00           H
ATOM   4778  CA  PRO B  15      30.850  69.710  45.780  1.00  0.00           C
ATOM   4779  HA  PRO B  15      30.620  69.680  46.840  1.00  0.00           H
ATOM   4780  CB  PRO B  15      31.730  70.870  45.560  1.00  0.00           C
ATOM   4781  HB1 PRO B  15      32.400  70.790  46.450  1.00  0.00           H
ATOM   4782  HB2 PRO B  15      31.350  71.910  45.560  1.00  0.00           H
ATOM   4783  CG  PRO B  15      32.610  70.580  44.370  1.00  0.00           C
ATOM   4784  HG1 PRO B  15      32.040  70.610  43.410  1.00  0.00           H
ATOM   4785  HG2 PRO B  15      33.510  71.200  44.140  1.00  0.00           H
ATOM   4786  C   PRO B  15      29.470  69.810  45.060  1.00  0.00           C
ATOM   4787  O   PRO B  15      28.850  70.830  45.140  1.00  0.00           O
ATOM   4788  N   CYS B  16      29.130  68.820  44.240  1.00  0.00           N
ATOM   4789  HN  CYS B  16      29.710  68.020  44.140  1.00  0.00           H
ATOM   4790  CA  CYS B  16      27.930  68.740  43.420  1.00  0.00           C
ATOM   4791  HA  CYS B  16      27.550  69.750  43.330  1.00  0.00           H
ATOM   4792  CB  CYS B  16      28.100  68.190  41.960  1.00  0.00           C
ATOM   4793  HB1 CYS B  16      27.160  67.950  41.430  1.00  0.00           H
ATOM   4794  HB2 CYS B  16      28.680  67.240  41.950  1.00  0.00           H
ATOM   4795  SG  CYS B  16      29.010  69.340  40.850  1.00  0.00           S
ATOM   4796  HG1 CYS B  16      30.090  68.590  40.710  1.00  0.00           H
ATOM   4797  C   CYS B  16      26.860  67.980  44.030  1.00  0.00           C
ATOM   4798  O   CYS B  16      25.860  67.780  43.370  1.00  0.00           O
ATOM   4799  N   ILE B  17      26.940  67.550  45.330  1.00  0.00           N
ATOM   4800  HN  ILE B  17      27.760  67.890  45.800  1.00  0.00           H
ATOM   4801  CA  ILE B  17      26.020  66.840  46.140  1.00  0.00           C
ATOM   4802  HA  ILE B  17      25.190  66.530  45.520  1.00  0.00           H
ATOM   4803  CB  ILE B  17      26.590  65.570  46.730  1.00  0.00           C
ATOM   4804  HB  ILE B  17      27.560  65.900  47.150  1.00  0.00           H
ATOM   4805  CG2 ILE B  17      25.660  64.890  47.790  1.00  0.00           C
ATOM   4806 1HG2 ILE B  17      25.960  63.900  48.210  1.00  0.00           H
ATOM   4807 2HG2 ILE B  17      24.660  64.620  47.380  1.00  0.00           H
ATOM   4808 3HG2 ILE B  17      25.340  65.520  48.650  1.00  0.00           H
ATOM   4809  CG1 ILE B  17      26.990  64.530  45.650  1.00  0.00           C
ATOM   4810 1HG1 ILE B  17      27.470  63.740  46.270  1.00  0.00           H
ATOM   4811 2HG1 ILE B  17      27.660  64.910  44.850  1.00  0.00           H
ATOM   4812  CD  ILE B  17      25.840  63.920  44.810  1.00  0.00           C
ATOM   4813  HD1 ILE B  17      25.240  63.230  45.450  1.00  0.00           H
ATOM   4814  HD2 ILE B  17      26.320  63.280  44.040  1.00  0.00           H
ATOM   4815  HD3 ILE B  17      25.200  64.640  44.260  1.00  0.00           H
ATOM   4816  C   ILE B  17      25.450  67.670  47.260  1.00  0.00           C
ATOM   4817  O   ILE B  17      26.120  68.430  47.950  1.00  0.00           O
ATOM   4818  N   VAL B  18      24.170  67.530  47.600  1.00  0.00           N
ATOM   4819  HN  VAL B  18      23.710  66.760  47.160  1.00  0.00           H
ATOM   4820  CA  VAL B  18      23.370  68.300  48.460  1.00  0.00           C
ATOM   4821  HA  VAL B  18      24.010  68.780  49.200  1.00  0.00           H
ATOM   4822  CB  VAL B  18      22.540  69.390  47.770  1.00  0.00           C
ATOM   4823  HB  VAL B  18      21.850  69.780  48.550  1.00  0.00           H
ATOM   4824  CG1 VAL B  18      23.410  70.560  47.290  1.00  0.00           C
ATOM   4825 1HG1 VAL B  18      23.840  71.020  48.200  1.00  0.00           H
ATOM   4826 2HG1 VAL B  18      22.880  71.220  46.580  1.00  0.00           H
ATOM   4827 3HG1 VAL B  18      24.310  70.200  46.740  1.00  0.00           H
ATOM   4828  CG2 VAL B  18      21.630  68.770  46.700  1.00  0.00           C
ATOM   4829 1HG2 VAL B  18      20.860  69.490  46.350  1.00  0.00           H
ATOM   4830 2HG2 VAL B  18      21.110  67.910  47.180  1.00  0.00           H
ATOM   4831 3HG2 VAL B  18      22.140  68.330  45.820  1.00  0.00           H
ATOM   4832  C   VAL B  18      22.510  67.360  49.320  1.00  0.00           C
ATOM   4833  O   VAL B  18      22.480  66.160  49.080  1.00  0.00           O
ATOM   4834  N   SER B  19      21.890  67.960  50.380  1.00  0.00           N
ATOM   4835  HN  SER B  19      22.040  68.930  50.510  1.00  0.00           H
ATOM   4836  CA  SER B  19      21.030  67.380  51.400  1.00  0.00           C
ATOM   4837  HA  SER B  19      20.770  66.360  51.150  1.00  0.00           H
ATOM   4838  CB  SER B  19      21.600  67.510  52.860  1.00  0.00           C
ATOM   4839  HB1 SER B  19      21.630  68.550  53.250  1.00  0.00           H
ATOM   4840  HB2 SER B  19      22.630  67.090  52.860  1.00  0.00           H
ATOM   4841  OG  SER B  19      20.770  66.830  53.820  1.00  0.00           O
ATOM   4842  HG1 SER B  19      20.970  65.890  53.750  1.00  0.00           H
ATOM   4843  C   SER B  19      19.740  68.140  51.230  1.00  0.00           C
ATOM   4844  O   SER B  19      19.660  69.340  51.420  1.00  0.00           O
ATOM   4845  N   VAL B  20      18.730  67.360  50.860  1.00  0.00           N
ATOM   4846  HN  VAL B  20      18.820  66.380  50.700  1.00  0.00           H
ATOM   4847  CA  VAL B  20      17.450  67.830  50.450  1.00  0.00           C
ATOM   4848  HA  VAL B  20      17.420  68.890  50.650  1.00  0.00           H
ATOM   4849  CB  VAL B  20      17.200  67.490  48.990  1.00  0.00           C
ATOM   4850  HB  VAL B  20      17.180  66.400  48.780  1.00  0.00           H
ATOM   4851  CG1 VAL B  20      15.920  68.160  48.490  1.00  0.00           C
ATOM   4852 1HG1 VAL B  20      15.820  68.090  47.390  1.00  0.00           H
ATOM   4853 2HG1 VAL B  20      15.920  69.230  48.810  1.00  0.00           H
ATOM   4854 3HG1 VAL B  20      15.050  67.640  48.940  1.00  0.00           H
ATOM   4855  CG2 VAL B  20      18.440  68.160  48.270  1.00  0.00           C
ATOM   4856 1HG2 VAL B  20      18.330  68.000  47.180  1.00  0.00           H
ATOM   4857 2HG2 VAL B  20      19.350  67.590  48.550  1.00  0.00           H
ATOM   4858 3HG2 VAL B  20      18.580  69.230  48.530  1.00  0.00           H
ATOM   4859  C   VAL B  20      16.230  67.280  51.270  1.00  0.00           C
ATOM   4860  O   VAL B  20      16.040  66.070  51.300  1.00  0.00           O
ATOM   4861  N   THR B  21      15.320  68.100  51.760  1.00  0.00           N
ATOM   4862  HN  THR B  21      15.320  69.090  51.610  1.00  0.00           H
ATOM   4863  CA  THR B  21      14.250  67.580  52.590  1.00  0.00           C
ATOM   4864  HA  THR B  21      13.900  66.650  52.160  1.00  0.00           H
ATOM   4865  CB  THR B  21      14.650  67.400  54.100  1.00  0.00           C
ATOM   4866  HB  THR B  21      15.230  66.460  54.170  1.00  0.00           H
ATOM   4867  OG1 THR B  21      13.580  67.130  54.990  1.00  0.00           O
ATOM   4868  HG1 THR B  21      13.220  66.260  54.800  1.00  0.00           H
ATOM   4869  CG2 THR B  21      15.410  68.570  54.760  1.00  0.00           C
ATOM   4870 1HG2 THR B  21      14.820  69.470  55.020  1.00  0.00           H
ATOM   4871 2HG2 THR B  21      16.320  68.920  54.230  1.00  0.00           H
ATOM   4872 3HG2 THR B  21      15.840  68.230  55.730  1.00  0.00           H
ATOM   4873  C   THR B  21      13.040  68.540  52.470  1.00  0.00           C
ATOM   4874  O   THR B  21      13.030  69.740  52.450  1.00  0.00           O
ATOM   4875  N   TYR B  22      11.910  67.790  52.570  1.00  0.00           N
ATOM   4876  HN  TYR B  22      11.940  66.790  52.580  1.00  0.00           H
ATOM   4877  CA  TYR B  22      10.590  68.320  52.700  1.00  0.00           C
ATOM   4878  HA  TYR B  22      10.580  69.310  53.130  1.00  0.00           H
ATOM   4879  CB  TYR B  22       9.720  68.140  51.410  1.00  0.00           C
ATOM   4880  HB1 TYR B  22       9.620  67.070  51.110  1.00  0.00           H
ATOM   4881  HB2 TYR B  22      10.300  68.620  50.590  1.00  0.00           H
ATOM   4882  CG  TYR B  22       8.440  68.800  51.410  1.00  0.00           C
ATOM   4883  CD1 TYR B  22       7.230  68.100  51.410  1.00  0.00           C
ATOM   4884  HD1 TYR B  22       7.270  67.020  51.390  1.00  0.00           H
ATOM   4885  CE1 TYR B  22       6.040  68.790  51.330  1.00  0.00           C
ATOM   4886  HE1 TYR B  22       5.140  68.210  51.500  1.00  0.00           H
ATOM   4887  CZ  TYR B  22       5.960  70.120  51.360  1.00  0.00           C
ATOM   4888  OH  TYR B  22       4.720  70.760  51.500  1.00  0.00           O
ATOM   4889  HH  TYR B  22       4.050  70.150  51.200  1.00  0.00           H
ATOM   4890  CD2 TYR B  22       8.310  70.180  51.220  1.00  0.00           C
ATOM   4891  HD2 TYR B  22       9.250  70.720  51.160  1.00  0.00           H
ATOM   4892  CE2 TYR B  22       7.070  70.890  51.200  1.00  0.00           C
ATOM   4893  HE2 TYR B  22       6.960  71.960  51.120  1.00  0.00           H
ATOM   4894  C   TYR B  22       9.960  67.290  53.710  1.00  0.00           C
ATOM   4895  O   TYR B  22      10.170  66.120  53.580  1.00  0.00           O
ATOM   4896  N   GLY B  23       9.270  67.750  54.780  1.00  0.00           N
ATOM   4897  HN  GLY B  23       9.350  68.710  55.020  1.00  0.00           H
ATOM   4898  CA  GLY B  23       8.740  66.900  55.790  1.00  0.00           C
ATOM   4899  HA1 GLY B  23       8.120  66.170  55.300  1.00  0.00           H
ATOM   4900  HA2 GLY B  23       8.110  67.540  56.390  1.00  0.00           H
ATOM   4901  C   GLY B  23       9.710  66.270  56.670  1.00  0.00           C
ATOM   4902  O   GLY B  23      10.630  67.000  57.220  1.00  0.00           O
ATOM   4903  N   SER B  24       9.690  64.970  56.980  1.00  0.00           N
ATOM   4904  HN  SER B  24       8.870  64.420  56.810  1.00  0.00           H
ATOM   4905  CA  SER B  24      10.770  64.280  57.710  1.00  0.00           C
ATOM   4906  HA  SER B  24      11.560  64.950  58.010  1.00  0.00           H
ATOM   4907  CB  SER B  24      10.350  63.580  59.060  1.00  0.00           C
ATOM   4908  HB1 SER B  24      10.130  64.330  59.850  1.00  0.00           H
ATOM   4909  HB2 SER B  24      11.060  62.800  59.430  1.00  0.00           H
ATOM   4910  OG  SER B  24       9.120  62.840  58.850  1.00  0.00           O
ATOM   4911  HG1 SER B  24       8.500  63.560  59.000  1.00  0.00           H
ATOM   4912  C   SER B  24      11.550  63.430  56.790  1.00  0.00           C
ATOM   4913  O   SER B  24      12.540  62.910  57.270  1.00  0.00           O
ATOM   4914  N   MET B  25      11.190  63.360  55.440  1.00  0.00           N
ATOM   4915  HN  MET B  25      10.490  64.000  55.150  1.00  0.00           H
ATOM   4916  CA  MET B  25      12.030  62.740  54.460  1.00  0.00           C
ATOM   4917  HA  MET B  25      12.320  61.820  54.960  1.00  0.00           H
ATOM   4918  CB  MET B  25      11.230  62.550  53.150  1.00  0.00           C
ATOM   4919  HB1 MET B  25      11.690  61.820  52.460  1.00  0.00           H
ATOM   4920  HB2 MET B  25      11.230  63.530  52.620  1.00  0.00           H
ATOM   4921  CG  MET B  25       9.840  62.110  53.360  1.00  0.00           C
ATOM   4922  HG1 MET B  25       9.240  62.320  52.450  1.00  0.00           H
ATOM   4923  HG2 MET B  25       9.330  62.740  54.120  1.00  0.00           H
ATOM   4924  SD  MET B  25       9.740  60.390  54.010  1.00  0.00           S
ATOM   4925  CE  MET B  25       8.040  60.420  54.730  1.00  0.00           C
ATOM   4926  HE1 MET B  25       7.530  59.440  54.630  1.00  0.00           H
ATOM   4927  HE2 MET B  25       7.330  61.180  54.330  1.00  0.00           H
ATOM   4928  HE3 MET B  25       8.090  60.560  55.830  1.00  0.00           H
ATOM   4929  C   MET B  25      13.200  63.620  54.220  1.00  0.00           C
ATOM   4930  O   MET B  25      13.110  64.820  54.070  1.00  0.00           O
ATOM   4931  N   THR B  26      14.410  62.990  54.170  1.00  0.00           N
ATOM   4932  HN  THR B  26      14.420  62.000  54.190  1.00  0.00           H
ATOM   4933  CA  THR B  26      15.640  63.590  53.820  1.00  0.00           C
ATOM   4934  HA  THR B  26      15.460  64.350  53.080  1.00  0.00           H
ATOM   4935  CB  THR B  26      16.460  64.070  54.990  1.00  0.00           C
ATOM   4936  HB  THR B  26      15.760  64.470  55.760  1.00  0.00           H
ATOM   4937  OG1 THR B  26      17.340  65.110  54.590  1.00  0.00           O
ATOM   4938  HG1 THR B  26      17.560  65.560  55.400  1.00  0.00           H
ATOM   4939  CG2 THR B  26      17.290  62.980  55.580  1.00  0.00           C
ATOM   4940 1HG2 THR B  26      18.120  62.820  54.860  1.00  0.00           H
ATOM   4941 2HG2 THR B  26      16.650  62.080  55.680  1.00  0.00           H
ATOM   4942 3HG2 THR B  26      17.730  63.330  56.530  1.00  0.00           H
ATOM   4943  C   THR B  26      16.320  62.670  52.980  1.00  0.00           C
ATOM   4944  O   THR B  26      16.340  61.410  53.190  1.00  0.00           O
ATOM   4945  N   LEU B  27      16.980  63.140  51.910  1.00  0.00           N
ATOM   4946  HN  LEU B  27      17.010  64.120  51.700  1.00  0.00           H
ATOM   4947  CA  LEU B  27      17.850  62.370  51.050  1.00  0.00           C
ATOM   4948  HA  LEU B  27      18.470  61.740  51.670  1.00  0.00           H
ATOM   4949  CB  LEU B  27      16.940  61.480  50.060  1.00  0.00           C
ATOM   4950  HB1 LEU B  27      16.500  60.630  50.610  1.00  0.00           H
ATOM   4951  HB2 LEU B  27      17.560  60.940  49.320  1.00  0.00           H
ATOM   4952  CG  LEU B  27      15.750  62.210  49.290  1.00  0.00           C
ATOM   4953  HG  LEU B  27      15.100  62.540  50.130  1.00  0.00           H
ATOM   4954  CD1 LEU B  27      16.130  63.370  48.330  1.00  0.00           C
ATOM   4955 1HD1 LEU B  27      16.290  64.280  48.960  1.00  0.00           H
ATOM   4956 2HD1 LEU B  27      15.300  63.620  47.630  1.00  0.00           H
ATOM   4957 3HD1 LEU B  27      17.100  63.060  47.890  1.00  0.00           H
ATOM   4958  CD2 LEU B  27      14.980  61.110  48.480  1.00  0.00           C
ATOM   4959 1HD2 LEU B  27      14.290  61.510  47.710  1.00  0.00           H
ATOM   4960 2HD2 LEU B  27      14.390  60.460  49.170  1.00  0.00           H
ATOM   4961 3HD2 LEU B  27      15.640  60.340  48.030  1.00  0.00           H
ATOM   4962  C   LEU B  27      18.810  63.280  50.330  1.00  0.00           C
ATOM   4963  O   LEU B  27      18.800  64.490  50.380  1.00  0.00           O
ATOM   4964  N   ASN B  28      19.700  62.650  49.570  1.00  0.00           N
ATOM   4965  HN  ASN B  28      19.730  61.660  49.560  1.00  0.00           H
ATOM   4966  CA  ASN B  28      20.750  63.330  48.800  1.00  0.00           C
ATOM   4967  HA  ASN B  28      21.140  64.120  49.430  1.00  0.00           H
ATOM   4968  CB  ASN B  28      21.940  62.320  48.550  1.00  0.00           C
ATOM   4969  HB1 ASN B  28      22.800  62.780  48.010  1.00  0.00           H
ATOM   4970  HB2 ASN B  28      21.640  61.390  48.030  1.00  0.00           H
ATOM   4971  CG  ASN B  28      22.430  61.890  49.980  1.00  0.00           C
ATOM   4972  OD1 ASN B  28      23.200  62.530  50.690  1.00  0.00           O
ATOM   4973  ND2 ASN B  28      21.920  60.730  50.360  1.00  0.00           N
ATOM   4974 1HD2 ASN B  28      22.210  60.350  51.240  1.00  0.00           H
ATOM   4975 2HD2 ASN B  28      21.380  60.180  49.720  1.00  0.00           H
ATOM   4976  C   ASN B  28      20.300  63.790  47.450  1.00  0.00           C
ATOM   4977  O   ASN B  28      19.630  63.160  46.690  1.00  0.00           O
ATOM   4978  N   GLY B  29      20.550  65.040  47.060  1.00  0.00           N
ATOM   4979  HN  GLY B  29      21.070  65.620  47.690  1.00  0.00           H
ATOM   4980  CA  GLY B  29      20.350  65.510  45.710  1.00  0.00           C
ATOM   4981  HA1 GLY B  29      19.970  66.520  45.780  1.00  0.00           H
ATOM   4982  HA2 GLY B  29      19.810  64.790  45.110  1.00  0.00           H
ATOM   4983  C   GLY B  29      21.680  65.690  45.030  1.00  0.00           C
ATOM   4984  O   GLY B  29      22.740  65.740  45.640  1.00  0.00           O
ATOM   4985  N   LEU B  30      21.550  65.850  43.730  1.00  0.00           N
ATOM   4986  HN  LEU B  30      20.600  65.830  43.420  1.00  0.00           H
ATOM   4987  CA  LEU B  30      22.600  66.270  42.840  1.00  0.00           C
ATOM   4988  HA  LEU B  30      23.550  66.180  43.360  1.00  0.00           H
ATOM   4989  CB  LEU B  30      22.680  65.470  41.500  1.00  0.00           C
ATOM   4990  HB1 LEU B  30      21.660  65.350  41.070  1.00  0.00           H
ATOM   4991  HB2 LEU B  30      23.000  64.470  41.860  1.00  0.00           H
ATOM   4992  CG  LEU B  30      23.560  65.940  40.310  1.00  0.00           C
ATOM   4993  HG  LEU B  30      23.220  66.980  40.110  1.00  0.00           H
ATOM   4994  CD1 LEU B  30      25.030  65.880  40.600  1.00  0.00           C
ATOM   4995 1HD1 LEU B  30      25.310  66.440  41.520  1.00  0.00           H
ATOM   4996 2HD1 LEU B  30      25.560  66.280  39.710  1.00  0.00           H
ATOM   4997 3HD1 LEU B  30      25.330  64.820  40.740  1.00  0.00           H
ATOM   4998  CD2 LEU B  30      23.350  65.030  39.010  1.00  0.00           C
ATOM   4999 1HD2 LEU B  30      23.500  63.960  39.260  1.00  0.00           H
ATOM   5000 2HD2 LEU B  30      23.930  65.340  38.120  1.00  0.00           H
ATOM   5001 3HD2 LEU B  30      22.310  65.180  38.640  1.00  0.00           H
ATOM   5002  C   LEU B  30      22.290  67.730  42.500  1.00  0.00           C
ATOM   5003  O   LEU B  30      21.150  68.060  42.260  1.00  0.00           O
ATOM   5004  N   TRP B  31      23.330  68.600  42.520  1.00  0.00           N
ATOM   5005  HN  TRP B  31      24.240  68.240  42.740  1.00  0.00           H
ATOM   5006  CA  TRP B  31      23.330  70.030  42.240  1.00  0.00           C
ATOM   5007  HA  TRP B  31      22.310  70.370  42.110  1.00  0.00           H
ATOM   5008  CB  TRP B  31      23.690  70.820  43.460  1.00  0.00           C
ATOM   5009  HB1 TRP B  31      24.760  70.620  43.710  1.00  0.00           H
ATOM   5010  HB2 TRP B  31      23.100  70.470  44.330  1.00  0.00           H
ATOM   5011  CG  TRP B  31      23.510  72.370  43.360  1.00  0.00           C
ATOM   5012  CD1 TRP B  31      22.420  72.930  42.860  1.00  0.00           C
ATOM   5013  HD1 TRP B  31      21.590  72.510  42.310  1.00  0.00           H
ATOM   5014  NE1 TRP B  31      22.350  74.280  43.120  1.00  0.00           N
ATOM   5015  HE1 TRP B  31      21.880  75.000  42.670  1.00  0.00           H
ATOM   5016  CE2 TRP B  31      23.400  74.610  43.890  1.00  0.00           C
ATOM   5017  CD2 TRP B  31      24.190  73.430  44.060  1.00  0.00           C
ATOM   5018  CE3 TRP B  31      25.370  73.500  44.830  1.00  0.00           C
ATOM   5019  HE3 TRP B  31      26.020  72.650  44.950  1.00  0.00           H
ATOM   5020  CZ3 TRP B  31      25.760  74.700  45.380  1.00  0.00           C
ATOM   5021  HZ3 TRP B  31      26.570  74.800  46.090  1.00  0.00           H
ATOM   5022  CZ2 TRP B  31      23.870  75.910  44.340  1.00  0.00           C
ATOM   5023  HZ2 TRP B  31      23.470  76.890  44.150  1.00  0.00           H
ATOM   5024  CH2 TRP B  31      24.970  75.880  45.230  1.00  0.00           C
ATOM   5025  HH2 TRP B  31      25.320  76.850  45.570  1.00  0.00           H
ATOM   5026  C   TRP B  31      24.100  70.330  41.000  1.00  0.00           C
ATOM   5027  O   TRP B  31      25.300  70.160  40.990  1.00  0.00           O
ATOM   5028  N   LEU B  32      23.380  70.770  39.900  1.00  0.00           N
ATOM   5029  HN  LEU B  32      22.390  70.880  39.950  1.00  0.00           H
ATOM   5030  CA  LEU B  32      23.950  71.220  38.660  1.00  0.00           C
ATOM   5031  HA  LEU B  32      25.000  71.430  38.780  1.00  0.00           H
ATOM   5032  CB  LEU B  32      23.700  70.280  37.500  1.00  0.00           C
ATOM   5033  HB1 LEU B  32      24.060  70.600  36.490  1.00  0.00           H
ATOM   5034  HB2 LEU B  32      22.600  70.190  37.400  1.00  0.00           H
ATOM   5035  CG  LEU B  32      24.090  68.800  37.660  1.00  0.00           C
ATOM   5036  HG  LEU B  32      23.850  68.410  38.680  1.00  0.00           H
ATOM   5037  CD1 LEU B  32      23.560  67.930  36.570  1.00  0.00           C
ATOM   5038 1HD1 LEU B  32      23.760  68.220  35.520  1.00  0.00           H
ATOM   5039 2HD1 LEU B  32      22.460  67.770  36.620  1.00  0.00           H
ATOM   5040 3HD1 LEU B  32      23.990  66.900  36.660  1.00  0.00           H
ATOM   5041  CD2 LEU B  32      25.520  68.610  37.700  1.00  0.00           C
ATOM   5042 1HD2 LEU B  32      25.780  67.640  38.160  1.00  0.00           H
ATOM   5043 2HD2 LEU B  32      25.970  69.380  38.370  1.00  0.00           H
ATOM   5044 3HD2 LEU B  32      25.940  68.710  36.670  1.00  0.00           H
ATOM   5045  C   LEU B  32      23.340  72.510  38.260  1.00  0.00           C
ATOM   5046  O   LEU B  32      22.080  72.560  38.080  1.00  0.00           O
ATOM   5047  N   ASP B  33      24.190  73.470  38.110  1.00  0.00           N
ATOM   5048  HN  ASP B  33      25.110  73.190  37.830  1.00  0.00           H
ATOM   5049  CA  ASP B  33      23.810  74.780  37.910  1.00  0.00           C
ATOM   5050  HA  ASP B  33      24.750  75.260  38.120  1.00  0.00           H
ATOM   5051  CB  ASP B  33      23.490  75.160  36.480  1.00  0.00           C
ATOM   5052  HB1 ASP B  33      23.470  76.270  36.340  1.00  0.00           H
ATOM   5053  HB2 ASP B  33      22.470  74.800  36.230  1.00  0.00           H
ATOM   5054  CG  ASP B  33      24.570  74.630  35.540  1.00  0.00           C
ATOM   5055  OD1 ASP B  33      24.170  74.200  34.430  1.00  0.00           O
ATOM   5056  OD2 ASP B  33      25.720  74.840  35.930  1.00  0.00           O
ATOM   5057  C   ASP B  33      22.840  75.350  38.930  1.00  0.00           C
ATOM   5058  O   ASP B  33      23.010  75.310  40.110  1.00  0.00           O
ATOM   5059  N   ASP B  34      21.660  75.890  38.520  1.00  0.00           N
ATOM   5060  HN  ASP B  34      21.350  75.860  37.570  1.00  0.00           H
[truncated: 330,706 more chars]
