# Supplementary material for: Structural and functional characterization of NEMO cleavage by SARS-CoV-2 3CLpro
Source: Nat Commun. 2022 Sep 8;13:5285. doi: 10.1038/s41467-022-32922-9 (PMC9453703; doi:10.1038/s41467-022-32922-9)
Supplement: Supplementary file 4 — Supplementary Data 1 [file 41467_2022_32922_MOESM4_ESM.zip › supp_files/MDML_snapshots/HKU1/hku1_simE_175200.pdb]

REMARK    GENERATED BY TRJCONV
TITLE     Title t= 175200.00000 step= 43800000
REMARK    THIS IS A SIMULATION BOX
CRYST1  100.561  100.561  100.561  90.00  90.00  90.00 P 1           1
MODEL        1
ATOM      1  N   SER A   1      24.110  45.020  49.050  1.00  0.00           N
ATOM      2  HT1 SER A   1      24.940  45.600  48.820  1.00  0.00           H
ATOM      3  HT2 SER A   1      23.450  45.300  49.800  1.00  0.00           H
ATOM      4  HT3 SER A   1      23.540  44.830  48.190  1.00  0.00           H
ATOM      5  CA  SER A   1      24.690  43.690  49.450  1.00  0.00           C
ATOM      6  HA  SER A   1      24.960  43.710  50.490  1.00  0.00           H
ATOM      7  CB  SER A   1      23.560  42.610  49.470  1.00  0.00           C
ATOM      8  HB1 SER A   1      22.770  43.010  50.140  1.00  0.00           H
ATOM      9  HB2 SER A   1      23.940  41.680  49.940  1.00  0.00           H
ATOM     10  OG  SER A   1      22.980  42.340  48.190  1.00  0.00           O
ATOM     11  HG1 SER A   1      22.660  41.430  48.180  1.00  0.00           H
ATOM     12  C   SER A   1      25.930  43.360  48.600  1.00  0.00           C
ATOM     13  O   SER A   1      26.130  43.780  47.450  1.00  0.00           O
ATOM     14  N   GLY A   2      26.840  42.600  49.210  1.00  0.00           N
ATOM     15  HN  GLY A   2      26.600  42.290  50.120  1.00  0.00           H
ATOM     16  CA  GLY A   2      28.080  42.120  48.690  1.00  0.00           C
ATOM     17  HA1 GLY A   2      28.010  41.870  47.650  1.00  0.00           H
ATOM     18  HA2 GLY A   2      28.240  41.260  49.330  1.00  0.00           H
ATOM     19  C   GLY A   2      29.120  43.180  49.010  1.00  0.00           C
ATOM     20  O   GLY A   2      28.760  44.310  49.190  1.00  0.00           O
ATOM     21  N   ILE A   3      30.450  42.810  48.960  1.00  0.00           N
ATOM     22  HN  ILE A   3      30.650  41.950  48.510  1.00  0.00           H
ATOM     23  CA  ILE A   3      31.480  43.740  49.430  1.00  0.00           C
ATOM     24  HA  ILE A   3      30.960  44.570  49.890  1.00  0.00           H
ATOM     25  CB  ILE A   3      32.400  43.120  50.500  1.00  0.00           C
ATOM     26  HB  ILE A   3      32.880  42.220  50.060  1.00  0.00           H
ATOM     27  CG2 ILE A   3      33.550  44.040  50.790  1.00  0.00           C
ATOM     28 1HG2 ILE A   3      34.240  44.140  49.920  1.00  0.00           H
ATOM     29 2HG2 ILE A   3      34.100  43.650  51.670  1.00  0.00           H
ATOM     30 3HG2 ILE A   3      33.180  45.040  51.100  1.00  0.00           H
ATOM     31  CG1 ILE A   3      31.590  42.740  51.700  1.00  0.00           C
ATOM     32 1HG1 ILE A   3      32.220  42.250  52.480  1.00  0.00           H
ATOM     33 2HG1 ILE A   3      30.790  42.010  51.450  1.00  0.00           H
ATOM     34  CD  ILE A   3      31.060  44.010  52.410  1.00  0.00           C
ATOM     35  HD1 ILE A   3      30.420  43.740  53.280  1.00  0.00           H
ATOM     36  HD2 ILE A   3      30.320  44.500  51.740  1.00  0.00           H
ATOM     37  HD3 ILE A   3      31.770  44.790  52.760  1.00  0.00           H
ATOM     38  C   ILE A   3      32.260  44.260  48.160  1.00  0.00           C
ATOM     39  O   ILE A   3      32.930  43.460  47.520  1.00  0.00           O
ATOM     40  N   VAL A   4      32.270  45.570  47.890  1.00  0.00           N
ATOM     41  HN  VAL A   4      31.720  46.120  48.520  1.00  0.00           H
ATOM     42  CA  VAL A   4      33.120  46.220  46.930  1.00  0.00           C
ATOM     43  HA  VAL A   4      33.810  45.520  46.480  1.00  0.00           H
ATOM     44  CB  VAL A   4      32.440  47.020  45.730  1.00  0.00           C
ATOM     45  HB  VAL A   4      33.230  47.580  45.190  1.00  0.00           H
ATOM     46  CG1 VAL A   4      31.930  46.000  44.680  1.00  0.00           C
ATOM     47 1HG1 VAL A   4      31.390  46.480  43.840  1.00  0.00           H
ATOM     48 2HG1 VAL A   4      31.190  45.300  45.140  1.00  0.00           H
ATOM     49 3HG1 VAL A   4      32.830  45.420  44.390  1.00  0.00           H
ATOM     50  CG2 VAL A   4      31.390  48.010  46.290  1.00  0.00           C
ATOM     51 1HG2 VAL A   4      30.760  47.370  46.950  1.00  0.00           H
ATOM     52 2HG2 VAL A   4      30.750  48.430  45.480  1.00  0.00           H
ATOM     53 3HG2 VAL A   4      31.730  48.910  46.840  1.00  0.00           H
ATOM     54  C   VAL A   4      33.870  47.200  47.740  1.00  0.00           C
ATOM     55  O   VAL A   4      33.380  47.940  48.580  1.00  0.00           O
ATOM     56  N   LYS A   5      35.190  47.290  47.520  1.00  0.00           N
ATOM     57  HN  LYS A   5      35.680  46.770  46.830  1.00  0.00           H
ATOM     58  CA  LYS A   5      35.970  48.120  48.390  1.00  0.00           C
ATOM     59  HA  LYS A   5      35.750  47.970  49.440  1.00  0.00           H
ATOM     60  CB  LYS A   5      37.430  47.810  48.250  1.00  0.00           C
ATOM     61  HB1 LYS A   5      37.990  48.130  49.150  1.00  0.00           H
ATOM     62  HB2 LYS A   5      37.840  48.530  47.510  1.00  0.00           H
ATOM     63  CG  LYS A   5      37.820  46.310  48.000  1.00  0.00           C
ATOM     64  HG1 LYS A   5      38.930  46.280  47.860  1.00  0.00           H
ATOM     65  HG2 LYS A   5      37.290  45.950  47.090  1.00  0.00           H
ATOM     66  CD  LYS A   5      37.380  45.320  49.110  1.00  0.00           C
ATOM     67  HD1 LYS A   5      36.330  45.030  48.920  1.00  0.00           H
ATOM     68  HD2 LYS A   5      37.520  45.920  50.040  1.00  0.00           H
ATOM     69  CE  LYS A   5      38.240  44.090  49.170  1.00  0.00           C
ATOM     70  HE1 LYS A   5      37.900  43.430  49.990  1.00  0.00           H
ATOM     71  HE2 LYS A   5      39.340  44.210  49.270  1.00  0.00           H
ATOM     72  NZ  LYS A   5      37.910  43.290  47.980  1.00  0.00           N
ATOM     73  HZ1 LYS A   5      38.540  43.530  47.190  1.00  0.00           H
ATOM     74  HZ2 LYS A   5      36.990  43.390  47.500  1.00  0.00           H
ATOM     75  HZ3 LYS A   5      38.020  42.300  48.280  1.00  0.00           H
ATOM     76  C   LYS A   5      35.790  49.590  48.010  1.00  0.00           C
ATOM     77  O   LYS A   5      35.650  49.860  46.850  1.00  0.00           O
ATOM     78  N   MET A   6      35.750  50.440  48.960  1.00  0.00           N
ATOM     79  HN  MET A   6      35.810  50.250  49.940  1.00  0.00           H
ATOM     80  CA  MET A   6      35.630  51.870  48.650  1.00  0.00           C
ATOM     81  HA  MET A   6      35.250  52.070  47.660  1.00  0.00           H
ATOM     82  CB  MET A   6      34.600  52.660  49.620  1.00  0.00           C
ATOM     83  HB1 MET A   6      34.870  53.740  49.580  1.00  0.00           H
ATOM     84  HB2 MET A   6      34.740  52.240  50.630  1.00  0.00           H
ATOM     85  CG  MET A   6      33.100  52.770  49.160  1.00  0.00           C
ATOM     86  HG1 MET A   6      33.050  53.160  48.120  1.00  0.00           H
ATOM     87  HG2 MET A   6      32.690  53.510  49.880  1.00  0.00           H
ATOM     88  SD  MET A   6      32.120  51.190  49.220  1.00  0.00           S
ATOM     89  CE  MET A   6      31.730  51.150  51.000  1.00  0.00           C
ATOM     90  HE1 MET A   6      31.300  52.120  51.320  1.00  0.00           H
ATOM     91  HE2 MET A   6      32.680  51.110  51.580  1.00  0.00           H
ATOM     92  HE3 MET A   6      31.180  50.270  51.400  1.00  0.00           H
ATOM     93  C   MET A   6      37.060  52.560  48.690  1.00  0.00           C
ATOM     94  O   MET A   6      37.790  52.530  49.690  1.00  0.00           O
ATOM     95  N   VAL A   7      37.520  53.120  47.560  1.00  0.00           N
ATOM     96  HN  VAL A   7      37.030  52.960  46.710  1.00  0.00           H
ATOM     97  CA  VAL A   7      38.660  53.980  47.560  1.00  0.00           C
ATOM     98  HA  VAL A   7      39.420  53.500  48.150  1.00  0.00           H
ATOM     99  CB  VAL A   7      39.340  54.190  46.170  1.00  0.00           C
ATOM    100  HB  VAL A   7      40.020  55.050  46.350  1.00  0.00           H
ATOM    101  CG1 VAL A   7      40.230  52.950  45.810  1.00  0.00           C
ATOM    102 1HG1 VAL A   7      39.540  52.080  45.830  1.00  0.00           H
ATOM    103 2HG1 VAL A   7      41.020  52.850  46.580  1.00  0.00           H
ATOM    104 3HG1 VAL A   7      40.640  53.140  44.790  1.00  0.00           H
ATOM    105  CG2 VAL A   7      38.330  54.630  45.120  1.00  0.00           C
ATOM    106 1HG2 VAL A   7      37.710  53.790  44.730  1.00  0.00           H
ATOM    107 2HG2 VAL A   7      38.810  55.100  44.240  1.00  0.00           H
ATOM    108 3HG2 VAL A   7      37.530  55.350  45.410  1.00  0.00           H
ATOM    109  C   VAL A   7      38.370  55.390  48.130  1.00  0.00           C
ATOM    110  O   VAL A   7      37.350  56.060  47.900  1.00  0.00           O
ATOM    111  N   SER A   8      39.380  55.900  48.830  1.00  0.00           N
ATOM    112  HN  SER A   8      40.120  55.260  49.010  1.00  0.00           H
ATOM    113  CA  SER A   8      39.440  57.200  49.420  1.00  0.00           C
ATOM    114  HA  SER A   8      38.570  57.270  50.050  1.00  0.00           H
ATOM    115  CB  SER A   8      40.640  57.320  50.360  1.00  0.00           C
ATOM    116  HB1 SER A   8      40.840  58.330  50.780  1.00  0.00           H
ATOM    117  HB2 SER A   8      41.580  57.200  49.780  1.00  0.00           H
ATOM    118  OG  SER A   8      40.500  56.360  51.450  1.00  0.00           O
ATOM    119  HG1 SER A   8      40.880  55.500  51.240  1.00  0.00           H
ATOM    120  C   SER A   8      39.510  58.410  48.510  1.00  0.00           C
ATOM    121  O   SER A   8      40.470  58.510  47.710  1.00  0.00           O
ATOM    122  N   PRO A   9      38.540  59.360  48.480  1.00  0.00           N
ATOM    123  CD  PRO A   9      37.450  59.380  49.470  1.00  0.00           C
ATOM    124  HD1 PRO A   9      37.940  59.550  50.450  1.00  0.00           H
ATOM    125  HD2 PRO A   9      36.880  58.440  49.550  1.00  0.00           H
ATOM    126  CA  PRO A   9      38.360  60.470  47.490  1.00  0.00           C
ATOM    127  HA  PRO A   9      37.810  59.990  46.690  1.00  0.00           H
ATOM    128  CB  PRO A   9      37.440  61.470  48.310  1.00  0.00           C
ATOM    129  HB1 PRO A   9      36.840  62.120  47.650  1.00  0.00           H
ATOM    130  HB2 PRO A   9      38.120  62.070  48.960  1.00  0.00           H
ATOM    131  CG  PRO A   9      36.590  60.600  49.110  1.00  0.00           C
ATOM    132  HG1 PRO A   9      36.250  61.250  49.950  1.00  0.00           H
ATOM    133  HG2 PRO A   9      35.750  60.220  48.480  1.00  0.00           H
ATOM    134  C   PRO A   9      39.560  61.120  46.890  1.00  0.00           C
ATOM    135  O   PRO A   9      40.510  61.350  47.610  1.00  0.00           O
ATOM    136  N   THR A  10      39.540  61.620  45.670  1.00  0.00           N
ATOM    137  HN  THR A  10      38.670  61.810  45.230  1.00  0.00           H
ATOM    138  CA  THR A  10      40.690  61.950  44.850  1.00  0.00           C
ATOM    139  HA  THR A  10      41.600  61.700  45.380  1.00  0.00           H
ATOM    140  CB  THR A  10      40.630  61.240  43.470  1.00  0.00           C
ATOM    141  HB  THR A  10      41.540  61.540  42.910  1.00  0.00           H
ATOM    142  OG1 THR A  10      39.480  61.390  42.650  1.00  0.00           O
ATOM    143  HG1 THR A  10      38.790  61.020  43.200  1.00  0.00           H
ATOM    144  CG2 THR A  10      40.690  59.730  43.770  1.00  0.00           C
ATOM    145 1HG2 THR A  10      40.800  59.200  42.800  1.00  0.00           H
ATOM    146 2HG2 THR A  10      39.780  59.400  44.310  1.00  0.00           H
ATOM    147 3HG2 THR A  10      41.570  59.380  44.350  1.00  0.00           H
ATOM    148  C   THR A  10      40.850  63.420  44.570  1.00  0.00           C
ATOM    149  O   THR A  10      41.940  63.910  44.270  1.00  0.00           O
ATOM    150  N   SER A  11      39.770  64.200  44.770  1.00  0.00           N
ATOM    151  HN  SER A  11      38.870  63.830  44.980  1.00  0.00           H
ATOM    152  CA  SER A  11      39.790  65.690  44.440  1.00  0.00           C
ATOM    153  HA  SER A  11      39.990  65.790  43.390  1.00  0.00           H
ATOM    154  CB  SER A  11      38.470  66.490  44.600  1.00  0.00           C
ATOM    155  HB1 SER A  11      37.640  65.900  44.160  1.00  0.00           H
ATOM    156  HB2 SER A  11      38.530  67.450  44.050  1.00  0.00           H
ATOM    157  OG  SER A  11      38.150  66.630  45.980  1.00  0.00           O
ATOM    158  HG1 SER A  11      37.690  65.840  46.280  1.00  0.00           H
ATOM    159  C   SER A  11      40.970  66.510  44.990  1.00  0.00           C
ATOM    160  O   SER A  11      41.510  67.260  44.230  1.00  0.00           O
ATOM    161  N   LYS A  12      41.500  66.440  46.230  1.00  0.00           N
ATOM    162  HN  LYS A  12      40.990  65.960  46.940  1.00  0.00           H
ATOM    163  CA  LYS A  12      42.500  67.330  46.720  1.00  0.00           C
ATOM    164  HA  LYS A  12      42.350  68.340  46.360  1.00  0.00           H
ATOM    165  CB  LYS A  12      42.530  67.290  48.370  1.00  0.00           C
ATOM    166  HB1 LYS A  12      43.370  67.850  48.830  1.00  0.00           H
ATOM    167  HB2 LYS A  12      42.640  66.270  48.790  1.00  0.00           H
ATOM    168  CG  LYS A  12      41.110  67.790  48.860  1.00  0.00           C
ATOM    169  HG1 LYS A  12      40.340  66.990  48.760  1.00  0.00           H
ATOM    170  HG2 LYS A  12      40.890  68.710  48.280  1.00  0.00           H
ATOM    171  CD  LYS A  12      41.210  68.160  50.290  1.00  0.00           C
ATOM    172  HD1 LYS A  12      40.370  68.790  50.670  1.00  0.00           H
ATOM    173  HD2 LYS A  12      41.990  68.950  50.380  1.00  0.00           H
ATOM    174  CE  LYS A  12      41.510  66.950  51.190  1.00  0.00           C
ATOM    175  HE1 LYS A  12      42.450  66.430  50.940  1.00  0.00           H
ATOM    176  HE2 LYS A  12      40.670  66.220  51.190  1.00  0.00           H
ATOM    177  NZ  LYS A  12      41.720  67.490  52.580  1.00  0.00           N
ATOM    178  HZ1 LYS A  12      42.740  67.640  52.750  1.00  0.00           H
ATOM    179  HZ2 LYS A  12      41.330  66.750  53.200  1.00  0.00           H
ATOM    180  HZ3 LYS A  12      41.210  68.390  52.740  1.00  0.00           H
ATOM    181  C   LYS A  12      43.840  67.000  46.210  1.00  0.00           C
ATOM    182  O   LYS A  12      44.660  67.940  46.260  1.00  0.00           O
ATOM    183  N   ILE A  13      44.080  65.770  45.730  1.00  0.00           N
ATOM    184  HN  ILE A  13      43.340  65.110  45.630  1.00  0.00           H
ATOM    185  CA  ILE A  13      45.370  65.280  45.320  1.00  0.00           C
ATOM    186  HA  ILE A  13      46.100  66.000  45.630  1.00  0.00           H
ATOM    187  CB  ILE A  13      45.780  63.850  45.850  1.00  0.00           C
ATOM    188  HB  ILE A  13      45.040  63.120  45.470  1.00  0.00           H
ATOM    189  CG2 ILE A  13      47.120  63.390  45.200  1.00  0.00           C
ATOM    190 1HG2 ILE A  13      46.910  63.210  44.120  1.00  0.00           H
ATOM    191 2HG2 ILE A  13      47.400  62.390  45.590  1.00  0.00           H
ATOM    192 3HG2 ILE A  13      48.030  63.980  45.430  1.00  0.00           H
ATOM    193  CG1 ILE A  13      45.710  63.710  47.360  1.00  0.00           C
ATOM    194 1HG1 ILE A  13      44.670  64.060  47.550  1.00  0.00           H
ATOM    195 2HG1 ILE A  13      46.460  64.240  47.990  1.00  0.00           H
ATOM    196  CD  ILE A  13      45.600  62.200  47.800  1.00  0.00           C
ATOM    197  HD1 ILE A  13      45.740  62.080  48.890  1.00  0.00           H
ATOM    198  HD2 ILE A  13      46.500  61.650  47.440  1.00  0.00           H
ATOM    199  HD3 ILE A  13      44.700  61.610  47.490  1.00  0.00           H
ATOM    200  C   ILE A  13      45.580  65.380  43.820  1.00  0.00           C
ATOM    201  O   ILE A  13      46.700  65.450  43.300  1.00  0.00           O
ATOM    202  N   GLU A  14      44.550  65.590  43.080  1.00  0.00           N
ATOM    203  HN  GLU A  14      43.620  65.530  43.430  1.00  0.00           H
ATOM    204  CA  GLU A  14      44.560  65.830  41.600  1.00  0.00           C
ATOM    205  HA  GLU A  14      45.060  65.010  41.100  1.00  0.00           H
ATOM    206  CB  GLU A  14      43.140  65.750  41.040  1.00  0.00           C
ATOM    207  HB1 GLU A  14      42.640  66.680  41.380  1.00  0.00           H
ATOM    208  HB2 GLU A  14      42.640  64.910  41.560  1.00  0.00           H
ATOM    209  CG  GLU A  14      43.070  65.520  39.470  1.00  0.00           C
ATOM    210  HG1 GLU A  14      43.140  64.450  39.170  1.00  0.00           H
ATOM    211  HG2 GLU A  14      43.910  66.140  39.080  1.00  0.00           H
ATOM    212  CD  GLU A  14      41.760  65.960  38.900  1.00  0.00           C
ATOM    213  OE1 GLU A  14      41.140  65.310  38.030  1.00  0.00           O
ATOM    214  OE2 GLU A  14      41.220  67.070  39.310  1.00  0.00           O
ATOM    215  C   GLU A  14      45.260  67.150  41.190  1.00  0.00           C
ATOM    216  O   GLU A  14      46.110  67.040  40.330  1.00  0.00           O
ATOM    217  N   PRO A  15      45.130  68.280  41.850  1.00  0.00           N
ATOM    218  CD  PRO A  15      44.020  68.670  42.800  1.00  0.00           C
ATOM    219  HD1 PRO A  15      43.890  67.910  43.590  1.00  0.00           H
ATOM    220  HD2 PRO A  15      43.100  68.730  42.170  1.00  0.00           H
ATOM    221  CA  PRO A  15      46.060  69.310  41.480  1.00  0.00           C
ATOM    222  HA  PRO A  15      46.270  69.430  40.430  1.00  0.00           H
ATOM    223  CB  PRO A  15      45.230  70.560  42.010  1.00  0.00           C
ATOM    224  HB1 PRO A  15      44.550  70.850  41.180  1.00  0.00           H
ATOM    225  HB2 PRO A  15      45.950  71.390  42.130  1.00  0.00           H
ATOM    226  CG  PRO A  15      44.470  70.040  43.200  1.00  0.00           C
ATOM    227  HG1 PRO A  15      45.140  69.930  44.080  1.00  0.00           H
ATOM    228  HG2 PRO A  15      43.590  70.570  43.610  1.00  0.00           H
ATOM    229  C   PRO A  15      47.340  69.120  42.150  1.00  0.00           C
ATOM    230  O   PRO A  15      48.250  69.780  41.680  1.00  0.00           O
ATOM    231  N   CYS A  16      47.440  68.410  43.330  1.00  0.00           N
ATOM    232  HN  CYS A  16      46.730  67.770  43.640  1.00  0.00           H
ATOM    233  CA  CYS A  16      48.780  68.240  43.960  1.00  0.00           C
ATOM    234  HA  CYS A  16      49.250  69.210  43.960  1.00  0.00           H
ATOM    235  CB  CYS A  16      48.580  67.780  45.440  1.00  0.00           C
ATOM    236  HB1 CYS A  16      49.580  67.710  45.910  1.00  0.00           H
ATOM    237  HB2 CYS A  16      48.060  66.790  45.430  1.00  0.00           H
ATOM    238  SG  CYS A  16      47.600  68.920  46.430  1.00  0.00           S
ATOM    239  HG1 CYS A  16      46.460  68.720  45.780  1.00  0.00           H
ATOM    240  C   CYS A  16      49.780  67.210  43.350  1.00  0.00           C
ATOM    241  O   CYS A  16      50.950  67.110  43.770  1.00  0.00           O
ATOM    242  N   ILE A  17      49.390  66.340  42.360  1.00  0.00           N
ATOM    243  HN  ILE A  17      48.430  66.380  42.080  1.00  0.00           H
ATOM    244  CA  ILE A  17      50.300  65.550  41.450  1.00  0.00           C
ATOM    245  HA  ILE A  17      51.190  65.200  41.950  1.00  0.00           H
ATOM    246  CB  ILE A  17      49.680  64.230  40.960  1.00  0.00           C
ATOM    247  HB  ILE A  17      48.660  64.400  40.560  1.00  0.00           H
ATOM    248  CG2 ILE A  17      50.380  63.500  39.770  1.00  0.00           C
ATOM    249 1HG2 ILE A  17      49.930  62.490  39.670  1.00  0.00           H
ATOM    250 2HG2 ILE A  17      51.460  63.370  40.030  1.00  0.00           H
ATOM    251 3HG2 ILE A  17      50.280  64.070  38.830  1.00  0.00           H
ATOM    252  CG1 ILE A  17      49.480  63.270  42.200  1.00  0.00           C
ATOM    253 1HG1 ILE A  17      48.870  63.790  42.970  1.00  0.00           H
ATOM    254 2HG1 ILE A  17      50.480  63.220  42.700  1.00  0.00           H
ATOM    255  CD  ILE A  17      48.830  61.820  42.030  1.00  0.00           C
ATOM    256  HD1 ILE A  17      48.580  61.330  42.990  1.00  0.00           H
ATOM    257  HD2 ILE A  17      49.520  61.160  41.460  1.00  0.00           H
ATOM    258  HD3 ILE A  17      47.820  61.850  41.580  1.00  0.00           H
ATOM    259  C   ILE A  17      50.730  66.300  40.240  1.00  0.00           C
ATOM    260  O   ILE A  17      49.930  67.020  39.590  1.00  0.00           O
ATOM    261  N   VAL A  18      52.070  66.190  39.970  1.00  0.00           N
ATOM    262  HN  VAL A  18      52.720  65.730  40.570  1.00  0.00           H
ATOM    263  CA  VAL A  18      52.810  66.890  38.930  1.00  0.00           C
ATOM    264  HA  VAL A  18      52.140  67.430  38.270  1.00  0.00           H
ATOM    265  CB  VAL A  18      53.770  67.970  39.310  1.00  0.00           C
ATOM    266  HB  VAL A  18      54.100  68.490  38.380  1.00  0.00           H
ATOM    267  CG1 VAL A  18      52.990  68.900  40.320  1.00  0.00           C
ATOM    268 1HG1 VAL A  18      52.060  69.410  39.990  1.00  0.00           H
ATOM    269 2HG1 VAL A  18      53.720  69.670  40.660  1.00  0.00           H
ATOM    270 3HG1 VAL A  18      52.840  68.270  41.220  1.00  0.00           H
ATOM    271  CG2 VAL A  18      55.010  67.410  39.950  1.00  0.00           C
ATOM    272 1HG2 VAL A  18      54.740  66.910  40.900  1.00  0.00           H
ATOM    273 2HG2 VAL A  18      55.610  68.260  40.340  1.00  0.00           H
ATOM    274 3HG2 VAL A  18      55.730  66.700  39.480  1.00  0.00           H
ATOM    275  C   VAL A  18      53.530  65.950  37.990  1.00  0.00           C
ATOM    276  O   VAL A  18      53.760  64.780  38.310  1.00  0.00           O
ATOM    277  N   SER A  19      53.900  66.370  36.840  1.00  0.00           N
ATOM    278  HN  SER A  19      53.720  67.280  36.490  1.00  0.00           H
ATOM    279  CA  SER A  19      54.700  65.620  35.930  1.00  0.00           C
ATOM    280  HA  SER A  19      54.460  64.570  36.020  1.00  0.00           H
ATOM    281  CB  SER A  19      54.440  66.030  34.410  1.00  0.00           C
ATOM    282  HB1 SER A  19      54.830  67.040  34.170  1.00  0.00           H
ATOM    283  HB2 SER A  19      53.340  66.080  34.290  1.00  0.00           H
ATOM    284  OG  SER A  19      55.070  65.110  33.520  1.00  0.00           O
ATOM    285  HG1 SER A  19      55.980  64.920  33.750  1.00  0.00           H
ATOM    286  C   SER A  19      56.210  65.960  36.140  1.00  0.00           C
ATOM    287  O   SER A  19      56.520  67.160  36.250  1.00  0.00           O
ATOM    288  N   VAL A  20      57.130  65.020  36.190  1.00  0.00           N
ATOM    289  HN  VAL A  20      56.750  64.100  36.200  1.00  0.00           H
ATOM    290  CA  VAL A  20      58.570  65.290  36.350  1.00  0.00           C
ATOM    291  HA  VAL A  20      58.780  66.330  36.510  1.00  0.00           H
ATOM    292  CB  VAL A  20      59.070  64.740  37.680  1.00  0.00           C
ATOM    293  HB  VAL A  20      58.690  63.700  37.800  1.00  0.00           H
ATOM    294  CG1 VAL A  20      60.600  64.670  37.680  1.00  0.00           C
ATOM    295 1HG1 VAL A  20      61.050  64.510  38.680  1.00  0.00           H
ATOM    296 2HG1 VAL A  20      61.150  65.600  37.420  1.00  0.00           H
ATOM    297 3HG1 VAL A  20      61.060  63.900  37.030  1.00  0.00           H
ATOM    298  CG2 VAL A  20      58.590  65.570  38.870  1.00  0.00           C
ATOM    299 1HG2 VAL A  20      57.550  65.960  38.890  1.00  0.00           H
ATOM    300 2HG2 VAL A  20      59.170  66.510  38.980  1.00  0.00           H
ATOM    301 3HG2 VAL A  20      58.630  64.910  39.770  1.00  0.00           H
ATOM    302  C   VAL A  20      59.200  64.750  35.080  1.00  0.00           C
ATOM    303  O   VAL A  20      58.880  63.630  34.660  1.00  0.00           O
ATOM    304  N   THR A  21      60.090  65.530  34.430  1.00  0.00           N
ATOM    305  HN  THR A  21      60.380  66.420  34.790  1.00  0.00           H
ATOM    306  CA  THR A  21      60.840  65.030  33.270  1.00  0.00           C
ATOM    307  HA  THR A  21      60.930  63.970  33.480  1.00  0.00           H
ATOM    308  CB  THR A  21      60.220  65.110  31.920  1.00  0.00           C
ATOM    309  HB  THR A  21      59.240  64.590  31.970  1.00  0.00           H
ATOM    310  OG1 THR A  21      61.010  64.460  30.970  1.00  0.00           O
ATOM    311  HG1 THR A  21      60.810  63.530  30.860  1.00  0.00           H
ATOM    312  CG2 THR A  21      60.150  66.600  31.480  1.00  0.00           C
ATOM    313 1HG2 THR A  21      61.130  67.100  31.330  1.00  0.00           H
ATOM    314 2HG2 THR A  21      59.670  67.210  32.270  1.00  0.00           H
ATOM    315 3HG2 THR A  21      59.720  66.760  30.470  1.00  0.00           H
ATOM    316  C   THR A  21      62.280  65.580  33.350  1.00  0.00           C
ATOM    317  O   THR A  21      62.460  66.740  33.660  1.00  0.00           O
ATOM    318  N   TYR A  22      63.270  64.660  33.070  1.00  0.00           N
ATOM    319  HN  TYR A  22      63.020  63.710  32.890  1.00  0.00           H
ATOM    320  CA  TYR A  22      64.620  65.030  32.930  1.00  0.00           C
ATOM    321  HA  TYR A  22      64.710  66.110  32.880  1.00  0.00           H
ATOM    322  CB  TYR A  22      65.470  64.520  34.200  1.00  0.00           C
ATOM    323  HB1 TYR A  22      65.460  63.410  34.210  1.00  0.00           H
ATOM    324  HB2 TYR A  22      65.010  64.800  35.170  1.00  0.00           H
ATOM    325  CG  TYR A  22      66.910  65.100  34.180  1.00  0.00           C
ATOM    326  CD1 TYR A  22      67.290  66.200  34.900  1.00  0.00           C
ATOM    327  HD1 TYR A  22      66.570  66.660  35.550  1.00  0.00           H
ATOM    328  CE1 TYR A  22      68.750  66.470  35.090  1.00  0.00           C
ATOM    329  HE1 TYR A  22      69.120  67.240  35.750  1.00  0.00           H
ATOM    330  CZ  TYR A  22      69.640  65.630  34.420  1.00  0.00           C
ATOM    331  OH  TYR A  22      70.990  65.860  34.630  1.00  0.00           O
ATOM    332  HH  TYR A  22      70.970  66.810  34.770  1.00  0.00           H
ATOM    333  CD2 TYR A  22      67.890  64.210  33.690  1.00  0.00           C
ATOM    334  HD2 TYR A  22      67.560  63.230  33.370  1.00  0.00           H
ATOM    335  CE2 TYR A  22      69.190  64.530  33.610  1.00  0.00           C
ATOM    336  HE2 TYR A  22      69.870  63.880  33.090  1.00  0.00           H
ATOM    337  C   TYR A  22      65.180  64.420  31.680  1.00  0.00           C
ATOM    338  O   TYR A  22      65.120  63.200  31.590  1.00  0.00           O
ATOM    339  N   GLY A  23      65.830  65.100  30.710  1.00  0.00           N
ATOM    340  HN  GLY A  23      66.060  66.030  30.980  1.00  0.00           H
ATOM    341  CA  GLY A  23      66.220  64.560  29.450  1.00  0.00           C
ATOM    342  HA1 GLY A  23      67.030  63.890  29.690  1.00  0.00           H
ATOM    343  HA2 GLY A  23      66.430  65.420  28.840  1.00  0.00           H
ATOM    344  C   GLY A  23      65.120  63.990  28.690  1.00  0.00           C
ATOM    345  O   GLY A  23      64.400  64.620  27.950  1.00  0.00           O
ATOM    346  N   SER A  24      65.140  62.590  28.620  1.00  0.00           N
ATOM    347  HN  SER A  24      65.890  62.140  29.090  1.00  0.00           H
ATOM    348  CA  SER A  24      64.040  61.850  28.070  1.00  0.00           C
ATOM    349  HA  SER A  24      63.270  62.410  27.570  1.00  0.00           H
ATOM    350  CB  SER A  24      64.730  60.920  26.990  1.00  0.00           C
ATOM    351  HB1 SER A  24      63.990  60.210  26.580  1.00  0.00           H
ATOM    352  HB2 SER A  24      65.710  60.480  27.290  1.00  0.00           H
ATOM    353  OG  SER A  24      65.090  61.720  25.810  1.00  0.00           O
ATOM    354  HG1 SER A  24      65.690  62.380  26.170  1.00  0.00           H
ATOM    355  C   SER A  24      63.360  60.890  29.080  1.00  0.00           C
ATOM    356  O   SER A  24      62.550  60.070  28.690  1.00  0.00           O
ATOM    357  N   MET A  25      63.610  61.020  30.430  1.00  0.00           N
ATOM    358  HN  MET A  25      64.220  61.710  30.800  1.00  0.00           H
ATOM    359  CA  MET A  25      62.900  60.210  31.440  1.00  0.00           C
ATOM    360  HA  MET A  25      62.510  59.330  30.970  1.00  0.00           H
ATOM    361  CB  MET A  25      63.720  59.970  32.720  1.00  0.00           C
ATOM    362  HB1 MET A  25      63.100  59.710  33.620  1.00  0.00           H
ATOM    363  HB2 MET A  25      64.230  60.940  32.920  1.00  0.00           H
ATOM    364  CG  MET A  25      64.670  58.740  32.680  1.00  0.00           C
ATOM    365  HG1 MET A  25      64.030  57.830  32.600  1.00  0.00           H
ATOM    366  HG2 MET A  25      65.100  58.550  33.680  1.00  0.00           H
ATOM    367  SD  MET A  25      65.910  58.670  31.400  1.00  0.00           S
ATOM    368  CE  MET A  25      66.760  60.140  31.910  1.00  0.00           C
ATOM    369  HE1 MET A  25      66.110  61.030  31.750  1.00  0.00           H
ATOM    370  HE2 MET A  25      67.690  60.170  31.320  1.00  0.00           H
ATOM    371  HE3 MET A  25      67.100  60.070  32.970  1.00  0.00           H
ATOM    372  C   MET A  25      61.710  60.940  31.950  1.00  0.00           C
ATOM    373  O   MET A  25      61.820  62.080  32.350  1.00  0.00           O
ATOM    374  N   THR A  26      60.530  60.320  31.970  1.00  0.00           N
ATOM    375  HN  THR A  26      60.400  59.450  31.500  1.00  0.00           H
ATOM    376  CA  THR A  26      59.310  60.980  32.490  1.00  0.00           C
ATOM    377  HA  THR A  26      59.630  61.810  33.100  1.00  0.00           H
ATOM    378  CB  THR A  26      58.300  61.450  31.500  1.00  0.00           C
ATOM    379  HB  THR A  26      58.040  60.520  30.960  1.00  0.00           H
ATOM    380  OG1 THR A  26      58.930  62.350  30.580  1.00  0.00           O
ATOM    381  HG1 THR A  26      59.370  61.720  30.010  1.00  0.00           H
ATOM    382  CG2 THR A  26      57.040  62.150  32.110  1.00  0.00           C
ATOM    383 1HG2 THR A  26      56.570  61.590  32.950  1.00  0.00           H
ATOM    384 2HG2 THR A  26      56.270  62.450  31.370  1.00  0.00           H
ATOM    385 3HG2 THR A  26      57.340  63.160  32.460  1.00  0.00           H
ATOM    386  C   THR A  26      58.560  60.210  33.550  1.00  0.00           C
ATOM    387  O   THR A  26      58.310  59.000  33.360  1.00  0.00           O
ATOM    388  N   LEU A  27      58.190  60.820  34.650  1.00  0.00           N
ATOM    389  HN  LEU A  27      58.270  61.810  34.790  1.00  0.00           H
ATOM    390  CA  LEU A  27      57.470  60.080  35.650  1.00  0.00           C
ATOM    391  HA  LEU A  27      56.770  59.380  35.210  1.00  0.00           H
ATOM    392  CB  LEU A  27      58.460  59.210  36.580  1.00  0.00           C
ATOM    393  HB1 LEU A  27      59.140  58.730  35.850  1.00  0.00           H
ATOM    394  HB2 LEU A  27      57.810  58.430  37.020  1.00  0.00           H
ATOM    395  CG  LEU A  27      59.390  60.030  37.570  1.00  0.00           C
ATOM    396  HG  LEU A  27      58.800  60.170  38.510  1.00  0.00           H
ATOM    397  CD1 LEU A  27      60.590  59.130  37.970  1.00  0.00           C
ATOM    398 1HD1 LEU A  27      61.170  58.920  37.050  1.00  0.00           H
ATOM    399 2HD1 LEU A  27      60.170  58.220  38.460  1.00  0.00           H
ATOM    400 3HD1 LEU A  27      61.200  59.710  38.700  1.00  0.00           H
ATOM    401  CD2 LEU A  27      59.970  61.340  37.010  1.00  0.00           C
ATOM    402 1HD2 LEU A  27      59.190  62.080  36.770  1.00  0.00           H
ATOM    403 2HD2 LEU A  27      60.580  61.160  36.090  1.00  0.00           H
ATOM    404 3HD2 LEU A  27      60.560  61.710  37.880  1.00  0.00           H
ATOM    405  C   LEU A  27      56.600  60.980  36.420  1.00  0.00           C
ATOM    406  O   LEU A  27      56.360  62.090  36.010  1.00  0.00           O
ATOM    407  N   ASN A  28      56.060  60.580  37.610  1.00  0.00           N
ATOM    408  HN  ASN A  28      56.280  59.630  37.840  1.00  0.00           H
ATOM    409  CA  ASN A  28      55.260  61.440  38.440  1.00  0.00           C
ATOM    410  HA  ASN A  28      54.860  62.260  37.860  1.00  0.00           H
ATOM    411  CB  ASN A  28      54.020  60.690  39.120  1.00  0.00           C
ATOM    412  HB1 ASN A  28      53.370  61.380  39.680  1.00  0.00           H
ATOM    413  HB2 ASN A  28      54.360  59.850  39.770  1.00  0.00           H
ATOM    414  CG  ASN A  28      53.210  60.130  37.980  1.00  0.00           C
ATOM    415  OD1 ASN A  28      52.510  60.870  37.300  1.00  0.00           O
ATOM    416  ND2 ASN A  28      53.150  58.800  37.870  1.00  0.00           N
ATOM    417 1HD2 ASN A  28      52.700  58.440  37.050  1.00  0.00           H
ATOM    418 2HD2 ASN A  28      53.630  58.260  38.560  1.00  0.00           H
ATOM    419  C   ASN A  28      56.080  62.040  39.580  1.00  0.00           C
ATOM    420  O   ASN A  28      57.160  61.620  40.070  1.00  0.00           O
ATOM    421  N   GLY A  29      55.590  63.230  40.080  1.00  0.00           N
ATOM    422  HN  GLY A  29      54.860  63.630  39.530  1.00  0.00           H
ATOM    423  CA  GLY A  29      56.020  63.800  41.380  1.00  0.00           C
ATOM    424  HA1 GLY A  29      56.610  64.690  41.230  1.00  0.00           H
ATOM    425  HA2 GLY A  29      56.500  63.000  41.910  1.00  0.00           H
ATOM    426  C   GLY A  29      54.840  64.340  42.080  1.00  0.00           C
ATOM    427  O   GLY A  29      53.850  64.770  41.490  1.00  0.00           O
ATOM    428  N   LEU A  30      54.900  64.120  43.420  1.00  0.00           N
ATOM    429  HN  LEU A  30      55.620  63.530  43.780  1.00  0.00           H
ATOM    430  CA  LEU A  30      53.910  64.690  44.280  1.00  0.00           C
ATOM    431  HA  LEU A  30      53.000  64.910  43.750  1.00  0.00           H
ATOM    432  CB  LEU A  30      53.660  63.710  45.480  1.00  0.00           C
ATOM    433  HB1 LEU A  30      54.600  63.500  46.010  1.00  0.00           H
ATOM    434  HB2 LEU A  30      53.270  62.740  45.100  1.00  0.00           H
ATOM    435  CG  LEU A  30      52.650  64.210  46.520  1.00  0.00           C
ATOM    436  HG  LEU A  30      53.100  65.110  46.970  1.00  0.00           H
ATOM    437  CD1 LEU A  30      51.210  64.420  45.980  1.00  0.00           C
ATOM    438 1HD1 LEU A  30      50.540  64.840  46.770  1.00  0.00           H
ATOM    439 2HD1 LEU A  30      50.710  63.450  45.780  1.00  0.00           H
ATOM    440 3HD1 LEU A  30      51.080  65.060  45.080  1.00  0.00           H
ATOM    441  CD2 LEU A  30      52.510  63.120  47.650  1.00  0.00           C
ATOM    442 1HD2 LEU A  30      51.830  63.480  48.450  1.00  0.00           H
ATOM    443 2HD2 LEU A  30      53.490  62.920  48.130  1.00  0.00           H
ATOM    444 3HD2 LEU A  30      52.050  62.180  47.260  1.00  0.00           H
ATOM    445  C   LEU A  30      54.320  66.020  44.860  1.00  0.00           C
ATOM    446  O   LEU A  30      55.490  66.270  45.140  1.00  0.00           O
ATOM    447  N   TRP A  31      53.400  67.020  44.910  1.00  0.00           N
ATOM    448  HN  TRP A  31      52.480  66.950  44.530  1.00  0.00           H
ATOM    449  CA  TRP A  31      53.760  68.390  45.180  1.00  0.00           C
ATOM    450  HA  TRP A  31      54.790  68.470  45.470  1.00  0.00           H
ATOM    451  CB  TRP A  31      53.540  69.310  43.930  1.00  0.00           C
ATOM    452  HB1 TRP A  31      52.500  69.160  43.560  1.00  0.00           H
ATOM    453  HB2 TRP A  31      54.190  68.980  43.090  1.00  0.00           H
ATOM    454  CG  TRP A  31      53.750  70.830  43.910  1.00  0.00           C
ATOM    455  CD1 TRP A  31      54.700  71.490  44.640  1.00  0.00           C
ATOM    456  HD1 TRP A  31      55.400  70.930  45.250  1.00  0.00           H
ATOM    457  NE1 TRP A  31      54.610  72.900  44.310  1.00  0.00           N
ATOM    458  HE1 TRP A  31      55.150  73.660  44.570  1.00  0.00           H
ATOM    459  CE2 TRP A  31      53.630  73.030  43.450  1.00  0.00           C
ATOM    460  CD2 TRP A  31      53.000  71.780  43.210  1.00  0.00           C
ATOM    461  CE3 TRP A  31      51.900  71.670  42.400  1.00  0.00           C
ATOM    462  HE3 TRP A  31      51.370  70.750  42.190  1.00  0.00           H
ATOM    463  CZ3 TRP A  31      51.390  72.820  41.770  1.00  0.00           C
ATOM    464  HZ3 TRP A  31      50.530  72.820  41.120  1.00  0.00           H
ATOM    465  CZ2 TRP A  31      53.070  74.130  42.840  1.00  0.00           C
ATOM    466  HZ2 TRP A  31      53.510  75.110  42.960  1.00  0.00           H
ATOM    467  CH2 TRP A  31      52.040  74.070  41.940  1.00  0.00           C
ATOM    468  HH2 TRP A  31      51.800  74.940  41.350  1.00  0.00           H
ATOM    469  C   TRP A  31      52.970  68.910  46.280  1.00  0.00           C
ATOM    470  O   TRP A  31      51.760  69.010  46.250  1.00  0.00           O
ATOM    471  N   LEU A  32      53.600  69.230  47.460  1.00  0.00           N
ATOM    472  HN  LEU A  32      54.600  69.200  47.510  1.00  0.00           H
ATOM    473  CA  LEU A  32      52.960  69.550  48.710  1.00  0.00           C
ATOM    474  HA  LEU A  32      51.930  69.830  48.600  1.00  0.00           H
ATOM    475  CB  LEU A  32      53.240  68.420  49.760  1.00  0.00           C
ATOM    476  HB1 LEU A  32      52.900  68.770  50.760  1.00  0.00           H
ATOM    477  HB2 LEU A  32      54.330  68.230  49.800  1.00  0.00           H
ATOM    478  CG  LEU A  32      52.600  67.020  49.340  1.00  0.00           C
ATOM    479  HG  LEU A  32      53.130  66.780  48.380  1.00  0.00           H
ATOM    480  CD1 LEU A  32      52.970  65.860  50.300  1.00  0.00           C
ATOM    481 1HD1 LEU A  32      54.080  65.720  50.360  1.00  0.00           H
ATOM    482 2HD1 LEU A  32      52.470  64.940  49.920  1.00  0.00           H
ATOM    483 3HD1 LEU A  32      52.780  66.060  51.380  1.00  0.00           H
ATOM    484  CD2 LEU A  32      51.080  67.090  49.250  1.00  0.00           C
ATOM    485 1HD2 LEU A  32      50.620  66.080  49.220  1.00  0.00           H
ATOM    486 2HD2 LEU A  32      50.840  67.630  48.310  1.00  0.00           H
ATOM    487 3HD2 LEU A  32      50.620  67.700  50.060  1.00  0.00           H
ATOM    488  C   LEU A  32      53.760  70.810  49.090  1.00  0.00           C
ATOM    489  O   LEU A  32      54.970  70.730  49.360  1.00  0.00           O
ATOM    490  N   ASP A  33      53.080  71.980  49.120  1.00  0.00           N
ATOM    491  HN  ASP A  33      52.090  72.070  49.020  1.00  0.00           H
ATOM    492  CA  ASP A  33      53.730  73.250  49.370  1.00  0.00           C
ATOM    493  HA  ASP A  33      52.970  73.960  49.080  1.00  0.00           H
ATOM    494  CB  ASP A  33      54.090  73.510  50.840  1.00  0.00           C
ATOM    495  HB1 ASP A  33      54.610  74.490  50.760  1.00  0.00           H
ATOM    496  HB2 ASP A  33      54.730  72.740  51.310  1.00  0.00           H
ATOM    497  CG  ASP A  33      52.830  73.690  51.710  1.00  0.00           C
ATOM    498  OD1 ASP A  33      52.990  73.570  52.970  1.00  0.00           O
ATOM    499  OD2 ASP A  33      51.710  73.950  51.220  1.00  0.00           O
ATOM    500  C   ASP A  33      54.880  73.610  48.320  1.00  0.00           C
ATOM    501  O   ASP A  33      54.690  73.800  47.170  1.00  0.00           O
ATOM    502  N   ASP A  34      56.060  73.850  48.810  1.00  0.00           N
ATOM    503  HN  ASP A  34      56.350  73.860  49.760  1.00  0.00           H
ATOM    504  CA  ASP A  34      57.240  74.230  48.040  1.00  0.00           C
ATOM    505  HA  ASP A  34      56.920  74.780  47.170  1.00  0.00           H
ATOM    506  CB  ASP A  34      58.070  75.240  48.770  1.00  0.00           C
ATOM    507  HB1 ASP A  34      57.420  76.120  48.960  1.00  0.00           H
ATOM    508  HB2 ASP A  34      58.930  75.560  48.140  1.00  0.00           H
ATOM    509  CG  ASP A  34      58.670  74.720  50.010  1.00  0.00           C
ATOM    510  OD1 ASP A  34      59.660  75.310  50.550  1.00  0.00           O
ATOM    511  OD2 ASP A  34      58.100  73.740  50.590  1.00  0.00           O
ATOM    512  C   ASP A  34      58.030  73.020  47.530  1.00  0.00           C
ATOM    513  O   ASP A  34      58.850  73.180  46.600  1.00  0.00           O
ATOM    514  N   LYS A  35      57.820  71.770  48.080  1.00  0.00           N
ATOM    515  HN  LYS A  35      57.050  71.710  48.720  1.00  0.00           H
ATOM    516  CA  LYS A  35      58.560  70.580  47.750  1.00  0.00           C
ATOM    517  HA  LYS A  35      59.360  70.840  47.080  1.00  0.00           H
ATOM    518  CB  LYS A  35      59.090  69.850  49.010  1.00  0.00           C
ATOM    519  HB1 LYS A  35      59.890  69.130  48.730  1.00  0.00           H
ATOM    520  HB2 LYS A  35      58.260  69.280  49.470  1.00  0.00           H
ATOM    521  CG  LYS A  35      59.680  70.770  50.070  1.00  0.00           C
ATOM    522  HG1 LYS A  35      60.150  70.180  50.890  1.00  0.00           H
ATOM    523  HG2 LYS A  35      58.770  71.260  50.470  1.00  0.00           H
ATOM    524  CD  LYS A  35      60.760  71.730  49.520  1.00  0.00           C
ATOM    525  HD1 LYS A  35      60.320  72.530  48.890  1.00  0.00           H
ATOM    526  HD2 LYS A  35      61.540  71.250  48.890  1.00  0.00           H
ATOM    527  CE  LYS A  35      61.620  72.350  50.700  1.00  0.00           C
ATOM    528  HE1 LYS A  35      62.310  73.140  50.350  1.00  0.00           H
ATOM    529  HE2 LYS A  35      62.270  71.600  51.210  1.00  0.00           H
ATOM    530  NZ  LYS A  35      60.810  73.050  51.740  1.00  0.00           N
ATOM    531  HZ1 LYS A  35      60.210  72.430  52.320  1.00  0.00           H
ATOM    532  HZ2 LYS A  35      60.230  73.740  51.230  1.00  0.00           H
ATOM    533  HZ3 LYS A  35      61.490  73.460  52.410  1.00  0.00           H
ATOM    534  C   LYS A  35      57.790  69.590  46.900  1.00  0.00           C
ATOM    535  O   LYS A  35      56.580  69.270  47.040  1.00  0.00           O
ATOM    536  N   VAL A  36      58.530  69.080  45.890  1.00  0.00           N
ATOM    537  HN  VAL A  36      59.470  69.390  45.780  1.00  0.00           H
ATOM    538  CA  VAL A  36      58.020  68.160  44.950  1.00  0.00           C
ATOM    539  HA  VAL A  36      56.960  68.000  45.080  1.00  0.00           H
ATOM    540  CB  VAL A  36      58.200  68.610  43.480  1.00  0.00           C
ATOM    541  HB  VAL A  36      59.240  68.790  43.140  1.00  0.00           H
ATOM    542  CG1 VAL A  36      57.420  67.690  42.630  1.00  0.00           C
ATOM    543 1HG1 VAL A  36      56.330  67.800  42.810  1.00  0.00           H
ATOM    544 2HG1 VAL A  36      57.590  66.600  42.740  1.00  0.00           H
ATOM    545 3HG1 VAL A  36      57.530  67.990  41.570  1.00  0.00           H
ATOM    546  CG2 VAL A  36      57.490  70.030  43.370  1.00  0.00           C
ATOM    547 1HG2 VAL A  36      56.480  69.850  43.790  1.00  0.00           H
ATOM    548 2HG2 VAL A  36      57.380  70.350  42.310  1.00  0.00           H
ATOM    549 3HG2 VAL A  36      57.950  70.810  44.020  1.00  0.00           H
ATOM    550  C   VAL A  36      58.710  66.800  45.260  1.00  0.00           C
ATOM    551  O   VAL A  36      59.950  66.780  45.180  1.00  0.00           O
ATOM    552  N   TYR A  37      58.020  65.660  45.490  1.00  0.00           N
ATOM    553  HN  TYR A  37      57.030  65.620  45.360  1.00  0.00           H
ATOM    554  CA  TYR A  37      58.560  64.480  46.010  1.00  0.00           C
ATOM    555  HA  TYR A  37      59.570  64.690  46.330  1.00  0.00           H
ATOM    556  CB  TYR A  37      57.810  63.810  47.170  1.00  0.00           C
ATOM    557  HB1 TYR A  37      58.320  62.860  47.440  1.00  0.00           H
ATOM    558  HB2 TYR A  37      56.790  63.500  46.870  1.00  0.00           H
ATOM    559  CG  TYR A  37      57.700  64.710  48.340  1.00  0.00           C
ATOM    560  CD1 TYR A  37      58.300  64.370  49.520  1.00  0.00           C
ATOM    561  HD1 TYR A  37      58.900  63.470  49.540  1.00  0.00           H
ATOM    562  CE1 TYR A  37      58.240  65.290  50.650  1.00  0.00           C
ATOM    563  HE1 TYR A  37      58.690  65.040  51.600  1.00  0.00           H
ATOM    564  CZ  TYR A  37      57.590  66.530  50.580  1.00  0.00           C
ATOM    565  OH  TYR A  37      57.520  67.310  51.750  1.00  0.00           O
ATOM    566  HH  TYR A  37      57.100  68.150  51.540  1.00  0.00           H
ATOM    567  CD2 TYR A  37      56.950  65.910  48.310  1.00  0.00           C
ATOM    568  HD2 TYR A  37      56.260  66.090  47.510  1.00  0.00           H
ATOM    569  CE2 TYR A  37      57.020  66.820  49.340  1.00  0.00           C
ATOM    570  HE2 TYR A  37      56.350  67.660  49.310  1.00  0.00           H
ATOM    571  C   TYR A  37      58.670  63.390  44.870  1.00  0.00           C
ATOM    572  O   TYR A  37      57.710  63.110  44.180  1.00  0.00           O
ATOM    573  N   CYS A  38      59.860  62.830  44.630  1.00  0.00           N
ATOM    574  HN  CYS A  38      60.680  62.960  45.180  1.00  0.00           H
ATOM    575  CA  CYS A  38      60.070  62.120  43.370  1.00  0.00           C
ATOM    576  HA  CYS A  38      59.140  61.710  43.010  1.00  0.00           H
ATOM    577  CB  CYS A  38      60.900  63.090  42.460  1.00  0.00           C
ATOM    578  HB1 CYS A  38      61.830  63.320  43.030  1.00  0.00           H
ATOM    579  HB2 CYS A  38      60.390  64.080  42.440  1.00  0.00           H
ATOM    580  SG  CYS A  38      61.490  62.470  40.830  1.00  0.00           S
ATOM    581  HG1 CYS A  38      62.430  61.650  41.270  1.00  0.00           H
ATOM    582  C   CYS A  38      60.860  60.820  43.620  1.00  0.00           C
ATOM    583  O   CYS A  38      61.690  60.790  44.560  1.00  0.00           O
ATOM    584  N   PRO A  39      60.780  59.790  42.820  1.00  0.00           N
ATOM    585  CD  PRO A  39      59.620  59.630  41.950  1.00  0.00           C
ATOM    586  HD1 PRO A  39      59.770  60.260  41.040  1.00  0.00           H
ATOM    587  HD2 PRO A  39      58.620  59.790  42.410  1.00  0.00           H
ATOM    588  CA  PRO A  39      61.800  58.730  42.640  1.00  0.00           C
ATOM    589  HA  PRO A  39      61.950  58.080  43.490  1.00  0.00           H
ATOM    590  CB  PRO A  39      61.320  57.920  41.460  1.00  0.00           C
ATOM    591  HB1 PRO A  39      61.560  56.860  41.660  1.00  0.00           H
ATOM    592  HB2 PRO A  39      61.800  58.180  40.490  1.00  0.00           H
ATOM    593  CG  PRO A  39      59.740  58.180  41.470  1.00  0.00           C
ATOM    594  HG1 PRO A  39      59.290  58.020  40.470  1.00  0.00           H
ATOM    595  HG2 PRO A  39      59.340  57.380  42.130  1.00  0.00           H
ATOM    596  C   PRO A  39      63.190  59.200  42.260  1.00  0.00           C
ATOM    597  O   PRO A  39      63.360  59.960  41.370  1.00  0.00           O
ATOM    598  N   ARG A  40      64.290  58.700  42.900  1.00  0.00           N
ATOM    599  HN  ARG A  40      64.160  57.970  43.570  1.00  0.00           H
ATOM    600  CA  ARG A  40      65.640  59.260  42.650  1.00  0.00           C
ATOM    601  HA  ARG A  40      65.580  60.330  42.550  1.00  0.00           H
ATOM    602  CB  ARG A  40      66.640  58.970  43.770  1.00  0.00           C
ATOM    603  HB1 ARG A  40      66.180  59.380  44.690  1.00  0.00           H
ATOM    604  HB2 ARG A  40      67.570  59.550  43.590  1.00  0.00           H
ATOM    605  CG  ARG A  40      67.080  57.480  43.780  1.00  0.00           C
ATOM    606  HG1 ARG A  40      67.330  57.100  42.760  1.00  0.00           H
ATOM    607  HG2 ARG A  40      66.220  56.920  44.200  1.00  0.00           H
ATOM    608  CD  ARG A  40      68.330  57.330  44.680  1.00  0.00           C
ATOM    609  HD1 ARG A  40      68.060  57.650  45.710  1.00  0.00           H
ATOM    610  HD2 ARG A  40      69.250  57.850  44.320  1.00  0.00           H
ATOM    611  NE  ARG A  40      68.600  55.860  44.750  1.00  0.00           N
ATOM    612  HE  ARG A  40      68.020  55.190  44.280  1.00  0.00           H
ATOM    613  CZ  ARG A  40      69.650  55.320  45.340  1.00  0.00           C
ATOM    614  NH1 ARG A  40      70.540  56.050  46.020  1.00  0.00           N
ATOM    615 1HH1 ARG A  40      70.410  57.040  46.080  1.00  0.00           H
ATOM    616 2HH1 ARG A  40      71.200  55.530  46.560  1.00  0.00           H
ATOM    617  NH2 ARG A  40      69.880  54.020  45.160  1.00  0.00           N
ATOM    618 1HH2 ARG A  40      70.410  53.560  45.870  1.00  0.00           H
ATOM    619 2HH2 ARG A  40      69.120  53.530  44.730  1.00  0.00           H
ATOM    620  C   ARG A  40      66.150  58.850  41.240  1.00  0.00           C
ATOM    621  O   ARG A  40      67.050  59.410  40.590  1.00  0.00           O
ATOM    622  N   HSP A  41      65.570  57.810  40.690  1.00  0.00           N
ATOM    623  HN  HSP A  41      65.050  57.210  41.290  1.00  0.00           H
ATOM    624  CA  HSP A  41      66.000  57.320  39.380  1.00  0.00           C
ATOM    625  HA  HSP A  41      67.050  57.530  39.250  1.00  0.00           H
ATOM    626  CB  HSP A  41      65.780  55.730  39.320  1.00  0.00           C
ATOM    627  HB1 HSP A  41      66.350  55.290  40.170  1.00  0.00           H
ATOM    628  HB2 HSP A  41      65.990  55.460  38.270  1.00  0.00           H
ATOM    629  CD2 HSP A  41      63.970  54.090  40.260  1.00  0.00           C
ATOM    630  HD2 HSP A  41      64.630  53.470  40.850  1.00  0.00           H
ATOM    631  CG  HSP A  41      64.360  55.220  39.530  1.00  0.00           C
ATOM    632  NE2 HSP A  41      62.620  53.950  40.070  1.00  0.00           N
ATOM    633  HE2 HSP A  41      61.940  53.350  40.500  1.00  0.00           H
ATOM    634  ND1 HSP A  41      63.220  55.670  38.960  1.00  0.00           N
ATOM    635  HD1 HSP A  41      63.100  56.450  38.360  1.00  0.00           H
ATOM    636  CE1 HSP A  41      62.220  54.950  39.270  1.00  0.00           C
ATOM    637  HE1 HSP A  41      61.220  55.180  38.980  1.00  0.00           H
ATOM    638  C   HSP A  41      65.330  57.910  38.180  1.00  0.00           C
ATOM    639  O   HSP A  41      64.930  57.270  37.230  1.00  0.00           O
ATOM    640  N   VAL A  42      65.200  59.210  38.220  1.00  0.00           N
ATOM    641  HN  VAL A  42      65.510  59.720  39.020  1.00  0.00           H
ATOM    642  CA  VAL A  42      64.750  60.100  37.190  1.00  0.00           C
ATOM    643  HA  VAL A  42      63.900  59.620  36.720  1.00  0.00           H
ATOM    644  CB  VAL A  42      64.280  61.340  37.960  1.00  0.00           C
ATOM    645  HB  VAL A  42      63.760  61.050  38.900  1.00  0.00           H
ATOM    646  CG1 VAL A  42      65.500  62.190  38.470  1.00  0.00           C
ATOM    647 1HG1 VAL A  42      65.200  62.890  39.270  1.00  0.00           H
ATOM    648 2HG1 VAL A  42      65.820  62.880  37.660  1.00  0.00           H
ATOM    649 3HG1 VAL A  42      66.350  61.550  38.770  1.00  0.00           H
ATOM    650  CG2 VAL A  42      63.290  62.120  37.030  1.00  0.00           C
ATOM    651 1HG2 VAL A  42      62.750  61.390  36.400  1.00  0.00           H
ATOM    652 2HG2 VAL A  42      63.970  62.740  36.400  1.00  0.00           H
ATOM    653 3HG2 VAL A  42      62.620  62.700  37.690  1.00  0.00           H
ATOM    654  C   VAL A  42      65.920  60.450  36.340  1.00  0.00           C
ATOM    655  O   VAL A  42      65.660  60.960  35.220  1.00  0.00           O
ATOM    656  N   ILE A  43      67.160  60.190  36.690  1.00  0.00           N
ATOM    657  HN  ILE A  43      67.330  59.740  37.560  1.00  0.00           H
ATOM    658  CA  ILE A  43      68.340  60.590  35.940  1.00  0.00           C
ATOM    659  HA  ILE A  43      68.150  61.430  35.290  1.00  0.00           H
ATOM    660  CB  ILE A  43      69.330  61.270  36.860  1.00  0.00           C
ATOM    661  HB  ILE A  43      70.330  61.270  36.360  1.00  0.00           H
ATOM    662  CG2 ILE A  43      68.910  62.740  37.070  1.00  0.00           C
ATOM    663 1HG2 ILE A  43      68.890  63.240  36.080  1.00  0.00           H
ATOM    664 2HG2 ILE A  43      69.520  63.250  37.840  1.00  0.00           H
ATOM    665 3HG2 ILE A  43      67.860  62.620  37.440  1.00  0.00           H
ATOM    666  CG1 ILE A  43      69.570  60.600  38.270  1.00  0.00           C
ATOM    667 1HG1 ILE A  43      68.700  60.880  38.910  1.00  0.00           H
ATOM    668 2HG1 ILE A  43      70.460  61.090  38.710  1.00  0.00           H
ATOM    669  CD  ILE A  43      69.770  59.110  38.200  1.00  0.00           C
ATOM    670  HD1 ILE A  43      68.900  58.600  37.740  1.00  0.00           H
ATOM    671  HD2 ILE A  43      69.940  58.850  39.270  1.00  0.00           H
ATOM    672  HD3 ILE A  43      70.610  58.790  37.550  1.00  0.00           H
ATOM    673  C   ILE A  43      68.960  59.520  35.020  1.00  0.00           C
ATOM    674  O   ILE A  43      70.010  59.750  34.350  1.00  0.00           O
ATOM    675  N   CYS A  44      68.300  58.370  34.980  1.00  0.00           N
ATOM    676  HN  CYS A  44      67.430  58.360  35.470  1.00  0.00           H
ATOM    677  CA  CYS A  44      68.720  57.170  34.320  1.00  0.00           C
ATOM    678  HA  CYS A  44      69.770  57.040  34.520  1.00  0.00           H
ATOM    679  CB  CYS A  44      68.160  55.940  34.930  1.00  0.00           C
ATOM    680  HB1 CYS A  44      68.750  55.140  34.450  1.00  0.00           H
ATOM    681  HB2 CYS A  44      67.070  55.910  34.750  1.00  0.00           H
ATOM    682  SG  CYS A  44      68.640  55.820  36.700  1.00  0.00           S
ATOM    683  HG1 CYS A  44      69.740  55.140  36.380  1.00  0.00           H
ATOM    684  C   CYS A  44      68.780  57.050  32.790  1.00  0.00           C
ATOM    685  O   CYS A  44      68.260  56.160  32.160  1.00  0.00           O
ATOM    686  N   SER A  45      69.550  57.970  32.060  1.00  0.00           N
ATOM    687  HN  SER A  45      69.860  58.770  32.570  1.00  0.00           H
ATOM    688  CA  SER A  45      69.920  57.820  30.650  1.00  0.00           C
ATOM    689  HA  SER A  45      69.290  57.070  30.190  1.00  0.00           H
ATOM    690  CB  SER A  45      69.810  59.060  29.820  1.00  0.00           C
ATOM    691  HB1 SER A  45      68.700  59.140  29.810  1.00  0.00           H
ATOM    692  HB2 SER A  45      70.280  59.140  28.820  1.00  0.00           H
ATOM    693  OG  SER A  45      70.150  60.230  30.590  1.00  0.00           O
ATOM    694  HG1 SER A  45      71.100  60.170  30.700  1.00  0.00           H
ATOM    695  C   SER A  45      71.340  57.420  30.510  1.00  0.00           C
ATOM    696  O   SER A  45      72.170  57.700  31.300  1.00  0.00           O
ATOM    697  N   SER A  46      71.690  56.790  29.440  1.00  0.00           N
ATOM    698  HN  SER A  46      70.990  56.630  28.750  1.00  0.00           H
ATOM    699  CA  SER A  46      73.030  56.260  29.090  1.00  0.00           C
ATOM    700  HA  SER A  46      72.820  55.730  28.170  1.00  0.00           H
ATOM    701  CB  SER A  46      73.970  57.500  28.740  1.00  0.00           C
ATOM    702  HB1 SER A  46      73.950  58.240  29.560  1.00  0.00           H
ATOM    703  HB2 SER A  46      73.530  57.880  27.790  1.00  0.00           H
ATOM    704  OG  SER A  46      75.360  57.110  28.520  1.00  0.00           O
ATOM    705  HG1 SER A  46      75.540  56.960  27.590  1.00  0.00           H
ATOM    706  C   SER A  46      73.510  55.310  30.170  1.00  0.00           C
ATOM    707  O   SER A  46      72.720  54.440  30.640  1.00  0.00           O
ATOM    708  N   SER A  47      74.740  55.350  30.680  1.00  0.00           N
ATOM    709  HN  SER A  47      75.310  56.110  30.370  1.00  0.00           H
ATOM    710  CA  SER A  47      75.260  54.410  31.650  1.00  0.00           C
ATOM    711  HA  SER A  47      75.010  53.420  31.320  1.00  0.00           H
ATOM    712  CB  SER A  47      76.810  54.310  31.520  1.00  0.00           C
ATOM    713  HB1 SER A  47      77.230  53.680  32.340  1.00  0.00           H
ATOM    714  HB2 SER A  47      77.160  55.350  31.690  1.00  0.00           H
ATOM    715  OG  SER A  47      77.110  53.710  30.250  1.00  0.00           O
ATOM    716  HG1 SER A  47      77.690  52.980  30.500  1.00  0.00           H
ATOM    717  C   SER A  47      74.880  54.760  33.060  1.00  0.00           C
ATOM    718  O   SER A  47      75.330  54.230  34.060  1.00  0.00           O
ATOM    719  N   ASN A  48      73.900  55.620  33.170  1.00  0.00           N
ATOM    720  HN  ASN A  48      73.520  56.110  32.390  1.00  0.00           H
ATOM    721  CA  ASN A  48      73.450  56.140  34.470  1.00  0.00           C
ATOM    722  HA  ASN A  48      74.280  56.210  35.160  1.00  0.00           H
ATOM    723  CB  ASN A  48      72.830  57.560  34.450  1.00  0.00           C
ATOM    724  HB1 ASN A  48      72.580  57.850  35.490  1.00  0.00           H
ATOM    725  HB2 ASN A  48      71.860  57.520  33.910  1.00  0.00           H
ATOM    726  CG  ASN A  48      73.730  58.560  33.770  1.00  0.00           C
ATOM    727  OD1 ASN A  48      74.790  58.230  33.250  1.00  0.00           O
ATOM    728  ND2 ASN A  48      73.380  59.870  33.960  1.00  0.00           N
ATOM    729 1HD2 ASN A  48      73.780  60.540  33.330  1.00  0.00           H
ATOM    730 2HD2 ASN A  48      72.510  60.150  34.370  1.00  0.00           H
ATOM    731  C   ASN A  48      72.410  55.230  34.990  1.00  0.00           C
ATOM    732  O   ASN A  48      71.970  55.350  36.150  1.00  0.00           O
ATOM    733  N   MET A  49      72.030  54.220  34.150  1.00  0.00           N
ATOM    734  HN  MET A  49      72.300  54.260  33.200  1.00  0.00           H
ATOM    735  CA  MET A  49      71.090  53.140  34.470  1.00  0.00           C
ATOM    736  HA  MET A  49      70.330  53.460  35.170  1.00  0.00           H
ATOM    737  CB  MET A  49      70.450  52.820  33.100  1.00  0.00           C
ATOM    738  HB1 MET A  49      71.180  52.450  32.350  1.00  0.00           H
ATOM    739  HB2 MET A  49      69.960  53.770  32.780  1.00  0.00           H
ATOM    740  CG  MET A  49      69.340  51.790  33.080  1.00  0.00           C
ATOM    741  HG1 MET A  49      69.610  50.720  33.220  1.00  0.00           H
ATOM    742  HG2 MET A  49      68.880  51.800  32.060  1.00  0.00           H
ATOM    743  SD  MET A  49      67.990  52.270  34.170  1.00  0.00           S
ATOM    744  CE  MET A  49      66.710  51.280  33.420  1.00  0.00           C
ATOM    745  HE1 MET A  49      66.150  51.880  32.670  1.00  0.00           H
ATOM    746  HE2 MET A  49      65.940  50.950  34.150  1.00  0.00           H
ATOM    747  HE3 MET A  49      66.980  50.350  32.880  1.00  0.00           H
ATOM    748  C   MET A  49      71.860  51.890  34.880  1.00  0.00           C
ATOM    749  O   MET A  49      71.320  50.930  35.370  1.00  0.00           O
ATOM    750  N   ASN A  50      73.180  51.920  34.740  1.00  0.00           N
ATOM    751  HN  ASN A  50      73.660  52.680  34.290  1.00  0.00           H
ATOM    752  CA  ASN A  50      74.050  50.810  35.110  1.00  0.00           C
ATOM    753  HA  ASN A  50      73.490  49.880  35.140  1.00  0.00           H
ATOM    754  CB  ASN A  50      75.220  50.760  34.110  1.00  0.00           C
ATOM    755  HB1 ASN A  50      75.850  49.860  34.220  1.00  0.00           H
ATOM    756  HB2 ASN A  50      75.920  51.620  34.150  1.00  0.00           H
ATOM    757  CG  ASN A  50      74.590  50.680  32.670  1.00  0.00           C
ATOM    758  OD1 ASN A  50      73.410  50.670  32.280  1.00  0.00           O
ATOM    759  ND2 ASN A  50      75.560  50.590  31.720  1.00  0.00           N
ATOM    760 1HD2 ASN A  50      75.150  50.430  30.820  1.00  0.00           H
ATOM    761 2HD2 ASN A  50      76.540  50.620  31.910  1.00  0.00           H
ATOM    762  C   ASN A  50      74.610  50.820  36.530  1.00  0.00           C
ATOM    763  O   ASN A  50      75.180  49.840  36.960  1.00  0.00           O
ATOM    764  N   GLU A  51      74.410  51.960  37.230  1.00  0.00           N
ATOM    765  HN  GLU A  51      73.960  52.770  36.870  1.00  0.00           H
ATOM    766  CA  GLU A  51      74.950  51.990  38.590  1.00  0.00           C
ATOM    767  HA  GLU A  51      75.930  51.550  38.600  1.00  0.00           H
ATOM    768  CB  GLU A  51      75.300  53.400  38.920  1.00  0.00           C
ATOM    769  HB1 GLU A  51      75.600  53.550  39.970  1.00  0.00           H
ATOM    770  HB2 GLU A  51      74.330  53.920  38.760  1.00  0.00           H
ATOM    771  CG  GLU A  51      76.440  54.040  38.050  1.00  0.00           C
ATOM    772  HG1 GLU A  51      76.550  55.130  38.250  1.00  0.00           H
ATOM    773  HG2 GLU A  51      76.160  53.820  36.990  1.00  0.00           H
ATOM    774  CD  GLU A  51      77.750  53.360  38.230  1.00  0.00           C
ATOM    775  OE1 GLU A  51      78.400  53.500  39.340  1.00  0.00           O
ATOM    776  OE2 GLU A  51      78.210  52.560  37.370  1.00  0.00           O
ATOM    777  C   GLU A  51      73.980  51.320  39.520  1.00  0.00           C
ATOM    778  O   GLU A  51      72.720  51.240  39.380  1.00  0.00           O
ATOM    779  N   PRO A  52      74.420  50.520  40.550  1.00  0.00           N
ATOM    780  CD  PRO A  52      75.730  49.920  40.570  1.00  0.00           C
ATOM    781  HD1 PRO A  52      76.370  50.680  41.070  1.00  0.00           H
ATOM    782  HD2 PRO A  52      76.120  49.570  39.580  1.00  0.00           H
ATOM    783  CA  PRO A  52      73.500  49.930  41.500  1.00  0.00           C
ATOM    784  HA  PRO A  52      72.720  49.440  40.930  1.00  0.00           H
ATOM    785  CB  PRO A  52      74.330  48.980  42.340  1.00  0.00           C
ATOM    786  HB1 PRO A  52      73.830  48.020  42.570  1.00  0.00           H
ATOM    787  HB2 PRO A  52      74.600  49.370  43.340  1.00  0.00           H
ATOM    788  CG  PRO A  52      75.520  48.660  41.380  1.00  0.00           C
ATOM    789  HG1 PRO A  52      76.420  48.500  42.010  1.00  0.00           H
ATOM    790  HG2 PRO A  52      75.440  47.730  40.780  1.00  0.00           H
ATOM    791  C   PRO A  52      72.820  50.970  42.450  1.00  0.00           C
ATOM    792  O   PRO A  52      71.610  51.010  42.520  1.00  0.00           O
ATOM    793  N   ASP A  53      73.580  51.860  43.100  1.00  0.00           N
ATOM    794  HN  ASP A  53      74.570  51.810  43.040  1.00  0.00           H
ATOM    795  CA  ASP A  53      73.100  52.990  43.780  1.00  0.00           C
ATOM    796  HA  ASP A  53      72.030  52.860  43.860  1.00  0.00           H
ATOM    797  CB  ASP A  53      73.660  53.100  45.270  1.00  0.00           C
ATOM    798  HB1 ASP A  53      74.480  52.350  45.230  1.00  0.00           H
ATOM    799  HB2 ASP A  53      72.870  52.740  45.960  1.00  0.00           H
ATOM    800  CG  ASP A  53      74.330  54.370  45.790  1.00  0.00           C
ATOM    801  OD1 ASP A  53      75.210  54.220  46.670  1.00  0.00           O
ATOM    802  OD2 ASP A  53      73.880  55.510  45.410  1.00  0.00           O
ATOM    803  C   ASP A  53      73.210  54.330  42.860  1.00  0.00           C
ATOM    804  O   ASP A  53      74.100  54.320  42.010  1.00  0.00           O
ATOM    805  N   TYR A  54      72.320  55.370  42.990  1.00  0.00           N
ATOM    806  HN  TYR A  54      71.640  55.380  43.720  1.00  0.00           H
ATOM    807  CA  TYR A  54      72.380  56.460  42.040  1.00  0.00           C
ATOM    808  HA  TYR A  54      73.130  56.250  41.290  1.00  0.00           H
ATOM    809  CB  TYR A  54      70.990  56.600  41.380  1.00  0.00           C
ATOM    810  HB1 TYR A  54      70.970  57.450  40.670  1.00  0.00           H
ATOM    811  HB2 TYR A  54      70.270  56.760  42.210  1.00  0.00           H
ATOM    812  CG  TYR A  54      70.490  55.310  40.660  1.00  0.00           C
ATOM    813  CD1 TYR A  54      69.210  54.800  41.040  1.00  0.00           C
ATOM    814  HD1 TYR A  54      68.680  55.170  41.900  1.00  0.00           H
ATOM    815  CE1 TYR A  54      68.620  53.810  40.350  1.00  0.00           C
ATOM    816  HE1 TYR A  54      67.610  53.570  40.660  1.00  0.00           H
ATOM    817  CZ  TYR A  54      69.200  53.300  39.140  1.00  0.00           C
ATOM    818  OH  TYR A  54      68.350  52.360  38.460  1.00  0.00           O
ATOM    819  HH  TYR A  54      69.080  51.820  38.160  1.00  0.00           H
ATOM    820  CD2 TYR A  54      71.190  54.770  39.470  1.00  0.00           C
ATOM    821  HD2 TYR A  54      72.190  54.920  39.100  1.00  0.00           H
ATOM    822  CE2 TYR A  54      70.490  53.730  38.800  1.00  0.00           C
ATOM    823  HE2 TYR A  54      71.020  53.260  37.980  1.00  0.00           H
ATOM    824  C   TYR A  54      72.680  57.820  42.670  1.00  0.00           C
ATOM    825  O   TYR A  54      72.690  58.870  42.010  1.00  0.00           O
ATOM    826  N   SER A  55      72.990  57.820  43.950  1.00  0.00           N
ATOM    827  HN  SER A  55      73.130  56.980  44.470  1.00  0.00           H
ATOM    828  CA  SER A  55      73.220  59.010  44.800  1.00  0.00           C
ATOM    829  HA  SER A  55      72.300  59.560  44.670  1.00  0.00           H
ATOM    830  CB  SER A  55      73.290  58.660  46.280  1.00  0.00           C
ATOM    831  HB1 SER A  55      72.360  58.080  46.460  1.00  0.00           H
ATOM    832  HB2 SER A  55      73.370  59.580  46.910  1.00  0.00           H
ATOM    833  OG  SER A  55      74.430  57.810  46.540  1.00  0.00           O
ATOM    834  HG1 SER A  55      74.410  56.980  46.060  1.00  0.00           H
ATOM    835  C   SER A  55      74.380  59.910  44.450  1.00  0.00           C
ATOM    836  O   SER A  55      74.270  61.120  44.500  1.00  0.00           O
ATOM    837  N   ALA A  56      75.590  59.400  44.090  1.00  0.00           N
ATOM    838  HN  ALA A  56      75.750  58.420  44.210  1.00  0.00           H
ATOM    839  CA  ALA A  56      76.750  60.240  43.630  1.00  0.00           C
ATOM    840  HA  ALA A  56      76.870  61.020  44.370  1.00  0.00           H
ATOM    841  CB  ALA A  56      78.070  59.410  43.640  1.00  0.00           C
ATOM    842  HB1 ALA A  56      78.360  58.970  42.660  1.00  0.00           H
ATOM    843  HB2 ALA A  56      77.950  58.540  44.320  1.00  0.00           H
ATOM    844  HB3 ALA A  56      78.940  59.970  44.050  1.00  0.00           H
ATOM    845  C   ALA A  56      76.490  60.950  42.300  1.00  0.00           C
ATOM    846  O   ALA A  56      76.840  62.100  42.120  1.00  0.00           O
ATOM    847  N   LEU A  57      75.860  60.300  41.330  1.00  0.00           N
ATOM    848  HN  LEU A  57      75.700  59.320  41.390  1.00  0.00           H
ATOM    849  CA  LEU A  57      75.500  60.860  40.040  1.00  0.00           C
ATOM    850  HA  LEU A  57      76.410  61.160  39.550  1.00  0.00           H
ATOM    851  CB  LEU A  57      74.820  59.720  39.310  1.00  0.00           C
ATOM    852  HB1 LEU A  57      73.740  59.530  39.500  1.00  0.00           H
ATOM    853  HB2 LEU A  57      75.330  58.760  39.530  1.00  0.00           H
ATOM    854  CG  LEU A  57      74.950  60.000  37.790  1.00  0.00           C
ATOM    855  HG  LEU A  57      75.860  60.620  37.610  1.00  0.00           H
ATOM    856  CD1 LEU A  57      75.240  58.680  37.030  1.00  0.00           C
ATOM    857 1HD1 LEU A  57      75.610  58.780  35.980  1.00  0.00           H
ATOM    858 2HD1 LEU A  57      74.300  58.090  36.980  1.00  0.00           H
ATOM    859 3HD1 LEU A  57      75.890  57.980  37.600  1.00  0.00           H
ATOM    860  CD2 LEU A  57      73.760  60.690  37.110  1.00  0.00           C
ATOM    861 1HD2 LEU A  57      73.090  59.830  36.900  1.00  0.00           H
ATOM    862 2HD2 LEU A  57      73.920  61.130  36.100  1.00  0.00           H
ATOM    863 3HD2 LEU A  57      73.320  61.500  37.740  1.00  0.00           H
ATOM    864  C   LEU A  57      74.500  62.010  40.120  1.00  0.00           C
ATOM    865  O   LEU A  57      74.650  62.990  39.420  1.00  0.00           O
ATOM    866  N   LEU A  58      73.560  61.880  41.090  1.00  0.00           N
ATOM    867  HN  LEU A  58      73.550  60.980  41.500  1.00  0.00           H
ATOM    868  CA  LEU A  58      72.640  62.920  41.580  1.00  0.00           C
ATOM    869  HA  LEU A  58      72.140  63.340  40.720  1.00  0.00           H
ATOM    870  CB  LEU A  58      71.590  62.280  42.510  1.00  0.00           C
ATOM    871  HB1 LEU A  58      71.060  63.040  43.130  1.00  0.00           H
ATOM    872  HB2 LEU A  58      72.240  61.670  43.180  1.00  0.00           H
ATOM    873  CG  LEU A  58      70.430  61.520  41.770  1.00  0.00           C
ATOM    874  HG  LEU A  58      70.800  60.990  40.870  1.00  0.00           H
ATOM    875  CD1 LEU A  58      69.960  60.450  42.740  1.00  0.00           C
ATOM    876 1HD1 LEU A  58      69.450  61.040  43.530  1.00  0.00           H
ATOM    877 2HD1 LEU A  58      70.880  59.940  43.120  1.00  0.00           H
ATOM    878 3HD1 LEU A  58      69.290  59.790  42.150  1.00  0.00           H
ATOM    879  CD2 LEU A  58      69.230  62.420  41.440  1.00  0.00           C
ATOM    880 1HD2 LEU A  58      68.720  63.010  42.240  1.00  0.00           H
ATOM    881 2HD2 LEU A  58      68.440  61.900  40.860  1.00  0.00           H
ATOM    882 3HD2 LEU A  58      69.590  63.200  40.740  1.00  0.00           H
ATOM    883  C   LEU A  58      73.360  64.110  42.280  1.00  0.00           C
ATOM    884  O   LEU A  58      72.860  65.210  42.170  1.00  0.00           O
ATOM    885  N   CYS A  59      74.530  64.010  42.960  1.00  0.00           N
ATOM    886  HN  CYS A  59      74.910  63.090  43.030  1.00  0.00           H
ATOM    887  CA  CYS A  59      75.210  65.060  43.640  1.00  0.00           C
ATOM    888  HA  CYS A  59      74.480  65.450  44.340  1.00  0.00           H
ATOM    889  CB  CYS A  59      76.370  64.490  44.510  1.00  0.00           C
ATOM    890  HB1 CYS A  59      77.020  63.920  43.810  1.00  0.00           H
ATOM    891  HB2 CYS A  59      75.880  63.800  45.230  1.00  0.00           H
ATOM    892  SG  CYS A  59      77.400  65.590  45.530  1.00  0.00           S
ATOM    893  HG1 CYS A  59      77.760  66.190  44.400  1.00  0.00           H
ATOM    894  C   CYS A  59      75.710  66.220  42.710  1.00  0.00           C
ATOM    895  O   CYS A  59      75.610  67.350  43.140  1.00  0.00           O
ATOM    896  N   ARG A  60      76.160  65.980  41.460  1.00  0.00           N
ATOM    897  HN  ARG A  60      76.210  65.040  41.150  1.00  0.00           H
ATOM    898  CA  ARG A  60      76.810  66.890  40.510  1.00  0.00           C
ATOM    899  HA  ARG A  60      76.860  67.850  40.990  1.00  0.00           H
ATOM    900  CB  ARG A  60      78.240  66.420  40.230  1.00  0.00           C
ATOM    901  HB1 ARG A  60      78.900  66.650  41.100  1.00  0.00           H
ATOM    902  HB2 ARG A  60      78.720  66.900  39.350  1.00  0.00           H
ATOM    903  CG  ARG A  60      78.410  64.920  40.000  1.00  0.00           C
ATOM    904  HG1 ARG A  60      78.270  64.280  40.900  1.00  0.00           H
ATOM    905  HG2 ARG A  60      79.480  64.800  39.720  1.00  0.00           H
ATOM    906  CD  ARG A  60      77.650  64.340  38.800  1.00  0.00           C
ATOM    907  HD1 ARG A  60      78.020  64.860  37.900  1.00  0.00           H
ATOM    908  HD2 ARG A  60      76.570  64.600  38.720  1.00  0.00           H
ATOM    909  NE  ARG A  60      77.900  62.900  38.680  1.00  0.00           N
ATOM    910  HE  ARG A  60      78.220  62.450  39.510  1.00  0.00           H
ATOM    911  CZ  ARG A  60      78.120  62.280  37.490  1.00  0.00           C
ATOM    912  NH1 ARG A  60      77.700  62.840  36.360  1.00  0.00           N
ATOM    913 1HH1 ARG A  60      76.940  63.490  36.340  1.00  0.00           H
ATOM    914 2HH1 ARG A  60      77.820  62.250  35.560  1.00  0.00           H
ATOM    915  NH2 ARG A  60      78.730  61.140  37.510  1.00  0.00           N
ATOM    916 1HH2 ARG A  60      79.050  60.810  38.400  1.00  0.00           H
ATOM    917 2HH2 ARG A  60      78.640  60.710  36.620  1.00  0.00           H
ATOM    918  C   ARG A  60      76.070  67.260  39.220  1.00  0.00           C
ATOM    919  O   ARG A  60      76.590  67.650  38.160  1.00  0.00           O
ATOM    920  N   VAL A  61      74.750  67.190  39.270  1.00  0.00           N
ATOM    921  HN  VAL A  61      74.270  67.060  40.130  1.00  0.00           H
ATOM    922  CA  VAL A  61      73.840  67.650  38.220  1.00  0.00           C
ATOM    923  HA  VAL A  61      74.330  67.390  37.290  1.00  0.00           H
ATOM    924  CB  VAL A  61      72.420  67.030  38.110  1.00  0.00           C
ATOM    925  HB  VAL A  61      71.750  67.600  37.420  1.00  0.00           H
ATOM    926  CG1 VAL A  61      72.460  65.610  37.500  1.00  0.00           C
ATOM    927 1HG1 VAL A  61      71.420  65.230  37.400  1.00  0.00           H
ATOM    928 2HG1 VAL A  61      73.070  64.950  38.150  1.00  0.00           H
ATOM    929 3HG1 VAL A  61      72.790  65.670  36.450  1.00  0.00           H
ATOM    930  CG2 VAL A  61      71.910  67.100  39.530  1.00  0.00           C
ATOM    931 1HG2 VAL A  61      71.960  68.110  39.990  1.00  0.00           H
ATOM    932 2HG2 VAL A  61      72.460  66.400  40.200  1.00  0.00           H
ATOM    933 3HG2 VAL A  61      70.860  66.750  39.430  1.00  0.00           H
ATOM    934  C   VAL A  61      73.790  69.170  38.310  1.00  0.00           C
ATOM    935  O   VAL A  61      73.970  69.760  39.350  1.00  0.00           O
ATOM    936  N   THR A  62      73.660  69.850  37.180  1.00  0.00           N
ATOM    937  HN  THR A  62      73.750  69.430  36.280  1.00  0.00           H
ATOM    938  CA  THR A  62      73.300  71.250  37.130  1.00  0.00           C
ATOM    939  HA  THR A  62      73.770  71.760  37.960  1.00  0.00           H
ATOM    940  CB  THR A  62      73.890  71.880  35.830  1.00  0.00           C
ATOM    941  HB  THR A  62      73.500  72.920  35.840  1.00  0.00           H
ATOM    942  OG1 THR A  62      73.700  71.020  34.690  1.00  0.00           O
ATOM    943  HG1 THR A  62      73.330  71.570  34.000  1.00  0.00           H
ATOM    944  CG2 THR A  62      75.410  72.050  35.910  1.00  0.00           C
ATOM    945 1HG2 THR A  62      75.800  72.550  35.000  1.00  0.00           H
ATOM    946 2HG2 THR A  62      75.930  71.090  36.120  1.00  0.00           H
ATOM    947 3HG2 THR A  62      75.690  72.790  36.690  1.00  0.00           H
ATOM    948  C   THR A  62      71.730  71.260  37.130  1.00  0.00           C
ATOM    949  O   THR A  62      71.080  70.280  36.660  1.00  0.00           O
ATOM    950  N   LEU A  63      71.070  72.350  37.520  1.00  0.00           N
ATOM    951  HN  LEU A  63      71.710  73.080  37.750  1.00  0.00           H
ATOM    952  CA  LEU A  63      69.660  72.510  37.830  1.00  0.00           C
ATOM    953  HA  LEU A  63      69.410  71.570  38.300  1.00  0.00           H
ATOM    954  CB  LEU A  63      69.400  73.620  38.820  1.00  0.00           C
ATOM    955  HB1 LEU A  63      68.310  73.560  38.990  1.00  0.00           H
ATOM    956  HB2 LEU A  63      69.680  74.570  38.320  1.00  0.00           H
ATOM    957  CG  LEU A  63      70.130  73.560  40.170  1.00  0.00           C
ATOM    958  HG  LEU A  63      71.230  73.550  40.000  1.00  0.00           H
ATOM    959  CD1 LEU A  63      69.810  74.760  41.080  1.00  0.00           C
ATOM    960 1HD1 LEU A  63      68.720  74.960  41.080  1.00  0.00           H
ATOM    961 2HD1 LEU A  63      70.260  75.680  40.670  1.00  0.00           H
ATOM    962 3HD1 LEU A  63      70.220  74.810  42.110  1.00  0.00           H
ATOM    963  CD2 LEU A  63      69.840  72.270  40.930  1.00  0.00           C
ATOM    964 1HD2 LEU A  63      70.060  71.420  40.260  1.00  0.00           H
ATOM    965 2HD2 LEU A  63      68.780  72.270  41.240  1.00  0.00           H
ATOM    966 3HD2 LEU A  63      70.370  72.150  41.900  1.00  0.00           H
ATOM    967  C   LEU A  63      68.770  72.630  36.670  1.00  0.00           C
ATOM    968  O   LEU A  63      67.660  72.090  36.730  1.00  0.00           O
ATOM    969  N   GLY A  64      69.180  73.270  35.530  1.00  0.00           N
ATOM    970  HN  GLY A  64      70.130  73.550  35.470  1.00  0.00           H
ATOM    971  CA  GLY A  64      68.340  73.590  34.340  1.00  0.00           C
ATOM    972  HA1 GLY A  64      68.900  73.960  33.500  1.00  0.00           H
ATOM    973  HA2 GLY A  64      67.500  74.210  34.600  1.00  0.00           H
ATOM    974  C   GLY A  64      67.750  72.390  33.620  1.00  0.00           C
ATOM    975  O   GLY A  64      66.740  72.530  32.980  1.00  0.00           O
ATOM    976  N   ASP A  65      68.350  71.230  33.770  1.00  0.00           N
ATOM    977  HN  ASP A  65      69.210  71.200  34.270  1.00  0.00           H
ATOM    978  CA  ASP A  65      67.970  70.070  33.070  1.00  0.00           C
ATOM    979  HA  ASP A  65      67.720  70.370  32.060  1.00  0.00           H
ATOM    980  CB  ASP A  65      69.130  68.990  33.040  1.00  0.00           C
ATOM    981  HB1 ASP A  65      68.870  67.940  32.760  1.00  0.00           H
ATOM    982  HB2 ASP A  65      69.530  68.950  34.070  1.00  0.00           H
ATOM    983  CG  ASP A  65      70.230  69.540  32.140  1.00  0.00           C
ATOM    984  OD1 ASP A  65      70.060  69.550  30.920  1.00  0.00           O
ATOM    985  OD2 ASP A  65      71.200  70.150  32.690  1.00  0.00           O
ATOM    986  C   ASP A  65      66.740  69.450  33.620  1.00  0.00           C
ATOM    987  O   ASP A  65      66.030  68.760  32.920  1.00  0.00           O
ATOM    988  N   PHE A  66      66.410  69.780  34.910  1.00  0.00           N
ATOM    989  HN  PHE A  66      67.040  70.320  35.450  1.00  0.00           H
ATOM    990  CA  PHE A  66      65.150  69.460  35.480  1.00  0.00           C
ATOM    991  HA  PHE A  66      65.020  68.440  35.180  1.00  0.00           H
ATOM    992  CB  PHE A  66      64.990  69.530  36.970  1.00  0.00           C
ATOM    993  HB1 PHE A  66      63.960  69.310  37.310  1.00  0.00           H
ATOM    994  HB2 PHE A  66      65.320  70.530  37.320  1.00  0.00           H
ATOM    995  CG  PHE A  66      65.890  68.410  37.610  1.00  0.00           C
ATOM    996  CD1 PHE A  66      67.210  68.640  38.050  1.00  0.00           C
ATOM    997  HD1 PHE A  66      67.630  69.620  37.880  1.00  0.00           H
ATOM    998  CE1 PHE A  66      67.990  67.630  38.680  1.00  0.00           C
ATOM    999  HE1 PHE A  66      69.010  67.840  38.960  1.00  0.00           H
ATOM   1000  CZ  PHE A  66      67.520  66.320  38.860  1.00  0.00           C
ATOM   1001  HZ  PHE A  66      68.090  65.540  39.340  1.00  0.00           H
ATOM   1002  CD2 PHE A  66      65.380  67.080  37.880  1.00  0.00           C
ATOM   1003  HD2 PHE A  66      64.440  66.760  37.460  1.00  0.00           H
ATOM   1004  CE2 PHE A  66      66.180  66.030  38.400  1.00  0.00           C
ATOM   1005  HE2 PHE A  66      65.740  65.090  38.670  1.00  0.00           H
ATOM   1006  C   PHE A  66      64.020  70.150  34.770  1.00  0.00           C
ATOM   1007  O   PHE A  66      64.140  71.370  34.560  1.00  0.00           O
ATOM   1008  N   THR A  67      62.850  69.450  34.410  1.00  0.00           N
ATOM   1009  HN  THR A  67      62.730  68.470  34.520  1.00  0.00           H
ATOM   1010  CA  THR A  67      61.710  70.170  33.900  1.00  0.00           C
ATOM   1011  HA  THR A  67      61.780  71.220  34.130  1.00  0.00           H
ATOM   1012  CB  THR A  67      61.280  70.040  32.450  1.00  0.00           C
ATOM   1013  HB  THR A  67      61.380  68.960  32.190  1.00  0.00           H
ATOM   1014  OG1 THR A  67      61.960  70.900  31.580  1.00  0.00           O
ATOM   1015  HG1 THR A  67      62.180  70.470  30.750  1.00  0.00           H
ATOM   1016  CG2 THR A  67      59.820  70.570  32.280  1.00  0.00           C
ATOM   1017 1HG2 THR A  67      59.120  69.890  32.820  1.00  0.00           H
ATOM   1018 2HG2 THR A  67      59.560  70.570  31.200  1.00  0.00           H
ATOM   1019 3HG2 THR A  67      59.600  71.570  32.720  1.00  0.00           H
ATOM   1020  C   THR A  67      60.610  69.550  34.790  1.00  0.00           C
ATOM   1021  O   THR A  67      60.380  68.360  34.810  1.00  0.00           O
ATOM   1022  N   ILE A  68      59.840  70.350  35.620  1.00  0.00           N
ATOM   1023  HN  ILE A  68      59.950  71.340  35.650  1.00  0.00           H
ATOM   1024  CA  ILE A  68      58.730  69.900  36.460  1.00  0.00           C
ATOM   1025  HA  ILE A  68      58.660  68.830  36.310  1.00  0.00           H
ATOM   1026  CB  ILE A  68      58.990  70.170  37.950  1.00  0.00           C
ATOM   1027  HB  ILE A  68      59.270  71.230  38.120  1.00  0.00           H
ATOM   1028  CG2 ILE A  68      57.670  69.940  38.720  1.00  0.00           C
ATOM   1029 1HG2 ILE A  68      57.220  68.940  38.580  1.00  0.00           H
ATOM   1030 2HG2 ILE A  68      56.810  70.550  38.370  1.00  0.00           H
ATOM   1031 3HG2 ILE A  68      57.880  70.150  39.790  1.00  0.00           H
ATOM   1032  CG1 ILE A  68      60.090  69.320  38.530  1.00  0.00           C
ATOM   1033 1HG1 ILE A  68      61.050  69.530  38.020  1.00  0.00           H
ATOM   1034 2HG1 ILE A  68      59.810  68.260  38.370  1.00  0.00           H
ATOM   1035  CD  ILE A  68      60.420  69.470  40.050  1.00  0.00           C
ATOM   1036  HD1 ILE A  68      60.730  70.530  40.160  1.00  0.00           H
ATOM   1037  HD2 ILE A  68      61.230  68.760  40.360  1.00  0.00           H
ATOM   1038  HD3 ILE A  68      59.510  69.180  40.610  1.00  0.00           H
ATOM   1039  C   ILE A  68      57.550  70.630  35.950  1.00  0.00           C
ATOM   1040  O   ILE A  68      57.580  71.820  35.880  1.00  0.00           O
ATOM   1041  N   MET A  69      56.530  69.890  35.530  1.00  0.00           N
ATOM   1042  HN  MET A  69      56.450  68.910  35.660  1.00  0.00           H
ATOM   1043  CA  MET A  69      55.370  70.480  34.960  1.00  0.00           C
ATOM   1044  HA  MET A  69      55.440  71.550  35.050  1.00  0.00           H
ATOM   1045  CB  MET A  69      55.030  69.970  33.520  1.00  0.00           C
ATOM   1046  HB1 MET A  69      54.010  70.330  33.240  1.00  0.00           H
ATOM   1047  HB2 MET A  69      55.100  68.870  33.650  1.00  0.00           H
ATOM   1048  CG  MET A  69      55.980  70.510  32.410  1.00  0.00           C
ATOM   1049  HG1 MET A  69      55.880  69.880  31.500  1.00  0.00           H
ATOM   1050  HG2 MET A  69      56.960  70.190  32.830  1.00  0.00           H
ATOM   1051  SD  MET A  69      55.810  72.230  32.110  1.00  0.00           S
ATOM   1052  CE  MET A  69      57.180  72.640  30.980  1.00  0.00           C
ATOM   1053  HE1 MET A  69      56.790  73.550  30.480  1.00  0.00           H
ATOM   1054  HE2 MET A  69      57.490  71.940  30.180  1.00  0.00           H
ATOM   1055  HE3 MET A  69      58.040  72.930  31.610  1.00  0.00           H
ATOM   1056  C   MET A  69      54.080  70.090  35.700  1.00  0.00           C
ATOM   1057  O   MET A  69      53.680  68.980  35.630  1.00  0.00           O
ATOM   1058  N   SER A  70      53.360  71.120  36.290  1.00  0.00           N
ATOM   1059  HN  SER A  70      53.650  72.070  36.200  1.00  0.00           H
ATOM   1060  CA  SER A  70      52.020  70.950  36.750  1.00  0.00           C
ATOM   1061  HA  SER A  70      51.840  69.900  36.970  1.00  0.00           H
ATOM   1062  CB  SER A  70      51.660  71.860  38.010  1.00  0.00           C
ATOM   1063  HB1 SER A  70      52.100  72.850  37.780  1.00  0.00           H
ATOM   1064  HB2 SER A  70      52.240  71.410  38.840  1.00  0.00           H
ATOM   1065  OG  SER A  70      50.280  72.020  38.230  1.00  0.00           O
ATOM   1066  HG1 SER A  70      49.970  71.170  38.550  1.00  0.00           H
ATOM   1067  C   SER A  70      51.080  71.200  35.610  1.00  0.00           C
ATOM   1068  O   SER A  70      50.800  72.320  35.180  1.00  0.00           O
ATOM   1069  N   GLY A  71      50.430  70.190  35.020  1.00  0.00           N
ATOM   1070  HN  GLY A  71      50.250  69.340  35.500  1.00  0.00           H
ATOM   1071  CA  GLY A  71      49.890  70.420  33.670  1.00  0.00           C
ATOM   1072  HA1 GLY A  71      49.070  71.120  33.760  1.00  0.00           H
ATOM   1073  HA2 GLY A  71      49.620  69.410  33.400  1.00  0.00           H
ATOM   1074  C   GLY A  71      50.790  70.930  32.630  1.00  0.00           C
ATOM   1075  O   GLY A  71      51.510  70.140  32.090  1.00  0.00           O
ATOM   1076  N   ARG A  72      50.650  72.190  32.180  1.00  0.00           N
ATOM   1077  HN  ARG A  72      49.860  72.720  32.480  1.00  0.00           H
ATOM   1078  CA  ARG A  72      51.480  72.860  31.240  1.00  0.00           C
ATOM   1079  HA  ARG A  72      52.210  72.200  30.800  1.00  0.00           H
ATOM   1080  CB  ARG A  72      50.690  73.490  30.110  1.00  0.00           C
ATOM   1081  HB1 ARG A  72      51.430  73.930  29.410  1.00  0.00           H
ATOM   1082  HB2 ARG A  72      50.100  74.340  30.510  1.00  0.00           H
ATOM   1083  CG  ARG A  72      49.770  72.590  29.390  1.00  0.00           C
ATOM   1084  HG1 ARG A  72      49.130  73.190  28.710  1.00  0.00           H
ATOM   1085  HG2 ARG A  72      49.050  72.160  30.120  1.00  0.00           H
ATOM   1086  CD  ARG A  72      50.420  71.610  28.500  1.00  0.00           C
ATOM   1087  HD1 ARG A  72      51.300  72.020  27.970  1.00  0.00           H
ATOM   1088  HD2 ARG A  72      49.710  71.380  27.670  1.00  0.00           H
ATOM   1089  NE  ARG A  72      50.730  70.320  29.160  1.00  0.00           N
ATOM   1090  HE  ARG A  72      50.610  70.320  30.150  1.00  0.00           H
ATOM   1091  CZ  ARG A  72      51.440  69.320  28.640  1.00  0.00           C
ATOM   1092  NH1 ARG A  72      51.680  69.120  27.390  1.00  0.00           N
ATOM   1093 1HH1 ARG A  72      51.470  69.800  26.690  1.00  0.00           H
ATOM   1094 2HH1 ARG A  72      52.500  68.570  27.190  1.00  0.00           H
ATOM   1095  NH2 ARG A  72      51.980  68.450  29.520  1.00  0.00           N
ATOM   1096 1HH2 ARG A  72      51.880  68.690  30.490  1.00  0.00           H
ATOM   1097 2HH2 ARG A  72      52.570  67.730  29.170  1.00  0.00           H
ATOM   1098  C   ARG A  72      52.300  73.950  31.970  1.00  0.00           C
ATOM   1099  O   ARG A  72      52.730  74.910  31.340  1.00  0.00           O
ATOM   1100  N   MET A  73      52.490  73.940  33.380  1.00  0.00           N
ATOM   1101  HN  MET A  73      52.030  73.180  33.830  1.00  0.00           H
ATOM   1102  CA  MET A  73      53.100  74.950  34.180  1.00  0.00           C
ATOM   1103  HA  MET A  73      53.220  75.810  33.530  1.00  0.00           H
ATOM   1104  CB  MET A  73      52.270  75.590  35.400  1.00  0.00           C
ATOM   1105  HB1 MET A  73      52.910  76.120  36.130  1.00  0.00           H
ATOM   1106  HB2 MET A  73      51.930  74.710  36.000  1.00  0.00           H
ATOM   1107  CG  MET A  73      50.950  76.270  35.010  1.00  0.00           C
ATOM   1108  HG1 MET A  73      50.360  76.260  35.950  1.00  0.00           H
ATOM   1109  HG2 MET A  73      50.400  75.610  34.310  1.00  0.00           H
ATOM   1110  SD  MET A  73      50.840  77.790  34.120  1.00  0.00           S
ATOM   1111  CE  MET A  73      49.000  77.980  34.110  1.00  0.00           C
ATOM   1112  HE1 MET A  73      48.670  77.080  33.550  1.00  0.00           H
ATOM   1113  HE2 MET A  73      48.720  78.890  33.540  1.00  0.00           H
ATOM   1114  HE3 MET A  73      48.550  77.910  35.130  1.00  0.00           H
ATOM   1115  C   MET A  73      54.440  74.510  34.700  1.00  0.00           C
ATOM   1116  O   MET A  73      54.550  73.560  35.520  1.00  0.00           O
ATOM   1117  N   SER A  74      55.490  75.170  34.270  1.00  0.00           N
ATOM   1118  HN  SER A  74      55.320  75.980  33.710  1.00  0.00           H
ATOM   1119  CA  SER A  74      56.820  74.770  34.610  1.00  0.00           C
ATOM   1120  HA  SER A  74      56.840  73.690  34.540  1.00  0.00           H
ATOM   1121  CB  SER A  74      57.800  75.250  33.500  1.00  0.00           C
ATOM   1122  HB1 SER A  74      58.090  76.320  33.530  1.00  0.00           H
ATOM   1123  HB2 SER A  74      57.490  75.030  32.460  1.00  0.00           H
ATOM   1124  OG  SER A  74      59.100  74.550  33.560  1.00  0.00           O
ATOM   1125  HG1 SER A  74      59.560  74.630  32.720  1.00  0.00           H
ATOM   1126  C   SER A  74      57.270  75.400  35.930  1.00  0.00           C
ATOM   1127  O   SER A  74      57.400  76.620  36.080  1.00  0.00           O
ATOM   1128  N   LEU A  75      57.480  74.570  37.000  1.00  0.00           N
ATOM   1129  HN  LEU A  75      57.320  73.580  36.980  1.00  0.00           H
ATOM   1130  CA  LEU A  75      57.650  75.100  38.330  1.00  0.00           C
ATOM   1131  HA  LEU A  75      57.050  76.000  38.320  1.00  0.00           H
ATOM   1132  CB  LEU A  75      57.160  74.160  39.420  1.00  0.00           C
ATOM   1133  HB1 LEU A  75      57.100  74.750  40.360  1.00  0.00           H
ATOM   1134  HB2 LEU A  75      57.780  73.280  39.680  1.00  0.00           H
ATOM   1135  CG  LEU A  75      55.680  73.590  39.250  1.00  0.00           C
ATOM   1136  HG  LEU A  75      55.720  73.160  38.230  1.00  0.00           H
ATOM   1137  CD1 LEU A  75      55.330  72.450  40.270  1.00  0.00           C
ATOM   1138 1HD1 LEU A  75      54.610  71.760  39.780  1.00  0.00           H
ATOM   1139 2HD1 LEU A  75      54.760  72.950  41.080  1.00  0.00           H
ATOM   1140 3HD1 LEU A  75      56.220  71.880  40.600  1.00  0.00           H
ATOM   1141  CD2 LEU A  75      54.740  74.810  39.220  1.00  0.00           C
ATOM   1142 1HD2 LEU A  75      54.940  75.490  38.370  1.00  0.00           H
ATOM   1143 2HD2 LEU A  75      54.810  75.360  40.180  1.00  0.00           H
ATOM   1144 3HD2 LEU A  75      53.690  74.470  39.140  1.00  0.00           H
ATOM   1145  C   LEU A  75      59.040  75.430  38.690  1.00  0.00           C
ATOM   1146  O   LEU A  75      59.230  76.240  39.630  1.00  0.00           O
ATOM   1147  N   THR A  76      60.010  74.890  37.960  1.00  0.00           N
ATOM   1148  HN  THR A  76      59.810  74.380  37.120  1.00  0.00           H
ATOM   1149  CA  THR A  76      61.410  75.210  38.040  1.00  0.00           C
ATOM   1150  HA  THR A  76      61.920  74.490  37.410  1.00  0.00           H
ATOM   1151  CB  THR A  76      61.660  76.520  37.340  1.00  0.00           C
ATOM   1152  HB  THR A  76      60.920  77.240  37.740  1.00  0.00           H
ATOM   1153  OG1 THR A  76      61.460  76.370  35.900  1.00  0.00           O
ATOM   1154  HG1 THR A  76      60.520  76.460  35.730  1.00  0.00           H
ATOM   1155  CG2 THR A  76      63.120  77.140  37.610  1.00  0.00           C
ATOM   1156 1HG2 THR A  76      63.150  77.450  38.680  1.00  0.00           H
ATOM   1157 2HG2 THR A  76      63.330  77.990  36.940  1.00  0.00           H
ATOM   1158 3HG2 THR A  76      63.800  76.300  37.350  1.00  0.00           H
ATOM   1159  C   THR A  76      62.160  75.060  39.400  1.00  0.00           C
ATOM   1160  O   THR A  76      61.820  75.570  40.450  1.00  0.00           O
ATOM   1161  N   VAL A  77      63.320  74.370  39.410  1.00  0.00           N
ATOM   1162  HN  VAL A  77      63.730  74.010  38.570  1.00  0.00           H
ATOM   1163  CA  VAL A  77      64.100  74.060  40.530  1.00  0.00           C
ATOM   1164  HA  VAL A  77      63.410  73.740  41.290  1.00  0.00           H
ATOM   1165  CB  VAL A  77      64.960  72.770  40.200  1.00  0.00           C
ATOM   1166  HB  VAL A  77      65.590  72.920  39.300  1.00  0.00           H
ATOM   1167  CG1 VAL A  77      65.870  72.350  41.380  1.00  0.00           C
ATOM   1168 1HG1 VAL A  77      66.620  73.150  41.580  1.00  0.00           H
ATOM   1169 2HG1 VAL A  77      66.410  71.400  41.140  1.00  0.00           H
ATOM   1170 3HG1 VAL A  77      65.160  72.280  42.230  1.00  0.00           H
ATOM   1171  CG2 VAL A  77      64.040  71.620  39.930  1.00  0.00           C
ATOM   1172 1HG2 VAL A  77      63.200  71.890  39.250  1.00  0.00           H
ATOM   1173 2HG2 VAL A  77      63.700  71.210  40.910  1.00  0.00           H
ATOM   1174 3HG2 VAL A  77      64.600  70.850  39.360  1.00  0.00           H
ATOM   1175  C   VAL A  77      65.060  75.090  41.120  1.00  0.00           C
ATOM   1176  O   VAL A  77      65.820  75.770  40.430  1.00  0.00           O
ATOM   1177  N   VAL A  78      64.930  75.340  42.460  1.00  0.00           N
ATOM   1178  HN  VAL A  78      64.280  74.760  42.930  1.00  0.00           H
ATOM   1179  CA  VAL A  78      65.750  76.160  43.300  1.00  0.00           C
ATOM   1180  HA  VAL A  78      66.230  76.980  42.790  1.00  0.00           H
ATOM   1181  CB  VAL A  78      64.870  76.820  44.350  1.00  0.00           C
ATOM   1182  HB  VAL A  78      64.320  76.020  44.900  1.00  0.00           H
ATOM   1183  CG1 VAL A  78      65.770  77.620  45.340  1.00  0.00           C
ATOM   1184 1HG1 VAL A  78      66.220  78.540  44.910  1.00  0.00           H
ATOM   1185 2HG1 VAL A  78      66.560  76.930  45.720  1.00  0.00           H
ATOM   1186 3HG1 VAL A  78      65.220  77.990  46.230  1.00  0.00           H
ATOM   1187  CG2 VAL A  78      63.790  77.680  43.690  1.00  0.00           C
ATOM   1188 1HG2 VAL A  78      64.290  78.460  43.070  1.00  0.00           H
ATOM   1189 2HG2 VAL A  78      63.330  78.210  44.550  1.00  0.00           H
ATOM   1190 3HG2 VAL A  78      63.030  77.080  43.150  1.00  0.00           H
ATOM   1191  C   VAL A  78      66.870  75.230  43.980  1.00  0.00           C
ATOM   1192  O   VAL A  78      68.030  75.600  43.980  1.00  0.00           O
ATOM   1193  N   SER A  79      66.490  74.070  44.530  1.00  0.00           N
ATOM   1194  HN  SER A  79      65.600  73.700  44.270  1.00  0.00           H
ATOM   1195  CA  SER A  79      67.390  73.220  45.330  1.00  0.00           C
ATOM   1196  HA  SER A  79      68.370  73.150  44.880  1.00  0.00           H
ATOM   1197  CB  SER A  79      67.550  73.930  46.700  1.00  0.00           C
ATOM   1198  HB1 SER A  79      66.620  74.120  47.280  1.00  0.00           H
ATOM   1199  HB2 SER A  79      68.010  74.890  46.400  1.00  0.00           H
ATOM   1200  OG  SER A  79      68.420  73.130  47.520  1.00  0.00           O
ATOM   1201  HG1 SER A  79      69.210  72.980  46.990  1.00  0.00           H
ATOM   1202  C   SER A  79      66.780  71.800  45.370  1.00  0.00           C
ATOM   1203  O   SER A  79      65.720  71.570  44.840  1.00  0.00           O
ATOM   1204  N   TYR A  80      67.480  70.830  45.970  1.00  0.00           N
ATOM   1205  HN  TYR A  80      68.370  71.010  46.380  1.00  0.00           H
ATOM   1206  CA  TYR A  80      67.080  69.410  46.140  1.00  0.00           C
ATOM   1207  HA  TYR A  80      66.040  69.470  46.420  1.00  0.00           H
ATOM   1208  CB  TYR A  80      67.100  68.550  44.790  1.00  0.00           C
ATOM   1209  HB1 TYR A  80      66.450  69.080  44.070  1.00  0.00           H
ATOM   1210  HB2 TYR A  80      66.540  67.590  44.870  1.00  0.00           H
ATOM   1211  CG  TYR A  80      68.490  68.320  44.160  1.00  0.00           C
ATOM   1212  CD1 TYR A  80      69.090  69.360  43.420  1.00  0.00           C
ATOM   1213  HD1 TYR A  80      68.560  70.270  43.200  1.00  0.00           H
ATOM   1214  CE1 TYR A  80      70.350  69.130  42.920  1.00  0.00           C
ATOM   1215  HE1 TYR A  80      70.860  69.890  42.350  1.00  0.00           H
ATOM   1216  CZ  TYR A  80      71.040  67.850  43.150  1.00  0.00           C
ATOM   1217  OH  TYR A  80      72.340  67.830  42.640  1.00  0.00           O
ATOM   1218  HH  TYR A  80      72.610  66.930  42.430  1.00  0.00           H
ATOM   1219  CD2 TYR A  80      69.160  67.120  44.360  1.00  0.00           C
ATOM   1220  HD2 TYR A  80      68.550  66.390  44.860  1.00  0.00           H
ATOM   1221  CE2 TYR A  80      70.470  66.890  43.940  1.00  0.00           C
ATOM   1222  HE2 TYR A  80      70.960  65.950  44.140  1.00  0.00           H
ATOM   1223  C   TYR A  80      67.860  68.740  47.220  1.00  0.00           C
ATOM   1224  O   TYR A  80      68.940  69.290  47.620  1.00  0.00           O
ATOM   1225  N   GLN A  81      67.410  67.580  47.680  1.00  0.00           N
ATOM   1226  HN  GLN A  81      66.510  67.270  47.390  1.00  0.00           H
ATOM   1227  CA  GLN A  81      68.100  66.730  48.620  1.00  0.00           C
ATOM   1228  HA  GLN A  81      69.120  66.590  48.290  1.00  0.00           H
ATOM   1229  CB  GLN A  81      68.010  67.300  50.040  1.00  0.00           C
ATOM   1230  HB1 GLN A  81      68.460  68.320  50.010  1.00  0.00           H
ATOM   1231  HB2 GLN A  81      68.580  66.680  50.760  1.00  0.00           H
ATOM   1232  CG  GLN A  81      66.560  67.290  50.530  1.00  0.00           C
ATOM   1233  HG1 GLN A  81      66.230  66.230  50.590  1.00  0.00           H
ATOM   1234  HG2 GLN A  81      65.930  67.930  49.870  1.00  0.00           H
ATOM   1235  CD  GLN A  81      66.590  67.980  51.910  1.00  0.00           C
ATOM   1236  OE1 GLN A  81      66.620  69.210  52.090  1.00  0.00           O
ATOM   1237  NE2 GLN A  81      66.580  67.080  53.000  1.00  0.00           N
ATOM   1238 1HE2 GLN A  81      66.670  66.130  52.700  1.00  0.00           H
ATOM   1239 2HE2 GLN A  81      66.770  67.360  53.940  1.00  0.00           H
ATOM   1240  C   GLN A  81      67.560  65.290  48.570  1.00  0.00           C
ATOM   1241  O   GLN A  81      66.480  65.000  48.050  1.00  0.00           O
ATOM   1242  N   MET A  82      68.400  64.320  49.050  1.00  0.00           N
ATOM   1243  HN  MET A  82      69.260  64.570  49.480  1.00  0.00           H
ATOM   1244  CA  MET A  82      68.130  62.960  48.930  1.00  0.00           C
ATOM   1245  HA  MET A  82      67.210  62.900  48.360  1.00  0.00           H
ATOM   1246  CB  MET A  82      69.160  62.270  48.060  1.00  0.00           C
ATOM   1247  HB1 MET A  82      68.940  61.190  47.930  1.00  0.00           H
ATOM   1248  HB2 MET A  82      70.140  62.380  48.570  1.00  0.00           H
ATOM   1249  CG  MET A  82      69.370  62.840  46.600  1.00  0.00           C
ATOM   1250  HG1 MET A  82      68.450  63.070  46.020  1.00  0.00           H
ATOM   1251  HG2 MET A  82      69.790  61.930  46.110  1.00  0.00           H
ATOM   1252  SD  MET A  82      70.510  64.250  46.410  1.00  0.00           S
ATOM   1253  CE  MET A  82      72.040  63.230  46.150  1.00  0.00           C
ATOM   1254  HE1 MET A  82      72.290  62.510  46.960  1.00  0.00           H
ATOM   1255  HE2 MET A  82      72.930  63.840  45.890  1.00  0.00           H
ATOM   1256  HE3 MET A  82      71.950  62.570  45.260  1.00  0.00           H
ATOM   1257  C   MET A  82      67.990  62.250  50.250  1.00  0.00           C
ATOM   1258  O   MET A  82      68.920  62.280  51.080  1.00  0.00           O
ATOM   1259  N   GLN A  83      66.880  61.480  50.410  1.00  0.00           N
ATOM   1260  HN  GLN A  83      66.100  61.640  49.800  1.00  0.00           H
ATOM   1261  CA  GLN A  83      66.660  60.700  51.580  1.00  0.00           C
ATOM   1262  HA  GLN A  83      67.520  60.760  52.230  1.00  0.00           H
ATOM   1263  CB  GLN A  83      65.350  61.070  52.330  1.00  0.00           C
ATOM   1264  HB1 GLN A  83      65.270  60.540  53.300  1.00  0.00           H
ATOM   1265  HB2 GLN A  83      64.510  60.570  51.800  1.00  0.00           H
ATOM   1266  CG  GLN A  83      65.200  62.590  52.590  1.00  0.00           C
ATOM   1267  HG1 GLN A  83      64.390  62.550  53.340  1.00  0.00           H
ATOM   1268  HG2 GLN A  83      64.750  63.170  51.760  1.00  0.00           H
ATOM   1269  CD  GLN A  83      66.400  63.300  53.110  1.00  0.00           C
ATOM   1270  OE1 GLN A  83      66.920  64.250  52.550  1.00  0.00           O
ATOM   1271  NE2 GLN A  83      66.840  62.740  54.300  1.00  0.00           N
ATOM   1272 1HE2 GLN A  83      67.730  63.090  54.590  1.00  0.00           H
ATOM   1273 2HE2 GLN A  83      66.360  62.010  54.790  1.00  0.00           H
ATOM   1274  C   GLN A  83      66.590  59.240  51.090  1.00  0.00           C
ATOM   1275  O   GLN A  83      65.680  58.890  50.290  1.00  0.00           O
ATOM   1276  N   GLY A  84      67.580  58.420  51.420  1.00  0.00           N
ATOM   1277  HN  GLY A  84      68.360  58.710  51.970  1.00  0.00           H
ATOM   1278  CA  GLY A  84      67.670  57.040  50.920  1.00  0.00           C
ATOM   1279  HA1 GLY A  84      66.870  56.440  51.340  1.00  0.00           H
ATOM   1280  HA2 GLY A  84      68.660  56.660  51.150  1.00  0.00           H
ATOM   1281  C   GLY A  84      67.620  56.900  49.450  1.00  0.00           C
ATOM   1282  O   GLY A  84      68.590  57.190  48.810  1.00  0.00           O
ATOM   1283  N   CYS A  85      66.420  56.470  48.950  1.00  0.00           N
ATOM   1284  HN  CYS A  85      65.690  56.300  49.590  1.00  0.00           H
ATOM   1285  CA  CYS A  85      66.030  56.330  47.560  1.00  0.00           C
ATOM   1286  HA  CYS A  85      66.930  56.490  46.980  1.00  0.00           H
ATOM   1287  CB  CYS A  85      65.580  54.880  47.270  1.00  0.00           C
ATOM   1288  HB1 CYS A  85      65.390  54.670  46.190  1.00  0.00           H
ATOM   1289  HB2 CYS A  85      64.710  54.690  47.930  1.00  0.00           H
ATOM   1290  SG  CYS A  85      66.880  53.680  47.790  1.00  0.00           S
ATOM   1291  HG1 CYS A  85      66.890  54.000  49.080  1.00  0.00           H
ATOM   1292  C   CYS A  85      64.890  57.230  47.040  1.00  0.00           C
ATOM   1293  O   CYS A  85      64.330  57.110  45.940  1.00  0.00           O
ATOM   1294  N   GLN A  86      64.590  58.250  47.870  1.00  0.00           N
ATOM   1295  HN  GLN A  86      64.960  58.230  48.800  1.00  0.00           H
ATOM   1296  CA  GLN A  86      63.650  59.260  47.580  1.00  0.00           C
ATOM   1297  HA  GLN A  86      63.090  58.990  46.700  1.00  0.00           H
ATOM   1298  CB  GLN A  86      62.690  59.520  48.800  1.00  0.00           C
ATOM   1299  HB1 GLN A  86      62.330  60.560  48.650  1.00  0.00           H
ATOM   1300  HB2 GLN A  86      63.320  59.400  49.700  1.00  0.00           H
ATOM   1301  CG  GLN A  86      61.430  58.590  48.770  1.00  0.00           C
ATOM   1302  HG1 GLN A  86      60.660  59.020  49.450  1.00  0.00           H
ATOM   1303  HG2 GLN A  86      61.600  57.520  49.000  1.00  0.00           H
ATOM   1304  CD  GLN A  86      60.770  58.430  47.400  1.00  0.00           C
ATOM   1305  OE1 GLN A  86      60.840  57.310  46.800  1.00  0.00           O
ATOM   1306  NE2 GLN A  86      60.110  59.490  46.880  1.00  0.00           N
ATOM   1307 1HE2 GLN A  86      59.670  59.540  45.990  1.00  0.00           H
ATOM   1308 2HE2 GLN A  86      60.310  60.380  47.290  1.00  0.00           H
ATOM   1309  C   GLN A  86      64.520  60.530  47.340  1.00  0.00           C
ATOM   1310  O   GLN A  86      65.490  60.990  48.020  1.00  0.00           O
ATOM   1311  N   LEU A  87      64.080  61.280  46.370  1.00  0.00           N
ATOM   1312  HN  LEU A  87      63.360  60.840  45.840  1.00  0.00           H
ATOM   1313  CA  LEU A  87      64.520  62.580  46.000  1.00  0.00           C
ATOM   1314  HA  LEU A  87      65.350  62.920  46.600  1.00  0.00           H
ATOM   1315  CB  LEU A  87      64.960  62.570  44.530  1.00  0.00           C
ATOM   1316  HB1 LEU A  87      64.380  61.840  43.940  1.00  0.00           H
ATOM   1317  HB2 LEU A  87      66.000  62.220  44.700  1.00  0.00           H
ATOM   1318  CG  LEU A  87      64.970  63.800  43.640  1.00  0.00           C
ATOM   1319  HG  LEU A  87      63.980  64.280  43.790  1.00  0.00           H
ATOM   1320  CD1 LEU A  87      66.030  64.860  44.040  1.00  0.00           C
ATOM   1321 1HD1 LEU A  87      66.960  64.260  44.090  1.00  0.00           H
ATOM   1322 2HD1 LEU A  87      65.850  65.190  45.080  1.00  0.00           H
ATOM   1323 3HD1 LEU A  87      66.170  65.720  43.340  1.00  0.00           H
ATOM   1324  CD2 LEU A  87      65.080  63.380  42.210  1.00  0.00           C
ATOM   1325 1HD2 LEU A  87      64.210  62.750  41.920  1.00  0.00           H
ATOM   1326 2HD2 LEU A  87      66.040  62.940  41.870  1.00  0.00           H
ATOM   1327 3HD2 LEU A  87      65.170  64.200  41.460  1.00  0.00           H
ATOM   1328  C   LEU A  87      63.300  63.540  46.170  1.00  0.00           C
ATOM   1329  O   LEU A  87      62.170  63.460  45.730  1.00  0.00           O
ATOM   1330  N   VAL A  88      63.650  64.600  46.950  1.00  0.00           N
ATOM   1331  HN  VAL A  88      64.590  64.640  47.280  1.00  0.00           H
ATOM   1332  CA  VAL A  88      62.820  65.780  47.120  1.00  0.00           C
ATOM   1333  HA  VAL A  88      61.830  65.660  46.690  1.00  0.00           H
ATOM   1334  CB  VAL A  88      62.730  66.050  48.580  1.00  0.00           C
ATOM   1335  HB  VAL A  88      63.770  66.180  48.940  1.00  0.00           H
ATOM   1336  CG1 VAL A  88      62.010  67.370  48.940  1.00  0.00           C
ATOM   1337 1HG1 VAL A  88      62.370  68.300  48.460  1.00  0.00           H
ATOM   1338 2HG1 VAL A  88      62.070  67.520  50.040  1.00  0.00           H
ATOM   1339 3HG1 VAL A  88      60.960  67.290  48.600  1.00  0.00           H
ATOM   1340  CG2 VAL A  88      62.030  64.870  49.230  1.00  0.00           C
ATOM   1341 1HG2 VAL A  88      60.980  64.710  48.900  1.00  0.00           H
ATOM   1342 2HG2 VAL A  88      62.000  64.920  50.340  1.00  0.00           H
ATOM   1343 3HG2 VAL A  88      62.530  63.930  48.890  1.00  0.00           H
ATOM   1344  C   VAL A  88      63.390  67.030  46.380  1.00  0.00           C
ATOM   1345  O   VAL A  88      64.490  67.480  46.600  1.00  0.00           O
ATOM   1346  N   LEU A  89      62.540  67.760  45.580  1.00  0.00           N
ATOM   1347  HN  LEU A  89      61.560  67.600  45.500  1.00  0.00           H
ATOM   1348  CA  LEU A  89      63.050  68.890  44.800  1.00  0.00           C
ATOM   1349  HA  LEU A  89      64.100  69.100  44.950  1.00  0.00           H
ATOM   1350  CB  LEU A  89      62.900  68.670  43.280  1.00  0.00           C
ATOM   1351  HB1 LEU A  89      63.460  69.470  42.740  1.00  0.00           H
ATOM   1352  HB2 LEU A  89      61.850  68.650  42.910  1.00  0.00           H
ATOM   1353  CG  LEU A  89      63.510  67.380  42.740  1.00  0.00           C
ATOM   1354  HG  LEU A  89      63.980  66.800  43.570  1.00  0.00           H
ATOM   1355  CD1 LEU A  89      62.370  66.400  42.310  1.00  0.00           C
ATOM   1356 1HD1 LEU A  89      61.860  66.870  41.440  1.00  0.00           H
ATOM   1357 2HD1 LEU A  89      61.650  66.250  43.150  1.00  0.00           H
ATOM   1358 3HD1 LEU A  89      62.720  65.380  42.050  1.00  0.00           H
ATOM   1359  CD2 LEU A  89      64.530  67.630  41.620  1.00  0.00           C
ATOM   1360 1HD2 LEU A  89      65.270  68.300  42.090  1.00  0.00           H
ATOM   1361 2HD2 LEU A  89      64.050  68.010  40.690  1.00  0.00           H
ATOM   1362 3HD2 LEU A  89      64.980  66.640  41.390  1.00  0.00           H
ATOM   1363  C   LEU A  89      62.310  70.180  45.270  1.00  0.00           C
ATOM   1364  O   LEU A  89      61.070  70.160  45.330  1.00  0.00           O
ATOM   1365  N   THR A  90      63.060  71.270  45.640  1.00  0.00           N
ATOM   1366  HN  THR A  90      64.050  71.250  45.620  1.00  0.00           H
ATOM   1367  CA  THR A  90      62.460  72.560  45.920  1.00  0.00           C
ATOM   1368  HA  THR A  90      61.450  72.440  46.300  1.00  0.00           H
ATOM   1369  CB  THR A  90      63.340  73.420  46.850  1.00  0.00           C
ATOM   1370  HB  THR A  90      64.260  73.840  46.390  1.00  0.00           H
ATOM   1371  OG1 THR A  90      63.720  72.590  47.930  1.00  0.00           O
ATOM   1372  HG1 THR A  90      64.160  73.090  48.620  1.00  0.00           H
ATOM   1373  CG2 THR A  90      62.420  74.500  47.430  1.00  0.00           C
ATOM   1374 1HG2 THR A  90      62.240  75.210  46.600  1.00  0.00           H
ATOM   1375 2HG2 THR A  90      62.870  75.050  48.290  1.00  0.00           H
ATOM   1376 3HG2 THR A  90      61.460  74.100  47.820  1.00  0.00           H
ATOM   1377  C   THR A  90      62.300  73.330  44.680  1.00  0.00           C
ATOM   1378  O   THR A  90      63.310  73.550  43.970  1.00  0.00           O
ATOM   1379  N   VAL A  91      61.050  73.550  44.280  1.00  0.00           N
ATOM   1380  HN  VAL A  91      60.290  73.250  44.850  1.00  0.00           H
ATOM   1381  CA  VAL A  91      60.720  74.410  43.140  1.00  0.00           C
ATOM   1382  HA  VAL A  91      61.530  74.420  42.420  1.00  0.00           H
ATOM   1383  CB  VAL A  91      59.510  73.840  42.380  1.00  0.00           C
ATOM   1384  HB  VAL A  91      59.530  74.460  41.460  1.00  0.00           H
ATOM   1385  CG1 VAL A  91      59.730  72.300  42.030  1.00  0.00           C
ATOM   1386 1HG1 VAL A  91      60.550  72.140  41.300  1.00  0.00           H
ATOM   1387 2HG1 VAL A  91      58.760  71.920  41.640  1.00  0.00           H
ATOM   1388 3HG1 VAL A  91      60.020  71.760  42.950  1.00  0.00           H
ATOM   1389  CG2 VAL A  91      58.230  74.070  43.210  1.00  0.00           C
ATOM   1390 1HG2 VAL A  91      58.330  73.740  44.270  1.00  0.00           H
ATOM   1391 2HG2 VAL A  91      57.450  73.440  42.730  1.00  0.00           H
ATOM   1392 3HG2 VAL A  91      57.950  75.130  43.120  1.00  0.00           H
ATOM   1393  C   VAL A  91      60.480  75.900  43.480  1.00  0.00           C
ATOM   1394  O   VAL A  91      60.470  76.320  44.640  1.00  0.00           O
ATOM   1395  N   SER A  92      60.320  76.780  42.480  1.00  0.00           N
ATOM   1396  HN  SER A  92      60.290  76.490  41.520  1.00  0.00           H
ATOM   1397  CA  SER A  92      60.370  78.250  42.730  1.00  0.00           C
ATOM   1398  HA  SER A  92      61.010  78.420  43.580  1.00  0.00           H
ATOM   1399  CB  SER A  92      60.980  78.960  41.490  1.00  0.00           C
ATOM   1400  HB1 SER A  92      61.960  78.450  41.490  1.00  0.00           H
ATOM   1401  HB2 SER A  92      61.070  80.060  41.550  1.00  0.00           H
ATOM   1402  OG  SER A  92      60.220  78.750  40.300  1.00  0.00           O
ATOM   1403  HG1 SER A  92      60.270  77.830  40.050  1.00  0.00           H
ATOM   1404  C   SER A  92      59.030  78.790  43.200  1.00  0.00           C
ATOM   1405  O   SER A  92      58.990  79.880  43.780  1.00  0.00           O
ATOM   1406  N   LEU A  93      57.930  78.060  43.040  1.00  0.00           N
ATOM   1407  HN  LEU A  93      58.090  77.210  42.550  1.00  0.00           H
ATOM   1408  CA  LEU A  93      56.590  78.530  43.190  1.00  0.00           C
ATOM   1409  HA  LEU A  93      56.610  79.570  43.490  1.00  0.00           H
ATOM   1410  CB  LEU A  93      55.780  78.290  41.890  1.00  0.00           C
ATOM   1411  HB1 LEU A  93      54.670  78.370  41.920  1.00  0.00           H
ATOM   1412  HB2 LEU A  93      56.100  77.270  41.600  1.00  0.00           H
ATOM   1413  CG  LEU A  93      56.250  79.250  40.730  1.00  0.00           C
ATOM   1414  HG  LEU A  93      57.360  79.270  40.610  1.00  0.00           H
ATOM   1415  CD1 LEU A  93      55.630  78.690  39.360  1.00  0.00           C
ATOM   1416 1HD1 LEU A  93      56.150  79.030  38.440  1.00  0.00           H
ATOM   1417 2HD1 LEU A  93      54.540  78.910  39.310  1.00  0.00           H
ATOM   1418 3HD1 LEU A  93      55.680  77.580  39.320  1.00  0.00           H
ATOM   1419  CD2 LEU A  93      55.920  80.680  41.090  1.00  0.00           C
ATOM   1420 1HD2 LEU A  93      56.170  81.320  40.220  1.00  0.00           H
ATOM   1421 2HD2 LEU A  93      56.420  81.090  41.990  1.00  0.00           H
ATOM   1422 3HD2 LEU A  93      54.820  80.790  41.230  1.00  0.00           H
ATOM   1423  C   LEU A  93      55.860  77.700  44.220  1.00  0.00           C
ATOM   1424  O   LEU A  93      55.810  76.470  44.140  1.00  0.00           O
ATOM   1425  N   GLN A  94      55.200  78.380  45.140  1.00  0.00           N
ATOM   1426  HN  GLN A  94      55.270  79.370  45.110  1.00  0.00           H
ATOM   1427  CA  GLN A  94      54.330  77.790  46.110  1.00  0.00           C
ATOM   1428  HA  GLN A  94      54.900  77.040  46.640  1.00  0.00           H
ATOM   1429  CB  GLN A  94      53.930  79.010  47.120  1.00  0.00           C
ATOM   1430  HB1 GLN A  94      53.480  79.790  46.460  1.00  0.00           H
ATOM   1431  HB2 GLN A  94      54.820  79.520  47.550  1.00  0.00           H
ATOM   1432  CG  GLN A  94      52.910  78.740  48.310  1.00  0.00           C
ATOM   1433  HG1 GLN A  94      51.960  78.550  47.770  1.00  0.00           H
ATOM   1434  HG2 GLN A  94      52.760  79.710  48.840  1.00  0.00           H
ATOM   1435  CD  GLN A  94      53.200  77.490  49.180  1.00  0.00           C
ATOM   1436  OE1 GLN A  94      54.330  77.280  49.570  1.00  0.00           O
ATOM   1437  NE2 GLN A  94      52.160  76.670  49.520  1.00  0.00           N
ATOM   1438 1HE2 GLN A  94      52.360  75.900  50.130  1.00  0.00           H
ATOM   1439 2HE2 GLN A  94      51.290  76.700  49.030  1.00  0.00           H
ATOM   1440  C   GLN A  94      53.060  77.130  45.520  1.00  0.00           C
ATOM   1441  O   GLN A  94      52.310  77.730  44.750  1.00  0.00           O
ATOM   1442  N   ASN A  95      52.670  75.860  45.940  1.00  0.00           N
ATOM   1443  HN  ASN A  95      53.210  75.380  46.630  1.00  0.00           H
ATOM   1444  CA  ASN A  95      51.430  75.310  45.570  1.00  0.00           C
ATOM   1445  HA  ASN A  95      51.450  75.240  44.490  1.00  0.00           H
ATOM   1446  CB  ASN A  95      51.340  73.770  45.960  1.00  0.00           C
ATOM   1447  HB1 ASN A  95      51.720  73.770  47.010  1.00  0.00           H
ATOM   1448  HB2 ASN A  95      52.140  73.260  45.390  1.00  0.00           H
ATOM   1449  CG  ASN A  95      50.060  73.020  45.680  1.00  0.00           C
ATOM   1450  OD1 ASN A  95      49.370  73.290  44.740  1.00  0.00           O
ATOM   1451  ND2 ASN A  95      49.720  72.150  46.650  1.00  0.00           N
ATOM   1452 1HD2 ASN A  95      48.840  71.720  46.450  1.00  0.00           H
ATOM   1453 2HD2 ASN A  95      50.290  72.070  47.470  1.00  0.00           H
ATOM   1454  C   ASN A  95      50.140  76.140  46.030  1.00  0.00           C
ATOM   1455  O   ASN A  95      49.980  76.450  47.210  1.00  0.00           O
ATOM   1456  N   PRO A  96      49.160  76.500  45.160  1.00  0.00           N
ATOM   1457  CD  PRO A  96      49.260  76.580  43.710  1.00  0.00           C
ATOM   1458  HD1 PRO A  96      49.570  75.600  43.280  1.00  0.00           H
ATOM   1459  HD2 PRO A  96      50.020  77.330  43.420  1.00  0.00           H
ATOM   1460  CA  PRO A  96      48.110  77.420  45.610  1.00  0.00           C
ATOM   1461  HA  PRO A  96      48.590  78.220  46.150  1.00  0.00           H
ATOM   1462  CB  PRO A  96      47.490  78.030  44.280  1.00  0.00           C
ATOM   1463  HB1 PRO A  96      48.010  79.010  44.140  1.00  0.00           H
ATOM   1464  HB2 PRO A  96      46.410  78.260  44.210  1.00  0.00           H
ATOM   1465  CG  PRO A  96      47.910  77.090  43.260  1.00  0.00           C
ATOM   1466  HG1 PRO A  96      47.180  76.250  43.270  1.00  0.00           H
ATOM   1467  HG2 PRO A  96      47.890  77.520  42.230  1.00  0.00           H
ATOM   1468  C   PRO A  96      47.100  76.600  46.450  1.00  0.00           C
ATOM   1469  O   PRO A  96      46.640  77.080  47.520  1.00  0.00           O
ATOM   1470  N   TYR A  97      46.750  75.330  46.090  1.00  0.00           N
ATOM   1471  HN  TYR A  97      47.270  75.070  45.280  1.00  0.00           H
ATOM   1472  CA  TYR A  97      46.050  74.440  46.890  1.00  0.00           C
ATOM   1473  HA  TYR A  97      45.060  74.850  47.040  1.00  0.00           H
ATOM   1474  CB  TYR A  97      45.690  73.130  46.020  1.00  0.00           C
ATOM   1475  HB1 TYR A  97      45.180  72.320  46.580  1.00  0.00           H
ATOM   1476  HB2 TYR A  97      46.660  72.750  45.630  1.00  0.00           H
ATOM   1477  CG  TYR A  97      44.730  73.390  44.920  1.00  0.00           C
ATOM   1478  CD1 TYR A  97      43.360  73.360  45.100  1.00  0.00           C
ATOM   1479  HD1 TYR A  97      42.900  73.140  46.050  1.00  0.00           H
ATOM   1480  CE1 TYR A  97      42.530  73.520  44.010  1.00  0.00           C
ATOM   1481  HE1 TYR A  97      41.460  73.430  44.110  1.00  0.00           H
ATOM   1482  CZ  TYR A  97      43.040  73.610  42.650  1.00  0.00           C
ATOM   1483  OH  TYR A  97      42.190  73.440  41.530  1.00  0.00           O
ATOM   1484  HH  TYR A  97      42.760  73.370  40.770  1.00  0.00           H
ATOM   1485  CD2 TYR A  97      45.250  73.510  43.630  1.00  0.00           C
ATOM   1486  HD2 TYR A  97      46.320  73.450  43.490  1.00  0.00           H
ATOM   1487  CE2 TYR A  97      44.420  73.570  42.500  1.00  0.00           C
ATOM   1488  HE2 TYR A  97      44.880  73.550  41.520  1.00  0.00           H
ATOM   1489  C   TYR A  97      46.600  73.980  48.250  1.00  0.00           C
ATOM   1490  O   TYR A  97      47.840  73.950  48.460  1.00  0.00           O
ATOM   1491  N   THR A  98      45.710  73.650  49.290  1.00  0.00           N
ATOM   1492  HN  THR A  98      44.770  73.970  49.250  1.00  0.00           H
ATOM   1493  CA  THR A  98      46.070  73.080  50.630  1.00  0.00           C
ATOM   1494  HA  THR A  98      47.140  72.920  50.710  1.00  0.00           H
ATOM   1495  CB  THR A  98      45.550  74.050  51.780  1.00  0.00           C
ATOM   1496  HB  THR A  98      45.540  73.440  52.710  1.00  0.00           H
ATOM   1497  OG1 THR A  98      44.270  74.530  51.380  1.00  0.00           O
ATOM   1498  HG1 THR A  98      43.940  73.880  50.750  1.00  0.00           H
ATOM   1499  CG2 THR A  98      46.430  75.250  51.950  1.00  0.00           C
ATOM   1500 1HG2 THR A  98      46.330  75.810  51.000  1.00  0.00           H
ATOM   1501 2HG2 THR A  98      47.510  74.990  51.910  1.00  0.00           H
ATOM   1502 3HG2 THR A  98      46.110  75.810  52.850  1.00  0.00           H
ATOM   1503  C   THR A  98      45.420  71.680  50.800  1.00  0.00           C
ATOM   1504  O   THR A  98      44.180  71.660  50.870  1.00  0.00           O
ATOM   1505  N   PRO A  99      46.170  70.510  50.860  1.00  0.00           N
ATOM   1506  CD  PRO A  99      47.530  70.520  50.340  1.00  0.00           C
ATOM   1507  HD1 PRO A  99      48.230  70.880  51.130  1.00  0.00           H
ATOM   1508  HD2 PRO A  99      47.660  71.180  49.460  1.00  0.00           H
ATOM   1509  CA  PRO A  99      45.530  69.220  50.850  1.00  0.00           C
ATOM   1510  HA  PRO A  99      44.550  69.460  50.460  1.00  0.00           H
ATOM   1511  CB  PRO A  99      46.410  68.440  49.860  1.00  0.00           C
ATOM   1512  HB1 PRO A  99      46.070  68.690  48.840  1.00  0.00           H
ATOM   1513  HB2 PRO A  99      46.380  67.340  50.020  1.00  0.00           H
ATOM   1514  CG  PRO A  99      47.830  69.060  50.050  1.00  0.00           C
ATOM   1515  HG1 PRO A  99      48.140  68.500  50.960  1.00  0.00           H
ATOM   1516  HG2 PRO A  99      48.450  68.900  49.130  1.00  0.00           H
ATOM   1517  C   PRO A  99      45.380  68.680  52.260  1.00  0.00           C
ATOM   1518  O   PRO A  99      44.510  67.840  52.490  1.00  0.00           O
ATOM   1519  N   LYS A 100      46.220  69.180  53.130  1.00  0.00           N
ATOM   1520  HN  LYS A 100      46.730  69.950  52.750  1.00  0.00           H
ATOM   1521  CA  LYS A 100      46.140  69.000  54.540  1.00  0.00           C
ATOM   1522  HA  LYS A 100      46.710  69.810  54.960  1.00  0.00           H
ATOM   1523  CB  LYS A 100      44.740  69.000  55.150  1.00  0.00           C
ATOM   1524  HB1 LYS A 100      44.840  68.890  56.250  1.00  0.00           H
ATOM   1525  HB2 LYS A 100      44.100  68.180  54.770  1.00  0.00           H
ATOM   1526  CG  LYS A 100      43.990  70.360  54.900  1.00  0.00           C
ATOM   1527  HG1 LYS A 100      42.890  70.320  55.050  1.00  0.00           H
ATOM   1528  HG2 LYS A 100      44.000  70.650  53.830  1.00  0.00           H
ATOM   1529  CD  LYS A 100      44.540  71.590  55.610  1.00  0.00           C
ATOM   1530  HD1 LYS A 100      45.520  71.780  55.130  1.00  0.00           H
ATOM   1531  HD2 LYS A 100      44.640  71.420  56.710  1.00  0.00           H
ATOM   1532  CE  LYS A 100      43.710  72.830  55.410  1.00  0.00           C
ATOM   1533  HE1 LYS A 100      42.680  72.670  55.800  1.00  0.00           H
ATOM   1534  HE2 LYS A 100      43.610  73.140  54.350  1.00  0.00           H
ATOM   1535  NZ  LYS A 100      44.150  74.000  56.150  1.00  0.00           N
ATOM   1536  HZ1 LYS A 100      44.050  73.800  57.170  1.00  0.00           H
ATOM   1537  HZ2 LYS A 100      43.840  74.960  55.910  1.00  0.00           H
ATOM   1538  HZ3 LYS A 100      45.180  74.060  55.970  1.00  0.00           H
ATOM   1539  C   LYS A 100      46.940  67.730  54.830  1.00  0.00           C
ATOM   1540  O   LYS A 100      46.520  66.860  55.590  1.00  0.00           O
ATOM   1541  N   TYR A 101      48.130  67.580  54.050  1.00  0.00           N
ATOM   1542  HN  TYR A 101      48.390  68.270  53.380  1.00  0.00           H
ATOM   1543  CA  TYR A 101      49.020  66.440  54.240  1.00  0.00           C
ATOM   1544  HA  TYR A 101      48.440  65.600  53.910  1.00  0.00           H
ATOM   1545  CB  TYR A 101      50.280  66.720  53.270  1.00  0.00           C
ATOM   1546  HB1 TYR A 101      49.870  66.770  52.240  1.00  0.00           H
ATOM   1547  HB2 TYR A 101      50.920  65.820  53.400  1.00  0.00           H
ATOM   1548  CG  TYR A 101      51.040  67.970  53.570  1.00  0.00           C
ATOM   1549  CD1 TYR A 101      50.730  69.210  53.020  1.00  0.00           C
ATOM   1550  HD1 TYR A 101      49.830  69.220  52.420  1.00  0.00           H
ATOM   1551  CE1 TYR A 101      51.510  70.310  53.220  1.00  0.00           C
ATOM   1552  HE1 TYR A 101      51.100  71.250  52.870  1.00  0.00           H
ATOM   1553  CZ  TYR A 101      52.570  70.170  54.100  1.00  0.00           C
ATOM   1554  OH  TYR A 101      53.290  71.340  54.420  1.00  0.00           O
ATOM   1555  HH  TYR A 101      53.030  72.050  53.820  1.00  0.00           H
ATOM   1556  CD2 TYR A 101      52.200  67.870  54.390  1.00  0.00           C
ATOM   1557  HD2 TYR A 101      52.550  66.960  54.850  1.00  0.00           H
ATOM   1558  CE2 TYR A 101      52.980  68.970  54.630  1.00  0.00           C
ATOM   1559  HE2 TYR A 101      53.820  68.880  55.310  1.00  0.00           H
ATOM   1560  C   TYR A 101      49.380  66.110  55.680  1.00  0.00           C
ATOM   1561  O   TYR A 101      49.550  66.950  56.550  1.00  0.00           O
ATOM   1562  N   THR A 102      49.680  64.810  55.890  1.00  0.00           N
ATOM   1563  HN  THR A 102      49.440  64.130  55.200  1.00  0.00           H
ATOM   1564  CA  THR A 102      50.360  64.240  57.020  1.00  0.00           C
ATOM   1565  HA  THR A 102      51.180  64.850  57.370  1.00  0.00           H
ATOM   1566  CB  THR A 102      49.460  64.010  58.260  1.00  0.00           C
ATOM   1567  HB  THR A 102      48.580  63.450  57.890  1.00  0.00           H
ATOM   1568  OG1 THR A 102      49.030  65.300  58.840  1.00  0.00           O
ATOM   1569  HG1 THR A 102      48.450  65.770  58.240  1.00  0.00           H
ATOM   1570  CG2 THR A 102      50.120  63.150  59.320  1.00  0.00           C
ATOM   1571 1HG2 THR A 102      50.430  62.150  58.940  1.00  0.00           H
ATOM   1572 2HG2 THR A 102      49.270  63.000  60.020  1.00  0.00           H
ATOM   1573 3HG2 THR A 102      50.920  63.670  59.880  1.00  0.00           H
ATOM   1574  C   THR A 102      51.090  63.060  56.430  1.00  0.00           C
ATOM   1575  O   THR A 102      50.710  62.610  55.370  1.00  0.00           O
ATOM   1576  N   PHE A 103      52.240  62.640  57.010  1.00  0.00           N
ATOM   1577  HN  PHE A 103      52.700  63.160  57.720  1.00  0.00           H
ATOM   1578  CA  PHE A 103      53.020  61.660  56.360  1.00  0.00           C
ATOM   1579  HA  PHE A 103      52.530  61.200  55.510  1.00  0.00           H
ATOM   1580  CB  PHE A 103      54.470  62.040  55.980  1.00  0.00           C
ATOM   1581  HB1 PHE A 103      55.220  61.240  55.790  1.00  0.00           H
ATOM   1582  HB2 PHE A 103      55.050  62.530  56.800  1.00  0.00           H
ATOM   1583  CG  PHE A 103      54.510  63.000  54.810  1.00  0.00           C
ATOM   1584  CD1 PHE A 103      54.650  64.370  55.020  1.00  0.00           C
ATOM   1585  HD1 PHE A 103      54.380  64.720  56.010  1.00  0.00           H
ATOM   1586  CE1 PHE A 103      54.860  65.250  53.950  1.00  0.00           C
ATOM   1587  HE1 PHE A 103      54.830  66.330  53.990  1.00  0.00           H
ATOM   1588  CZ  PHE A 103      55.140  64.760  52.650  1.00  0.00           C
ATOM   1589  HZ  PHE A 103      55.400  65.300  51.760  1.00  0.00           H
ATOM   1590  CD2 PHE A 103      54.770  62.550  53.510  1.00  0.00           C
ATOM   1591  HD2 PHE A 103      54.650  61.490  53.370  1.00  0.00           H
ATOM   1592  CE2 PHE A 103      55.070  63.330  52.400  1.00  0.00           C
ATOM   1593  HE2 PHE A 103      55.340  63.070  51.380  1.00  0.00           H
ATOM   1594  C   PHE A 103      53.170  60.540  57.430  1.00  0.00           C
ATOM   1595  O   PHE A 103      53.410  60.830  58.610  1.00  0.00           O
ATOM   1596  N   GLY A 104      52.760  59.320  57.050  1.00  0.00           N
ATOM   1597  HN  GLY A 104      52.340  59.100  56.170  1.00  0.00           H
ATOM   1598  CA  GLY A 104      53.090  58.160  57.860  1.00  0.00           C
ATOM   1599  HA1 GLY A 104      52.210  57.820  58.370  1.00  0.00           H
ATOM   1600  HA2 GLY A 104      54.000  58.390  58.410  1.00  0.00           H
ATOM   1601  C   GLY A 104      53.520  57.000  57.020  1.00  0.00           C
ATOM   1602  O   GLY A 104      54.060  57.120  55.990  1.00  0.00           O
ATOM   1603  N   ASN A 105      53.290  55.780  57.560  1.00  0.00           N
ATOM   1604  HN  ASN A 105      52.770  55.680  58.400  1.00  0.00           H
ATOM   1605  CA  ASN A 105      53.600  54.580  56.840  1.00  0.00           C
ATOM   1606  HA  ASN A 105      53.570  54.730  55.770  1.00  0.00           H
ATOM   1607  CB  ASN A 105      55.000  54.100  57.390  1.00  0.00           C
ATOM   1608  HB1 ASN A 105      55.860  54.750  57.150  1.00  0.00           H
ATOM   1609  HB2 ASN A 105      55.210  53.120  56.900  1.00  0.00           H
ATOM   1610  CG  ASN A 105      55.020  53.810  58.890  1.00  0.00           C
ATOM   1611  OD1 ASN A 105      54.350  52.840  59.340  1.00  0.00           O
ATOM   1612  ND2 ASN A 105      55.900  54.530  59.680  1.00  0.00           N
ATOM   1613 1HD2 ASN A 105      56.420  55.330  59.350  1.00  0.00           H
ATOM   1614 2HD2 ASN A 105      55.790  54.340  60.650  1.00  0.00           H
ATOM   1615  C   ASN A 105      52.570  53.490  57.150  1.00  0.00           C
ATOM   1616  O   ASN A 105      51.670  53.660  57.940  1.00  0.00           O
ATOM   1617  N   VAL A 106      52.590  52.320  56.450  1.00  0.00           N
ATOM   1618  HN  VAL A 106      53.140  52.160  55.640  1.00  0.00           H
ATOM   1619  CA  VAL A 106      51.660  51.210  56.580  1.00  0.00           C
ATOM   1620  HA  VAL A 106      50.900  51.550  57.260  1.00  0.00           H
ATOM   1621  CB  VAL A 106      50.830  51.040  55.330  1.00  0.00           C
ATOM   1622  HB  VAL A 106      50.390  50.030  55.210  1.00  0.00           H
ATOM   1623  CG1 VAL A 106      49.660  51.980  55.330  1.00  0.00           C
ATOM   1624 1HG1 VAL A 106      48.860  51.770  56.070  1.00  0.00           H
ATOM   1625 2HG1 VAL A 106      49.160  51.840  54.350  1.00  0.00           H
ATOM   1626 3HG1 VAL A 106      50.060  52.980  55.600  1.00  0.00           H
ATOM   1627  CG2 VAL A 106      51.720  51.240  54.080  1.00  0.00           C
ATOM   1628 1HG2 VAL A 106      51.140  50.900  53.190  1.00  0.00           H
ATOM   1629 2HG2 VAL A 106      52.580  50.540  54.130  1.00  0.00           H
ATOM   1630 3HG2 VAL A 106      52.030  52.270  53.820  1.00  0.00           H
ATOM   1631  C   VAL A 106      52.310  49.850  57.080  1.00  0.00           C
ATOM   1632  O   VAL A 106      53.430  49.500  56.640  1.00  0.00           O
ATOM   1633  N   LYS A 107      51.540  49.110  57.870  1.00  0.00           N
ATOM   1634  HN  LYS A 107      50.680  49.500  58.180  1.00  0.00           H
ATOM   1635  CA  LYS A 107      52.000  47.800  58.440  1.00  0.00           C
ATOM   1636  HA  LYS A 107      53.080  47.760  58.430  1.00  0.00           H
ATOM   1637  CB  LYS A 107      51.630  47.780  59.950  1.00  0.00           C
ATOM   1638  HB1 LYS A 107      51.680  46.830  60.530  1.00  0.00           H
ATOM   1639  HB2 LYS A 107      50.580  48.140  59.880  1.00  0.00           H
ATOM   1640  CG  LYS A 107      52.420  48.780  60.740  1.00  0.00           C
ATOM   1641  HG1 LYS A 107      52.460  49.770  60.230  1.00  0.00           H
ATOM   1642  HG2 LYS A 107      53.450  48.370  60.730  1.00  0.00           H
ATOM   1643  CD  LYS A 107      52.050  48.890  62.240  1.00  0.00           C
ATOM   1644  HD1 LYS A 107      52.700  49.630  62.750  1.00  0.00           H
ATOM   1645  HD2 LYS A 107      52.340  47.910  62.670  1.00  0.00           H
ATOM   1646  CE  LYS A 107      50.640  49.230  62.590  1.00  0.00           C
ATOM   1647  HE1 LYS A 107      50.530  49.110  63.690  1.00  0.00           H
ATOM   1648  HE2 LYS A 107      49.830  48.630  62.120  1.00  0.00           H
ATOM   1649  NZ  LYS A 107      50.340  50.570  62.230  1.00  0.00           N
ATOM   1650  HZ1 LYS A 107      51.080  51.280  62.040  1.00  0.00           H
ATOM   1651  HZ2 LYS A 107      49.790  50.980  63.010  1.00  0.00           H
ATOM   1652  HZ3 LYS A 107      49.750  50.510  61.370  1.00  0.00           H
ATOM   1653  C   LYS A 107      51.340  46.620  57.700  1.00  0.00           C
ATOM   1654  O   LYS A 107      50.330  46.770  57.010  1.00  0.00           O
ATOM   1655  N   PRO A 108      51.840  45.360  57.790  1.00  0.00           N
ATOM   1656  CD  PRO A 108      53.030  44.950  58.470  1.00  0.00           C
ATOM   1657  HD1 PRO A 108      52.880  44.900  59.560  1.00  0.00           H
ATOM   1658  HD2 PRO A 108      53.850  45.660  58.190  1.00  0.00           H
ATOM   1659  CA  PRO A 108      51.240  44.240  57.150  1.00  0.00           C
ATOM   1660  HA  PRO A 108      51.230  44.310  56.080  1.00  0.00           H
ATOM   1661  CB  PRO A 108      52.030  43.000  57.660  1.00  0.00           C
ATOM   1662  HB1 PRO A 108      51.820  42.140  56.980  1.00  0.00           H
ATOM   1663  HB2 PRO A 108      51.480  42.640  58.560  1.00  0.00           H
ATOM   1664  CG  PRO A 108      53.390  43.580  57.940  1.00  0.00           C
ATOM   1665  HG1 PRO A 108      53.960  43.050  58.740  1.00  0.00           H
ATOM   1666  HG2 PRO A 108      53.930  43.580  56.970  1.00  0.00           H
ATOM   1667  C   PRO A 108      49.780  44.110  57.480  1.00  0.00           C
ATOM   1668  O   PRO A 108      49.370  43.930  58.620  1.00  0.00           O
ATOM   1669  N   GLY A 109      48.890  44.190  56.530  1.00  0.00           N
ATOM   1670  HN  GLY A 109      49.280  44.340  55.630  1.00  0.00           H
ATOM   1671  CA  GLY A 109      47.450  44.210  56.780  1.00  0.00           C
ATOM   1672  HA1 GLY A 109      47.190  43.590  57.620  1.00  0.00           H
ATOM   1673  HA2 GLY A 109      46.980  43.750  55.930  1.00  0.00           H
ATOM   1674  C   GLY A 109      46.710  45.520  56.830  1.00  0.00           C
ATOM   1675  O   GLY A 109      45.500  45.520  56.780  1.00  0.00           O
ATOM   1676  N   GLU A 110      47.410  46.670  56.780  1.00  0.00           N
ATOM   1677  HN  GLU A 110      48.400  46.750  56.920  1.00  0.00           H
ATOM   1678  CA  GLU A 110      46.700  47.920  56.690  1.00  0.00           C
ATOM   1679  HA  GLU A 110      45.860  48.020  57.360  1.00  0.00           H
ATOM   1680  CB  GLU A 110      47.450  49.160  57.240  1.00  0.00           C
ATOM   1681  HB1 GLU A 110      46.660  49.950  57.240  1.00  0.00           H
ATOM   1682  HB2 GLU A 110      48.310  49.470  56.610  1.00  0.00           H
ATOM   1683  CG  GLU A 110      47.980  48.830  58.690  1.00  0.00           C
ATOM   1684  HG1 GLU A 110      48.700  47.990  58.620  1.00  0.00           H
ATOM   1685  HG2 GLU A 110      47.100  48.470  59.260  1.00  0.00           H
ATOM   1686  CD  GLU A 110      48.720  50.040  59.440  1.00  0.00           C
ATOM   1687  OE1 GLU A 110      49.500  50.810  58.890  1.00  0.00           O
ATOM   1688  OE2 GLU A 110      48.350  50.090  60.650  1.00  0.00           O
ATOM   1689  C   GLU A 110      46.250  48.240  55.320  1.00  0.00           C
ATOM   1690  O   GLU A 110      47.090  48.250  54.480  1.00  0.00           O
ATOM   1691  N   THR A 111      44.870  48.510  55.130  1.00  0.00           N
ATOM   1692  HN  THR A 111      44.340  48.390  55.970  1.00  0.00           H
ATOM   1693  CA  THR A 111      44.220  48.960  53.970  1.00  0.00           C
ATOM   1694  HA  THR A 111      44.500  48.420  53.080  1.00  0.00           H
ATOM   1695  CB  THR A 111      42.700  48.930  53.940  1.00  0.00           C
ATOM   1696  HB  THR A 111      42.380  49.630  53.140  1.00  0.00           H
ATOM   1697  OG1 THR A 111      42.090  49.190  55.210  1.00  0.00           O
ATOM   1698  HG1 THR A 111      41.160  49.070  55.020  1.00  0.00           H
ATOM   1699  CG2 THR A 111      42.180  47.520  53.620  1.00  0.00           C
ATOM   1700 1HG2 THR A 111      42.660  47.250  52.660  1.00  0.00           H
ATOM   1701 2HG2 THR A 111      41.080  47.540  53.430  1.00  0.00           H
ATOM   1702 3HG2 THR A 111      42.480  46.780  54.380  1.00  0.00           H
ATOM   1703  C   THR A 111      44.710  50.350  53.710  1.00  0.00           C
ATOM   1704  O   THR A 111      44.850  51.220  54.590  1.00  0.00           O
ATOM   1705  N   PHE A 112      45.030  50.600  52.460  1.00  0.00           N
ATOM   1706  HN  PHE A 112      45.050  49.860  51.790  1.00  0.00           H
ATOM   1707  CA  PHE A 112      45.210  52.020  52.010  1.00  0.00           C
ATOM   1708  HA  PHE A 112      44.400  52.480  52.570  1.00  0.00           H
ATOM   1709  CB  PHE A 112      46.600  52.630  52.240  1.00  0.00           C
ATOM   1710  HB1 PHE A 112      46.710  52.420  53.330  1.00  0.00           H
ATOM   1711  HB2 PHE A 112      46.570  53.740  52.160  1.00  0.00           H
ATOM   1712  CG  PHE A 112      47.720  51.970  51.450  1.00  0.00           C
ATOM   1713  CD1 PHE A 112      48.440  50.840  51.790  1.00  0.00           C
ATOM   1714  HD1 PHE A 112      48.030  50.410  52.690  1.00  0.00           H
ATOM   1715  CE1 PHE A 112      49.580  50.420  51.110  1.00  0.00           C
ATOM   1716  HE1 PHE A 112      49.990  49.520  51.540  1.00  0.00           H
ATOM   1717  CZ  PHE A 112      50.110  51.190  50.100  1.00  0.00           C
ATOM   1718  HZ  PHE A 112      51.080  50.970  49.670  1.00  0.00           H
ATOM   1719  CD2 PHE A 112      48.300  52.700  50.360  1.00  0.00           C
ATOM   1720  HD2 PHE A 112      47.890  53.680  50.190  1.00  0.00           H
ATOM   1721  CE2 PHE A 112      49.450  52.360  49.770  1.00  0.00           C
ATOM   1722  HE2 PHE A 112      49.820  52.950  48.950  1.00  0.00           H
ATOM   1723  C   PHE A 112      44.650  52.080  50.560  1.00  0.00           C
ATOM   1724  O   PHE A 112      44.260  51.090  49.940  1.00  0.00           O
ATOM   1725  N   THR A 113      44.590  53.280  49.960  1.00  0.00           N
ATOM   1726  HN  THR A 113      45.090  54.020  50.410  1.00  0.00           H
ATOM   1727  CA  THR A 113      44.270  53.550  48.570  1.00  0.00           C
ATOM   1728  HA  THR A 113      43.870  52.660  48.120  1.00  0.00           H
ATOM   1729  CB  THR A 113      43.300  54.730  48.350  1.00  0.00           C
ATOM   1730  HB  THR A 113      43.520  55.680  48.870  1.00  0.00           H
ATOM   1731  OG1 THR A 113      41.980  54.410  48.720  1.00  0.00           O
ATOM   1732  HG1 THR A 113      42.040  53.860  49.500  1.00  0.00           H
ATOM   1733  CG2 THR A 113      43.210  55.160  46.830  1.00  0.00           C
ATOM   1734 1HG2 THR A 113      42.270  55.740  46.700  1.00  0.00           H
ATOM   1735 2HG2 THR A 113      43.090  54.150  46.370  1.00  0.00           H
ATOM   1736 3HG2 THR A 113      44.120  55.730  46.560  1.00  0.00           H
ATOM   1737  C   THR A 113      45.540  53.910  47.940  1.00  0.00           C
ATOM   1738  O   THR A 113      46.220  54.760  48.440  1.00  0.00           O
ATOM   1739  N   VAL A 114      45.970  53.330  46.870  1.00  0.00           N
ATOM   1740  HN  VAL A 114      45.340  52.710  46.410  1.00  0.00           H
ATOM   1741  CA  VAL A 114      47.180  53.680  46.050  1.00  0.00           C
ATOM   1742  HA  VAL A 114      47.650  54.520  46.530  1.00  0.00           H
ATOM   1743  CB  VAL A 114      48.170  52.490  45.930  1.00  0.00           C
ATOM   1744  HB  VAL A 114      48.480  52.230  46.970  1.00  0.00           H
ATOM   1745  CG1 VAL A 114      47.440  51.280  45.360  1.00  0.00           C
ATOM   1746 1HG1 VAL A 114      48.110  50.430  45.130  1.00  0.00           H
ATOM   1747 2HG1 VAL A 114      47.010  51.550  44.380  1.00  0.00           H
ATOM   1748 3HG1 VAL A 114      46.550  51.030  45.980  1.00  0.00           H
ATOM   1749  CG2 VAL A 114      49.340  53.000  45.070  1.00  0.00           C
ATOM   1750 1HG2 VAL A 114      49.130  53.310  44.030  1.00  0.00           H
ATOM   1751 2HG2 VAL A 114      50.080  52.170  45.050  1.00  0.00           H
ATOM   1752 3HG2 VAL A 114      49.980  53.870  45.330  1.00  0.00           H
ATOM   1753  C   VAL A 114      46.640  54.360  44.740  1.00  0.00           C
ATOM   1754  O   VAL A 114      45.650  53.920  44.120  1.00  0.00           O
ATOM   1755  N   LEU A 115      47.230  55.490  44.320  1.00  0.00           N
ATOM   1756  HN  LEU A 115      47.910  55.950  44.880  1.00  0.00           H
ATOM   1757  CA  LEU A 115      46.800  56.290  43.230  1.00  0.00           C
ATOM   1758  HA  LEU A 115      45.880  55.790  42.970  1.00  0.00           H
ATOM   1759  CB  LEU A 115      46.180  57.640  43.560  1.00  0.00           C
ATOM   1760  HB1 LEU A 115      46.680  57.970  44.490  1.00  0.00           H
ATOM   1761  HB2 LEU A 115      45.110  57.690  43.870  1.00  0.00           H
ATOM   1762  CG  LEU A 115      46.330  58.900  42.660  1.00  0.00           C
ATOM   1763  HG  LEU A 115      47.390  59.090  42.400  1.00  0.00           H
ATOM   1764  CD1 LEU A 115      45.500  58.750  41.350  1.00  0.00           C
ATOM   1765 1HD1 LEU A 115      45.780  59.450  40.530  1.00  0.00           H
ATOM   1766 2HD1 LEU A 115      44.410  58.910  41.530  1.00  0.00           H
ATOM   1767 3HD1 LEU A 115      45.670  57.770  40.850  1.00  0.00           H
ATOM   1768  CD2 LEU A 115      45.790  60.230  43.440  1.00  0.00           C
ATOM   1769 1HD2 LEU A 115      45.940  61.140  42.820  1.00  0.00           H
ATOM   1770 2HD2 LEU A 115      46.230  60.270  44.460  1.00  0.00           H
ATOM   1771 3HD2 LEU A 115      44.710  60.150  43.690  1.00  0.00           H
ATOM   1772  C   LEU A 115      47.790  56.160  42.070  1.00  0.00           C
ATOM   1773  O   LEU A 115      48.990  56.320  42.220  1.00  0.00           O
ATOM   1774  N   ALA A 116      47.200  55.800  40.910  1.00  0.00           N
ATOM   1775  HN  ALA A 116      46.210  55.740  40.990  1.00  0.00           H
ATOM   1776  CA  ALA A 116      47.830  55.450  39.660  1.00  0.00           C
ATOM   1777  HA  ALA A 116      48.860  55.140  39.810  1.00  0.00           H
ATOM   1778  CB  ALA A 116      46.970  54.360  38.850  1.00  0.00           C
ATOM   1779  HB1 ALA A 116      47.040  53.340  39.290  1.00  0.00           H
ATOM   1780  HB2 ALA A 116      47.300  54.530  37.800  1.00  0.00           H
ATOM   1781  HB3 ALA A 116      45.910  54.670  38.820  1.00  0.00           H
ATOM   1782  C   ALA A 116      47.840  56.660  38.820  1.00  0.00           C
ATOM   1783  O   ALA A 116      46.780  57.100  38.330  1.00  0.00           O
ATOM   1784  N   ALA A 117      49.060  57.220  38.580  1.00  0.00           N
ATOM   1785  HN  ALA A 117      49.840  56.700  38.920  1.00  0.00           H
ATOM   1786  CA  ALA A 117      49.310  58.290  37.670  1.00  0.00           C
ATOM   1787  HA  ALA A 117      48.370  58.670  37.300  1.00  0.00           H
ATOM   1788  CB  ALA A 117      49.830  59.530  38.570  1.00  0.00           C
ATOM   1789  HB1 ALA A 117      49.090  59.750  39.380  1.00  0.00           H
ATOM   1790  HB2 ALA A 117      49.980  60.460  37.980  1.00  0.00           H
ATOM   1791  HB3 ALA A 117      50.790  59.280  39.050  1.00  0.00           H
ATOM   1792  C   ALA A 117      50.280  57.970  36.570  1.00  0.00           C
ATOM   1793  O   ALA A 117      51.180  57.230  36.740  1.00  0.00           O
ATOM   1794  N   TYR A 118      50.170  58.560  35.340  1.00  0.00           N
ATOM   1795  HN  TYR A 118      49.420  59.210  35.180  1.00  0.00           H
ATOM   1796  CA  TYR A 118      51.120  58.260  34.360  1.00  0.00           C
ATOM   1797  HA  TYR A 118      52.030  57.820  34.740  1.00  0.00           H
ATOM   1798  CB  TYR A 118      50.500  57.530  33.080  1.00  0.00           C
ATOM   1799  HB1 TYR A 118      51.340  57.170  32.450  1.00  0.00           H
ATOM   1800  HB2 TYR A 118      49.750  58.200  32.610  1.00  0.00           H
ATOM   1801  CG  TYR A 118      49.700  56.320  33.490  1.00  0.00           C
ATOM   1802  CD1 TYR A 118      48.440  56.130  32.900  1.00  0.00           C
ATOM   1803  HD1 TYR A 118      48.170  56.830  32.130  1.00  0.00           H
ATOM   1804  CE1 TYR A 118      47.630  54.970  33.310  1.00  0.00           C
ATOM   1805  HE1 TYR A 118      46.580  54.900  33.070  1.00  0.00           H
ATOM   1806  CZ  TYR A 118      48.160  54.120  34.310  1.00  0.00           C
ATOM   1807  OH  TYR A 118      47.380  53.140  34.900  1.00  0.00           O
ATOM   1808  HH  TYR A 118      46.570  53.060  34.410  1.00  0.00           H
ATOM   1809  CD2 TYR A 118      50.210  55.410  34.470  1.00  0.00           C
ATOM   1810  HD2 TYR A 118      51.200  55.720  34.770  1.00  0.00           H
ATOM   1811  CE2 TYR A 118      49.440  54.280  34.830  1.00  0.00           C
ATOM   1812  HE2 TYR A 118      49.830  53.550  35.520  1.00  0.00           H
ATOM   1813  C   TYR A 118      51.510  59.650  33.860  1.00  0.00           C
ATOM   1814  O   TYR A 118      50.600  60.360  33.580  1.00  0.00           O
ATOM   1815  N   ASN A 119      52.780  59.960  33.950  1.00  0.00           N
ATOM   1816  HN  ASN A 119      53.410  59.210  34.130  1.00  0.00           H
ATOM   1817  CA  ASN A 119      53.310  61.180  33.460  1.00  0.00           C
ATOM   1818  HA  ASN A 119      54.340  61.190  33.780  1.00  0.00           H
ATOM   1819  CB  ASN A 119      53.230  61.250  31.940  1.00  0.00           C
ATOM   1820  HB1 ASN A 119      53.660  62.260  31.790  1.00  0.00           H
ATOM   1821  HB2 ASN A 119      52.220  61.220  31.500  1.00  0.00           H
ATOM   1822  CG  ASN A 119      54.190  60.290  31.260  1.00  0.00           C
ATOM   1823  OD1 ASN A 119      54.800  59.410  31.870  1.00  0.00           O
ATOM   1824  ND2 ASN A 119      54.460  60.640  29.980  1.00  0.00           N
ATOM   1825 1HD2 ASN A 119      55.040  60.100  29.380  1.00  0.00           H
ATOM   1826 2HD2 ASN A 119      54.220  61.570  29.670  1.00  0.00           H
ATOM   1827  C   ASN A 119      52.640  62.440  33.960  1.00  0.00           C
ATOM   1828  O   ASN A 119      52.360  63.340  33.210  1.00  0.00           O
ATOM   1829  N   GLY A 120      52.420  62.520  35.280  1.00  0.00           N
ATOM   1830  HN  GLY A 120      52.710  61.810  35.920  1.00  0.00           H
ATOM   1831  CA  GLY A 120      51.800  63.660  35.920  1.00  0.00           C
ATOM   1832  HA1 GLY A 120      52.210  64.570  35.510  1.00  0.00           H
ATOM   1833  HA2 GLY A 120      51.970  63.560  36.980  1.00  0.00           H
ATOM   1834  C   GLY A 120      50.320  63.760  35.670  1.00  0.00           C
ATOM   1835  O   GLY A 120      49.670  64.730  36.110  1.00  0.00           O
ATOM   1836  N   ARG A 121      49.750  62.730  35.030  1.00  0.00           N
ATOM   1837  HN  ARG A 121      50.290  62.040  34.560  1.00  0.00           H
ATOM   1838  CA  ARG A 121      48.260  62.570  34.870  1.00  0.00           C
ATOM   1839  HA  ARG A 121      47.830  63.540  35.090  1.00  0.00           H
ATOM   1840  CB  ARG A 121      47.890  62.070  33.410  1.00  0.00           C
ATOM   1841  HB1 ARG A 121      46.790  61.950  33.310  1.00  0.00           H
ATOM   1842  HB2 ARG A 121      48.270  61.040  33.230  1.00  0.00           H
ATOM   1843  CG  ARG A 121      48.360  62.990  32.220  1.00  0.00           C
ATOM   1844  HG1 ARG A 121      49.370  62.770  31.790  1.00  0.00           H
ATOM   1845  HG2 ARG A 121      48.530  63.980  32.700  1.00  0.00           H
ATOM   1846  CD  ARG A 121      47.370  63.240  31.100  1.00  0.00           C
ATOM   1847  HD1 ARG A 121      47.690  64.040  30.400  1.00  0.00           H
ATOM   1848  HD2 ARG A 121      46.330  63.470  31.450  1.00  0.00           H
ATOM   1849  NE  ARG A 121      47.370  62.030  30.220  1.00  0.00           N
ATOM   1850  HE  ARG A 121      47.750  61.200  30.610  1.00  0.00           H
ATOM   1851  CZ  ARG A 121      46.500  61.730  29.300  1.00  0.00           C
ATOM   1852  NH1 ARG A 121      45.440  62.430  29.020  1.00  0.00           N
ATOM   1853 1HH1 ARG A 121      44.670  61.950  28.600  1.00  0.00           H
ATOM   1854 2HH1 ARG A 121      45.240  63.220  29.600  1.00  0.00           H
ATOM   1855  NH2 ARG A 121      46.650  60.530  28.780  1.00  0.00           N
ATOM   1856 1HH2 ARG A 121      47.230  59.860  29.250  1.00  0.00           H
ATOM   1857 2HH2 ARG A 121      45.910  60.180  28.200  1.00  0.00           H
ATOM   1858  C   ARG A 121      47.650  61.510  35.790  1.00  0.00           C
ATOM   1859  O   ARG A 121      47.670  60.340  35.540  1.00  0.00           O
ATOM   1860  N   PRO A 122      46.910  61.800  36.840  1.00  0.00           N
ATOM   1861  CD  PRO A 122      47.150  62.950  37.620  1.00  0.00           C
ATOM   1862  HD1 PRO A 122      46.850  63.830  37.010  1.00  0.00           H
ATOM   1863  HD2 PRO A 122      48.250  62.990  37.790  1.00  0.00           H
ATOM   1864  CA  PRO A 122      45.910  60.940  37.430  1.00  0.00           C
ATOM   1865  HA  PRO A 122      46.500  60.210  37.960  1.00  0.00           H
ATOM   1866  CB  PRO A 122      45.170  61.870  38.390  1.00  0.00           C
ATOM   1867  HB1 PRO A 122      44.340  61.450  39.010  1.00  0.00           H
ATOM   1868  HB2 PRO A 122      44.670  62.640  37.770  1.00  0.00           H
ATOM   1869  CG  PRO A 122      46.300  62.780  38.930  1.00  0.00           C
ATOM   1870  HG1 PRO A 122      45.830  63.740  39.220  1.00  0.00           H
ATOM   1871  HG2 PRO A 122      46.710  62.120  39.730  1.00  0.00           H
ATOM   1872  C   PRO A 122      44.910  60.260  36.390  1.00  0.00           C
ATOM   1873  O   PRO A 122      44.420  60.860  35.480  1.00  0.00           O
ATOM   1874  N   GLN A 123      44.770  58.920  36.620  1.00  0.00           N
ATOM   1875  HN  GLN A 123      45.240  58.550  37.420  1.00  0.00           H
ATOM   1876  CA  GLN A 123      43.920  58.000  35.910  1.00  0.00           C
ATOM   1877  HA  GLN A 123      43.090  58.510  35.440  1.00  0.00           H
ATOM   1878  CB  GLN A 123      44.950  57.360  34.860  1.00  0.00           C
ATOM   1879  HB1 GLN A 123      44.470  56.450  34.440  1.00  0.00           H
ATOM   1880  HB2 GLN A 123      45.890  57.070  35.390  1.00  0.00           H
ATOM   1881  CG  GLN A 123      45.360  58.310  33.600  1.00  0.00           C
ATOM   1882  HG1 GLN A 123      45.830  57.630  32.860  1.00  0.00           H
ATOM   1883  HG2 GLN A 123      46.200  58.980  33.860  1.00  0.00           H
ATOM   1884  CD  GLN A 123      44.180  59.050  32.940  1.00  0.00           C
ATOM   1885  OE1 GLN A 123      43.080  58.540  32.920  1.00  0.00           O
ATOM   1886  NE2 GLN A 123      44.490  60.180  32.270  1.00  0.00           N
ATOM   1887 1HE2 GLN A 123      43.720  60.630  31.820  1.00  0.00           H
ATOM   1888 2HE2 GLN A 123      45.420  60.530  32.360  1.00  0.00           H
ATOM   1889  C   GLN A 123      43.360  56.760  36.650  1.00  0.00           C
ATOM   1890  O   GLN A 123      42.550  55.980  36.090  1.00  0.00           O
ATOM   1891  N   GLY A 124      43.670  56.530  37.930  1.00  0.00           N
ATOM   1892  HN  GLY A 124      44.410  57.010  38.410  1.00  0.00           H
ATOM   1893  CA  GLY A 124      43.160  55.320  38.520  1.00  0.00           C
ATOM   1894  HA1 GLY A 124      43.670  54.460  38.110  1.00  0.00           H
ATOM   1895  HA2 GLY A 124      42.090  55.240  38.380  1.00  0.00           H
ATOM   1896  C   GLY A 124      43.360  55.230  39.980  1.00  0.00           C
ATOM   1897  O   GLY A 124      44.400  55.680  40.440  1.00  0.00           O
ATOM   1898  N   ALA A 125      42.420  54.720  40.800  1.00  0.00           N
ATOM   1899  HN  ALA A 125      41.450  54.640  40.600  1.00  0.00           H
ATOM   1900  CA  ALA A 125      42.670  54.710  42.240  1.00  0.00           C
ATOM   1901  HA  ALA A 125      43.710  54.850  42.500  1.00  0.00           H
ATOM   1902  CB  ALA A 125      41.760  55.690  43.000  1.00  0.00           C
ATOM   1903  HB1 ALA A 125      40.730  55.360  42.750  1.00  0.00           H
ATOM   1904  HB2 ALA A 125      41.880  56.740  42.660  1.00  0.00           H
ATOM   1905  HB3 ALA A 125      42.060  55.860  44.060  1.00  0.00           H
ATOM   1906  C   ALA A 125      42.420  53.240  42.550  1.00  0.00           C
ATOM   1907  O   ALA A 125      41.700  52.520  41.880  1.00  0.00           O
ATOM   1908  N   PHE A 126      43.170  52.730  43.510  1.00  0.00           N
ATOM   1909  HN  PHE A 126      43.890  53.280  43.930  1.00  0.00           H
ATOM   1910  CA  PHE A 126      43.210  51.290  43.800  1.00  0.00           C
ATOM   1911  HA  PHE A 126      42.280  50.830  43.480  1.00  0.00           H
ATOM   1912  CB  PHE A 126      44.460  50.700  43.120  1.00  0.00           C
ATOM   1913  HB1 PHE A 126      45.450  50.860  43.590  1.00  0.00           H
ATOM   1914  HB2 PHE A 126      44.710  51.130  42.120  1.00  0.00           H
ATOM   1915  CG  PHE A 126      44.250  49.220  42.970  1.00  0.00           C
ATOM   1916  CD1 PHE A 126      45.390  48.410  43.150  1.00  0.00           C
ATOM   1917  HD1 PHE A 126      46.260  48.870  43.580  1.00  0.00           H
ATOM   1918  CE1 PHE A 126      45.250  47.010  43.070  1.00  0.00           C
ATOM   1919  HE1 PHE A 126      46.020  46.300  43.350  1.00  0.00           H
ATOM   1920  CZ  PHE A 126      44.030  46.470  42.600  1.00  0.00           C
ATOM   1921  HZ  PHE A 126      44.000  45.400  42.500  1.00  0.00           H
ATOM   1922  CD2 PHE A 126      43.110  48.710  42.380  1.00  0.00           C
ATOM   1923  HD2 PHE A 126      42.250  49.290  42.100  1.00  0.00           H
ATOM   1924  CE2 PHE A 126      42.950  47.310  42.280  1.00  0.00           C
ATOM   1925  HE2 PHE A 126      42.050  46.940  41.820  1.00  0.00           H
ATOM   1926  C   PHE A 126      43.140  51.000  45.330  1.00  0.00           C
ATOM   1927  O   PHE A 126      43.760  51.670  46.140  1.00  0.00           O
ATOM   1928  N   HSD A 127      42.270  50.040  45.800  1.00  0.00           N
ATOM   1929  HN  HSD A 127      41.700  49.530  45.160  1.00  0.00           H
ATOM   1930  CA  HSD A 127      42.200  49.690  47.210  1.00  0.00           C
ATOM   1931  HA  HSD A 127      42.400  50.520  47.870  1.00  0.00           H
ATOM   1932  CB  HSD A 127      40.770  49.330  47.560  1.00  0.00           C
ATOM   1933  HB1 HSD A 127      40.310  48.440  47.070  1.00  0.00           H
ATOM   1934  HB2 HSD A 127      40.060  50.140  47.300  1.00  0.00           H
ATOM   1935  ND1 HSD A 127      40.920  47.800  49.520  1.00  0.00           N
ATOM   1936  HD1 HSD A 127      41.170  47.000  48.980  1.00  0.00           H
ATOM   1937  CG  HSD A 127      40.670  49.030  49.030  1.00  0.00           C
ATOM   1938  CE1 HSD A 127      40.530  47.740  50.820  1.00  0.00           C
ATOM   1939  HE1 HSD A 127      40.650  46.870  51.460  1.00  0.00           H
ATOM   1940  NE2 HSD A 127      40.070  48.940  51.170  1.00  0.00           N
ATOM   1941  CD2 HSD A 127      40.150  49.770  50.070  1.00  0.00           C
ATOM   1942  HD2 HSD A 127      39.860  50.820  50.120  1.00  0.00           H
ATOM   1943  C   HSD A 127      43.080  48.610  47.440  1.00  0.00           C
ATOM   1944  O   HSD A 127      42.990  47.630  46.700  1.00  0.00           O
ATOM   1945  N   VAL A 128      44.070  48.700  48.350  1.00  0.00           N
ATOM   1946  HN  VAL A 128      44.230  49.530  48.870  1.00  0.00           H
ATOM   1947  CA  VAL A 128      45.100  47.610  48.560  1.00  0.00           C
ATOM   1948  HA  VAL A 128      44.740  46.710  48.080  1.00  0.00           H
ATOM   1949  CB  VAL A 128      46.400  47.990  47.850  1.00  0.00           C
ATOM   1950  HB  VAL A 128      47.070  47.110  47.980  1.00  0.00           H
ATOM   1951  CG1 VAL A 128      46.190  48.140  46.330  1.00  0.00           C
ATOM   1952 1HG1 VAL A 128      45.460  47.400  45.930  1.00  0.00           H
ATOM   1953 2HG1 VAL A 128      47.140  48.010  45.780  1.00  0.00           H
ATOM   1954 3HG1 VAL A 128      45.740  49.120  46.070  1.00  0.00           H
ATOM   1955  CG2 VAL A 128      47.130  49.190  48.370  1.00  0.00           C
ATOM   1956 1HG2 VAL A 128      46.610  50.170  48.320  1.00  0.00           H
ATOM   1957 2HG2 VAL A 128      48.120  49.300  47.870  1.00  0.00           H
ATOM   1958 3HG2 VAL A 128      47.450  48.920  49.400  1.00  0.00           H
ATOM   1959  C   VAL A 128      45.320  47.410  50.020  1.00  0.00           C
ATOM   1960  O   VAL A 128      44.940  48.360  50.730  1.00  0.00           O
ATOM   1961  N   THR A 129      46.000  46.420  50.460  1.00  0.00           N
ATOM   1962  HN  THR A 129      46.030  45.550  49.960  1.00  0.00           H
ATOM   1963  CA  THR A 129      46.710  46.510  51.770  1.00  0.00           C
ATOM   1964  HA  THR A 129      46.540  47.460  52.250  1.00  0.00           H
ATOM   1965  CB  THR A 129      46.440  45.250  52.630  1.00  0.00           C
ATOM   1966  HB  THR A 129      47.000  45.240  53.590  1.00  0.00           H
ATOM   1967  OG1 THR A 129      46.450  43.960  52.020  1.00  0.00           O
ATOM   1968  HG1 THR A 129      46.080  44.120  51.150  1.00  0.00           H
ATOM   1969  CG2 THR A 129      44.960  45.350  53.200  1.00  0.00           C
ATOM   1970 1HG2 THR A 129      44.920  46.190  53.930  1.00  0.00           H
ATOM   1971 2HG2 THR A 129      44.790  44.420  53.790  1.00  0.00           H
ATOM   1972 3HG2 THR A 129      44.250  45.570  52.370  1.00  0.00           H
ATOM   1973  C   THR A 129      48.200  46.480  51.580  1.00  0.00           C
ATOM   1974  O   THR A 129      48.680  46.160  50.540  1.00  0.00           O
ATOM   1975  N   MET A 130      49.000  46.900  52.610  1.00  0.00           N
ATOM   1976  HN  MET A 130      48.540  47.430  53.320  1.00  0.00           H
ATOM   1977  CA  MET A 130      50.380  46.630  52.680  1.00  0.00           C
ATOM   1978  HA  MET A 130      50.760  46.710  51.670  1.00  0.00           H
ATOM   1979  CB  MET A 130      51.150  47.580  53.610  1.00  0.00           C
ATOM   1980  HB1 MET A 130      50.520  47.810  54.490  1.00  0.00           H
ATOM   1981  HB2 MET A 130      51.030  48.550  53.070  1.00  0.00           H
ATOM   1982  CG  MET A 130      52.620  47.120  53.830  1.00  0.00           C
ATOM   1983  HG1 MET A 130      52.680  46.230  54.490  1.00  0.00           H
ATOM   1984  HG2 MET A 130      53.010  47.960  54.440  1.00  0.00           H
ATOM   1985  SD  MET A 130      53.650  46.950  52.330  1.00  0.00           S
ATOM   1986  CE  MET A 130      53.650  48.610  51.710  1.00  0.00           C
ATOM   1987  HE1 MET A 130      54.490  48.960  51.070  1.00  0.00           H
ATOM   1988  HE2 MET A 130      53.740  49.380  52.500  1.00  0.00           H
ATOM   1989  HE3 MET A 130      52.660  48.870  51.280  1.00  0.00           H
ATOM   1990  C   MET A 130      50.510  45.090  53.090  1.00  0.00           C
ATOM   1991  O   MET A 130      49.730  44.590  53.930  1.00  0.00           O
ATOM   1992  N   ARG A 131      51.400  44.350  52.480  1.00  0.00           N
ATOM   1993  HN  ARG A 131      51.920  44.940  51.860  1.00  0.00           H
ATOM   1994  CA  ARG A 131      51.640  42.930  52.580  1.00  0.00           C
ATOM   1995  HA  ARG A 131      50.900  42.420  53.180  1.00  0.00           H
ATOM   1996  CB  ARG A 131      51.580  42.230  51.210  1.00  0.00           C
ATOM   1997  HB1 ARG A 131      51.710  41.120  51.150  1.00  0.00           H
ATOM   1998  HB2 ARG A 131      52.370  42.690  50.590  1.00  0.00           H
ATOM   1999  CG  ARG A 131      50.200  42.440  50.470  1.00  0.00           C
ATOM   2000  HG1 ARG A 131      50.050  41.720  49.640  1.00  0.00           H
ATOM   2001  HG2 ARG A 131      50.210  43.420  49.950  1.00  0.00           H
ATOM   2002  CD  ARG A 131      48.870  42.390  51.260  1.00  0.00           C
ATOM   2003  HD1 ARG A 131      48.020  42.430  50.540  1.00  0.00           H
ATOM   2004  HD2 ARG A 131      48.870  43.310  51.880  1.00  0.00           H
ATOM   2005  NE  ARG A 131      48.910  41.170  51.960  1.00  0.00           N
ATOM   2006  HE  ARG A 131      49.680  40.550  51.820  1.00  0.00           H
ATOM   2007  CZ  ARG A 131      47.940  40.560  52.560  1.00  0.00           C
ATOM   2008  NH1 ARG A 131      46.750  41.080  52.730  1.00  0.00           N
ATOM   2009 1HH1 ARG A 131      46.650  42.030  52.440  1.00  0.00           H
ATOM   2010 2HH1 ARG A 131      46.000  40.450  52.920  1.00  0.00           H
ATOM   2011  NH2 ARG A 131      48.180  39.340  52.960  1.00  0.00           N
ATOM   2012 1HH2 ARG A 131      47.390  38.780  53.220  1.00  0.00           H
ATOM   2013 2HH2 ARG A 131      49.040  38.900  52.720  1.00  0.00           H
ATOM   2014  C   ARG A 131      52.980  42.530  53.270  1.00  0.00           C
ATOM   2015  O   ARG A 131      53.910  43.320  53.210  1.00  0.00           O
ATOM   2016  N   SER A 132      53.130  41.310  53.800  1.00  0.00           N
ATOM   2017  HN  SER A 132      52.410  40.620  53.750  1.00  0.00           H
ATOM   2018  CA  SER A 132      54.360  40.900  54.580  1.00  0.00           C
ATOM   2019  HA  SER A 132      54.620  41.640  55.330  1.00  0.00           H
ATOM   2020  CB  SER A 132      54.250  39.580  55.450  1.00  0.00           C
ATOM   2021  HB1 SER A 132      55.030  39.630  56.240  1.00  0.00           H
ATOM   2022  HB2 SER A 132      54.430  38.660  54.860  1.00  0.00           H
ATOM   2023  OG  SER A 132      52.970  39.550  56.040  1.00  0.00           O
ATOM   2024  HG1 SER A 132      52.360  39.350  55.320  1.00  0.00           H
ATOM   2025  C   SER A 132      55.480  40.610  53.630  1.00  0.00           C
ATOM   2026  O   SER A 132      56.660  40.530  54.000  1.00  0.00           O
ATOM   2027  N   SER A 133      55.060  40.390  52.340  1.00  0.00           N
ATOM   2028  HN  SER A 133      54.090  40.230  52.190  1.00  0.00           H
ATOM   2029  CA  SER A 133      55.830  40.220  51.140  1.00  0.00           C
ATOM   2030  HA  SER A 133      56.620  39.500  51.290  1.00  0.00           H
ATOM   2031  CB  SER A 133      54.980  39.610  50.010  1.00  0.00           C
ATOM   2032  HB1 SER A 133      54.710  38.580  50.320  1.00  0.00           H
ATOM   2033  HB2 SER A 133      55.630  39.590  49.110  1.00  0.00           H
ATOM   2034  OG  SER A 133      53.800  40.370  49.900  1.00  0.00           O
ATOM   2035  HG1 SER A 133      53.300  39.880  49.240  1.00  0.00           H
ATOM   2036  C   SER A 133      56.410  41.550  50.740  1.00  0.00           C
ATOM   2037  O   SER A 133      57.430  41.620  50.100  1.00  0.00           O
ATOM   2038  N   TYR A 134      55.730  42.680  51.170  1.00  0.00           N
ATOM   2039  HN  TYR A 134      54.980  42.580  51.820  1.00  0.00           H
ATOM   2040  CA  TYR A 134      56.250  43.980  50.810  1.00  0.00           C
ATOM   2041  HA  TYR A 134      55.480  44.650  51.150  1.00  0.00           H
ATOM   2042  CB  TYR A 134      57.660  44.240  51.480  1.00  0.00           C
ATOM   2043  HB1 TYR A 134      57.950  45.280  51.210  1.00  0.00           H
ATOM   2044  HB2 TYR A 134      58.450  43.620  51.010  1.00  0.00           H
ATOM   2045  CG  TYR A 134      57.730  44.140  52.970  1.00  0.00           C
ATOM   2046  CD1 TYR A 134      58.480  43.140  53.580  1.00  0.00           C
ATOM   2047  HD1 TYR A 134      58.920  42.360  52.980  1.00  0.00           H
ATOM   2048  CE1 TYR A 134      58.480  42.980  54.970  1.00  0.00           C
ATOM   2049  HE1 TYR A 134      59.030  42.230  55.520  1.00  0.00           H
ATOM   2050  CZ  TYR A 134      57.740  43.930  55.770  1.00  0.00           C
ATOM   2051  OH  TYR A 134      57.820  43.850  57.170  1.00  0.00           O
ATOM   2052  HH  TYR A 134      57.420  44.620  57.580  1.00  0.00           H
ATOM   2053  CD2 TYR A 134      56.970  45.060  53.790  1.00  0.00           C
ATOM   2054  HD2 TYR A 134      56.350  45.840  53.370  1.00  0.00           H
ATOM   2055  CE2 TYR A 134      56.980  44.940  55.170  1.00  0.00           C
ATOM   2056  HE2 TYR A 134      56.410  45.740  55.640  1.00  0.00           H
ATOM   2057  C   TYR A 134      56.080  44.270  49.290  1.00  0.00           C
ATOM   2058  O   TYR A 134      56.680  45.150  48.630  1.00  0.00           O
ATOM   2059  N   THR A 135      55.130  43.620  48.670  1.00  0.00           N
ATOM   2060  HN  THR A 135      54.650  42.830  49.060  1.00  0.00           H
ATOM   2061  CA  THR A 135      54.720  43.750  47.280  1.00  0.00           C
ATOM   2062  HA  THR A 135      55.240  44.570  46.810  1.00  0.00           H
ATOM   2063  CB  THR A 135      54.800  42.570  46.410  1.00  0.00           C
ATOM   2064  HB  THR A 135      54.290  42.600  45.430  1.00  0.00           H
ATOM   2065  OG1 THR A 135      54.250  41.410  47.110  1.00  0.00           O
ATOM   2066  HG1 THR A 135      53.300  41.400  46.950  1.00  0.00           H
ATOM   2067  CG2 THR A 135      56.310  42.220  46.210  1.00  0.00           C
ATOM   2068 1HG2 THR A 135      56.810  42.200  47.200  1.00  0.00           H
ATOM   2069 2HG2 THR A 135      56.720  43.070  45.630  1.00  0.00           H
ATOM   2070 3HG2 THR A 135      56.380  41.270  45.630  1.00  0.00           H
ATOM   2071  C   THR A 135      53.230  44.160  47.250  1.00  0.00           C
ATOM   2072  O   THR A 135      52.400  43.700  48.080  1.00  0.00           O
ATOM   2073  N   ILE A 136      52.820  44.920  46.240  1.00  0.00           N
ATOM   2074  HN  ILE A 136      53.520  45.310  45.650  1.00  0.00           H
ATOM   2075  CA  ILE A 136      51.480  45.390  45.980  1.00  0.00           C
ATOM   2076  HA  ILE A 136      50.810  44.900  46.670  1.00  0.00           H
ATOM   2077  CB  ILE A 136      51.300  46.890  46.010  1.00  0.00           C
ATOM   2078  HB  ILE A 136      51.680  47.400  45.100  1.00  0.00           H
ATOM   2079  CG2 ILE A 136      49.720  47.180  46.040  1.00  0.00           C
ATOM   2080 1HG2 ILE A 136      49.210  46.640  45.210  1.00  0.00           H
ATOM   2081 2HG2 ILE A 136      49.470  48.260  45.950  1.00  0.00           H
ATOM   2082 3HG2 ILE A 136      49.310  46.850  47.020  1.00  0.00           H
ATOM   2083  CG1 ILE A 136      51.940  47.530  47.300  1.00  0.00           C
ATOM   2084 1HG1 ILE A 136      51.670  48.610  47.300  1.00  0.00           H
ATOM   2085 2HG1 ILE A 136      53.050  47.420  47.280  1.00  0.00           H
ATOM   2086  CD  ILE A 136      51.470  46.880  48.690  1.00  0.00           C
ATOM   2087  HD1 ILE A 136      50.370  46.850  48.750  1.00  0.00           H
ATOM   2088  HD2 ILE A 136      51.660  47.500  49.590  1.00  0.00           H
ATOM   2089  HD3 ILE A 136      51.990  45.900  48.760  1.00  0.00           H
ATOM   2090  C   ILE A 136      51.020  44.780  44.720  1.00  0.00           C
ATOM   2091  O   ILE A 136      51.670  44.990  43.700  1.00  0.00           O
ATOM   2092  N   LYS A 137      49.950  43.950  44.670  1.00  0.00           N
ATOM   2093  HN  LYS A 137      49.420  43.700  45.480  1.00  0.00           H
ATOM   2094  CA  LYS A 137      49.460  43.360  43.480  1.00  0.00           C
ATOM   2095  HA  LYS A 137      50.240  42.690  43.170  1.00  0.00           H
ATOM   2096  CB  LYS A 137      48.200  42.530  43.800  1.00  0.00           C
ATOM   2097  HB1 LYS A 137      48.350  41.780  44.600  1.00  0.00           H
ATOM   2098  HB2 LYS A 137      48.070  41.940  42.870  1.00  0.00           H
ATOM   2099  CG  LYS A 137      46.810  43.190  44.050  1.00  0.00           C
ATOM   2100  HG1 LYS A 137      46.150  42.310  43.880  1.00  0.00           H
ATOM   2101  HG2 LYS A 137      46.610  44.010  43.320  1.00  0.00           H
ATOM   2102  CD  LYS A 137      46.710  43.820  45.470  1.00  0.00           C
ATOM   2103  HD1 LYS A 137      47.600  44.470  45.620  1.00  0.00           H
ATOM   2104  HD2 LYS A 137      46.860  43.020  46.210  1.00  0.00           H
ATOM   2105  CE  LYS A 137      45.360  44.470  45.900  1.00  0.00           C
ATOM   2106  HE1 LYS A 137      45.090  45.250  45.150  1.00  0.00           H
ATOM   2107  HE2 LYS A 137      45.530  44.900  46.910  1.00  0.00           H
ATOM   2108  NZ  LYS A 137      44.230  43.520  45.910  1.00  0.00           N
ATOM   2109  HZ1 LYS A 137      44.310  43.020  46.820  1.00  0.00           H
ATOM   2110  HZ2 LYS A 137      44.320  42.870  45.100  1.00  0.00           H
ATOM   2111  HZ3 LYS A 137      43.380  44.120  45.810  1.00  0.00           H
ATOM   2112  C   LYS A 137      49.070  44.270  42.290  1.00  0.00           C
ATOM   2113  O   LYS A 137      48.580  45.400  42.380  1.00  0.00           O
ATOM   2114  N   GLY A 138      49.230  43.680  41.100  1.00  0.00           N
ATOM   2115  HN  GLY A 138      49.750  42.830  41.040  1.00  0.00           H
ATOM   2116  CA  GLY A 138      48.730  44.290  39.870  1.00  0.00           C
ATOM   2117  HA1 GLY A 138      47.840  44.870  40.050  1.00  0.00           H
ATOM   2118  HA2 GLY A 138      48.560  43.440  39.240  1.00  0.00           H
ATOM   2119  C   GLY A 138      49.650  45.240  39.080  1.00  0.00           C
ATOM   2120  O   GLY A 138      50.520  45.970  39.670  1.00  0.00           O
ATOM   2121  N   SER A 139      49.640  45.150  37.720  1.00  0.00           N
ATOM   2122  HN  SER A 139      48.870  44.620  37.360  1.00  0.00           H
ATOM   2123  CA  SER A 139      50.550  45.810  36.850  1.00  0.00           C
ATOM   2124  HA  SER A 139      51.500  45.790  37.370  1.00  0.00           H
ATOM   2125  CB  SER A 139      50.740  45.180  35.510  1.00  0.00           C
ATOM   2126  HB1 SER A 139      49.750  45.220  35.010  1.00  0.00           H
ATOM   2127  HB2 SER A 139      51.060  44.120  35.640  1.00  0.00           H
ATOM   2128  OG  SER A 139      51.650  45.940  34.700  1.00  0.00           O
ATOM   2129  HG1 SER A 139      51.120  46.370  34.020  1.00  0.00           H
ATOM   2130  C   SER A 139      50.170  47.280  36.660  1.00  0.00           C
ATOM   2131  O   SER A 139      49.140  47.600  36.120  1.00  0.00           O
ATOM   2132  N   PHE A 140      51.110  48.210  37.000  1.00  0.00           N
ATOM   2133  HN  PHE A 140      51.920  48.000  37.550  1.00  0.00           H
ATOM   2134  CA  PHE A 140      50.860  49.570  36.680  1.00  0.00           C
ATOM   2135  HA  PHE A 140      49.810  49.740  36.500  1.00  0.00           H
ATOM   2136  CB  PHE A 140      51.320  50.550  37.750  1.00  0.00           C
ATOM   2137  HB1 PHE A 140      51.510  51.570  37.350  1.00  0.00           H
ATOM   2138  HB2 PHE A 140      52.260  50.160  38.190  1.00  0.00           H
ATOM   2139  CG  PHE A 140      50.430  50.840  38.920  1.00  0.00           C
ATOM   2140  CD1 PHE A 140      50.390  52.130  39.600  1.00  0.00           C
ATOM   2141  HD1 PHE A 140      50.980  52.920  39.170  1.00  0.00           H
ATOM   2142  CE1 PHE A 140      49.690  52.310  40.790  1.00  0.00           C
ATOM   2143  HE1 PHE A 140      49.710  53.290  41.260  1.00  0.00           H
ATOM   2144  CZ  PHE A 140      48.990  51.210  41.350  1.00  0.00           C
ATOM   2145  HZ  PHE A 140      48.490  51.190  42.310  1.00  0.00           H
ATOM   2146  CD2 PHE A 140      49.690  49.860  39.470  1.00  0.00           C
ATOM   2147  HD2 PHE A 140      49.820  48.900  38.990  1.00  0.00           H
ATOM   2148  CE2 PHE A 140      48.990  49.970  40.650  1.00  0.00           C
ATOM   2149  HE2 PHE A 140      48.360  49.240  41.140  1.00  0.00           H
ATOM   2150  C   PHE A 140      51.490  49.850  35.280  1.00  0.00           C
ATOM   2151  O   PHE A 140      52.570  49.360  34.880  1.00  0.00           O
ATOM   2152  N   LEU A 141      50.810  50.520  34.370  1.00  0.00           N
ATOM   2153  HN  LEU A 141      49.830  50.640  34.520  1.00  0.00           H
ATOM   2154  CA  LEU A 141      51.240  51.010  33.060  1.00  0.00           C
ATOM   2155  HA  LEU A 141      51.670  50.150  32.560  1.00  0.00           H
ATOM   2156  CB  LEU A 141      50.060  51.510  32.220  1.00  0.00           C
ATOM   2157  HB1 LEU A 141      50.300  51.520  31.130  1.00  0.00           H
ATOM   2158  HB2 LEU A 141      49.680  52.480  32.620  1.00  0.00           H
ATOM   2159  CG  LEU A 141      48.800  50.610  32.230  1.00  0.00           C
ATOM   2160  HG  LEU A 141      48.330  50.520  33.230  1.00  0.00           H
ATOM   2161  CD1 LEU A 141      47.810  51.240  31.200  1.00  0.00           C
ATOM   2162 1HD1 LEU A 141      47.320  52.040  31.790  1.00  0.00           H
ATOM   2163 2HD1 LEU A 141      47.040  50.460  31.000  1.00  0.00           H
ATOM   2164 3HD1 LEU A 141      48.410  51.470  30.290  1.00  0.00           H
ATOM   2165  CD2 LEU A 141      49.240  49.240  31.690  1.00  0.00           C
ATOM   2166 1HD2 LEU A 141      50.250  48.900  32.000  1.00  0.00           H
ATOM   2167 2HD2 LEU A 141      49.350  49.320  30.580  1.00  0.00           H
ATOM   2168 3HD2 LEU A 141      48.480  48.470  31.930  1.00  0.00           H
ATOM   2169  C   LEU A 141      52.460  51.960  33.040  1.00  0.00           C
ATOM   2170  O   LEU A 141      53.160  52.230  34.050  1.00  0.00           O
ATOM   2171  N   CYS A 142      52.940  52.360  31.830  1.00  0.00           N
ATOM   2172  HN  CYS A 142      52.520  52.140  30.960  1.00  0.00           H
ATOM   2173  CA  CYS A 142      54.110  53.270  31.620  1.00  0.00           C
ATOM   2174  HA  CYS A 142      54.950  52.760  32.060  1.00  0.00           H
ATOM   2175  CB  CYS A 142      54.380  53.470  30.110  1.00  0.00           C
ATOM   2176  HB1 CYS A 142      53.660  54.190  29.650  1.00  0.00           H
ATOM   2177  HB2 CYS A 142      54.240  52.500  29.580  1.00  0.00           H
ATOM   2178  SG  CYS A 142      56.070  53.950  29.750  1.00  0.00           S
ATOM   2179  HG1 CYS A 142      56.580  52.730  29.810  1.00  0.00           H
ATOM   2180  C   CYS A 142      53.950  54.600  32.320  1.00  0.00           C
ATOM   2181  O   CYS A 142      52.970  55.250  32.400  1.00  0.00           O
ATOM   2182  N   GLY A 143      55.050  55.140  32.910  1.00  0.00           N
ATOM   2183  HN  GLY A 143      55.790  54.480  32.940  1.00  0.00           H
ATOM   2184  CA  GLY A 143      55.260  56.530  33.400  1.00  0.00           C
ATOM   2185  HA1 GLY A 143      54.800  57.280  32.770  1.00  0.00           H
ATOM   2186  HA2 GLY A 143      56.260  56.650  33.770  1.00  0.00           H
ATOM   2187  C   GLY A 143      54.690  56.670  34.750  1.00  0.00           C
ATOM   2188  O   GLY A 143      54.430  57.730  35.320  1.00  0.00           O
ATOM   2189  N   SER A 144      54.580  55.500  35.400  1.00  0.00           N
ATOM   2190  HN  SER A 144      54.850  54.640  34.980  1.00  0.00           H
ATOM   2191  CA  SER A 144      53.920  55.350  36.690  1.00  0.00           C
ATOM   2192  HA  SER A 144      53.150  56.110  36.780  1.00  0.00           H
ATOM   2193  CB  SER A 144      53.300  53.920  36.720  1.00  0.00           C
ATOM   2194  HB1 SER A 144      52.560  54.000  35.900  1.00  0.00           H
ATOM   2195  HB2 SER A 144      52.780  53.750  37.690  1.00  0.00           H
ATOM   2196  OG  SER A 144      54.170  52.860  36.410  1.00  0.00           O
ATOM   2197  HG1 SER A 144      53.910  52.450  35.580  1.00  0.00           H
ATOM   2198  C   SER A 144      54.780  55.430  37.960  1.00  0.00           C
ATOM   2199  O   SER A 144      54.240  55.510  39.040  1.00  0.00           O
ATOM   2200  N   CYM A 145      56.130  55.570  37.890  1.00  0.00           N
ATOM   2201  HN  CYM A 145      56.580  55.460  37.010  1.00  0.00           H
ATOM   2202  CA  CYM A 145      56.950  55.780  39.090  1.00  0.00           C
ATOM   2203  HA  CYM A 145      56.460  55.030  39.690  1.00  0.00           H
ATOM   2204  CB  CYM A 145      58.500  55.660  38.740  1.00  0.00           C
ATOM   2205  HB1 CYM A 145      59.040  56.150  39.580  1.00  0.00           H
ATOM   2206  HB2 CYM A 145      58.760  56.310  37.880  1.00  0.00           H
ATOM   2207  SG  CYM A 145      59.220  54.010  38.560  1.00  0.00           S
ATOM   2208  C   CYM A 145      56.620  57.090  39.760  1.00  0.00           C
ATOM   2209  O   CYM A 145      56.390  58.100  39.050  1.00  0.00           O
ATOM   2210  N   GLY A 146      56.500  57.110  41.110  1.00  0.00           N
ATOM   2211  HN  GLY A 146      56.540  56.220  41.570  1.00  0.00           H
ATOM   2212  CA  GLY A 146      55.960  58.270  41.860  1.00  0.00           C
ATOM   2213  HA1 GLY A 146      56.390  59.160  41.430  1.00  0.00           H
ATOM   2214  HA2 GLY A 146      56.420  58.120  42.830  1.00  0.00           H
ATOM   2215  C   GLY A 146      54.430  58.330  42.090  1.00  0.00           C
ATOM   2216  O   GLY A 146      53.970  59.300  42.620  1.00  0.00           O
ATOM   2217  N   SER A 147      53.710  57.250  41.660  1.00  0.00           N
ATOM   2218  HN  SER A 147      54.150  56.640  41.000  1.00  0.00           H
ATOM   2219  CA  SER A 147      52.410  56.930  42.120  1.00  0.00           C
ATOM   2220  HA  SER A 147      51.760  57.740  41.840  1.00  0.00           H
ATOM   2221  CB  SER A 147      51.870  55.580  41.390  1.00  0.00           C
ATOM   2222  HB1 SER A 147      51.000  55.260  42.010  1.00  0.00           H
ATOM   2223  HB2 SER A 147      52.610  54.750  41.470  1.00  0.00           H
ATOM   2224  OG  SER A 147      51.500  55.830  40.020  1.00  0.00           O
ATOM   2225  HG1 SER A 147      52.270  55.770  39.450  1.00  0.00           H
ATOM   2226  C   SER A 147      52.260  56.830  43.630  1.00  0.00           C
ATOM   2227  O   SER A 147      53.210  56.380  44.370  1.00  0.00           O
ATOM   2228  N   VAL A 148      51.110  57.310  44.250  1.00  0.00           N
ATOM   2229  HN  VAL A 148      50.310  57.400  43.660  1.00  0.00           H
ATOM   2230  CA  VAL A 148      50.930  57.760  45.550  1.00  0.00           C
ATOM   2231  HA  VAL A 148      51.910  57.640  45.990  1.00  0.00           H
ATOM   2232  CB  VAL A 148      50.600  59.330  45.750  1.00  0.00           C
ATOM   2233  HB  VAL A 148      50.620  59.650  46.820  1.00  0.00           H
ATOM   2234  CG1 VAL A 148      51.520  60.170  44.960  1.00  0.00           C
ATOM   2235 1HG1 VAL A 148      51.500  61.230  45.270  1.00  0.00           H
ATOM   2236 2HG1 VAL A 148      51.300  60.110  43.870  1.00  0.00           H
ATOM   2237 3HG1 VAL A 148      52.610  60.010  45.050  1.00  0.00           H
ATOM   2238  CG2 VAL A 148      49.190  59.690  45.270  1.00  0.00           C
ATOM   2239 1HG2 VAL A 148      48.420  59.200  45.900  1.00  0.00           H
ATOM   2240 2HG2 VAL A 148      49.100  59.270  44.250  1.00  0.00           H
ATOM   2241 3HG2 VAL A 148      49.010  60.790  45.210  1.00  0.00           H
ATOM   2242  C   VAL A 148      49.960  56.960  46.420  1.00  0.00           C
ATOM   2243  O   VAL A 148      48.800  56.790  46.010  1.00  0.00           O
ATOM   2244  N   GLY A 149      50.450  56.490  47.630  1.00  0.00           N
ATOM   2245  HN  GLY A 149      51.380  56.540  47.980  1.00  0.00           H
ATOM   2246  CA  GLY A 149      49.710  55.690  48.580  1.00  0.00           C
ATOM   2247  HA1 GLY A 149      50.350  54.910  48.960  1.00  0.00           H
ATOM   2248  HA2 GLY A 149      48.930  55.270  47.970  1.00  0.00           H
ATOM   2249  C   GLY A 149      49.220  56.560  49.710  1.00  0.00           C
ATOM   2250  O   GLY A 149      49.970  57.270  50.400  1.00  0.00           O
ATOM   2251  N   TYR A 150      47.910  56.490  49.860  1.00  0.00           N
ATOM   2252  HN  TYR A 150      47.340  56.090  49.150  1.00  0.00           H
ATOM   2253  CA  TYR A 150      47.310  57.330  50.890  1.00  0.00           C
ATOM   2254  HA  TYR A 150      47.980  57.570  51.700  1.00  0.00           H
ATOM   2255  CB  TYR A 150      46.960  58.790  50.340  1.00  0.00           C
ATOM   2256  HB1 TYR A 150      47.870  59.180  49.830  1.00  0.00           H
ATOM   2257  HB2 TYR A 150      46.780  59.460  51.210  1.00  0.00           H
ATOM   2258  CG  TYR A 150      45.830  58.830  49.350  1.00  0.00           C
ATOM   2259  CD1 TYR A 150      46.140  58.830  47.920  1.00  0.00           C
ATOM   2260  HD1 TYR A 150      47.150  58.620  47.590  1.00  0.00           H
ATOM   2261  CE1 TYR A 150      45.060  58.940  47.010  1.00  0.00           C
ATOM   2262  HE1 TYR A 150      45.250  58.770  45.960  1.00  0.00           H
ATOM   2263  CZ  TYR A 150      43.760  59.140  47.510  1.00  0.00           C
ATOM   2264  OH  TYR A 150      42.780  59.340  46.580  1.00  0.00           O
ATOM   2265  HH  TYR A 150      42.000  59.460  47.130  1.00  0.00           H
ATOM   2266  CD2 TYR A 150      44.550  59.190  49.830  1.00  0.00           C
ATOM   2267  HD2 TYR A 150      44.290  59.260  50.880  1.00  0.00           H
ATOM   2268  CE2 TYR A 150      43.540  59.220  48.890  1.00  0.00           C
ATOM   2269  HE2 TYR A 150      42.550  59.500  49.220  1.00  0.00           H
ATOM   2270  C   TYR A 150      46.040  56.730  51.690  1.00  0.00           C
ATOM   2271  O   TYR A 150      45.270  55.920  51.180  1.00  0.00           O
ATOM   2272  N   VAL A 151      45.850  57.490  52.770  1.00  0.00           N
ATOM   2273  HN  VAL A 151      46.400  58.280  53.030  1.00  0.00           H
ATOM   2274  CA  VAL A 151      44.740  57.410  53.700  1.00  0.00           C
ATOM   2275  HA  VAL A 151      43.990  56.730  53.330  1.00  0.00           H
ATOM   2276  CB  VAL A 151      45.340  56.980  55.050  1.00  0.00           C
ATOM   2277  HB  VAL A 151      46.110  57.730  55.330  1.00  0.00           H
ATOM   2278  CG1 VAL A 151      44.270  56.850  56.100  1.00  0.00           C
ATOM   2279 1HG1 VAL A 151      43.840  57.860  56.270  1.00  0.00           H
ATOM   2280 2HG1 VAL A 151      44.580  56.460  57.090  1.00  0.00           H
ATOM   2281 3HG1 VAL A 151      43.570  56.050  55.790  1.00  0.00           H
ATOM   2282  CG2 VAL A 151      46.060  55.610  54.820  1.00  0.00           C
ATOM   2283 1HG2 VAL A 151      46.890  55.740  54.090  1.00  0.00           H
ATOM   2284 2HG2 VAL A 151      45.330  54.860  54.460  1.00  0.00           H
ATOM   2285 3HG2 VAL A 151      46.640  55.190  55.660  1.00  0.00           H
ATOM   2286  C   VAL A 151      44.120  58.750  53.760  1.00  0.00           C
ATOM   2287  O   VAL A 151      44.820  59.770  53.690  1.00  0.00           O
ATOM   2288  N   LEU A 152      42.810  58.900  53.740  1.00  0.00           N
ATOM   2289  HN  LEU A 152      42.300  58.050  53.650  1.00  0.00           H
ATOM   2290  CA  LEU A 152      42.050  60.120  53.960  1.00  0.00           C
ATOM   2291  HA  LEU A 152      42.730  60.960  54.000  1.00  0.00           H
ATOM   2292  CB  LEU A 152      40.980  60.370  52.760  1.00  0.00           C
ATOM   2293  HB1 LEU A 152      40.310  59.490  52.880  1.00  0.00           H
ATOM   2294  HB2 LEU A 152      41.660  60.330  51.880  1.00  0.00           H
ATOM   2295  CG  LEU A 152      40.130  61.700  52.780  1.00  0.00           C
ATOM   2296  HG  LEU A 152      40.550  62.330  53.590  1.00  0.00           H
ATOM   2297  CD1 LEU A 152      40.200  62.370  51.350  1.00  0.00           C
ATOM   2298 1HD1 LEU A 152      39.680  61.650  50.680  1.00  0.00           H
ATOM   2299 2HD1 LEU A 152      41.280  62.330  51.100  1.00  0.00           H
ATOM   2300 3HD1 LEU A 152      39.640  63.320  51.210  1.00  0.00           H
ATOM   2301  CD2 LEU A 152      38.700  61.350  53.130  1.00  0.00           C
ATOM   2302 1HD2 LEU A 152      38.010  62.140  52.760  1.00  0.00           H
ATOM   2303 2HD2 LEU A 152      38.480  60.970  54.150  1.00  0.00           H
ATOM   2304 3HD2 LEU A 152      38.460  60.470  52.510  1.00  0.00           H
ATOM   2305  C   LEU A 152      41.420  59.930  55.340  1.00  0.00           C
ATOM   2306  O   LEU A 152      40.950  58.820  55.620  1.00  0.00           O
ATOM   2307  N   THR A 153      41.590  60.870  56.240  1.00  0.00           N
ATOM   2308  HN  THR A 153      41.940  61.780  56.030  1.00  0.00           H
ATOM   2309  CA  THR A 153      41.000  60.790  57.570  1.00  0.00           C
ATOM   2310  HA  THR A 153      40.210  60.060  57.590  1.00  0.00           H
ATOM   2311  CB  THR A 153      41.930  60.250  58.620  1.00  0.00           C
ATOM   2312  HB  THR A 153      41.870  59.150  58.490  1.00  0.00           H
ATOM   2313  OG1 THR A 153      41.560  60.600  59.950  1.00  0.00           O
ATOM   2314  HG1 THR A 153      40.930  59.940  60.260  1.00  0.00           H
ATOM   2315  CG2 THR A 153      43.410  60.610  58.340  1.00  0.00           C
ATOM   2316 1HG2 THR A 153      43.740  61.670  58.310  1.00  0.00           H
ATOM   2317 2HG2 THR A 153      43.760  60.220  57.360  1.00  0.00           H
ATOM   2318 3HG2 THR A 153      43.980  60.160  59.180  1.00  0.00           H
ATOM   2319  C   THR A 153      40.420  62.160  57.940  1.00  0.00           C
ATOM   2320  O   THR A 153      41.160  63.140  58.130  1.00  0.00           O
ATOM   2321  N   GLY A 154      39.060  62.300  58.090  1.00  0.00           N
ATOM   2322  HN  GLY A 154      38.610  61.450  57.830  1.00  0.00           H
ATOM   2323  CA  GLY A 154      38.530  63.630  58.320  1.00  0.00           C
ATOM   2324  HA1 GLY A 154      38.810  63.880  59.330  1.00  0.00           H
ATOM   2325  HA2 GLY A 154      37.490  63.360  58.230  1.00  0.00           H
ATOM   2326  C   GLY A 154      39.010  64.670  57.410  1.00  0.00           C
ATOM   2327  O   GLY A 154      39.130  64.420  56.180  1.00  0.00           O
ATOM   2328  N   ASP A 155      39.430  65.890  57.910  1.00  0.00           N
ATOM   2329  HN  ASP A 155      39.420  66.070  58.890  1.00  0.00           H
ATOM   2330  CA  ASP A 155      40.030  66.930  57.070  1.00  0.00           C
ATOM   2331  HA  ASP A 155      39.430  67.000  56.170  1.00  0.00           H
ATOM   2332  CB  ASP A 155      39.970  68.230  57.880  1.00  0.00           C
ATOM   2333  HB1 ASP A 155      38.890  68.490  57.900  1.00  0.00           H
ATOM   2334  HB2 ASP A 155      40.520  69.010  57.320  1.00  0.00           H
ATOM   2335  CG  ASP A 155      40.580  68.200  59.270  1.00  0.00           C
ATOM   2336  OD1 ASP A 155      40.740  67.190  59.990  1.00  0.00           O
ATOM   2337  OD2 ASP A 155      40.840  69.350  59.750  1.00  0.00           O
ATOM   2338  C   ASP A 155      41.450  66.680  56.430  1.00  0.00           C
ATOM   2339  O   ASP A 155      41.830  67.350  55.460  1.00  0.00           O
ATOM   2340  N   SER A 156      42.220  65.740  56.980  1.00  0.00           N
ATOM   2341  HN  SER A 156      41.820  65.130  57.650  1.00  0.00           H
ATOM   2342  CA  SER A 156      43.600  65.480  56.680  1.00  0.00           C
ATOM   2343  HA  SER A 156      44.070  66.320  56.190  1.00  0.00           H
ATOM   2344  CB  SER A 156      44.370  65.170  57.980  1.00  0.00           C
ATOM   2345  HB1 SER A 156      44.050  64.160  58.320  1.00  0.00           H
ATOM   2346  HB2 SER A 156      44.140  65.900  58.790  1.00  0.00           H
ATOM   2347  OG  SER A 156      45.800  65.040  57.770  1.00  0.00           O
ATOM   2348  HG1 SER A 156      46.060  65.940  57.580  1.00  0.00           H
ATOM   2349  C   SER A 156      43.760  64.320  55.710  1.00  0.00           C
ATOM   2350  O   SER A 156      42.850  63.460  55.610  1.00  0.00           O
ATOM   2351  N   VAL A 157      44.940  64.250  55.010  1.00  0.00           N
ATOM   2352  HN  VAL A 157      45.620  64.950  55.230  1.00  0.00           H
ATOM   2353  CA  VAL A 157      45.310  63.150  54.080  1.00  0.00           C
ATOM   2354  HA  VAL A 157      44.580  62.350  54.150  1.00  0.00           H
ATOM   2355  CB  VAL A 157      45.420  63.640  52.630  1.00  0.00           C
ATOM   2356  HB  VAL A 157      46.100  64.520  52.650  1.00  0.00           H
ATOM   2357  CG1 VAL A 157      45.970  62.520  51.740  1.00  0.00           C
ATOM   2358 1HG1 VAL A 157      45.320  61.630  51.790  1.00  0.00           H
ATOM   2359 2HG1 VAL A 157      47.020  62.320  52.050  1.00  0.00           H
ATOM   2360 3HG1 VAL A 157      45.960  62.890  50.690  1.00  0.00           H
ATOM   2361  CG2 VAL A 157      44.020  64.040  52.110  1.00  0.00           C
ATOM   2362 1HG2 VAL A 157      44.070  64.370  51.050  1.00  0.00           H
ATOM   2363 2HG2 VAL A 157      43.550  64.840  52.720  1.00  0.00           H
ATOM   2364 3HG2 VAL A 157      43.270  63.230  52.270  1.00  0.00           H
ATOM   2365  C   VAL A 157      46.610  62.640  54.590  1.00  0.00           C
ATOM   2366  O   VAL A 157      47.500  63.400  54.800  1.00  0.00           O
ATOM   2367  N   LYS A 158      46.680  61.280  54.800  1.00  0.00           N
ATOM   2368  HN  LYS A 158      45.980  60.580  54.660  1.00  0.00           H
ATOM   2369  CA  LYS A 158      47.930  60.770  55.320  1.00  0.00           C
ATOM   2370  HA  LYS A 158      48.620  61.550  55.590  1.00  0.00           H
ATOM   2371  CB  LYS A 158      47.820  60.100  56.720  1.00  0.00           C
ATOM   2372  HB1 LYS A 158      47.100  59.270  56.620  1.00  0.00           H
ATOM   2373  HB2 LYS A 158      47.420  60.860  57.420  1.00  0.00           H
ATOM   2374  CG  LYS A 158      49.170  59.570  57.280  1.00  0.00           C
ATOM   2375  HG1 LYS A 158      49.980  60.190  57.720  1.00  0.00           H
ATOM   2376  HG2 LYS A 158      49.620  58.890  56.520  1.00  0.00           H
ATOM   2377  CD  LYS A 158      48.940  58.450  58.360  1.00  0.00           C
ATOM   2378  HD1 LYS A 158      49.840  57.850  58.640  1.00  0.00           H
ATOM   2379  HD2 LYS A 158      48.350  57.620  57.920  1.00  0.00           H
ATOM   2380  CE  LYS A 158      48.200  58.890  59.680  1.00  0.00           C
ATOM   2381  HE1 LYS A 158      47.250  59.400  59.440  1.00  0.00           H
ATOM   2382  HE2 LYS A 158      48.730  59.750  60.140  1.00  0.00           H
ATOM   2383  NZ  LYS A 158      47.900  57.820  60.650  1.00  0.00           N
ATOM   2384  HZ1 LYS A 158      48.810  57.340  60.840  1.00  0.00           H
ATOM   2385  HZ2 LYS A 158      47.300  57.120  60.160  1.00  0.00           H
ATOM   2386  HZ3 LYS A 158      47.530  58.110  61.580  1.00  0.00           H
ATOM   2387  C   LYS A 158      48.580  59.960  54.290  1.00  0.00           C
ATOM   2388  O   LYS A 158      48.160  58.890  53.990  1.00  0.00           O
ATOM   2389  N   PHE A 159      49.630  60.450  53.730  1.00  0.00           N
ATOM   2390  HN  PHE A 159      49.970  61.370  53.940  1.00  0.00           H
ATOM   2391  CA  PHE A 159      50.470  59.720  52.840  1.00  0.00           C
ATOM   2392  HA  PHE A 159      49.880  59.230  52.080  1.00  0.00           H
ATOM   2393  CB  PHE A 159      51.320  60.670  52.030  1.00  0.00           C
ATOM   2394  HB1 PHE A 159      52.040  60.020  51.480  1.00  0.00           H
ATOM   2395  HB2 PHE A 159      52.050  61.320  52.560  1.00  0.00           H
ATOM   2396  CG  PHE A 159      50.550  61.370  50.980  1.00  0.00           C
ATOM   2397  CD1 PHE A 159      50.120  60.980  49.700  1.00  0.00           C
ATOM   2398  HD1 PHE A 159      50.400  60.010  49.330  1.00  0.00           H
ATOM   2399  CE1 PHE A 159      49.350  61.880  48.900  1.00  0.00           C
ATOM   2400  HE1 PHE A 159      48.960  61.540  47.950  1.00  0.00           H
ATOM   2401  CZ  PHE A 159      49.070  63.170  49.390  1.00  0.00           C
ATOM   2402  HZ  PHE A 159      48.400  63.900  48.960  1.00  0.00           H
ATOM   2403  CD2 PHE A 159      50.320  62.680  51.400  1.00  0.00           C
ATOM   2404  HD2 PHE A 159      50.700  63.010  52.360  1.00  0.00           H
ATOM   2405  CE2 PHE A 159      49.520  63.550  50.650  1.00  0.00           C
ATOM   2406  HE2 PHE A 159      49.370  64.540  51.040  1.00  0.00           H
ATOM   2407  C   PHE A 159      51.200  58.550  53.450  1.00  0.00           C
ATOM   2408  O   PHE A 159      51.680  58.720  54.590  1.00  0.00           O
ATOM   2409  N   VAL A 160      51.440  57.460  52.710  1.00  0.00           N
ATOM   2410  HN  VAL A 160      50.990  57.360  51.830  1.00  0.00           H
ATOM   2411  CA  VAL A 160      51.930  56.250  53.370  1.00  0.00           C
ATOM   2412  HA  VAL A 160      52.560  56.500  54.210  1.00  0.00           H
ATOM   2413  CB  VAL A 160      50.800  55.350  53.940  1.00  0.00           C
ATOM   2414  HB  VAL A 160      51.240  54.470  54.470  1.00  0.00           H
ATOM   2415  CG1 VAL A 160      49.960  56.070  55.070  1.00  0.00           C
ATOM   2416 1HG1 VAL A 160      50.550  56.490  55.910  1.00  0.00           H
ATOM   2417 2HG1 VAL A 160      49.190  55.350  55.410  1.00  0.00           H
ATOM   2418 3HG1 VAL A 160      49.360  56.890  54.610  1.00  0.00           H
ATOM   2419  CG2 VAL A 160      49.800  54.900  52.890  1.00  0.00           C
ATOM   2420 1HG2 VAL A 160      49.160  54.120  53.360  1.00  0.00           H
ATOM   2421 2HG2 VAL A 160      50.330  54.620  51.960  1.00  0.00           H
ATOM   2422 3HG2 VAL A 160      49.050  55.660  52.580  1.00  0.00           H
ATOM   2423  C   VAL A 160      52.860  55.300  52.540  1.00  0.00           C
ATOM   2424  O   VAL A 160      53.600  54.580  53.220  1.00  0.00           O
ATOM   2425  N   TYR A 161      52.770  55.410  51.230  1.00  0.00           N
ATOM   2426  HN  TYR A 161      52.080  56.040  50.890  1.00  0.00           H
ATOM   2427  CA  TYR A 161      53.610  54.750  50.320  1.00  0.00           C
ATOM   2428  HA  TYR A 161      54.610  54.530  50.680  1.00  0.00           H
ATOM   2429  CB  TYR A 161      52.930  53.340  50.090  1.00  0.00           C
ATOM   2430  HB1 TYR A 161      51.820  53.420  50.120  1.00  0.00           H
ATOM   2431  HB2 TYR A 161      53.100  52.750  51.010  1.00  0.00           H
ATOM   2432  CG  TYR A 161      53.280  52.560  48.880  1.00  0.00           C
ATOM   2433  CD1 TYR A 161      54.110  51.440  49.030  1.00  0.00           C
ATOM   2434  HD1 TYR A 161      54.510  51.170  50.000  1.00  0.00           H
ATOM   2435  CE1 TYR A 161      54.390  50.510  48.000  1.00  0.00           C
ATOM   2436  HE1 TYR A 161      54.890  49.590  48.240  1.00  0.00           H
ATOM   2437  CZ  TYR A 161      53.780  50.750  46.730  1.00  0.00           C
ATOM   2438  OH  TYR A 161      53.960  49.780  45.740  1.00  0.00           O
ATOM   2439  HH  TYR A 161      53.250  49.920  45.110  1.00  0.00           H
ATOM   2440  CD2 TYR A 161      52.610  52.730  47.620  1.00  0.00           C
ATOM   2441  HD2 TYR A 161      51.880  53.480  47.350  1.00  0.00           H
ATOM   2442  CE2 TYR A 161      52.900  51.800  46.580  1.00  0.00           C
ATOM   2443  HE2 TYR A 161      52.290  51.980  45.710  1.00  0.00           H
ATOM   2444  C   TYR A 161      53.970  55.510  49.080  1.00  0.00           C
ATOM   2445  O   TYR A 161      53.140  56.280  48.640  1.00  0.00           O
ATOM   2446  N   MET A 162      55.110  55.340  48.450  1.00  0.00           N
ATOM   2447  HN  MET A 162      55.840  54.880  48.950  1.00  0.00           H
ATOM   2448  CA  MET A 162      55.410  55.900  47.120  1.00  0.00           C
ATOM   2449  HA  MET A 162      54.520  56.320  46.680  1.00  0.00           H
ATOM   2450  CB  MET A 162      56.470  56.960  47.250  1.00  0.00           C
ATOM   2451  HB1 MET A 162      57.350  56.470  47.730  1.00  0.00           H
ATOM   2452  HB2 MET A 162      56.140  57.690  48.020  1.00  0.00           H
ATOM   2453  CG  MET A 162      56.740  57.770  45.950  1.00  0.00           C
ATOM   2454  HG1 MET A 162      56.680  57.170  45.020  1.00  0.00           H
ATOM   2455  HG2 MET A 162      57.680  58.350  46.090  1.00  0.00           H
ATOM   2456  SD  MET A 162      55.430  59.000  45.760  1.00  0.00           S
ATOM   2457  CE  MET A 162      56.390  60.370  45.030  1.00  0.00           C
ATOM   2458  HE1 MET A 162      55.570  61.120  45.010  1.00  0.00           H
ATOM   2459  HE2 MET A 162      56.770  60.060  44.030  1.00  0.00           H
ATOM   2460  HE3 MET A 162      57.260  60.670  45.650  1.00  0.00           H
ATOM   2461  C   MET A 162      55.890  54.750  46.250  1.00  0.00           C
ATOM   2462  O   MET A 162      56.920  54.070  46.520  1.00  0.00           O
ATOM   2463  N   HSD A 163      55.080  54.500  45.210  1.00  0.00           N
ATOM   2464  HN  HSD A 163      54.320  55.110  45.010  1.00  0.00           H
ATOM   2465  CA  HSD A 163      55.490  53.490  44.220  1.00  0.00           C
ATOM   2466  HA  HSD A 163      55.740  52.620  44.810  1.00  0.00           H
ATOM   2467  CB  HSD A 163      54.400  53.040  43.240  1.00  0.00           C
ATOM   2468  HB1 HSD A 163      53.880  53.990  43.020  1.00  0.00           H
ATOM   2469  HB2 HSD A 163      53.710  52.380  43.810  1.00  0.00           H
ATOM   2470  ND1 HSD A 163      54.930  53.080  40.800  1.00  0.00           N
ATOM   2471  HD1 HSD A 163      54.750  54.010  40.500  1.00  0.00           H
ATOM   2472  CG  HSD A 163      54.850  52.340  41.970  1.00  0.00           C
ATOM   2473  CE1 HSD A 163      55.300  52.190  39.860  1.00  0.00           C
ATOM   2474  HE1 HSD A 163      55.410  52.510  38.820  1.00  0.00           H
ATOM   2475  NE2 HSD A 163      55.530  50.930  40.340  1.00  0.00           N
ATOM   2476  CD2 HSD A 163      55.260  51.040  41.660  1.00  0.00           C
ATOM   2477  HD2 HSD A 163      55.290  50.200  42.340  1.00  0.00           H
ATOM   2478  C   HSD A 163      56.640  53.980  43.450  1.00  0.00           C
ATOM   2479  O   HSD A 163      56.720  55.150  43.090  1.00  0.00           O
ATOM   2480  N   GLN A 164      57.520  52.980  43.110  1.00  0.00           N
ATOM   2481  HN  GLN A 164      57.480  52.090  43.550  1.00  0.00           H
ATOM   2482  CA  GLN A 164      58.560  53.270  42.180  1.00  0.00           C
ATOM   2483  HA  GLN A 164      58.140  53.660  41.260  1.00  0.00           H
ATOM   2484  CB  GLN A 164      59.580  54.310  42.680  1.00  0.00           C
ATOM   2485  HB1 GLN A 164      59.110  55.310  42.840  1.00  0.00           H
ATOM   2486  HB2 GLN A 164      60.310  54.530  41.870  1.00  0.00           H
ATOM   2487  CG  GLN A 164      60.370  53.920  43.970  1.00  0.00           C
ATOM   2488  HG1 GLN A 164      60.600  52.830  43.900  1.00  0.00           H
ATOM   2489  HG2 GLN A 164      59.850  54.040  44.940  1.00  0.00           H
ATOM   2490  CD  GLN A 164      61.860  54.540  44.170  1.00  0.00           C
ATOM   2491  OE1 GLN A 164      62.810  54.070  43.550  1.00  0.00           O
ATOM   2492  NE2 GLN A 164      61.950  55.610  44.960  1.00  0.00           N
ATOM   2493 1HE2 GLN A 164      62.860  56.000  45.110  1.00  0.00           H
ATOM   2494 2HE2 GLN A 164      61.240  55.990  45.540  1.00  0.00           H
ATOM   2495  C   GLN A 164      59.340  52.000  41.670  1.00  0.00           C
ATOM   2496  O   GLN A 164      60.350  52.150  40.980  1.00  0.00           O
ATOM   2497  N   LEU A 165      58.940  50.770  42.000  1.00  0.00           N
ATOM   2498  HN  LEU A 165      58.230  50.650  42.690  1.00  0.00           H
ATOM   2499  CA  LEU A 165      59.500  49.560  41.470  1.00  0.00           C
ATOM   2500  HA  LEU A 165      59.930  49.910  40.550  1.00  0.00           H
ATOM   2501  CB  LEU A 165      60.440  49.010  42.550  1.00  0.00           C
ATOM   2502  HB1 LEU A 165      59.850  48.600  43.400  1.00  0.00           H
ATOM   2503  HB2 LEU A 165      61.110  49.820  42.910  1.00  0.00           H
ATOM   2504  CG  LEU A 165      61.460  47.910  42.120  1.00  0.00           C
ATOM   2505  HG  LEU A 165      60.800  47.110  41.710  1.00  0.00           H
ATOM   2506  CD1 LEU A 165      62.480  48.530  41.100  1.00  0.00           C
ATOM   2507 1HD1 LEU A 165      63.320  48.940  41.680  1.00  0.00           H
ATOM   2508 2HD1 LEU A 165      61.960  49.320  40.490  1.00  0.00           H
ATOM   2509 3HD1 LEU A 165      62.850  47.730  40.420  1.00  0.00           H
ATOM   2510  CD2 LEU A 165      62.060  47.220  43.370  1.00  0.00           C
ATOM   2511 1HD2 LEU A 165      62.660  47.870  44.040  1.00  0.00           H
ATOM   2512 2HD2 LEU A 165      62.690  46.370  43.030  1.00  0.00           H
ATOM   2513 3HD2 LEU A 165      61.160  46.730  43.810  1.00  0.00           H
ATOM   2514  C   LEU A 165      58.530  48.490  41.000  1.00  0.00           C
ATOM   2515  O   LEU A 165      57.490  48.270  41.660  1.00  0.00           O
ATOM   2516  N   GLU A 166      58.880  47.790  39.920  1.00  0.00           N
ATOM   2517  HN  GLU A 166      59.740  47.920  39.440  1.00  0.00           H
ATOM   2518  CA  GLU A 166      58.210  46.570  39.570  1.00  0.00           C
ATOM   2519  HA  GLU A 166      57.250  46.510  40.060  1.00  0.00           H
ATOM   2520  CB  GLU A 166      58.010  46.480  38.030  1.00  0.00           C
ATOM   2521  HB1 GLU A 166      59.000  46.510  37.520  1.00  0.00           H
ATOM   2522  HB2 GLU A 166      57.520  47.430  37.750  1.00  0.00           H
ATOM   2523  CG  GLU A 166      57.270  45.310  37.500  1.00  0.00           C
ATOM   2524  HG1 GLU A 166      56.450  45.240  38.240  1.00  0.00           H
ATOM   2525  HG2 GLU A 166      57.940  44.420  37.500  1.00  0.00           H
ATOM   2526  CD  GLU A 166      56.650  45.440  36.200  1.00  0.00           C
ATOM   2527  OE1 GLU A 166      57.390  45.710  35.230  1.00  0.00           O
ATOM   2528  OE2 GLU A 166      55.400  45.290  36.110  1.00  0.00           O
ATOM   2529  C   GLU A 166      59.070  45.350  39.980  1.00  0.00           C
ATOM   2530  O   GLU A 166      60.320  45.420  39.890  1.00  0.00           O
ATOM   2531  N   LEU A 167      58.490  44.240  40.420  1.00  0.00           N
ATOM   2532  HN  LEU A 167      57.490  44.310  40.470  1.00  0.00           H
ATOM   2533  CA  LEU A 167      59.160  43.020  40.780  1.00  0.00           C
ATOM   2534  HA  LEU A 167      60.220  43.000  40.560  1.00  0.00           H
ATOM   2535  CB  LEU A 167      59.040  42.660  42.320  1.00  0.00           C
ATOM   2536  HB1 LEU A 167      59.270  41.600  42.560  1.00  0.00           H
ATOM   2537  HB2 LEU A 167      58.000  42.640  42.710  1.00  0.00           H
ATOM   2538  CG  LEU A 167      59.900  43.580  43.210  1.00  0.00           C
ATOM   2539  HG  LEU A 167      59.900  44.630  42.840  1.00  0.00           H
ATOM   2540  CD1 LEU A 167      59.540  43.410  44.720  1.00  0.00           C
ATOM   2541 1HD1 LEU A 167      58.480  43.650  44.930  1.00  0.00           H
ATOM   2542 2HD1 LEU A 167      60.160  44.250  45.120  1.00  0.00           H
ATOM   2543 3HD1 LEU A 167      59.870  42.410  45.060  1.00  0.00           H
ATOM   2544  CD2 LEU A 167      61.330  42.970  43.120  1.00  0.00           C
ATOM   2545 1HD2 LEU A 167      62.070  43.470  43.790  1.00  0.00           H
ATOM   2546 2HD2 LEU A 167      61.640  43.140  42.060  1.00  0.00           H
ATOM   2547 3HD2 LEU A 167      61.380  41.870  43.250  1.00  0.00           H
ATOM   2548  C   LEU A 167      58.540  41.890  39.990  1.00  0.00           C
ATOM   2549  O   LEU A 167      57.370  41.880  39.740  1.00  0.00           O
ATOM   2550  N   SER A 168      59.400  40.960  39.550  1.00  0.00           N
ATOM   2551  HN  SER A 168      60.350  40.900  39.850  1.00  0.00           H
ATOM   2552  CA  SER A 168      59.030  39.900  38.630  1.00  0.00           C
ATOM   2553  HA  SER A 168      58.440  40.260  37.800  1.00  0.00           H
ATOM   2554  CB  SER A 168      60.330  39.100  38.090  1.00  0.00           C
ATOM   2555  HB1 SER A 168      60.080  38.160  37.560  1.00  0.00           H
ATOM   2556  HB2 SER A 168      60.970  38.770  38.940  1.00  0.00           H
ATOM   2557  OG  SER A 168      61.110  40.000  37.220  1.00  0.00           O
ATOM   2558  HG1 SER A 168      61.710  40.530  37.750  1.00  0.00           H
ATOM   2559  C   SER A 168      58.130  38.890  39.270  1.00  0.00           C
ATOM   2560  O   SER A 168      58.280  38.650  40.480  1.00  0.00           O
ATOM   2561  N   THR A 169      57.180  38.340  38.590  1.00  0.00           N
ATOM   2562  HN  THR A 169      57.200  38.480  37.600  1.00  0.00           H
ATOM   2563  CA  THR A 169      56.080  37.590  39.120  1.00  0.00           C
ATOM   2564  HA  THR A 169      56.000  37.050  38.190  1.00  0.00           H
ATOM   2565  CB  THR A 169      56.220  36.710  40.440  1.00  0.00           C
ATOM   2566  HB  THR A 169      56.090  37.360  41.330  1.00  0.00           H
ATOM   2567  OG1 THR A 169      57.540  36.120  40.470  1.00  0.00           O
ATOM   2568  HG1 THR A 169      58.180  36.840  40.450  1.00  0.00           H
ATOM   2569  CG2 THR A 169      55.380  35.420  40.470  1.00  0.00           C
ATOM   2570 1HG2 THR A 169      55.630  34.960  41.450  1.00  0.00           H
ATOM   2571 2HG2 THR A 169      55.630  34.710  39.660  1.00  0.00           H
ATOM   2572 3HG2 THR A 169      54.320  35.700  40.330  1.00  0.00           H
ATOM   2573  C   THR A 169      54.820  38.440  39.150  1.00  0.00           C
ATOM   2574  O   THR A 169      53.880  38.190  39.880  1.00  0.00           O
ATOM   2575  N   GLY A 170      54.660  39.470  38.310  1.00  0.00           N
ATOM   2576  HN  GLY A 170      55.380  39.500  37.620  1.00  0.00           H
ATOM   2577  CA  GLY A 170      53.570  40.430  38.280  1.00  0.00           C
ATOM   2578  HA1 GLY A 170      52.620  39.980  38.020  1.00  0.00           H
ATOM   2579  HA2 GLY A 170      53.840  41.180  37.560  1.00  0.00           H
ATOM   2580  C   GLY A 170      53.330  41.160  39.620  1.00  0.00           C
ATOM   2581  O   GLY A 170      52.180  41.120  40.120  1.00  0.00           O
ATOM   2582  N   CYS A 171      54.330  41.850  40.190  1.00  0.00           N
ATOM   2583  HN  CYS A 171      55.190  42.020  39.720  1.00  0.00           H
ATOM   2584  CA  CYS A 171      54.290  42.500  41.480  1.00  0.00           C
ATOM   2585  HA  CYS A 171      53.280  42.550  41.860  1.00  0.00           H
ATOM   2586  CB  CYS A 171      55.150  41.630  42.440  1.00  0.00           C
ATOM   2587  HB1 CYS A 171      55.370  42.290  43.300  1.00  0.00           H
ATOM   2588  HB2 CYS A 171      56.130  41.410  41.970  1.00  0.00           H
ATOM   2589  SG  CYS A 171      54.350  40.160  43.290  1.00  0.00           S
ATOM   2590  HG1 CYS A 171      55.420  39.510  43.720  1.00  0.00           H
ATOM   2591  C   CYS A 171      54.930  43.930  41.470  1.00  0.00           C
ATOM   2592  O   CYS A 171      55.750  44.300  40.630  1.00  0.00           O
ATOM   2593  N   HSD A 172      54.620  44.790  42.460  1.00  0.00           N
ATOM   2594  HN  HSD A 172      53.920  44.660  43.150  1.00  0.00           H
ATOM   2595  CA  HSD A 172      55.210  46.180  42.480  1.00  0.00           C
ATOM   2596  HA  HSD A 172      56.090  46.190  41.850  1.00  0.00           H
ATOM   2597  CB  HSD A 172      54.260  47.270  41.910  1.00  0.00           C
ATOM   2598  HB1 HSD A 172      54.660  48.250  42.230  1.00  0.00           H
ATOM   2599  HB2 HSD A 172      53.230  47.210  42.340  1.00  0.00           H
ATOM   2600  ND1 HSD A 172      54.970  48.200  39.760  1.00  0.00           N
ATOM   2601  HD1 HSD A 172      55.460  48.980  40.160  1.00  0.00           H
ATOM   2602  CG  HSD A 172      54.200  47.340  40.430  1.00  0.00           C
ATOM   2603  CE1 HSD A 172      54.660  48.050  38.450  1.00  0.00           C
ATOM   2604  HE1 HSD A 172      55.020  48.800  37.750  1.00  0.00           H
ATOM   2605  NE2 HSD A 172      53.770  47.150  38.290  1.00  0.00           N
ATOM   2606  CD2 HSD A 172      53.520  46.620  39.530  1.00  0.00           C
ATOM   2607  HD2 HSD A 172      52.790  45.820  39.550  1.00  0.00           H
ATOM   2608  C   HSD A 172      55.500  46.570  43.970  1.00  0.00           C
ATOM   2609  O   HSD A 172      54.980  45.930  44.880  1.00  0.00           O
ATOM   2610  N   THR A 173      56.340  47.600  44.090  1.00  0.00           N
ATOM   2611  HN  THR A 173      56.660  48.080  43.270  1.00  0.00           H
ATOM   2612  CA  THR A 173      56.700  47.960  45.460  1.00  0.00           C
ATOM   2613  HA  THR A 173      55.800  47.990  46.060  1.00  0.00           H
ATOM   2614  CB  THR A 173      57.650  46.980  46.180  1.00  0.00           C
ATOM   2615  HB  THR A 173      57.290  45.930  46.120  1.00  0.00           H
ATOM   2616  OG1 THR A 173      57.780  47.280  47.510  1.00  0.00           O
ATOM   2617  HG1 THR A 173      57.680  46.470  48.020  1.00  0.00           H
ATOM   2618  CG2 THR A 173      59.060  46.970  45.630  1.00  0.00           C
ATOM   2619 1HG2 THR A 173      59.700  46.350  46.300  1.00  0.00           H
ATOM   2620 2HG2 THR A 173      59.490  47.990  45.540  1.00  0.00           H
ATOM   2621 3HG2 THR A 173      59.030  46.470  44.640  1.00  0.00           H
ATOM   2622  C   THR A 173      57.330  49.350  45.310  1.00  0.00           C
ATOM   2623  O   THR A 173      57.250  49.980  44.260  1.00  0.00           O
ATOM   2624  N   GLY A 174      57.720  49.860  46.490  1.00  0.00           N
ATOM   2625  HN  GLY A 174      57.640  49.190  47.230  1.00  0.00           H
ATOM   2626  CA  GLY A 174      58.110  51.230  46.750  1.00  0.00           C
ATOM   2627  HA1 GLY A 174      57.210  51.780  46.520  1.00  0.00           H
ATOM   2628  HA2 GLY A 174      58.860  51.650  46.090  1.00  0.00           H
ATOM   2629  C   GLY A 174      58.640  51.550  48.100  1.00  0.00           C
ATOM   2630  O   GLY A 174      58.910  50.690  48.960  1.00  0.00           O
ATOM   2631  N   THR A 175      58.640  52.880  48.380  1.00  0.00           N
ATOM   2632  HN  THR A 175      58.170  53.450  47.720  1.00  0.00           H
ATOM   2633  CA  THR A 175      59.260  53.450  49.530  1.00  0.00           C
ATOM   2634  HA  THR A 175      59.660  52.710  50.210  1.00  0.00           H
ATOM   2635  CB  THR A 175      60.210  54.550  49.130  1.00  0.00           C
ATOM   2636  HB  THR A 175      60.710  55.020  50.010  1.00  0.00           H
ATOM   2637  OG1 THR A 175      59.550  55.500  48.400  1.00  0.00           O
ATOM   2638  HG1 THR A 175      60.230  56.130  48.140  1.00  0.00           H
ATOM   2639  CG2 THR A 175      61.430  54.110  48.210  1.00  0.00           C
ATOM   2640 1HG2 THR A 175      61.910  55.090  47.970  1.00  0.00           H
ATOM   2641 2HG2 THR A 175      61.070  53.570  47.310  1.00  0.00           H
ATOM   2642 3HG2 THR A 175      62.180  53.530  48.790  1.00  0.00           H
ATOM   2643  C   THR A 175      58.250  54.070  50.430  1.00  0.00           C
ATOM   2644  O   THR A 175      56.990  54.110  50.300  1.00  0.00           O
ATOM   2645  N   ASP A 176      58.750  54.600  51.590  1.00  0.00           N
ATOM   2646  HN  ASP A 176      59.710  54.500  51.840  1.00  0.00           H
ATOM   2647  CA  ASP A 176      58.050  55.610  52.330  1.00  0.00           C
ATOM   2648  HA  ASP A 176      57.050  55.740  51.940  1.00  0.00           H
ATOM   2649  CB  ASP A 176      58.030  55.180  53.860  1.00  0.00           C
ATOM   2650  HB1 ASP A 176      57.710  54.110  53.810  1.00  0.00           H
ATOM   2651  HB2 ASP A 176      57.140  55.710  54.260  1.00  0.00           H
ATOM   2652  CG  ASP A 176      59.150  55.520  54.880  1.00  0.00           C
ATOM   2653  OD1 ASP A 176      58.840  55.310  56.100  1.00  0.00           O
ATOM   2654  OD2 ASP A 176      60.280  55.920  54.460  1.00  0.00           O
ATOM   2655  C   ASP A 176      58.810  56.990  52.130  1.00  0.00           C
ATOM   2656  O   ASP A 176      59.820  57.040  51.460  1.00  0.00           O
ATOM   2657  N   PHE A 177      58.280  58.080  52.690  1.00  0.00           N
ATOM   2658  HN  PHE A 177      57.580  57.940  53.380  1.00  0.00           H
ATOM   2659  CA  PHE A 177      58.630  59.410  52.340  1.00  0.00           C
ATOM   2660  HA  PHE A 177      59.070  59.530  51.360  1.00  0.00           H
ATOM   2661  CB  PHE A 177      57.390  60.330  52.400  1.00  0.00           C
ATOM   2662  HB1 PHE A 177      57.700  61.400  52.300  1.00  0.00           H
ATOM   2663  HB2 PHE A 177      56.910  60.160  53.390  1.00  0.00           H
ATOM   2664  CG  PHE A 177      56.360  60.000  51.360  1.00  0.00           C
ATOM   2665  CD1 PHE A 177      56.390  60.470  50.010  1.00  0.00           C
ATOM   2666  HD1 PHE A 177      57.300  60.950  49.670  1.00  0.00           H
ATOM   2667  CE1 PHE A 177      55.340  60.240  49.210  1.00  0.00           C
ATOM   2668  HE1 PHE A 177      55.340  60.540  48.170  1.00  0.00           H
ATOM   2669  CZ  PHE A 177      54.240  59.400  49.560  1.00  0.00           C
ATOM   2670  HZ  PHE A 177      53.520  59.070  48.830  1.00  0.00           H
ATOM   2671  CD2 PHE A 177      55.200  59.190  51.800  1.00  0.00           C
ATOM   2672  HD2 PHE A 177      55.150  58.710  52.770  1.00  0.00           H
ATOM   2673  CE2 PHE A 177      54.200  58.920  50.850  1.00  0.00           C
ATOM   2674  HE2 PHE A 177      53.300  58.410  51.160  1.00  0.00           H
ATOM   2675  C   PHE A 177      59.750  59.870  53.320  1.00  0.00           C
ATOM   2676  O   PHE A 177      60.170  61.080  53.290  1.00  0.00           O
ATOM   2677  N   THR A 178      60.320  58.980  54.100  1.00  0.00           N
ATOM   2678  HN  THR A 178      59.940  58.060  54.190  1.00  0.00           H
ATOM   2679  CA  THR A 178      61.550  59.130  54.800  1.00  0.00           C
ATOM   2680  HA  THR A 178      61.740  60.190  54.840  1.00  0.00           H
ATOM   2681  CB  THR A 178      61.670  58.580  56.210  1.00  0.00           C
ATOM   2682  HB  THR A 178      62.640  59.030  56.520  1.00  0.00           H
ATOM   2683  OG1 THR A 178      61.650  57.110  56.270  1.00  0.00           O
ATOM   2684  HG1 THR A 178      61.000  56.790  55.640  1.00  0.00           H
ATOM   2685  CG2 THR A 178      60.470  59.050  57.050  1.00  0.00           C
ATOM   2686 1HG2 THR A 178      60.130  60.070  56.780  1.00  0.00           H
ATOM   2687 2HG2 THR A 178      60.800  58.930  58.100  1.00  0.00           H
ATOM   2688 3HG2 THR A 178      59.660  58.300  56.910  1.00  0.00           H
ATOM   2689  C   THR A 178      62.660  58.630  53.950  1.00  0.00           C
ATOM   2690  O   THR A 178      63.800  58.900  54.270  1.00  0.00           O
ATOM   2691  N   GLY A 179      62.360  57.910  52.910  1.00  0.00           N
ATOM   2692  HN  GLY A 179      61.390  57.660  52.910  1.00  0.00           H
ATOM   2693  CA  GLY A 179      63.410  57.350  52.000  1.00  0.00           C
ATOM   2694  HA1 GLY A 179      64.360  57.780  52.300  1.00  0.00           H
ATOM   2695  HA2 GLY A 179      63.020  57.400  51.000  1.00  0.00           H
ATOM   2696  C   GLY A 179      63.550  55.810  52.060  1.00  0.00           C
ATOM   2697  O   GLY A 179      64.270  55.320  51.210  1.00  0.00           O
ATOM   2698  N   ASN A 180      62.930  55.080  52.970  1.00  0.00           N
ATOM   2699  HN  ASN A 180      62.090  55.420  53.390  1.00  0.00           H
ATOM   2700  CA  ASN A 180      63.260  53.670  53.050  1.00  0.00           C
ATOM   2701  HA  ASN A 180      64.260  53.540  52.660  1.00  0.00           H
ATOM   2702  CB  ASN A 180      63.120  53.250  54.460  1.00  0.00           C
ATOM   2703  HB1 ASN A 180      63.360  52.170  54.580  1.00  0.00           H
ATOM   2704  HB2 ASN A 180      62.040  53.370  54.720  1.00  0.00           H
ATOM   2705  CG  ASN A 180      63.980  54.050  55.420  1.00  0.00           C
ATOM   2706  OD1 ASN A 180      64.850  54.840  55.040  1.00  0.00           O
ATOM   2707  ND2 ASN A 180      63.700  53.970  56.750  1.00  0.00           N
ATOM   2708 1HD2 ASN A 180      64.490  54.210  57.310  1.00  0.00           H
ATOM   2709 2HD2 ASN A 180      62.950  53.500  57.200  1.00  0.00           H
ATOM   2710  C   ASN A 180      62.290  52.850  52.130  1.00  0.00           C
ATOM   2711  O   ASN A 180      61.120  53.170  52.070  1.00  0.00           O
ATOM   2712  N   PHE A 181      62.810  51.920  51.300  1.00  0.00           N
ATOM   2713  HN  PHE A 181      63.770  51.650  51.230  1.00  0.00           H
ATOM   2714  CA  PHE A 181      61.900  50.930  50.570  1.00  0.00           C
ATOM   2715  HA  PHE A 181      61.250  51.350  49.810  1.00  0.00           H
ATOM   2716  CB  PHE A 181      62.750  49.910  49.760  1.00  0.00           C
ATOM   2717  HB1 PHE A 181      62.300  48.900  49.850  1.00  0.00           H
ATOM   2718  HB2 PHE A 181      63.770  49.800  50.180  1.00  0.00           H
ATOM   2719  CG  PHE A 181      62.850  50.350  48.270  1.00  0.00           C
ATOM   2720  CD1 PHE A 181      63.620  51.440  47.890  1.00  0.00           C
ATOM   2721  HD1 PHE A 181      64.160  52.030  48.630  1.00  0.00           H
ATOM   2722  CE1 PHE A 181      63.570  51.930  46.560  1.00  0.00           C
ATOM   2723  HE1 PHE A 181      64.140  52.800  46.270  1.00  0.00           H
ATOM   2724  CZ  PHE A 181      62.910  51.150  45.550  1.00  0.00           C
ATOM   2725  HZ  PHE A 181      62.800  51.440  44.520  1.00  0.00           H
ATOM   2726  CD2 PHE A 181      62.130  49.630  47.320  1.00  0.00           C
ATOM   2727  HD2 PHE A 181      61.530  48.790  47.630  1.00  0.00           H
ATOM   2728  CE2 PHE A 181      62.190  49.990  45.960  1.00  0.00           C
ATOM   2729  HE2 PHE A 181      61.580  49.350  45.340  1.00  0.00           H
ATOM   2730  C   PHE A 181      61.170  50.040  51.640  1.00  0.00           C
ATOM   2731  O   PHE A 181      61.720  49.780  52.690  1.00  0.00           O
ATOM   2732  N   TYR A 182      59.940  49.620  51.310  1.00  0.00           N
ATOM   2733  HN  TYR A 182      59.310  49.920  50.600  1.00  0.00           H
ATOM   2734  CA  TYR A 182      59.370  48.510  52.010  1.00  0.00           C
ATOM   2735  HA  TYR A 182      59.530  48.660  53.070  1.00  0.00           H
ATOM   2736  CB  TYR A 182      57.870  48.260  51.790  1.00  0.00           C
ATOM   2737  HB1 TYR A 182      57.540  47.320  52.290  1.00  0.00           H
ATOM   2738  HB2 TYR A 182      57.680  48.370  50.700  1.00  0.00           H
ATOM   2739  CG  TYR A 182      57.200  49.320  52.460  1.00  0.00           C
ATOM   2740  CD1 TYR A 182      56.780  49.230  53.750  1.00  0.00           C
ATOM   2741  HD1 TYR A 182      56.790  48.270  54.250  1.00  0.00           H
ATOM   2742  CE1 TYR A 182      56.130  50.340  54.390  1.00  0.00           C
ATOM   2743  HE1 TYR A 182      55.610  50.290  55.340  1.00  0.00           H
ATOM   2744  CZ  TYR A 182      55.970  51.560  53.650  1.00  0.00           C
ATOM   2745  OH  TYR A 182      55.230  52.520  54.390  1.00  0.00           O
ATOM   2746  HH  TYR A 182      55.010  53.220  53.770  1.00  0.00           H
ATOM   2747  CD2 TYR A 182      57.090  50.590  51.780  1.00  0.00           C
ATOM   2748  HD2 TYR A 182      57.390  50.670  50.740  1.00  0.00           H
ATOM   2749  CE2 TYR A 182      56.410  51.710  52.340  1.00  0.00           C
ATOM   2750  HE2 TYR A 182      56.070  52.560  51.760  1.00  0.00           H
ATOM   2751  C   TYR A 182      60.060  47.160  51.810  1.00  0.00           C
ATOM   2752  O   TYR A 182      60.330  46.820  50.670  1.00  0.00           O
ATOM   2753  N   GLY A 183      60.320  46.480  52.900  1.00  0.00           N
ATOM   2754  HN  GLY A 183      60.050  46.820  53.790  1.00  0.00           H
ATOM   2755  CA  GLY A 183      61.150  45.310  52.860  1.00  0.00           C
ATOM   2756  HA1 GLY A 183      60.560  44.630  52.270  1.00  0.00           H
ATOM   2757  HA2 GLY A 183      61.220  44.880  53.850  1.00  0.00           H
ATOM   2758  C   GLY A 183      62.530  45.370  52.230  1.00  0.00           C
ATOM   2759  O   GLY A 183      62.960  46.500  52.150  1.00  0.00           O
ATOM   2760  N   PRO A 184      63.230  44.260  51.950  1.00  0.00           N
ATOM   2761  CD  PRO A 184      62.750  42.900  52.270  1.00  0.00           C
ATOM   2762  HD1 PRO A 184      61.690  42.640  52.080  1.00  0.00           H
ATOM   2763  HD2 PRO A 184      63.050  42.850  53.340  1.00  0.00           H
ATOM   2764  CA  PRO A 184      64.530  44.260  51.490  1.00  0.00           C
ATOM   2765  HA  PRO A 184      65.030  44.920  52.190  1.00  0.00           H
ATOM   2766  CB  PRO A 184      65.020  42.800  51.540  1.00  0.00           C
ATOM   2767  HB1 PRO A 184      65.470  42.720  52.550  1.00  0.00           H
ATOM   2768  HB2 PRO A 184      65.670  42.420  50.730  1.00  0.00           H
ATOM   2769  CG  PRO A 184      63.750  42.040  51.570  1.00  0.00           C
ATOM   2770  HG1 PRO A 184      63.450  41.760  50.540  1.00  0.00           H
ATOM   2771  HG2 PRO A 184      63.770  41.080  52.130  1.00  0.00           H
ATOM   2772  C   PRO A 184      64.880  44.780  50.070  1.00  0.00           C
ATOM   2773  O   PRO A 184      66.010  44.510  49.620  1.00  0.00           O
ATOM   2774  N   TYR A 185      63.920  45.360  49.340  1.00  0.00           N
ATOM   2775  HN  TYR A 185      62.960  45.500  49.590  1.00  0.00           H
ATOM   2776  CA  TYR A 185      64.200  45.730  47.990  1.00  0.00           C
ATOM   2777  HA  TYR A 185      64.930  45.050  47.580  1.00  0.00           H
ATOM   2778  CB  TYR A 185      62.900  45.640  47.150  1.00  0.00           C
ATOM   2779  HB1 TYR A 185      63.130  45.600  46.060  1.00  0.00           H
ATOM   2780  HB2 TYR A 185      62.310  46.570  47.280  1.00  0.00           H
ATOM   2781  CG  TYR A 185      62.000  44.420  47.500  1.00  0.00           C
ATOM   2782  CD1 TYR A 185      62.430  43.130  47.300  1.00  0.00           C
ATOM   2783  HD1 TYR A 185      63.380  42.940  46.830  1.00  0.00           H
ATOM   2784  CE1 TYR A 185      61.680  42.050  47.720  1.00  0.00           C
ATOM   2785  HE1 TYR A 185      61.930  41.000  47.570  1.00  0.00           H
ATOM   2786  CZ  TYR A 185      60.530  42.270  48.430  1.00  0.00           C
ATOM   2787  OH  TYR A 185      59.670  41.180  48.660  1.00  0.00           O
ATOM   2788  HH  TYR A 185      58.850  41.480  49.060  1.00  0.00           H
ATOM   2789  CD2 TYR A 185      60.810  44.690  48.310  1.00  0.00           C
ATOM   2790  HD2 TYR A 185      60.470  45.710  48.350  1.00  0.00           H
ATOM   2791  CE2 TYR A 185      60.070  43.590  48.640  1.00  0.00           C
ATOM   2792  HE2 TYR A 185      59.070  43.740  49.020  1.00  0.00           H
ATOM   2793  C   TYR A 185      64.870  47.090  47.930  1.00  0.00           C
ATOM   2794  O   TYR A 185      64.880  47.950  48.830  1.00  0.00           O
ATOM   2795  N   ARG A 186      65.430  47.350  46.690  1.00  0.00           N
ATOM   2796  HN  ARG A 186      65.380  46.660  45.970  1.00  0.00           H
ATOM   2797  CA  ARG A 186      66.140  48.570  46.320  1.00  0.00           C
ATOM   2798  HA  ARG A 186      65.740  49.370  46.930  1.00  0.00           H
ATOM   2799  CB  ARG A 186      67.690  48.430  46.540  1.00  0.00           C
ATOM   2800  HB1 ARG A 186      67.830  48.170  47.610  1.00  0.00           H
ATOM   2801  HB2 ARG A 186      68.000  49.490  46.470  1.00  0.00           H
ATOM   2802  CG  ARG A 186      68.450  47.430  45.630  1.00  0.00           C
ATOM   2803  HG1 ARG A 186      68.520  47.710  44.560  1.00  0.00           H
ATOM   2804  HG2 ARG A 186      67.920  46.480  45.870  1.00  0.00           H
ATOM   2805  CD  ARG A 186      69.750  47.030  46.270  1.00  0.00           C
ATOM   2806  HD1 ARG A 186      70.290  46.200  45.760  1.00  0.00           H
ATOM   2807  HD2 ARG A 186      69.660  46.590  47.290  1.00  0.00           H
ATOM   2808  NE  ARG A 186      70.570  48.240  46.230  1.00  0.00           N
ATOM   2809  HE  ARG A 186      70.150  49.050  45.830  1.00  0.00           H
ATOM   2810  CZ  ARG A 186      71.870  48.360  46.510  1.00  0.00           C
ATOM   2811  NH1 ARG A 186      72.760  47.390  46.690  1.00  0.00           N
ATOM   2812 1HH1 ARG A 186      73.710  47.540  46.410  1.00  0.00           H
ATOM   2813 2HH1 ARG A 186      72.500  46.450  46.470  1.00  0.00           H
ATOM   2814  NH2 ARG A 186      72.360  49.560  46.660  1.00  0.00           N
ATOM   2815 1HH2 ARG A 186      71.780  50.360  46.820  1.00  0.00           H
ATOM   2816 2HH2 ARG A 186      73.330  49.740  46.760  1.00  0.00           H
ATOM   2817  C   ARG A 186      65.990  48.830  44.830  1.00  0.00           C
ATOM   2818  O   ARG A 186      65.430  48.020  44.130  1.00  0.00           O
ATOM   2819  N   ASP A 187      66.210  50.100  44.380  1.00  0.00           N
ATOM   2820  HN  ASP A 187      66.840  50.760  44.790  1.00  0.00           H
ATOM   2821  CA  ASP A 187      65.880  50.510  43.040  1.00  0.00           C
ATOM   2822  HA  ASP A 187      64.990  50.030  42.660  1.00  0.00           H
ATOM   2823  CB  ASP A 187      65.740  52.080  43.110  1.00  0.00           C
ATOM   2824  HB1 ASP A 187      64.810  52.240  43.680  1.00  0.00           H
ATOM   2825  HB2 ASP A 187      65.540  52.460  42.090  1.00  0.00           H
ATOM   2826  CG  ASP A 187      66.860  52.900  43.640  1.00  0.00           C
ATOM   2827  OD1 ASP A 187      66.960  54.160  43.490  1.00  0.00           O
ATOM   2828  OD2 ASP A 187      67.810  52.320  44.280  1.00  0.00           O
ATOM   2829  C   ASP A 187      66.810  49.940  41.930  1.00  0.00           C
ATOM   2830  O   ASP A 187      66.540  50.070  40.770  1.00  0.00           O
ATOM   2831  N   ALA A 188      67.950  49.350  42.290  1.00  0.00           N
ATOM   2832  HN  ALA A 188      68.230  49.280  43.240  1.00  0.00           H
ATOM   2833  CA  ALA A 188      68.950  48.800  41.370  1.00  0.00           C
ATOM   2834  HA  ALA A 188      69.400  49.730  41.050  1.00  0.00           H
ATOM   2835  CB  ALA A 188      69.960  47.960  42.220  1.00  0.00           C
ATOM   2836  HB1 ALA A 188      69.580  47.010  42.650  1.00  0.00           H
ATOM   2837  HB2 ALA A 188      70.160  48.640  43.080  1.00  0.00           H
ATOM   2838  HB3 ALA A 188      70.900  47.670  41.710  1.00  0.00           H
ATOM   2839  C   ALA A 188      68.400  47.820  40.350  1.00  0.00           C
ATOM   2840  O   ALA A 188      67.650  46.850  40.660  1.00  0.00           O
ATOM   2841  N   GLN A 189      68.820  47.950  39.140  1.00  0.00           N
ATOM   2842  HN  GLN A 189      69.450  48.700  38.940  1.00  0.00           H
ATOM   2843  CA  GLN A 189      68.350  47.110  38.010  1.00  0.00           C
ATOM   2844  HA  GLN A 189      67.310  46.870  38.140  1.00  0.00           H
ATOM   2845  CB  GLN A 189      68.460  47.890  36.660  1.00  0.00           C
ATOM   2846  HB1 GLN A 189      68.180  47.160  35.860  1.00  0.00           H
ATOM   2847  HB2 GLN A 189      69.430  48.410  36.550  1.00  0.00           H
ATOM   2848  CG  GLN A 189      67.530  49.080  36.640  1.00  0.00           C
ATOM   2849  HG1 GLN A 189      67.660  49.560  35.640  1.00  0.00           H
ATOM   2850  HG2 GLN A 189      67.900  49.800  37.400  1.00  0.00           H
ATOM   2851  CD  GLN A 189      66.000  48.930  36.750  1.00  0.00           C
ATOM   2852  OE1 GLN A 189      65.330  48.880  35.740  1.00  0.00           O
ATOM   2853  NE2 GLN A 189      65.500  48.750  37.980  1.00  0.00           N
ATOM   2854 1HE2 GLN A 189      64.560  48.420  38.070  1.00  0.00           H
ATOM   2855 2HE2 GLN A 189      66.140  48.470  38.700  1.00  0.00           H
ATOM   2856  C   GLN A 189      69.200  45.850  38.070  1.00  0.00           C
ATOM   2857  O   GLN A 189      70.270  45.830  37.410  1.00  0.00           O
ATOM   2858  N   VAL A 190      68.810  44.920  38.950  1.00  0.00           N
ATOM   2859  HN  VAL A 190      67.950  45.020  39.430  1.00  0.00           H
ATOM   2860  CA  VAL A 190      69.600  43.660  39.210  1.00  0.00           C
ATOM   2861  HA  VAL A 190      70.020  43.180  38.340  1.00  0.00           H
ATOM   2862  CB  VAL A 190      70.770  44.040  40.190  1.00  0.00           C
ATOM   2863  HB  VAL A 190      71.320  44.930  39.810  1.00  0.00           H
ATOM   2864  CG1 VAL A 190      70.310  44.440  41.590  1.00  0.00           C
ATOM   2865 1HG1 VAL A 190      69.490  45.190  41.620  1.00  0.00           H
ATOM   2866 2HG1 VAL A 190      71.160  44.760  42.230  1.00  0.00           H
ATOM   2867 3HG1 VAL A 190      69.860  43.550  42.090  1.00  0.00           H
ATOM   2868  CG2 VAL A 190      71.790  42.840  40.250  1.00  0.00           C
ATOM   2869 1HG2 VAL A 190      71.800  42.370  39.240  1.00  0.00           H
ATOM   2870 2HG2 VAL A 190      71.410  42.080  40.960  1.00  0.00           H
ATOM   2871 3HG2 VAL A 190      72.840  43.150  40.450  1.00  0.00           H
ATOM   2872  C   VAL A 190      68.550  42.750  39.780  1.00  0.00           C
ATOM   2873  O   VAL A 190      67.380  43.040  40.000  1.00  0.00           O
ATOM   2874  N   VAL A 191      68.900  41.420  39.890  1.00  0.00           N
ATOM   2875  HN  VAL A 191      69.850  41.170  39.740  1.00  0.00           H
ATOM   2876  CA  VAL A 191      67.960  40.370  40.440  1.00  0.00           C
ATOM   2877  HA  VAL A 191      67.110  40.490  39.800  1.00  0.00           H
ATOM   2878  CB  VAL A 191      68.460  38.920  40.150  1.00  0.00           C
ATOM   2879  HB  VAL A 191      69.280  38.650  40.850  1.00  0.00           H
ATOM   2880  CG1 VAL A 191      67.220  38.010  39.990  1.00  0.00           C
ATOM   2881 1HG1 VAL A 191      67.650  36.990  39.910  1.00  0.00           H
ATOM   2882 2HG1 VAL A 191      66.680  38.180  39.040  1.00  0.00           H
ATOM   2883 3HG1 VAL A 191      66.500  37.960  40.840  1.00  0.00           H
ATOM   2884  CG2 VAL A 191      69.110  38.950  38.740  1.00  0.00           C
ATOM   2885 1HG2 VAL A 191      68.460  39.420  37.970  1.00  0.00           H
ATOM   2886 2HG2 VAL A 191      69.220  37.910  38.390  1.00  0.00           H
ATOM   2887 3HG2 VAL A 191      70.140  39.360  38.800  1.00  0.00           H
ATOM   2888  C   VAL A 191      67.490  40.480  41.920  1.00  0.00           C
ATOM   2889  O   VAL A 191      68.300  40.540  42.850  1.00  0.00           O
ATOM   2890  N   GLN A 192      66.150  40.550  42.010  1.00  0.00           N
ATOM   2891  HN  GLN A 192      65.630  40.490  41.160  1.00  0.00           H
ATOM   2892  CA  GLN A 192      65.450  40.670  43.300  1.00  0.00           C
ATOM   2893  HA  GLN A 192      66.070  40.390  44.140  1.00  0.00           H
ATOM   2894  CB  GLN A 192      64.960  42.080  43.520  1.00  0.00           C
ATOM   2895  HB1 GLN A 192      64.190  42.190  44.310  1.00  0.00           H
ATOM   2896  HB2 GLN A 192      64.490  42.440  42.580  1.00  0.00           H
ATOM   2897  CG  GLN A 192      66.220  42.990  43.830  1.00  0.00           C
ATOM   2898  HG1 GLN A 192      66.800  43.040  42.880  1.00  0.00           H
ATOM   2899  HG2 GLN A 192      66.880  42.520  44.590  1.00  0.00           H
ATOM   2900  CD  GLN A 192      65.800  44.450  44.110  1.00  0.00           C
ATOM   2901  OE1 GLN A 192      65.170  44.740  45.100  1.00  0.00           O
ATOM   2902  NE2 GLN A 192      66.170  45.390  43.220  1.00  0.00           N
ATOM   2903 1HE2 GLN A 192      65.900  46.330  43.390  1.00  0.00           H
ATOM   2904 2HE2 GLN A 192      66.530  45.090  42.340  1.00  0.00           H
ATOM   2905  C   GLN A 192      64.370  39.620  43.550  1.00  0.00           C
ATOM   2906  O   GLN A 192      63.490  39.490  42.710  1.00  0.00           O
ATOM   2907  N   LEU A 193      64.270  38.840  44.630  1.00  0.00           N
ATOM   2908  HN  LEU A 193      64.920  38.870  45.390  1.00  0.00           H
ATOM   2909  CA  LEU A 193      63.200  37.900  44.720  1.00  0.00           C
ATOM   2910  HA  LEU A 193      62.610  37.850  43.810  1.00  0.00           H
ATOM   2911  CB  LEU A 193      63.760  36.490  45.000  1.00  0.00           C
ATOM   2912  HB1 LEU A 193      62.900  35.810  44.870  1.00  0.00           H
ATOM   2913  HB2 LEU A 193      64.260  36.400  45.990  1.00  0.00           H
ATOM   2914  CG  LEU A 193      64.920  36.060  43.950  1.00  0.00           C
ATOM   2915  HG  LEU A 193      65.850  36.640  44.150  1.00  0.00           H
ATOM   2916  CD1 LEU A 193      65.270  34.620  44.240  1.00  0.00           C
ATOM   2917 1HD1 LEU A 193      64.440  33.970  43.900  1.00  0.00           H
ATOM   2918 2HD1 LEU A 193      65.390  34.440  45.340  1.00  0.00           H
ATOM   2919 3HD1 LEU A 193      66.290  34.280  43.950  1.00  0.00           H
ATOM   2920  CD2 LEU A 193      64.450  36.180  42.460  1.00  0.00           C
ATOM   2921 1HD2 LEU A 193      64.350  37.250  42.180  1.00  0.00           H
ATOM   2922 2HD2 LEU A 193      63.560  35.580  42.180  1.00  0.00           H
ATOM   2923 3HD2 LEU A 193      65.180  35.720  41.760  1.00  0.00           H
ATOM   2924  C   LEU A 193      62.220  38.230  45.780  1.00  0.00           C
ATOM   2925  O   LEU A 193      62.700  38.670  46.830  1.00  0.00           O
ATOM   2926  N   PRO A 194      60.850  37.970  45.670  1.00  0.00           N
ATOM   2927  CD  PRO A 194      60.150  37.690  44.340  1.00  0.00           C
ATOM   2928  HD1 PRO A 194      59.700  36.680  44.330  1.00  0.00           H
ATOM   2929  HD2 PRO A 194      60.800  37.890  43.460  1.00  0.00           H
ATOM   2930  CA  PRO A 194      59.870  38.480  46.610  1.00  0.00           C
ATOM   2931  HA  PRO A 194      60.320  39.420  46.910  1.00  0.00           H
ATOM   2932  CB  PRO A 194      58.500  38.520  45.770  1.00  0.00           C
ATOM   2933  HB1 PRO A 194      58.000  39.450  46.130  1.00  0.00           H
ATOM   2934  HB2 PRO A 194      57.720  37.760  46.000  1.00  0.00           H
ATOM   2935  CG  PRO A 194      58.970  38.650  44.390  1.00  0.00           C
ATOM   2936  HG1 PRO A 194      58.130  38.330  43.730  1.00  0.00           H
ATOM   2937  HG2 PRO A 194      59.360  39.670  44.200  1.00  0.00           H
ATOM   2938  C   PRO A 194      59.700  37.640  47.800  1.00  0.00           C
ATOM   2939  O   PRO A 194      59.450  36.450  47.700  1.00  0.00           O
ATOM   2940  N   VAL A 195      59.910  38.110  49.040  1.00  0.00           N
ATOM   2941  HN  VAL A 195      60.140  39.060  49.200  1.00  0.00           H
ATOM   2942  CA  VAL A 195      59.680  37.390  50.330  1.00  0.00           C
ATOM   2943  HA  VAL A 195      60.270  36.480  50.300  1.00  0.00           H
ATOM   2944  CB  VAL A 195      60.160  38.170  51.570  1.00  0.00           C
ATOM   2945  HB  VAL A 195      59.750  37.620  52.450  1.00  0.00           H
ATOM   2946  CG1 VAL A 195      61.690  38.200  51.660  1.00  0.00           C
ATOM   2947 1HG1 VAL A 195      62.060  37.200  51.960  1.00  0.00           H
ATOM   2948 2HG1 VAL A 195      62.070  38.980  52.360  1.00  0.00           H
ATOM   2949 3HG1 VAL A 195      62.120  38.450  50.670  1.00  0.00           H
ATOM   2950  CG2 VAL A 195      59.690  39.590  51.590  1.00  0.00           C
ATOM   2951 1HG2 VAL A 195      58.620  39.740  51.330  1.00  0.00           H
ATOM   2952 2HG2 VAL A 195      60.360  40.230  50.960  1.00  0.00           H
ATOM   2953 3HG2 VAL A 195      59.790  40.000  52.620  1.00  0.00           H
ATOM   2954  C   VAL A 195      58.290  36.940  50.490  1.00  0.00           C
ATOM   2955  O   VAL A 195      57.320  37.540  50.000  1.00  0.00           O
ATOM   2956  N   LYS A 196      58.030  35.730  51.010  1.00  0.00           N
ATOM   2957  HN  LYS A 196      58.730  35.120  51.370  1.00  0.00           H
ATOM   2958  CA  LYS A 196      56.770  35.150  51.150  1.00  0.00           C
ATOM   2959  HA  LYS A 196      56.440  35.100  50.120  1.00  0.00           H
ATOM   2960  CB  LYS A 196      56.840  33.660  51.690  1.00  0.00           C
ATOM   2961  HB1 LYS A 196      55.820  33.260  51.880  1.00  0.00           H
ATOM   2962  HB2 LYS A 196      57.420  33.700  52.640  1.00  0.00           H
ATOM   2963  CG  LYS A 196      57.370  32.670  50.720  1.00  0.00           C
ATOM   2964  HG1 LYS A 196      57.150  31.640  51.050  1.00  0.00           H
ATOM   2965  HG2 LYS A 196      58.480  32.640  50.640  1.00  0.00           H
ATOM   2966  CD  LYS A 196      56.780  32.820  49.320  1.00  0.00           C
ATOM   2967  HD1 LYS A 196      57.090  33.820  48.930  1.00  0.00           H
ATOM   2968  HD2 LYS A 196      55.670  32.810  49.410  1.00  0.00           H
ATOM   2969  CE  LYS A 196      57.360  31.750  48.390  1.00  0.00           C
ATOM   2970  HE1 LYS A 196      57.180  30.690  48.670  1.00  0.00           H
ATOM   2971  HE2 LYS A 196      58.450  31.820  48.170  1.00  0.00           H
ATOM   2972  NZ  LYS A 196      56.730  31.960  47.080  1.00  0.00           N
ATOM   2973  HZ1 LYS A 196      55.690  31.920  47.100  1.00  0.00           H
ATOM   2974  HZ2 LYS A 196      57.120  31.220  46.460  1.00  0.00           H
ATOM   2975  HZ3 LYS A 196      57.100  32.840  46.670  1.00  0.00           H
ATOM   2976  C   LYS A 196      55.800  35.970  52.100  1.00  0.00           C
ATOM   2977  O   LYS A 196      56.250  36.360  53.170  1.00  0.00           O
ATOM   2978  N   ASP A 197      54.490  36.070  51.760  1.00  0.00           N
ATOM   2979  HN  ASP A 197      54.110  35.590  50.980  1.00  0.00           H
ATOM   2980  CA  ASP A 197      53.490  36.690  52.660  1.00  0.00           C
ATOM   2981  HA  ASP A 197      53.930  37.510  53.200  1.00  0.00           H
ATOM   2982  CB  ASP A 197      52.390  37.270  51.710  1.00  0.00           C
ATOM   2983  HB1 ASP A 197      51.640  36.560  51.280  1.00  0.00           H
ATOM   2984  HB2 ASP A 197      52.760  37.690  50.750  1.00  0.00           H
ATOM   2985  CG  ASP A 197      51.550  38.400  52.300  1.00  0.00           C
ATOM   2986  OD1 ASP A 197      50.420  38.640  51.790  1.00  0.00           O
ATOM   2987  OD2 ASP A 197      51.940  38.900  53.360  1.00  0.00           O
ATOM   2988  C   ASP A 197      52.950  35.710  53.700  1.00  0.00           C
ATOM   2989  O   ASP A 197      53.410  34.560  53.820  1.00  0.00           O
ATOM   2990  N   TYR A 198      52.040  36.230  54.510  1.00  0.00           N
ATOM   2991  HN  TYR A 198      51.740  37.180  54.370  1.00  0.00           H
ATOM   2992  CA  TYR A 198      51.320  35.610  55.580  1.00  0.00           C
ATOM   2993  HA  TYR A 198      51.310  34.540  55.430  1.00  0.00           H
ATOM   2994  CB  TYR A 198      51.930  35.830  57.030  1.00  0.00           C
ATOM   2995  HB1 TYR A 198      51.250  35.620  57.880  1.00  0.00           H
ATOM   2996  HB2 TYR A 198      52.060  36.930  57.150  1.00  0.00           H
ATOM   2997  CG  TYR A 198      53.180  35.110  57.290  1.00  0.00           C
ATOM   2998  CD1 TYR A 198      54.350  35.550  56.600  1.00  0.00           C
ATOM   2999  HD1 TYR A 198      54.380  36.320  55.840  1.00  0.00           H
ATOM   3000  CE1 TYR A 198      55.560  34.840  56.840  1.00  0.00           C
ATOM   3001  HE1 TYR A 198      56.450  34.990  56.250  1.00  0.00           H
ATOM   3002  CZ  TYR A 198      55.680  33.900  57.840  1.00  0.00           C
ATOM   3003  OH  TYR A 198      56.970  33.390  58.150  1.00  0.00           O
ATOM   3004  HH  TYR A 198      57.620  33.950  57.710  1.00  0.00           H
ATOM   3005  CD2 TYR A 198      53.320  34.200  58.350  1.00  0.00           C
ATOM   3006  HD2 TYR A 198      52.430  34.050  58.940  1.00  0.00           H
ATOM   3007  CE2 TYR A 198      54.530  33.580  58.650  1.00  0.00           C
ATOM   3008  HE2 TYR A 198      54.660  32.800  59.380  1.00  0.00           H
ATOM   3009  C   TYR A 198      49.900  36.030  55.460  1.00  0.00           C
ATOM   3010  O   TYR A 198      49.590  37.190  55.370  1.00  0.00           O
ATOM   3011  N   VAL A 199      48.990  35.050  55.650  1.00  0.00           N
ATOM   3012  HN  VAL A 199      49.290  34.130  55.870  1.00  0.00           H
ATOM   3013  CA  VAL A 199      47.560  35.330  55.760  1.00  0.00           C
ATOM   3014  HA  VAL A 199      47.280  35.950  54.920  1.00  0.00           H
ATOM   3015  CB  VAL A 199      46.690  34.050  55.610  1.00  0.00           C
ATOM   3016  HB  VAL A 199      47.010  33.420  56.470  1.00  0.00           H
ATOM   3017  CG1 VAL A 199      45.160  34.340  55.700  1.00  0.00           C
ATOM   3018 1HG1 VAL A 199      44.820  34.980  54.860  1.00  0.00           H
ATOM   3019 2HG1 VAL A 199      44.960  34.890  56.640  1.00  0.00           H
ATOM   3020 3HG1 VAL A 199      44.570  33.400  55.660  1.00  0.00           H
ATOM   3021  CG2 VAL A 199      47.090  33.250  54.380  1.00  0.00           C
ATOM   3022 1HG2 VAL A 199      48.180  33.000  54.370  1.00  0.00           H
ATOM   3023 2HG2 VAL A 199      46.860  33.770  53.430  1.00  0.00           H
ATOM   3024 3HG2 VAL A 199      46.630  32.250  54.280  1.00  0.00           H
ATOM   3025  C   VAL A 199      47.230  36.220  56.970  1.00  0.00           C
ATOM   3026  O   VAL A 199      47.600  35.990  58.090  1.00  0.00           O
ATOM   3027  N   GLN A 200      46.530  37.390  56.750  1.00  0.00           N
ATOM   3028  HN  GLN A 200      46.220  37.620  55.830  1.00  0.00           H
ATOM   3029  CA  GLN A 200      46.210  38.320  57.850  1.00  0.00           C
ATOM   3030  HA  GLN A 200      47.010  38.250  58.570  1.00  0.00           H
ATOM   3031  CB  GLN A 200      46.270  39.780  57.210  1.00  0.00           C
ATOM   3032  HB1 GLN A 200      46.100  40.540  58.000  1.00  0.00           H
ATOM   3033  HB2 GLN A 200      45.460  39.870  56.450  1.00  0.00           H
ATOM   3034  CG  GLN A 200      47.670  40.140  56.620  1.00  0.00           C
ATOM   3035  HG1 GLN A 200      47.710  41.220  56.340  1.00  0.00           H
ATOM   3036  HG2 GLN A 200      47.940  39.470  55.780  1.00  0.00           H
ATOM   3037  CD  GLN A 200      48.720  40.040  57.740  1.00  0.00           C
ATOM   3038  OE1 GLN A 200      48.800  40.800  58.670  1.00  0.00           O
ATOM   3039  NE2 GLN A 200      49.640  39.030  57.630  1.00  0.00           N
ATOM   3040 1HE2 GLN A 200      50.510  38.990  58.120  1.00  0.00           H
ATOM   3041 2HE2 GLN A 200      49.570  38.480  56.800  1.00  0.00           H
ATOM   3042  C   GLN A 200      44.800  38.140  58.540  1.00  0.00           C
ATOM   3043  O   GLN A 200      43.780  38.810  58.290  1.00  0.00           O
ATOM   3044  N   THR A 201      44.800  37.260  59.530  1.00  0.00           N
ATOM   3045  HN  THR A 201      45.630  36.740  59.740  1.00  0.00           H
ATOM   3046  CA  THR A 201      43.650  36.840  60.360  1.00  0.00           C
ATOM   3047  HA  THR A 201      43.050  36.250  59.690  1.00  0.00           H
ATOM   3048  CB  THR A 201      44.110  36.050  61.560  1.00  0.00           C
ATOM   3049  HB  THR A 201      44.550  36.770  62.290  1.00  0.00           H
ATOM   3050  OG1 THR A 201      45.020  35.000  61.220  1.00  0.00           O
ATOM   3051  HG1 THR A 201      45.880  35.250  61.580  1.00  0.00           H
ATOM   3052  CG2 THR A 201      42.950  35.380  62.240  1.00  0.00           C
ATOM   3053 1HG2 THR A 201      42.320  34.660  61.670  1.00  0.00           H
ATOM   3054 2HG2 THR A 201      42.330  36.220  62.610  1.00  0.00           H
ATOM   3055 3HG2 THR A 201      43.270  34.890  63.180  1.00  0.00           H
ATOM   3056  C   THR A 201      42.700  37.980  60.840  1.00  0.00           C
ATOM   3057  O   THR A 201      41.470  37.810  60.920  1.00  0.00           O
ATOM   3058  N   VAL A 202      43.180  39.200  61.260  1.00  0.00           N
ATOM   3059  HN  VAL A 202      44.160  39.390  61.270  1.00  0.00           H
ATOM   3060  CA  VAL A 202      42.380  40.350  61.710  1.00  0.00           C
ATOM   3061  HA  VAL A 202      41.720  40.030  62.490  1.00  0.00           H
ATOM   3062  CB  VAL A 202      43.230  41.470  62.410  1.00  0.00           C
ATOM   3063  HB  VAL A 202      42.620  42.380  62.600  1.00  0.00           H
ATOM   3064  CG1 VAL A 202      43.640  40.880  63.810  1.00  0.00           C
ATOM   3065 1HG1 VAL A 202      42.720  40.780  64.440  1.00  0.00           H
ATOM   3066 2HG1 VAL A 202      44.290  41.660  64.260  1.00  0.00           H
ATOM   3067 3HG1 VAL A 202      44.020  39.850  63.720  1.00  0.00           H
ATOM   3068  CG2 VAL A 202      44.390  42.030  61.520  1.00  0.00           C
ATOM   3069 1HG2 VAL A 202      45.230  41.330  61.310  1.00  0.00           H
ATOM   3070 2HG2 VAL A 202      44.710  42.990  61.980  1.00  0.00           H
ATOM   3071 3HG2 VAL A 202      44.050  42.370  60.520  1.00  0.00           H
ATOM   3072  C   VAL A 202      41.490  40.920  60.680  1.00  0.00           C
ATOM   3073  O   VAL A 202      40.320  41.130  60.960  1.00  0.00           O
ATOM   3074  N   ASN A 203      41.980  41.040  59.430  1.00  0.00           N
ATOM   3075  HN  ASN A 203      42.960  40.880  59.290  1.00  0.00           H
ATOM   3076  CA  ASN A 203      41.280  41.250  58.190  1.00  0.00           C
ATOM   3077  HA  ASN A 203      40.520  41.990  58.430  1.00  0.00           H
ATOM   3078  CB  ASN A 203      42.310  41.560  57.050  1.00  0.00           C
ATOM   3079  HB1 ASN A 203      41.840  41.650  56.050  1.00  0.00           H
ATOM   3080  HB2 ASN A 203      43.110  40.790  57.060  1.00  0.00           H
ATOM   3081  CG  ASN A 203      42.980  42.950  57.240  1.00  0.00           C
ATOM   3082  OD1 ASN A 203      42.680  43.630  58.230  1.00  0.00           O
ATOM   3083  ND2 ASN A 203      43.810  43.370  56.270  1.00  0.00           N
ATOM   3084 1HD2 ASN A 203      44.420  44.140  56.480  1.00  0.00           H
ATOM   3085 2HD2 ASN A 203      44.010  42.730  55.540  1.00  0.00           H
ATOM   3086  C   ASN A 203      40.470  40.080  57.710  1.00  0.00           C
ATOM   3087  O   ASN A 203      39.330  40.400  57.400  1.00  0.00           O
ATOM   3088  N   VAL A 204      40.930  38.810  57.800  1.00  0.00           N
ATOM   3089  HN  VAL A 204      41.760  38.610  58.310  1.00  0.00           H
ATOM   3090  CA  VAL A 204      40.080  37.650  57.440  1.00  0.00           C
ATOM   3091  HA  VAL A 204      39.720  37.840  56.440  1.00  0.00           H
ATOM   3092  CB  VAL A 204      40.840  36.280  57.510  1.00  0.00           C
ATOM   3093  HB  VAL A 204      41.130  36.040  58.550  1.00  0.00           H
ATOM   3094  CG1 VAL A 204      39.890  35.130  57.010  1.00  0.00           C
ATOM   3095 1HG1 VAL A 204      39.200  34.840  57.840  1.00  0.00           H
ATOM   3096 2HG1 VAL A 204      40.570  34.280  56.810  1.00  0.00           H
ATOM   3097 3HG1 VAL A 204      39.380  35.410  56.070  1.00  0.00           H
ATOM   3098  CG2 VAL A 204      42.030  36.330  56.650  1.00  0.00           C
ATOM   3099 1HG2 VAL A 204      42.640  35.400  56.730  1.00  0.00           H
ATOM   3100 2HG2 VAL A 204      42.770  37.090  56.980  1.00  0.00           H
ATOM   3101 3HG2 VAL A 204      41.690  36.510  55.610  1.00  0.00           H
ATOM   3102  C   VAL A 204      38.780  37.640  58.290  1.00  0.00           C
ATOM   3103  O   VAL A 204      37.680  37.470  57.720  1.00  0.00           O
ATOM   3104  N   ILE A 205      38.840  37.820  59.630  1.00  0.00           N
ATOM   3105  HN  ILE A 205      39.680  37.980  60.140  1.00  0.00           H
ATOM   3106  CA  ILE A 205      37.700  38.020  60.490  1.00  0.00           C
ATOM   3107  HA  ILE A 205      37.100  37.120  60.550  1.00  0.00           H
ATOM   3108  CB  ILE A 205      38.380  38.200  61.860  1.00  0.00           C
ATOM   3109  HB  ILE A 205      39.180  38.950  61.710  1.00  0.00           H
ATOM   3110  CG2 ILE A 205      37.480  38.730  62.970  1.00  0.00           C
ATOM   3111 1HG2 ILE A 205      37.120  39.770  62.780  1.00  0.00           H
ATOM   3112 2HG2 ILE A 205      37.930  38.670  63.980  1.00  0.00           H
ATOM   3113 3HG2 ILE A 205      36.600  38.070  63.070  1.00  0.00           H
ATOM   3114  CG1 ILE A 205      39.050  36.930  62.450  1.00  0.00           C
ATOM   3115 1HG1 ILE A 205      39.700  37.170  63.320  1.00  0.00           H
ATOM   3116 2HG1 ILE A 205      39.730  36.460  61.700  1.00  0.00           H
ATOM   3117  CD  ILE A 205      38.170  35.780  62.910  1.00  0.00           C
ATOM   3118  HD1 ILE A 205      37.420  35.980  63.710  1.00  0.00           H
ATOM   3119  HD2 ILE A 205      38.900  34.990  63.200  1.00  0.00           H
ATOM   3120  HD3 ILE A 205      37.610  35.400  62.030  1.00  0.00           H
ATOM   3121  C   ILE A 205      36.740  39.150  60.140  1.00  0.00           C
ATOM   3122  O   ILE A 205      35.530  38.960  60.240  1.00  0.00           O
ATOM   3123  N   ALA A 206      37.250  40.340  59.700  1.00  0.00           N
ATOM   3124  HN  ALA A 206      38.230  40.520  59.750  1.00  0.00           H
ATOM   3125  CA  ALA A 206      36.410  41.500  59.310  1.00  0.00           C
ATOM   3126  HA  ALA A 206      35.840  41.800  60.180  1.00  0.00           H
ATOM   3127  CB  ALA A 206      37.370  42.670  59.150  1.00  0.00           C
ATOM   3128  HB1 ALA A 206      38.100  42.410  58.360  1.00  0.00           H
ATOM   3129  HB2 ALA A 206      37.920  42.800  60.100  1.00  0.00           H
ATOM   3130  HB3 ALA A 206      36.940  43.620  58.770  1.00  0.00           H
ATOM   3131  C   ALA A 206      35.660  41.180  58.070  1.00  0.00           C
ATOM   3132  O   ALA A 206      34.510  41.590  57.920  1.00  0.00           O
ATOM   3133  N   TRP A 207      36.150  40.230  57.280  1.00  0.00           N
ATOM   3134  HN  TRP A 207      37.000  39.760  57.510  1.00  0.00           H
ATOM   3135  CA  TRP A 207      35.500  39.670  56.090  1.00  0.00           C
ATOM   3136  HA  TRP A 207      35.030  40.500  55.580  1.00  0.00           H
ATOM   3137  CB  TRP A 207      36.660  39.270  55.170  1.00  0.00           C
ATOM   3138  HB1 TRP A 207      37.300  38.600  55.770  1.00  0.00           H
ATOM   3139  HB2 TRP A 207      37.200  40.190  54.850  1.00  0.00           H
ATOM   3140  CG  TRP A 207      36.420  38.430  53.900  1.00  0.00           C
ATOM   3141  CD1 TRP A 207      35.840  38.910  52.790  1.00  0.00           C
ATOM   3142  HD1 TRP A 207      35.570  39.940  52.620  1.00  0.00           H
ATOM   3143  NE1 TRP A 207      35.710  37.900  51.840  1.00  0.00           N
ATOM   3144  HE1 TRP A 207      35.830  38.070  50.890  1.00  0.00           H
ATOM   3145  CE2 TRP A 207      36.090  36.660  52.460  1.00  0.00           C
ATOM   3146  CD2 TRP A 207      36.560  37.030  53.730  1.00  0.00           C
ATOM   3147  CE3 TRP A 207      37.060  36.020  54.530  1.00  0.00           C
ATOM   3148  HE3 TRP A 207      37.610  36.280  55.430  1.00  0.00           H
ATOM   3149  CZ3 TRP A 207      37.100  34.680  54.090  1.00  0.00           C
ATOM   3150  HZ3 TRP A 207      37.290  33.880  54.790  1.00  0.00           H
ATOM   3151  CZ2 TRP A 207      36.120  35.430  51.930  1.00  0.00           C
ATOM   3152  HZ2 TRP A 207      35.860  35.180  50.910  1.00  0.00           H
ATOM   3153  CH2 TRP A 207      36.680  34.440  52.790  1.00  0.00           C
ATOM   3154  HH2 TRP A 207      36.630  33.410  52.450  1.00  0.00           H
ATOM   3155  C   TRP A 207      34.530  38.630  56.500  1.00  0.00           C
ATOM   3156  O   TRP A 207      33.420  38.700  56.010  1.00  0.00           O
ATOM   3157  N   LEU A 208      34.810  37.670  57.430  1.00  0.00           N
ATOM   3158  HN  LEU A 208      35.720  37.620  57.830  1.00  0.00           H
ATOM   3159  CA  LEU A 208      33.830  36.670  57.880  1.00  0.00           C
ATOM   3160  HA  LEU A 208      33.440  36.100  57.050  1.00  0.00           H
ATOM   3161  CB  LEU A 208      34.510  35.750  58.810  1.00  0.00           C
ATOM   3162  HB1 LEU A 208      33.820  35.290  59.550  1.00  0.00           H
ATOM   3163  HB2 LEU A 208      35.070  36.470  59.430  1.00  0.00           H
ATOM   3164  CG  LEU A 208      35.610  34.890  58.240  1.00  0.00           C
ATOM   3165  HG  LEU A 208      36.280  35.630  57.760  1.00  0.00           H
ATOM   3166  CD1 LEU A 208      36.430  34.230  59.390  1.00  0.00           C
ATOM   3167 1HD1 LEU A 208      36.660  34.870  60.260  1.00  0.00           H
ATOM   3168 2HD1 LEU A 208      37.440  34.070  58.940  1.00  0.00           H
ATOM   3169 3HD1 LEU A 208      36.030  33.260  59.750  1.00  0.00           H
ATOM   3170  CD2 LEU A 208      35.120  33.860  57.340  1.00  0.00           C
ATOM   3171 1HD2 LEU A 208      34.490  33.080  57.810  1.00  0.00           H
ATOM   3172 2HD2 LEU A 208      36.000  33.280  57.010  1.00  0.00           H
ATOM   3173 3HD2 LEU A 208      34.610  34.240  56.430  1.00  0.00           H
ATOM   3174  C   LEU A 208      32.580  37.360  58.610  1.00  0.00           C
ATOM   3175  O   LEU A 208      31.370  37.150  58.420  1.00  0.00           O
ATOM   3176  N   TYR A 209      32.920  38.410  59.430  1.00  0.00           N
ATOM   3177  HN  TYR A 209      33.840  38.730  59.660  1.00  0.00           H
ATOM   3178  CA  TYR A 209      31.880  39.330  59.820  1.00  0.00           C
ATOM   3179  HA  TYR A 209      31.090  38.840  60.380  1.00  0.00           H
ATOM   3180  CB  TYR A 209      32.400  40.450  60.830  1.00  0.00           C
ATOM   3181  HB1 TYR A 209      31.590  41.190  61.030  1.00  0.00           H
ATOM   3182  HB2 TYR A 209      33.220  41.060  60.390  1.00  0.00           H
ATOM   3183  CG  TYR A 209      32.760  39.920  62.240  1.00  0.00           C
ATOM   3184  CD1 TYR A 209      31.830  39.080  62.940  1.00  0.00           C
ATOM   3185  HD1 TYR A 209      30.830  38.990  62.550  1.00  0.00           H
ATOM   3186  CE1 TYR A 209      32.120  38.610  64.270  1.00  0.00           C
ATOM   3187  HE1 TYR A 209      31.290  38.080  64.730  1.00  0.00           H
ATOM   3188  CZ  TYR A 209      33.330  38.900  64.860  1.00  0.00           C
ATOM   3189  OH  TYR A 209      33.590  38.330  66.160  1.00  0.00           O
ATOM   3190  HH  TYR A 209      32.760  38.140  66.610  1.00  0.00           H
ATOM   3191  CD2 TYR A 209      33.980  40.110  62.810  1.00  0.00           C
ATOM   3192  HD2 TYR A 209      34.640  40.800  62.310  1.00  0.00           H
ATOM   3193  CE2 TYR A 209      34.290  39.680  64.120  1.00  0.00           C
ATOM   3194  HE2 TYR A 209      35.240  39.900  64.600  1.00  0.00           H
ATOM   3195  C   TYR A 209      31.170  40.060  58.730  1.00  0.00           C
ATOM   3196  O   TYR A 209      30.020  40.300  58.940  1.00  0.00           O
ATOM   3197  N   ALA A 210      31.830  40.440  57.630  1.00  0.00           N
ATOM   3198  HN  ALA A 210      32.810  40.260  57.580  1.00  0.00           H
ATOM   3199  CA  ALA A 210      31.080  41.040  56.550  1.00  0.00           C
ATOM   3200  HA  ALA A 210      30.360  41.770  56.880  1.00  0.00           H
ATOM   3201  CB  ALA A 210      31.950  41.990  55.740  1.00  0.00           C
ATOM   3202  HB1 ALA A 210      31.410  42.710  55.090  1.00  0.00           H
ATOM   3203  HB2 ALA A 210      32.500  41.340  55.020  1.00  0.00           H
ATOM   3204  HB3 ALA A 210      32.700  42.490  56.390  1.00  0.00           H
ATOM   3205  C   ALA A 210      30.190  39.980  55.880  1.00  0.00           C
ATOM   3206  O   ALA A 210      29.050  40.290  55.560  1.00  0.00           O
ATOM   3207  N   ALA A 211      30.660  38.710  55.590  1.00  0.00           N
ATOM   3208  HN  ALA A 211      31.640  38.520  55.670  1.00  0.00           H
ATOM   3209  CA  ALA A 211      29.910  37.570  55.120  1.00  0.00           C
ATOM   3210  HA  ALA A 211      29.680  37.750  54.080  1.00  0.00           H
ATOM   3211  CB  ALA A 211      30.760  36.290  55.140  1.00  0.00           C
ATOM   3212  HB1 ALA A 211      30.230  35.400  54.740  1.00  0.00           H
ATOM   3213  HB2 ALA A 211      30.930  36.110  56.220  1.00  0.00           H
ATOM   3214  HB3 ALA A 211      31.760  36.550  54.730  1.00  0.00           H
ATOM   3215  C   ALA A 211      28.640  37.330  55.860  1.00  0.00           C
ATOM   3216  O   ALA A 211      27.610  37.190  55.250  1.00  0.00           O
ATOM   3217  N   ILE A 212      28.640  37.120  57.220  1.00  0.00           N
ATOM   3218  HN  ILE A 212      29.530  37.100  57.670  1.00  0.00           H
ATOM   3219  CA  ILE A 212      27.490  37.000  58.130  1.00  0.00           C
ATOM   3220  HA  ILE A 212      26.750  36.340  57.700  1.00  0.00           H
ATOM   3221  CB  ILE A 212      28.000  36.660  59.550  1.00  0.00           C
ATOM   3222  HB  ILE A 212      28.900  37.300  59.650  1.00  0.00           H
ATOM   3223  CG2 ILE A 212      26.990  36.880  60.720  1.00  0.00           C
ATOM   3224 1HG2 ILE A 212      26.540  37.880  60.870  1.00  0.00           H
ATOM   3225 2HG2 ILE A 212      27.400  36.720  61.740  1.00  0.00           H
ATOM   3226 3HG2 ILE A 212      26.150  36.160  60.610  1.00  0.00           H
ATOM   3227  CG1 ILE A 212      28.470  35.110  59.540  1.00  0.00           C
ATOM   3228 1HG1 ILE A 212      28.960  34.910  58.560  1.00  0.00           H
ATOM   3229 2HG1 ILE A 212      27.530  34.530  59.560  1.00  0.00           H
ATOM   3230  CD  ILE A 212      29.540  34.910  60.630  1.00  0.00           C
ATOM   3231  HD1 ILE A 212      28.910  34.840  61.550  1.00  0.00           H
ATOM   3232  HD2 ILE A 212      30.050  35.890  60.650  1.00  0.00           H
ATOM   3233  HD3 ILE A 212      30.160  34.040  60.320  1.00  0.00           H
ATOM   3234  C   ILE A 212      26.460  38.220  58.070  1.00  0.00           C
ATOM   3235  O   ILE A 212      25.300  37.900  57.880  1.00  0.00           O
ATOM   3236  N   LEU A 213      26.960  39.480  57.980  1.00  0.00           N
ATOM   3237  HN  LEU A 213      27.940  39.680  57.980  1.00  0.00           H
ATOM   3238  CA  LEU A 213      26.200  40.630  57.700  1.00  0.00           C
ATOM   3239  HA  LEU A 213      25.400  40.660  58.420  1.00  0.00           H
ATOM   3240  CB  LEU A 213      26.980  41.940  57.740  1.00  0.00           C
ATOM   3241  HB1 LEU A 213      26.350  42.750  57.290  1.00  0.00           H
ATOM   3242  HB2 LEU A 213      27.890  42.000  57.100  1.00  0.00           H
ATOM   3243  CG  LEU A 213      27.280  42.330  59.230  1.00  0.00           C
ATOM   3244  HG  LEU A 213      27.610  41.330  59.590  1.00  0.00           H
ATOM   3245  CD1 LEU A 213      28.480  43.240  59.350  1.00  0.00           C
ATOM   3246 1HD1 LEU A 213      28.610  43.660  60.370  1.00  0.00           H
ATOM   3247 2HD1 LEU A 213      28.340  44.110  58.680  1.00  0.00           H
ATOM   3248 3HD1 LEU A 213      29.420  42.720  59.040  1.00  0.00           H
ATOM   3249  CD2 LEU A 213      26.060  42.730  60.050  1.00  0.00           C
ATOM   3250 1HD2 LEU A 213      25.520  41.870  60.500  1.00  0.00           H
ATOM   3251 2HD2 LEU A 213      25.400  43.470  59.550  1.00  0.00           H
ATOM   3252 3HD2 LEU A 213      26.410  43.220  60.990  1.00  0.00           H
ATOM   3253  C   LEU A 213      25.470  40.440  56.330  1.00  0.00           C
ATOM   3254  O   LEU A 213      24.290  40.670  56.240  1.00  0.00           O
ATOM   3255  N   ASN A 214      26.190  40.020  55.320  1.00  0.00           N
ATOM   3256  HN  ASN A 214      27.140  39.820  55.520  1.00  0.00           H
ATOM   3257  CA  ASN A 214      25.690  39.790  54.020  1.00  0.00           C
ATOM   3258  HA  ASN A 214      25.020  40.610  53.810  1.00  0.00           H
ATOM   3259  CB  ASN A 214      26.900  39.740  52.970  1.00  0.00           C
ATOM   3260  HB1 ASN A 214      26.580  39.220  52.050  1.00  0.00           H
ATOM   3261  HB2 ASN A 214      27.780  39.210  53.400  1.00  0.00           H
ATOM   3262  CG  ASN A 214      27.210  41.170  52.600  1.00  0.00           C
ATOM   3263  OD1 ASN A 214      26.480  41.840  51.800  1.00  0.00           O
ATOM   3264  ND2 ASN A 214      28.300  41.730  53.080  1.00  0.00           N
ATOM   3265 1HD2 ASN A 214      28.380  42.680  52.780  1.00  0.00           H
ATOM   3266 2HD2 ASN A 214      28.740  41.280  53.850  1.00  0.00           H
ATOM   3267  C   ASN A 214      24.760  38.550  53.860  1.00  0.00           C
ATOM   3268  O   ASN A 214      24.190  38.390  52.810  1.00  0.00           O
ATOM   3269  N   ASN A 215      24.630  37.700  54.920  1.00  0.00           N
ATOM   3270  HN  ASN A 215      25.060  37.910  55.790  1.00  0.00           H
ATOM   3271  CA  ASN A 215      23.760  36.540  55.010  1.00  0.00           C
ATOM   3272  HA  ASN A 215      23.870  36.300  56.050  1.00  0.00           H
ATOM   3273  CB  ASN A 215      22.220  36.780  54.700  1.00  0.00           C
ATOM   3274  HB1 ASN A 215      21.620  35.840  54.690  1.00  0.00           H
ATOM   3275  HB2 ASN A 215      22.140  37.060  53.630  1.00  0.00           H
ATOM   3276  CG  ASN A 215      21.710  37.850  55.670  1.00  0.00           C
ATOM   3277  OD1 ASN A 215      21.640  37.720  56.910  1.00  0.00           O
ATOM   3278  ND2 ASN A 215      21.240  38.970  55.070  1.00  0.00           N
ATOM   3279 1HD2 ASN A 215      21.430  39.230  54.120  1.00  0.00           H
ATOM   3280 2HD2 ASN A 215      20.960  39.760  55.620  1.00  0.00           H
ATOM   3281  C   ASN A 215      24.460  35.270  54.390  1.00  0.00           C
ATOM   3282  O   ASN A 215      23.820  34.360  53.970  1.00  0.00           O
ATOM   3283  N   CYS A 216      25.750  35.240  54.400  1.00  0.00           N
ATOM   3284  HN  CYS A 216      26.270  36.050  54.670  1.00  0.00           H
ATOM   3285  CA  CYS A 216      26.580  34.080  54.100  1.00  0.00           C
ATOM   3286  HA  CYS A 216      26.060  33.200  53.770  1.00  0.00           H
ATOM   3287  CB  CYS A 216      27.550  34.300  52.880  1.00  0.00           C
ATOM   3288  HB1 CYS A 216      28.360  34.950  53.270  1.00  0.00           H
ATOM   3289  HB2 CYS A 216      27.070  34.840  52.040  1.00  0.00           H
ATOM   3290  SG  CYS A 216      28.410  32.770  52.290  1.00  0.00           S
ATOM   3291  HG1 CYS A 216      29.420  32.910  53.130  1.00  0.00           H
ATOM   3292  C   CYS A 216      27.360  33.580  55.310  1.00  0.00           C
ATOM   3293  O   CYS A 216      28.120  34.320  55.930  1.00  0.00           O
ATOM   3294  N   ALA A 217      27.070  32.280  55.700  1.00  0.00           N
ATOM   3295  HN  ALA A 217      26.360  31.740  55.240  1.00  0.00           H
ATOM   3296  CA  ALA A 217      27.390  31.960  57.050  1.00  0.00           C
ATOM   3297  HA  ALA A 217      28.360  32.360  57.300  1.00  0.00           H
ATOM   3298  CB  ALA A 217      26.370  32.650  58.040  1.00  0.00           C
ATOM   3299  HB1 ALA A 217      26.670  32.530  59.100  1.00  0.00           H
ATOM   3300  HB2 ALA A 217      25.360  32.190  57.960  1.00  0.00           H
ATOM   3301  HB3 ALA A 217      26.280  33.710  57.730  1.00  0.00           H
ATOM   3302  C   ALA A 217      27.420  30.460  57.300  1.00  0.00           C
ATOM   3303  O   ALA A 217      27.370  29.960  58.430  1.00  0.00           O
ATOM   3304  N   TRP A 218      27.520  29.660  56.190  1.00  0.00           N
ATOM   3305  HN  TRP A 218      27.390  30.160  55.340  1.00  0.00           H
ATOM   3306  CA  TRP A 218      27.500  28.210  56.180  1.00  0.00           C
ATOM   3307  HA  TRP A 218      26.650  27.890  56.750  1.00  0.00           H
ATOM   3308  CB  TRP A 218      27.530  27.630  54.680  1.00  0.00           C
ATOM   3309  HB1 TRP A 218      26.720  28.100  54.080  1.00  0.00           H
ATOM   3310  HB2 TRP A 218      27.270  26.560  54.650  1.00  0.00           H
ATOM   3311  CG  TRP A 218      28.750  28.060  53.900  1.00  0.00           C
ATOM   3312  CD1 TRP A 218      28.820  29.250  53.190  1.00  0.00           C
ATOM   3313  HD1 TRP A 218      27.950  29.840  52.960  1.00  0.00           H
ATOM   3314  NE1 TRP A 218      30.090  29.380  52.690  1.00  0.00           N
ATOM   3315  HE1 TRP A 218      30.410  29.960  51.970  1.00  0.00           H
ATOM   3316  CE2 TRP A 218      30.850  28.320  53.060  1.00  0.00           C
ATOM   3317  CD2 TRP A 218      30.020  27.380  53.810  1.00  0.00           C
ATOM   3318  CE3 TRP A 218      30.470  26.190  54.240  1.00  0.00           C
ATOM   3319  HE3 TRP A 218      29.800  25.620  54.870  1.00  0.00           H
ATOM   3320  CZ3 TRP A 218      31.830  25.930  54.060  1.00  0.00           C
ATOM   3321  HZ3 TRP A 218      32.180  24.960  54.380  1.00  0.00           H
ATOM   3322  CZ2 TRP A 218      32.090  27.890  52.610  1.00  0.00           C
ATOM   3323  HZ2 TRP A 218      32.710  28.550  52.020  1.00  0.00           H
ATOM   3324  CH2 TRP A 218      32.600  26.690  53.160  1.00  0.00           C
ATOM   3325  HH2 TRP A 218      33.620  26.380  53.030  1.00  0.00           H
ATOM   3326  C   TRP A 218      28.700  27.650  56.940  1.00  0.00           C
ATOM   3327  O   TRP A 218      28.700  26.590  57.610  1.00  0.00           O
ATOM   3328  N   PHE A 219      29.860  28.420  57.040  1.00  0.00           N
ATOM   3329  HN  PHE A 219      29.820  29.300  56.580  1.00  0.00           H
ATOM   3330  CA  PHE A 219      31.120  28.020  57.650  1.00  0.00           C
ATOM   3331  HA  PHE A 219      31.350  26.980  57.460  1.00  0.00           H
ATOM   3332  CB  PHE A 219      32.270  28.960  57.020  1.00  0.00           C
ATOM   3333  HB1 PHE A 219      32.390  28.760  55.930  1.00  0.00           H
ATOM   3334  HB2 PHE A 219      33.240  28.710  57.490  1.00  0.00           H
ATOM   3335  CG  PHE A 219      31.920  30.360  57.190  1.00  0.00           C
ATOM   3336  CD1 PHE A 219      31.300  31.060  56.140  1.00  0.00           C
ATOM   3337  HD1 PHE A 219      31.020  30.570  55.220  1.00  0.00           H
ATOM   3338  CE1 PHE A 219      31.050  32.450  56.250  1.00  0.00           C
ATOM   3339  HE1 PHE A 219      30.530  32.950  55.460  1.00  0.00           H
ATOM   3340  CZ  PHE A 219      31.240  33.100  57.530  1.00  0.00           C
ATOM   3341  HZ  PHE A 219      31.050  34.140  57.770  1.00  0.00           H
ATOM   3342  CD2 PHE A 219      32.340  31.070  58.300  1.00  0.00           C
ATOM   3343  HD2 PHE A 219      32.900  30.550  59.060  1.00  0.00           H
ATOM   3344  CE2 PHE A 219      32.010  32.410  58.550  1.00  0.00           C
ATOM   3345  HE2 PHE A 219      32.280  32.930  59.450  1.00  0.00           H
ATOM   3346  C   PHE A 219      31.140  28.050  59.170  1.00  0.00           C
ATOM   3347  O   PHE A 219      31.980  27.480  59.770  1.00  0.00           O
ATOM   3348  N   VAL A 220      30.120  28.640  59.760  1.00  0.00           N
ATOM   3349  HN  VAL A 220      29.480  29.150  59.200  1.00  0.00           H
ATOM   3350  CA  VAL A 220      29.870  28.750  61.220  1.00  0.00           C
ATOM   3351  HA  VAL A 220      30.790  29.080  61.670  1.00  0.00           H
ATOM   3352  CB  VAL A 220      28.920  29.900  61.690  1.00  0.00           C
ATOM   3353  HB  VAL A 220      28.030  29.640  61.070  1.00  0.00           H
ATOM   3354  CG1 VAL A 220      28.610  29.800  63.110  1.00  0.00           C
ATOM   3355 1HG1 VAL A 220      28.210  30.780  63.450  1.00  0.00           H
ATOM   3356 2HG1 VAL A 220      29.470  29.620  63.800  1.00  0.00           H
ATOM   3357 3HG1 VAL A 220      27.780  29.090  63.300  1.00  0.00           H
ATOM   3358  CG2 VAL A 220      29.440  31.280  61.270  1.00  0.00           C
ATOM   3359 1HG2 VAL A 220      30.000  31.360  60.320  1.00  0.00           H
ATOM   3360 2HG2 VAL A 220      30.060  31.690  62.090  1.00  0.00           H
ATOM   3361 3HG2 VAL A 220      28.540  31.860  60.990  1.00  0.00           H
ATOM   3362  C   VAL A 220      29.660  27.380  61.890  1.00  0.00           C
ATOM   3363  O   VAL A 220      28.940  26.560  61.380  1.00  0.00           O
ATOM   3364  N   GLN A 221      30.240  27.090  63.030  1.00  0.00           N
ATOM   3365  HN  GLN A 221      30.760  27.790  63.490  1.00  0.00           H
ATOM   3366  CA  GLN A 221      30.320  25.740  63.510  1.00  0.00           C
ATOM   3367  HA  GLN A 221      29.410  25.260  63.190  1.00  0.00           H
ATOM   3368  CB  GLN A 221      31.430  24.960  62.810  1.00  0.00           C
ATOM   3369  HB1 GLN A 221      31.290  24.940  61.710  1.00  0.00           H
ATOM   3370  HB2 GLN A 221      31.280  23.890  63.050  1.00  0.00           H
ATOM   3371  CG  GLN A 221      32.800  25.420  62.960  1.00  0.00           C
ATOM   3372  HG1 GLN A 221      32.980  26.440  62.560  1.00  0.00           H
ATOM   3373  HG2 GLN A 221      33.490  24.760  62.400  1.00  0.00           H
ATOM   3374  CD  GLN A 221      33.460  25.470  64.370  1.00  0.00           C
ATOM   3375  OE1 GLN A 221      33.800  24.420  64.910  1.00  0.00           O
ATOM   3376  NE2 GLN A 221      33.530  26.650  65.050  1.00  0.00           N
ATOM   3377 1HE2 GLN A 221      33.010  27.360  64.590  1.00  0.00           H
ATOM   3378 2HE2 GLN A 221      33.850  26.790  65.990  1.00  0.00           H
ATOM   3379  C   GLN A 221      30.340  25.700  65.030  1.00  0.00           C
ATOM   3380  O   GLN A 221      30.430  26.700  65.690  1.00  0.00           O
ATOM   3381  N   ASN A 222      30.490  24.520  65.660  1.00  0.00           N
ATOM   3382  HN  ASN A 222      30.500  23.690  65.120  1.00  0.00           H
ATOM   3383  CA  ASN A 222      30.120  24.320  67.060  1.00  0.00           C
ATOM   3384  HA  ASN A 222      29.300  24.950  67.380  1.00  0.00           H
ATOM   3385  CB  ASN A 222      29.680  22.850  67.240  1.00  0.00           C
ATOM   3386  HB1 ASN A 222      29.340  22.660  68.280  1.00  0.00           H
ATOM   3387  HB2 ASN A 222      30.630  22.270  67.150  1.00  0.00           H
ATOM   3388  CG  ASN A 222      28.620  22.430  66.200  1.00  0.00           C
ATOM   3389  OD1 ASN A 222      27.970  23.290  65.580  1.00  0.00           O
ATOM   3390  ND2 ASN A 222      28.460  21.090  66.000  1.00  0.00           N
ATOM   3391 1HD2 ASN A 222      27.620  20.820  65.530  1.00  0.00           H
ATOM   3392 2HD2 ASN A 222      29.210  20.510  66.300  1.00  0.00           H
ATOM   3393  C   ASN A 222      31.140  24.670  68.100  1.00  0.00           C
ATOM   3394  O   ASN A 222      30.770  25.000  69.230  1.00  0.00           O
ATOM   3395  N   ASP A 223      32.370  24.600  67.630  1.00  0.00           N
ATOM   3396  HN  ASP A 223      32.540  24.400  66.670  1.00  0.00           H
ATOM   3397  CA  ASP A 223      33.410  24.680  68.570  1.00  0.00           C
ATOM   3398  HA  ASP A 223      33.030  24.400  69.540  1.00  0.00           H
ATOM   3399  CB  ASP A 223      34.610  23.690  68.120  1.00  0.00           C
ATOM   3400  HB1 ASP A 223      35.610  23.820  68.570  1.00  0.00           H
ATOM   3401  HB2 ASP A 223      34.730  23.690  67.020  1.00  0.00           H
ATOM   3402  CG  ASP A 223      34.180  22.230  68.520  1.00  0.00           C
ATOM   3403  OD1 ASP A 223      34.720  21.370  67.810  1.00  0.00           O
ATOM   3404  OD2 ASP A 223      33.510  21.960  69.540  1.00  0.00           O
ATOM   3405  C   ASP A 223      33.950  26.090  68.660  1.00  0.00           C
ATOM   3406  O   ASP A 223      33.700  26.960  67.830  1.00  0.00           O
ATOM   3407  N   VAL A 224      34.690  26.380  69.730  1.00  0.00           N
ATOM   3408  HN  VAL A 224      34.830  25.740  70.480  1.00  0.00           H
ATOM   3409  CA  VAL A 224      35.330  27.640  69.920  1.00  0.00           C
ATOM   3410  HA  VAL A 224      35.260  28.190  68.990  1.00  0.00           H
ATOM   3411  CB  VAL A 224      34.520  28.420  71.040  1.00  0.00           C
ATOM   3412  HB  VAL A 224      35.260  29.040  71.590  1.00  0.00           H
ATOM   3413  CG1 VAL A 224      33.290  29.170  70.430  1.00  0.00           C
ATOM   3414 1HG1 VAL A 224      33.660  30.080  69.920  1.00  0.00           H
ATOM   3415 2HG1 VAL A 224      32.610  29.490  71.240  1.00  0.00           H
ATOM   3416 3HG1 VAL A 224      32.720  28.510  69.740  1.00  0.00           H
ATOM   3417  CG2 VAL A 224      33.970  27.410  72.120  1.00  0.00           C
ATOM   3418 1HG2 VAL A 224      34.820  26.910  72.630  1.00  0.00           H
ATOM   3419 2HG2 VAL A 224      33.260  26.640  71.740  1.00  0.00           H
ATOM   3420 3HG2 VAL A 224      33.360  28.000  72.830  1.00  0.00           H
ATOM   3421  C   VAL A 224      36.830  27.520  70.080  1.00  0.00           C
ATOM   3422  O   VAL A 224      37.220  26.450  70.500  1.00  0.00           O
ATOM   3423  N   CYS A 225      37.620  28.500  69.640  1.00  0.00           N
ATOM   3424  HN  CYS A 225      37.180  29.300  69.230  1.00  0.00           H
ATOM   3425  CA  CYS A 225      39.070  28.460  69.740  1.00  0.00           C
ATOM   3426  HA  CYS A 225      39.330  27.660  70.420  1.00  0.00           H
ATOM   3427  CB  CYS A 225      39.650  28.180  68.300  1.00  0.00           C
ATOM   3428  HB1 CYS A 225      39.310  28.960  67.580  1.00  0.00           H
ATOM   3429  HB2 CYS A 225      39.170  27.230  67.960  1.00  0.00           H
ATOM   3430  SG  CYS A 225      41.480  27.880  68.160  1.00  0.00           S
ATOM   3431  HG1 CYS A 225      41.920  28.940  68.820  1.00  0.00           H
ATOM   3432  C   CYS A 225      39.730  29.640  70.360  1.00  0.00           C
ATOM   3433  O   CYS A 225      39.600  30.820  69.960  1.00  0.00           O
ATOM   3434  N   SER A 226      40.650  29.310  71.330  1.00  0.00           N
ATOM   3435  HN  SER A 226      40.710  28.370  71.650  1.00  0.00           H
ATOM   3436  CA  SER A 226      41.450  30.230  72.160  1.00  0.00           C
ATOM   3437  HA  SER A 226      40.790  31.010  72.510  1.00  0.00           H
ATOM   3438  CB  SER A 226      42.210  29.570  73.410  1.00  0.00           C
ATOM   3439  HB1 SER A 226      42.950  28.890  72.950  1.00  0.00           H
ATOM   3440  HB2 SER A 226      41.550  28.980  74.090  1.00  0.00           H
ATOM   3441  OG  SER A 226      42.940  30.530  74.140  1.00  0.00           O
ATOM   3442  HG1 SER A 226      43.340  30.100  74.900  1.00  0.00           H
ATOM   3443  C   SER A 226      42.410  30.930  71.290  1.00  0.00           C
ATOM   3444  O   SER A 226      43.180  30.380  70.560  1.00  0.00           O
ATOM   3445  N   THR A 227      42.490  32.270  71.410  1.00  0.00           N
ATOM   3446  HN  THR A 227      41.960  32.740  72.100  1.00  0.00           H
ATOM   3447  CA  THR A 227      43.570  32.980  70.870  1.00  0.00           C
ATOM   3448  HA  THR A 227      43.390  32.810  69.820  1.00  0.00           H
ATOM   3449  CB  THR A 227      43.490  34.440  71.100  1.00  0.00           C
ATOM   3450  HB  THR A 227      44.330  34.900  70.540  1.00  0.00           H
ATOM   3451  OG1 THR A 227      43.490  34.780  72.470  1.00  0.00           O
ATOM   3452  HG1 THR A 227      43.260  35.710  72.500  1.00  0.00           H
ATOM   3453  CG2 THR A 227      42.200  34.990  70.580  1.00  0.00           C
ATOM   3454 1HG2 THR A 227      41.300  34.660  71.130  1.00  0.00           H
ATOM   3455 2HG2 THR A 227      42.070  34.850  69.480  1.00  0.00           H
ATOM   3456 3HG2 THR A 227      42.220  36.100  70.640  1.00  0.00           H
ATOM   3457  C   THR A 227      45.040  32.560  71.200  1.00  0.00           C
ATOM   3458  O   THR A 227      45.830  32.510  70.290  1.00  0.00           O
ATOM   3459  N   GLU A 228      45.440  32.100  72.430  1.00  0.00           N
ATOM   3460  HN  GLU A 228      44.720  31.960  73.110  1.00  0.00           H
ATOM   3461  CA  GLU A 228      46.720  31.470  72.490  1.00  0.00           C
ATOM   3462  HA  GLU A 228      47.500  32.150  72.180  1.00  0.00           H
ATOM   3463  CB  GLU A 228      46.880  30.930  73.930  1.00  0.00           C
ATOM   3464  HB1 GLU A 228      47.840  30.380  73.930  1.00  0.00           H
ATOM   3465  HB2 GLU A 228      46.030  30.320  74.310  1.00  0.00           H
ATOM   3466  CG  GLU A 228      47.070  32.090  74.960  1.00  0.00           C
ATOM   3467  HG1 GLU A 228      46.040  32.400  75.230  1.00  0.00           H
ATOM   3468  HG2 GLU A 228      47.440  33.010  74.460  1.00  0.00           H
ATOM   3469  CD  GLU A 228      47.800  31.670  76.210  1.00  0.00           C
ATOM   3470  OE1 GLU A 228      47.220  31.010  77.110  1.00  0.00           O
ATOM   3471  OE2 GLU A 228      48.960  32.190  76.430  1.00  0.00           O
ATOM   3472  C   GLU A 228      46.850  30.210  71.650  1.00  0.00           C
ATOM   3473  O   GLU A 228      47.850  29.960  70.970  1.00  0.00           O
ATOM   3474  N   ASP A 229      45.800  29.400  71.610  1.00  0.00           N
ATOM   3475  HN  ASP A 229      44.980  29.740  72.040  1.00  0.00           H
ATOM   3476  CA  ASP A 229      45.740  28.200  70.830  1.00  0.00           C
ATOM   3477  HA  ASP A 229      46.670  27.670  70.950  1.00  0.00           H
ATOM   3478  CB  ASP A 229      44.500  27.240  71.190  1.00  0.00           C
ATOM   3479  HB1 ASP A 229      44.560  26.410  70.450  1.00  0.00           H
ATOM   3480  HB2 ASP A 229      43.510  27.730  71.010  1.00  0.00           H
ATOM   3481  CG  ASP A 229      44.530  26.670  72.590  1.00  0.00           C
ATOM   3482  OD1 ASP A 229      43.440  26.380  73.230  1.00  0.00           O
ATOM   3483  OD2 ASP A 229      45.650  26.470  73.120  1.00  0.00           O
ATOM   3484  C   ASP A 229      45.720  28.380  69.340  1.00  0.00           C
ATOM   3485  O   ASP A 229      46.410  27.640  68.630  1.00  0.00           O
ATOM   3486  N   PHE A 230      45.050  29.510  68.770  1.00  0.00           N
ATOM   3487  HN  PHE A 230      44.400  30.040  69.310  1.00  0.00           H
ATOM   3488  CA  PHE A 230      45.240  29.990  67.410  1.00  0.00           C
ATOM   3489  HA  PHE A 230      45.060  29.160  66.760  1.00  0.00           H
ATOM   3490  CB  PHE A 230      44.170  31.090  67.110  1.00  0.00           C
ATOM   3491  HB1 PHE A 230      44.340  31.980  67.750  1.00  0.00           H
ATOM   3492  HB2 PHE A 230      43.190  30.660  67.410  1.00  0.00           H
ATOM   3493  CG  PHE A 230      44.240  31.350  65.640  1.00  0.00           C
ATOM   3494  CD1 PHE A 230      43.510  30.580  64.760  1.00  0.00           C
ATOM   3495  HD1 PHE A 230      42.870  29.750  65.040  1.00  0.00           H
ATOM   3496  CE1 PHE A 230      43.600  30.730  63.320  1.00  0.00           C
ATOM   3497  HE1 PHE A 230      42.980  30.120  62.680  1.00  0.00           H
ATOM   3498  CZ  PHE A 230      44.390  31.740  62.870  1.00  0.00           C
ATOM   3499  HZ  PHE A 230      44.510  31.990  61.830  1.00  0.00           H
ATOM   3500  CD2 PHE A 230      45.060  32.420  65.080  1.00  0.00           C
ATOM   3501  HD2 PHE A 230      45.650  32.940  65.820  1.00  0.00           H
ATOM   3502  CE2 PHE A 230      45.120  32.550  63.760  1.00  0.00           C
ATOM   3503  HE2 PHE A 230      45.730  33.380  63.420  1.00  0.00           H
ATOM   3504  C   PHE A 230      46.720  30.360  67.190  1.00  0.00           C
ATOM   3505  O   PHE A 230      47.250  29.990  66.150  1.00  0.00           O
ATOM   3506  N   ASN A 231      47.480  31.070  68.060  1.00  0.00           N
ATOM   3507  HN  ASN A 231      47.160  31.230  68.990  1.00  0.00           H
ATOM   3508  CA  ASN A 231      48.790  31.640  67.730  1.00  0.00           C
ATOM   3509  HA  ASN A 231      48.770  32.140  66.770  1.00  0.00           H
ATOM   3510  CB  ASN A 231      49.180  32.570  68.900  1.00  0.00           C
ATOM   3511  HB1 ASN A 231      50.270  32.780  68.980  1.00  0.00           H
ATOM   3512  HB2 ASN A 231      48.790  32.160  69.860  1.00  0.00           H
ATOM   3513  CG  ASN A 231      48.550  33.890  68.510  1.00  0.00           C
ATOM   3514  OD1 ASN A 231      47.780  34.140  67.580  1.00  0.00           O
ATOM   3515  ND2 ASN A 231      48.810  34.920  69.360  1.00  0.00           N
ATOM   3516 1HD2 ASN A 231      49.440  34.770  70.120  1.00  0.00           H
ATOM   3517 2HD2 ASN A 231      48.260  35.750  69.250  1.00  0.00           H
ATOM   3518  C   ASN A 231      49.900  30.600  67.670  1.00  0.00           C
ATOM   3519  O   ASN A 231      50.890  30.820  66.980  1.00  0.00           O
ATOM   3520  N   VAL A 232      49.860  29.500  68.480  1.00  0.00           N
ATOM   3521  HN  VAL A 232      49.160  29.470  69.200  1.00  0.00           H
ATOM   3522  CA  VAL A 232      50.770  28.400  68.380  1.00  0.00           C
ATOM   3523  HA  VAL A 232      51.780  28.780  68.320  1.00  0.00           H
ATOM   3524  CB  VAL A 232      50.720  27.530  69.680  1.00  0.00           C
ATOM   3525  HB  VAL A 232      50.970  28.260  70.470  1.00  0.00           H
ATOM   3526  CG1 VAL A 232      49.280  26.990  69.940  1.00  0.00           C
ATOM   3527 1HG1 VAL A 232      48.550  27.790  69.680  1.00  0.00           H
ATOM   3528 2HG1 VAL A 232      49.130  26.670  71.000  1.00  0.00           H
ATOM   3529 3HG1 VAL A 232      48.990  26.080  69.370  1.00  0.00           H
ATOM   3530  CG2 VAL A 232      51.810  26.400  69.720  1.00  0.00           C
ATOM   3531 1HG2 VAL A 232      51.610  25.650  68.920  1.00  0.00           H
ATOM   3532 2HG2 VAL A 232      51.650  25.890  70.690  1.00  0.00           H
ATOM   3533 3HG2 VAL A 232      52.860  26.740  69.590  1.00  0.00           H
ATOM   3534  C   VAL A 232      50.610  27.630  67.070  1.00  0.00           C
ATOM   3535  O   VAL A 232      51.510  27.390  66.280  1.00  0.00           O
ATOM   3536  N   TRP A 233      49.320  27.400  66.710  1.00  0.00           N
ATOM   3537  HN  TRP A 233      48.650  27.630  67.420  1.00  0.00           H
ATOM   3538  CA  TRP A 233      48.870  26.820  65.420  1.00  0.00           C
ATOM   3539  HA  TRP A 233      49.310  25.840  65.280  1.00  0.00           H
ATOM   3540  CB  TRP A 233      47.300  26.680  65.520  1.00  0.00           C
ATOM   3541  HB1 TRP A 233      46.910  27.700  65.710  1.00  0.00           H
ATOM   3542  HB2 TRP A 233      46.960  26.060  66.380  1.00  0.00           H
ATOM   3543  CG  TRP A 233      46.530  26.150  64.350  1.00  0.00           C
ATOM   3544  CD1 TRP A 233      46.040  24.900  64.270  1.00  0.00           C
ATOM   3545  HD1 TRP A 233      46.270  24.140  64.990  1.00  0.00           H
ATOM   3546  NE1 TRP A 233      45.460  24.680  63.050  1.00  0.00           N
ATOM   3547  HE1 TRP A 233      45.100  23.840  62.710  1.00  0.00           H
ATOM   3548  CE2 TRP A 233      45.430  25.830  62.400  1.00  0.00           C
ATOM   3549  CD2 TRP A 233      46.060  26.840  63.190  1.00  0.00           C
ATOM   3550  CE3 TRP A 233      46.110  28.120  62.730  1.00  0.00           C
ATOM   3551  HE3 TRP A 233      46.570  28.900  63.330  1.00  0.00           H
ATOM   3552  CZ3 TRP A 233      45.510  28.440  61.500  1.00  0.00           C
ATOM   3553  HZ3 TRP A 233      45.470  29.430  61.060  1.00  0.00           H
ATOM   3554  CZ2 TRP A 233      44.830  26.170  61.190  1.00  0.00           C
ATOM   3555  HZ2 TRP A 233      44.450  25.390  60.540  1.00  0.00           H
ATOM   3556  CH2 TRP A 233      44.890  27.480  60.720  1.00  0.00           C
ATOM   3557  HH2 TRP A 233      44.500  27.670  59.730  1.00  0.00           H
ATOM   3558  C   TRP A 233      49.250  27.700  64.200  1.00  0.00           C
ATOM   3559  O   TRP A 233      49.830  27.270  63.210  1.00  0.00           O
ATOM   3560  N   ALA A 234      49.030  28.980  64.350  1.00  0.00           N
ATOM   3561  HN  ALA A 234      48.610  29.290  65.210  1.00  0.00           H
ATOM   3562  CA  ALA A 234      49.270  30.010  63.350  1.00  0.00           C
ATOM   3563  HA  ALA A 234      48.710  29.700  62.480  1.00  0.00           H
ATOM   3564  CB  ALA A 234      48.770  31.420  63.820  1.00  0.00           C
ATOM   3565  HB1 ALA A 234      47.660  31.550  63.890  1.00  0.00           H
ATOM   3566  HB2 ALA A 234      49.040  32.040  62.940  1.00  0.00           H
ATOM   3567  HB3 ALA A 234      49.340  31.820  64.680  1.00  0.00           H
ATOM   3568  C   ALA A 234      50.750  30.160  62.890  1.00  0.00           C
ATOM   3569  O   ALA A 234      51.020  30.160  61.680  1.00  0.00           O
ATOM   3570  N   MET A 235      51.720  30.240  63.770  1.00  0.00           N
ATOM   3571  HN  MET A 235      51.500  30.520  64.700  1.00  0.00           H
ATOM   3572  CA  MET A 235      53.170  30.220  63.420  1.00  0.00           C
ATOM   3573  HA  MET A 235      53.280  30.810  62.530  1.00  0.00           H
ATOM   3574  CB  MET A 235      53.890  30.910  64.680  1.00  0.00           C
ATOM   3575  HB1 MET A 235      54.980  30.850  64.420  1.00  0.00           H
ATOM   3576  HB2 MET A 235      53.950  30.240  65.560  1.00  0.00           H
ATOM   3577  CG  MET A 235      53.410  32.310  65.010  1.00  0.00           C
ATOM   3578  HG1 MET A 235      54.020  32.760  65.820  1.00  0.00           H
ATOM   3579  HG2 MET A 235      52.330  32.240  65.270  1.00  0.00           H
ATOM   3580  SD  MET A 235      53.440  33.510  63.600  1.00  0.00           S
ATOM   3581  CE  MET A 235      55.160  33.610  63.300  1.00  0.00           C
ATOM   3582  HE1 MET A 235      55.540  32.580  63.150  1.00  0.00           H
ATOM   3583  HE2 MET A 235      55.720  34.000  64.180  1.00  0.00           H
ATOM   3584  HE3 MET A 235      55.410  34.320  62.480  1.00  0.00           H
ATOM   3585  C   MET A 235      53.700  28.860  63.020  1.00  0.00           C
ATOM   3586  O   MET A 235      54.910  28.790  62.770  1.00  0.00           O
ATOM   3587  N   ALA A 236      52.940  27.780  63.040  1.00  0.00           N
ATOM   3588  HN  ALA A 236      52.080  27.910  63.530  1.00  0.00           H
ATOM   3589  CA  ALA A 236      53.340  26.640  62.240  1.00  0.00           C
ATOM   3590  HA  ALA A 236      54.360  26.670  61.910  1.00  0.00           H
ATOM   3591  CB  ALA A 236      53.050  25.460  63.040  1.00  0.00           C
ATOM   3592  HB1 ALA A 236      51.980  25.290  63.290  1.00  0.00           H
ATOM   3593  HB2 ALA A 236      53.640  25.630  63.970  1.00  0.00           H
ATOM   3594  HB3 ALA A 236      53.510  24.610  62.500  1.00  0.00           H
ATOM   3595  C   ALA A 236      52.580  26.540  60.980  1.00  0.00           C
ATOM   3596  O   ALA A 236      52.990  25.860  60.010  1.00  0.00           O
ATOM   3597  N   ASN A 237      51.350  27.130  60.870  1.00  0.00           N
ATOM   3598  HN  ASN A 237      50.930  27.640  61.620  1.00  0.00           H
ATOM   3599  CA  ASN A 237      50.470  26.870  59.600  1.00  0.00           C
ATOM   3600  HA  ASN A 237      50.880  26.030  59.070  1.00  0.00           H
ATOM   3601  CB  ASN A 237      48.940  26.590  59.870  1.00  0.00           C
ATOM   3602  HB1 ASN A 237      48.410  26.640  58.890  1.00  0.00           H
ATOM   3603  HB2 ASN A 237      48.650  27.380  60.580  1.00  0.00           H
ATOM   3604  CG  ASN A 237      48.880  25.190  60.510  1.00  0.00           C
ATOM   3605  OD1 ASN A 237      48.830  24.140  59.860  1.00  0.00           O
ATOM   3606  ND2 ASN A 237      49.100  25.090  61.870  1.00  0.00           N
ATOM   3607 1HD2 ASN A 237      49.210  24.190  62.290  1.00  0.00           H
ATOM   3608 2HD2 ASN A 237      49.110  25.920  62.420  1.00  0.00           H
ATOM   3609  C   ASN A 237      50.530  27.900  58.590  1.00  0.00           C
ATOM   3610  O   ASN A 237      50.150  27.690  57.450  1.00  0.00           O
ATOM   3611  N   GLY A 238      51.070  29.090  58.960  1.00  0.00           N
ATOM   3612  HN  GLY A 238      51.310  29.200  59.920  1.00  0.00           H
ATOM   3613  CA  GLY A 238      51.460  30.130  57.980  1.00  0.00           C
ATOM   3614  HA1 GLY A 238      51.550  29.710  56.980  1.00  0.00           H
ATOM   3615  HA2 GLY A 238      52.450  30.460  58.260  1.00  0.00           H
ATOM   3616  C   GLY A 238      50.470  31.240  58.020  1.00  0.00           C
ATOM   3617  O   GLY A 238      50.080  31.750  56.930  1.00  0.00           O
ATOM   3618  N   PHE A 239      50.000  31.660  59.240  1.00  0.00           N
ATOM   3619  HN  PHE A 239      50.410  31.320  60.090  1.00  0.00           H
ATOM   3620  CA  PHE A 239      48.980  32.670  59.430  1.00  0.00           C
ATOM   3621  HA  PHE A 239      48.700  33.070  58.470  1.00  0.00           H
ATOM   3622  CB  PHE A 239      47.730  32.060  60.110  1.00  0.00           C
ATOM   3623  HB1 PHE A 239      47.060  32.850  60.510  1.00  0.00           H
ATOM   3624  HB2 PHE A 239      48.020  31.360  60.910  1.00  0.00           H
ATOM   3625  CG  PHE A 239      46.950  31.310  59.100  1.00  0.00           C
ATOM   3626  CD1 PHE A 239      45.810  31.840  58.460  1.00  0.00           C
ATOM   3627  HD1 PHE A 239      45.300  32.780  58.610  1.00  0.00           H
ATOM   3628  CE1 PHE A 239      45.160  31.020  57.540  1.00  0.00           C
ATOM   3629  HE1 PHE A 239      44.220  31.340  57.100  1.00  0.00           H
ATOM   3630  CZ  PHE A 239      45.540  29.720  57.340  1.00  0.00           C
ATOM   3631  HZ  PHE A 239      44.930  29.010  56.790  1.00  0.00           H
ATOM   3632  CD2 PHE A 239      47.410  30.060  58.790  1.00  0.00           C
ATOM   3633  HD2 PHE A 239      48.290  29.550  59.170  1.00  0.00           H
ATOM   3634  CE2 PHE A 239      46.710  29.260  57.970  1.00  0.00           C
ATOM   3635  HE2 PHE A 239      47.080  28.260  57.770  1.00  0.00           H
ATOM   3636  C   PHE A 239      49.590  33.680  60.400  1.00  0.00           C
ATOM   3637  O   PHE A 239      50.360  33.370  61.340  1.00  0.00           O
ATOM   3638  N   SER A 240      49.270  34.950  60.260  1.00  0.00           N
ATOM   3639  HN  SER A 240      48.540  35.240  59.650  1.00  0.00           H
ATOM   3640  CA  SER A 240      49.730  35.910  61.190  1.00  0.00           C
ATOM   3641  HA  SER A 240      50.720  35.630  61.520  1.00  0.00           H
ATOM   3642  CB  SER A 240      49.750  37.330  60.680  1.00  0.00           C
ATOM   3643  HB1 SER A 240      48.820  37.630  60.160  1.00  0.00           H
ATOM   3644  HB2 SER A 240      50.480  37.420  59.840  1.00  0.00           H
ATOM   3645  OG  SER A 240      50.120  38.320  61.660  1.00  0.00           O
ATOM   3646  HG1 SER A 240      49.990  39.180  61.260  1.00  0.00           H
ATOM   3647  C   SER A 240      48.830  35.850  62.480  1.00  0.00           C
ATOM   3648  O   SER A 240      47.600  35.710  62.500  1.00  0.00           O
ATOM   3649  N   GLN A 241      49.520  35.990  63.620  1.00  0.00           N
ATOM   3650  HN  GLN A 241      50.500  35.890  63.450  1.00  0.00           H
ATOM   3651  CA  GLN A 241      48.920  36.000  64.940  1.00  0.00           C
ATOM   3652  HA  GLN A 241      48.600  35.000  65.170  1.00  0.00           H
ATOM   3653  CB  GLN A 241      50.010  36.350  66.020  1.00  0.00           C
ATOM   3654  HB1 GLN A 241      49.460  36.440  66.980  1.00  0.00           H
ATOM   3655  HB2 GLN A 241      50.340  37.390  65.810  1.00  0.00           H
ATOM   3656  CG  GLN A 241      51.230  35.340  66.150  1.00  0.00           C
ATOM   3657  HG1 GLN A 241      51.860  35.280  65.240  1.00  0.00           H
ATOM   3658  HG2 GLN A 241      50.610  34.420  66.260  1.00  0.00           H
ATOM   3659  CD  GLN A 241      52.040  35.340  67.490  1.00  0.00           C
ATOM   3660  OE1 GLN A 241      52.370  34.250  68.040  1.00  0.00           O
ATOM   3661  NE2 GLN A 241      52.240  36.520  68.060  1.00  0.00           N
ATOM   3662 1HE2 GLN A 241      52.470  36.550  69.030  1.00  0.00           H
ATOM   3663 2HE2 GLN A 241      51.960  37.350  67.590  1.00  0.00           H
ATOM   3664  C   GLN A 241      47.670  36.860  65.170  1.00  0.00           C
ATOM   3665  O   GLN A 241      47.460  37.880  64.460  1.00  0.00           O
ATOM   3666  N   VAL A 242      46.820  36.390  66.100  1.00  0.00           N
ATOM   3667  HN  VAL A 242      47.010  35.620  66.700  1.00  0.00           H
ATOM   3668  CA  VAL A 242      45.550  36.970  66.380  1.00  0.00           C
ATOM   3669  HA  VAL A 242      45.300  37.760  65.690  1.00  0.00           H
ATOM   3670  CB  VAL A 242      44.340  36.130  66.200  1.00  0.00           C
ATOM   3671  HB  VAL A 242      44.370  35.660  65.200  1.00  0.00           H
ATOM   3672  CG1 VAL A 242      44.310  34.970  67.350  1.00  0.00           C
ATOM   3673 1HG1 VAL A 242      45.380  34.710  67.480  1.00  0.00           H
ATOM   3674 2HG1 VAL A 242      43.720  34.090  67.010  1.00  0.00           H
ATOM   3675 3HG1 VAL A 242      43.890  35.440  68.260  1.00  0.00           H
ATOM   3676  CG2 VAL A 242      43.040  37.010  66.260  1.00  0.00           C
ATOM   3677 1HG2 VAL A 242      42.810  37.390  67.280  1.00  0.00           H
ATOM   3678 2HG2 VAL A 242      42.110  36.450  66.040  1.00  0.00           H
ATOM   3679 3HG2 VAL A 242      43.050  37.930  65.640  1.00  0.00           H
ATOM   3680  C   VAL A 242      45.640  37.720  67.660  1.00  0.00           C
ATOM   3681  O   VAL A 242      46.140  37.220  68.670  1.00  0.00           O
ATOM   3682  N   LYS A 243      45.210  39.010  67.690  1.00  0.00           N
ATOM   3683  HN  LYS A 243      44.880  39.370  66.820  1.00  0.00           H
ATOM   3684  CA  LYS A 243      45.240  39.870  68.920  1.00  0.00           C
ATOM   3685  HA  LYS A 243      45.120  39.210  69.770  1.00  0.00           H
ATOM   3686  CB  LYS A 243      46.680  40.500  69.100  1.00  0.00           C
ATOM   3687  HB1 LYS A 243      47.360  39.650  69.330  1.00  0.00           H
ATOM   3688  HB2 LYS A 243      46.750  41.150  69.990  1.00  0.00           H
ATOM   3689  CG  LYS A 243      47.020  41.420  67.930  1.00  0.00           C
ATOM   3690  HG1 LYS A 243      46.240  42.200  67.830  1.00  0.00           H
ATOM   3691  HG2 LYS A 243      47.080  40.850  66.980  1.00  0.00           H
ATOM   3692  CD  LYS A 243      48.430  42.060  67.960  1.00  0.00           C
ATOM   3693  HD1 LYS A 243      49.180  41.270  67.740  1.00  0.00           H
ATOM   3694  HD2 LYS A 243      48.660  42.420  68.980  1.00  0.00           H
ATOM   3695  CE  LYS A 243      48.440  43.340  67.160  1.00  0.00           C
ATOM   3696  HE1 LYS A 243      47.770  44.010  67.740  1.00  0.00           H
ATOM   3697  HE2 LYS A 243      47.950  43.380  66.170  1.00  0.00           H
ATOM   3698  NZ  LYS A 243      49.780  43.950  67.090  1.00  0.00           N
ATOM   3699  HZ1 LYS A 243      50.330  43.710  67.940  1.00  0.00           H
ATOM   3700  HZ2 LYS A 243      49.770  44.990  67.080  1.00  0.00           H
ATOM   3701  HZ3 LYS A 243      50.370  43.570  66.330  1.00  0.00           H
ATOM   3702  C   LYS A 243      44.090  40.820  69.060  1.00  0.00           C
ATOM   3703  O   LYS A 243      43.730  41.560  68.160  1.00  0.00           O
ATOM   3704  N   ALA A 244      43.340  40.800  70.210  1.00  0.00           N
ATOM   3705  HN  ALA A 244      43.570  40.260  71.020  1.00  0.00           H
ATOM   3706  CA  ALA A 244      42.080  41.500  70.310  1.00  0.00           C
ATOM   3707  HA  ALA A 244      41.500  41.050  69.520  1.00  0.00           H
ATOM   3708  CB  ALA A 244      41.410  41.070  71.660  1.00  0.00           C
ATOM   3709  HB1 ALA A 244      42.200  41.020  72.450  1.00  0.00           H
ATOM   3710  HB2 ALA A 244      41.070  40.020  71.600  1.00  0.00           H
ATOM   3711  HB3 ALA A 244      40.520  41.660  71.960  1.00  0.00           H
ATOM   3712  C   ALA A 244      42.030  42.950  70.220  1.00  0.00           C
ATOM   3713  O   ALA A 244      42.950  43.620  70.670  1.00  0.00           O
ATOM   3714  N   ASP A 245      40.950  43.540  69.650  1.00  0.00           N
ATOM   3715  HN  ASP A 245      40.300  42.840  69.370  1.00  0.00           H
ATOM   3716  CA  ASP A 245      40.710  44.900  69.530  1.00  0.00           C
ATOM   3717  HA  ASP A 245      41.330  45.410  70.250  1.00  0.00           H
ATOM   3718  CB  ASP A 245      41.180  45.290  68.130  1.00  0.00           C
ATOM   3719  HB1 ASP A 245      40.390  45.050  67.370  1.00  0.00           H
ATOM   3720  HB2 ASP A 245      42.080  44.700  67.850  1.00  0.00           H
ATOM   3721  CG  ASP A 245      41.460  46.720  67.890  1.00  0.00           C
ATOM   3722  OD1 ASP A 245      41.910  47.050  66.820  1.00  0.00           O
ATOM   3723  OD2 ASP A 245      41.150  47.500  68.800  1.00  0.00           O
ATOM   3724  C   ASP A 245      39.310  45.300  69.910  1.00  0.00           C
ATOM   3725  O   ASP A 245      38.370  44.590  69.810  1.00  0.00           O
ATOM   3726  N   LEU A 246      39.140  46.500  70.370  1.00  0.00           N
ATOM   3727  HN  LEU A 246      39.960  47.060  70.440  1.00  0.00           H
ATOM   3728  CA  LEU A 246      37.840  47.000  70.730  1.00  0.00           C
ATOM   3729  HA  LEU A 246      37.520  46.310  71.490  1.00  0.00           H
ATOM   3730  CB  LEU A 246      37.980  48.300  71.450  1.00  0.00           C
ATOM   3731  HB1 LEU A 246      36.940  48.560  71.740  1.00  0.00           H
ATOM   3732  HB2 LEU A 246      38.400  49.110  70.820  1.00  0.00           H
ATOM   3733  CG  LEU A 246      38.660  48.350  72.820  1.00  0.00           C
ATOM   3734  HG  LEU A 246      39.750  48.170  72.660  1.00  0.00           H
ATOM   3735  CD1 LEU A 246      38.610  49.760  73.420  1.00  0.00           C
ATOM   3736 1HD1 LEU A 246      37.660  50.050  73.930  1.00  0.00           H
ATOM   3737 2HD1 LEU A 246      38.820  50.580  72.700  1.00  0.00           H
ATOM   3738 3HD1 LEU A 246      39.450  49.740  74.150  1.00  0.00           H
ATOM   3739  CD2 LEU A 246      38.060  47.230  73.840  1.00  0.00           C
ATOM   3740 1HD2 LEU A 246      36.960  47.300  73.970  1.00  0.00           H
ATOM   3741 2HD2 LEU A 246      38.590  47.150  74.810  1.00  0.00           H
ATOM   3742 3HD2 LEU A 246      38.210  46.250  73.340  1.00  0.00           H
ATOM   3743  C   LEU A 246      36.880  47.130  69.540  1.00  0.00           C
ATOM   3744  O   LEU A 246      35.680  46.850  69.720  1.00  0.00           O
ATOM   3745  N   VAL A 247      37.260  47.670  68.350  1.00  0.00           N
ATOM   3746  HN  VAL A 247      38.120  48.160  68.280  1.00  0.00           H
ATOM   3747  CA  VAL A 247      36.370  47.630  67.170  1.00  0.00           C
ATOM   3748  HA  VAL A 247      35.440  48.110  67.440  1.00  0.00           H
ATOM   3749  CB  VAL A 247      37.030  48.460  66.030  1.00  0.00           C
ATOM   3750  HB  VAL A 247      37.170  49.500  66.400  1.00  0.00           H
ATOM   3751  CG1 VAL A 247      38.430  47.790  65.580  1.00  0.00           C
ATOM   3752 1HG1 VAL A 247      39.000  47.340  66.420  1.00  0.00           H
ATOM   3753 2HG1 VAL A 247      38.970  48.640  65.130  1.00  0.00           H
ATOM   3754 3HG1 VAL A 247      38.240  46.990  64.840  1.00  0.00           H
ATOM   3755  CG2 VAL A 247      36.020  48.660  64.860  1.00  0.00           C
ATOM   3756 1HG2 VAL A 247      35.720  47.680  64.430  1.00  0.00           H
ATOM   3757 2HG2 VAL A 247      36.420  49.260  64.010  1.00  0.00           H
ATOM   3758 3HG2 VAL A 247      35.140  49.240  65.220  1.00  0.00           H
ATOM   3759  C   VAL A 247      35.990  46.160  66.700  1.00  0.00           C
ATOM   3760  O   VAL A 247      34.780  45.860  66.410  1.00  0.00           O
ATOM   3761  N   LEU A 248      36.940  45.230  66.750  1.00  0.00           N
ATOM   3762  HN  LEU A 248      37.880  45.510  66.920  1.00  0.00           H
ATOM   3763  CA  LEU A 248      36.710  43.830  66.660  1.00  0.00           C
ATOM   3764  HA  LEU A 248      36.270  43.630  65.700  1.00  0.00           H
ATOM   3765  CB  LEU A 248      37.960  42.980  66.620  1.00  0.00           C
ATOM   3766  HB1 LEU A 248      37.910  41.940  67.030  1.00  0.00           H
ATOM   3767  HB2 LEU A 248      38.650  43.330  67.420  1.00  0.00           H
ATOM   3768  CG  LEU A 248      38.710  42.920  65.310  1.00  0.00           C
ATOM   3769  HG  LEU A 248      38.900  43.970  64.990  1.00  0.00           H
ATOM   3770  CD1 LEU A 248      40.020  42.170  65.360  1.00  0.00           C
ATOM   3771 1HD1 LEU A 248      40.660  42.530  66.190  1.00  0.00           H
ATOM   3772 2HD1 LEU A 248      40.670  42.380  64.490  1.00  0.00           H
ATOM   3773 3HD1 LEU A 248      39.780  41.120  65.650  1.00  0.00           H
ATOM   3774  CD2 LEU A 248      37.790  42.160  64.290  1.00  0.00           C
ATOM   3775 1HD2 LEU A 248      37.940  42.570  63.270  1.00  0.00           H
ATOM   3776 2HD2 LEU A 248      36.700  42.320  64.410  1.00  0.00           H
ATOM   3777 3HD2 LEU A 248      38.000  41.060  64.300  1.00  0.00           H
ATOM   3778  C   LEU A 248      35.690  43.290  67.670  1.00  0.00           C
ATOM   3779  O   LEU A 248      34.810  42.520  67.210  1.00  0.00           O
ATOM   3780  N   ASP A 249      35.780  43.520  68.970  1.00  0.00           N
ATOM   3781  HN  ASP A 249      36.570  44.010  69.340  1.00  0.00           H
ATOM   3782  CA  ASP A 249      34.690  43.220  69.880  1.00  0.00           C
ATOM   3783  HA  ASP A 249      34.560  42.160  69.710  1.00  0.00           H
ATOM   3784  CB  ASP A 249      35.090  43.770  71.280  1.00  0.00           C
ATOM   3785  HB1 ASP A 249      34.270  43.850  72.030  1.00  0.00           H
ATOM   3786  HB2 ASP A 249      35.560  44.780  71.330  1.00  0.00           H
ATOM   3787  CG  ASP A 249      36.110  42.800  71.890  1.00  0.00           C
ATOM   3788  OD1 ASP A 249      36.790  41.980  71.260  1.00  0.00           O
ATOM   3789  OD2 ASP A 249      36.370  43.000  73.120  1.00  0.00           O
ATOM   3790  C   ASP A 249      33.330  43.910  69.560  1.00  0.00           C
ATOM   3791  O   ASP A 249      32.230  43.310  69.760  1.00  0.00           O
ATOM   3792  N   ALA A 250      33.340  45.180  69.070  1.00  0.00           N
ATOM   3793  HN  ALA A 250      34.220  45.640  69.090  1.00  0.00           H
ATOM   3794  CA  ALA A 250      32.160  45.960  68.660  1.00  0.00           C
ATOM   3795  HA  ALA A 250      31.440  45.910  69.460  1.00  0.00           H
ATOM   3796  CB  ALA A 250      32.460  47.470  68.350  1.00  0.00           C
ATOM   3797  HB1 ALA A 250      31.560  48.060  68.060  1.00  0.00           H
ATOM   3798  HB2 ALA A 250      33.230  47.480  67.550  1.00  0.00           H
ATOM   3799  HB3 ALA A 250      32.930  47.940  69.230  1.00  0.00           H
ATOM   3800  C   ALA A 250      31.390  45.180  67.530  1.00  0.00           C
ATOM   3801  O   ALA A 250      30.170  45.130  67.480  1.00  0.00           O
ATOM   3802  N   LEU A 251      32.130  44.620  66.530  1.00  0.00           N
ATOM   3803  HN  LEU A 251      33.110  44.680  66.680  1.00  0.00           H
ATOM   3804  CA  LEU A 251      31.590  43.800  65.510  1.00  0.00           C
ATOM   3805  HA  LEU A 251      30.760  44.350  65.090  1.00  0.00           H
ATOM   3806  CB  LEU A 251      32.440  43.420  64.360  1.00  0.00           C
ATOM   3807  HB1 LEU A 251      31.800  42.820  63.680  1.00  0.00           H
ATOM   3808  HB2 LEU A 251      33.230  42.700  64.670  1.00  0.00           H
ATOM   3809  CG  LEU A 251      33.130  44.600  63.590  1.00  0.00           C
ATOM   3810  HG  LEU A 251      33.770  45.140  64.330  1.00  0.00           H
ATOM   3811  CD1 LEU A 251      33.930  44.140  62.400  1.00  0.00           C
ATOM   3812 1HD1 LEU A 251      34.640  44.900  62.010  1.00  0.00           H
ATOM   3813 2HD1 LEU A 251      33.350  43.770  61.530  1.00  0.00           H
ATOM   3814 3HD1 LEU A 251      34.650  43.350  62.710  1.00  0.00           H
ATOM   3815  CD2 LEU A 251      32.090  45.620  63.140  1.00  0.00           C
ATOM   3816 1HD2 LEU A 251      32.420  46.470  62.500  1.00  0.00           H
ATOM   3817 2HD2 LEU A 251      31.700  45.960  64.120  1.00  0.00           H
ATOM   3818 3HD2 LEU A 251      31.270  45.140  62.560  1.00  0.00           H
ATOM   3819  C   LEU A 251      30.970  42.460  66.060  1.00  0.00           C
ATOM   3820  O   LEU A 251      29.940  42.000  65.610  1.00  0.00           O
ATOM   3821  N   ALA A 252      31.600  41.810  67.070  1.00  0.00           N
ATOM   3822  HN  ALA A 252      32.490  42.220  67.250  1.00  0.00           H
ATOM   3823  CA  ALA A 252      31.090  40.600  67.840  1.00  0.00           C
ATOM   3824  HA  ALA A 252      30.860  39.870  67.080  1.00  0.00           H
ATOM   3825  CB  ALA A 252      32.170  40.140  68.790  1.00  0.00           C
ATOM   3826  HB1 ALA A 252      31.980  39.070  69.010  1.00  0.00           H
ATOM   3827  HB2 ALA A 252      32.280  40.750  69.720  1.00  0.00           H
ATOM   3828  HB3 ALA A 252      33.140  40.230  68.250  1.00  0.00           H
ATOM   3829  C   ALA A 252      29.790  40.930  68.540  1.00  0.00           C
ATOM   3830  O   ALA A 252      28.800  40.190  68.520  1.00  0.00           O
ATOM   3831  N   SER A 253      29.760  42.100  69.130  1.00  0.00           N
ATOM   3832  HN  SER A 253      30.550  42.710  69.130  1.00  0.00           H
ATOM   3833  CA  SER A 253      28.530  42.660  69.640  1.00  0.00           C
ATOM   3834  HA  SER A 253      28.190  41.950  70.370  1.00  0.00           H
ATOM   3835  CB  SER A 253      28.730  43.920  70.460  1.00  0.00           C
ATOM   3836  HB1 SER A 253      27.850  44.250  71.060  1.00  0.00           H
ATOM   3837  HB2 SER A 253      29.010  44.810  69.860  1.00  0.00           H
ATOM   3838  OG  SER A 253      29.670  43.700  71.530  1.00  0.00           O
ATOM   3839  HG1 SER A 253      29.380  42.880  71.930  1.00  0.00           H
ATOM   3840  C   SER A 253      27.400  42.990  68.660  1.00  0.00           C
ATOM   3841  O   SER A 253      26.240  42.640  68.790  1.00  0.00           O
ATOM   3842  N   MET A 254      27.770  43.610  67.540  1.00  0.00           N
ATOM   3843  HN  MET A 254      28.700  43.890  67.320  1.00  0.00           H
ATOM   3844  CA  MET A 254      26.850  43.770  66.380  1.00  0.00           C
ATOM   3845  HA  MET A 254      25.930  44.210  66.740  1.00  0.00           H
ATOM   3846  CB  MET A 254      27.320  44.750  65.310  1.00  0.00           C
ATOM   3847  HB1 MET A 254      26.730  44.720  64.370  1.00  0.00           H
ATOM   3848  HB2 MET A 254      28.320  44.340  65.040  1.00  0.00           H
ATOM   3849  CG  MET A 254      27.560  46.190  65.810  1.00  0.00           C
ATOM   3850  HG1 MET A 254      27.920  46.170  66.860  1.00  0.00           H
ATOM   3851  HG2 MET A 254      26.580  46.710  65.930  1.00  0.00           H
ATOM   3852  SD  MET A 254      28.640  47.260  64.840  1.00  0.00           S
ATOM   3853  CE  MET A 254      28.120  48.770  65.520  1.00  0.00           C
ATOM   3854  HE1 MET A 254      27.260  49.170  64.940  1.00  0.00           H
ATOM   3855  HE2 MET A 254      28.850  49.600  65.430  1.00  0.00           H
ATOM   3856  HE3 MET A 254      27.860  48.680  66.590  1.00  0.00           H
ATOM   3857  C   MET A 254      26.340  42.500  65.640  1.00  0.00           C
ATOM   3858  O   MET A 254      25.210  42.550  65.140  1.00  0.00           O
ATOM   3859  N   THR A 255      27.090  41.430  65.490  1.00  0.00           N
ATOM   3860  HN  THR A 255      27.940  41.260  65.980  1.00  0.00           H
ATOM   3861  CA  THR A 255      26.560  40.320  64.720  1.00  0.00           C
ATOM   3862  HA  THR A 255      25.720  40.500  64.070  1.00  0.00           H
ATOM   3863  CB  THR A 255      27.730  39.730  63.880  1.00  0.00           C
ATOM   3864  HB  THR A 255      27.600  38.720  63.420  1.00  0.00           H
ATOM   3865  OG1 THR A 255      28.950  39.680  64.640  1.00  0.00           O
ATOM   3866  HG1 THR A 255      29.280  40.560  64.840  1.00  0.00           H
ATOM   3867  CG2 THR A 255      27.970  40.600  62.690  1.00  0.00           C
ATOM   3868 1HG2 THR A 255      27.090  40.840  62.050  1.00  0.00           H
ATOM   3869 2HG2 THR A 255      28.710  40.260  61.940  1.00  0.00           H
ATOM   3870 3HG2 THR A 255      28.390  41.580  62.990  1.00  0.00           H
ATOM   3871  C   THR A 255      26.070  39.200  65.650  1.00  0.00           C
ATOM   3872  O   THR A 255      25.220  38.340  65.320  1.00  0.00           O
ATOM   3873  N   GLY A 256      26.590  39.150  66.940  1.00  0.00           N
ATOM   3874  HN  GLY A 256      27.140  39.900  67.300  1.00  0.00           H
ATOM   3875  CA  GLY A 256      26.240  38.140  67.950  1.00  0.00           C
ATOM   3876  HA1 GLY A 256      25.240  37.780  67.750  1.00  0.00           H
ATOM   3877  HA2 GLY A 256      26.420  38.490  68.950  1.00  0.00           H
ATOM   3878  C   GLY A 256      27.140  36.900  67.820  1.00  0.00           C
ATOM   3879  O   GLY A 256      26.740  35.840  68.270  1.00  0.00           O
ATOM   3880  N   VAL A 257      28.350  37.030  67.260  1.00  0.00           N
ATOM   3881  HN  VAL A 257      28.480  37.870  66.720  1.00  0.00           H
ATOM   3882  CA  VAL A 257      29.250  36.020  66.870  1.00  0.00           C
ATOM   3883  HA  VAL A 257      28.910  35.120  67.360  1.00  0.00           H
ATOM   3884  CB  VAL A 257      29.260  35.740  65.370  1.00  0.00           C
ATOM   3885  HB  VAL A 257      29.500  36.630  64.750  1.00  0.00           H
ATOM   3886  CG1 VAL A 257      30.300  34.650  65.110  1.00  0.00           C
ATOM   3887 1HG1 VAL A 257      30.300  34.320  64.050  1.00  0.00           H
ATOM   3888 2HG1 VAL A 257      30.100  33.840  65.840  1.00  0.00           H
ATOM   3889 3HG1 VAL A 257      31.280  35.150  65.230  1.00  0.00           H
ATOM   3890  CG2 VAL A 257      27.850  35.330  65.000  1.00  0.00           C
ATOM   3891 1HG2 VAL A 257      27.050  36.100  64.990  1.00  0.00           H
ATOM   3892 2HG2 VAL A 257      27.480  34.470  65.610  1.00  0.00           H
ATOM   3893 3HG2 VAL A 257      27.880  34.770  64.040  1.00  0.00           H
ATOM   3894  C   VAL A 257      30.550  36.190  67.570  1.00  0.00           C
ATOM   3895  O   VAL A 257      31.080  37.260  67.460  1.00  0.00           O
ATOM   3896  N   SER A 258      30.980  35.190  68.400  1.00  0.00           N
ATOM   3897  HN  SER A 258      30.660  34.250  68.450  1.00  0.00           H
ATOM   3898  CA  SER A 258      32.260  35.160  69.080  1.00  0.00           C
ATOM   3899  HA  SER A 258      32.300  36.070  69.660  1.00  0.00           H
ATOM   3900  CB  SER A 258      32.350  34.100  70.130  1.00  0.00           C
ATOM   3901  HB1 SER A 258      31.490  33.950  70.820  1.00  0.00           H
ATOM   3902  HB2 SER A 258      33.200  34.250  70.830  1.00  0.00           H
ATOM   3903  OG  SER A 258      32.370  32.760  69.550  1.00  0.00           O
ATOM   3904  HG1 SER A 258      31.450  32.510  69.440  1.00  0.00           H
ATOM   3905  C   SER A 258      33.510  35.240  68.180  1.00  0.00           C
ATOM   3906  O   SER A 258      33.460  34.750  67.020  1.00  0.00           O
ATOM   3907  N   ILE A 259      34.560  35.870  68.710  1.00  0.00           N
ATOM   3908  HN  ILE A 259      34.400  36.510  69.460  1.00  0.00           H
ATOM   3909  CA  ILE A 259      35.950  35.850  68.100  1.00  0.00           C
ATOM   3910  HA  ILE A 259      35.920  36.290  67.120  1.00  0.00           H
ATOM   3911  CB  ILE A 259      36.990  36.850  68.690  1.00  0.00           C
ATOM   3912  HB  ILE A 259      36.530  37.860  68.770  1.00  0.00           H
ATOM   3913  CG2 ILE A 259      37.190  36.490  70.220  1.00  0.00           C
ATOM   3914 1HG2 ILE A 259      37.890  37.270  70.580  1.00  0.00           H
ATOM   3915 2HG2 ILE A 259      37.710  35.510  70.300  1.00  0.00           H
ATOM   3916 3HG2 ILE A 259      36.180  36.510  70.690  1.00  0.00           H
ATOM   3917  CG1 ILE A 259      38.390  36.930  68.010  1.00  0.00           C
ATOM   3918 1HG1 ILE A 259      38.770  35.900  67.840  1.00  0.00           H
ATOM   3919 2HG1 ILE A 259      39.050  37.560  68.640  1.00  0.00           H
ATOM   3920  CD  ILE A 259      38.250  37.540  66.610  1.00  0.00           C
ATOM   3921  HD1 ILE A 259      37.890  38.590  66.640  1.00  0.00           H
ATOM   3922  HD2 ILE A 259      37.430  37.000  66.100  1.00  0.00           H
ATOM   3923  HD3 ILE A 259      39.140  37.630  65.960  1.00  0.00           H
ATOM   3924  C   ILE A 259      36.530  34.480  68.030  1.00  0.00           C
ATOM   3925  O   ILE A 259      36.950  34.010  66.990  1.00  0.00           O
ATOM   3926  N   GLU A 260      36.380  33.760  69.140  1.00  0.00           N
ATOM   3927  HN  GLU A 260      36.020  34.280  69.910  1.00  0.00           H
ATOM   3928  CA  GLU A 260      36.590  32.330  69.220  1.00  0.00           C
ATOM   3929  HA  GLU A 260      37.660  32.260  69.040  1.00  0.00           H
ATOM   3930  CB  GLU A 260      36.320  31.790  70.620  1.00  0.00           C
ATOM   3931  HB1 GLU A 260      36.580  30.710  70.660  1.00  0.00           H
ATOM   3932  HB2 GLU A 260      35.240  31.920  70.830  1.00  0.00           H
ATOM   3933  CG  GLU A 260      37.360  32.420  71.620  1.00  0.00           C
ATOM   3934  HG1 GLU A 260      37.200  33.510  71.690  1.00  0.00           H
ATOM   3935  HG2 GLU A 260      38.400  32.370  71.210  1.00  0.00           H
ATOM   3936  CD  GLU A 260      37.410  32.010  73.090  1.00  0.00           C
ATOM   3937  OE1 GLU A 260      36.490  31.310  73.650  1.00  0.00           O
ATOM   3938  OE2 GLU A 260      38.460  32.310  73.690  1.00  0.00           O
ATOM   3939  C   GLU A 260      36.140  31.430  68.170  1.00  0.00           C
ATOM   3940  O   GLU A 260      36.770  30.620  67.550  1.00  0.00           O
ATOM   3941  N   THR A 261      34.780  31.450  67.910  1.00  0.00           N
ATOM   3942  HN  THR A 261      34.240  32.120  68.410  1.00  0.00           H
ATOM   3943  CA  THR A 261      34.090  30.560  66.960  1.00  0.00           C
ATOM   3944  HA  THR A 261      34.370  29.550  67.230  1.00  0.00           H
ATOM   3945  CB  THR A 261      32.530  30.590  67.060  1.00  0.00           C
ATOM   3946  HB  THR A 261      32.340  30.720  68.140  1.00  0.00           H
ATOM   3947  OG1 THR A 261      31.940  29.390  66.520  1.00  0.00           O
ATOM   3948  HG1 THR A 261      32.020  28.720  67.200  1.00  0.00           H
ATOM   3949  CG2 THR A 261      32.050  31.850  66.370  1.00  0.00           C
ATOM   3950 1HG2 THR A 261      32.290  31.910  65.290  1.00  0.00           H
ATOM   3951 2HG2 THR A 261      32.400  32.730  66.960  1.00  0.00           H
ATOM   3952 3HG2 THR A 261      30.950  31.980  66.440  1.00  0.00           H
ATOM   3953  C   THR A 261      34.600  30.880  65.520  1.00  0.00           C
ATOM   3954  O   THR A 261      34.730  30.000  64.710  1.00  0.00           O
ATOM   3955  N   LEU A 262      34.940  32.170  65.260  1.00  0.00           N
ATOM   3956  HN  LEU A 262      34.710  32.890  65.910  1.00  0.00           H
ATOM   3957  CA  LEU A 262      35.410  32.460  63.930  1.00  0.00           C
ATOM   3958  HA  LEU A 262      34.880  31.740  63.330  1.00  0.00           H
ATOM   3959  CB  LEU A 262      35.190  33.880  63.510  1.00  0.00           C
ATOM   3960  HB1 LEU A 262      35.430  34.140  62.460  1.00  0.00           H
ATOM   3961  HB2 LEU A 262      35.770  34.580  64.140  1.00  0.00           H
ATOM   3962  CG  LEU A 262      33.710  34.350  63.590  1.00  0.00           C
ATOM   3963  HG  LEU A 262      33.440  34.280  64.670  1.00  0.00           H
ATOM   3964  CD1 LEU A 262      33.480  35.840  63.200  1.00  0.00           C
ATOM   3965 1HD1 LEU A 262      32.410  36.100  63.110  1.00  0.00           H
ATOM   3966 2HD1 LEU A 262      33.740  36.060  62.140  1.00  0.00           H
ATOM   3967 3HD1 LEU A 262      34.030  36.630  63.760  1.00  0.00           H
ATOM   3968  CD2 LEU A 262      32.840  33.380  62.700  1.00  0.00           C
ATOM   3969 1HD2 LEU A 262      32.530  32.400  63.130  1.00  0.00           H
ATOM   3970 2HD2 LEU A 262      33.410  33.200  61.760  1.00  0.00           H
ATOM   3971 3HD2 LEU A 262      31.930  33.920  62.360  1.00  0.00           H
ATOM   3972  C   LEU A 262      36.780  31.980  63.630  1.00  0.00           C
ATOM   3973  O   LEU A 262      36.980  31.420  62.560  1.00  0.00           O
ATOM   3974  N   LEU A 263      37.640  32.120  64.660  1.00  0.00           N
ATOM   3975  HN  LEU A 263      37.500  32.690  65.470  1.00  0.00           H
ATOM   3976  CA  LEU A 263      39.020  31.520  64.630  1.00  0.00           C
ATOM   3977  HA  LEU A 263      39.560  31.870  63.760  1.00  0.00           H
ATOM   3978  CB  LEU A 263      39.760  31.920  66.010  1.00  0.00           C
ATOM   3979  HB1 LEU A 263      40.680  31.310  66.020  1.00  0.00           H
ATOM   3980  HB2 LEU A 263      39.210  31.610  66.920  1.00  0.00           H
ATOM   3981  CG  LEU A 263      40.210  33.330  66.120  1.00  0.00           C
ATOM   3982  HG  LEU A 263      39.310  33.950  65.920  1.00  0.00           H
ATOM   3983  CD1 LEU A 263      40.620  33.590  67.570  1.00  0.00           C
ATOM   3984 1HD1 LEU A 263      41.010  34.620  67.750  1.00  0.00           H
ATOM   3985 2HD1 LEU A 263      41.440  32.880  67.810  1.00  0.00           H
ATOM   3986 3HD1 LEU A 263      39.750  33.300  68.190  1.00  0.00           H
ATOM   3987  CD2 LEU A 263      41.370  33.650  65.070  1.00  0.00           C
ATOM   3988 1HD2 LEU A 263      41.980  34.520  65.370  1.00  0.00           H
ATOM   3989 2HD2 LEU A 263      41.080  33.620  64.000  1.00  0.00           H
ATOM   3990 3HD2 LEU A 263      42.190  32.900  65.140  1.00  0.00           H
ATOM   3991  C   LEU A 263      39.070  30.050  64.490  1.00  0.00           C
ATOM   3992  O   LEU A 263      39.820  29.500  63.670  1.00  0.00           O
ATOM   3993  N   ALA A 264      38.120  29.370  65.180  1.00  0.00           N
ATOM   3994  HN  ALA A 264      37.680  29.800  65.970  1.00  0.00           H
ATOM   3995  CA  ALA A 264      37.910  27.980  65.030  1.00  0.00           C
ATOM   3996  HA  ALA A 264      38.880  27.520  65.140  1.00  0.00           H
ATOM   3997  CB  ALA A 264      36.960  27.410  66.120  1.00  0.00           C
ATOM   3998  HB1 ALA A 264      36.080  28.080  66.130  1.00  0.00           H
ATOM   3999  HB2 ALA A 264      37.310  27.310  67.170  1.00  0.00           H
ATOM   4000  HB3 ALA A 264      36.530  26.420  65.890  1.00  0.00           H
ATOM   4001  C   ALA A 264      37.430  27.530  63.650  1.00  0.00           C
ATOM   4002  O   ALA A 264      37.870  26.470  63.120  1.00  0.00           O
ATOM   4003  N   ALA A 265      36.570  28.410  63.040  1.00  0.00           N
ATOM   4004  HN  ALA A 265      36.250  29.290  63.380  1.00  0.00           H
ATOM   4005  CA  ALA A 265      36.200  28.220  61.650  1.00  0.00           C
ATOM   4006  HA  ALA A 265      35.900  27.190  61.540  1.00  0.00           H
ATOM   4007  CB  ALA A 265      34.950  29.070  61.120  1.00  0.00           C
ATOM   4008  HB1 ALA A 265      35.060  30.170  61.010  1.00  0.00           H
ATOM   4009  HB2 ALA A 265      34.100  28.890  61.800  1.00  0.00           H
ATOM   4010  HB3 ALA A 265      34.710  28.790  60.070  1.00  0.00           H
ATOM   4011  C   ALA A 265      37.300  28.390  60.610  1.00  0.00           C
ATOM   4012  O   ALA A 265      37.350  27.770  59.560  1.00  0.00           O
ATOM   4013  N   ILE A 266      38.210  29.310  60.920  1.00  0.00           N
ATOM   4014  HN  ILE A 266      38.020  29.960  61.650  1.00  0.00           H
ATOM   4015  CA  ILE A 266      39.390  29.520  60.110  1.00  0.00           C
ATOM   4016  HA  ILE A 266      39.070  29.730  59.100  1.00  0.00           H
ATOM   4017  CB  ILE A 266      40.090  30.850  60.540  1.00  0.00           C
ATOM   4018  HB  ILE A 266      40.090  30.880  61.650  1.00  0.00           H
ATOM   4019  CG2 ILE A 266      41.530  30.930  59.970  1.00  0.00           C
ATOM   4020 1HG2 ILE A 266      41.990  31.880  60.320  1.00  0.00           H
ATOM   4021 2HG2 ILE A 266      41.490  31.070  58.860  1.00  0.00           H
ATOM   4022 3HG2 ILE A 266      42.360  30.250  60.270  1.00  0.00           H
ATOM   4023  CG1 ILE A 266      39.180  32.000  60.090  1.00  0.00           C
ATOM   4024 1HG1 ILE A 266      38.160  31.870  60.520  1.00  0.00           H
ATOM   4025 2HG1 ILE A 266      39.110  31.980  58.980  1.00  0.00           H
ATOM   4026  CD  ILE A 266      39.680  33.370  60.640  1.00  0.00           C
ATOM   4027  HD1 ILE A 266      38.870  34.100  60.470  1.00  0.00           H
ATOM   4028  HD2 ILE A 266      40.600  33.830  60.220  1.00  0.00           H
ATOM   4029  HD3 ILE A 266      40.010  33.240  61.700  1.00  0.00           H
ATOM   4030  C   ILE A 266      40.290  28.260  59.880  1.00  0.00           C
ATOM   4031  O   ILE A 266      40.750  27.970  58.830  1.00  0.00           O
ATOM   4032  N   LYS A 267      40.500  27.560  61.030  1.00  0.00           N
ATOM   4033  HN  LYS A 267      40.110  27.860  61.900  1.00  0.00           H
ATOM   4034  CA  LYS A 267      41.280  26.350  61.010  1.00  0.00           C
ATOM   4035  HA  LYS A 267      42.250  26.470  60.560  1.00  0.00           H
ATOM   4036  CB  LYS A 267      41.270  25.760  62.430  1.00  0.00           C
ATOM   4037  HB1 LYS A 267      41.740  24.760  62.480  1.00  0.00           H
ATOM   4038  HB2 LYS A 267      40.240  25.480  62.730  1.00  0.00           H
ATOM   4039  CG  LYS A 267      41.870  26.570  63.630  1.00  0.00           C
ATOM   4040  HG1 LYS A 267      41.510  27.600  63.450  1.00  0.00           H
ATOM   4041  HG2 LYS A 267      42.970  26.580  63.440  1.00  0.00           H
ATOM   4042  CD  LYS A 267      41.590  26.090  65.020  1.00  0.00           C
ATOM   4043  HD1 LYS A 267      40.500  25.970  65.160  1.00  0.00           H
ATOM   4044  HD2 LYS A 267      41.910  26.890  65.710  1.00  0.00           H
ATOM   4045  CE  LYS A 267      42.430  24.830  65.380  1.00  0.00           C
ATOM   4046  HE1 LYS A 267      43.520  24.910  65.200  1.00  0.00           H
ATOM   4047  HE2 LYS A 267      42.280  23.940  64.730  1.00  0.00           H
ATOM   4048  NZ  LYS A 267      42.240  24.430  66.750  1.00  0.00           N
ATOM   4049  HZ1 LYS A 267      42.520  23.440  66.890  1.00  0.00           H
ATOM   4050  HZ2 LYS A 267      41.250  24.560  67.020  1.00  0.00           H
ATOM   4051  HZ3 LYS A 267      42.910  24.980  67.330  1.00  0.00           H
ATOM   4052  C   LYS A 267      40.640  25.260  60.170  1.00  0.00           C
ATOM   4053  O   LYS A 267      41.230  24.610  59.330  1.00  0.00           O
ATOM   4054  N   ARG A 268      39.320  25.110  60.340  1.00  0.00           N
ATOM   4055  HN  ARG A 268      38.870  25.500  61.130  1.00  0.00           H
ATOM   4056  CA  ARG A 268      38.530  24.300  59.410  1.00  0.00           C
ATOM   4057  HA  ARG A 268      38.900  23.290  59.470  1.00  0.00           H
ATOM   4058  CB  ARG A 268      37.100  24.340  59.880  1.00  0.00           C
ATOM   4059  HB1 ARG A 268      36.450  23.940  59.080  1.00  0.00           H
ATOM   4060  HB2 ARG A 268      36.830  25.390  60.090  1.00  0.00           H
ATOM   4061  CG  ARG A 268      36.850  23.640  61.250  1.00  0.00           C
ATOM   4062  HG1 ARG A 268      35.810  23.870  61.560  1.00  0.00           H
ATOM   4063  HG2 ARG A 268      37.640  23.960  61.950  1.00  0.00           H
ATOM   4064  CD  ARG A 268      36.950  22.100  61.150  1.00  0.00           C
ATOM   4065  HD1 ARG A 268      37.980  21.730  61.000  1.00  0.00           H
ATOM   4066  HD2 ARG A 268      36.250  21.690  60.390  1.00  0.00           H
ATOM   4067  NE  ARG A 268      36.460  21.540  62.430  1.00  0.00           N
ATOM   4068  HE  ARG A 268      35.870  22.040  63.070  1.00  0.00           H
ATOM   4069  CZ  ARG A 268      36.480  20.240  62.660  1.00  0.00           C
ATOM   4070  NH1 ARG A 268      36.910  19.310  61.790  1.00  0.00           N
ATOM   4071 1HH1 ARG A 268      37.020  19.580  60.830  1.00  0.00           H
ATOM   4072 2HH1 ARG A 268      37.060  18.370  62.070  1.00  0.00           H
ATOM   4073  NH2 ARG A 268      36.130  19.850  63.810  1.00  0.00           N
ATOM   4074 1HH2 ARG A 268      35.690  20.420  64.500  1.00  0.00           H
ATOM   4075 2HH2 ARG A 268      36.270  18.890  64.030  1.00  0.00           H
ATOM   4076  C   ARG A 268      38.630  24.740  57.870  1.00  0.00           C
ATOM   4077  O   ARG A 268      38.870  23.870  57.000  1.00  0.00           O
ATOM   4078  N   LEU A 269      38.520  26.040  57.550  1.00  0.00           N
ATOM   4079  HN  LEU A 269      38.140  26.640  58.260  1.00  0.00           H
ATOM   4080  CA  LEU A 269      38.590  26.580  56.230  1.00  0.00           C
ATOM   4081  HA  LEU A 269      37.930  26.100  55.520  1.00  0.00           H
ATOM   4082  CB  LEU A 269      38.160  28.030  56.300  1.00  0.00           C
ATOM   4083  HB1 LEU A 269      38.360  28.700  55.440  1.00  0.00           H
ATOM   4084  HB2 LEU A 269      38.640  28.470  57.210  1.00  0.00           H
ATOM   4085  CG  LEU A 269      36.620  28.180  56.370  1.00  0.00           C
ATOM   4086  HG  LEU A 269      36.300  27.430  57.120  1.00  0.00           H
ATOM   4087  CD1 LEU A 269      36.220  29.620  56.850  1.00  0.00           C
ATOM   4088 1HD1 LEU A 269      36.660  29.750  57.860  1.00  0.00           H
ATOM   4089 2HD1 LEU A 269      35.140  29.640  57.090  1.00  0.00           H
ATOM   4090 3HD1 LEU A 269      36.550  30.410  56.140  1.00  0.00           H
ATOM   4091  CD2 LEU A 269      35.780  27.730  55.070  1.00  0.00           C
ATOM   4092 1HD2 LEU A 269      36.190  26.790  54.640  1.00  0.00           H
ATOM   4093 2HD2 LEU A 269      35.970  28.470  54.260  1.00  0.00           H
ATOM   4094 3HD2 LEU A 269      34.690  27.600  55.180  1.00  0.00           H
ATOM   4095  C   LEU A 269      40.000  26.410  55.640  1.00  0.00           C
ATOM   4096  O   LEU A 269      40.210  26.330  54.450  1.00  0.00           O
ATOM   4097  N   TYR A 270      41.100  26.260  56.470  1.00  0.00           N
ATOM   4098  HN  TYR A 270      41.060  26.290  57.460  1.00  0.00           H
ATOM   4099  CA  TYR A 270      42.430  26.040  55.950  1.00  0.00           C
ATOM   4100  HA  TYR A 270      42.710  26.800  55.240  1.00  0.00           H
ATOM   4101  CB  TYR A 270      43.300  26.230  57.160  1.00  0.00           C
ATOM   4102  HB1 TYR A 270      43.110  25.560  58.020  1.00  0.00           H
ATOM   4103  HB2 TYR A 270      43.260  27.260  57.580  1.00  0.00           H
ATOM   4104  CG  TYR A 270      44.760  26.060  56.740  1.00  0.00           C
ATOM   4105  CD1 TYR A 270      45.300  26.610  55.540  1.00  0.00           C
ATOM   4106  HD1 TYR A 270      44.690  27.280  54.950  1.00  0.00           H
ATOM   4107  CE1 TYR A 270      46.590  26.360  55.120  1.00  0.00           C
ATOM   4108  HE1 TYR A 270      46.860  26.830  54.190  1.00  0.00           H
ATOM   4109  CZ  TYR A 270      47.430  25.680  55.910  1.00  0.00           C
ATOM   4110  OH  TYR A 270      48.770  25.530  55.450  1.00  0.00           O
ATOM   4111  HH  TYR A 270      49.300  25.210  56.180  1.00  0.00           H
ATOM   4112  CD2 TYR A 270      45.720  25.290  57.540  1.00  0.00           C
ATOM   4113  HD2 TYR A 270      45.400  24.940  58.510  1.00  0.00           H
ATOM   4114  CE2 TYR A 270      47.040  25.070  57.110  1.00  0.00           C
ATOM   4115  HE2 TYR A 270      47.770  24.520  57.680  1.00  0.00           H
ATOM   4116  C   TYR A 270      42.530  24.620  55.250  1.00  0.00           C
ATOM   4117  O   TYR A 270      43.430  24.300  54.510  1.00  0.00           O
ATOM   4118  N   MET A 271      41.530  23.730  55.420  1.00  0.00           N
ATOM   4119  HN  MET A 271      40.710  23.880  55.970  1.00  0.00           H
ATOM   4120  CA  MET A 271      41.540  22.410  54.870  1.00  0.00           C
ATOM   4121  HA  MET A 271      42.580  22.150  54.730  1.00  0.00           H
ATOM   4122  CB  MET A 271      40.750  21.430  55.790  1.00  0.00           C
ATOM   4123  HB1 MET A 271      40.730  20.370  55.450  1.00  0.00           H
ATOM   4124  HB2 MET A 271      39.680  21.690  55.950  1.00  0.00           H
ATOM   4125  CG  MET A 271      41.310  21.370  57.230  1.00  0.00           C
ATOM   4126  HG1 MET A 271      40.520  20.920  57.880  1.00  0.00           H
ATOM   4127  HG2 MET A 271      41.320  22.410  57.620  1.00  0.00           H
ATOM   4128  SD  MET A 271      42.920  20.730  57.580  1.00  0.00           S
ATOM   4129  CE  MET A 271      43.290  21.900  58.920  1.00  0.00           C
ATOM   4130  HE1 MET A 271      42.590  21.800  59.770  1.00  0.00           H
ATOM   4131  HE2 MET A 271      43.260  22.930  58.520  1.00  0.00           H
ATOM   4132  HE3 MET A 271      44.310  21.730  59.320  1.00  0.00           H
ATOM   4133  C   MET A 271      40.890  22.430  53.540  1.00  0.00           C
ATOM   4134  O   MET A 271      40.680  21.390  52.910  1.00  0.00           O
ATOM   4135  N   GLY A 272      40.450  23.630  53.100  1.00  0.00           N
ATOM   4136  HN  GLY A 272      40.510  24.440  53.680  1.00  0.00           H
ATOM   4137  CA  GLY A 272      39.730  23.760  51.850  1.00  0.00           C
ATOM   4138  HA1 GLY A 272      39.560  22.800  51.380  1.00  0.00           H
ATOM   4139  HA2 GLY A 272      40.230  24.480  51.230  1.00  0.00           H
ATOM   4140  C   GLY A 272      38.330  24.310  52.150  1.00  0.00           C
ATOM   4141  O   GLY A 272      37.870  24.260  53.290  1.00  0.00           O
ATOM   4142  N   PHE A 273      37.600  24.890  51.150  1.00  0.00           N
ATOM   4143  HN  PHE A 273      37.910  25.010  50.220  1.00  0.00           H
ATOM   4144  CA  PHE A 273      36.210  25.340  51.470  1.00  0.00           C
ATOM   4145  HA  PHE A 273      35.970  25.590  52.490  1.00  0.00           H
ATOM   4146  CB  PHE A 273      35.860  26.690  50.740  1.00  0.00           C
ATOM   4147  HB1 PHE A 273      34.760  26.800  50.680  1.00  0.00           H
ATOM   4148  HB2 PHE A 273      36.280  26.580  49.710  1.00  0.00           H
ATOM   4149  CG  PHE A 273      36.410  27.970  51.330  1.00  0.00           C
ATOM   4150  CD1 PHE A 273      35.770  29.210  50.870  1.00  0.00           C
ATOM   4151  HD1 PHE A 273      35.080  29.130  50.050  1.00  0.00           H
ATOM   4152  CE1 PHE A 273      36.220  30.410  51.280  1.00  0.00           C
ATOM   4153  HE1 PHE A 273      35.900  31.340  50.840  1.00  0.00           H
ATOM   4154  CZ  PHE A 273      37.280  30.450  52.240  1.00  0.00           C
ATOM   4155  HZ  PHE A 273      37.560  31.340  52.800  1.00  0.00           H
ATOM   4156  CD2 PHE A 273      37.520  28.060  52.150  1.00  0.00           C
ATOM   4157  HD2 PHE A 273      38.060  27.190  52.500  1.00  0.00           H
ATOM   4158  CE2 PHE A 273      37.970  29.290  52.590  1.00  0.00           C
ATOM   4159  HE2 PHE A 273      38.750  29.370  53.330  1.00  0.00           H
ATOM   4160  C   PHE A 273      35.180  24.250  51.030  1.00  0.00           C
ATOM   4161  O   PHE A 273      34.120  24.070  51.590  1.00  0.00           O
ATOM   4162  N   GLN A 274      35.690  23.270  50.220  1.00  0.00           N
ATOM   4163  HN  GLN A 274      36.660  23.400  50.040  1.00  0.00           H
ATOM   4164  CA  GLN A 274      35.060  22.030  49.810  1.00  0.00           C
ATOM   4165  HA  GLN A 274      35.770  21.630  49.090  1.00  0.00           H
ATOM   4166  CB  GLN A 274      35.020  20.900  50.830  1.00  0.00           C
ATOM   4167  HB1 GLN A 274      34.510  19.970  50.500  1.00  0.00           H
ATOM   4168  HB2 GLN A 274      34.400  21.370  51.630  1.00  0.00           H
ATOM   4169  CG  GLN A 274      36.370  20.420  51.520  1.00  0.00           C
ATOM   4170  HG1 GLN A 274      36.140  19.450  52.020  1.00  0.00           H
ATOM   4171  HG2 GLN A 274      36.720  21.230  52.190  1.00  0.00           H
ATOM   4172  CD  GLN A 274      37.510  20.380  50.500  1.00  0.00           C
ATOM   4173  OE1 GLN A 274      38.230  21.360  50.230  1.00  0.00           O
ATOM   4174  NE2 GLN A 274      37.700  19.180  49.870  1.00  0.00           N
ATOM   4175 1HE2 GLN A 274      37.000  18.460  49.880  1.00  0.00           H
ATOM   4176 2HE2 GLN A 274      38.430  19.170  49.200  1.00  0.00           H
ATOM   4177  C   GLN A 274      33.720  22.220  49.150  1.00  0.00           C
ATOM   4178  O   GLN A 274      32.820  21.470  49.490  1.00  0.00           O
ATOM   4179  N   GLY A 275      33.600  23.080  48.130  1.00  0.00           N
ATOM   4180  HN  GLY A 275      34.320  23.720  47.880  1.00  0.00           H
ATOM   4181  CA  GLY A 275      32.380  23.120  47.250  1.00  0.00           C
ATOM   4182  HA1 GLY A 275      31.740  22.280  47.450  1.00  0.00           H
ATOM   4183  HA2 GLY A 275      32.780  23.300  46.260  1.00  0.00           H
ATOM   4184  C   GLY A 275      31.420  24.230  47.440  1.00  0.00           C
ATOM   4185  O   GLY A 275      30.340  24.330  46.970  1.00  0.00           O
ATOM   4186  N   ARG A 276      31.860  25.250  48.170  1.00  0.00           N
ATOM   4187  HN  ARG A 276      32.820  25.350  48.430  1.00  0.00           H
ATOM   4188  CA  ARG A 276      31.060  26.400  48.540  1.00  0.00           C
ATOM   4189  HA  ARG A 276      30.270  26.700  47.870  1.00  0.00           H
ATOM   4190  CB  ARG A 276      30.420  26.220  49.850  1.00  0.00           C
ATOM   4191  HB1 ARG A 276      30.000  27.170  50.260  1.00  0.00           H
ATOM   4192  HB2 ARG A 276      31.230  25.920  50.540  1.00  0.00           H
ATOM   4193  CG  ARG A 276      29.360  25.130  49.840  1.00  0.00           C
ATOM   4194  HG1 ARG A 276      29.880  24.160  49.690  1.00  0.00           H
ATOM   4195  HG2 ARG A 276      28.620  25.110  49.000  1.00  0.00           H
ATOM   4196  CD  ARG A 276      28.430  25.230  51.100  1.00  0.00           C
ATOM   4197  HD1 ARG A 276      29.050  25.150  52.020  1.00  0.00           H
ATOM   4198  HD2 ARG A 276      27.740  24.360  51.020  1.00  0.00           H
ATOM   4199  NE  ARG A 276      27.630  26.510  51.000  1.00  0.00           N
ATOM   4200  HE  ARG A 276      28.130  27.370  51.080  1.00  0.00           H
ATOM   4201  CZ  ARG A 276      26.310  26.580  51.180  1.00  0.00           C
ATOM   4202  NH1 ARG A 276      25.520  25.540  51.380  1.00  0.00           N
ATOM   4203 1HH1 ARG A 276      24.530  25.640  51.290  1.00  0.00           H
ATOM   4204 2HH1 ARG A 276      25.890  24.670  51.710  1.00  0.00           H
ATOM   4205  NH2 ARG A 276      25.820  27.820  51.070  1.00  0.00           N
ATOM   4206 1HH2 ARG A 276      26.470  28.490  50.720  1.00  0.00           H
ATOM   4207 2HH2 ARG A 276      24.830  27.950  51.100  1.00  0.00           H
ATOM   4208  C   ARG A 276      32.000  27.640  48.480  1.00  0.00           C
ATOM   4209  O   ARG A 276      33.190  27.450  48.560  1.00  0.00           O
ATOM   4210  N   GLN A 277      31.500  28.820  48.290  1.00  0.00           N
ATOM   4211  HN  GLN A 277      30.570  28.890  47.920  1.00  0.00           H
ATOM   4212  CA  GLN A 277      32.260  30.040  48.250  1.00  0.00           C
ATOM   4213  HA  GLN A 277      33.320  29.860  48.300  1.00  0.00           H
ATOM   4214  CB  GLN A 277      31.830  30.940  46.970  1.00  0.00           C
ATOM   4215  HB1 GLN A 277      32.160  31.990  47.140  1.00  0.00           H
ATOM   4216  HB2 GLN A 277      30.720  30.950  46.980  1.00  0.00           H
ATOM   4217  CG  GLN A 277      32.330  30.420  45.590  1.00  0.00           C
ATOM   4218  HG1 GLN A 277      33.420  30.580  45.720  1.00  0.00           H
ATOM   4219  HG2 GLN A 277      31.990  31.100  44.780  1.00  0.00           H
ATOM   4220  CD  GLN A 277      32.110  28.970  45.210  1.00  0.00           C
ATOM   4221  OE1 GLN A 277      32.990  28.140  45.250  1.00  0.00           O
ATOM   4222  NE2 GLN A 277      30.850  28.630  44.870  1.00  0.00           N
ATOM   4223 1HE2 GLN A 277      30.690  27.690  44.550  1.00  0.00           H
ATOM   4224 2HE2 GLN A 277      30.170  29.310  44.610  1.00  0.00           H
ATOM   4225  C   GLN A 277      31.820  30.840  49.440  1.00  0.00           C
ATOM   4226  O   GLN A 277      30.760  30.620  50.000  1.00  0.00           O
ATOM   4227  N   ILE A 278      32.620  31.870  49.790  1.00  0.00           N
ATOM   4228  HN  ILE A 278      33.450  32.080  49.290  1.00  0.00           H
ATOM   4229  CA  ILE A 278      32.220  32.860  50.790  1.00  0.00           C
ATOM   4230  HA  ILE A 278      31.240  32.690  51.210  1.00  0.00           H
ATOM   4231  CB  ILE A 278      33.150  33.010  51.940  1.00  0.00           C
ATOM   4232  HB  ILE A 278      34.180  33.170  51.560  1.00  0.00           H
ATOM   4233  CG2 ILE A 278      32.630  34.200  52.870  1.00  0.00           C
ATOM   4234 1HG2 ILE A 278      32.400  35.030  52.160  1.00  0.00           H
ATOM   4235 2HG2 ILE A 278      33.400  34.440  53.630  1.00  0.00           H
ATOM   4236 3HG2 ILE A 278      31.650  33.890  53.290  1.00  0.00           H
ATOM   4237  CG1 ILE A 278      33.230  31.750  52.900  1.00  0.00           C
ATOM   4238 1HG1 ILE A 278      33.420  30.870  52.240  1.00  0.00           H
ATOM   4239 2HG1 ILE A 278      32.180  31.570  53.200  1.00  0.00           H
ATOM   4240  CD  ILE A 278      34.120  31.830  54.140  1.00  0.00           C
ATOM   4241  HD1 ILE A 278      33.880  32.750  54.710  1.00  0.00           H
ATOM   4242  HD2 ILE A 278      35.140  31.880  53.680  1.00  0.00           H
ATOM   4243  HD3 ILE A 278      34.170  31.020  54.900  1.00  0.00           H
ATOM   4244  C   ILE A 278      32.280  34.160  49.950  1.00  0.00           C
ATOM   4245  O   ILE A 278      33.350  34.520  49.470  1.00  0.00           O
ATOM   4246  N   LEU A 279      31.190  34.870  49.760  1.00  0.00           N
ATOM   4247  HN  LEU A 279      30.280  34.550  50.030  1.00  0.00           H
ATOM   4248  CA  LEU A 279      31.080  36.130  48.970  1.00  0.00           C
ATOM   4249  HA  LEU A 279      30.030  36.210  48.730  1.00  0.00           H
ATOM   4250  CB  LEU A 279      31.700  37.270  49.790  1.00  0.00           C
ATOM   4251  HB1 LEU A 279      31.780  38.230  49.250  1.00  0.00           H
ATOM   4252  HB2 LEU A 279      32.770  37.110  50.040  1.00  0.00           H
ATOM   4253  CG  LEU A 279      30.930  37.740  51.040  1.00  0.00           C
ATOM   4254  HG  LEU A 279      31.250  37.000  51.800  1.00  0.00           H
ATOM   4255  CD1 LEU A 279      31.410  39.090  51.560  1.00  0.00           C
ATOM   4256 1HD1 LEU A 279      30.800  39.470  52.420  1.00  0.00           H
ATOM   4257 2HD1 LEU A 279      31.370  39.840  50.740  1.00  0.00           H
ATOM   4258 3HD1 LEU A 279      32.420  39.150  52.010  1.00  0.00           H
ATOM   4259  CD2 LEU A 279      29.390  37.640  50.900  1.00  0.00           C
ATOM   4260 1HD2 LEU A 279      29.020  37.710  51.940  1.00  0.00           H
ATOM   4261 2HD2 LEU A 279      29.060  36.650  50.520  1.00  0.00           H
ATOM   4262 3HD2 LEU A 279      29.010  38.300  50.090  1.00  0.00           H
ATOM   4263  C   LEU A 279      31.760  36.120  47.530  1.00  0.00           C
ATOM   4264  O   LEU A 279      32.230  37.140  47.040  1.00  0.00           O
ATOM   4265  N   GLY A 280      31.680  34.880  46.960  1.00  0.00           N
ATOM   4266  HN  GLY A 280      31.200  34.110  47.370  1.00  0.00           H
ATOM   4267  CA  GLY A 280      32.250  34.630  45.650  1.00  0.00           C
ATOM   4268  HA1 GLY A 280      32.420  35.580  45.160  1.00  0.00           H
ATOM   4269  HA2 GLY A 280      31.660  33.890  45.130  1.00  0.00           H
ATOM   4270  C   GLY A 280      33.560  34.010  45.690  1.00  0.00           C
ATOM   4271  O   GLY A 280      34.030  33.450  44.700  1.00  0.00           O
ATOM   4272  N   SER A 281      34.360  34.160  46.790  1.00  0.00           N
ATOM   4273  HN  SER A 281      33.910  34.600  47.560  1.00  0.00           H
ATOM   4274  CA  SER A 281      35.690  33.690  46.980  1.00  0.00           C
ATOM   4275  HA  SER A 281      36.280  33.920  46.110  1.00  0.00           H
ATOM   4276  CB  SER A 281      36.410  34.490  48.170  1.00  0.00           C
ATOM   4277  HB1 SER A 281      36.020  34.060  49.110  1.00  0.00           H
ATOM   4278  HB2 SER A 281      36.260  35.590  48.110  1.00  0.00           H
ATOM   4279  OG  SER A 281      37.800  34.250  48.040  1.00  0.00           O
ATOM   4280  HG1 SER A 281      38.160  34.090  48.920  1.00  0.00           H
ATOM   4281  C   SER A 281      35.800  32.180  47.330  1.00  0.00           C
ATOM   4282  O   SER A 281      34.940  31.690  48.080  1.00  0.00           O
ATOM   4283  N   CYS A 282      36.810  31.470  46.850  1.00  0.00           N
ATOM   4284  HN  CYS A 282      37.400  32.020  46.270  1.00  0.00           H
ATOM   4285  CA  CYS A 282      37.140  30.110  47.210  1.00  0.00           C
ATOM   4286  HA  CYS A 282      36.310  29.530  47.590  1.00  0.00           H
ATOM   4287  CB  CYS A 282      37.520  29.400  45.910  1.00  0.00           C
ATOM   4288  HB1 CYS A 282      37.850  28.360  46.140  1.00  0.00           H
ATOM   4289  HB2 CYS A 282      38.400  29.950  45.520  1.00  0.00           H
ATOM   4290  SG  CYS A 282      36.320  29.450  44.610  1.00  0.00           S
ATOM   4291  HG1 CYS A 282      36.130  30.740  44.830  1.00  0.00           H
ATOM   4292  C   CYS A 282      38.400  30.020  48.140  1.00  0.00           C
ATOM   4293  O   CYS A 282      39.070  28.990  48.190  1.00  0.00           O
ATOM   4294  N   THR A 283      38.790  31.130  48.800  1.00  0.00           N
ATOM   4295  HN  THR A 283      38.290  31.960  48.590  1.00  0.00           H
ATOM   4296  CA  THR A 283      39.970  31.400  49.550  1.00  0.00           C
ATOM   4297  HA  THR A 283      40.150  30.570  50.220  1.00  0.00           H
ATOM   4298  CB  THR A 283      41.240  31.720  48.720  1.00  0.00           C
ATOM   4299  HB  THR A 283      41.240  30.960  47.920  1.00  0.00           H
ATOM   4300  OG1 THR A 283      42.400  31.570  49.510  1.00  0.00           O
ATOM   4301  HG1 THR A 283      42.200  30.900  50.180  1.00  0.00           H
ATOM   4302  CG2 THR A 283      41.190  33.110  48.080  1.00  0.00           C
ATOM   4303 1HG2 THR A 283      40.210  33.290  47.580  1.00  0.00           H
ATOM   4304 2HG2 THR A 283      41.950  33.100  47.280  1.00  0.00           H
ATOM   4305 3HG2 THR A 283      41.390  33.970  48.750  1.00  0.00           H
ATOM   4306  C   THR A 283      39.700  32.550  50.440  1.00  0.00           C
ATOM   4307  O   THR A 283      38.740  33.270  50.250  1.00  0.00           O
ATOM   4308  N   PHE A 284      40.570  32.600  51.520  1.00  0.00           N
ATOM   4309  HN  PHE A 284      41.360  32.000  51.590  1.00  0.00           H
ATOM   4310  CA  PHE A 284      40.640  33.710  52.480  1.00  0.00           C
ATOM   4311  HA  PHE A 284      39.650  33.820  52.910  1.00  0.00           H
ATOM   4312  CB  PHE A 284      41.680  33.520  53.660  1.00  0.00           C
ATOM   4313  HB1 PHE A 284      41.710  34.360  54.390  1.00  0.00           H
ATOM   4314  HB2 PHE A 284      42.750  33.530  53.350  1.00  0.00           H
ATOM   4315  CG  PHE A 284      41.410  32.260  54.410  1.00  0.00           C
ATOM   4316  CD1 PHE A 284      42.420  31.280  54.530  1.00  0.00           C
ATOM   4317  HD1 PHE A 284      43.330  31.400  53.950  1.00  0.00           H
ATOM   4318  CE1 PHE A 284      42.240  30.290  55.440  1.00  0.00           C
ATOM   4319  HE1 PHE A 284      43.030  29.610  55.720  1.00  0.00           H
ATOM   4320  CZ  PHE A 284      41.020  30.160  56.070  1.00  0.00           C
ATOM   4321  HZ  PHE A 284      40.860  29.350  56.770  1.00  0.00           H
ATOM   4322  CD2 PHE A 284      40.240  32.150  54.990  1.00  0.00           C
ATOM   4323  HD2 PHE A 284      39.490  32.930  54.900  1.00  0.00           H
ATOM   4324  CE2 PHE A 284      39.980  31.030  55.790  1.00  0.00           C
ATOM   4325  HE2 PHE A 284      39.080  31.030  56.380  1.00  0.00           H
ATOM   4326  C   PHE A 284      41.020  35.070  51.840  1.00  0.00           C
ATOM   4327  O   PHE A 284      42.130  35.360  51.520  1.00  0.00           O
ATOM   4328  N   GLU A 285      40.020  35.960  51.500  1.00  0.00           N
ATOM   4329  HN  GLU A 285      39.080  35.790  51.780  1.00  0.00           H
ATOM   4330  CA  GLU A 285      40.270  37.380  51.410  1.00  0.00           C
ATOM   4331  HA  GLU A 285      41.260  37.380  50.970  1.00  0.00           H
ATOM   4332  CB  GLU A 285      39.280  38.160  50.450  1.00  0.00           C
ATOM   4333  HB1 GLU A 285      38.230  37.930  50.710  1.00  0.00           H
ATOM   4334  HB2 GLU A 285      39.390  37.610  49.490  1.00  0.00           H
ATOM   4335  CG  GLU A 285      39.440  39.680  50.350  1.00  0.00           C
ATOM   4336  HG1 GLU A 285      40.460  40.050  50.610  1.00  0.00           H
ATOM   4337  HG2 GLU A 285      38.720  40.060  51.100  1.00  0.00           H
ATOM   4338  CD  GLU A 285      39.220  40.220  48.940  1.00  0.00           C
ATOM   4339  OE1 GLU A 285      38.100  40.750  48.710  1.00  0.00           O
ATOM   4340  OE2 GLU A 285      40.180  40.200  48.070  1.00  0.00           O
ATOM   4341  C   GLU A 285      40.640  38.170  52.630  1.00  0.00           C
ATOM   4342  O   GLU A 285      39.870  38.310  53.580  1.00  0.00           O
ATOM   4343  N   ASP A 286      41.910  38.780  52.750  1.00  0.00           N
ATOM   4344  HN  ASP A 286      42.510  38.580  51.980  1.00  0.00           H
ATOM   4345  CA  ASP A 286      42.520  39.360  53.920  1.00  0.00           C
ATOM   4346  HA  ASP A 286      41.840  39.450  54.750  1.00  0.00           H
ATOM   4347  CB  ASP A 286      43.660  38.380  54.350  1.00  0.00           C
ATOM   4348  HB1 ASP A 286      43.370  37.320  54.240  1.00  0.00           H
ATOM   4349  HB2 ASP A 286      44.030  38.720  55.340  1.00  0.00           H
ATOM   4350  CG  ASP A 286      45.000  38.490  53.520  1.00  0.00           C
ATOM   4351  OD1 ASP A 286      44.990  38.940  52.360  1.00  0.00           O
ATOM   4352  OD2 ASP A 286      46.050  37.990  54.010  1.00  0.00           O
ATOM   4353  C   ASP A 286      42.920  40.850  53.640  1.00  0.00           C
ATOM   4354  O   ASP A 286      43.970  41.360  54.110  1.00  0.00           O
ATOM   4355  N   GLU A 287      42.020  41.500  52.930  1.00  0.00           N
ATOM   4356  HN  GLU A 287      41.230  40.960  52.650  1.00  0.00           H
ATOM   4357  CA  GLU A 287      42.130  42.960  52.600  1.00  0.00           C
ATOM   4358  HA  GLU A 287      42.990  43.390  53.090  1.00  0.00           H
ATOM   4359  CB  GLU A 287      42.540  43.230  51.120  1.00  0.00           C
ATOM   4360  HB1 GLU A 287      42.620  44.330  50.990  1.00  0.00           H
ATOM   4361  HB2 GLU A 287      41.710  42.880  50.470  1.00  0.00           H
ATOM   4362  CG  GLU A 287      43.870  42.630  50.720  1.00  0.00           C
ATOM   4363  HG1 GLU A 287      43.790  41.550  50.460  1.00  0.00           H
ATOM   4364  HG2 GLU A 287      44.630  42.560  51.530  1.00  0.00           H
ATOM   4365  CD  GLU A 287      44.400  43.250  49.490  1.00  0.00           C
ATOM   4366  OE1 GLU A 287      45.590  43.630  49.530  1.00  0.00           O
ATOM   4367  OE2 GLU A 287      43.690  43.520  48.500  1.00  0.00           O
ATOM   4368  C   GLU A 287      41.030  43.890  53.090  1.00  0.00           C
ATOM   4369  O   GLU A 287      40.960  45.050  52.660  1.00  0.00           O
ATOM   4370  N   LEU A 288      40.180  43.390  53.990  1.00  0.00           N
ATOM   4371  HN  LEU A 288      40.210  42.410  54.180  1.00  0.00           H
ATOM   4372  CA  LEU A 288      39.040  44.110  54.430  1.00  0.00           C
ATOM   4373  HA  LEU A 288      39.100  45.140  54.100  1.00  0.00           H
ATOM   4374  CB  LEU A 288      37.740  43.360  53.980  1.00  0.00           C
ATOM   4375  HB1 LEU A 288      37.560  42.470  54.620  1.00  0.00           H
ATOM   4376  HB2 LEU A 288      37.860  42.910  52.970  1.00  0.00           H
ATOM   4377  CG  LEU A 288      36.440  44.190  54.100  1.00  0.00           C
ATOM   4378  HG  LEU A 288      36.560  44.870  54.970  1.00  0.00           H
ATOM   4379  CD1 LEU A 288      36.210  45.110  52.930  1.00  0.00           C
ATOM   4380 1HD1 LEU A 288      36.050  44.540  51.990  1.00  0.00           H
ATOM   4381 2HD1 LEU A 288      37.000  45.890  52.880  1.00  0.00           H
ATOM   4382 3HD1 LEU A 288      35.280  45.720  52.970  1.00  0.00           H
ATOM   4383  CD2 LEU A 288      35.230  43.210  54.300  1.00  0.00           C
ATOM   4384 1HD2 LEU A 288      34.190  43.550  54.060  1.00  0.00           H
ATOM   4385 2HD2 LEU A 288      35.330  42.960  55.380  1.00  0.00           H
ATOM   4386 3HD2 LEU A 288      35.270  42.280  53.710  1.00  0.00           H
ATOM   4387  C   LEU A 288      39.250  44.170  55.890  1.00  0.00           C
ATOM   4388  O   LEU A 288      39.120  43.160  56.570  1.00  0.00           O
ATOM   4389  N   ALA A 289      39.450  45.380  56.400  1.00  0.00           N
ATOM   4390  HN  ALA A 289      39.690  46.170  55.850  1.00  0.00           H
ATOM   4391  CA  ALA A 289      39.860  45.580  57.790  1.00  0.00           C
ATOM   4392  HA  ALA A 289      40.230  44.680  58.260  1.00  0.00           H
ATOM   4393  CB  ALA A 289      41.000  46.730  57.790  1.00  0.00           C
ATOM   4394  HB1 ALA A 289      40.420  47.650  57.550  1.00  0.00           H
ATOM   4395  HB2 ALA A 289      41.710  46.410  56.990  1.00  0.00           H
ATOM   4396  HB3 ALA A 289      41.610  46.820  58.710  1.00  0.00           H
ATOM   4397  C   ALA A 289      38.670  45.990  58.620  1.00  0.00           C
ATOM   4398  O   ALA A 289      37.690  46.400  57.950  1.00  0.00           O
ATOM   4399  N   PRO A 290      38.580  45.820  59.940  1.00  0.00           N
ATOM   4400  CD  PRO A 290      39.770  45.440  60.770  1.00  0.00           C
ATOM   4401  HD1 PRO A 290      40.650  46.070  60.500  1.00  0.00           H
ATOM   4402  HD2 PRO A 290      39.970  44.390  60.480  1.00  0.00           H
ATOM   4403  CA  PRO A 290      37.330  45.840  60.720  1.00  0.00           C
ATOM   4404  HA  PRO A 290      36.640  45.120  60.310  1.00  0.00           H
ATOM   4405  CB  PRO A 290      37.790  45.370  62.110  1.00  0.00           C
ATOM   4406  HB1 PRO A 290      37.800  44.260  62.130  1.00  0.00           H
ATOM   4407  HB2 PRO A 290      37.300  45.720  63.050  1.00  0.00           H
ATOM   4408  CG  PRO A 290      39.240  45.680  62.230  1.00  0.00           C
ATOM   4409  HG1 PRO A 290      39.420  46.760  62.420  1.00  0.00           H
ATOM   4410  HG2 PRO A 290      39.890  45.000  62.820  1.00  0.00           H
ATOM   4411  C   PRO A 290      36.720  47.220  60.760  1.00  0.00           C
ATOM   4412  O   PRO A 290      35.530  47.340  60.470  1.00  0.00           O
ATOM   4413  N   SER A 291      37.470  48.240  61.030  1.00  0.00           N
ATOM   4414  HN  SER A 291      38.400  48.030  61.340  1.00  0.00           H
ATOM   4415  CA  SER A 291      36.960  49.610  60.960  1.00  0.00           C
ATOM   4416  HA  SER A 291      36.250  49.590  61.770  1.00  0.00           H
ATOM   4417  CB  SER A 291      38.080  50.620  61.400  1.00  0.00           C
ATOM   4418  HB1 SER A 291      38.840  50.780  60.610  1.00  0.00           H
ATOM   4419  HB2 SER A 291      38.740  50.300  62.230  1.00  0.00           H
ATOM   4420  OG  SER A 291      37.530  51.880  61.820  1.00  0.00           O
ATOM   4421  HG1 SER A 291      37.470  52.380  61.000  1.00  0.00           H
ATOM   4422  C   SER A 291      36.280  50.040  59.640  1.00  0.00           C
ATOM   4423  O   SER A 291      35.250  50.680  59.660  1.00  0.00           O
ATOM   4424  N   ASP A 292      36.890  49.570  58.460  1.00  0.00           N
ATOM   4425  HN  ASP A 292      37.690  48.990  58.440  1.00  0.00           H
ATOM   4426  CA  ASP A 292      36.330  49.760  57.110  1.00  0.00           C
ATOM   4427  HA  ASP A 292      36.330  50.820  56.870  1.00  0.00           H
ATOM   4428  CB  ASP A 292      37.260  49.150  56.090  1.00  0.00           C
ATOM   4429  HB1 ASP A 292      36.850  49.240  55.070  1.00  0.00           H
ATOM   4430  HB2 ASP A 292      37.290  48.060  56.280  1.00  0.00           H
ATOM   4431  CG  ASP A 292      38.710  49.700  56.030  1.00  0.00           C
ATOM   4432  OD1 ASP A 292      39.170  50.550  56.870  1.00  0.00           O
ATOM   4433  OD2 ASP A 292      39.440  49.360  55.080  1.00  0.00           O
ATOM   4434  C   ASP A 292      34.910  49.180  56.970  1.00  0.00           C
ATOM   4435  O   ASP A 292      34.030  49.840  56.500  1.00  0.00           O
ATOM   4436  N   VAL A 293      34.740  47.880  57.430  1.00  0.00           N
ATOM   4437  HN  VAL A 293      35.550  47.340  57.610  1.00  0.00           H
ATOM   4438  CA  VAL A 293      33.430  47.190  57.670  1.00  0.00           C
ATOM   4439  HA  VAL A 293      32.910  47.110  56.730  1.00  0.00           H
ATOM   4440  CB  VAL A 293      33.760  45.840  58.260  1.00  0.00           C
ATOM   4441  HB  VAL A 293      34.340  45.820  59.200  1.00  0.00           H
ATOM   4442  CG1 VAL A 293      32.510  44.930  58.470  1.00  0.00           C
ATOM   4443 1HG1 VAL A 293      31.820  45.270  59.280  1.00  0.00           H
ATOM   4444 2HG1 VAL A 293      32.770  43.880  58.710  1.00  0.00           H
ATOM   4445 3HG1 VAL A 293      31.940  44.980  57.520  1.00  0.00           H
ATOM   4446  CG2 VAL A 293      34.440  45.100  57.140  1.00  0.00           C
ATOM   4447 1HG2 VAL A 293      34.650  44.050  57.430  1.00  0.00           H
ATOM   4448 2HG2 VAL A 293      35.420  45.500  56.820  1.00  0.00           H
ATOM   4449 3HG2 VAL A 293      33.700  45.050  56.310  1.00  0.00           H
ATOM   4450  C   VAL A 293      32.440  47.960  58.590  1.00  0.00           C
ATOM   4451  O   VAL A 293      31.270  48.190  58.140  1.00  0.00           O
ATOM   4452  N   TYR A 294      32.960  48.420  59.720  1.00  0.00           N
ATOM   4453  HN  TYR A 294      33.860  48.110  60.010  1.00  0.00           H
ATOM   4454  CA  TYR A 294      32.330  49.130  60.760  1.00  0.00           C
ATOM   4455  HA  TYR A 294      31.430  48.590  61.000  1.00  0.00           H
ATOM   4456  CB  TYR A 294      33.280  49.450  62.010  1.00  0.00           C
ATOM   4457  HB1 TYR A 294      34.030  50.160  61.620  1.00  0.00           H
ATOM   4458  HB2 TYR A 294      33.770  48.510  62.350  1.00  0.00           H
ATOM   4459  CG  TYR A 294      32.510  49.970  63.150  1.00  0.00           C
ATOM   4460  CD1 TYR A 294      32.250  51.330  63.210  1.00  0.00           C
ATOM   4461  HD1 TYR A 294      32.510  51.980  62.380  1.00  0.00           H
ATOM   4462  CE1 TYR A 294      31.560  51.880  64.320  1.00  0.00           C
ATOM   4463  HE1 TYR A 294      31.500  52.960  64.360  1.00  0.00           H
ATOM   4464  CZ  TYR A 294      31.190  51.090  65.370  1.00  0.00           C
ATOM   4465  OH  TYR A 294      30.760  51.650  66.510  1.00  0.00           O
ATOM   4466  HH  TYR A 294      30.930  52.590  66.470  1.00  0.00           H
ATOM   4467  CD2 TYR A 294      32.260  49.200  64.270  1.00  0.00           C
ATOM   4468  HD2 TYR A 294      32.290  48.130  64.140  1.00  0.00           H
ATOM   4469  CE2 TYR A 294      31.450  49.700  65.350  1.00  0.00           C
ATOM   4470  HE2 TYR A 294      31.230  49.100  66.220  1.00  0.00           H
ATOM   4471  C   TYR A 294      31.750  50.470  60.210  1.00  0.00           C
ATOM   4472  O   TYR A 294      30.650  50.940  60.480  1.00  0.00           O
ATOM   4473  N   GLN A 295      32.520  51.180  59.330  1.00  0.00           N
ATOM   4474  HN  GLN A 295      33.380  50.720  59.090  1.00  0.00           H
ATOM   4475  CA  GLN A 295      32.190  52.420  58.650  1.00  0.00           C
ATOM   4476  HA  GLN A 295      31.670  53.010  59.390  1.00  0.00           H
ATOM   4477  CB  GLN A 295      33.520  53.260  58.320  1.00  0.00           C
ATOM   4478  HB1 GLN A 295      33.250  54.010  57.550  1.00  0.00           H
ATOM   4479  HB2 GLN A 295      34.320  52.670  57.840  1.00  0.00           H
ATOM   4480  CG  GLN A 295      34.080  54.110  59.530  1.00  0.00           C
ATOM   4481  HG1 GLN A 295      34.990  54.690  59.270  1.00  0.00           H
ATOM   4482  HG2 GLN A 295      34.500  53.480  60.340  1.00  0.00           H
ATOM   4483  CD  GLN A 295      32.980  55.090  59.920  1.00  0.00           C
ATOM   4484  OE1 GLN A 295      32.500  55.840  59.120  1.00  0.00           O
ATOM   4485  NE2 GLN A 295      32.430  54.990  61.160  1.00  0.00           N
ATOM   4486 1HE2 GLN A 295      33.040  54.620  61.860  1.00  0.00           H
ATOM   4487 2HE2 GLN A 295      31.940  55.820  61.410  1.00  0.00           H
ATOM   4488  C   GLN A 295      31.220  52.320  57.530  1.00  0.00           C
ATOM   4489  O   GLN A 295      30.480  53.240  57.220  1.00  0.00           O
ATOM   4490  N   GLN A 296      31.010  51.180  56.860  1.00  0.00           N
ATOM   4491  HN  GLN A 296      31.660  50.470  57.100  1.00  0.00           H
ATOM   4492  CA  GLN A 296      29.940  51.060  55.870  1.00  0.00           C
ATOM   4493  HA  GLN A 296      29.680  52.030  55.480  1.00  0.00           H
ATOM   4494  CB  GLN A 296      30.530  50.270  54.680  1.00  0.00           C
ATOM   4495  HB1 GLN A 296      31.580  50.590  54.510  1.00  0.00           H
ATOM   4496  HB2 GLN A 296      30.020  50.350  53.700  1.00  0.00           H
ATOM   4497  CG  GLN A 296      30.670  48.710  54.800  1.00  0.00           C
ATOM   4498  HG1 GLN A 296      29.670  48.260  55.000  1.00  0.00           H
ATOM   4499  HG2 GLN A 296      31.260  48.670  55.740  1.00  0.00           H
ATOM   4500  CD  GLN A 296      31.360  48.150  53.570  1.00  0.00           C
ATOM   4501  OE1 GLN A 296      30.700  47.870  52.580  1.00  0.00           O
ATOM   4502  NE2 GLN A 296      32.700  48.030  53.680  1.00  0.00           N
ATOM   4503 1HE2 GLN A 296      33.150  47.730  52.840  1.00  0.00           H
ATOM   4504 2HE2 GLN A 296      33.230  48.260  54.500  1.00  0.00           H
ATOM   4505  C   GLN A 296      28.640  50.410  56.470  1.00  0.00           C
ATOM   4506  O   GLN A 296      27.590  50.150  55.850  1.00  0.00           O
ATOM   4507  N   LEU A 297      28.700  50.150  57.800  1.00  0.00           N
ATOM   4508  HN  LEU A 297      29.650  50.190  58.120  1.00  0.00           H
ATOM   4509  CA  LEU A 297      27.670  49.480  58.590  1.00  0.00           C
ATOM   4510  HA  LEU A 297      26.890  49.090  57.970  1.00  0.00           H
ATOM   4511  CB  LEU A 297      28.370  48.310  59.460  1.00  0.00           C
ATOM   4512  HB1 LEU A 297      29.260  48.630  60.040  1.00  0.00           H
ATOM   4513  HB2 LEU A 297      28.920  47.540  58.870  1.00  0.00           H
ATOM   4514  CG  LEU A 297      27.470  47.490  60.440  1.00  0.00           C
ATOM   4515  HG  LEU A 297      26.810  48.190  61.000  1.00  0.00           H
ATOM   4516  CD1 LEU A 297      26.470  46.750  59.500  1.00  0.00           C
ATOM   4517 1HD1 LEU A 297      27.050  46.260  58.690  1.00  0.00           H
ATOM   4518 2HD1 LEU A 297      25.690  47.400  59.040  1.00  0.00           H
ATOM   4519 3HD1 LEU A 297      25.930  46.020  60.140  1.00  0.00           H
ATOM   4520  CD2 LEU A 297      28.210  46.500  61.420  1.00  0.00           C
ATOM   4521 1HD2 LEU A 297      27.480  45.810  61.890  1.00  0.00           H
ATOM   4522 2HD2 LEU A 297      28.810  47.140  62.090  1.00  0.00           H
ATOM   4523 3HD2 LEU A 297      28.790  45.770  60.820  1.00  0.00           H
ATOM   4524  C   LEU A 297      26.970  50.370  59.500  1.00  0.00           C
ATOM   4525  O   LEU A 297      25.660  50.410  59.480  1.00  0.00           O
ATOM   4526  N   ALA A 298      27.820  51.070  60.330  1.00  0.00           N
ATOM   4527  HN  ALA A 298      28.800  50.900  60.310  1.00  0.00           H
ATOM   4528  CA  ALA A 298      27.360  51.890  61.460  1.00  0.00           C
ATOM   4529  HA  ALA A 298      26.280  51.960  61.520  1.00  0.00           H
ATOM   4530  CB  ALA A 298      27.900  51.140  62.720  1.00  0.00           C
ATOM   4531  HB1 ALA A 298      27.540  50.090  62.760  1.00  0.00           H
ATOM   4532  HB2 ALA A 298      27.600  51.720  63.630  1.00  0.00           H
ATOM   4533  HB3 ALA A 298      29.010  51.180  62.740  1.00  0.00           H
ATOM   4534  C   ALA A 298      27.880  53.310  61.520  1.00  0.00           C
ATOM   4535  O   ALA A 298      28.010  54.000  62.510  1.00  0.00           O
ATOM   4536  N   GLY A 299      28.240  53.760  60.280  1.00  0.00           N
ATOM   4537  HN  GLY A 299      27.910  53.160  59.550  1.00  0.00           H
ATOM   4538  CA  GLY A 299      28.880  55.080  59.960  1.00  0.00           C
ATOM   4539  HA1 GLY A 299      29.350  54.980  58.990  1.00  0.00           H
ATOM   4540  HA2 GLY A 299      29.550  55.280  60.780  1.00  0.00           H
ATOM   4541  C   GLY A 299      27.910  56.230  59.800  1.00  0.00           C
ATOM   4542  O   GLY A 299      26.670  56.060  59.910  1.00  0.00           O
ATOM   4543  N   VAL A 300      28.410  57.420  59.360  1.00  0.00           N
ATOM   4544  HN  VAL A 300      27.680  58.060  59.110  1.00  0.00           H
ATOM   4545  CA  VAL A 300      29.780  57.700  59.260  1.00  0.00           C
ATOM   4546  HA  VAL A 300      30.360  56.810  59.020  1.00  0.00           H
ATOM   4547  CB  VAL A 300      30.070  58.880  58.390  1.00  0.00           C
ATOM   4548  HB  VAL A 300      29.480  59.720  58.810  1.00  0.00           H
ATOM   4549  CG1 VAL A 300      31.590  59.240  58.390  1.00  0.00           C
ATOM   4550 1HG1 VAL A 300      32.010  59.350  59.410  1.00  0.00           H
ATOM   4551 2HG1 VAL A 300      31.610  60.100  57.680  1.00  0.00           H
ATOM   4552 3HG1 VAL A 300      32.190  58.450  57.900  1.00  0.00           H
ATOM   4553  CG2 VAL A 300      29.640  58.560  56.970  1.00  0.00           C
ATOM   4554 1HG2 VAL A 300      30.070  57.600  56.590  1.00  0.00           H
ATOM   4555 2HG2 VAL A 300      29.880  59.340  56.220  1.00  0.00           H
ATOM   4556 3HG2 VAL A 300      28.530  58.510  56.970  1.00  0.00           H
ATOM   4557  C   VAL A 300      30.220  58.100  60.680  1.00  0.00           C
ATOM   4558  O   VAL A 300      31.240  57.620  61.180  1.00  0.00           O
ATOM   4559  NT  VAL A 300      29.320  58.770  61.340  1.00  0.00           N
ATOM   4560  HNT VAL A 300      28.510  59.200  60.940  1.00  0.00           H
ATOM   4561  CAT VAL A 300      29.580  59.130  62.690  1.00  0.00           C
ATOM   4562  HT1 VAL A 300      28.960  59.900  63.180  1.00  0.00           H
ATOM   4563  HT2 VAL A 300      30.640  59.430  62.820  1.00  0.00           H
ATOM   4564  HT3 VAL A 300      29.360  58.310  63.410  1.00  0.00           H
ATOM   4565  CAY GLY B   2      49.330  41.370  32.010  1.00  0.00           C
ATOM   4566  HY1 GLY B   2      48.910  41.960  31.170  1.00  0.00           H
ATOM   4567  HY2 GLY B   2      48.830  40.380  31.990  1.00  0.00           H
ATOM   4568  HY3 GLY B   2      50.400  41.230  31.730  1.00  0.00           H
ATOM   4569  CY  GLY B   2      49.200  42.070  33.340  1.00  0.00           C
ATOM   4570  OY  GLY B   2      49.310  43.300  33.440  1.00  0.00           O
ATOM   4571  N   GLY B   2      48.810  41.240  34.320  1.00  0.00           N
ATOM   4572  HN  GLY B   2      48.720  40.260  34.140  1.00  0.00           H
ATOM   4573  CA  GLY B   2      48.670  41.710  35.670  1.00  0.00           C
ATOM   4574  HA1 GLY B   2      49.490  42.390  35.840  1.00  0.00           H
ATOM   4575  HA2 GLY B   2      48.700  40.870  36.350  1.00  0.00           H
ATOM   4576  C   GLY B   2      47.520  42.660  35.940  1.00  0.00           C
ATOM   4577  O   GLY B   2      47.620  43.650  36.690  1.00  0.00           O
ATOM   4578  N   ILE B   3      46.460  42.470  35.110  1.00  0.00           N
ATOM   4579  HN  ILE B   3      46.310  41.550  34.780  1.00  0.00           H
ATOM   4580  CA  ILE B   3      45.510  43.550  34.710  1.00  0.00           C
ATOM   4581  HA  ILE B   3      46.010  44.430  34.330  1.00  0.00           H
ATOM   4582  CB  ILE B   3      44.530  42.970  33.660  1.00  0.00           C
ATOM   4583  HB  ILE B   3      44.000  42.060  34.020  1.00  0.00           H
ATOM   4584  CG2 ILE B   3      43.520  44.070  33.200  1.00  0.00           C
ATOM   4585 1HG2 ILE B   3      44.100  45.020  33.090  1.00  0.00           H
ATOM   4586 2HG2 ILE B   3      42.640  44.190  33.870  1.00  0.00           H
ATOM   4587 3HG2 ILE B   3      43.020  43.730  32.270  1.00  0.00           H
ATOM   4588  CG1 ILE B   3      45.300  42.360  32.410  1.00  0.00           C
ATOM   4589 1HG1 ILE B   3      44.540  41.940  31.730  1.00  0.00           H
ATOM   4590 2HG1 ILE B   3      46.020  41.540  32.640  1.00  0.00           H
ATOM   4591  CD  ILE B   3      46.060  43.410  31.430  1.00  0.00           C
ATOM   4592  HD1 ILE B   3      46.610  44.100  32.110  1.00  0.00           H
ATOM   4593  HD2 ILE B   3      45.310  43.980  30.840  1.00  0.00           H
ATOM   4594  HD3 ILE B   3      46.790  42.810  30.850  1.00  0.00           H
ATOM   4595  C   ILE B   3      44.700  43.960  35.890  1.00  0.00           C
ATOM   4596  O   ILE B   3      43.910  43.170  36.420  1.00  0.00           O
ATOM   4597  N   VAL B   4      44.870  45.250  36.310  1.00  0.00           N
ATOM   4598  HN  VAL B   4      45.530  45.820  35.820  1.00  0.00           H
ATOM   4599  CA  VAL B   4      44.200  45.920  37.390  1.00  0.00           C
ATOM   4600  HA  VAL B   4      44.010  45.270  38.230  1.00  0.00           H
ATOM   4601  CB  VAL B   4      44.960  47.060  38.020  1.00  0.00           C
ATOM   4602  HB  VAL B   4      45.000  47.860  37.250  1.00  0.00           H
ATOM   4603  CG1 VAL B   4      44.390  47.660  39.370  1.00  0.00           C
ATOM   4604 1HG1 VAL B   4      45.090  48.440  39.740  1.00  0.00           H
ATOM   4605 2HG1 VAL B   4      44.450  46.810  40.080  1.00  0.00           H
ATOM   4606 3HG1 VAL B   4      43.420  48.200  39.330  1.00  0.00           H
ATOM   4607  CG2 VAL B   4      46.520  46.890  38.230  1.00  0.00           C
ATOM   4608 1HG2 VAL B   4      46.910  47.910  38.400  1.00  0.00           H
ATOM   4609 2HG2 VAL B   4      47.160  46.450  37.430  1.00  0.00           H
ATOM   4610 3HG2 VAL B   4      46.680  46.330  39.170  1.00  0.00           H
ATOM   4611  C   VAL B   4      42.780  46.370  37.000  1.00  0.00           C
ATOM   4612  O   VAL B   4      42.540  46.770  35.850  1.00  0.00           O
ATOM   4613  N   LYS B   5      41.850  46.220  37.950  1.00  0.00           N
ATOM   4614  HN  LYS B   5      42.220  45.940  38.830  1.00  0.00           H
ATOM   4615  CA  LYS B   5      40.560  46.850  38.040  1.00  0.00           C
ATOM   4616  HA  LYS B   5      40.240  47.100  37.040  1.00  0.00           H
ATOM   4617  CB  LYS B   5      39.670  45.810  38.750  1.00  0.00           C
ATOM   4618  HB1 LYS B   5      38.660  46.200  39.030  1.00  0.00           H
ATOM   4619  HB2 LYS B   5      40.110  45.440  39.700  1.00  0.00           H
ATOM   4620  CG  LYS B   5      39.340  44.530  37.960  1.00  0.00           C
ATOM   4621  HG1 LYS B   5      40.210  43.920  37.650  1.00  0.00           H
ATOM   4622  HG2 LYS B   5      38.880  44.720  36.970  1.00  0.00           H
ATOM   4623  CD  LYS B   5      38.490  43.540  38.810  1.00  0.00           C
ATOM   4624  HD1 LYS B   5      37.430  43.880  38.860  1.00  0.00           H
ATOM   4625  HD2 LYS B   5      38.980  43.650  39.800  1.00  0.00           H
ATOM   4626  CE  LYS B   5      38.320  42.140  38.280  1.00  0.00           C
ATOM   4627  HE1 LYS B   5      39.160  41.720  37.680  1.00  0.00           H
ATOM   4628  HE2 LYS B   5      37.400  42.160  37.670  1.00  0.00           H
ATOM   4629  NZ  LYS B   5      38.110  41.190  39.460  1.00  0.00           N
ATOM   4630  HZ1 LYS B   5      37.730  40.290  39.090  1.00  0.00           H
ATOM   4631  HZ2 LYS B   5      37.370  41.560  40.090  1.00  0.00           H
ATOM   4632  HZ3 LYS B   5      38.960  41.140  40.070  1.00  0.00           H
ATOM   4633  C   LYS B   5      40.640  48.210  38.640  1.00  0.00           C
ATOM   4634  O   LYS B   5      40.520  48.390  39.800  1.00  0.00           O
ATOM   4635  N   MET B   6      40.820  49.320  37.820  1.00  0.00           N
ATOM   4636  HN  MET B   6      40.800  49.270  36.830  1.00  0.00           H
ATOM   4637  CA  MET B   6      41.040  50.590  38.380  1.00  0.00           C
ATOM   4638  HA  MET B   6      41.500  50.540  39.360  1.00  0.00           H
ATOM   4639  CB  MET B   6      41.930  51.490  37.500  1.00  0.00           C
ATOM   4640  HB1 MET B   6      41.900  52.530  37.890  1.00  0.00           H
ATOM   4641  HB2 MET B   6      41.330  51.490  36.560  1.00  0.00           H
ATOM   4642  CG  MET B   6      43.480  51.070  37.390  1.00  0.00           C
ATOM   4643  HG1 MET B   6      43.950  51.390  36.440  1.00  0.00           H
ATOM   4644  HG2 MET B   6      43.340  49.970  37.300  1.00  0.00           H
ATOM   4645  SD  MET B   6      44.540  51.430  38.790  1.00  0.00           S
ATOM   4646  CE  MET B   6      46.130  50.950  38.040  1.00  0.00           C
ATOM   4647  HE1 MET B   6      46.320  51.680  37.230  1.00  0.00           H
ATOM   4648  HE2 MET B   6      46.090  49.900  37.680  1.00  0.00           H
ATOM   4649  HE3 MET B   6      46.990  51.060  38.730  1.00  0.00           H
ATOM   4650  C   MET B   6      39.740  51.370  38.610  1.00  0.00           C
ATOM   4651  O   MET B   6      38.850  51.420  37.740  1.00  0.00           O
ATOM   4652  N   VAL B   7      39.570  52.050  39.800  1.00  0.00           N
ATOM   4653  HN  VAL B   7      40.350  52.060  40.420  1.00  0.00           H
ATOM   4654  CA  VAL B   7      38.440  52.900  40.150  1.00  0.00           C
ATOM   4655  HA  VAL B   7      37.490  52.550  39.780  1.00  0.00           H
ATOM   4656  CB  VAL B   7      38.320  53.130  41.640  1.00  0.00           C
ATOM   4657  HB  VAL B   7      39.180  53.700  42.030  1.00  0.00           H
ATOM   4658  CG1 VAL B   7      37.030  53.990  41.860  1.00  0.00           C
ATOM   4659 1HG1 VAL B   7      36.950  54.270  42.930  1.00  0.00           H
ATOM   4660 2HG1 VAL B   7      36.140  53.360  41.650  1.00  0.00           H
ATOM   4661 3HG1 VAL B   7      37.040  54.990  41.380  1.00  0.00           H
ATOM   4662  CG2 VAL B   7      38.260  51.800  42.440  1.00  0.00           C
ATOM   4663 1HG2 VAL B   7      37.300  51.240  42.450  1.00  0.00           H
ATOM   4664 2HG2 VAL B   7      38.660  51.950  43.470  1.00  0.00           H
ATOM   4665 3HG2 VAL B   7      38.890  50.990  42.000  1.00  0.00           H
ATOM   4666  C   VAL B   7      38.650  54.280  39.520  1.00  0.00           C
ATOM   4667  O   VAL B   7      39.570  55.000  39.900  1.00  0.00           O
ATOM   4668  N   SER B   8      37.820  54.670  38.560  1.00  0.00           N
ATOM   4669  HN  SER B   8      37.050  54.120  38.250  1.00  0.00           H
ATOM   4670  CA  SER B   8      38.200  55.780  37.690  1.00  0.00           C
ATOM   4671  HA  SER B   8      39.210  55.550  37.390  1.00  0.00           H
ATOM   4672  CB  SER B   8      37.420  55.740  36.320  1.00  0.00           C
ATOM   4673  HB1 SER B   8      37.830  56.520  35.650  1.00  0.00           H
ATOM   4674  HB2 SER B   8      36.340  55.830  36.580  1.00  0.00           H
ATOM   4675  OG  SER B   8      37.460  54.450  35.660  1.00  0.00           O
ATOM   4676  HG1 SER B   8      38.350  54.310  35.340  1.00  0.00           H
ATOM   4677  C   SER B   8      38.000  57.100  38.420  1.00  0.00           C
ATOM   4678  O   SER B   8      36.910  57.290  38.930  1.00  0.00           O
ATOM   4679  N   PRO B   9      38.950  58.040  38.480  1.00  0.00           N
ATOM   4680  CD  PRO B   9      40.230  57.880  37.740  1.00  0.00           C
ATOM   4681  HD1 PRO B   9      40.080  57.980  36.650  1.00  0.00           H
ATOM   4682  HD2 PRO B   9      40.660  56.860  37.850  1.00  0.00           H
ATOM   4683  CA  PRO B   9      38.990  59.300  39.310  1.00  0.00           C
ATOM   4684  HA  PRO B   9      39.410  59.100  40.280  1.00  0.00           H
ATOM   4685  CB  PRO B   9      40.020  60.150  38.570  1.00  0.00           C
ATOM   4686  HB1 PRO B   9      40.490  60.940  39.180  1.00  0.00           H
ATOM   4687  HB2 PRO B   9      39.500  60.610  37.690  1.00  0.00           H
ATOM   4688  CG  PRO B   9      40.990  59.110  38.100  1.00  0.00           C
ATOM   4689  HG1 PRO B   9      41.640  59.570  37.320  1.00  0.00           H
ATOM   4690  HG2 PRO B   9      41.650  58.850  38.950  1.00  0.00           H
ATOM   4691  C   PRO B   9      37.710  60.040  39.600  1.00  0.00           C
ATOM   4692  O   PRO B   9      37.010  60.300  38.610  1.00  0.00           O
ATOM   4693  N   THR B  10      37.450  60.420  40.900  1.00  0.00           N
ATOM   4694  HN  THR B  10      38.130  60.340  41.630  1.00  0.00           H
ATOM   4695  CA  THR B  10      36.160  60.850  41.450  1.00  0.00           C
ATOM   4696  HA  THR B  10      35.340  60.420  40.900  1.00  0.00           H
ATOM   4697  CB  THR B  10      36.040  60.550  42.970  1.00  0.00           C
ATOM   4698  HB  THR B  10      35.100  61.060  43.280  1.00  0.00           H
ATOM   4699  OG1 THR B  10      37.180  60.900  43.810  1.00  0.00           O
ATOM   4700  HG1 THR B  10      36.940  61.690  44.300  1.00  0.00           H
ATOM   4701  CG2 THR B  10      35.850  59.000  43.040  1.00  0.00           C
ATOM   4702 1HG2 THR B  10      35.100  58.510  42.380  1.00  0.00           H
ATOM   4703 2HG2 THR B  10      35.520  58.850  44.090  1.00  0.00           H
ATOM   4704 3HG2 THR B  10      36.900  58.650  42.890  1.00  0.00           H
ATOM   4705  C   THR B  10      36.060  62.400  41.320  1.00  0.00           C
ATOM   4706  O   THR B  10      35.070  62.990  41.590  1.00  0.00           O
ATOM   4707  N   SER B  11      37.170  63.070  40.970  1.00  0.00           N
ATOM   4708  HN  SER B  11      37.990  62.560  40.760  1.00  0.00           H
ATOM   4709  CA  SER B  11      37.480  64.480  41.260  1.00  0.00           C
ATOM   4710  HA  SER B  11      37.580  64.640  42.320  1.00  0.00           H
ATOM   4711  CB  SER B  11      38.890  64.940  40.780  1.00  0.00           C
ATOM   4712  HB1 SER B  11      39.070  64.510  39.770  1.00  0.00           H
ATOM   4713  HB2 SER B  11      39.670  64.440  41.390  1.00  0.00           H
ATOM   4714  OG  SER B  11      39.110  66.330  40.670  1.00  0.00           O
ATOM   4715  HG1 SER B  11      39.850  66.490  40.080  1.00  0.00           H
ATOM   4716  C   SER B  11      36.440  65.490  40.740  1.00  0.00           C
ATOM   4717  O   SER B  11      36.010  66.420  41.450  1.00  0.00           O
ATOM   4718  N   LYS B  12      35.990  65.450  39.490  1.00  0.00           N
ATOM   4719  HN  LYS B  12      36.450  64.790  38.900  1.00  0.00           H
ATOM   4720  CA  LYS B  12      35.140  66.460  38.840  1.00  0.00           C
ATOM   4721  HA  LYS B  12      35.390  67.390  39.330  1.00  0.00           H
ATOM   4722  CB  LYS B  12      35.220  66.450  37.260  1.00  0.00           C
ATOM   4723  HB1 LYS B  12      34.620  67.280  36.810  1.00  0.00           H
ATOM   4724  HB2 LYS B  12      34.750  65.570  36.770  1.00  0.00           H
ATOM   4725  CG  LYS B  12      36.670  66.410  36.720  1.00  0.00           C
ATOM   4726  HG1 LYS B  12      36.580  66.680  35.650  1.00  0.00           H
ATOM   4727  HG2 LYS B  12      37.190  65.430  36.690  1.00  0.00           H
ATOM   4728  CD  LYS B  12      37.540  67.420  37.350  1.00  0.00           C
ATOM   4729  HD1 LYS B  12      37.860  67.070  38.350  1.00  0.00           H
ATOM   4730  HD2 LYS B  12      37.050  68.410  37.440  1.00  0.00           H
ATOM   4731  CE  LYS B  12      38.870  67.740  36.550  1.00  0.00           C
ATOM   4732  HE1 LYS B  12      38.510  68.420  35.740  1.00  0.00           H
ATOM   4733  HE2 LYS B  12      39.260  66.800  36.110  1.00  0.00           H
ATOM   4734  NZ  LYS B  12      39.840  68.440  37.410  1.00  0.00           N
ATOM   4735  HZ1 LYS B  12      39.420  69.170  38.020  1.00  0.00           H
ATOM   4736  HZ2 LYS B  12      40.560  68.860  36.790  1.00  0.00           H
ATOM   4737  HZ3 LYS B  12      40.350  67.780  38.030  1.00  0.00           H
ATOM   4738  C   LYS B  12      33.650  66.160  39.200  1.00  0.00           C
ATOM   4739  O   LYS B  12      32.880  67.090  39.190  1.00  0.00           O
ATOM   4740  N   ILE B  13      33.290  64.970  39.660  1.00  0.00           N
ATOM   4741  HN  ILE B  13      33.920  64.230  39.430  1.00  0.00           H
ATOM   4742  CA  ILE B  13      32.100  64.570  40.420  1.00  0.00           C
ATOM   4743  HA  ILE B  13      31.380  65.090  39.800  1.00  0.00           H
ATOM   4744  CB  ILE B  13      31.700  63.080  40.350  1.00  0.00           C
ATOM   4745  HB  ILE B  13      32.220  62.560  41.180  1.00  0.00           H
ATOM   4746  CG2 ILE B  13      30.230  63.060  40.660  1.00  0.00           C
ATOM   4747 1HG2 ILE B  13      29.630  63.790  40.090  1.00  0.00           H
ATOM   4748 2HG2 ILE B  13      29.950  63.130  41.730  1.00  0.00           H
ATOM   4749 3HG2 ILE B  13      29.800  62.100  40.300  1.00  0.00           H
ATOM   4750  CG1 ILE B  13      31.970  62.470  39.010  1.00  0.00           C
ATOM   4751 1HG1 ILE B  13      31.730  63.180  38.180  1.00  0.00           H
ATOM   4752 2HG1 ILE B  13      31.230  61.690  38.750  1.00  0.00           H
ATOM   4753  CD  ILE B  13      33.340  61.890  38.890  1.00  0.00           C
ATOM   4754  HD1 ILE B  13      33.470  61.040  39.600  1.00  0.00           H
ATOM   4755  HD2 ILE B  13      34.150  62.630  39.090  1.00  0.00           H
ATOM   4756  HD3 ILE B  13      33.350  61.470  37.860  1.00  0.00           H
ATOM   4757  C   ILE B  13      31.990  65.140  41.770  1.00  0.00           C
ATOM   4758  O   ILE B  13      30.970  65.760  42.110  1.00  0.00           O
ATOM   4759  N   GLU B  14      33.190  65.170  42.550  1.00  0.00           N
ATOM   4760  HN  GLU B  14      33.970  64.670  42.180  1.00  0.00           H
ATOM   4761  CA  GLU B  14      33.190  65.640  43.900  1.00  0.00           C
ATOM   4762  HA  GLU B  14      32.600  64.880  44.390  1.00  0.00           H
ATOM   4763  CB  GLU B  14      34.560  65.550  44.630  1.00  0.00           C
ATOM   4764  HB1 GLU B  14      34.670  66.350  45.400  1.00  0.00           H
ATOM   4765  HB2 GLU B  14      35.360  65.690  43.880  1.00  0.00           H
ATOM   4766  CG  GLU B  14      34.990  64.140  45.280  1.00  0.00           C
ATOM   4767  HG1 GLU B  14      34.740  63.450  44.440  1.00  0.00           H
ATOM   4768  HG2 GLU B  14      34.290  63.790  46.060  1.00  0.00           H
ATOM   4769  CD  GLU B  14      36.440  63.940  45.750  1.00  0.00           C
ATOM   4770  OE1 GLU B  14      37.260  63.300  45.010  1.00  0.00           O
ATOM   4771  OE2 GLU B  14      36.820  64.590  46.710  1.00  0.00           O
ATOM   4772  C   GLU B  14      32.460  66.980  44.390  1.00  0.00           C
ATOM   4773  O   GLU B  14      31.680  66.940  45.360  1.00  0.00           O
ATOM   4774  N   PRO B  15      32.630  68.150  43.760  1.00  0.00           N
ATOM   4775  CD  PRO B  15      33.570  68.360  42.700  1.00  0.00           C
ATOM   4776  HD1 PRO B  15      33.390  67.720  41.810  1.00  0.00           H
ATOM   4777  HD2 PRO B  15      34.580  68.170  43.110  1.00  0.00           H
ATOM   4778  CA  PRO B  15      31.860  69.330  44.020  1.00  0.00           C
ATOM   4779  HA  PRO B  15      31.630  69.380  45.080  1.00  0.00           H
ATOM   4780  CB  PRO B  15      32.860  70.440  43.550  1.00  0.00           C
ATOM   4781  HB1 PRO B  15      33.570  70.770  44.340  1.00  0.00           H
ATOM   4782  HB2 PRO B  15      32.200  71.290  43.280  1.00  0.00           H
ATOM   4783  CG  PRO B  15      33.600  69.850  42.390  1.00  0.00           C
ATOM   4784  HG1 PRO B  15      33.220  70.130  41.380  1.00  0.00           H
ATOM   4785  HG2 PRO B  15      34.650  70.230  42.360  1.00  0.00           H
ATOM   4786  C   PRO B  15      30.540  69.400  43.290  1.00  0.00           C
ATOM   4787  O   PRO B  15      29.760  70.290  43.530  1.00  0.00           O
ATOM   4788  N   CYS B  16      30.160  68.400  42.500  1.00  0.00           N
ATOM   4789  HN  CYS B  16      30.750  67.610  42.420  1.00  0.00           H
ATOM   4790  CA  CYS B  16      28.850  68.330  41.710  1.00  0.00           C
ATOM   4791  HA  CYS B  16      28.430  69.330  41.660  1.00  0.00           H
ATOM   4792  CB  CYS B  16      28.940  67.740  40.270  1.00  0.00           C
ATOM   4793  HB1 CYS B  16      28.040  68.040  39.700  1.00  0.00           H
ATOM   4794  HB2 CYS B  16      29.170  66.660  40.300  1.00  0.00           H
ATOM   4795  SG  CYS B  16      30.350  68.530  39.360  1.00  0.00           S
ATOM   4796  HG1 CYS B  16      31.270  68.290  40.270  1.00  0.00           H
ATOM   4797  C   CYS B  16      27.810  67.640  42.650  1.00  0.00           C
ATOM   4798  O   CYS B  16      26.620  67.840  42.380  1.00  0.00           O
ATOM   4799  N   ILE B  17      28.130  66.920  43.660  1.00  0.00           N
ATOM   4800  HN  ILE B  17      29.060  66.970  44.000  1.00  0.00           H
ATOM   4801  CA  ILE B  17      27.120  66.330  44.630  1.00  0.00           C
ATOM   4802  HA  ILE B  17      26.350  65.940  43.970  1.00  0.00           H
ATOM   4803  CB  ILE B  17      27.570  65.080  45.400  1.00  0.00           C
ATOM   4804  HB  ILE B  17      28.240  65.500  46.180  1.00  0.00           H
ATOM   4805  CG2 ILE B  17      26.290  64.410  46.120  1.00  0.00           C
ATOM   4806 1HG2 ILE B  17      25.720  65.070  46.810  1.00  0.00           H
ATOM   4807 2HG2 ILE B  17      26.580  63.510  46.700  1.00  0.00           H
ATOM   4808 3HG2 ILE B  17      25.580  64.130  45.310  1.00  0.00           H
ATOM   4809  CG1 ILE B  17      28.380  64.130  44.490  1.00  0.00           C
ATOM   4810 1HG1 ILE B  17      28.760  63.280  45.100  1.00  0.00           H
ATOM   4811 2HG1 ILE B  17      29.270  64.610  44.050  1.00  0.00           H
ATOM   4812  CD  ILE B  17      27.560  63.540  43.330  1.00  0.00           C
ATOM   4813  HD1 ILE B  17      27.570  64.380  42.600  1.00  0.00           H
ATOM   4814  HD2 ILE B  17      26.510  63.300  43.610  1.00  0.00           H
ATOM   4815  HD3 ILE B  17      28.130  62.700  42.890  1.00  0.00           H
ATOM   4816  C   ILE B  17      26.520  67.400  45.540  1.00  0.00           C
ATOM   4817  O   ILE B  17      27.250  68.220  46.120  1.00  0.00           O
ATOM   4818  N   VAL B  18      25.240  67.460  45.870  1.00  0.00           N
ATOM   4819  HN  VAL B  18      24.540  66.880  45.460  1.00  0.00           H
ATOM   4820  CA  VAL B  18      24.710  68.500  46.730  1.00  0.00           C
ATOM   4821  HA  VAL B  18      25.550  68.930  47.260  1.00  0.00           H
ATOM   4822  CB  VAL B  18      23.800  69.520  46.060  1.00  0.00           C
ATOM   4823  HB  VAL B  18      23.350  70.230  46.790  1.00  0.00           H
ATOM   4824  CG1 VAL B  18      24.600  70.300  45.050  1.00  0.00           C
ATOM   4825 1HG1 VAL B  18      24.110  71.050  44.390  1.00  0.00           H
ATOM   4826 2HG1 VAL B  18      25.040  69.700  44.220  1.00  0.00           H
ATOM   4827 3HG1 VAL B  18      25.440  70.880  45.480  1.00  0.00           H
ATOM   4828  CG2 VAL B  18      22.690  68.860  45.120  1.00  0.00           C
ATOM   4829 1HG2 VAL B  18      21.970  69.650  44.840  1.00  0.00           H
ATOM   4830 2HG2 VAL B  18      22.070  68.190  45.760  1.00  0.00           H
ATOM   4831 3HG2 VAL B  18      22.990  68.300  44.210  1.00  0.00           H
ATOM   4832  C   VAL B  18      23.750  67.830  47.650  1.00  0.00           C
ATOM   4833  O   VAL B  18      23.440  66.670  47.380  1.00  0.00           O
ATOM   4834  N   SER B  19      23.350  68.480  48.760  1.00  0.00           N
ATOM   4835  HN  SER B  19      23.680  69.410  48.900  1.00  0.00           H
ATOM   4836  CA  SER B  19      22.660  67.820  49.880  1.00  0.00           C
ATOM   4837  HA  SER B  19      22.650  66.750  49.770  1.00  0.00           H
ATOM   4838  CB  SER B  19      23.150  68.320  51.280  1.00  0.00           C
ATOM   4839  HB1 SER B  19      23.020  69.430  51.360  1.00  0.00           H
ATOM   4840  HB2 SER B  19      24.250  68.180  51.280  1.00  0.00           H
ATOM   4841  OG  SER B  19      22.530  67.680  52.440  1.00  0.00           O
ATOM   4842  HG1 SER B  19      22.630  66.750  52.190  1.00  0.00           H
ATOM   4843  C   SER B  19      21.250  68.360  49.720  1.00  0.00           C
ATOM   4844  O   SER B  19      20.940  69.520  49.580  1.00  0.00           O
ATOM   4845  N   VAL B  20      20.280  67.430  49.700  1.00  0.00           N
ATOM   4846  HN  VAL B  20      20.320  66.440  49.800  1.00  0.00           H
ATOM   4847  CA  VAL B  20      18.810  67.810  49.440  1.00  0.00           C
ATOM   4848  HA  VAL B  20      18.770  68.890  49.520  1.00  0.00           H
ATOM   4849  CB  VAL B  20      18.360  67.300  48.000  1.00  0.00           C
ATOM   4850  HB  VAL B  20      18.350  66.190  47.950  1.00  0.00           H
ATOM   4851  CG1 VAL B  20      16.960  67.770  47.650  1.00  0.00           C
ATOM   4852 1HG1 VAL B  20      16.660  68.830  47.790  1.00  0.00           H
ATOM   4853 2HG1 VAL B  20      16.200  67.160  48.190  1.00  0.00           H
ATOM   4854 3HG1 VAL B  20      16.920  67.450  46.590  1.00  0.00           H
ATOM   4855  CG2 VAL B  20      19.380  67.660  46.790  1.00  0.00           C
ATOM   4856 1HG2 VAL B  20      19.150  67.170  45.820  1.00  0.00           H
ATOM   4857 2HG2 VAL B  20      20.390  67.260  47.030  1.00  0.00           H
ATOM   4858 3HG2 VAL B  20      19.490  68.750  46.590  1.00  0.00           H
ATOM   4859  C   VAL B  20      17.910  67.280  50.510  1.00  0.00           C
ATOM   4860  O   VAL B  20      17.960  66.100  50.820  1.00  0.00           O
ATOM   4861  N   THR B  21      17.020  68.130  51.100  1.00  0.00           N
ATOM   4862  HN  THR B  21      16.960  69.080  50.810  1.00  0.00           H
ATOM   4863  CA  THR B  21      16.210  67.630  52.250  1.00  0.00           C
ATOM   4864  HA  THR B  21      16.180  66.560  52.150  1.00  0.00           H
ATOM   4865  CB  THR B  21      16.780  68.000  53.640  1.00  0.00           C
ATOM   4866  HB  THR B  21      16.910  69.100  53.640  1.00  0.00           H
ATOM   4867  OG1 THR B  21      18.120  67.500  53.860  1.00  0.00           O
ATOM   4868  HG1 THR B  21      18.710  68.090  53.380  1.00  0.00           H
ATOM   4869  CG2 THR B  21      16.050  67.440  54.840  1.00  0.00           C
ATOM   4870 1HG2 THR B  21      15.030  67.870  54.890  1.00  0.00           H
ATOM   4871 2HG2 THR B  21      16.450  67.770  55.820  1.00  0.00           H
ATOM   4872 3HG2 THR B  21      16.030  66.340  54.960  1.00  0.00           H
ATOM   4873  C   THR B  21      14.830  68.300  52.120  1.00  0.00           C
ATOM   4874  O   THR B  21      14.690  69.530  51.940  1.00  0.00           O
ATOM   4875  N   TYR B  22      13.780  67.500  52.160  1.00  0.00           N
ATOM   4876  HN  TYR B  22      13.900  66.520  52.300  1.00  0.00           H
ATOM   4877  CA  TYR B  22      12.420  67.980  52.340  1.00  0.00           C
ATOM   4878  HA  TYR B  22      12.450  68.980  52.760  1.00  0.00           H
ATOM   4879  CB  TYR B  22      11.800  67.970  51.000  1.00  0.00           C
ATOM   4880  HB1 TYR B  22      11.840  66.910  50.640  1.00  0.00           H
ATOM   4881  HB2 TYR B  22      12.460  68.540  50.310  1.00  0.00           H
ATOM   4882  CG  TYR B  22      10.370  68.520  50.990  1.00  0.00           C
ATOM   4883  CD1 TYR B  22      10.100  69.770  51.590  1.00  0.00           C
ATOM   4884  HD1 TYR B  22      10.890  70.380  52.000  1.00  0.00           H
ATOM   4885  CE1 TYR B  22       8.820  70.290  51.590  1.00  0.00           C
ATOM   4886  HE1 TYR B  22       8.640  71.280  51.980  1.00  0.00           H
ATOM   4887  CZ  TYR B  22       7.760  69.550  51.000  1.00  0.00           C
ATOM   4888  OH  TYR B  22       6.370  69.860  51.220  1.00  0.00           O
ATOM   4889  HH  TYR B  22       6.380  70.690  51.700  1.00  0.00           H
ATOM   4890  CD2 TYR B  22       9.320  67.750  50.360  1.00  0.00           C
ATOM   4891  HD2 TYR B  22       9.580  66.760  50.020  1.00  0.00           H
ATOM   4892  CE2 TYR B  22       7.990  68.290  50.450  1.00  0.00           C
ATOM   4893  HE2 TYR B  22       7.150  67.680  50.130  1.00  0.00           H
ATOM   4894  C   TYR B  22      11.720  67.170  53.390  1.00  0.00           C
ATOM   4895  O   TYR B  22      11.670  65.920  53.410  1.00  0.00           O
ATOM   4896  N   GLY B  23      11.050  67.900  54.360  1.00  0.00           N
ATOM   4897  HN  GLY B  23      11.110  68.890  54.350  1.00  0.00           H
ATOM   4898  CA  GLY B  23      10.750  67.320  55.680  1.00  0.00           C
ATOM   4899  HA1 GLY B  23      10.170  66.420  55.530  1.00  0.00           H
ATOM   4900  HA2 GLY B  23      10.260  68.170  56.140  1.00  0.00           H
ATOM   4901  C   GLY B  23      12.020  66.930  56.450  1.00  0.00           C
ATOM   4902  O   GLY B  23      12.940  67.740  56.680  1.00  0.00           O
ATOM   4903  N   SER B  24      12.140  65.680  56.900  1.00  0.00           N
ATOM   4904  HN  SER B  24      11.380  65.060  56.730  1.00  0.00           H
ATOM   4905  CA  SER B  24      13.200  65.040  57.590  1.00  0.00           C
ATOM   4906  HA  SER B  24      13.860  65.850  57.860  1.00  0.00           H
ATOM   4907  CB  SER B  24      12.750  64.280  58.890  1.00  0.00           C
ATOM   4908  HB1 SER B  24      13.600  63.810  59.420  1.00  0.00           H
ATOM   4909  HB2 SER B  24      12.100  63.430  58.570  1.00  0.00           H
ATOM   4910  OG  SER B  24      11.920  65.020  59.760  1.00  0.00           O
ATOM   4911  HG1 SER B  24      11.740  65.880  59.360  1.00  0.00           H
ATOM   4912  C   SER B  24      13.940  64.120  56.620  1.00  0.00           C
ATOM   4913  O   SER B  24      14.950  63.550  56.970  1.00  0.00           O
ATOM   4914  N   MET B  25      13.410  63.930  55.400  1.00  0.00           N
ATOM   4915  HN  MET B  25      12.710  64.510  54.990  1.00  0.00           H
ATOM   4916  CA  MET B  25      13.990  63.100  54.350  1.00  0.00           C
ATOM   4917  HA  MET B  25      14.310  62.190  54.840  1.00  0.00           H
ATOM   4918  CB  MET B  25      12.890  62.730  53.260  1.00  0.00           C
ATOM   4919  HB1 MET B  25      12.580  63.630  52.680  1.00  0.00           H
ATOM   4920  HB2 MET B  25      11.930  62.440  53.720  1.00  0.00           H
ATOM   4921  CG  MET B  25      13.440  61.800  52.210  1.00  0.00           C
ATOM   4922  HG1 MET B  25      14.310  62.220  51.660  1.00  0.00           H
ATOM   4923  HG2 MET B  25      12.720  61.480  51.420  1.00  0.00           H
ATOM   4924  SD  MET B  25      14.010  60.280  52.980  1.00  0.00           S
ATOM   4925  CE  MET B  25      14.120  59.240  51.540  1.00  0.00           C
ATOM   4926  HE1 MET B  25      15.040  59.510  50.970  1.00  0.00           H
ATOM   4927  HE2 MET B  25      13.230  59.290  50.890  1.00  0.00           H
ATOM   4928  HE3 MET B  25      14.170  58.190  51.900  1.00  0.00           H
ATOM   4929  C   MET B  25      15.190  63.850  53.720  1.00  0.00           C
ATOM   4930  O   MET B  25      15.090  64.950  53.250  1.00  0.00           O
ATOM   4931  N   THR B  26      16.380  63.180  53.790  1.00  0.00           N
ATOM   4932  HN  THR B  26      16.540  62.350  54.320  1.00  0.00           H
ATOM   4933  CA  THR B  26      17.590  63.750  53.250  1.00  0.00           C
ATOM   4934  HA  THR B  26      17.270  64.500  52.550  1.00  0.00           H
ATOM   4935  CB  THR B  26      18.720  64.080  54.300  1.00  0.00           C
ATOM   4936  HB  THR B  26      18.240  64.460  55.220  1.00  0.00           H
ATOM   4937  OG1 THR B  26      19.570  65.060  53.830  1.00  0.00           O
ATOM   4938  HG1 THR B  26      18.970  65.790  53.660  1.00  0.00           H
ATOM   4939  CG2 THR B  26      19.490  62.800  54.650  1.00  0.00           C
ATOM   4940 1HG2 THR B  26      20.120  62.900  55.560  1.00  0.00           H
ATOM   4941 2HG2 THR B  26      20.110  62.450  53.790  1.00  0.00           H
ATOM   4942 3HG2 THR B  26      18.800  62.000  55.020  1.00  0.00           H
ATOM   4943  C   THR B  26      18.120  62.790  52.210  1.00  0.00           C
ATOM   4944  O   THR B  26      18.180  61.590  52.370  1.00  0.00           O
ATOM   4945  N   LEU B  27      18.450  63.350  51.020  1.00  0.00           N
ATOM   4946  HN  LEU B  27      18.450  64.340  50.940  1.00  0.00           H
ATOM   4947  CA  LEU B  27      18.880  62.760  49.810  1.00  0.00           C
ATOM   4948  HA  LEU B  27      19.030  61.710  50.030  1.00  0.00           H
ATOM   4949  CB  LEU B  27      17.810  62.830  48.640  1.00  0.00           C
ATOM   4950  HB1 LEU B  27      18.210  62.250  47.780  1.00  0.00           H
ATOM   4951  HB2 LEU B  27      17.700  63.930  48.520  1.00  0.00           H
ATOM   4952  CG  LEU B  27      16.470  62.090  48.980  1.00  0.00           C
ATOM   4953  HG  LEU B  27      16.220  62.090  50.070  1.00  0.00           H
ATOM   4954  CD1 LEU B  27      15.210  62.600  48.270  1.00  0.00           C
ATOM   4955 1HD1 LEU B  27      14.350  61.940  48.470  1.00  0.00           H
ATOM   4956 2HD1 LEU B  27      15.350  62.700  47.170  1.00  0.00           H
ATOM   4957 3HD1 LEU B  27      15.020  63.650  48.580  1.00  0.00           H
ATOM   4958  CD2 LEU B  27      16.630  60.600  48.620  1.00  0.00           C
ATOM   4959 1HD2 LEU B  27      15.750  60.020  48.980  1.00  0.00           H
ATOM   4960 2HD2 LEU B  27      17.550  60.090  48.990  1.00  0.00           H
ATOM   4961 3HD2 LEU B  27      16.670  60.520  47.510  1.00  0.00           H
ATOM   4962  C   LEU B  27      20.140  63.370  49.240  1.00  0.00           C
ATOM   4963  O   LEU B  27      20.310  64.590  49.320  1.00  0.00           O
ATOM   4964  N   ASN B  28      21.040  62.610  48.680  1.00  0.00           N
ATOM   4965  HN  ASN B  28      20.930  61.620  48.680  1.00  0.00           H
ATOM   4966  CA  ASN B  28      21.950  63.130  47.720  1.00  0.00           C
ATOM   4967  HA  ASN B  28      22.370  63.950  48.280  1.00  0.00           H
ATOM   4968  CB  ASN B  28      23.260  62.210  47.470  1.00  0.00           C
ATOM   4969  HB1 ASN B  28      24.090  62.930  47.270  1.00  0.00           H
ATOM   4970  HB2 ASN B  28      23.250  61.440  46.670  1.00  0.00           H
ATOM   4971  CG  ASN B  28      23.660  61.500  48.770  1.00  0.00           C
ATOM   4972  OD1 ASN B  28      24.450  62.050  49.610  1.00  0.00           O
ATOM   4973  ND2 ASN B  28      23.200  60.230  48.960  1.00  0.00           N
ATOM   4974 1HD2 ASN B  28      23.530  59.810  49.800  1.00  0.00           H
ATOM   4975 2HD2 ASN B  28      22.420  59.880  48.450  1.00  0.00           H
ATOM   4976  C   ASN B  28      21.260  63.560  46.420  1.00  0.00           C
ATOM   4977  O   ASN B  28      20.210  63.070  45.960  1.00  0.00           O
ATOM   4978  N   GLY B  29      21.840  64.690  45.810  1.00  0.00           N
ATOM   4979  HN  GLY B  29      22.600  65.080  46.320  1.00  0.00           H
ATOM   4980  CA  GLY B  29      21.510  65.160  44.520  1.00  0.00           C
ATOM   4981  HA1 GLY B  29      20.940  66.070  44.600  1.00  0.00           H
ATOM   4982  HA2 GLY B  29      21.000  64.380  43.970  1.00  0.00           H
ATOM   4983  C   GLY B  29      22.730  65.470  43.800  1.00  0.00           C
ATOM   4984  O   GLY B  29      23.860  65.480  44.300  1.00  0.00           O
ATOM   4985  N   LEU B  30      22.720  65.560  42.490  1.00  0.00           N
ATOM   4986  HN  LEU B  30      21.830  65.590  42.030  1.00  0.00           H
ATOM   4987  CA  LEU B  30      23.900  65.810  41.610  1.00  0.00           C
ATOM   4988  HA  LEU B  30      24.790  66.160  42.110  1.00  0.00           H
ATOM   4989  CB  LEU B  30      24.250  64.570  40.740  1.00  0.00           C
ATOM   4990  HB1 LEU B  30      23.290  64.060  40.490  1.00  0.00           H
ATOM   4991  HB2 LEU B  30      24.870  63.920  41.390  1.00  0.00           H
ATOM   4992  CG  LEU B  30      24.950  64.910  39.380  1.00  0.00           C
ATOM   4993  HG  LEU B  30      24.460  65.730  38.830  1.00  0.00           H
ATOM   4994  CD1 LEU B  30      26.410  65.300  39.690  1.00  0.00           C
ATOM   4995 1HD1 LEU B  30      26.480  66.100  40.460  1.00  0.00           H
ATOM   4996 2HD1 LEU B  30      26.850  65.500  38.690  1.00  0.00           H
ATOM   4997 3HD1 LEU B  30      27.010  64.430  40.070  1.00  0.00           H
ATOM   4998  CD2 LEU B  30      24.870  63.680  38.540  1.00  0.00           C
ATOM   4999 1HD2 LEU B  30      23.890  63.560  38.040  1.00  0.00           H
ATOM   5000 2HD2 LEU B  30      24.900  62.770  39.180  1.00  0.00           H
ATOM   5001 3HD2 LEU B  30      25.640  63.680  37.740  1.00  0.00           H
ATOM   5002  C   LEU B  30      23.390  67.020  40.850  1.00  0.00           C
ATOM   5003  O   LEU B  30      22.280  67.070  40.400  1.00  0.00           O
ATOM   5004  N   TRP B  31      24.260  68.020  40.780  1.00  0.00           N
ATOM   5005  HN  TRP B  31      25.120  67.910  41.280  1.00  0.00           H
ATOM   5006  CA  TRP B  31      23.950  69.390  40.330  1.00  0.00           C
ATOM   5007  HA  TRP B  31      22.920  69.410  40.010  1.00  0.00           H
ATOM   5008  CB  TRP B  31      24.230  70.320  41.500  1.00  0.00           C
ATOM   5009  HB1 TRP B  31      25.220  70.010  41.900  1.00  0.00           H
ATOM   5010  HB2 TRP B  31      23.540  70.070  42.320  1.00  0.00           H
ATOM   5011  CG  TRP B  31      24.370  71.850  41.350  1.00  0.00           C
ATOM   5012  CD1 TRP B  31      23.380  72.490  40.680  1.00  0.00           C
ATOM   5013  HD1 TRP B  31      22.600  72.010  40.100  1.00  0.00           H
ATOM   5014  NE1 TRP B  31      23.570  73.860  40.710  1.00  0.00           N
ATOM   5015  HE1 TRP B  31      23.230  74.560  40.130  1.00  0.00           H
ATOM   5016  CE2 TRP B  31      24.740  74.120  41.450  1.00  0.00           C
ATOM   5017  CD2 TRP B  31      25.240  72.830  41.910  1.00  0.00           C
ATOM   5018  CE3 TRP B  31      26.460  72.840  42.630  1.00  0.00           C
ATOM   5019  HE3 TRP B  31      26.920  71.920  42.940  1.00  0.00           H
ATOM   5020  CZ3 TRP B  31      27.010  74.080  42.970  1.00  0.00           C
ATOM   5021  HZ3 TRP B  31      27.990  74.200  43.420  1.00  0.00           H
ATOM   5022  CZ2 TRP B  31      25.250  75.330  41.920  1.00  0.00           C
ATOM   5023  HZ2 TRP B  31      24.770  76.270  41.690  1.00  0.00           H
ATOM   5024  CH2 TRP B  31      26.440  75.300  42.590  1.00  0.00           C
ATOM   5025  HH2 TRP B  31      26.850  76.280  42.780  1.00  0.00           H
ATOM   5026  C   TRP B  31      24.770  69.640  39.120  1.00  0.00           C
ATOM   5027  O   TRP B  31      25.950  69.860  39.180  1.00  0.00           O
ATOM   5028  N   LEU B  32      24.140  69.740  37.950  1.00  0.00           N
ATOM   5029  HN  LEU B  32      23.170  69.560  37.800  1.00  0.00           H
ATOM   5030  CA  LEU B  32      24.910  70.040  36.710  1.00  0.00           C
ATOM   5031  HA  LEU B  32      25.940  70.330  36.830  1.00  0.00           H
ATOM   5032  CB  LEU B  32      24.880  68.880  35.680  1.00  0.00           C
ATOM   5033  HB1 LEU B  32      25.410  69.180  34.750  1.00  0.00           H
ATOM   5034  HB2 LEU B  32      23.880  68.640  35.260  1.00  0.00           H
ATOM   5035  CG  LEU B  32      25.450  67.590  36.220  1.00  0.00           C
ATOM   5036  HG  LEU B  32      24.890  67.290  37.130  1.00  0.00           H
ATOM   5037  CD1 LEU B  32      25.110  66.440  35.190  1.00  0.00           C
ATOM   5038 1HD1 LEU B  32      25.670  66.670  34.250  1.00  0.00           H
ATOM   5039 2HD1 LEU B  32      24.030  66.560  34.990  1.00  0.00           H
ATOM   5040 3HD1 LEU B  32      25.360  65.440  35.590  1.00  0.00           H
ATOM   5041  CD2 LEU B  32      27.020  67.510  36.500  1.00  0.00           C
ATOM   5042 1HD2 LEU B  32      27.540  67.660  35.530  1.00  0.00           H
ATOM   5043 2HD2 LEU B  32      27.250  66.520  36.940  1.00  0.00           H
ATOM   5044 3HD2 LEU B  32      27.380  68.320  37.170  1.00  0.00           H
ATOM   5045  C   LEU B  32      24.250  71.170  36.020  1.00  0.00           C
ATOM   5046  O   LEU B  32      23.030  71.320  36.050  1.00  0.00           O
ATOM   5047  N   ASP B  33      24.990  72.150  35.550  1.00  0.00           N
ATOM   5048  HN  ASP B  33      25.990  72.150  35.610  1.00  0.00           H
ATOM   5049  CA  ASP B  33      24.450  73.410  35.150  1.00  0.00           C
ATOM   5050  HA  ASP B  33      25.280  74.100  35.090  1.00  0.00           H
ATOM   5051  CB  ASP B  33      23.770  73.510  33.760  1.00  0.00           C
ATOM   5052  HB1 ASP B  33      23.600  74.560  33.450  1.00  0.00           H
ATOM   5053  HB2 ASP B  33      22.830  72.910  33.790  1.00  0.00           H
ATOM   5054  CG  ASP B  33      24.830  73.050  32.760  1.00  0.00           C
ATOM   5055  OD1 ASP B  33      26.000  73.540  32.730  1.00  0.00           O
ATOM   5056  OD2 ASP B  33      24.450  72.250  31.900  1.00  0.00           O
ATOM   5057  C   ASP B  33      23.500  74.090  36.150  1.00  0.00           C
ATOM   5058  O   ASP B  33      23.930  74.300  37.290  1.00  0.00           O
ATOM   5059  N   ASP B  34      22.200  74.400  35.850  1.00  0.00           N
ATOM   5060  HN  ASP B  34      21.830  74.270  34.930  1.00  0.00           H
[truncated: 330,706 more chars]
