# Supplementary material for: Structural and functional characterization of NEMO cleavage by SARS-CoV-2 3CLpro
Source: Nat Commun. 2022 Sep 8;13:5285. doi: 10.1038/s41467-022-32922-9 (PMC9453703; doi:10.1038/s41467-022-32922-9)
Supplement: Supplementary file 4 — Supplementary Data 1 [file 41467_2022_32922_MOESM4_ESM.zip › supp_files/MDML_snapshots/HKU1/hku1_simE_217200.pdb]

REMARK    GENERATED BY TRJCONV
TITLE     Title t= 217200.00000 step= 54300000
REMARK    THIS IS A SIMULATION BOX
CRYST1  100.561  100.561  100.561  90.00  90.00  90.00 P 1           1
MODEL        1
ATOM      1  N   SER A   1      23.120  44.370  48.750  1.00  0.00           N
ATOM      2  HT1 SER A   1      22.110  44.360  48.970  1.00  0.00           H
ATOM      3  HT2 SER A   1      23.320  45.020  47.960  1.00  0.00           H
ATOM      4  HT3 SER A   1      23.570  44.760  49.600  1.00  0.00           H
ATOM      5  CA  SER A   1      23.660  43.050  48.350  1.00  0.00           C
ATOM      6  HA  SER A   1      23.500  42.210  49.000  1.00  0.00           H
ATOM      7  CB  SER A   1      22.970  42.600  47.000  1.00  0.00           C
ATOM      8  HB1 SER A   1      21.880  42.520  47.220  1.00  0.00           H
ATOM      9  HB2 SER A   1      23.300  41.550  46.890  1.00  0.00           H
ATOM     10  OG  SER A   1      23.220  43.420  45.880  1.00  0.00           O
ATOM     11  HG1 SER A   1      23.530  42.800  45.220  1.00  0.00           H
ATOM     12  C   SER A   1      25.140  43.150  48.060  1.00  0.00           C
ATOM     13  O   SER A   1      25.680  44.160  47.590  1.00  0.00           O
ATOM     14  N   GLY A   2      26.070  42.150  48.370  1.00  0.00           N
ATOM     15  HN  GLY A   2      25.720  41.240  48.590  1.00  0.00           H
ATOM     16  CA  GLY A   2      27.550  42.400  48.560  1.00  0.00           C
ATOM     17  HA1 GLY A   2      27.900  42.790  47.610  1.00  0.00           H
ATOM     18  HA2 GLY A   2      27.840  41.430  48.940  1.00  0.00           H
ATOM     19  C   GLY A   2      28.000  43.530  49.500  1.00  0.00           C
ATOM     20  O   GLY A   2      27.280  44.080  50.290  1.00  0.00           O
ATOM     21  N   ILE A   3      29.330  43.810  49.530  1.00  0.00           N
ATOM     22  HN  ILE A   3      29.930  43.480  48.810  1.00  0.00           H
ATOM     23  CA  ILE A   3      29.940  44.670  50.420  1.00  0.00           C
ATOM     24  HA  ILE A   3      29.200  45.370  50.780  1.00  0.00           H
ATOM     25  CB  ILE A   3      30.600  43.990  51.570  1.00  0.00           C
ATOM     26  HB  ILE A   3      30.010  43.190  52.050  1.00  0.00           H
ATOM     27  CG2 ILE A   3      31.900  43.170  51.080  1.00  0.00           C
ATOM     28 1HG2 ILE A   3      31.520  42.340  50.440  1.00  0.00           H
ATOM     29 2HG2 ILE A   3      32.420  42.740  51.970  1.00  0.00           H
ATOM     30 3HG2 ILE A   3      32.620  43.810  50.530  1.00  0.00           H
ATOM     31  CG1 ILE A   3      30.960  44.980  52.710  1.00  0.00           C
ATOM     32 1HG1 ILE A   3      31.680  45.760  52.390  1.00  0.00           H
ATOM     33 2HG1 ILE A   3      31.450  44.320  53.450  1.00  0.00           H
ATOM     34  CD  ILE A   3      29.780  45.670  53.430  1.00  0.00           C
ATOM     35  HD1 ILE A   3      30.060  45.690  54.500  1.00  0.00           H
ATOM     36  HD2 ILE A   3      28.830  45.100  53.290  1.00  0.00           H
ATOM     37  HD3 ILE A   3      29.630  46.710  53.070  1.00  0.00           H
ATOM     38  C   ILE A   3      30.770  45.690  49.560  1.00  0.00           C
ATOM     39  O   ILE A   3      31.660  45.340  48.750  1.00  0.00           O
ATOM     40  N   VAL A   4      30.530  47.000  49.750  1.00  0.00           N
ATOM     41  HN  VAL A   4      29.770  47.210  50.360  1.00  0.00           H
ATOM     42  CA  VAL A   4      31.280  48.090  49.060  1.00  0.00           C
ATOM     43  HA  VAL A   4      31.130  47.860  48.010  1.00  0.00           H
ATOM     44  CB  VAL A   4      30.680  49.480  49.190  1.00  0.00           C
ATOM     45  HB  VAL A   4      31.400  50.180  48.730  1.00  0.00           H
ATOM     46  CG1 VAL A   4      29.350  49.540  48.420  1.00  0.00           C
ATOM     47 1HG1 VAL A   4      28.960  50.580  48.400  1.00  0.00           H
ATOM     48 2HG1 VAL A   4      28.620  48.830  48.870  1.00  0.00           H
ATOM     49 3HG1 VAL A   4      29.500  49.520  47.320  1.00  0.00           H
ATOM     50  CG2 VAL A   4      30.550  49.720  50.700  1.00  0.00           C
ATOM     51 1HG2 VAL A   4      31.330  49.280  51.350  1.00  0.00           H
ATOM     52 2HG2 VAL A   4      29.660  49.180  51.110  1.00  0.00           H
ATOM     53 3HG2 VAL A   4      30.530  50.800  50.940  1.00  0.00           H
ATOM     54  C   VAL A   4      32.820  48.020  49.230  1.00  0.00           C
ATOM     55  O   VAL A   4      33.400  48.190  50.360  1.00  0.00           O
ATOM     56  N   LYS A   5      33.570  47.860  48.130  1.00  0.00           N
ATOM     57  HN  LYS A   5      33.180  47.610  47.250  1.00  0.00           H
ATOM     58  CA  LYS A   5      35.030  47.890  48.070  1.00  0.00           C
ATOM     59  HA  LYS A   5      35.370  47.990  49.090  1.00  0.00           H
ATOM     60  CB  LYS A   5      35.550  46.660  47.210  1.00  0.00           C
ATOM     61  HB1 LYS A   5      36.640  46.650  47.420  1.00  0.00           H
ATOM     62  HB2 LYS A   5      35.360  46.950  46.150  1.00  0.00           H
ATOM     63  CG  LYS A   5      34.810  45.300  47.450  1.00  0.00           C
ATOM     64  HG1 LYS A   5      35.050  44.550  46.670  1.00  0.00           H
ATOM     65  HG2 LYS A   5      33.740  45.570  47.370  1.00  0.00           H
ATOM     66  CD  LYS A   5      34.990  44.490  48.780  1.00  0.00           C
ATOM     67  HD1 LYS A   5      34.450  45.040  49.580  1.00  0.00           H
ATOM     68  HD2 LYS A   5      36.080  44.460  49.010  1.00  0.00           H
ATOM     69  CE  LYS A   5      34.430  43.040  48.740  1.00  0.00           C
ATOM     70  HE1 LYS A   5      33.390  42.940  48.360  1.00  0.00           H
ATOM     71  HE2 LYS A   5      34.450  42.660  49.790  1.00  0.00           H
ATOM     72  NZ  LYS A   5      35.350  42.320  47.820  1.00  0.00           N
ATOM     73  HZ1 LYS A   5      36.290  42.760  47.820  1.00  0.00           H
ATOM     74  HZ2 LYS A   5      35.000  42.510  46.860  1.00  0.00           H
ATOM     75  HZ3 LYS A   5      35.370  41.290  47.990  1.00  0.00           H
ATOM     76  C   LYS A   5      35.350  49.260  47.500  1.00  0.00           C
ATOM     77  O   LYS A   5      35.910  49.440  46.420  1.00  0.00           O
ATOM     78  N   MET A   6      34.820  50.240  48.310  1.00  0.00           N
ATOM     79  HN  MET A   6      34.290  50.010  49.120  1.00  0.00           H
ATOM     80  CA  MET A   6      34.830  51.630  47.950  1.00  0.00           C
ATOM     81  HA  MET A   6      34.670  51.610  46.880  1.00  0.00           H
ATOM     82  CB  MET A   6      33.600  52.360  48.530  1.00  0.00           C
ATOM     83  HB1 MET A   6      32.660  51.910  48.150  1.00  0.00           H
ATOM     84  HB2 MET A   6      33.660  53.390  48.110  1.00  0.00           H
ATOM     85  CG  MET A   6      33.570  52.310  50.060  1.00  0.00           C
ATOM     86  HG1 MET A   6      34.550  52.660  50.450  1.00  0.00           H
ATOM     87  HG2 MET A   6      33.540  51.280  50.480  1.00  0.00           H
ATOM     88  SD  MET A   6      32.310  53.400  50.740  1.00  0.00           S
ATOM     89  CE  MET A   6      30.930  53.200  49.540  1.00  0.00           C
ATOM     90  HE1 MET A   6      30.870  52.160  49.180  1.00  0.00           H
ATOM     91  HE2 MET A   6      31.030  53.880  48.670  1.00  0.00           H
ATOM     92  HE3 MET A   6      29.940  53.420  49.990  1.00  0.00           H
ATOM     93  C   MET A   6      36.140  52.310  48.260  1.00  0.00           C
ATOM     94  O   MET A   6      36.830  51.950  49.190  1.00  0.00           O
ATOM     95  N   VAL A   7      36.580  53.220  47.410  1.00  0.00           N
ATOM     96  HN  VAL A   7      35.950  53.460  46.670  1.00  0.00           H
ATOM     97  CA  VAL A   7      37.680  54.110  47.640  1.00  0.00           C
ATOM     98  HA  VAL A   7      38.460  53.550  48.140  1.00  0.00           H
ATOM     99  CB  VAL A   7      38.240  54.690  46.290  1.00  0.00           C
ATOM    100  HB  VAL A   7      39.190  55.250  46.450  1.00  0.00           H
ATOM    101  CG1 VAL A   7      38.550  53.410  45.430  1.00  0.00           C
ATOM    102 1HG1 VAL A   7      38.960  53.830  44.480  1.00  0.00           H
ATOM    103 2HG1 VAL A   7      37.700  52.790  45.080  1.00  0.00           H
ATOM    104 3HG1 VAL A   7      39.240  52.700  45.940  1.00  0.00           H
ATOM    105  CG2 VAL A   7      37.390  55.640  45.460  1.00  0.00           C
ATOM    106 1HG2 VAL A   7      37.870  55.860  44.480  1.00  0.00           H
ATOM    107 2HG2 VAL A   7      37.220  56.580  46.020  1.00  0.00           H
ATOM    108 3HG2 VAL A   7      36.450  55.190  45.070  1.00  0.00           H
ATOM    109  C   VAL A   7      37.300  55.300  48.540  1.00  0.00           C
ATOM    110  O   VAL A   7      36.130  55.620  48.740  1.00  0.00           O
ATOM    111  N   SER A   8      38.350  55.930  49.150  1.00  0.00           N
ATOM    112  HN  SER A   8      39.260  55.540  49.040  1.00  0.00           H
ATOM    113  CA  SER A   8      38.080  57.210  49.840  1.00  0.00           C
ATOM    114  HA  SER A   8      37.260  57.070  50.540  1.00  0.00           H
ATOM    115  CB  SER A   8      39.380  57.760  50.520  1.00  0.00           C
ATOM    116  HB1 SER A   8      39.370  58.740  51.050  1.00  0.00           H
ATOM    117  HB2 SER A   8      40.280  57.570  49.890  1.00  0.00           H
ATOM    118  OG  SER A   8      39.700  56.860  51.550  1.00  0.00           O
ATOM    119  HG1 SER A   8      40.140  56.190  51.030  1.00  0.00           H
ATOM    120  C   SER A   8      37.800  58.350  48.890  1.00  0.00           C
ATOM    121  O   SER A   8      38.410  58.350  47.840  1.00  0.00           O
ATOM    122  N   PRO A   9      36.990  59.370  49.240  1.00  0.00           N
ATOM    123  CD  PRO A   9      36.060  59.480  50.350  1.00  0.00           C
ATOM    124  HD1 PRO A   9      36.710  59.420  51.250  1.00  0.00           H
ATOM    125  HD2 PRO A   9      35.380  58.610  50.460  1.00  0.00           H
ATOM    126  CA  PRO A   9      37.250  60.690  48.580  1.00  0.00           C
ATOM    127  HA  PRO A   9      36.750  60.610  47.630  1.00  0.00           H
ATOM    128  CB  PRO A   9      36.590  61.660  49.570  1.00  0.00           C
ATOM    129  HB1 PRO A   9      36.330  62.650  49.120  1.00  0.00           H
ATOM    130  HB2 PRO A   9      37.250  61.870  50.440  1.00  0.00           H
ATOM    131  CG  PRO A   9      35.450  60.820  50.140  1.00  0.00           C
ATOM    132  HG1 PRO A   9      35.110  61.250  51.110  1.00  0.00           H
ATOM    133  HG2 PRO A   9      34.630  60.810  49.390  1.00  0.00           H
ATOM    134  C   PRO A   9      38.710  61.080  48.240  1.00  0.00           C
ATOM    135  O   PRO A   9      39.660  60.980  49.020  1.00  0.00           O
ATOM    136  N   THR A  10      38.860  61.500  46.950  1.00  0.00           N
ATOM    137  HN  THR A  10      38.050  61.550  46.370  1.00  0.00           H
ATOM    138  CA  THR A  10      40.140  61.860  46.270  1.00  0.00           C
ATOM    139  HA  THR A  10      41.000  61.400  46.740  1.00  0.00           H
ATOM    140  CB  THR A  10      40.170  61.570  44.710  1.00  0.00           C
ATOM    141  HB  THR A  10      41.020  62.030  44.180  1.00  0.00           H
ATOM    142  OG1 THR A  10      38.890  61.930  44.090  1.00  0.00           O
ATOM    143  HG1 THR A  10      39.050  62.840  43.830  1.00  0.00           H
ATOM    144  CG2 THR A  10      40.300  60.090  44.410  1.00  0.00           C
ATOM    145 1HG2 THR A  10      39.270  59.690  44.510  1.00  0.00           H
ATOM    146 2HG2 THR A  10      40.910  59.510  45.130  1.00  0.00           H
ATOM    147 3HG2 THR A  10      40.670  60.030  43.360  1.00  0.00           H
ATOM    148  C   THR A  10      40.510  63.360  46.270  1.00  0.00           C
ATOM    149  O   THR A  10      41.710  63.690  46.130  1.00  0.00           O
ATOM    150  N   SER A  11      39.600  64.340  46.450  1.00  0.00           N
ATOM    151  HN  SER A  11      38.660  64.050  46.610  1.00  0.00           H
ATOM    152  CA  SER A  11      39.890  65.710  45.960  1.00  0.00           C
ATOM    153  HA  SER A  11      40.080  65.670  44.890  1.00  0.00           H
ATOM    154  CB  SER A  11      38.600  66.670  46.210  1.00  0.00           C
ATOM    155  HB1 SER A  11      37.740  66.280  45.630  1.00  0.00           H
ATOM    156  HB2 SER A  11      38.880  67.720  45.950  1.00  0.00           H
ATOM    157  OG  SER A  11      38.220  66.730  47.610  1.00  0.00           O
ATOM    158  HG1 SER A  11      37.700  65.930  47.730  1.00  0.00           H
ATOM    159  C   SER A  11      41.030  66.460  46.660  1.00  0.00           C
ATOM    160  O   SER A  11      41.760  67.210  45.960  1.00  0.00           O
ATOM    161  N   LYS A  12      41.190  66.330  47.990  1.00  0.00           N
ATOM    162  HN  LYS A  12      40.550  65.840  48.590  1.00  0.00           H
ATOM    163  CA  LYS A  12      42.270  67.060  48.740  1.00  0.00           C
ATOM    164  HA  LYS A  12      42.290  68.050  48.310  1.00  0.00           H
ATOM    165  CB  LYS A  12      42.010  67.140  50.200  1.00  0.00           C
ATOM    166  HB1 LYS A  12      42.820  67.590  50.810  1.00  0.00           H
ATOM    167  HB2 LYS A  12      41.890  66.070  50.470  1.00  0.00           H
ATOM    168  CG  LYS A  12      40.690  67.790  50.680  1.00  0.00           C
ATOM    169  HG1 LYS A  12      39.780  67.410  50.160  1.00  0.00           H
ATOM    170  HG2 LYS A  12      40.680  68.860  50.360  1.00  0.00           H
ATOM    171  CD  LYS A  12      40.630  67.700  52.210  1.00  0.00           C
ATOM    172  HD1 LYS A  12      41.480  68.390  52.400  1.00  0.00           H
ATOM    173  HD2 LYS A  12      41.000  66.700  52.520  1.00  0.00           H
ATOM    174  CE  LYS A  12      39.370  68.150  52.840  1.00  0.00           C
ATOM    175  HE1 LYS A  12      38.960  69.110  52.460  1.00  0.00           H
ATOM    176  HE2 LYS A  12      39.460  68.260  53.940  1.00  0.00           H
ATOM    177  NZ  LYS A  12      38.290  67.180  52.480  1.00  0.00           N
ATOM    178  HZ1 LYS A  12      38.520  66.220  52.790  1.00  0.00           H
ATOM    179  HZ2 LYS A  12      37.950  67.160  51.490  1.00  0.00           H
ATOM    180  HZ3 LYS A  12      37.420  67.460  52.970  1.00  0.00           H
ATOM    181  C   LYS A  12      43.690  66.510  48.540  1.00  0.00           C
ATOM    182  O   LYS A  12      44.620  67.250  48.830  1.00  0.00           O
ATOM    183  N   ILE A  13      43.840  65.190  47.960  1.00  0.00           N
ATOM    184  HN  ILE A  13      43.100  64.570  47.730  1.00  0.00           H
ATOM    185  CA  ILE A  13      45.170  64.830  47.590  1.00  0.00           C
ATOM    186  HA  ILE A  13      45.850  65.290  48.290  1.00  0.00           H
ATOM    187  CB  ILE A  13      45.230  63.300  47.600  1.00  0.00           C
ATOM    188  HB  ILE A  13      44.770  63.060  46.620  1.00  0.00           H
ATOM    189  CG2 ILE A  13      46.740  62.880  47.530  1.00  0.00           C
ATOM    190 1HG2 ILE A  13      47.090  63.020  46.480  1.00  0.00           H
ATOM    191 2HG2 ILE A  13      46.980  61.820  47.780  1.00  0.00           H
ATOM    192 3HG2 ILE A  13      47.460  63.380  48.220  1.00  0.00           H
ATOM    193  CG1 ILE A  13      44.450  62.510  48.740  1.00  0.00           C
ATOM    194 1HG1 ILE A  13      44.740  61.440  48.690  1.00  0.00           H
ATOM    195 2HG1 ILE A  13      43.360  62.590  48.560  1.00  0.00           H
ATOM    196  CD  ILE A  13      44.580  63.130  50.170  1.00  0.00           C
ATOM    197  HD1 ILE A  13      45.660  63.210  50.400  1.00  0.00           H
ATOM    198  HD2 ILE A  13      43.970  62.490  50.850  1.00  0.00           H
ATOM    199  HD3 ILE A  13      44.250  64.190  50.200  1.00  0.00           H
ATOM    200  C   ILE A  13      45.650  65.390  46.190  1.00  0.00           C
ATOM    201  O   ILE A  13      46.790  65.610  45.820  1.00  0.00           O
ATOM    202  N   GLU A  14      44.600  65.540  45.280  1.00  0.00           N
ATOM    203  HN  GLU A  14      43.650  65.350  45.500  1.00  0.00           H
ATOM    204  CA  GLU A  14      44.800  65.960  43.880  1.00  0.00           C
ATOM    205  HA  GLU A  14      45.400  65.130  43.560  1.00  0.00           H
ATOM    206  CB  GLU A  14      43.480  65.800  43.120  1.00  0.00           C
ATOM    207  HB1 GLU A  14      42.820  66.340  43.830  1.00  0.00           H
ATOM    208  HB2 GLU A  14      43.050  64.780  43.130  1.00  0.00           H
ATOM    209  CG  GLU A  14      43.280  66.300  41.690  1.00  0.00           C
ATOM    210  HG1 GLU A  14      43.900  65.770  40.930  1.00  0.00           H
ATOM    211  HG2 GLU A  14      43.600  67.360  41.630  1.00  0.00           H
ATOM    212  CD  GLU A  14      41.850  66.280  41.210  1.00  0.00           C
ATOM    213  OE1 GLU A  14      41.400  65.250  40.620  1.00  0.00           O
ATOM    214  OE2 GLU A  14      41.090  67.240  41.540  1.00  0.00           O
ATOM    215  C   GLU A  14      45.600  67.270  43.560  1.00  0.00           C
ATOM    216  O   GLU A  14      46.490  67.230  42.700  1.00  0.00           O
ATOM    217  N   PRO A  15      45.420  68.440  44.120  1.00  0.00           N
ATOM    218  CD  PRO A  15      44.480  68.690  45.190  1.00  0.00           C
ATOM    219  HD1 PRO A  15      44.610  68.000  46.050  1.00  0.00           H
ATOM    220  HD2 PRO A  15      43.440  68.610  44.800  1.00  0.00           H
ATOM    221  CA  PRO A  15      46.290  69.600  43.910  1.00  0.00           C
ATOM    222  HA  PRO A  15      46.520  69.810  42.870  1.00  0.00           H
ATOM    223  CB  PRO A  15      45.490  70.760  44.480  1.00  0.00           C
ATOM    224  HB1 PRO A  15      44.760  71.200  43.770  1.00  0.00           H
ATOM    225  HB2 PRO A  15      46.200  71.580  44.750  1.00  0.00           H
ATOM    226  CG  PRO A  15      44.790  70.120  45.670  1.00  0.00           C
ATOM    227  HG1 PRO A  15      45.510  70.020  46.510  1.00  0.00           H
ATOM    228  HG2 PRO A  15      43.840  70.620  45.950  1.00  0.00           H
ATOM    229  C   PRO A  15      47.690  69.410  44.620  1.00  0.00           C
ATOM    230  O   PRO A  15      48.540  70.280  44.580  1.00  0.00           O
ATOM    231  N   CYS A  16      47.950  68.270  45.330  1.00  0.00           N
ATOM    232  HN  CYS A  16      47.220  67.590  45.380  1.00  0.00           H
ATOM    233  CA  CYS A  16      49.220  67.950  46.090  1.00  0.00           C
ATOM    234  HA  CYS A  16      49.810  68.850  46.180  1.00  0.00           H
ATOM    235  CB  CYS A  16      48.840  67.470  47.490  1.00  0.00           C
ATOM    236  HB1 CYS A  16      49.770  67.210  48.040  1.00  0.00           H
ATOM    237  HB2 CYS A  16      48.220  66.550  47.400  1.00  0.00           H
ATOM    238  SG  CYS A  16      47.740  68.700  48.330  1.00  0.00           S
ATOM    239  HG1 CYS A  16      46.510  68.220  48.300  1.00  0.00           H
ATOM    240  C   CYS A  16      50.100  66.870  45.310  1.00  0.00           C
ATOM    241  O   CYS A  16      51.070  66.390  45.910  1.00  0.00           O
ATOM    242  N   ILE A  17      49.860  66.570  44.050  1.00  0.00           N
ATOM    243  HN  ILE A  17      49.080  66.960  43.560  1.00  0.00           H
ATOM    244  CA  ILE A  17      50.730  65.720  43.270  1.00  0.00           C
ATOM    245  HA  ILE A  17      51.600  65.340  43.780  1.00  0.00           H
ATOM    246  CB  ILE A  17      49.950  64.520  42.690  1.00  0.00           C
ATOM    247  HB  ILE A  17      49.250  64.940  41.940  1.00  0.00           H
ATOM    248  CG2 ILE A  17      50.960  63.750  41.840  1.00  0.00           C
ATOM    249 1HG2 ILE A  17      50.490  62.820  41.470  1.00  0.00           H
ATOM    250 2HG2 ILE A  17      51.930  63.540  42.350  1.00  0.00           H
ATOM    251 3HG2 ILE A  17      51.180  64.340  40.930  1.00  0.00           H
ATOM    252  CG1 ILE A  17      49.170  63.830  43.840  1.00  0.00           C
ATOM    253 1HG1 ILE A  17      48.410  64.560  44.190  1.00  0.00           H
ATOM    254 2HG1 ILE A  17      49.880  63.750  44.690  1.00  0.00           H
ATOM    255  CD  ILE A  17      48.510  62.540  43.500  1.00  0.00           C
ATOM    256  HD1 ILE A  17      47.900  62.240  44.380  1.00  0.00           H
ATOM    257  HD2 ILE A  17      49.150  61.710  43.140  1.00  0.00           H
ATOM    258  HD3 ILE A  17      47.740  62.840  42.750  1.00  0.00           H
ATOM    259  C   ILE A  17      51.250  66.650  42.200  1.00  0.00           C
ATOM    260  O   ILE A  17      50.520  67.440  41.560  1.00  0.00           O
ATOM    261  N   VAL A  18      52.560  66.620  41.900  1.00  0.00           N
ATOM    262  HN  VAL A  18      53.100  66.000  42.470  1.00  0.00           H
ATOM    263  CA  VAL A  18      53.260  67.450  40.970  1.00  0.00           C
ATOM    264  HA  VAL A  18      52.470  67.930  40.420  1.00  0.00           H
ATOM    265  CB  VAL A  18      54.000  68.630  41.660  1.00  0.00           C
ATOM    266  HB  VAL A  18      54.530  69.220  40.880  1.00  0.00           H
ATOM    267  CG1 VAL A  18      53.010  69.510  42.300  1.00  0.00           C
ATOM    268 1HG1 VAL A  18      53.490  70.310  42.900  1.00  0.00           H
ATOM    269 2HG1 VAL A  18      52.350  68.980  43.030  1.00  0.00           H
ATOM    270 3HG1 VAL A  18      52.430  69.930  41.450  1.00  0.00           H
ATOM    271  CG2 VAL A  18      54.980  68.070  42.740  1.00  0.00           C
ATOM    272 1HG2 VAL A  18      55.680  67.400  42.200  1.00  0.00           H
ATOM    273 2HG2 VAL A  18      54.400  67.470  43.460  1.00  0.00           H
ATOM    274 3HG2 VAL A  18      55.440  68.910  43.310  1.00  0.00           H
ATOM    275  C   VAL A  18      54.130  66.790  39.950  1.00  0.00           C
ATOM    276  O   VAL A  18      54.630  65.680  40.130  1.00  0.00           O
ATOM    277  N   SER A  19      54.390  67.460  38.850  1.00  0.00           N
ATOM    278  HN  SER A  19      53.900  68.330  38.820  1.00  0.00           H
ATOM    279  CA  SER A  19      55.310  67.080  37.810  1.00  0.00           C
ATOM    280  HA  SER A  19      55.230  66.010  37.650  1.00  0.00           H
ATOM    281  CB  SER A  19      55.020  67.800  36.520  1.00  0.00           C
ATOM    282  HB1 SER A  19      54.890  68.880  36.720  1.00  0.00           H
ATOM    283  HB2 SER A  19      54.090  67.520  35.980  1.00  0.00           H
ATOM    284  OG  SER A  19      56.080  67.820  35.540  1.00  0.00           O
ATOM    285  HG1 SER A  19      56.880  68.090  35.990  1.00  0.00           H
ATOM    286  C   SER A  19      56.760  67.320  38.200  1.00  0.00           C
ATOM    287  O   SER A  19      57.060  68.440  38.610  1.00  0.00           O
ATOM    288  N   VAL A  20      57.610  66.330  38.080  1.00  0.00           N
ATOM    289  HN  VAL A  20      57.160  65.540  37.660  1.00  0.00           H
ATOM    290  CA  VAL A  20      59.030  66.450  38.450  1.00  0.00           C
ATOM    291  HA  VAL A  20      59.320  67.490  38.500  1.00  0.00           H
ATOM    292  CB  VAL A  20      59.460  65.730  39.720  1.00  0.00           C
ATOM    293  HB  VAL A  20      59.120  64.670  39.730  1.00  0.00           H
ATOM    294  CG1 VAL A  20      60.970  65.700  40.170  1.00  0.00           C
ATOM    295 1HG1 VAL A  20      61.290  66.750  40.360  1.00  0.00           H
ATOM    296 2HG1 VAL A  20      61.520  65.210  39.330  1.00  0.00           H
ATOM    297 3HG1 VAL A  20      61.140  65.100  41.090  1.00  0.00           H
ATOM    298  CG2 VAL A  20      58.700  66.430  40.850  1.00  0.00           C
ATOM    299 1HG2 VAL A  20      57.620  66.390  40.580  1.00  0.00           H
ATOM    300 2HG2 VAL A  20      58.960  67.510  40.790  1.00  0.00           H
ATOM    301 3HG2 VAL A  20      58.930  66.010  41.850  1.00  0.00           H
ATOM    302  C   VAL A  20      59.970  65.870  37.330  1.00  0.00           C
ATOM    303  O   VAL A  20      59.850  64.780  36.760  1.00  0.00           O
ATOM    304  N   THR A  21      60.990  66.630  36.910  1.00  0.00           N
ATOM    305  HN  THR A  21      61.040  67.560  37.260  1.00  0.00           H
ATOM    306  CA  THR A  21      62.000  66.250  35.940  1.00  0.00           C
ATOM    307  HA  THR A  21      62.070  65.180  35.830  1.00  0.00           H
ATOM    308  CB  THR A  21      61.830  66.700  34.520  1.00  0.00           C
ATOM    309  HB  THR A  21      60.860  66.320  34.110  1.00  0.00           H
ATOM    310  OG1 THR A  21      62.760  66.120  33.560  1.00  0.00           O
ATOM    311  HG1 THR A  21      62.690  65.170  33.540  1.00  0.00           H
ATOM    312  CG2 THR A  21      61.730  68.250  34.270  1.00  0.00           C
ATOM    313 1HG2 THR A  21      61.280  68.290  33.260  1.00  0.00           H
ATOM    314 2HG2 THR A  21      62.750  68.670  34.350  1.00  0.00           H
ATOM    315 3HG2 THR A  21      61.030  68.780  34.950  1.00  0.00           H
ATOM    316  C   THR A  21      63.290  66.590  36.420  1.00  0.00           C
ATOM    317  O   THR A  21      63.500  67.570  37.170  1.00  0.00           O
ATOM    318  N   TYR A  22      64.280  65.740  36.150  1.00  0.00           N
ATOM    319  HN  TYR A  22      64.080  64.900  35.650  1.00  0.00           H
ATOM    320  CA  TYR A  22      65.660  66.090  36.090  1.00  0.00           C
ATOM    321  HA  TYR A  22      65.680  67.120  35.760  1.00  0.00           H
ATOM    322  CB  TYR A  22      66.260  65.890  37.500  1.00  0.00           C
ATOM    323  HB1 TYR A  22      65.850  64.980  37.980  1.00  0.00           H
ATOM    324  HB2 TYR A  22      65.880  66.750  38.080  1.00  0.00           H
ATOM    325  CG  TYR A  22      67.710  65.940  37.520  1.00  0.00           C
ATOM    326  CD1 TYR A  22      68.510  64.860  37.120  1.00  0.00           C
ATOM    327  HD1 TYR A  22      67.960  63.960  36.860  1.00  0.00           H
ATOM    328  CE1 TYR A  22      69.940  64.860  37.140  1.00  0.00           C
ATOM    329  HE1 TYR A  22      70.460  63.940  36.900  1.00  0.00           H
ATOM    330  CZ  TYR A  22      70.590  65.940  37.820  1.00  0.00           C
ATOM    331  OH  TYR A  22      71.970  65.900  38.020  1.00  0.00           O
ATOM    332  HH  TYR A  22      72.290  65.250  37.390  1.00  0.00           H
ATOM    333  CD2 TYR A  22      68.380  66.990  38.190  1.00  0.00           C
ATOM    334  HD2 TYR A  22      67.980  67.890  38.620  1.00  0.00           H
ATOM    335  CE2 TYR A  22      69.810  66.960  38.380  1.00  0.00           C
ATOM    336  HE2 TYR A  22      70.320  67.700  38.960  1.00  0.00           H
ATOM    337  C   TYR A  22      66.270  65.300  34.910  1.00  0.00           C
ATOM    338  O   TYR A  22      65.830  64.210  34.510  1.00  0.00           O
ATOM    339  N   GLY A  23      67.340  65.850  34.250  1.00  0.00           N
ATOM    340  HN  GLY A  23      67.820  66.580  34.720  1.00  0.00           H
ATOM    341  CA  GLY A  23      67.840  65.250  33.060  1.00  0.00           C
ATOM    342  HA1 GLY A  23      68.220  64.270  33.310  1.00  0.00           H
ATOM    343  HA2 GLY A  23      68.560  65.980  32.720  1.00  0.00           H
ATOM    344  C   GLY A  23      66.830  65.060  31.930  1.00  0.00           C
ATOM    345  O   GLY A  23      66.210  66.000  31.450  1.00  0.00           O
ATOM    346  N   SER A  24      66.650  63.760  31.540  1.00  0.00           N
ATOM    347  HN  SER A  24      67.050  62.950  31.970  1.00  0.00           H
ATOM    348  CA  SER A  24      65.630  63.300  30.610  1.00  0.00           C
ATOM    349  HA  SER A  24      65.180  64.210  30.260  1.00  0.00           H
ATOM    350  CB  SER A  24      66.320  62.690  29.360  1.00  0.00           C
ATOM    351  HB1 SER A  24      66.870  61.750  29.560  1.00  0.00           H
ATOM    352  HB2 SER A  24      66.990  63.480  28.950  1.00  0.00           H
ATOM    353  OG  SER A  24      65.370  62.290  28.340  1.00  0.00           O
ATOM    354  HG1 SER A  24      65.230  63.030  27.730  1.00  0.00           H
ATOM    355  C   SER A  24      64.580  62.360  31.260  1.00  0.00           C
ATOM    356  O   SER A  24      63.690  61.780  30.580  1.00  0.00           O
ATOM    357  N   MET A  25      64.560  62.310  32.580  1.00  0.00           N
ATOM    358  HN  MET A  25      65.120  62.890  33.160  1.00  0.00           H
ATOM    359  CA  MET A  25      63.610  61.600  33.410  1.00  0.00           C
ATOM    360  HA  MET A  25      63.000  60.950  32.790  1.00  0.00           H
ATOM    361  CB  MET A  25      64.320  60.630  34.390  1.00  0.00           C
ATOM    362  HB1 MET A  25      63.580  60.360  35.160  1.00  0.00           H
ATOM    363  HB2 MET A  25      65.100  61.240  34.900  1.00  0.00           H
ATOM    364  CG  MET A  25      65.000  59.360  33.670  1.00  0.00           C
ATOM    365  HG1 MET A  25      65.370  58.730  34.510  1.00  0.00           H
ATOM    366  HG2 MET A  25      65.820  59.650  32.980  1.00  0.00           H
ATOM    367  SD  MET A  25      63.960  58.330  32.640  1.00  0.00           S
ATOM    368  CE  MET A  25      65.240  57.020  32.200  1.00  0.00           C
ATOM    369  HE1 MET A  25      65.040  56.010  32.590  1.00  0.00           H
ATOM    370  HE2 MET A  25      66.240  57.200  32.650  1.00  0.00           H
ATOM    371  HE3 MET A  25      65.440  56.940  31.110  1.00  0.00           H
ATOM    372  C   MET A  25      62.500  62.470  33.980  1.00  0.00           C
ATOM    373  O   MET A  25      62.780  63.510  34.570  1.00  0.00           O
ATOM    374  N   THR A  26      61.250  61.930  33.800  1.00  0.00           N
ATOM    375  HN  THR A  26      61.190  61.150  33.190  1.00  0.00           H
ATOM    376  CA  THR A  26      60.000  62.510  34.220  1.00  0.00           C
ATOM    377  HA  THR A  26      60.210  63.350  34.870  1.00  0.00           H
ATOM    378  CB  THR A  26      59.190  63.110  33.120  1.00  0.00           C
ATOM    379  HB  THR A  26      59.040  62.460  32.240  1.00  0.00           H
ATOM    380  OG1 THR A  26      59.830  64.240  32.540  1.00  0.00           O
ATOM    381  HG1 THR A  26      60.580  63.980  32.000  1.00  0.00           H
ATOM    382  CG2 THR A  26      57.780  63.580  33.680  1.00  0.00           C
ATOM    383 1HG2 THR A  26      57.130  62.810  34.140  1.00  0.00           H
ATOM    384 2HG2 THR A  26      57.230  64.020  32.820  1.00  0.00           H
ATOM    385 3HG2 THR A  26      57.800  64.370  34.460  1.00  0.00           H
ATOM    386  C   THR A  26      59.210  61.510  35.030  1.00  0.00           C
ATOM    387  O   THR A  26      59.020  60.380  34.670  1.00  0.00           O
ATOM    388  N   LEU A  27      58.720  62.050  36.130  1.00  0.00           N
ATOM    389  HN  LEU A  27      58.840  62.990  36.420  1.00  0.00           H
ATOM    390  CA  LEU A  27      57.840  61.260  36.980  1.00  0.00           C
ATOM    391  HA  LEU A  27      57.150  60.760  36.320  1.00  0.00           H
ATOM    392  CB  LEU A  27      58.610  60.230  37.820  1.00  0.00           C
ATOM    393  HB1 LEU A  27      58.790  59.270  37.290  1.00  0.00           H
ATOM    394  HB2 LEU A  27      58.090  59.940  38.760  1.00  0.00           H
ATOM    395  CG  LEU A  27      60.060  60.490  38.230  1.00  0.00           C
ATOM    396  HG  LEU A  27      60.700  60.780  37.370  1.00  0.00           H
ATOM    397  CD1 LEU A  27      60.070  61.690  39.180  1.00  0.00           C
ATOM    398 1HD1 LEU A  27      61.090  62.100  39.310  1.00  0.00           H
ATOM    399 2HD1 LEU A  27      59.700  61.530  40.220  1.00  0.00           H
ATOM    400 3HD1 LEU A  27      59.480  62.580  38.870  1.00  0.00           H
ATOM    401  CD2 LEU A  27      60.780  59.350  38.930  1.00  0.00           C
ATOM    402 1HD2 LEU A  27      61.870  59.550  38.870  1.00  0.00           H
ATOM    403 2HD2 LEU A  27      60.550  58.350  38.520  1.00  0.00           H
ATOM    404 3HD2 LEU A  27      60.290  59.260  39.930  1.00  0.00           H
ATOM    405  C   LEU A  27      57.050  62.230  37.900  1.00  0.00           C
ATOM    406  O   LEU A  27      57.140  63.430  37.810  1.00  0.00           O
ATOM    407  N   ASN A  28      56.300  61.650  38.870  1.00  0.00           N
ATOM    408  HN  ASN A  28      56.400  60.670  39.040  1.00  0.00           H
ATOM    409  CA  ASN A  28      55.560  62.410  39.840  1.00  0.00           C
ATOM    410  HA  ASN A  28      55.350  63.400  39.460  1.00  0.00           H
ATOM    411  CB  ASN A  28      54.190  61.810  40.210  1.00  0.00           C
ATOM    412  HB1 ASN A  28      53.470  62.630  40.440  1.00  0.00           H
ATOM    413  HB2 ASN A  28      54.330  61.230  41.150  1.00  0.00           H
ATOM    414  CG  ASN A  28      53.430  60.920  39.220  1.00  0.00           C
ATOM    415  OD1 ASN A  28      52.520  61.430  38.610  1.00  0.00           O
ATOM    416  ND2 ASN A  28      53.670  59.620  39.190  1.00  0.00           N
ATOM    417 1HD2 ASN A  28      52.960  59.030  38.800  1.00  0.00           H
ATOM    418 2HD2 ASN A  28      54.500  59.300  39.650  1.00  0.00           H
ATOM    419  C   ASN A  28      56.290  62.670  41.100  1.00  0.00           C
ATOM    420  O   ASN A  28      57.080  61.830  41.590  1.00  0.00           O
ATOM    421  N   GLY A  29      56.040  63.790  41.710  1.00  0.00           N
ATOM    422  HN  GLY A  29      55.450  64.480  41.300  1.00  0.00           H
ATOM    423  CA  GLY A  29      56.320  63.980  43.110  1.00  0.00           C
ATOM    424  HA1 GLY A  29      56.920  64.870  43.200  1.00  0.00           H
ATOM    425  HA2 GLY A  29      56.620  63.100  43.660  1.00  0.00           H
ATOM    426  C   GLY A  29      55.070  64.370  43.840  1.00  0.00           C
ATOM    427  O   GLY A  29      54.050  64.640  43.200  1.00  0.00           O
ATOM    428  N   LEU A  30      55.180  64.430  45.150  1.00  0.00           N
ATOM    429  HN  LEU A  30      56.010  64.300  45.700  1.00  0.00           H
ATOM    430  CA  LEU A  30      54.020  64.810  45.920  1.00  0.00           C
ATOM    431  HA  LEU A  30      53.170  64.980  45.280  1.00  0.00           H
ATOM    432  CB  LEU A  30      53.590  63.540  46.820  1.00  0.00           C
ATOM    433  HB1 LEU A  30      54.470  63.220  47.420  1.00  0.00           H
ATOM    434  HB2 LEU A  30      53.420  62.640  46.190  1.00  0.00           H
ATOM    435  CG  LEU A  30      52.430  63.780  47.840  1.00  0.00           C
ATOM    436  HG  LEU A  30      52.540  64.850  48.090  1.00  0.00           H
ATOM    437  CD1 LEU A  30      51.100  63.630  47.200  1.00  0.00           C
ATOM    438 1HD1 LEU A  30      50.860  62.580  46.950  1.00  0.00           H
ATOM    439 2HD1 LEU A  30      51.060  64.210  46.250  1.00  0.00           H
ATOM    440 3HD1 LEU A  30      50.350  64.010  47.920  1.00  0.00           H
ATOM    441  CD2 LEU A  30      52.620  62.990  49.130  1.00  0.00           C
ATOM    442 1HD2 LEU A  30      51.700  63.180  49.710  1.00  0.00           H
ATOM    443 2HD2 LEU A  30      53.490  63.400  49.690  1.00  0.00           H
ATOM    444 3HD2 LEU A  30      52.730  61.900  48.920  1.00  0.00           H
ATOM    445  C   LEU A  30      54.340  66.080  46.740  1.00  0.00           C
ATOM    446  O   LEU A  30      55.360  66.170  47.460  1.00  0.00           O
ATOM    447  N   TRP A  31      53.540  67.160  46.590  1.00  0.00           N
ATOM    448  HN  TRP A  31      52.660  67.130  46.120  1.00  0.00           H
ATOM    449  CA  TRP A  31      53.840  68.520  46.990  1.00  0.00           C
ATOM    450  HA  TRP A  31      54.910  68.580  47.160  1.00  0.00           H
ATOM    451  CB  TRP A  31      53.450  69.500  45.860  1.00  0.00           C
ATOM    452  HB1 TRP A  31      52.400  69.350  45.540  1.00  0.00           H
ATOM    453  HB2 TRP A  31      53.980  69.180  44.940  1.00  0.00           H
ATOM    454  CG  TRP A  31      53.670  70.990  46.120  1.00  0.00           C
ATOM    455  CD1 TRP A  31      54.460  71.610  46.970  1.00  0.00           C
ATOM    456  HD1 TRP A  31      55.110  71.100  47.680  1.00  0.00           H
ATOM    457  NE1 TRP A  31      54.420  72.960  46.680  1.00  0.00           N
ATOM    458  HE1 TRP A  31      54.980  73.630  47.120  1.00  0.00           H
ATOM    459  CE2 TRP A  31      53.500  73.280  45.700  1.00  0.00           C
ATOM    460  CD2 TRP A  31      52.970  72.020  45.360  1.00  0.00           C
ATOM    461  CE3 TRP A  31      51.830  71.960  44.540  1.00  0.00           C
ATOM    462  HE3 TRP A  31      51.150  71.120  44.400  1.00  0.00           H
ATOM    463  CZ3 TRP A  31      51.300  73.200  44.050  1.00  0.00           C
ATOM    464  HZ3 TRP A  31      50.510  73.220  43.320  1.00  0.00           H
ATOM    465  CZ2 TRP A  31      53.010  74.480  45.250  1.00  0.00           C
ATOM    466  HZ2 TRP A  31      53.380  75.410  45.670  1.00  0.00           H
ATOM    467  CH2 TRP A  31      51.890  74.430  44.410  1.00  0.00           C
ATOM    468  HH2 TRP A  31      51.420  75.350  44.100  1.00  0.00           H
ATOM    469  C   TRP A  31      53.090  68.810  48.300  1.00  0.00           C
ATOM    470  O   TRP A  31      51.860  68.930  48.340  1.00  0.00           O
ATOM    471  N   LEU A  32      53.760  68.790  49.440  1.00  0.00           N
ATOM    472  HN  LEU A  32      54.750  68.690  49.440  1.00  0.00           H
ATOM    473  CA  LEU A  32      53.040  69.040  50.660  1.00  0.00           C
ATOM    474  HA  LEU A  32      52.040  69.380  50.390  1.00  0.00           H
ATOM    475  CB  LEU A  32      52.950  67.760  51.600  1.00  0.00           C
ATOM    476  HB1 LEU A  32      52.350  68.090  52.470  1.00  0.00           H
ATOM    477  HB2 LEU A  32      53.950  67.530  52.040  1.00  0.00           H
ATOM    478  CG  LEU A  32      52.250  66.520  51.010  1.00  0.00           C
ATOM    479  HG  LEU A  32      52.530  66.350  49.950  1.00  0.00           H
ATOM    480  CD1 LEU A  32      52.600  65.190  51.720  1.00  0.00           C
ATOM    481 1HD1 LEU A  32      52.100  64.320  51.250  1.00  0.00           H
ATOM    482 2HD1 LEU A  32      52.160  65.310  52.740  1.00  0.00           H
ATOM    483 3HD1 LEU A  32      53.690  65.030  51.640  1.00  0.00           H
ATOM    484  CD2 LEU A  32      50.760  66.670  50.950  1.00  0.00           C
ATOM    485 1HD2 LEU A  32      50.320  65.810  50.400  1.00  0.00           H
ATOM    486 2HD2 LEU A  32      50.590  67.470  50.190  1.00  0.00           H
ATOM    487 3HD2 LEU A  32      50.310  66.770  51.960  1.00  0.00           H
ATOM    488  C   LEU A  32      53.680  70.290  51.400  1.00  0.00           C
ATOM    489  O   LEU A  32      54.810  70.190  52.020  1.00  0.00           O
ATOM    490  N   ASP A  33      52.910  71.380  51.460  1.00  0.00           N
ATOM    491  HN  ASP A  33      51.950  71.430  51.180  1.00  0.00           H
ATOM    492  CA  ASP A  33      53.390  72.650  51.920  1.00  0.00           C
ATOM    493  HA  ASP A  33      52.580  73.350  51.760  1.00  0.00           H
ATOM    494  CB  ASP A  33      53.560  72.760  53.490  1.00  0.00           C
ATOM    495  HB1 ASP A  33      53.880  73.780  53.780  1.00  0.00           H
ATOM    496  HB2 ASP A  33      54.330  72.040  53.830  1.00  0.00           H
ATOM    497  CG  ASP A  33      52.230  72.430  54.210  1.00  0.00           C
ATOM    498  OD1 ASP A  33      51.190  73.030  53.840  1.00  0.00           O
ATOM    499  OD2 ASP A  33      52.280  71.800  55.280  1.00  0.00           O
ATOM    500  C   ASP A  33      54.470  73.170  51.010  1.00  0.00           C
ATOM    501  O   ASP A  33      54.320  73.450  49.820  1.00  0.00           O
ATOM    502  N   ASP A  34      55.760  73.250  51.400  1.00  0.00           N
ATOM    503  HN  ASP A  34      55.960  72.940  52.330  1.00  0.00           H
ATOM    504  CA  ASP A  34      56.840  73.740  50.610  1.00  0.00           C
ATOM    505  HA  ASP A  34      56.460  74.260  49.740  1.00  0.00           H
ATOM    506  CB  ASP A  34      57.730  74.700  51.460  1.00  0.00           C
ATOM    507  HB1 ASP A  34      57.100  75.600  51.650  1.00  0.00           H
ATOM    508  HB2 ASP A  34      58.650  75.060  50.960  1.00  0.00           H
ATOM    509  CG  ASP A  34      58.240  74.170  52.850  1.00  0.00           C
ATOM    510  OD1 ASP A  34      57.990  73.030  53.250  1.00  0.00           O
ATOM    511  OD2 ASP A  34      58.930  74.970  53.510  1.00  0.00           O
ATOM    512  C   ASP A  34      57.740  72.690  49.960  1.00  0.00           C
ATOM    513  O   ASP A  34      58.640  73.030  49.180  1.00  0.00           O
ATOM    514  N   LYS A  35      57.490  71.420  50.450  1.00  0.00           N
ATOM    515  HN  LYS A  35      56.730  71.280  51.070  1.00  0.00           H
ATOM    516  CA  LYS A  35      58.390  70.330  50.100  1.00  0.00           C
ATOM    517  HA  LYS A  35      59.310  70.630  49.630  1.00  0.00           H
ATOM    518  CB  LYS A  35      58.610  69.520  51.400  1.00  0.00           C
ATOM    519  HB1 LYS A  35      59.410  68.860  51.010  1.00  0.00           H
ATOM    520  HB2 LYS A  35      57.730  68.880  51.640  1.00  0.00           H
ATOM    521  CG  LYS A  35      59.120  70.200  52.640  1.00  0.00           C
ATOM    522  HG1 LYS A  35      59.470  69.450  53.390  1.00  0.00           H
ATOM    523  HG2 LYS A  35      58.300  70.750  53.140  1.00  0.00           H
ATOM    524  CD  LYS A  35      60.260  71.180  52.300  1.00  0.00           C
ATOM    525  HD1 LYS A  35      59.780  72.070  51.840  1.00  0.00           H
ATOM    526  HD2 LYS A  35      61.020  70.810  51.560  1.00  0.00           H
ATOM    527  CE  LYS A  35      61.080  71.640  53.520  1.00  0.00           C
ATOM    528  HE1 LYS A  35      61.880  72.400  53.380  1.00  0.00           H
ATOM    529  HE2 LYS A  35      61.430  70.630  53.830  1.00  0.00           H
ATOM    530  NZ  LYS A  35      60.160  72.190  54.590  1.00  0.00           N
ATOM    531  HZ1 LYS A  35      60.680  72.730  55.310  1.00  0.00           H
ATOM    532  HZ2 LYS A  35      59.770  71.390  55.130  1.00  0.00           H
ATOM    533  HZ3 LYS A  35      59.320  72.710  54.250  1.00  0.00           H
ATOM    534  C   LYS A  35      57.660  69.360  49.130  1.00  0.00           C
ATOM    535  O   LYS A  35      56.420  69.180  49.160  1.00  0.00           O
ATOM    536  N   VAL A  36      58.440  68.860  48.190  1.00  0.00           N
ATOM    537  HN  VAL A  36      59.410  69.080  48.210  1.00  0.00           H
ATOM    538  CA  VAL A  36      57.960  68.070  47.050  1.00  0.00           C
ATOM    539  HA  VAL A  36      56.910  67.830  47.120  1.00  0.00           H
ATOM    540  CB  VAL A  36      58.220  68.760  45.780  1.00  0.00           C
ATOM    541  HB  VAL A  36      59.190  69.310  45.760  1.00  0.00           H
ATOM    542  CG1 VAL A  36      57.950  67.720  44.670  1.00  0.00           C
ATOM    543 1HG1 VAL A  36      56.850  67.570  44.630  1.00  0.00           H
ATOM    544 2HG1 VAL A  36      58.520  66.770  44.650  1.00  0.00           H
ATOM    545 3HG1 VAL A  36      58.200  68.210  43.700  1.00  0.00           H
ATOM    546  CG2 VAL A  36      57.250  69.870  45.710  1.00  0.00           C
ATOM    547 1HG2 VAL A  36      56.320  69.580  46.260  1.00  0.00           H
ATOM    548 2HG2 VAL A  36      57.020  70.260  44.700  1.00  0.00           H
ATOM    549 3HG2 VAL A  36      57.710  70.750  46.210  1.00  0.00           H
ATOM    550  C   VAL A  36      58.780  66.860  47.180  1.00  0.00           C
ATOM    551  O   VAL A  36      59.950  66.870  46.830  1.00  0.00           O
ATOM    552  N   TYR A  37      58.240  65.740  47.740  1.00  0.00           N
ATOM    553  HN  TYR A  37      57.300  65.920  48.000  1.00  0.00           H
ATOM    554  CA  TYR A  37      58.790  64.460  47.970  1.00  0.00           C
ATOM    555  HA  TYR A  37      59.780  64.630  48.360  1.00  0.00           H
ATOM    556  CB  TYR A  37      57.980  63.870  49.150  1.00  0.00           C
ATOM    557  HB1 TYR A  37      58.330  62.840  49.370  1.00  0.00           H
ATOM    558  HB2 TYR A  37      56.920  63.780  48.830  1.00  0.00           H
ATOM    559  CG  TYR A  37      57.980  64.570  50.480  1.00  0.00           C
ATOM    560  CD1 TYR A  37      59.040  64.300  51.390  1.00  0.00           C
ATOM    561  HD1 TYR A  37      59.780  63.550  51.130  1.00  0.00           H
ATOM    562  CE1 TYR A  37      59.010  64.960  52.650  1.00  0.00           C
ATOM    563  HE1 TYR A  37      59.840  64.770  53.320  1.00  0.00           H
ATOM    564  CZ  TYR A  37      58.060  65.930  52.970  1.00  0.00           C
ATOM    565  OH  TYR A  37      58.200  66.630  54.210  1.00  0.00           O
ATOM    566  HH  TYR A  37      59.000  66.300  54.610  1.00  0.00           H
ATOM    567  CD2 TYR A  37      57.030  65.590  50.860  1.00  0.00           C
ATOM    568  HD2 TYR A  37      56.190  65.680  50.190  1.00  0.00           H
ATOM    569  CE2 TYR A  37      56.950  66.220  52.120  1.00  0.00           C
ATOM    570  HE2 TYR A  37      56.140  66.880  52.400  1.00  0.00           H
ATOM    571  C   TYR A  37      58.690  63.540  46.760  1.00  0.00           C
ATOM    572  O   TYR A  37      57.650  63.410  46.200  1.00  0.00           O
ATOM    573  N   CYS A  38      59.780  62.940  46.190  1.00  0.00           N
ATOM    574  HN  CYS A  38      60.720  63.120  46.480  1.00  0.00           H
ATOM    575  CA  CYS A  38      59.740  62.230  44.900  1.00  0.00           C
ATOM    576  HA  CYS A  38      58.750  61.840  44.760  1.00  0.00           H
ATOM    577  CB  CYS A  38      60.010  63.230  43.660  1.00  0.00           C
ATOM    578  HB1 CYS A  38      59.280  64.060  43.770  1.00  0.00           H
ATOM    579  HB2 CYS A  38      59.830  62.710  42.690  1.00  0.00           H
ATOM    580  SG  CYS A  38      61.690  64.090  43.720  1.00  0.00           S
ATOM    581  HG1 CYS A  38      62.460  63.040  43.450  1.00  0.00           H
ATOM    582  C   CYS A  38      60.770  61.090  44.920  1.00  0.00           C
ATOM    583  O   CYS A  38      61.720  61.130  45.680  1.00  0.00           O
ATOM    584  N   PRO A  39      60.670  60.050  44.010  1.00  0.00           N
ATOM    585  CD  PRO A  39      59.460  59.830  43.220  1.00  0.00           C
ATOM    586  HD1 PRO A  39      59.490  60.560  42.390  1.00  0.00           H
ATOM    587  HD2 PRO A  39      58.500  60.110  43.710  1.00  0.00           H
ATOM    588  CA  PRO A  39      61.600  58.960  43.780  1.00  0.00           C
ATOM    589  HA  PRO A  39      61.670  58.380  44.690  1.00  0.00           H
ATOM    590  CB  PRO A  39      61.020  58.260  42.540  1.00  0.00           C
ATOM    591  HB1 PRO A  39      61.450  57.240  42.610  1.00  0.00           H
ATOM    592  HB2 PRO A  39      61.290  58.820  41.620  1.00  0.00           H
ATOM    593  CG  PRO A  39      59.540  58.400  42.750  1.00  0.00           C
ATOM    594  HG1 PRO A  39      59.010  58.250  41.790  1.00  0.00           H
ATOM    595  HG2 PRO A  39      59.070  57.760  43.530  1.00  0.00           H
ATOM    596  C   PRO A  39      63.020  59.540  43.460  1.00  0.00           C
ATOM    597  O   PRO A  39      63.070  60.570  42.790  1.00  0.00           O
ATOM    598  N   ARG A  40      64.060  58.960  44.050  1.00  0.00           N
ATOM    599  HN  ARG A  40      63.910  58.170  44.630  1.00  0.00           H
ATOM    600  CA  ARG A  40      65.370  59.410  43.660  1.00  0.00           C
ATOM    601  HA  ARG A  40      65.330  60.480  43.770  1.00  0.00           H
ATOM    602  CB  ARG A  40      66.440  59.020  44.670  1.00  0.00           C
ATOM    603  HB1 ARG A  40      66.290  59.430  45.690  1.00  0.00           H
ATOM    604  HB2 ARG A  40      67.410  59.500  44.420  1.00  0.00           H
ATOM    605  CG  ARG A  40      66.590  57.430  44.720  1.00  0.00           C
ATOM    606  HG1 ARG A  40      66.820  57.050  43.700  1.00  0.00           H
ATOM    607  HG2 ARG A  40      65.570  57.120  45.030  1.00  0.00           H
ATOM    608  CD  ARG A  40      67.690  56.990  45.700  1.00  0.00           C
ATOM    609  HD1 ARG A  40      67.460  57.470  46.680  1.00  0.00           H
ATOM    610  HD2 ARG A  40      68.670  57.290  45.270  1.00  0.00           H
ATOM    611  NE  ARG A  40      67.570  55.480  45.790  1.00  0.00           N
ATOM    612  HE  ARG A  40      67.020  54.930  45.170  1.00  0.00           H
ATOM    613  CZ  ARG A  40      68.010  54.740  46.800  1.00  0.00           C
ATOM    614  NH1 ARG A  40      68.550  55.180  47.880  1.00  0.00           N
ATOM    615 1HH1 ARG A  40      68.920  56.110  47.870  1.00  0.00           H
ATOM    616 2HH1 ARG A  40      68.790  54.560  48.630  1.00  0.00           H
ATOM    617  NH2 ARG A  40      67.820  53.460  46.710  1.00  0.00           N
ATOM    618 1HH2 ARG A  40      68.150  52.850  47.430  1.00  0.00           H
ATOM    619 2HH2 ARG A  40      67.580  53.050  45.830  1.00  0.00           H
ATOM    620  C   ARG A  40      65.840  59.080  42.180  1.00  0.00           C
ATOM    621  O   ARG A  40      66.710  59.770  41.620  1.00  0.00           O
ATOM    622  N   HSP A  41      65.310  58.020  41.520  1.00  0.00           N
ATOM    623  HN  HSP A  41      64.720  57.470  42.110  1.00  0.00           H
ATOM    624  CA  HSP A  41      65.720  57.550  40.220  1.00  0.00           C
ATOM    625  HA  HSP A  41      66.800  57.630  40.170  1.00  0.00           H
ATOM    626  CB  HSP A  41      65.370  56.060  40.030  1.00  0.00           C
ATOM    627  HB1 HSP A  41      65.760  55.570  40.950  1.00  0.00           H
ATOM    628  HB2 HSP A  41      65.890  55.620  39.150  1.00  0.00           H
ATOM    629  CD2 HSP A  41      63.240  54.770  40.830  1.00  0.00           C
ATOM    630  HD2 HSP A  41      63.540  54.120  41.640  1.00  0.00           H
ATOM    631  CG  HSP A  41      63.900  55.660  40.010  1.00  0.00           C
ATOM    632  NE2 HSP A  41      61.930  54.810  40.490  1.00  0.00           N
ATOM    633  HE2 HSP A  41      61.250  54.100  40.700  1.00  0.00           H
ATOM    634  ND1 HSP A  41      62.930  56.260  39.260  1.00  0.00           N
ATOM    635  HD1 HSP A  41      63.120  56.930  38.530  1.00  0.00           H
ATOM    636  CE1 HSP A  41      61.740  55.790  39.620  1.00  0.00           C
ATOM    637  HE1 HSP A  41      60.830  56.170  39.210  1.00  0.00           H
ATOM    638  C   HSP A  41      65.230  58.400  39.080  1.00  0.00           C
ATOM    639  O   HSP A  41      64.960  57.900  37.960  1.00  0.00           O
ATOM    640  N   VAL A  42      65.130  59.700  39.240  1.00  0.00           N
ATOM    641  HN  VAL A  42      65.460  60.000  40.130  1.00  0.00           H
ATOM    642  CA  VAL A  42      64.990  60.700  38.190  1.00  0.00           C
ATOM    643  HA  VAL A  42      64.550  60.190  37.350  1.00  0.00           H
ATOM    644  CB  VAL A  42      64.130  61.830  38.790  1.00  0.00           C
ATOM    645  HB  VAL A  42      63.230  61.350  39.220  1.00  0.00           H
ATOM    646  CG1 VAL A  42      64.840  62.640  39.880  1.00  0.00           C
ATOM    647 1HG1 VAL A  42      64.170  63.450  40.230  1.00  0.00           H
ATOM    648 2HG1 VAL A  42      65.750  63.120  39.460  1.00  0.00           H
ATOM    649 3HG1 VAL A  42      65.010  61.980  40.760  1.00  0.00           H
ATOM    650  CG2 VAL A  42      63.740  62.700  37.670  1.00  0.00           C
ATOM    651 1HG2 VAL A  42      63.120  63.560  38.000  1.00  0.00           H
ATOM    652 2HG2 VAL A  42      63.030  62.180  36.990  1.00  0.00           H
ATOM    653 3HG2 VAL A  42      64.620  63.020  37.080  1.00  0.00           H
ATOM    654  C   VAL A  42      66.440  61.200  37.790  1.00  0.00           C
ATOM    655  O   VAL A  42      66.660  61.700  36.710  1.00  0.00           O
ATOM    656  N   ILE A  43      67.470  61.000  38.670  1.00  0.00           N
ATOM    657  HN  ILE A  43      67.170  60.610  39.540  1.00  0.00           H
ATOM    658  CA  ILE A  43      68.810  61.280  38.340  1.00  0.00           C
ATOM    659  HA  ILE A  43      68.910  62.170  37.750  1.00  0.00           H
ATOM    660  CB  ILE A  43      69.550  61.480  39.670  1.00  0.00           C
ATOM    661  HB  ILE A  43      69.360  60.510  40.190  1.00  0.00           H
ATOM    662  CG2 ILE A  43      71.020  61.790  39.570  1.00  0.00           C
ATOM    663 1HG2 ILE A  43      71.480  61.010  38.920  1.00  0.00           H
ATOM    664 2HG2 ILE A  43      71.640  61.610  40.480  1.00  0.00           H
ATOM    665 3HG2 ILE A  43      71.210  62.790  39.130  1.00  0.00           H
ATOM    666  CG1 ILE A  43      68.740  62.560  40.450  1.00  0.00           C
ATOM    667 1HG1 ILE A  43      67.670  62.330  40.640  1.00  0.00           H
ATOM    668 2HG1 ILE A  43      68.860  63.520  39.900  1.00  0.00           H
ATOM    669  CD  ILE A  43      69.330  62.780  41.900  1.00  0.00           C
ATOM    670  HD1 ILE A  43      69.200  61.830  42.470  1.00  0.00           H
ATOM    671  HD2 ILE A  43      68.860  63.670  42.390  1.00  0.00           H
ATOM    672  HD3 ILE A  43      70.430  62.970  41.840  1.00  0.00           H
ATOM    673  C   ILE A  43      69.460  60.150  37.500  1.00  0.00           C
ATOM    674  O   ILE A  43      70.520  60.360  36.940  1.00  0.00           O
ATOM    675  N   CYS A  44      68.890  58.910  37.580  1.00  0.00           N
ATOM    676  HN  CYS A  44      68.060  58.750  38.100  1.00  0.00           H
ATOM    677  CA  CYS A  44      69.370  57.820  36.750  1.00  0.00           C
ATOM    678  HA  CYS A  44      70.440  57.850  36.850  1.00  0.00           H
ATOM    679  CB  CYS A  44      68.730  56.390  37.060  1.00  0.00           C
ATOM    680  HB1 CYS A  44      68.990  55.850  36.120  1.00  0.00           H
ATOM    681  HB2 CYS A  44      67.630  56.490  37.190  1.00  0.00           H
ATOM    682  SG  CYS A  44      69.560  55.510  38.400  1.00  0.00           S
ATOM    683  HG1 CYS A  44      69.680  54.380  37.720  1.00  0.00           H
ATOM    684  C   CYS A  44      69.110  58.140  35.220  1.00  0.00           C
ATOM    685  O   CYS A  44      68.090  58.770  34.910  1.00  0.00           O
ATOM    686  N   SER A  45      70.040  57.730  34.260  1.00  0.00           N
ATOM    687  HN  SER A  45      70.860  57.180  34.420  1.00  0.00           H
ATOM    688  CA  SER A  45      69.850  57.800  32.850  1.00  0.00           C
ATOM    689  HA  SER A  45      69.100  58.560  32.700  1.00  0.00           H
ATOM    690  CB  SER A  45      71.030  58.060  31.990  1.00  0.00           C
ATOM    691  HB1 SER A  45      71.680  57.160  31.980  1.00  0.00           H
ATOM    692  HB2 SER A  45      71.620  58.910  32.390  1.00  0.00           H
ATOM    693  OG  SER A  45      70.670  58.400  30.630  1.00  0.00           O
ATOM    694  HG1 SER A  45      71.490  58.610  30.160  1.00  0.00           H
ATOM    695  C   SER A  45      69.120  56.480  32.430  1.00  0.00           C
ATOM    696  O   SER A  45      68.990  55.600  33.240  1.00  0.00           O
ATOM    697  N   SER A  46      68.620  56.370  31.140  1.00  0.00           N
ATOM    698  HN  SER A  46      68.840  57.160  30.570  1.00  0.00           H
ATOM    699  CA  SER A  46      68.180  55.110  30.550  1.00  0.00           C
ATOM    700  HA  SER A  46      67.390  54.800  31.210  1.00  0.00           H
ATOM    701  CB  SER A  46      67.820  55.360  29.070  1.00  0.00           C
ATOM    702  HB1 SER A  46      68.780  55.590  28.570  1.00  0.00           H
ATOM    703  HB2 SER A  46      67.110  56.200  28.930  1.00  0.00           H
ATOM    704  OG  SER A  46      67.360  54.210  28.470  1.00  0.00           O
ATOM    705  HG1 SER A  46      66.630  53.930  29.020  1.00  0.00           H
ATOM    706  C   SER A  46      69.310  54.070  30.660  1.00  0.00           C
ATOM    707  O   SER A  46      69.050  52.870  30.890  1.00  0.00           O
ATOM    708  N   SER A  47      70.550  54.450  30.510  1.00  0.00           N
ATOM    709  HN  SER A  47      70.650  55.430  30.360  1.00  0.00           H
ATOM    710  CA  SER A  47      71.720  53.670  30.600  1.00  0.00           C
ATOM    711  HA  SER A  47      71.590  52.810  29.960  1.00  0.00           H
ATOM    712  CB  SER A  47      72.900  54.500  29.970  1.00  0.00           C
ATOM    713  HB1 SER A  47      72.660  54.570  28.890  1.00  0.00           H
ATOM    714  HB2 SER A  47      73.860  53.970  30.130  1.00  0.00           H
ATOM    715  OG  SER A  47      72.870  55.840  30.400  1.00  0.00           O
ATOM    716  HG1 SER A  47      73.580  56.300  29.960  1.00  0.00           H
ATOM    717  C   SER A  47      72.110  53.230  31.990  1.00  0.00           C
ATOM    718  O   SER A  47      73.090  52.480  32.230  1.00  0.00           O
ATOM    719  N   ASN A  48      71.430  53.730  32.970  1.00  0.00           N
ATOM    720  HN  ASN A  48      70.620  54.270  32.760  1.00  0.00           H
ATOM    721  CA  ASN A  48      71.760  53.460  34.380  1.00  0.00           C
ATOM    722  HA  ASN A  48      72.650  52.890  34.550  1.00  0.00           H
ATOM    723  CB  ASN A  48      72.030  54.810  35.070  1.00  0.00           C
ATOM    724  HB1 ASN A  48      72.280  54.870  36.150  1.00  0.00           H
ATOM    725  HB2 ASN A  48      71.120  55.450  35.020  1.00  0.00           H
ATOM    726  CG  ASN A  48      73.080  55.600  34.310  1.00  0.00           C
ATOM    727  OD1 ASN A  48      72.900  56.850  34.220  1.00  0.00           O
ATOM    728  ND2 ASN A  48      74.110  54.940  33.740  1.00  0.00           N
ATOM    729 1HD2 ASN A  48      74.850  55.470  33.320  1.00  0.00           H
ATOM    730 2HD2 ASN A  48      74.070  53.950  33.810  1.00  0.00           H
ATOM    731  C   ASN A  48      70.590  52.740  35.000  1.00  0.00           C
ATOM    732  O   ASN A  48      70.480  52.560  36.230  1.00  0.00           O
ATOM    733  N   MET A  49      69.680  52.230  34.160  1.00  0.00           N
ATOM    734  HN  MET A  49      69.800  52.360  33.180  1.00  0.00           H
ATOM    735  CA  MET A  49      68.510  51.430  34.600  1.00  0.00           C
ATOM    736  HA  MET A  49      68.000  52.040  35.330  1.00  0.00           H
ATOM    737  CB  MET A  49      67.630  51.210  33.390  1.00  0.00           C
ATOM    738  HB1 MET A  49      66.940  50.350  33.570  1.00  0.00           H
ATOM    739  HB2 MET A  49      68.260  50.950  32.510  1.00  0.00           H
ATOM    740  CG  MET A  49      66.730  52.460  33.090  1.00  0.00           C
ATOM    741  HG1 MET A  49      66.350  52.250  32.070  1.00  0.00           H
ATOM    742  HG2 MET A  49      67.350  53.350  32.890  1.00  0.00           H
ATOM    743  SD  MET A  49      65.390  52.910  34.240  1.00  0.00           S
ATOM    744  CE  MET A  49      66.190  54.350  35.010  1.00  0.00           C
ATOM    745  HE1 MET A  49      66.160  55.280  34.390  1.00  0.00           H
ATOM    746  HE2 MET A  49      67.260  54.090  35.100  1.00  0.00           H
ATOM    747  HE3 MET A  49      65.790  54.650  36.000  1.00  0.00           H
ATOM    748  C   MET A  49      68.830  50.140  35.340  1.00  0.00           C
ATOM    749  O   MET A  49      68.170  49.730  36.310  1.00  0.00           O
ATOM    750  N   ASN A  50      69.760  49.300  34.790  1.00  0.00           N
ATOM    751  HN  ASN A  50      70.300  49.600  34.000  1.00  0.00           H
ATOM    752  CA  ASN A  50      70.170  48.040  35.320  1.00  0.00           C
ATOM    753  HA  ASN A  50      69.400  47.690  36.000  1.00  0.00           H
ATOM    754  CB  ASN A  50      70.470  47.000  34.240  1.00  0.00           C
ATOM    755  HB1 ASN A  50      70.830  46.050  34.680  1.00  0.00           H
ATOM    756  HB2 ASN A  50      71.260  47.390  33.560  1.00  0.00           H
ATOM    757  CG  ASN A  50      69.320  46.620  33.310  1.00  0.00           C
ATOM    758  OD1 ASN A  50      69.290  47.100  32.200  1.00  0.00           O
ATOM    759  ND2 ASN A  50      68.260  45.880  33.730  1.00  0.00           N
ATOM    760 1HD2 ASN A  50      67.490  45.740  33.110  1.00  0.00           H
ATOM    761 2HD2 ASN A  50      68.170  45.610  34.690  1.00  0.00           H
ATOM    762  C   ASN A  50      71.370  48.130  36.140  1.00  0.00           C
ATOM    763  O   ASN A  50      71.970  47.140  36.600  1.00  0.00           O
ATOM    764  N   GLU A  51      71.840  49.350  36.540  1.00  0.00           N
ATOM    765  HN  GLU A  51      71.410  50.180  36.210  1.00  0.00           H
ATOM    766  CA  GLU A  51      73.050  49.520  37.370  1.00  0.00           C
ATOM    767  HA  GLU A  51      73.640  48.620  37.400  1.00  0.00           H
ATOM    768  CB  GLU A  51      74.000  50.530  36.650  1.00  0.00           C
ATOM    769  HB1 GLU A  51      74.950  50.730  37.190  1.00  0.00           H
ATOM    770  HB2 GLU A  51      73.410  51.470  36.590  1.00  0.00           H
ATOM    771  CG  GLU A  51      74.530  50.200  35.290  1.00  0.00           C
ATOM    772  HG1 GLU A  51      73.660  50.080  34.600  1.00  0.00           H
ATOM    773  HG2 GLU A  51      75.080  49.250  35.470  1.00  0.00           H
ATOM    774  CD  GLU A  51      75.550  51.130  34.670  1.00  0.00           C
ATOM    775  OE1 GLU A  51      76.600  50.660  34.140  1.00  0.00           O
ATOM    776  OE2 GLU A  51      75.280  52.360  34.650  1.00  0.00           O
ATOM    777  C   GLU A  51      72.740  50.020  38.760  1.00  0.00           C
ATOM    778  O   GLU A  51      72.390  51.200  38.880  1.00  0.00           O
ATOM    779  N   PRO A  52      72.900  49.210  39.740  1.00  0.00           N
ATOM    780  CD  PRO A  52      72.710  47.760  39.640  1.00  0.00           C
ATOM    781  HD1 PRO A  52      73.540  47.410  39.000  1.00  0.00           H
ATOM    782  HD2 PRO A  52      71.770  47.490  39.110  1.00  0.00           H
ATOM    783  CA  PRO A  52      73.350  49.600  41.040  1.00  0.00           C
ATOM    784  HA  PRO A  52      72.480  49.980  41.550  1.00  0.00           H
ATOM    785  CB  PRO A  52      73.690  48.230  41.700  1.00  0.00           C
ATOM    786  HB1 PRO A  52      73.580  48.450  42.790  1.00  0.00           H
ATOM    787  HB2 PRO A  52      74.720  47.890  41.430  1.00  0.00           H
ATOM    788  CG  PRO A  52      72.720  47.250  41.080  1.00  0.00           C
ATOM    789  HG1 PRO A  52      73.120  46.210  41.110  1.00  0.00           H
ATOM    790  HG2 PRO A  52      71.670  47.330  41.450  1.00  0.00           H
ATOM    791  C   PRO A  52      74.460  50.570  41.190  1.00  0.00           C
ATOM    792  O   PRO A  52      75.520  50.510  40.520  1.00  0.00           O
ATOM    793  N   ASP A  53      74.330  51.450  42.190  1.00  0.00           N
ATOM    794  HN  ASP A  53      73.440  51.370  42.630  1.00  0.00           H
ATOM    795  CA  ASP A  53      75.190  52.400  42.850  1.00  0.00           C
ATOM    796  HA  ASP A  53      74.670  52.400  43.790  1.00  0.00           H
ATOM    797  CB  ASP A  53      76.670  52.070  43.060  1.00  0.00           C
ATOM    798  HB1 ASP A  53      77.220  51.990  42.100  1.00  0.00           H
ATOM    799  HB2 ASP A  53      76.620  51.040  43.480  1.00  0.00           H
ATOM    800  CG  ASP A  53      77.520  53.040  43.880  1.00  0.00           C
ATOM    801  OD1 ASP A  53      78.770  53.070  43.570  1.00  0.00           O
ATOM    802  OD2 ASP A  53      77.050  53.850  44.680  1.00  0.00           O
ATOM    803  C   ASP A  53      74.810  53.800  42.300  1.00  0.00           C
ATOM    804  O   ASP A  53      74.740  54.050  41.070  1.00  0.00           O
ATOM    805  N   TYR A  54      74.560  54.770  43.250  1.00  0.00           N
ATOM    806  HN  TYR A  54      74.750  54.630  44.210  1.00  0.00           H
ATOM    807  CA  TYR A  54      74.280  56.130  43.010  1.00  0.00           C
ATOM    808  HA  TYR A  54      74.000  56.290  41.980  1.00  0.00           H
ATOM    809  CB  TYR A  54      73.070  56.380  43.970  1.00  0.00           C
ATOM    810  HB1 TYR A  54      72.960  57.450  44.230  1.00  0.00           H
ATOM    811  HB2 TYR A  54      73.200  55.880  44.950  1.00  0.00           H
ATOM    812  CG  TYR A  54      71.680  55.890  43.530  1.00  0.00           C
ATOM    813  CD1 TYR A  54      70.990  54.800  44.030  1.00  0.00           C
ATOM    814  HD1 TYR A  54      71.310  54.380  44.970  1.00  0.00           H
ATOM    815  CE1 TYR A  54      69.740  54.410  43.540  1.00  0.00           C
ATOM    816  HE1 TYR A  54      69.190  53.550  43.900  1.00  0.00           H
ATOM    817  CZ  TYR A  54      69.270  55.080  42.450  1.00  0.00           C
ATOM    818  OH  TYR A  54      67.950  54.830  41.930  1.00  0.00           O
ATOM    819  HH  TYR A  54      67.400  54.550  42.660  1.00  0.00           H
ATOM    820  CD2 TYR A  54      71.110  56.610  42.470  1.00  0.00           C
ATOM    821  HD2 TYR A  54      71.610  57.450  42.020  1.00  0.00           H
ATOM    822  CE2 TYR A  54      69.960  56.090  41.840  1.00  0.00           C
ATOM    823  HE2 TYR A  54      69.520  56.680  41.050  1.00  0.00           H
ATOM    824  C   TYR A  54      75.370  57.140  43.290  1.00  0.00           C
ATOM    825  O   TYR A  54      75.250  58.330  43.100  1.00  0.00           O
ATOM    826  N   SER A  55      76.500  56.750  43.720  1.00  0.00           N
ATOM    827  HN  SER A  55      76.780  55.800  43.780  1.00  0.00           H
ATOM    828  CA  SER A  55      77.570  57.660  44.140  1.00  0.00           C
ATOM    829  HA  SER A  55      77.150  58.280  44.920  1.00  0.00           H
ATOM    830  CB  SER A  55      78.800  57.000  44.640  1.00  0.00           C
ATOM    831  HB1 SER A  55      79.470  57.700  45.170  1.00  0.00           H
ATOM    832  HB2 SER A  55      79.520  56.530  43.930  1.00  0.00           H
ATOM    833  OG  SER A  55      78.590  55.900  45.560  1.00  0.00           O
ATOM    834  HG1 SER A  55      78.130  55.190  45.120  1.00  0.00           H
ATOM    835  C   SER A  55      78.100  58.620  43.040  1.00  0.00           C
ATOM    836  O   SER A  55      78.250  59.780  43.290  1.00  0.00           O
ATOM    837  N   ALA A  56      78.360  58.160  41.790  1.00  0.00           N
ATOM    838  HN  ALA A  56      78.420  57.170  41.780  1.00  0.00           H
ATOM    839  CA  ALA A  56      78.680  58.900  40.550  1.00  0.00           C
ATOM    840  HA  ALA A  56      79.550  59.520  40.690  1.00  0.00           H
ATOM    841  CB  ALA A  56      79.060  57.870  39.420  1.00  0.00           C
ATOM    842  HB1 ALA A  56      78.180  57.360  38.980  1.00  0.00           H
ATOM    843  HB2 ALA A  56      79.760  57.210  39.970  1.00  0.00           H
ATOM    844  HB3 ALA A  56      79.350  58.430  38.510  1.00  0.00           H
ATOM    845  C   ALA A  56      77.480  59.760  40.050  1.00  0.00           C
ATOM    846  O   ALA A  56      77.640  60.900  39.750  1.00  0.00           O
ATOM    847  N   LEU A  57      76.260  59.220  40.160  1.00  0.00           N
ATOM    848  HN  LEU A  57      76.160  58.320  40.590  1.00  0.00           H
ATOM    849  CA  LEU A  57      75.060  59.980  39.900  1.00  0.00           C
ATOM    850  HA  LEU A  57      75.120  60.360  38.890  1.00  0.00           H
ATOM    851  CB  LEU A  57      73.830  59.050  39.900  1.00  0.00           C
ATOM    852  HB1 LEU A  57      72.850  59.480  39.590  1.00  0.00           H
ATOM    853  HB2 LEU A  57      73.630  58.570  40.880  1.00  0.00           H
ATOM    854  CG  LEU A  57      73.910  57.790  38.910  1.00  0.00           C
ATOM    855  HG  LEU A  57      74.850  57.210  38.980  1.00  0.00           H
ATOM    856  CD1 LEU A  57      72.650  56.910  39.100  1.00  0.00           C
ATOM    857 1HD1 LEU A  57      71.660  57.370  38.920  1.00  0.00           H
ATOM    858 2HD1 LEU A  57      72.710  56.420  40.090  1.00  0.00           H
ATOM    859 3HD1 LEU A  57      72.680  56.110  38.320  1.00  0.00           H
ATOM    860  CD2 LEU A  57      73.850  58.360  37.460  1.00  0.00           C
ATOM    861 1HD2 LEU A  57      72.870  58.790  37.160  1.00  0.00           H
ATOM    862 2HD2 LEU A  57      73.900  57.490  36.780  1.00  0.00           H
ATOM    863 3HD2 LEU A  57      74.800  58.890  37.200  1.00  0.00           H
ATOM    864  C   LEU A  57      74.810  61.140  40.810  1.00  0.00           C
ATOM    865  O   LEU A  57      74.540  62.280  40.340  1.00  0.00           O
ATOM    866  N   LEU A  58      74.900  60.950  42.120  1.00  0.00           N
ATOM    867  HN  LEU A  58      75.270  60.080  42.440  1.00  0.00           H
ATOM    868  CA  LEU A  58      74.680  61.960  43.170  1.00  0.00           C
ATOM    869  HA  LEU A  58      73.720  62.400  42.940  1.00  0.00           H
ATOM    870  CB  LEU A  58      74.530  61.290  44.610  1.00  0.00           C
ATOM    871  HB1 LEU A  58      74.720  62.070  45.380  1.00  0.00           H
ATOM    872  HB2 LEU A  58      75.270  60.470  44.630  1.00  0.00           H
ATOM    873  CG  LEU A  58      73.300  60.410  44.900  1.00  0.00           C
ATOM    874  HG  LEU A  58      73.150  59.670  44.090  1.00  0.00           H
ATOM    875  CD1 LEU A  58      73.440  59.690  46.230  1.00  0.00           C
ATOM    876 1HD1 LEU A  58      74.480  59.310  46.340  1.00  0.00           H
ATOM    877 2HD1 LEU A  58      72.810  58.780  46.350  1.00  0.00           H
ATOM    878 3HD1 LEU A  58      73.120  60.350  47.060  1.00  0.00           H
ATOM    879  CD2 LEU A  58      71.990  61.220  44.830  1.00  0.00           C
ATOM    880 1HD2 LEU A  58      71.880  62.120  45.480  1.00  0.00           H
ATOM    881 2HD2 LEU A  58      71.110  60.560  44.980  1.00  0.00           H
ATOM    882 3HD2 LEU A  58      71.950  61.510  43.760  1.00  0.00           H
ATOM    883  C   LEU A  58      75.720  63.030  43.140  1.00  0.00           C
ATOM    884  O   LEU A  58      75.430  64.210  43.440  1.00  0.00           O
ATOM    885  N   CYS A  59      76.960  62.650  42.700  1.00  0.00           N
ATOM    886  HN  CYS A  59      77.170  61.700  42.460  1.00  0.00           H
ATOM    887  CA  CYS A  59      78.100  63.530  42.820  1.00  0.00           C
ATOM    888  HA  CYS A  59      77.940  64.040  43.770  1.00  0.00           H
ATOM    889  CB  CYS A  59      79.410  62.780  43.070  1.00  0.00           C
ATOM    890  HB1 CYS A  59      79.700  62.260  42.130  1.00  0.00           H
ATOM    891  HB2 CYS A  59      79.220  62.000  43.840  1.00  0.00           H
ATOM    892  SG  CYS A  59      80.720  63.810  43.720  1.00  0.00           S
ATOM    893  HG1 CYS A  59      81.550  62.780  43.800  1.00  0.00           H
ATOM    894  C   CYS A  59      78.130  64.550  41.790  1.00  0.00           C
ATOM    895  O   CYS A  59      78.640  65.640  42.000  1.00  0.00           O
ATOM    896  N   ARG A  60      77.420  64.300  40.670  1.00  0.00           N
ATOM    897  HN  ARG A  60      77.010  63.400  40.610  1.00  0.00           H
ATOM    898  CA  ARG A  60      77.250  65.290  39.680  1.00  0.00           C
ATOM    899  HA  ARG A  60      77.980  66.060  39.850  1.00  0.00           H
ATOM    900  CB  ARG A  60      77.400  64.550  38.250  1.00  0.00           C
ATOM    901  HB1 ARG A  60      77.310  65.380  37.520  1.00  0.00           H
ATOM    902  HB2 ARG A  60      76.510  63.890  38.190  1.00  0.00           H
ATOM    903  CG  ARG A  60      78.660  63.750  38.120  1.00  0.00           C
ATOM    904  HG1 ARG A  60      78.540  62.960  37.350  1.00  0.00           H
ATOM    905  HG2 ARG A  60      78.870  63.140  39.030  1.00  0.00           H
ATOM    906  CD  ARG A  60      79.870  64.630  37.730  1.00  0.00           C
ATOM    907  HD1 ARG A  60      79.890  65.550  38.350  1.00  0.00           H
ATOM    908  HD2 ARG A  60      79.740  65.050  36.710  1.00  0.00           H
ATOM    909  NE  ARG A  60      81.220  63.890  37.790  1.00  0.00           N
ATOM    910  HE  ARG A  60      81.550  63.520  36.930  1.00  0.00           H
ATOM    911  CZ  ARG A  60      81.870  63.450  38.850  1.00  0.00           C
ATOM    912  NH1 ARG A  60      81.540  63.850  40.090  1.00  0.00           N
ATOM    913 1HH1 ARG A  60      81.140  64.770  40.030  1.00  0.00           H
ATOM    914 2HH1 ARG A  60      82.210  63.540  40.760  1.00  0.00           H
ATOM    915  NH2 ARG A  60      82.740  62.550  38.790  1.00  0.00           N
ATOM    916 1HH2 ARG A  60      82.870  62.030  37.950  1.00  0.00           H
ATOM    917 2HH2 ARG A  60      82.830  62.110  39.680  1.00  0.00           H
ATOM    918  C   ARG A  60      75.900  66.010  39.690  1.00  0.00           C
ATOM    919  O   ARG A  60      75.460  66.710  38.750  1.00  0.00           O
ATOM    920  N   VAL A  61      75.070  65.780  40.780  1.00  0.00           N
ATOM    921  HN  VAL A  61      75.350  65.350  41.630  1.00  0.00           H
ATOM    922  CA  VAL A  61      73.810  66.560  40.840  1.00  0.00           C
ATOM    923  HA  VAL A  61      73.220  66.250  39.990  1.00  0.00           H
ATOM    924  CB  VAL A  61      72.830  66.160  41.920  1.00  0.00           C
ATOM    925  HB  VAL A  61      73.170  66.200  42.970  1.00  0.00           H
ATOM    926  CG1 VAL A  61      71.530  66.950  41.970  1.00  0.00           C
ATOM    927 1HG1 VAL A  61      70.850  67.030  41.090  1.00  0.00           H
ATOM    928 2HG1 VAL A  61      71.720  67.960  42.390  1.00  0.00           H
ATOM    929 3HG1 VAL A  61      70.840  66.390  42.640  1.00  0.00           H
ATOM    930  CG2 VAL A  61      72.390  64.690  41.660  1.00  0.00           C
ATOM    931 1HG2 VAL A  61      71.800  64.360  42.540  1.00  0.00           H
ATOM    932 2HG2 VAL A  61      73.260  64.010  41.670  1.00  0.00           H
ATOM    933 3HG2 VAL A  61      71.810  64.680  40.710  1.00  0.00           H
ATOM    934  C   VAL A  61      73.970  68.090  40.820  1.00  0.00           C
ATOM    935  O   VAL A  61      74.600  68.730  41.680  1.00  0.00           O
ATOM    936  N   THR A  62      73.200  68.700  39.820  1.00  0.00           N
ATOM    937  HN  THR A  62      72.690  68.090  39.220  1.00  0.00           H
ATOM    938  CA  THR A  62      73.130  70.110  39.550  1.00  0.00           C
ATOM    939  HA  THR A  62      73.840  70.580  40.210  1.00  0.00           H
ATOM    940  CB  THR A  62      73.570  70.450  38.150  1.00  0.00           C
ATOM    941  HB  THR A  62      74.620  70.090  38.060  1.00  0.00           H
ATOM    942  OG1 THR A  62      73.460  71.820  37.850  1.00  0.00           O
ATOM    943  HG1 THR A  62      73.710  71.850  36.930  1.00  0.00           H
ATOM    944  CG2 THR A  62      72.610  69.660  37.260  1.00  0.00           C
ATOM    945 1HG2 THR A  62      71.530  69.900  37.200  1.00  0.00           H
ATOM    946 2HG2 THR A  62      72.610  68.600  37.580  1.00  0.00           H
ATOM    947 3HG2 THR A  62      72.980  69.790  36.220  1.00  0.00           H
ATOM    948  C   THR A  62      71.820  70.660  39.940  1.00  0.00           C
ATOM    949  O   THR A  62      70.830  69.960  39.960  1.00  0.00           O
ATOM    950  N   LEU A  63      71.840  71.920  40.420  1.00  0.00           N
ATOM    951  HN  LEU A  63      72.570  72.580  40.530  1.00  0.00           H
ATOM    952  CA  LEU A  63      70.540  72.490  40.850  1.00  0.00           C
ATOM    953  HA  LEU A  63      70.080  71.710  41.440  1.00  0.00           H
ATOM    954  CB  LEU A  63      70.920  73.800  41.710  1.00  0.00           C
ATOM    955  HB1 LEU A  63      71.240  74.640  41.060  1.00  0.00           H
ATOM    956  HB2 LEU A  63      71.710  73.570  42.460  1.00  0.00           H
ATOM    957  CG  LEU A  63      69.790  74.330  42.580  1.00  0.00           C
ATOM    958  HG  LEU A  63      68.900  74.390  41.920  1.00  0.00           H
ATOM    959  CD1 LEU A  63      69.520  73.330  43.780  1.00  0.00           C
ATOM    960 1HD1 LEU A  63      69.390  72.340  43.280  1.00  0.00           H
ATOM    961 2HD1 LEU A  63      68.570  73.700  44.220  1.00  0.00           H
ATOM    962 3HD1 LEU A  63      70.380  73.320  44.470  1.00  0.00           H
ATOM    963  CD2 LEU A  63      70.040  75.710  43.240  1.00  0.00           C
ATOM    964 1HD2 LEU A  63      70.320  76.440  42.450  1.00  0.00           H
ATOM    965 2HD2 LEU A  63      70.900  75.580  43.930  1.00  0.00           H
ATOM    966 3HD2 LEU A  63      69.130  75.940  43.830  1.00  0.00           H
ATOM    967  C   LEU A  63      69.770  72.860  39.640  1.00  0.00           C
ATOM    968  O   LEU A  63      68.510  72.940  39.650  1.00  0.00           O
ATOM    969  N   GLY A  64      70.530  73.130  38.520  1.00  0.00           N
ATOM    970  HN  GLY A  64      71.520  73.000  38.570  1.00  0.00           H
ATOM    971  CA  GLY A  64      69.960  73.670  37.250  1.00  0.00           C
ATOM    972  HA1 GLY A  64      70.780  74.000  36.630  1.00  0.00           H
ATOM    973  HA2 GLY A  64      69.320  74.520  37.450  1.00  0.00           H
ATOM    974  C   GLY A  64      69.070  72.780  36.340  1.00  0.00           C
ATOM    975  O   GLY A  64      68.250  73.300  35.510  1.00  0.00           O
ATOM    976  N   ASP A  65      69.300  71.440  36.450  1.00  0.00           N
ATOM    977  HN  ASP A  65      69.980  70.950  36.980  1.00  0.00           H
ATOM    978  CA  ASP A  65      68.530  70.580  35.570  1.00  0.00           C
ATOM    979  HA  ASP A  65      68.150  71.080  34.690  1.00  0.00           H
ATOM    980  CB  ASP A  65      69.430  69.300  35.320  1.00  0.00           C
ATOM    981  HB1 ASP A  65      68.860  68.410  34.970  1.00  0.00           H
ATOM    982  HB2 ASP A  65      69.880  69.010  36.290  1.00  0.00           H
ATOM    983  CG  ASP A  65      70.550  69.520  34.340  1.00  0.00           C
ATOM    984  OD1 ASP A  65      71.390  68.540  34.150  1.00  0.00           O
ATOM    985  OD2 ASP A  65      70.680  70.630  33.730  1.00  0.00           O
ATOM    986  C   ASP A  65      67.300  70.010  36.310  1.00  0.00           C
ATOM    987  O   ASP A  65      66.570  69.290  35.670  1.00  0.00           O
ATOM    988  N   PHE A  66      66.990  70.360  37.570  1.00  0.00           N
ATOM    989  HN  PHE A  66      67.570  71.030  38.030  1.00  0.00           H
ATOM    990  CA  PHE A  66      65.770  70.010  38.200  1.00  0.00           C
ATOM    991  HA  PHE A  66      65.580  68.990  37.890  1.00  0.00           H
ATOM    992  CB  PHE A  66      65.770  70.270  39.760  1.00  0.00           C
ATOM    993  HB1 PHE A  66      64.880  70.650  40.300  1.00  0.00           H
ATOM    994  HB2 PHE A  66      66.520  71.060  39.950  1.00  0.00           H
ATOM    995  CG  PHE A  66      66.350  69.000  40.400  1.00  0.00           C
ATOM    996  CD1 PHE A  66      67.560  69.050  41.110  1.00  0.00           C
ATOM    997  HD1 PHE A  66      68.190  69.910  40.970  1.00  0.00           H
ATOM    998  CE1 PHE A  66      67.940  68.030  41.880  1.00  0.00           C
ATOM    999  HE1 PHE A  66      68.900  67.960  42.370  1.00  0.00           H
ATOM   1000  CZ  PHE A  66      67.190  66.860  41.990  1.00  0.00           C
ATOM   1001  HZ  PHE A  66      67.390  66.000  42.610  1.00  0.00           H
ATOM   1002  CD2 PHE A  66      65.510  67.880  40.560  1.00  0.00           C
ATOM   1003  HD2 PHE A  66      64.510  67.840  40.180  1.00  0.00           H
ATOM   1004  CE2 PHE A  66      65.970  66.820  41.330  1.00  0.00           C
ATOM   1005  HE2 PHE A  66      65.240  66.050  41.560  1.00  0.00           H
ATOM   1006  C   PHE A  66      64.610  70.920  37.660  1.00  0.00           C
ATOM   1007  O   PHE A  66      64.850  72.100  37.520  1.00  0.00           O
ATOM   1008  N   THR A  67      63.400  70.390  37.420  1.00  0.00           N
ATOM   1009  HN  THR A  67      63.380  69.390  37.440  1.00  0.00           H
ATOM   1010  CA  THR A  67      62.200  71.250  37.390  1.00  0.00           C
ATOM   1011  HA  THR A  67      62.280  72.130  38.010  1.00  0.00           H
ATOM   1012  CB  THR A  67      61.940  71.920  36.000  1.00  0.00           C
ATOM   1013  HB  THR A  67      62.000  71.050  35.320  1.00  0.00           H
ATOM   1014  OG1 THR A  67      62.710  73.110  35.910  1.00  0.00           O
ATOM   1015  HG1 THR A  67      63.570  72.820  36.240  1.00  0.00           H
ATOM   1016  CG2 THR A  67      60.420  72.400  35.920  1.00  0.00           C
ATOM   1017 1HG2 THR A  67      59.770  71.500  35.870  1.00  0.00           H
ATOM   1018 2HG2 THR A  67      60.320  73.100  35.070  1.00  0.00           H
ATOM   1019 3HG2 THR A  67      60.140  72.910  36.870  1.00  0.00           H
ATOM   1020  C   THR A  67      61.090  70.520  37.930  1.00  0.00           C
ATOM   1021  O   THR A  67      60.870  69.330  37.580  1.00  0.00           O
ATOM   1022  N   ILE A  68      60.360  71.160  38.890  1.00  0.00           N
ATOM   1023  HN  ILE A  68      60.590  72.040  39.300  1.00  0.00           H
ATOM   1024  CA  ILE A  68      59.130  70.670  39.450  1.00  0.00           C
ATOM   1025  HA  ILE A  68      59.090  69.660  39.070  1.00  0.00           H
ATOM   1026  CB  ILE A  68      59.230  70.610  40.970  1.00  0.00           C
ATOM   1027  HB  ILE A  68      59.180  71.610  41.460  1.00  0.00           H
ATOM   1028  CG2 ILE A  68      57.900  69.970  41.460  1.00  0.00           C
ATOM   1029 1HG2 ILE A  68      57.080  70.710  41.510  1.00  0.00           H
ATOM   1030 2HG2 ILE A  68      58.000  69.780  42.550  1.00  0.00           H
ATOM   1031 3HG2 ILE A  68      57.630  68.990  41.020  1.00  0.00           H
ATOM   1032  CG1 ILE A  68      60.600  69.960  41.390  1.00  0.00           C
ATOM   1033 1HG1 ILE A  68      61.200  69.380  40.650  1.00  0.00           H
ATOM   1034 2HG1 ILE A  68      60.360  69.200  42.160  1.00  0.00           H
ATOM   1035  CD  ILE A  68      61.570  71.080  41.930  1.00  0.00           C
ATOM   1036  HD1 ILE A  68      62.450  70.500  42.300  1.00  0.00           H
ATOM   1037  HD2 ILE A  68      61.150  71.640  42.790  1.00  0.00           H
ATOM   1038  HD3 ILE A  68      61.930  71.830  41.190  1.00  0.00           H
ATOM   1039  C   ILE A  68      58.010  71.670  38.930  1.00  0.00           C
ATOM   1040  O   ILE A  68      58.210  72.880  39.020  1.00  0.00           O
ATOM   1041  N   MET A  69      56.830  71.190  38.400  1.00  0.00           N
ATOM   1042  HN  MET A  69      56.530  70.240  38.410  1.00  0.00           H
ATOM   1043  CA  MET A  69      55.890  72.160  37.940  1.00  0.00           C
ATOM   1044  HA  MET A  69      55.920  73.150  38.380  1.00  0.00           H
ATOM   1045  CB  MET A  69      55.960  72.410  36.420  1.00  0.00           C
ATOM   1046  HB1 MET A  69      57.050  72.570  36.300  1.00  0.00           H
ATOM   1047  HB2 MET A  69      55.470  73.360  36.110  1.00  0.00           H
ATOM   1048  CG  MET A  69      55.520  71.290  35.520  1.00  0.00           C
ATOM   1049  HG1 MET A  69      54.590  70.790  35.860  1.00  0.00           H
ATOM   1050  HG2 MET A  69      56.190  70.400  35.490  1.00  0.00           H
ATOM   1051  SD  MET A  69      55.300  71.960  33.760  1.00  0.00           S
ATOM   1052  CE  MET A  69      55.220  70.260  33.160  1.00  0.00           C
ATOM   1053  HE1 MET A  69      56.110  69.670  33.490  1.00  0.00           H
ATOM   1054  HE2 MET A  69      55.030  70.270  32.070  1.00  0.00           H
ATOM   1055  HE3 MET A  69      54.350  69.750  33.630  1.00  0.00           H
ATOM   1056  C   MET A  69      54.450  71.720  38.280  1.00  0.00           C
ATOM   1057  O   MET A  69      54.180  70.590  38.710  1.00  0.00           O
ATOM   1058  N   SER A  70      53.500  72.680  38.050  1.00  0.00           N
ATOM   1059  HN  SER A  70      53.770  73.580  37.700  1.00  0.00           H
ATOM   1060  CA  SER A  70      52.120  72.500  38.180  1.00  0.00           C
ATOM   1061  HA  SER A  70      51.920  71.440  38.150  1.00  0.00           H
ATOM   1062  CB  SER A  70      51.670  72.910  39.680  1.00  0.00           C
ATOM   1063  HB1 SER A  70      51.840  74.000  39.810  1.00  0.00           H
ATOM   1064  HB2 SER A  70      52.340  72.380  40.390  1.00  0.00           H
ATOM   1065  OG  SER A  70      50.310  72.680  39.830  1.00  0.00           O
ATOM   1066  HG1 SER A  70      50.130  72.000  40.490  1.00  0.00           H
ATOM   1067  C   SER A  70      51.400  73.350  37.150  1.00  0.00           C
ATOM   1068  O   SER A  70      51.760  74.520  37.080  1.00  0.00           O
ATOM   1069  N   GLY A  71      50.530  72.770  36.300  1.00  0.00           N
ATOM   1070  HN  GLY A  71      50.300  71.810  36.440  1.00  0.00           H
ATOM   1071  CA  GLY A  71      49.990  73.420  35.090  1.00  0.00           C
ATOM   1072  HA1 GLY A  71      49.410  74.290  35.360  1.00  0.00           H
ATOM   1073  HA2 GLY A  71      49.340  72.680  34.640  1.00  0.00           H
ATOM   1074  C   GLY A  71      51.070  73.760  34.060  1.00  0.00           C
ATOM   1075  O   GLY A  71      51.630  72.760  33.510  1.00  0.00           O
ATOM   1076  N   ARG A  72      51.380  75.000  33.800  1.00  0.00           N
ATOM   1077  HN  ARG A  72      50.920  75.700  34.330  1.00  0.00           H
ATOM   1078  CA  ARG A  72      52.440  75.230  32.790  1.00  0.00           C
ATOM   1079  HA  ARG A  72      52.920  74.330  32.430  1.00  0.00           H
ATOM   1080  CB  ARG A  72      51.710  76.020  31.630  1.00  0.00           C
ATOM   1081  HB1 ARG A  72      50.890  75.410  31.190  1.00  0.00           H
ATOM   1082  HB2 ARG A  72      52.480  76.120  30.840  1.00  0.00           H
ATOM   1083  CG  ARG A  72      51.130  77.410  31.820  1.00  0.00           C
ATOM   1084  HG1 ARG A  72      51.980  78.110  31.970  1.00  0.00           H
ATOM   1085  HG2 ARG A  72      50.490  77.370  32.730  1.00  0.00           H
ATOM   1086  CD  ARG A  72      50.480  78.020  30.630  1.00  0.00           C
ATOM   1087  HD1 ARG A  72      49.750  77.280  30.230  1.00  0.00           H
ATOM   1088  HD2 ARG A  72      51.330  78.330  29.980  1.00  0.00           H
ATOM   1089  NE  ARG A  72      49.810  79.280  31.090  1.00  0.00           N
ATOM   1090  HE  ARG A  72      49.770  79.660  32.020  1.00  0.00           H
ATOM   1091  CZ  ARG A  72      49.030  79.930  30.280  1.00  0.00           C
ATOM   1092  NH1 ARG A  72      48.610  79.600  29.070  1.00  0.00           N
ATOM   1093 1HH1 ARG A  72      48.810  78.710  28.670  1.00  0.00           H
ATOM   1094 2HH1 ARG A  72      47.790  80.010  28.680  1.00  0.00           H
ATOM   1095  NH2 ARG A  72      48.440  80.990  30.820  1.00  0.00           N
ATOM   1096 1HH2 ARG A  72      48.960  81.400  31.570  1.00  0.00           H
ATOM   1097 2HH2 ARG A  72      47.980  81.690  30.270  1.00  0.00           H
ATOM   1098  C   ARG A  72      53.660  76.030  33.400  1.00  0.00           C
ATOM   1099  O   ARG A  72      54.570  76.440  32.740  1.00  0.00           O
ATOM   1100  N   MET A  73      53.600  76.320  34.730  1.00  0.00           N
ATOM   1101  HN  MET A  73      52.840  75.940  35.240  1.00  0.00           H
ATOM   1102  CA  MET A  73      54.600  77.080  35.500  1.00  0.00           C
ATOM   1103  HA  MET A  73      55.330  77.530  34.850  1.00  0.00           H
ATOM   1104  CB  MET A  73      53.990  78.280  36.280  1.00  0.00           C
ATOM   1105  HB1 MET A  73      54.570  78.520  37.190  1.00  0.00           H
ATOM   1106  HB2 MET A  73      53.000  77.940  36.660  1.00  0.00           H
ATOM   1107  CG  MET A  73      53.620  79.500  35.410  1.00  0.00           C
ATOM   1108  HG1 MET A  73      52.980  80.180  36.020  1.00  0.00           H
ATOM   1109  HG2 MET A  73      52.980  79.190  34.550  1.00  0.00           H
ATOM   1110  SD  MET A  73      55.080  80.510  34.830  1.00  0.00           S
ATOM   1111  CE  MET A  73      55.380  81.330  36.470  1.00  0.00           C
ATOM   1112  HE1 MET A  73      56.080  82.180  36.340  1.00  0.00           H
ATOM   1113  HE2 MET A  73      55.870  80.690  37.240  1.00  0.00           H
ATOM   1114  HE3 MET A  73      54.460  81.720  36.940  1.00  0.00           H
ATOM   1115  C   MET A  73      55.420  76.190  36.450  1.00  0.00           C
ATOM   1116  O   MET A  73      54.970  75.500  37.350  1.00  0.00           O
ATOM   1117  N   SER A  74      56.730  76.290  36.290  1.00  0.00           N
ATOM   1118  HN  SER A  74      57.130  76.930  35.640  1.00  0.00           H
ATOM   1119  CA  SER A  74      57.640  75.870  37.350  1.00  0.00           C
ATOM   1120  HA  SER A  74      57.590  74.800  37.430  1.00  0.00           H
ATOM   1121  CB  SER A  74      59.100  76.100  36.780  1.00  0.00           C
ATOM   1122  HB1 SER A  74      59.220  77.140  36.430  1.00  0.00           H
ATOM   1123  HB2 SER A  74      59.370  75.520  35.870  1.00  0.00           H
ATOM   1124  OG  SER A  74      60.130  75.780  37.750  1.00  0.00           O
ATOM   1125  HG1 SER A  74      60.760  76.460  37.480  1.00  0.00           H
ATOM   1126  C   SER A  74      57.350  76.500  38.720  1.00  0.00           C
ATOM   1127  O   SER A  74      57.090  77.700  38.830  1.00  0.00           O
ATOM   1128  N   LEU A  75      57.400  75.630  39.820  1.00  0.00           N
ATOM   1129  HN  LEU A  75      57.510  74.660  39.640  1.00  0.00           H
ATOM   1130  CA  LEU A  75      57.380  75.910  41.220  1.00  0.00           C
ATOM   1131  HA  LEU A  75      56.680  76.690  41.470  1.00  0.00           H
ATOM   1132  CB  LEU A  75      57.180  74.570  42.030  1.00  0.00           C
ATOM   1133  HB1 LEU A  75      57.090  74.850  43.100  1.00  0.00           H
ATOM   1134  HB2 LEU A  75      58.110  73.960  41.990  1.00  0.00           H
ATOM   1135  CG  LEU A  75      56.000  73.640  41.630  1.00  0.00           C
ATOM   1136  HG  LEU A  75      56.360  73.130  40.700  1.00  0.00           H
ATOM   1137  CD1 LEU A  75      55.780  72.670  42.760  1.00  0.00           C
ATOM   1138 1HD1 LEU A  75      55.200  73.200  43.560  1.00  0.00           H
ATOM   1139 2HD1 LEU A  75      56.760  72.380  43.190  1.00  0.00           H
ATOM   1140 3HD1 LEU A  75      55.200  71.780  42.450  1.00  0.00           H
ATOM   1141  CD2 LEU A  75      54.640  74.290  41.300  1.00  0.00           C
ATOM   1142 1HD2 LEU A  75      54.010  73.390  41.130  1.00  0.00           H
ATOM   1143 2HD2 LEU A  75      54.770  74.870  40.360  1.00  0.00           H
ATOM   1144 3HD2 LEU A  75      54.120  74.930  42.030  1.00  0.00           H
ATOM   1145  C   LEU A  75      58.630  76.510  41.850  1.00  0.00           C
ATOM   1146  O   LEU A  75      58.540  77.090  43.010  1.00  0.00           O
ATOM   1147  N   THR A  76      59.740  76.360  41.040  1.00  0.00           N
ATOM   1148  HN  THR A  76      59.570  75.870  40.180  1.00  0.00           H
ATOM   1149  CA  THR A  76      61.060  76.890  41.400  1.00  0.00           C
ATOM   1150  HA  THR A  76      61.690  76.830  40.530  1.00  0.00           H
ATOM   1151  CB  THR A  76      61.170  78.470  41.750  1.00  0.00           C
ATOM   1152  HB  THR A  76      60.300  78.720  42.400  1.00  0.00           H
ATOM   1153  OG1 THR A  76      61.150  79.210  40.510  1.00  0.00           O
ATOM   1154  HG1 THR A  76      60.220  79.420  40.390  1.00  0.00           H
ATOM   1155  CG2 THR A  76      62.460  78.730  42.420  1.00  0.00           C
ATOM   1156 1HG2 THR A  76      62.640  79.830  42.460  1.00  0.00           H
ATOM   1157 2HG2 THR A  76      63.390  78.300  41.980  1.00  0.00           H
ATOM   1158 3HG2 THR A  76      62.360  78.430  43.490  1.00  0.00           H
ATOM   1159  C   THR A  76      61.750  76.160  42.450  1.00  0.00           C
ATOM   1160  O   THR A  76      61.420  76.180  43.610  1.00  0.00           O
ATOM   1161  N   VAL A  77      62.860  75.510  42.160  1.00  0.00           N
ATOM   1162  HN  VAL A  77      63.220  75.470  41.230  1.00  0.00           H
ATOM   1163  CA  VAL A  77      63.610  74.880  43.180  1.00  0.00           C
ATOM   1164  HA  VAL A  77      62.900  74.430  43.850  1.00  0.00           H
ATOM   1165  CB  VAL A  77      64.400  73.670  42.590  1.00  0.00           C
ATOM   1166  HB  VAL A  77      63.800  73.200  41.790  1.00  0.00           H
ATOM   1167  CG1 VAL A  77      65.750  74.070  42.020  1.00  0.00           C
ATOM   1168 1HG1 VAL A  77      66.280  73.180  41.630  1.00  0.00           H
ATOM   1169 2HG1 VAL A  77      66.540  74.490  42.690  1.00  0.00           H
ATOM   1170 3HG1 VAL A  77      65.750  74.740  41.140  1.00  0.00           H
ATOM   1171  CG2 VAL A  77      64.510  72.560  43.750  1.00  0.00           C
ATOM   1172 1HG2 VAL A  77      63.540  72.340  44.230  1.00  0.00           H
ATOM   1173 2HG2 VAL A  77      65.170  72.880  44.600  1.00  0.00           H
ATOM   1174 3HG2 VAL A  77      64.810  71.610  43.250  1.00  0.00           H
ATOM   1175  C   VAL A  77      64.540  75.790  44.010  1.00  0.00           C
ATOM   1176  O   VAL A  77      65.180  76.680  43.450  1.00  0.00           O
ATOM   1177  N   VAL A  78      64.500  75.590  45.290  1.00  0.00           N
ATOM   1178  HN  VAL A  78      63.830  74.930  45.630  1.00  0.00           H
ATOM   1179  CA  VAL A  78      65.300  76.230  46.340  1.00  0.00           C
ATOM   1180  HA  VAL A  78      65.830  77.060  45.910  1.00  0.00           H
ATOM   1181  CB  VAL A  78      64.530  76.740  47.640  1.00  0.00           C
ATOM   1182  HB  VAL A  78      64.120  75.840  48.130  1.00  0.00           H
ATOM   1183  CG1 VAL A  78      65.590  77.320  48.590  1.00  0.00           C
ATOM   1184 1HG1 VAL A  78      64.990  77.980  49.260  1.00  0.00           H
ATOM   1185 2HG1 VAL A  78      66.330  77.930  48.040  1.00  0.00           H
ATOM   1186 3HG1 VAL A  78      66.030  76.490  49.180  1.00  0.00           H
ATOM   1187  CG2 VAL A  78      63.520  77.820  47.290  1.00  0.00           C
ATOM   1188 1HG2 VAL A  78      62.700  77.310  46.740  1.00  0.00           H
ATOM   1189 2HG2 VAL A  78      64.000  78.640  46.720  1.00  0.00           H
ATOM   1190 3HG2 VAL A  78      63.130  78.380  48.160  1.00  0.00           H
ATOM   1191  C   VAL A  78      66.340  75.150  46.840  1.00  0.00           C
ATOM   1192  O   VAL A  78      67.490  75.490  46.860  1.00  0.00           O
ATOM   1193  N   SER A  79      65.980  73.930  47.210  1.00  0.00           N
ATOM   1194  HN  SER A  79      65.050  73.600  47.090  1.00  0.00           H
ATOM   1195  CA  SER A  79      66.850  73.040  47.960  1.00  0.00           C
ATOM   1196  HA  SER A  79      67.880  73.130  47.650  1.00  0.00           H
ATOM   1197  CB  SER A  79      67.010  73.330  49.480  1.00  0.00           C
ATOM   1198  HB1 SER A  79      66.110  72.980  50.030  1.00  0.00           H
ATOM   1199  HB2 SER A  79      67.120  74.410  49.700  1.00  0.00           H
ATOM   1200  OG  SER A  79      68.050  72.540  50.120  1.00  0.00           O
ATOM   1201  HG1 SER A  79      68.880  72.910  49.810  1.00  0.00           H
ATOM   1202  C   SER A  79      66.550  71.610  47.700  1.00  0.00           C
ATOM   1203  O   SER A  79      65.410  71.260  47.430  1.00  0.00           O
ATOM   1204  N   TYR A  80      67.510  70.680  47.740  1.00  0.00           N
ATOM   1205  HN  TYR A  80      68.420  71.040  47.940  1.00  0.00           H
ATOM   1206  CA  TYR A  80      67.250  69.270  47.680  1.00  0.00           C
ATOM   1207  HA  TYR A  80      66.210  69.030  47.830  1.00  0.00           H
ATOM   1208  CB  TYR A  80      67.530  68.620  46.260  1.00  0.00           C
ATOM   1209  HB1 TYR A  80      66.930  69.030  45.430  1.00  0.00           H
ATOM   1210  HB2 TYR A  80      67.330  67.530  46.320  1.00  0.00           H
ATOM   1211  CG  TYR A  80      68.870  68.810  45.640  1.00  0.00           C
ATOM   1212  CD1 TYR A  80      69.240  69.690  44.700  1.00  0.00           C
ATOM   1213  HD1 TYR A  80      68.410  70.260  44.310  1.00  0.00           H
ATOM   1214  CE1 TYR A  80      70.600  69.750  44.260  1.00  0.00           C
ATOM   1215  HE1 TYR A  80      70.670  70.530  43.520  1.00  0.00           H
ATOM   1216  CZ  TYR A  80      71.550  68.890  44.750  1.00  0.00           C
ATOM   1217  OH  TYR A  80      72.950  68.890  44.250  1.00  0.00           O
ATOM   1218  HH  TYR A  80      73.480  68.220  44.680  1.00  0.00           H
ATOM   1219  CD2 TYR A  80      69.850  67.900  46.150  1.00  0.00           C
ATOM   1220  HD2 TYR A  80      69.470  67.210  46.880  1.00  0.00           H
ATOM   1221  CE2 TYR A  80      71.200  68.000  45.760  1.00  0.00           C
ATOM   1222  HE2 TYR A  80      71.900  67.270  46.140  1.00  0.00           H
ATOM   1223  C   TYR A  80      67.910  68.600  48.860  1.00  0.00           C
ATOM   1224  O   TYR A  80      68.970  69.020  49.380  1.00  0.00           O
ATOM   1225  N   GLN A  81      67.230  67.600  49.400  1.00  0.00           N
ATOM   1226  HN  GLN A  81      66.360  67.280  49.030  1.00  0.00           H
ATOM   1227  CA  GLN A  81      67.770  66.810  50.500  1.00  0.00           C
ATOM   1228  HA  GLN A  81      68.830  66.960  50.600  1.00  0.00           H
ATOM   1229  CB  GLN A  81      67.000  67.190  51.760  1.00  0.00           C
ATOM   1230  HB1 GLN A  81      67.460  66.640  52.610  1.00  0.00           H
ATOM   1231  HB2 GLN A  81      65.920  66.940  51.680  1.00  0.00           H
ATOM   1232  CG  GLN A  81      67.040  68.720  52.160  1.00  0.00           C
ATOM   1233  HG1 GLN A  81      66.340  68.910  53.000  1.00  0.00           H
ATOM   1234  HG2 GLN A  81      66.740  69.340  51.290  1.00  0.00           H
ATOM   1235  CD  GLN A  81      68.400  69.250  52.630  1.00  0.00           C
ATOM   1236  OE1 GLN A  81      68.680  69.120  53.840  1.00  0.00           O
ATOM   1237  NE2 GLN A  81      69.320  69.750  51.820  1.00  0.00           N
ATOM   1238 1HE2 GLN A  81      69.150  69.700  50.840  1.00  0.00           H
ATOM   1239 2HE2 GLN A  81      70.070  70.260  52.230  1.00  0.00           H
ATOM   1240  C   GLN A  81      67.470  65.390  50.110  1.00  0.00           C
ATOM   1241  O   GLN A  81      66.650  65.050  49.270  1.00  0.00           O
ATOM   1242  N   MET A  82      68.260  64.520  50.750  1.00  0.00           N
ATOM   1243  HN  MET A  82      68.980  64.830  51.360  1.00  0.00           H
ATOM   1244  CA  MET A  82      68.130  63.150  50.500  1.00  0.00           C
ATOM   1245  HA  MET A  82      67.450  62.870  49.710  1.00  0.00           H
ATOM   1246  CB  MET A  82      69.470  62.510  50.150  1.00  0.00           C
ATOM   1247  HB1 MET A  82      69.490  61.420  50.400  1.00  0.00           H
ATOM   1248  HB2 MET A  82      70.280  62.980  50.750  1.00  0.00           H
ATOM   1249  CG  MET A  82      69.940  62.720  48.700  1.00  0.00           C
ATOM   1250  HG1 MET A  82      70.840  62.110  48.510  1.00  0.00           H
ATOM   1251  HG2 MET A  82      70.320  63.740  48.480  1.00  0.00           H
ATOM   1252  SD  MET A  82      68.680  62.230  47.530  1.00  0.00           S
ATOM   1253  CE  MET A  82      69.340  60.530  47.230  1.00  0.00           C
ATOM   1254  HE1 MET A  82      69.070  59.970  46.310  1.00  0.00           H
ATOM   1255  HE2 MET A  82      69.150  59.980  48.170  1.00  0.00           H
ATOM   1256  HE3 MET A  82      70.450  60.490  47.150  1.00  0.00           H
ATOM   1257  C   MET A  82      67.530  62.530  51.710  1.00  0.00           C
ATOM   1258  O   MET A  82      67.820  62.920  52.850  1.00  0.00           O
ATOM   1259  N   GLN A  83      66.680  61.490  51.480  1.00  0.00           N
ATOM   1260  HN  GLN A  83      66.410  61.250  50.550  1.00  0.00           H
ATOM   1261  CA  GLN A  83      65.980  60.870  52.530  1.00  0.00           C
ATOM   1262  HA  GLN A  83      66.490  60.960  53.480  1.00  0.00           H
ATOM   1263  CB  GLN A  83      64.630  61.640  52.860  1.00  0.00           C
ATOM   1264  HB1 GLN A  83      64.110  61.900  51.910  1.00  0.00           H
ATOM   1265  HB2 GLN A  83      64.980  62.600  53.290  1.00  0.00           H
ATOM   1266  CG  GLN A  83      63.790  61.080  53.960  1.00  0.00           C
ATOM   1267  HG1 GLN A  83      63.660  60.000  53.710  1.00  0.00           H
ATOM   1268  HG2 GLN A  83      62.790  61.560  54.040  1.00  0.00           H
ATOM   1269  CD  GLN A  83      64.500  61.170  55.300  1.00  0.00           C
ATOM   1270  OE1 GLN A  83      64.340  62.260  55.940  1.00  0.00           O
ATOM   1271  NE2 GLN A  83      65.240  60.130  55.760  1.00  0.00           N
ATOM   1272 1HE2 GLN A  83      65.590  60.180  56.700  1.00  0.00           H
ATOM   1273 2HE2 GLN A  83      65.590  59.520  55.060  1.00  0.00           H
ATOM   1274  C   GLN A  83      65.910  59.410  52.080  1.00  0.00           C
ATOM   1275  O   GLN A  83      64.870  58.960  51.660  1.00  0.00           O
ATOM   1276  N   GLY A  84      67.070  58.770  52.130  1.00  0.00           N
ATOM   1277  HN  GLY A  84      67.880  59.280  52.400  1.00  0.00           H
ATOM   1278  CA  GLY A  84      67.310  57.460  51.620  1.00  0.00           C
ATOM   1279  HA1 GLY A  84      66.580  56.910  52.200  1.00  0.00           H
ATOM   1280  HA2 GLY A  84      68.340  57.140  51.740  1.00  0.00           H
ATOM   1281  C   GLY A  84      67.040  57.240  50.170  1.00  0.00           C
ATOM   1282  O   GLY A  84      67.780  57.680  49.290  1.00  0.00           O
ATOM   1283  N   CYS A  85      65.930  56.480  49.920  1.00  0.00           N
ATOM   1284  HN  CYS A  85      65.460  55.990  50.650  1.00  0.00           H
ATOM   1285  CA  CYS A  85      65.420  56.290  48.590  1.00  0.00           C
ATOM   1286  HA  CYS A  85      66.230  56.280  47.870  1.00  0.00           H
ATOM   1287  CB  CYS A  85      64.840  54.870  48.420  1.00  0.00           C
ATOM   1288  HB1 CYS A  85      63.980  54.680  49.100  1.00  0.00           H
ATOM   1289  HB2 CYS A  85      65.720  54.250  48.690  1.00  0.00           H
ATOM   1290  SG  CYS A  85      64.380  54.470  46.650  1.00  0.00           S
ATOM   1291  HG1 CYS A  85      63.160  54.990  46.630  1.00  0.00           H
ATOM   1292  C   CYS A  85      64.500  57.420  48.150  1.00  0.00           C
ATOM   1293  O   CYS A  85      64.210  57.580  46.990  1.00  0.00           O
ATOM   1294  N   GLN A  86      64.130  58.330  49.060  1.00  0.00           N
ATOM   1295  HN  GLN A  86      64.440  58.140  49.990  1.00  0.00           H
ATOM   1296  CA  GLN A  86      63.350  59.540  48.770  1.00  0.00           C
ATOM   1297  HA  GLN A  86      62.750  59.460  47.880  1.00  0.00           H
ATOM   1298  CB  GLN A  86      62.270  59.720  49.900  1.00  0.00           C
ATOM   1299  HB1 GLN A  86      62.590  60.270  50.820  1.00  0.00           H
ATOM   1300  HB2 GLN A  86      62.020  58.730  50.340  1.00  0.00           H
ATOM   1301  CG  GLN A  86      60.940  60.330  49.290  1.00  0.00           C
ATOM   1302  HG1 GLN A  86      60.670  59.880  48.310  1.00  0.00           H
ATOM   1303  HG2 GLN A  86      61.100  61.430  49.330  1.00  0.00           H
ATOM   1304  CD  GLN A  86      59.790  60.080  50.250  1.00  0.00           C
ATOM   1305  OE1 GLN A  86      59.520  60.790  51.290  1.00  0.00           O
ATOM   1306  NE2 GLN A  86      58.920  59.140  49.930  1.00  0.00           N
ATOM   1307 1HE2 GLN A  86      58.130  59.030  50.540  1.00  0.00           H
ATOM   1308 2HE2 GLN A  86      59.000  58.610  49.090  1.00  0.00           H
ATOM   1309  C   GLN A  86      64.210  60.780  48.480  1.00  0.00           C
ATOM   1310  O   GLN A  86      65.240  60.980  49.160  1.00  0.00           O
ATOM   1311  N   LEU A  87      63.840  61.580  47.510  1.00  0.00           N
ATOM   1312  HN  LEU A  87      63.140  61.390  46.830  1.00  0.00           H
ATOM   1313  CA  LEU A  87      64.460  62.850  47.160  1.00  0.00           C
ATOM   1314  HA  LEU A  87      65.330  63.130  47.740  1.00  0.00           H
ATOM   1315  CB  LEU A  87      64.950  62.810  45.760  1.00  0.00           C
ATOM   1316  HB1 LEU A  87      64.120  62.270  45.260  1.00  0.00           H
ATOM   1317  HB2 LEU A  87      65.860  62.160  45.770  1.00  0.00           H
ATOM   1318  CG  LEU A  87      65.160  64.100  44.960  1.00  0.00           C
ATOM   1319  HG  LEU A  87      64.290  64.790  45.030  1.00  0.00           H
ATOM   1320  CD1 LEU A  87      66.410  64.740  45.550  1.00  0.00           C
ATOM   1321 1HD1 LEU A  87      67.250  64.010  45.480  1.00  0.00           H
ATOM   1322 2HD1 LEU A  87      66.250  65.090  46.600  1.00  0.00           H
ATOM   1323 3HD1 LEU A  87      66.640  65.630  44.920  1.00  0.00           H
ATOM   1324  CD2 LEU A  87      65.260  63.780  43.510  1.00  0.00           C
ATOM   1325 1HD2 LEU A  87      64.390  63.250  43.080  1.00  0.00           H
ATOM   1326 2HD2 LEU A  87      66.120  63.080  43.420  1.00  0.00           H
ATOM   1327 3HD2 LEU A  87      65.600  64.670  42.930  1.00  0.00           H
ATOM   1328  C   LEU A  87      63.390  63.890  47.410  1.00  0.00           C
ATOM   1329  O   LEU A  87      62.270  63.940  46.940  1.00  0.00           O
ATOM   1330  N   VAL A  88      63.780  64.780  48.370  1.00  0.00           N
ATOM   1331  HN  VAL A  88      64.710  64.590  48.690  1.00  0.00           H
ATOM   1332  CA  VAL A  88      62.970  65.900  48.870  1.00  0.00           C
ATOM   1333  HA  VAL A  88      61.950  65.770  48.520  1.00  0.00           H
ATOM   1334  CB  VAL A  88      63.090  66.160  50.480  1.00  0.00           C
ATOM   1335  HB  VAL A  88      64.010  66.710  50.750  1.00  0.00           H
ATOM   1336  CG1 VAL A  88      61.990  66.920  51.110  1.00  0.00           C
ATOM   1337 1HG1 VAL A  88      62.060  67.090  52.210  1.00  0.00           H
ATOM   1338 2HG1 VAL A  88      61.050  66.350  50.960  1.00  0.00           H
ATOM   1339 3HG1 VAL A  88      61.840  67.900  50.610  1.00  0.00           H
ATOM   1340  CG2 VAL A  88      63.170  64.740  51.130  1.00  0.00           C
ATOM   1341 1HG2 VAL A  88      64.000  64.140  50.710  1.00  0.00           H
ATOM   1342 2HG2 VAL A  88      62.230  64.190  50.920  1.00  0.00           H
ATOM   1343 3HG2 VAL A  88      63.290  64.870  52.230  1.00  0.00           H
ATOM   1344  C   VAL A  88      63.400  67.170  48.220  1.00  0.00           C
ATOM   1345  O   VAL A  88      64.520  67.660  48.410  1.00  0.00           O
ATOM   1346  N   LEU A  89      62.530  67.740  47.400  1.00  0.00           N
ATOM   1347  HN  LEU A  89      61.720  67.250  47.090  1.00  0.00           H
ATOM   1348  CA  LEU A  89      62.780  69.030  46.800  1.00  0.00           C
ATOM   1349  HA  LEU A  89      63.830  69.270  46.850  1.00  0.00           H
ATOM   1350  CB  LEU A  89      62.410  69.000  45.270  1.00  0.00           C
ATOM   1351  HB1 LEU A  89      62.670  69.990  44.850  1.00  0.00           H
ATOM   1352  HB2 LEU A  89      61.330  68.810  45.100  1.00  0.00           H
ATOM   1353  CG  LEU A  89      63.060  67.850  44.450  1.00  0.00           C
ATOM   1354  HG  LEU A  89      62.990  66.930  45.060  1.00  0.00           H
ATOM   1355  CD1 LEU A  89      62.500  67.690  42.950  1.00  0.00           C
ATOM   1356 1HD1 LEU A  89      61.390  67.660  43.020  1.00  0.00           H
ATOM   1357 2HD1 LEU A  89      62.780  66.750  42.430  1.00  0.00           H
ATOM   1358 3HD1 LEU A  89      62.730  68.490  42.220  1.00  0.00           H
ATOM   1359  CD2 LEU A  89      64.590  68.110  44.270  1.00  0.00           C
ATOM   1360 1HD2 LEU A  89      65.020  67.430  43.500  1.00  0.00           H
ATOM   1361 2HD2 LEU A  89      65.150  67.870  45.200  1.00  0.00           H
ATOM   1362 3HD2 LEU A  89      64.740  69.130  43.880  1.00  0.00           H
ATOM   1363  C   LEU A  89      62.020  70.050  47.520  1.00  0.00           C
ATOM   1364  O   LEU A  89      60.800  69.980  47.740  1.00  0.00           O
ATOM   1365  N   THR A  90      62.720  71.140  48.030  1.00  0.00           N
ATOM   1366  HN  THR A  90      63.710  71.220  47.970  1.00  0.00           H
ATOM   1367  CA  THR A  90      62.070  72.360  48.510  1.00  0.00           C
ATOM   1368  HA  THR A  90      61.110  72.240  48.980  1.00  0.00           H
ATOM   1369  CB  THR A  90      62.830  73.090  49.590  1.00  0.00           C
ATOM   1370  HB  THR A  90      63.860  73.400  49.300  1.00  0.00           H
ATOM   1371  OG1 THR A  90      63.020  72.240  50.710  1.00  0.00           O
ATOM   1372  HG1 THR A  90      63.700  71.570  50.630  1.00  0.00           H
ATOM   1373  CG2 THR A  90      62.000  74.250  50.150  1.00  0.00           C
ATOM   1374 1HG2 THR A  90      62.460  74.810  50.990  1.00  0.00           H
ATOM   1375 2HG2 THR A  90      61.050  73.780  50.460  1.00  0.00           H
ATOM   1376 3HG2 THR A  90      61.810  74.980  49.340  1.00  0.00           H
ATOM   1377  C   THR A  90      61.900  73.340  47.440  1.00  0.00           C
ATOM   1378  O   THR A  90      62.820  73.720  46.720  1.00  0.00           O
ATOM   1379  N   VAL A  91      60.630  73.870  47.270  1.00  0.00           N
ATOM   1380  HN  VAL A  91      60.000  73.590  47.980  1.00  0.00           H
ATOM   1381  CA  VAL A  91      60.310  74.770  46.150  1.00  0.00           C
ATOM   1382  HA  VAL A  91      61.080  74.830  45.400  1.00  0.00           H
ATOM   1383  CB  VAL A  91      59.200  74.170  45.270  1.00  0.00           C
ATOM   1384  HB  VAL A  91      58.950  74.920  44.490  1.00  0.00           H
ATOM   1385  CG1 VAL A  91      59.600  72.890  44.520  1.00  0.00           C
ATOM   1386 1HG1 VAL A  91      58.640  72.470  44.150  1.00  0.00           H
ATOM   1387 2HG1 VAL A  91      60.050  72.160  45.230  1.00  0.00           H
ATOM   1388 3HG1 VAL A  91      60.320  73.190  43.730  1.00  0.00           H
ATOM   1389  CG2 VAL A  91      57.960  74.100  46.140  1.00  0.00           C
ATOM   1390 1HG2 VAL A  91      57.170  73.730  45.460  1.00  0.00           H
ATOM   1391 2HG2 VAL A  91      57.740  75.050  46.670  1.00  0.00           H
ATOM   1392 3HG2 VAL A  91      58.100  73.250  46.850  1.00  0.00           H
ATOM   1393  C   VAL A  91      60.040  76.090  46.720  1.00  0.00           C
ATOM   1394  O   VAL A  91      59.870  76.210  47.920  1.00  0.00           O
ATOM   1395  N   SER A  92      59.990  77.180  45.970  1.00  0.00           N
ATOM   1396  HN  SER A  92      60.350  76.990  45.050  1.00  0.00           H
ATOM   1397  CA  SER A  92      59.750  78.540  46.400  1.00  0.00           C
ATOM   1398  HA  SER A  92      60.220  78.580  47.370  1.00  0.00           H
ATOM   1399  CB  SER A  92      60.470  79.590  45.470  1.00  0.00           C
ATOM   1400  HB1 SER A  92      60.180  79.470  44.400  1.00  0.00           H
ATOM   1401  HB2 SER A  92      61.560  79.370  45.570  1.00  0.00           H
ATOM   1402  OG  SER A  92      60.000  80.880  45.920  1.00  0.00           O
ATOM   1403  HG1 SER A  92      60.030  80.800  46.870  1.00  0.00           H
ATOM   1404  C   SER A  92      58.290  78.760  46.430  1.00  0.00           C
ATOM   1405  O   SER A  92      57.860  79.450  47.370  1.00  0.00           O
ATOM   1406  N   LEU A  93      57.500  78.230  45.500  1.00  0.00           N
ATOM   1407  HN  LEU A  93      57.850  77.730  44.710  1.00  0.00           H
ATOM   1408  CA  LEU A  93      56.030  78.360  45.810  1.00  0.00           C
ATOM   1409  HA  LEU A  93      55.740  79.330  46.180  1.00  0.00           H
ATOM   1410  CB  LEU A  93      55.290  78.330  44.450  1.00  0.00           C
ATOM   1411  HB1 LEU A  93      55.380  77.270  44.100  1.00  0.00           H
ATOM   1412  HB2 LEU A  93      55.800  79.120  43.860  1.00  0.00           H
ATOM   1413  CG  LEU A  93      53.740  78.720  44.510  1.00  0.00           C
ATOM   1414  HG  LEU A  93      53.280  77.920  45.130  1.00  0.00           H
ATOM   1415  CD1 LEU A  93      53.470  80.070  45.220  1.00  0.00           C
ATOM   1416 1HD1 LEU A  93      53.910  80.060  46.240  1.00  0.00           H
ATOM   1417 2HD1 LEU A  93      52.370  80.250  45.110  1.00  0.00           H
ATOM   1418 3HD1 LEU A  93      53.930  80.880  44.620  1.00  0.00           H
ATOM   1419  CD2 LEU A  93      53.160  78.610  43.050  1.00  0.00           C
ATOM   1420 1HD2 LEU A  93      53.240  77.600  42.590  1.00  0.00           H
ATOM   1421 2HD2 LEU A  93      53.700  79.390  42.470  1.00  0.00           H
ATOM   1422 3HD2 LEU A  93      52.080  78.890  43.030  1.00  0.00           H
ATOM   1423  C   LEU A  93      55.410  77.410  46.750  1.00  0.00           C
ATOM   1424  O   LEU A  93      55.380  76.260  46.470  1.00  0.00           O
ATOM   1425  N   GLN A  94      54.980  77.870  47.940  1.00  0.00           N
ATOM   1426  HN  GLN A  94      55.190  78.810  48.200  1.00  0.00           H
ATOM   1427  CA  GLN A  94      54.260  77.130  48.970  1.00  0.00           C
ATOM   1428  HA  GLN A  94      54.860  76.250  49.130  1.00  0.00           H
ATOM   1429  CB  GLN A  94      54.150  77.800  50.370  1.00  0.00           C
ATOM   1430  HB1 GLN A  94      55.210  77.880  50.700  1.00  0.00           H
ATOM   1431  HB2 GLN A  94      53.660  77.130  51.100  1.00  0.00           H
ATOM   1432  CG  GLN A  94      53.360  79.140  50.520  1.00  0.00           C
ATOM   1433  HG1 GLN A  94      53.570  79.460  51.560  1.00  0.00           H
ATOM   1434  HG2 GLN A  94      52.280  78.890  50.470  1.00  0.00           H
ATOM   1435  CD  GLN A  94      53.840  80.260  49.560  1.00  0.00           C
ATOM   1436  OE1 GLN A  94      53.010  80.730  48.840  1.00  0.00           O
ATOM   1437  NE2 GLN A  94      55.060  80.690  49.650  1.00  0.00           N
ATOM   1438 1HE2 GLN A  94      55.270  81.510  49.110  1.00  0.00           H
ATOM   1439 2HE2 GLN A  94      55.690  80.150  50.200  1.00  0.00           H
ATOM   1440  C   GLN A  94      52.850  76.540  48.530  1.00  0.00           C
ATOM   1441  O   GLN A  94      52.150  77.120  47.710  1.00  0.00           O
ATOM   1442  N   ASN A  95      52.420  75.380  48.990  1.00  0.00           N
ATOM   1443  HN  ASN A  95      53.000  74.730  49.480  1.00  0.00           H
ATOM   1444  CA  ASN A  95      51.250  74.750  48.430  1.00  0.00           C
ATOM   1445  HA  ASN A  95      51.320  74.790  47.360  1.00  0.00           H
ATOM   1446  CB  ASN A  95      51.220  73.310  48.890  1.00  0.00           C
ATOM   1447  HB1 ASN A  95      50.940  73.220  49.960  1.00  0.00           H
ATOM   1448  HB2 ASN A  95      52.200  72.870  48.610  1.00  0.00           H
ATOM   1449  CG  ASN A  95      50.110  72.490  48.170  1.00  0.00           C
ATOM   1450  OD1 ASN A  95      49.370  72.900  47.300  1.00  0.00           O
ATOM   1451  ND2 ASN A  95      50.000  71.220  48.590  1.00  0.00           N
ATOM   1452 1HD2 ASN A  95      49.290  70.660  48.170  1.00  0.00           H
ATOM   1453 2HD2 ASN A  95      50.760  70.840  49.130  1.00  0.00           H
ATOM   1454  C   ASN A  95      49.960  75.570  48.920  1.00  0.00           C
ATOM   1455  O   ASN A  95      49.800  75.640  50.090  1.00  0.00           O
ATOM   1456  N   PRO A  96      49.060  76.120  48.110  1.00  0.00           N
ATOM   1457  CD  PRO A  96      49.130  76.160  46.670  1.00  0.00           C
ATOM   1458  HD1 PRO A  96      49.170  75.160  46.200  1.00  0.00           H
ATOM   1459  HD2 PRO A  96      50.080  76.720  46.540  1.00  0.00           H
ATOM   1460  CA  PRO A  96      48.000  76.980  48.630  1.00  0.00           C
ATOM   1461  HA  PRO A  96      48.210  77.380  49.610  1.00  0.00           H
ATOM   1462  CB  PRO A  96      47.750  77.920  47.400  1.00  0.00           C
ATOM   1463  HB1 PRO A  96      48.550  78.690  47.400  1.00  0.00           H
ATOM   1464  HB2 PRO A  96      46.750  78.420  47.380  1.00  0.00           H
ATOM   1465  CG  PRO A  96      48.020  77.060  46.160  1.00  0.00           C
ATOM   1466  HG1 PRO A  96      47.100  76.520  45.850  1.00  0.00           H
ATOM   1467  HG2 PRO A  96      48.290  77.640  45.250  1.00  0.00           H
ATOM   1468  C   PRO A  96      46.830  76.180  48.860  1.00  0.00           C
ATOM   1469  O   PRO A  96      45.650  76.550  48.760  1.00  0.00           O
ATOM   1470  N   TYR A  97      47.110  74.900  49.360  1.00  0.00           N
ATOM   1471  HN  TYR A  97      48.080  74.710  49.290  1.00  0.00           H
ATOM   1472  CA  TYR A  97      46.130  73.940  49.860  1.00  0.00           C
ATOM   1473  HA  TYR A  97      45.350  74.460  50.390  1.00  0.00           H
ATOM   1474  CB  TYR A  97      45.580  72.890  48.860  1.00  0.00           C
ATOM   1475  HB1 TYR A  97      45.000  72.050  49.310  1.00  0.00           H
ATOM   1476  HB2 TYR A  97      46.470  72.430  48.380  1.00  0.00           H
ATOM   1477  CG  TYR A  97      44.750  73.570  47.760  1.00  0.00           C
ATOM   1478  CD1 TYR A  97      43.470  74.000  47.980  1.00  0.00           C
ATOM   1479  HD1 TYR A  97      43.010  73.660  48.900  1.00  0.00           H
ATOM   1480  CE1 TYR A  97      42.650  74.560  46.990  1.00  0.00           C
ATOM   1481  HE1 TYR A  97      41.610  74.760  47.190  1.00  0.00           H
ATOM   1482  CZ  TYR A  97      43.260  74.890  45.770  1.00  0.00           C
ATOM   1483  OH  TYR A  97      42.540  75.810  44.930  1.00  0.00           O
ATOM   1484  HH  TYR A  97      43.240  76.160  44.380  1.00  0.00           H
ATOM   1485  CD2 TYR A  97      45.230  73.700  46.500  1.00  0.00           C
ATOM   1486  HD2 TYR A  97      46.160  73.230  46.180  1.00  0.00           H
ATOM   1487  CE2 TYR A  97      44.550  74.420  45.480  1.00  0.00           C
ATOM   1488  HE2 TYR A  97      45.050  74.510  44.520  1.00  0.00           H
ATOM   1489  C   TYR A  97      46.810  73.240  51.030  1.00  0.00           C
ATOM   1490  O   TYR A  97      48.060  73.070  51.040  1.00  0.00           O
ATOM   1491  N   THR A  98      46.080  72.820  52.100  1.00  0.00           N
ATOM   1492  HN  THR A  98      45.140  73.040  52.330  1.00  0.00           H
ATOM   1493  CA  THR A  98      46.670  71.880  53.030  1.00  0.00           C
ATOM   1494  HA  THR A  98      47.660  71.540  52.730  1.00  0.00           H
ATOM   1495  CB  THR A  98      47.220  72.420  54.390  1.00  0.00           C
ATOM   1496  HB  THR A  98      47.790  73.350  54.180  1.00  0.00           H
ATOM   1497  OG1 THR A  98      48.000  71.360  54.980  1.00  0.00           O
ATOM   1498  HG1 THR A  98      48.690  71.770  55.490  1.00  0.00           H
ATOM   1499  CG2 THR A  98      46.090  72.800  55.330  1.00  0.00           C
ATOM   1500 1HG2 THR A  98      45.530  73.620  54.820  1.00  0.00           H
ATOM   1501 2HG2 THR A  98      46.520  73.300  56.220  1.00  0.00           H
ATOM   1502 3HG2 THR A  98      45.450  71.940  55.620  1.00  0.00           H
ATOM   1503  C   THR A  98      45.680  70.670  53.170  1.00  0.00           C
ATOM   1504  O   THR A  98      44.520  70.830  53.510  1.00  0.00           O
ATOM   1505  N   PRO A  99      46.100  69.410  53.020  1.00  0.00           N
ATOM   1506  CD  PRO A  99      47.440  68.990  52.650  1.00  0.00           C
ATOM   1507  HD1 PRO A  99      48.260  69.400  53.280  1.00  0.00           H
ATOM   1508  HD2 PRO A  99      47.710  69.380  51.640  1.00  0.00           H
ATOM   1509  CA  PRO A  99      45.160  68.340  53.160  1.00  0.00           C
ATOM   1510  HA  PRO A  99      44.210  68.510  52.680  1.00  0.00           H
ATOM   1511  CB  PRO A  99      45.900  67.100  52.550  1.00  0.00           C
ATOM   1512  HB1 PRO A  99      45.490  67.080  51.510  1.00  0.00           H
ATOM   1513  HB2 PRO A  99      45.680  66.090  52.970  1.00  0.00           H
ATOM   1514  CG  PRO A  99      47.420  67.460  52.510  1.00  0.00           C
ATOM   1515  HG1 PRO A  99      47.810  66.990  53.440  1.00  0.00           H
ATOM   1516  HG2 PRO A  99      47.980  67.170  51.600  1.00  0.00           H
ATOM   1517  C   PRO A  99      44.890  68.090  54.610  1.00  0.00           C
ATOM   1518  O   PRO A  99      43.890  67.440  54.960  1.00  0.00           O
ATOM   1519  N   LYS A 100      45.790  68.520  55.510  1.00  0.00           N
ATOM   1520  HN  LYS A 100      46.560  69.020  55.140  1.00  0.00           H
ATOM   1521  CA  LYS A 100      45.810  68.210  56.960  1.00  0.00           C
ATOM   1522  HA  LYS A 100      46.450  68.900  57.480  1.00  0.00           H
ATOM   1523  CB  LYS A 100      44.510  68.300  57.850  1.00  0.00           C
ATOM   1524  HB1 LYS A 100      44.680  68.000  58.900  1.00  0.00           H
ATOM   1525  HB2 LYS A 100      43.730  67.550  57.600  1.00  0.00           H
ATOM   1526  CG  LYS A 100      43.920  69.680  57.920  1.00  0.00           C
ATOM   1527  HG1 LYS A 100      42.940  69.530  58.430  1.00  0.00           H
ATOM   1528  HG2 LYS A 100      43.680  70.070  56.910  1.00  0.00           H
ATOM   1529  CD  LYS A 100      44.790  70.690  58.720  1.00  0.00           C
ATOM   1530  HD1 LYS A 100      45.800  70.560  58.270  1.00  0.00           H
ATOM   1531  HD2 LYS A 100      44.780  70.410  59.800  1.00  0.00           H
ATOM   1532  CE  LYS A 100      44.210  72.180  58.600  1.00  0.00           C
ATOM   1533  HE1 LYS A 100      43.220  72.310  59.070  1.00  0.00           H
ATOM   1534  HE2 LYS A 100      44.130  72.430  57.520  1.00  0.00           H
ATOM   1535  NZ  LYS A 100      45.170  73.120  59.160  1.00  0.00           N
ATOM   1536  HZ1 LYS A 100      45.130  74.090  58.770  1.00  0.00           H
ATOM   1537  HZ2 LYS A 100      46.140  72.780  58.990  1.00  0.00           H
ATOM   1538  HZ3 LYS A 100      45.050  73.280  60.180  1.00  0.00           H
ATOM   1539  C   LYS A 100      46.440  66.850  57.250  1.00  0.00           C
ATOM   1540  O   LYS A 100      45.860  65.840  57.080  1.00  0.00           O
ATOM   1541  N   TYR A 101      47.730  66.670  57.680  1.00  0.00           N
ATOM   1542  HN  TYR A 101      48.310  67.390  58.060  1.00  0.00           H
ATOM   1543  CA  TYR A 101      48.440  65.460  57.510  1.00  0.00           C
ATOM   1544  HA  TYR A 101      47.780  64.610  57.600  1.00  0.00           H
ATOM   1545  CB  TYR A 101      49.000  65.330  56.040  1.00  0.00           C
ATOM   1546  HB1 TYR A 101      48.190  65.490  55.300  1.00  0.00           H
ATOM   1547  HB2 TYR A 101      49.410  64.310  55.900  1.00  0.00           H
ATOM   1548  CG  TYR A 101      50.060  66.370  55.770  1.00  0.00           C
ATOM   1549  CD1 TYR A 101      49.740  67.720  55.460  1.00  0.00           C
ATOM   1550  HD1 TYR A 101      48.730  68.080  55.330  1.00  0.00           H
ATOM   1551  CE1 TYR A 101      50.780  68.660  55.290  1.00  0.00           C
ATOM   1552  HE1 TYR A 101      50.540  69.700  55.100  1.00  0.00           H
ATOM   1553  CZ  TYR A 101      52.120  68.280  55.390  1.00  0.00           C
ATOM   1554  OH  TYR A 101      53.200  69.170  55.240  1.00  0.00           O
ATOM   1555  HH  TYR A 101      52.890  70.070  55.060  1.00  0.00           H
ATOM   1556  CD2 TYR A 101      51.440  66.030  55.830  1.00  0.00           C
ATOM   1557  HD2 TYR A 101      51.730  65.000  55.990  1.00  0.00           H
ATOM   1558  CE2 TYR A 101      52.440  66.970  55.630  1.00  0.00           C
ATOM   1559  HE2 TYR A 101      53.470  66.650  55.500  1.00  0.00           H
ATOM   1560  C   TYR A 101      49.530  65.170  58.530  1.00  0.00           C
ATOM   1561  O   TYR A 101      49.940  66.050  59.330  1.00  0.00           O
ATOM   1562  N   THR A 102      50.070  63.890  58.390  1.00  0.00           N
ATOM   1563  HN  THR A 102      49.730  63.130  57.860  1.00  0.00           H
ATOM   1564  CA  THR A 102      51.250  63.460  59.080  1.00  0.00           C
ATOM   1565  HA  THR A 102      51.950  64.280  59.040  1.00  0.00           H
ATOM   1566  CB  THR A 102      51.020  63.170  60.600  1.00  0.00           C
ATOM   1567  HB  THR A 102      50.470  64.050  60.990  1.00  0.00           H
ATOM   1568  OG1 THR A 102      52.290  63.230  61.340  1.00  0.00           O
ATOM   1569  HG1 THR A 102      52.760  64.010  61.040  1.00  0.00           H
ATOM   1570  CG2 THR A 102      50.280  61.800  60.960  1.00  0.00           C
ATOM   1571 1HG2 THR A 102      50.960  60.920  60.910  1.00  0.00           H
ATOM   1572 2HG2 THR A 102      49.500  61.630  60.180  1.00  0.00           H
ATOM   1573 3HG2 THR A 102      49.900  61.770  62.000  1.00  0.00           H
ATOM   1574  C   THR A 102      51.830  62.220  58.460  1.00  0.00           C
ATOM   1575  O   THR A 102      51.190  61.720  57.540  1.00  0.00           O
ATOM   1576  N   PHE A 103      53.050  61.730  58.830  1.00  0.00           N
ATOM   1577  HN  PHE A 103      53.510  62.180  59.590  1.00  0.00           H
ATOM   1578  CA  PHE A 103      53.710  60.600  58.170  1.00  0.00           C
ATOM   1579  HA  PHE A 103      53.160  60.330  57.280  1.00  0.00           H
ATOM   1580  CB  PHE A 103      55.170  60.980  57.730  1.00  0.00           C
ATOM   1581  HB1 PHE A 103      55.570  60.060  57.260  1.00  0.00           H
ATOM   1582  HB2 PHE A 103      55.760  61.300  58.610  1.00  0.00           H
ATOM   1583  CG  PHE A 103      55.020  61.980  56.670  1.00  0.00           C
ATOM   1584  CD1 PHE A 103      55.610  63.250  56.830  1.00  0.00           C
ATOM   1585  HD1 PHE A 103      56.200  63.490  57.700  1.00  0.00           H
ATOM   1586  CE1 PHE A 103      55.460  64.150  55.700  1.00  0.00           C
ATOM   1587  HE1 PHE A 103      55.820  65.160  55.730  1.00  0.00           H
ATOM   1588  CZ  PHE A 103      54.890  63.720  54.540  1.00  0.00           C
ATOM   1589  HZ  PHE A 103      54.810  64.490  53.780  1.00  0.00           H
ATOM   1590  CD2 PHE A 103      54.400  61.600  55.450  1.00  0.00           C
ATOM   1591  HD2 PHE A 103      54.000  60.600  55.450  1.00  0.00           H
ATOM   1592  CE2 PHE A 103      54.280  62.520  54.430  1.00  0.00           C
ATOM   1593  HE2 PHE A 103      53.930  62.220  53.450  1.00  0.00           H
ATOM   1594  C   PHE A 103      53.580  59.340  58.980  1.00  0.00           C
ATOM   1595  O   PHE A 103      53.900  59.300  60.180  1.00  0.00           O
ATOM   1596  N   GLY A 104      53.130  58.220  58.410  1.00  0.00           N
ATOM   1597  HN  GLY A 104      52.760  58.170  57.480  1.00  0.00           H
ATOM   1598  CA  GLY A 104      53.070  56.900  59.090  1.00  0.00           C
ATOM   1599  HA1 GLY A 104      52.030  56.770  59.340  1.00  0.00           H
ATOM   1600  HA2 GLY A 104      53.720  57.000  59.950  1.00  0.00           H
ATOM   1601  C   GLY A 104      53.470  55.760  58.130  1.00  0.00           C
ATOM   1602  O   GLY A 104      53.930  55.950  57.020  1.00  0.00           O
ATOM   1603  N   ASN A 105      53.330  54.500  58.590  1.00  0.00           N
ATOM   1604  HN  ASN A 105      52.970  54.390  59.510  1.00  0.00           H
ATOM   1605  CA  ASN A 105      53.620  53.390  57.780  1.00  0.00           C
ATOM   1606  HA  ASN A 105      53.700  53.710  56.750  1.00  0.00           H
ATOM   1607  CB  ASN A 105      54.740  52.570  58.350  1.00  0.00           C
ATOM   1608  HB1 ASN A 105      54.960  51.610  57.850  1.00  0.00           H
ATOM   1609  HB2 ASN A 105      54.530  52.310  59.410  1.00  0.00           H
ATOM   1610  CG  ASN A 105      56.070  53.330  58.230  1.00  0.00           C
ATOM   1611  OD1 ASN A 105      56.520  54.000  59.170  1.00  0.00           O
ATOM   1612  ND2 ASN A 105      56.640  53.270  57.060  1.00  0.00           N
ATOM   1613 1HD2 ASN A 105      56.300  52.740  56.280  1.00  0.00           H
ATOM   1614 2HD2 ASN A 105      57.450  53.830  56.890  1.00  0.00           H
ATOM   1615  C   ASN A 105      52.360  52.590  57.810  1.00  0.00           C
ATOM   1616  O   ASN A 105      51.340  52.860  58.430  1.00  0.00           O
ATOM   1617  N   VAL A 106      52.380  51.540  56.990  1.00  0.00           N
ATOM   1618  HN  VAL A 106      53.050  51.540  56.250  1.00  0.00           H
ATOM   1619  CA  VAL A 106      51.460  50.470  57.050  1.00  0.00           C
ATOM   1620  HA  VAL A 106      50.700  50.510  57.820  1.00  0.00           H
ATOM   1621  CB  VAL A 106      50.580  50.290  55.810  1.00  0.00           C
ATOM   1622  HB  VAL A 106      50.150  49.270  55.740  1.00  0.00           H
ATOM   1623  CG1 VAL A 106      49.350  51.220  55.690  1.00  0.00           C
ATOM   1624 1HG1 VAL A 106      49.630  52.280  55.520  1.00  0.00           H
ATOM   1625 2HG1 VAL A 106      48.740  51.280  56.620  1.00  0.00           H
ATOM   1626 3HG1 VAL A 106      48.740  50.900  54.820  1.00  0.00           H
ATOM   1627  CG2 VAL A 106      51.490  50.570  54.580  1.00  0.00           C
ATOM   1628 1HG2 VAL A 106      51.740  51.650  54.570  1.00  0.00           H
ATOM   1629 2HG2 VAL A 106      50.920  50.230  53.690  1.00  0.00           H
ATOM   1630 3HG2 VAL A 106      52.430  49.970  54.520  1.00  0.00           H
ATOM   1631  C   VAL A 106      52.170  49.220  57.280  1.00  0.00           C
ATOM   1632  O   VAL A 106      53.300  49.050  56.860  1.00  0.00           O
ATOM   1633  N   LYS A 107      51.570  48.330  58.160  1.00  0.00           N
ATOM   1634  HN  LYS A 107      50.770  48.630  58.670  1.00  0.00           H
ATOM   1635  CA  LYS A 107      51.960  46.900  58.360  1.00  0.00           C
ATOM   1636  HA  LYS A 107      53.000  46.810  58.080  1.00  0.00           H
ATOM   1637  CB  LYS A 107      51.680  46.340  59.800  1.00  0.00           C
ATOM   1638  HB1 LYS A 107      51.830  45.250  59.920  1.00  0.00           H
ATOM   1639  HB2 LYS A 107      50.590  46.540  59.820  1.00  0.00           H
ATOM   1640  CG  LYS A 107      52.350  47.200  60.780  1.00  0.00           C
ATOM   1641  HG1 LYS A 107      52.090  48.280  60.690  1.00  0.00           H
ATOM   1642  HG2 LYS A 107      53.450  47.050  60.670  1.00  0.00           H
ATOM   1643  CD  LYS A 107      51.890  46.760  62.210  1.00  0.00           C
ATOM   1644  HD1 LYS A 107      52.260  47.480  62.970  1.00  0.00           H
ATOM   1645  HD2 LYS A 107      52.460  45.850  62.500  1.00  0.00           H
ATOM   1646  CE  LYS A 107      50.370  46.600  62.480  1.00  0.00           C
ATOM   1647  HE1 LYS A 107      50.280  46.300  63.540  1.00  0.00           H
ATOM   1648  HE2 LYS A 107      49.970  45.830  61.790  1.00  0.00           H
ATOM   1649  NZ  LYS A 107      49.630  47.830  62.340  1.00  0.00           N
ATOM   1650  HZ1 LYS A 107      49.770  48.320  61.430  1.00  0.00           H
ATOM   1651  HZ2 LYS A 107      49.800  48.540  63.090  1.00  0.00           H
ATOM   1652  HZ3 LYS A 107      48.690  47.420  62.470  1.00  0.00           H
ATOM   1653  C   LYS A 107      51.220  46.160  57.310  1.00  0.00           C
ATOM   1654  O   LYS A 107      50.260  46.700  56.660  1.00  0.00           O
ATOM   1655  N   PRO A 108      51.570  44.810  56.990  1.00  0.00           N
ATOM   1656  CD  PRO A 108      52.840  44.190  57.210  1.00  0.00           C
ATOM   1657  HD1 PRO A 108      52.960  44.050  58.310  1.00  0.00           H
ATOM   1658  HD2 PRO A 108      53.670  44.840  56.850  1.00  0.00           H
ATOM   1659  CA  PRO A 108      50.610  43.780  56.440  1.00  0.00           C
ATOM   1660  HA  PRO A 108      50.410  43.980  55.400  1.00  0.00           H
ATOM   1661  CB  PRO A 108      51.400  42.430  56.590  1.00  0.00           C
ATOM   1662  HB1 PRO A 108      51.140  41.680  55.820  1.00  0.00           H
ATOM   1663  HB2 PRO A 108      51.240  41.970  57.600  1.00  0.00           H
ATOM   1664  CG  PRO A 108      52.850  42.890  56.460  1.00  0.00           C
ATOM   1665  HG1 PRO A 108      53.570  42.110  56.800  1.00  0.00           H
ATOM   1666  HG2 PRO A 108      53.110  43.070  55.390  1.00  0.00           H
ATOM   1667  C   PRO A 108      49.300  43.780  57.150  1.00  0.00           C
ATOM   1668  O   PRO A 108      49.090  43.660  58.410  1.00  0.00           O
ATOM   1669  N   GLY A 109      48.240  44.040  56.310  1.00  0.00           N
ATOM   1670  HN  GLY A 109      48.350  44.330  55.360  1.00  0.00           H
ATOM   1671  CA  GLY A 109      46.890  43.950  56.790  1.00  0.00           C
ATOM   1672  HA1 GLY A 109      46.780  43.590  57.800  1.00  0.00           H
ATOM   1673  HA2 GLY A 109      46.370  43.330  56.070  1.00  0.00           H
ATOM   1674  C   GLY A 109      46.190  45.280  56.830  1.00  0.00           C
ATOM   1675  O   GLY A 109      44.950  45.430  56.760  1.00  0.00           O
ATOM   1676  N   GLU A 110      46.900  46.410  56.880  1.00  0.00           N
ATOM   1677  HN  GLU A 110      47.880  46.320  56.790  1.00  0.00           H
ATOM   1678  CA  GLU A 110      46.350  47.750  56.840  1.00  0.00           C
ATOM   1679  HA  GLU A 110      45.580  47.800  57.600  1.00  0.00           H
ATOM   1680  CB  GLU A 110      47.420  48.780  57.230  1.00  0.00           C
ATOM   1681  HB1 GLU A 110      47.190  49.840  56.970  1.00  0.00           H
ATOM   1682  HB2 GLU A 110      48.360  48.630  56.670  1.00  0.00           H
ATOM   1683  CG  GLU A 110      47.630  48.580  58.780  1.00  0.00           C
ATOM   1684  HG1 GLU A 110      48.080  47.580  58.940  1.00  0.00           H
ATOM   1685  HG2 GLU A 110      46.620  48.600  59.230  1.00  0.00           H
ATOM   1686  CD  GLU A 110      48.560  49.570  59.470  1.00  0.00           C
ATOM   1687  OE1 GLU A 110      48.170  50.720  59.810  1.00  0.00           O
ATOM   1688  OE2 GLU A 110      49.660  49.100  59.960  1.00  0.00           O
ATOM   1689  C   GLU A 110      45.730  48.150  55.470  1.00  0.00           C
ATOM   1690  O   GLU A 110      46.410  48.080  54.450  1.00  0.00           O
ATOM   1691  N   THR A 111      44.540  48.720  55.500  1.00  0.00           N
ATOM   1692  HN  THR A 111      44.040  48.850  56.360  1.00  0.00           H
ATOM   1693  CA  THR A 111      44.040  49.340  54.270  1.00  0.00           C
ATOM   1694  HA  THR A 111      44.330  48.800  53.380  1.00  0.00           H
ATOM   1695  CB  THR A 111      42.520  49.460  54.330  1.00  0.00           C
ATOM   1696  HB  THR A 111      42.000  50.200  53.690  1.00  0.00           H
ATOM   1697  OG1 THR A 111      42.070  49.610  55.590  1.00  0.00           O
ATOM   1698  HG1 THR A 111      41.120  49.720  55.530  1.00  0.00           H
ATOM   1699  CG2 THR A 111      41.950  48.090  53.980  1.00  0.00           C
ATOM   1700 1HG2 THR A 111      42.340  47.760  53.000  1.00  0.00           H
ATOM   1701 2HG2 THR A 111      40.850  48.210  53.870  1.00  0.00           H
ATOM   1702 3HG2 THR A 111      42.150  47.350  54.790  1.00  0.00           H
ATOM   1703  C   THR A 111      44.580  50.680  53.980  1.00  0.00           C
ATOM   1704  O   THR A 111      45.250  51.290  54.870  1.00  0.00           O
ATOM   1705  N   PHE A 112      44.440  51.100  52.680  1.00  0.00           N
ATOM   1706  HN  PHE A 112      44.030  50.530  51.980  1.00  0.00           H
ATOM   1707  CA  PHE A 112      44.670  52.350  52.090  1.00  0.00           C
ATOM   1708  HA  PHE A 112      44.180  53.000  52.800  1.00  0.00           H
ATOM   1709  CB  PHE A 112      46.170  52.780  52.000  1.00  0.00           C
ATOM   1710  HB1 PHE A 112      46.640  52.690  53.000  1.00  0.00           H
ATOM   1711  HB2 PHE A 112      46.140  53.850  51.690  1.00  0.00           H
ATOM   1712  CG  PHE A 112      47.130  51.870  51.190  1.00  0.00           C
ATOM   1713  CD1 PHE A 112      47.590  50.620  51.700  1.00  0.00           C
ATOM   1714  HD1 PHE A 112      47.160  50.210  52.600  1.00  0.00           H
ATOM   1715  CE1 PHE A 112      48.600  49.890  51.050  1.00  0.00           C
ATOM   1716  HE1 PHE A 112      49.060  48.970  51.390  1.00  0.00           H
ATOM   1717  CZ  PHE A 112      49.200  50.460  49.910  1.00  0.00           C
ATOM   1718  HZ  PHE A 112      50.030  49.980  49.420  1.00  0.00           H
ATOM   1719  CD2 PHE A 112      47.590  52.300  49.990  1.00  0.00           C
ATOM   1720  HD2 PHE A 112      47.150  53.210  49.620  1.00  0.00           H
ATOM   1721  CE2 PHE A 112      48.600  51.620  49.320  1.00  0.00           C
ATOM   1722  HE2 PHE A 112      49.000  52.110  48.440  1.00  0.00           H
ATOM   1723  C   PHE A 112      43.970  52.560  50.770  1.00  0.00           C
ATOM   1724  O   PHE A 112      43.460  51.600  50.240  1.00  0.00           O
ATOM   1725  N   THR A 113      43.880  53.820  50.300  1.00  0.00           N
ATOM   1726  HN  THR A 113      44.380  54.540  50.780  1.00  0.00           H
ATOM   1727  CA  THR A 113      43.490  54.190  48.990  1.00  0.00           C
ATOM   1728  HA  THR A 113      43.040  53.370  48.440  1.00  0.00           H
ATOM   1729  CB  THR A 113      42.390  55.260  49.060  1.00  0.00           C
ATOM   1730  HB  THR A 113      42.790  56.220  49.460  1.00  0.00           H
ATOM   1731  OG1 THR A 113      41.380  54.950  49.990  1.00  0.00           O
ATOM   1732  HG1 THR A 113      41.870  54.770  50.790  1.00  0.00           H
ATOM   1733  CG2 THR A 113      41.680  55.490  47.730  1.00  0.00           C
ATOM   1734 1HG2 THR A 113      42.390  55.720  46.900  1.00  0.00           H
ATOM   1735 2HG2 THR A 113      41.080  56.410  47.850  1.00  0.00           H
ATOM   1736 3HG2 THR A 113      41.030  54.660  47.370  1.00  0.00           H
ATOM   1737  C   THR A 113      44.690  54.760  48.230  1.00  0.00           C
ATOM   1738  O   THR A 113      45.470  55.510  48.770  1.00  0.00           O
ATOM   1739  N   VAL A 114      44.910  54.180  47.040  1.00  0.00           N
ATOM   1740  HN  VAL A 114      44.260  53.550  46.620  1.00  0.00           H
ATOM   1741  CA  VAL A 114      45.900  54.500  46.030  1.00  0.00           C
ATOM   1742  HA  VAL A 114      46.710  55.090  46.440  1.00  0.00           H
ATOM   1743  CB  VAL A 114      46.380  53.240  45.310  1.00  0.00           C
ATOM   1744  HB  VAL A 114      45.480  52.620  45.160  1.00  0.00           H
ATOM   1745  CG1 VAL A 114      46.920  53.570  43.910  1.00  0.00           C
ATOM   1746 1HG1 VAL A 114      46.140  54.110  43.330  1.00  0.00           H
ATOM   1747 2HG1 VAL A 114      47.100  52.640  43.330  1.00  0.00           H
ATOM   1748 3HG1 VAL A 114      47.880  54.120  43.880  1.00  0.00           H
ATOM   1749  CG2 VAL A 114      47.380  52.540  46.170  1.00  0.00           C
ATOM   1750 1HG2 VAL A 114      46.930  52.240  47.140  1.00  0.00           H
ATOM   1751 2HG2 VAL A 114      48.210  53.240  46.410  1.00  0.00           H
ATOM   1752 3HG2 VAL A 114      47.880  51.660  45.700  1.00  0.00           H
ATOM   1753  C   VAL A 114      45.280  55.570  45.080  1.00  0.00           C
ATOM   1754  O   VAL A 114      44.160  55.380  44.580  1.00  0.00           O
ATOM   1755  N   LEU A 115      45.960  56.660  44.750  1.00  0.00           N
ATOM   1756  HN  LEU A 115      46.810  56.830  45.230  1.00  0.00           H
ATOM   1757  CA  LEU A 115      45.590  57.480  43.670  1.00  0.00           C
ATOM   1758  HA  LEU A 115      44.630  57.150  43.300  1.00  0.00           H
ATOM   1759  CB  LEU A 115      45.470  59.020  44.130  1.00  0.00           C
ATOM   1760  HB1 LEU A 115      46.420  59.250  44.650  1.00  0.00           H
ATOM   1761  HB2 LEU A 115      44.670  58.970  44.900  1.00  0.00           H
ATOM   1762  CG  LEU A 115      45.010  59.890  42.920  1.00  0.00           C
ATOM   1763  HG  LEU A 115      45.870  60.160  42.270  1.00  0.00           H
ATOM   1764  CD1 LEU A 115      44.030  59.290  41.930  1.00  0.00           C
ATOM   1765 1HD1 LEU A 115      43.220  58.780  42.510  1.00  0.00           H
ATOM   1766 2HD1 LEU A 115      44.470  58.520  41.260  1.00  0.00           H
ATOM   1767 3HD1 LEU A 115      43.450  59.900  41.200  1.00  0.00           H
ATOM   1768  CD2 LEU A 115      44.270  61.060  43.550  1.00  0.00           C
ATOM   1769 1HD2 LEU A 115      45.120  61.530  44.100  1.00  0.00           H
ATOM   1770 2HD2 LEU A 115      43.470  60.860  44.290  1.00  0.00           H
ATOM   1771 3HD2 LEU A 115      43.940  61.720  42.720  1.00  0.00           H
ATOM   1772  C   LEU A 115      46.750  57.380  42.650  1.00  0.00           C
ATOM   1773  O   LEU A 115      47.830  57.890  43.010  1.00  0.00           O
ATOM   1774  N   ALA A 116      46.490  56.660  41.520  1.00  0.00           N
ATOM   1775  HN  ALA A 116      45.550  56.440  41.290  1.00  0.00           H
ATOM   1776  CA  ALA A 116      47.380  56.500  40.390  1.00  0.00           C
ATOM   1777  HA  ALA A 116      48.360  56.140  40.680  1.00  0.00           H
ATOM   1778  CB  ALA A 116      46.790  55.430  39.420  1.00  0.00           C
ATOM   1779  HB1 ALA A 116      46.060  55.850  38.700  1.00  0.00           H
ATOM   1780  HB2 ALA A 116      46.320  54.570  39.950  1.00  0.00           H
ATOM   1781  HB3 ALA A 116      47.600  55.040  38.770  1.00  0.00           H
ATOM   1782  C   ALA A 116      47.690  57.860  39.750  1.00  0.00           C
ATOM   1783  O   ALA A 116      46.780  58.680  39.580  1.00  0.00           O
ATOM   1784  N   ALA A 117      48.980  58.160  39.500  1.00  0.00           N
ATOM   1785  HN  ALA A 117      49.740  57.530  39.680  1.00  0.00           H
ATOM   1786  CA  ALA A 117      49.330  59.390  38.860  1.00  0.00           C
ATOM   1787  HA  ALA A 117      48.520  59.830  38.300  1.00  0.00           H
ATOM   1788  CB  ALA A 117      49.850  60.430  39.840  1.00  0.00           C
ATOM   1789  HB1 ALA A 117      48.960  60.810  40.380  1.00  0.00           H
ATOM   1790  HB2 ALA A 117      50.260  61.240  39.210  1.00  0.00           H
ATOM   1791  HB3 ALA A 117      50.560  60.130  40.650  1.00  0.00           H
ATOM   1792  C   ALA A 117      50.430  59.130  37.790  1.00  0.00           C
ATOM   1793  O   ALA A 117      51.490  58.490  38.080  1.00  0.00           O
ATOM   1794  N   TYR A 118      50.120  59.620  36.560  1.00  0.00           N
ATOM   1795  HN  TYR A 118      49.210  60.000  36.370  1.00  0.00           H
ATOM   1796  CA  TYR A 118      51.050  59.590  35.420  1.00  0.00           C
ATOM   1797  HA  TYR A 118      51.910  58.950  35.590  1.00  0.00           H
ATOM   1798  CB  TYR A 118      50.340  59.100  34.100  1.00  0.00           C
ATOM   1799  HB1 TYR A 118      51.130  59.130  33.320  1.00  0.00           H
ATOM   1800  HB2 TYR A 118      49.520  59.830  33.920  1.00  0.00           H
ATOM   1801  CG  TYR A 118      49.800  57.700  34.260  1.00  0.00           C
ATOM   1802  CD1 TYR A 118      50.660  56.630  34.370  1.00  0.00           C
ATOM   1803  HD1 TYR A 118      51.720  56.820  34.410  1.00  0.00           H
ATOM   1804  CE1 TYR A 118      50.130  55.330  34.640  1.00  0.00           C
ATOM   1805  HE1 TYR A 118      50.810  54.500  34.660  1.00  0.00           H
ATOM   1806  CZ  TYR A 118      48.730  55.100  34.490  1.00  0.00           C
ATOM   1807  OH  TYR A 118      48.230  53.800  34.410  1.00  0.00           O
ATOM   1808  HH  TYR A 118      47.300  53.800  34.640  1.00  0.00           H
ATOM   1809  CD2 TYR A 118      48.410  57.470  34.390  1.00  0.00           C
ATOM   1810  HD2 TYR A 118      47.740  58.310  34.270  1.00  0.00           H
ATOM   1811  CE2 TYR A 118      47.840  56.240  34.480  1.00  0.00           C
ATOM   1812  HE2 TYR A 118      46.770  56.080  34.460  1.00  0.00           H
ATOM   1813  C   TYR A 118      51.620  60.960  35.120  1.00  0.00           C
ATOM   1814  O   TYR A 118      50.890  61.870  34.690  1.00  0.00           O
ATOM   1815  N   ASN A 119      52.930  61.210  35.300  1.00  0.00           N
ATOM   1816  HN  ASN A 119      53.400  60.430  35.720  1.00  0.00           H
ATOM   1817  CA  ASN A 119      53.510  62.480  34.840  1.00  0.00           C
ATOM   1818  HA  ASN A 119      54.560  62.440  35.080  1.00  0.00           H
ATOM   1819  CB  ASN A 119      53.600  62.590  33.270  1.00  0.00           C
ATOM   1820  HB1 ASN A 119      54.300  63.400  32.970  1.00  0.00           H
ATOM   1821  HB2 ASN A 119      52.610  62.970  32.920  1.00  0.00           H
ATOM   1822  CG  ASN A 119      53.930  61.260  32.590  1.00  0.00           C
ATOM   1823  OD1 ASN A 119      55.050  60.780  32.740  1.00  0.00           O
ATOM   1824  ND2 ASN A 119      53.020  60.680  31.780  1.00  0.00           N
ATOM   1825 1HD2 ASN A 119      53.180  59.880  31.210  1.00  0.00           H
ATOM   1826 2HD2 ASN A 119      52.140  61.160  31.710  1.00  0.00           H
ATOM   1827  C   ASN A 119      53.020  63.750  35.510  1.00  0.00           C
ATOM   1828  O   ASN A 119      53.000  64.870  35.020  1.00  0.00           O
ATOM   1829  N   GLY A 120      52.680  63.580  36.790  1.00  0.00           N
ATOM   1830  HN  GLY A 120      52.820  62.660  37.150  1.00  0.00           H
ATOM   1831  CA  GLY A 120      52.120  64.610  37.690  1.00  0.00           C
ATOM   1832  HA1 GLY A 120      52.590  65.570  37.570  1.00  0.00           H
ATOM   1833  HA2 GLY A 120      52.230  64.180  38.680  1.00  0.00           H
ATOM   1834  C   GLY A 120      50.620  64.820  37.500  1.00  0.00           C
ATOM   1835  O   GLY A 120      50.030  65.780  37.880  1.00  0.00           O
ATOM   1836  N   ARG A 121      50.020  63.820  36.830  1.00  0.00           N
ATOM   1837  HN  ARG A 121      50.510  63.050  36.430  1.00  0.00           H
ATOM   1838  CA  ARG A 121      48.660  63.870  36.450  1.00  0.00           C
ATOM   1839  HA  ARG A 121      48.190  64.760  36.840  1.00  0.00           H
ATOM   1840  CB  ARG A 121      48.350  63.970  34.940  1.00  0.00           C
ATOM   1841  HB1 ARG A 121      47.240  63.960  34.840  1.00  0.00           H
ATOM   1842  HB2 ARG A 121      48.820  63.210  34.290  1.00  0.00           H
ATOM   1843  CG  ARG A 121      48.960  65.300  34.490  1.00  0.00           C
ATOM   1844  HG1 ARG A 121      50.060  65.230  34.640  1.00  0.00           H
ATOM   1845  HG2 ARG A 121      48.720  66.070  35.260  1.00  0.00           H
ATOM   1846  CD  ARG A 121      48.520  65.730  33.090  1.00  0.00           C
ATOM   1847  HD1 ARG A 121      47.410  65.690  33.070  1.00  0.00           H
ATOM   1848  HD2 ARG A 121      48.980  65.200  32.230  1.00  0.00           H
ATOM   1849  NE  ARG A 121      49.030  67.160  32.820  1.00  0.00           N
ATOM   1850  HE  ARG A 121      50.000  67.340  33.010  1.00  0.00           H
ATOM   1851  CZ  ARG A 121      48.540  67.910  31.780  1.00  0.00           C
ATOM   1852  NH1 ARG A 121      47.410  67.740  31.130  1.00  0.00           N
ATOM   1853 1HH1 ARG A 121      47.200  68.560  30.600  1.00  0.00           H
ATOM   1854 2HH1 ARG A 121      46.720  67.080  31.430  1.00  0.00           H
ATOM   1855  NH2 ARG A 121      49.190  68.930  31.270  1.00  0.00           N
ATOM   1856 1HH2 ARG A 121      50.020  69.150  31.790  1.00  0.00           H
ATOM   1857 2HH2 ARG A 121      48.990  69.270  30.350  1.00  0.00           H
ATOM   1858  C   ARG A 121      47.890  62.660  36.980  1.00  0.00           C
ATOM   1859  O   ARG A 121      48.060  61.510  36.460  1.00  0.00           O
ATOM   1860  N   PRO A 122      47.110  62.770  37.980  1.00  0.00           N
ATOM   1861  CD  PRO A 122      47.230  63.770  39.040  1.00  0.00           C
ATOM   1862  HD1 PRO A 122      46.480  64.590  38.990  1.00  0.00           H
ATOM   1863  HD2 PRO A 122      48.250  64.160  39.220  1.00  0.00           H
ATOM   1864  CA  PRO A 122      46.270  61.660  38.480  1.00  0.00           C
ATOM   1865  HA  PRO A 122      46.960  60.890  38.820  1.00  0.00           H
ATOM   1866  CB  PRO A 122      45.610  62.200  39.730  1.00  0.00           C
ATOM   1867  HB1 PRO A 122      45.310  61.380  40.410  1.00  0.00           H
ATOM   1868  HB2 PRO A 122      44.740  62.880  39.600  1.00  0.00           H
ATOM   1869  CG  PRO A 122      46.750  63.040  40.310  1.00  0.00           C
ATOM   1870  HG1 PRO A 122      46.550  63.750  41.140  1.00  0.00           H
ATOM   1871  HG2 PRO A 122      47.490  62.290  40.640  1.00  0.00           H
ATOM   1872  C   PRO A 122      45.250  61.120  37.480  1.00  0.00           C
ATOM   1873  O   PRO A 122      44.720  61.930  36.660  1.00  0.00           O
ATOM   1874  N   GLN A 123      44.940  59.780  37.540  1.00  0.00           N
ATOM   1875  HN  GLN A 123      45.250  59.240  38.330  1.00  0.00           H
ATOM   1876  CA  GLN A 123      44.100  59.120  36.620  1.00  0.00           C
ATOM   1877  HA  GLN A 123      43.200  59.700  36.520  1.00  0.00           H
ATOM   1878  CB  GLN A 123      44.850  58.870  35.300  1.00  0.00           C
ATOM   1879  HB1 GLN A 123      45.600  58.100  35.560  1.00  0.00           H
ATOM   1880  HB2 GLN A 123      45.490  59.760  35.130  1.00  0.00           H
ATOM   1881  CG  GLN A 123      43.940  58.480  34.120  1.00  0.00           C
ATOM   1882  HG1 GLN A 123      43.280  57.680  34.510  1.00  0.00           H
ATOM   1883  HG2 GLN A 123      44.530  58.200  33.220  1.00  0.00           H
ATOM   1884  CD  GLN A 123      43.090  59.670  33.710  1.00  0.00           C
ATOM   1885  OE1 GLN A 123      41.850  59.680  33.880  1.00  0.00           O
ATOM   1886  NE2 GLN A 123      43.760  60.640  32.930  1.00  0.00           N
ATOM   1887 1HE2 GLN A 123      43.400  61.570  32.790  1.00  0.00           H
ATOM   1888 2HE2 GLN A 123      44.670  60.350  32.640  1.00  0.00           H
ATOM   1889  C   GLN A 123      43.730  57.800  37.260  1.00  0.00           C
ATOM   1890  O   GLN A 123      44.240  56.690  36.930  1.00  0.00           O
ATOM   1891  N   GLY A 124      42.880  57.800  38.320  1.00  0.00           N
ATOM   1892  HN  GLY A 124      42.810  58.730  38.690  1.00  0.00           H
ATOM   1893  CA  GLY A 124      42.150  56.680  38.810  1.00  0.00           C
ATOM   1894  HA1 GLY A 124      42.240  55.860  38.110  1.00  0.00           H
ATOM   1895  HA2 GLY A 124      41.110  56.970  38.870  1.00  0.00           H
ATOM   1896  C   GLY A 124      42.580  56.170  40.180  1.00  0.00           C
ATOM   1897  O   GLY A 124      43.770  56.180  40.500  1.00  0.00           O
ATOM   1898  N   ALA A 125      41.630  55.720  41.020  1.00  0.00           N
ATOM   1899  HN  ALA A 125      40.720  55.630  40.640  1.00  0.00           H
ATOM   1900  CA  ALA A 125      41.830  55.320  42.450  1.00  0.00           C
ATOM   1901  HA  ALA A 125      42.900  55.360  42.610  1.00  0.00           H
ATOM   1902  CB  ALA A 125      41.030  56.230  43.440  1.00  0.00           C
ATOM   1903  HB1 ALA A 125      41.110  55.960  44.520  1.00  0.00           H
ATOM   1904  HB2 ALA A 125      39.950  56.110  43.240  1.00  0.00           H
ATOM   1905  HB3 ALA A 125      41.310  57.300  43.270  1.00  0.00           H
ATOM   1906  C   ALA A 125      41.490  53.840  42.730  1.00  0.00           C
ATOM   1907  O   ALA A 125      40.540  53.230  42.190  1.00  0.00           O
ATOM   1908  N   PHE A 126      42.180  53.280  43.720  1.00  0.00           N
ATOM   1909  HN  PHE A 126      42.780  53.840  44.280  1.00  0.00           H
ATOM   1910  CA  PHE A 126      41.930  51.880  44.050  1.00  0.00           C
ATOM   1911  HA  PHE A 126      40.940  51.510  43.840  1.00  0.00           H
ATOM   1912  CB  PHE A 126      42.990  51.130  43.310  1.00  0.00           C
ATOM   1913  HB1 PHE A 126      43.960  51.250  43.840  1.00  0.00           H
ATOM   1914  HB2 PHE A 126      42.980  51.660  42.330  1.00  0.00           H
ATOM   1915  CG  PHE A 126      42.690  49.710  43.080  1.00  0.00           C
ATOM   1916  CD1 PHE A 126      43.590  48.710  43.490  1.00  0.00           C
ATOM   1917  HD1 PHE A 126      44.570  48.940  43.870  1.00  0.00           H
ATOM   1918  CE1 PHE A 126      43.250  47.310  43.260  1.00  0.00           C
ATOM   1919  HE1 PHE A 126      43.970  46.530  43.480  1.00  0.00           H
ATOM   1920  CZ  PHE A 126      41.980  47.040  42.830  1.00  0.00           C
ATOM   1921  HZ  PHE A 126      41.630  46.030  42.640  1.00  0.00           H
ATOM   1922  CD2 PHE A 126      41.580  49.370  42.370  1.00  0.00           C
ATOM   1923  HD2 PHE A 126      40.940  50.110  41.920  1.00  0.00           H
ATOM   1924  CE2 PHE A 126      41.200  48.030  42.280  1.00  0.00           C
ATOM   1925  HE2 PHE A 126      40.340  47.680  41.730  1.00  0.00           H
ATOM   1926  C   PHE A 126      42.260  51.660  45.520  1.00  0.00           C
ATOM   1927  O   PHE A 126      42.940  52.520  46.120  1.00  0.00           O
ATOM   1928  N   HSD A 127      41.640  50.660  46.180  1.00  0.00           N
ATOM   1929  HN  HSD A 127      41.340  49.930  45.560  1.00  0.00           H
ATOM   1930  CA  HSD A 127      41.450  50.480  47.620  1.00  0.00           C
ATOM   1931  HA  HSD A 127      42.120  51.160  48.130  1.00  0.00           H
ATOM   1932  CB  HSD A 127      39.990  50.570  48.270  1.00  0.00           C
ATOM   1933  HB1 HSD A 127      39.320  49.760  47.900  1.00  0.00           H
ATOM   1934  HB2 HSD A 127      39.570  51.540  47.920  1.00  0.00           H
ATOM   1935  ND1 HSD A 127      39.760  49.470  50.480  1.00  0.00           N
ATOM   1936  HD1 HSD A 127      39.790  48.550  50.080  1.00  0.00           H
ATOM   1937  CG  HSD A 127      39.810  50.580  49.690  1.00  0.00           C
ATOM   1938  CE1 HSD A 127      39.560  49.870  51.750  1.00  0.00           C
ATOM   1939  HE1 HSD A 127      39.510  49.250  52.650  1.00  0.00           H
ATOM   1940  NE2 HSD A 127      39.390  51.150  51.780  1.00  0.00           N
ATOM   1941  CD2 HSD A 127      39.610  51.640  50.530  1.00  0.00           C
ATOM   1942  HD2 HSD A 127      39.440  52.680  50.280  1.00  0.00           H
ATOM   1943  C   HSD A 127      42.100  49.110  47.840  1.00  0.00           C
ATOM   1944  O   HSD A 127      41.830  48.120  47.110  1.00  0.00           O
ATOM   1945  N   VAL A 128      43.130  49.060  48.700  1.00  0.00           N
ATOM   1946  HN  VAL A 128      43.390  49.900  49.180  1.00  0.00           H
ATOM   1947  CA  VAL A 128      44.140  48.050  48.810  1.00  0.00           C
ATOM   1948  HA  VAL A 128      43.710  47.150  48.400  1.00  0.00           H
ATOM   1949  CB  VAL A 128      45.430  48.340  47.970  1.00  0.00           C
ATOM   1950  HB  VAL A 128      46.230  47.600  48.220  1.00  0.00           H
ATOM   1951  CG1 VAL A 128      45.100  48.200  46.440  1.00  0.00           C
ATOM   1952 1HG1 VAL A 128      44.310  48.960  46.240  1.00  0.00           H
ATOM   1953 2HG1 VAL A 128      44.810  47.190  46.070  1.00  0.00           H
ATOM   1954 3HG1 VAL A 128      46.050  48.260  45.870  1.00  0.00           H
ATOM   1955  CG2 VAL A 128      46.090  49.690  48.210  1.00  0.00           C
ATOM   1956 1HG2 VAL A 128      45.440  50.570  48.010  1.00  0.00           H
ATOM   1957 2HG2 VAL A 128      46.970  49.820  47.540  1.00  0.00           H
ATOM   1958 3HG2 VAL A 128      46.380  49.710  49.280  1.00  0.00           H
ATOM   1959  C   VAL A 128      44.670  47.810  50.180  1.00  0.00           C
ATOM   1960  O   VAL A 128      44.640  48.720  50.990  1.00  0.00           O
ATOM   1961  N   THR A 129      45.200  46.630  50.450  1.00  0.00           N
ATOM   1962  HN  THR A 129      45.120  45.820  49.880  1.00  0.00           H
ATOM   1963  CA  THR A 129      45.860  46.440  51.750  1.00  0.00           C
ATOM   1964  HA  THR A 129      45.740  47.300  52.390  1.00  0.00           H
ATOM   1965  CB  THR A 129      45.370  45.240  52.520  1.00  0.00           C
ATOM   1966  HB  THR A 129      46.060  45.060  53.380  1.00  0.00           H
ATOM   1967  OG1 THR A 129      45.270  44.070  51.700  1.00  0.00           O
ATOM   1968  HG1 THR A 129      44.730  44.330  50.950  1.00  0.00           H
ATOM   1969  CG2 THR A 129      44.000  45.520  53.240  1.00  0.00           C
ATOM   1970 1HG2 THR A 129      43.500  44.580  53.550  1.00  0.00           H
ATOM   1971 2HG2 THR A 129      43.340  45.930  52.440  1.00  0.00           H
ATOM   1972 3HG2 THR A 129      44.060  46.280  54.040  1.00  0.00           H
ATOM   1973  C   THR A 129      47.320  46.310  51.550  1.00  0.00           C
ATOM   1974  O   THR A 129      47.710  45.660  50.570  1.00  0.00           O
ATOM   1975  N   MET A 130      48.170  46.790  52.510  1.00  0.00           N
ATOM   1976  HN  MET A 130      47.800  47.290  53.290  1.00  0.00           H
ATOM   1977  CA  MET A 130      49.510  46.320  52.490  1.00  0.00           C
ATOM   1978  HA  MET A 130      49.830  46.310  51.460  1.00  0.00           H
ATOM   1979  CB  MET A 130      50.450  47.260  53.270  1.00  0.00           C
ATOM   1980  HB1 MET A 130      50.130  47.290  54.330  1.00  0.00           H
ATOM   1981  HB2 MET A 130      50.330  48.320  52.980  1.00  0.00           H
ATOM   1982  CG  MET A 130      51.920  46.890  53.410  1.00  0.00           C
ATOM   1983  HG1 MET A 130      51.890  45.880  53.880  1.00  0.00           H
ATOM   1984  HG2 MET A 130      52.390  47.450  54.240  1.00  0.00           H
ATOM   1985  SD  MET A 130      52.980  46.830  51.920  1.00  0.00           S
ATOM   1986  CE  MET A 130      52.840  48.500  51.370  1.00  0.00           C
ATOM   1987  HE1 MET A 130      53.460  48.750  50.490  1.00  0.00           H
ATOM   1988  HE2 MET A 130      53.050  49.300  52.110  1.00  0.00           H
ATOM   1989  HE3 MET A 130      51.750  48.610  51.230  1.00  0.00           H
ATOM   1990  C   MET A 130      49.680  44.830  52.860  1.00  0.00           C
ATOM   1991  O   MET A 130      48.900  44.190  53.570  1.00  0.00           O
ATOM   1992  N   ARG A 131      50.600  44.160  52.160  1.00  0.00           N
ATOM   1993  HN  ARG A 131      51.280  44.680  51.640  1.00  0.00           H
ATOM   1994  CA  ARG A 131      50.680  42.780  52.120  1.00  0.00           C
ATOM   1995  HA  ARG A 131      49.860  42.400  52.710  1.00  0.00           H
ATOM   1996  CB  ARG A 131      50.640  42.190  50.630  1.00  0.00           C
ATOM   1997  HB1 ARG A 131      50.830  41.090  50.580  1.00  0.00           H
ATOM   1998  HB2 ARG A 131      51.540  42.560  50.090  1.00  0.00           H
ATOM   1999  CG  ARG A 131      49.380  42.670  49.880  1.00  0.00           C
ATOM   2000  HG1 ARG A 131      49.400  42.330  48.820  1.00  0.00           H
ATOM   2001  HG2 ARG A 131      49.520  43.760  49.700  1.00  0.00           H
ATOM   2002  CD  ARG A 131      48.080  42.560  50.640  1.00  0.00           C
ATOM   2003  HD1 ARG A 131      47.470  43.250  50.020  1.00  0.00           H
ATOM   2004  HD2 ARG A 131      48.010  42.950  51.680  1.00  0.00           H
ATOM   2005  NE  ARG A 131      47.730  41.130  50.600  1.00  0.00           N
ATOM   2006  HE  ARG A 131      48.400  40.520  50.190  1.00  0.00           H
ATOM   2007  CZ  ARG A 131      46.580  40.580  50.950  1.00  0.00           C
ATOM   2008  NH1 ARG A 131      45.530  41.290  51.460  1.00  0.00           N
ATOM   2009 1HH1 ARG A 131      45.620  42.220  51.820  1.00  0.00           H
ATOM   2010 2HH1 ARG A 131      44.770  40.640  51.460  1.00  0.00           H
ATOM   2011  NH2 ARG A 131      46.620  39.270  50.970  1.00  0.00           N
ATOM   2012 1HH2 ARG A 131      45.900  38.770  51.470  1.00  0.00           H
ATOM   2013 2HH2 ARG A 131      47.500  38.800  50.970  1.00  0.00           H
ATOM   2014  C   ARG A 131      52.020  42.310  52.720  1.00  0.00           C
ATOM   2015  O   ARG A 131      52.920  43.100  53.000  1.00  0.00           O
ATOM   2016  N   SER A 132      52.100  41.030  53.090  1.00  0.00           N
ATOM   2017  HN  SER A 132      51.410  40.360  52.830  1.00  0.00           H
ATOM   2018  CA  SER A 132      53.290  40.470  53.770  1.00  0.00           C
ATOM   2019  HA  SER A 132      53.580  41.120  54.580  1.00  0.00           H
ATOM   2020  CB  SER A 132      52.800  39.180  54.520  1.00  0.00           C
ATOM   2021  HB1 SER A 132      52.390  38.430  53.810  1.00  0.00           H
ATOM   2022  HB2 SER A 132      52.100  39.440  55.340  1.00  0.00           H
ATOM   2023  OG  SER A 132      53.790  38.390  55.220  1.00  0.00           O
ATOM   2024  HG1 SER A 132      54.290  37.920  54.550  1.00  0.00           H
ATOM   2025  C   SER A 132      54.460  40.160  52.830  1.00  0.00           C
ATOM   2026  O   SER A 132      55.610  39.840  53.280  1.00  0.00           O
ATOM   2027  N   SER A 133      54.210  40.250  51.530  1.00  0.00           N
ATOM   2028  HN  SER A 133      53.260  40.310  51.230  1.00  0.00           H
ATOM   2029  CA  SER A 133      55.110  40.350  50.370  1.00  0.00           C
ATOM   2030  HA  SER A 133      56.050  39.870  50.590  1.00  0.00           H
ATOM   2031  CB  SER A 133      54.350  39.700  49.120  1.00  0.00           C
ATOM   2032  HB1 SER A 133      54.170  38.660  49.490  1.00  0.00           H
ATOM   2033  HB2 SER A 133      55.020  39.710  48.230  1.00  0.00           H
ATOM   2034  OG  SER A 133      53.010  40.160  48.910  1.00  0.00           O
ATOM   2035  HG1 SER A 133      53.060  40.800  48.200  1.00  0.00           H
ATOM   2036  C   SER A 133      55.410  41.800  49.980  1.00  0.00           C
ATOM   2037  O   SER A 133      56.330  42.010  49.230  1.00  0.00           O
ATOM   2038  N   TYR A 134      54.600  42.790  50.440  1.00  0.00           N
ATOM   2039  HN  TYR A 134      53.890  42.650  51.140  1.00  0.00           H
ATOM   2040  CA  TYR A 134      54.800  44.180  50.130  1.00  0.00           C
ATOM   2041  HA  TYR A 134      54.060  44.560  50.820  1.00  0.00           H
ATOM   2042  CB  TYR A 134      56.150  44.610  50.700  1.00  0.00           C
ATOM   2043  HB1 TYR A 134      56.190  45.720  50.750  1.00  0.00           H
ATOM   2044  HB2 TYR A 134      56.980  44.210  50.080  1.00  0.00           H
ATOM   2045  CG  TYR A 134      56.280  44.050  52.080  1.00  0.00           C
ATOM   2046  CD1 TYR A 134      56.980  42.840  52.430  1.00  0.00           C
ATOM   2047  HD1 TYR A 134      57.530  42.260  51.700  1.00  0.00           H
ATOM   2048  CE1 TYR A 134      56.920  42.420  53.780  1.00  0.00           C
ATOM   2049  HE1 TYR A 134      57.470  41.520  54.030  1.00  0.00           H
ATOM   2050  CZ  TYR A 134      56.250  43.170  54.760  1.00  0.00           C
ATOM   2051  OH  TYR A 134      56.230  42.740  56.100  1.00  0.00           O
ATOM   2052  HH  TYR A 134      56.270  41.780  56.160  1.00  0.00           H
ATOM   2053  CD2 TYR A 134      55.750  44.880  53.110  1.00  0.00           C
ATOM   2054  HD2 TYR A 134      55.280  45.810  52.840  1.00  0.00           H
ATOM   2055  CE2 TYR A 134      55.700  44.460  54.450  1.00  0.00           C
ATOM   2056  HE2 TYR A 134      55.260  45.110  55.190  1.00  0.00           H
ATOM   2057  C   TYR A 134      54.530  44.610  48.710  1.00  0.00           C
ATOM   2058  O   TYR A 134      54.640  45.780  48.330  1.00  0.00           O
ATOM   2059  N   THR A 135      53.780  43.720  47.940  1.00  0.00           N
ATOM   2060  HN  THR A 135      53.450  42.850  48.290  1.00  0.00           H
ATOM   2061  CA  THR A 135      53.270  43.920  46.570  1.00  0.00           C
ATOM   2062  HA  THR A 135      53.820  44.740  46.120  1.00  0.00           H
ATOM   2063  CB  THR A 135      53.540  42.730  45.620  1.00  0.00           C
ATOM   2064  HB  THR A 135      53.070  42.700  44.620  1.00  0.00           H
ATOM   2065  OG1 THR A 135      53.100  41.510  46.210  1.00  0.00           O
ATOM   2066  HG1 THR A 135      53.280  40.810  45.580  1.00  0.00           H
ATOM   2067  CG2 THR A 135      55.130  42.670  45.370  1.00  0.00           C
ATOM   2068 1HG2 THR A 135      55.480  43.620  44.920  1.00  0.00           H
ATOM   2069 2HG2 THR A 135      55.260  41.800  44.690  1.00  0.00           H
ATOM   2070 3HG2 THR A 135      55.710  42.490  46.300  1.00  0.00           H
ATOM   2071  C   THR A 135      51.890  44.180  46.520  1.00  0.00           C
ATOM   2072  O   THR A 135      51.030  43.470  47.050  1.00  0.00           O
ATOM   2073  N   ILE A 136      51.380  45.200  45.770  1.00  0.00           N
ATOM   2074  HN  ILE A 136      51.990  45.830  45.280  1.00  0.00           H
ATOM   2075  CA  ILE A 136      50.090  45.880  46.050  1.00  0.00           C
ATOM   2076  HA  ILE A 136      49.560  45.290  46.780  1.00  0.00           H
ATOM   2077  CB  ILE A 136      50.210  47.320  46.330  1.00  0.00           C
ATOM   2078  HB  ILE A 136      50.730  47.790  45.470  1.00  0.00           H
ATOM   2079  CG2 ILE A 136      48.880  48.040  46.590  1.00  0.00           C
ATOM   2080 1HG2 ILE A 136      48.200  47.900  45.720  1.00  0.00           H
ATOM   2081 2HG2 ILE A 136      48.940  49.150  46.570  1.00  0.00           H
ATOM   2082 3HG2 ILE A 136      48.250  47.660  47.420  1.00  0.00           H
ATOM   2083  CG1 ILE A 136      51.140  47.610  47.510  1.00  0.00           C
ATOM   2084 1HG1 ILE A 136      51.310  48.700  47.690  1.00  0.00           H
ATOM   2085 2HG1 ILE A 136      52.160  47.230  47.300  1.00  0.00           H
ATOM   2086  CD  ILE A 136      50.530  46.950  48.690  1.00  0.00           C
ATOM   2087  HD1 ILE A 136      51.280  47.170  49.490  1.00  0.00           H
ATOM   2088  HD2 ILE A 136      50.610  45.840  48.650  1.00  0.00           H
ATOM   2089  HD3 ILE A 136      49.510  47.270  48.990  1.00  0.00           H
ATOM   2090  C   ILE A 136      49.330  45.600  44.800  1.00  0.00           C
ATOM   2091  O   ILE A 136      49.870  45.790  43.680  1.00  0.00           O
ATOM   2092  N   LYS A 137      48.090  45.080  44.870  1.00  0.00           N
ATOM   2093  HN  LYS A 137      47.680  44.940  45.770  1.00  0.00           H
ATOM   2094  CA  LYS A 137      47.280  44.750  43.710  1.00  0.00           C
ATOM   2095  HA  LYS A 137      47.920  44.110  43.110  1.00  0.00           H
ATOM   2096  CB  LYS A 137      46.000  43.950  44.150  1.00  0.00           C
ATOM   2097  HB1 LYS A 137      45.370  44.630  44.770  1.00  0.00           H
ATOM   2098  HB2 LYS A 137      46.260  43.070  44.770  1.00  0.00           H
ATOM   2099  CG  LYS A 137      45.080  43.340  43.030  1.00  0.00           C
ATOM   2100  HG1 LYS A 137      45.690  42.750  42.320  1.00  0.00           H
ATOM   2101  HG2 LYS A 137      44.720  44.210  42.440  1.00  0.00           H
ATOM   2102  CD  LYS A 137      43.820  42.640  43.580  1.00  0.00           C
ATOM   2103  HD1 LYS A 137      43.000  42.610  42.830  1.00  0.00           H
ATOM   2104  HD2 LYS A 137      43.430  43.250  44.430  1.00  0.00           H
ATOM   2105  CE  LYS A 137      44.110  41.240  44.120  1.00  0.00           C
ATOM   2106  HE1 LYS A 137      44.800  41.380  44.980  1.00  0.00           H
ATOM   2107  HE2 LYS A 137      44.510  40.580  43.330  1.00  0.00           H
ATOM   2108  NZ  LYS A 137      42.840  40.570  44.640  1.00  0.00           N
ATOM   2109  HZ1 LYS A 137      43.010  39.830  45.350  1.00  0.00           H
ATOM   2110  HZ2 LYS A 137      42.270  40.170  43.870  1.00  0.00           H
ATOM   2111  HZ3 LYS A 137      42.210  41.270  45.080  1.00  0.00           H
ATOM   2112  C   LYS A 137      46.900  46.040  42.920  1.00  0.00           C
ATOM   2113  O   LYS A 137      46.450  47.030  43.470  1.00  0.00           O
ATOM   2114  N   GLY A 138      47.000  45.840  41.570  1.00  0.00           N
ATOM   2115  HN  GLY A 138      47.360  44.980  41.230  1.00  0.00           H
ATOM   2116  CA  GLY A 138      46.570  46.760  40.520  1.00  0.00           C
ATOM   2117  HA1 GLY A 138      46.030  47.590  40.950  1.00  0.00           H
ATOM   2118  HA2 GLY A 138      45.920  46.110  39.940  1.00  0.00           H
ATOM   2119  C   GLY A 138      47.600  47.200  39.540  1.00  0.00           C
ATOM   2120  O   GLY A 138      48.680  47.670  40.020  1.00  0.00           O
ATOM   2121  N   SER A 139      47.350  47.210  38.170  1.00  0.00           N
ATOM   2122  HN  SER A 139      46.550  46.740  37.800  1.00  0.00           H
ATOM   2123  CA  SER A 139      48.480  47.540  37.320  1.00  0.00           C
ATOM   2124  HA  SER A 139      49.430  47.410  37.830  1.00  0.00           H
ATOM   2125  CB  SER A 139      48.440  46.710  35.980  1.00  0.00           C
ATOM   2126  HB1 SER A 139      47.550  47.110  35.450  1.00  0.00           H
ATOM   2127  HB2 SER A 139      48.300  45.620  36.120  1.00  0.00           H
ATOM   2128  OG  SER A 139      49.520  47.020  35.090  1.00  0.00           O
ATOM   2129  HG1 SER A 139      50.260  46.430  35.290  1.00  0.00           H
ATOM   2130  C   SER A 139      48.470  49.130  37.020  1.00  0.00           C
ATOM   2131  O   SER A 139      47.410  49.780  36.850  1.00  0.00           O
ATOM   2132  N   PHE A 140      49.620  49.680  36.760  1.00  0.00           N
ATOM   2133  HN  PHE A 140      50.470  49.220  37.010  1.00  0.00           H
ATOM   2134  CA  PHE A 140      49.870  51.060  36.410  1.00  0.00           C
ATOM   2135  HA  PHE A 140      48.940  51.570  36.230  1.00  0.00           H
ATOM   2136  CB  PHE A 140      50.680  51.950  37.450  1.00  0.00           C
ATOM   2137  HB1 PHE A 140      50.550  52.970  37.040  1.00  0.00           H
ATOM   2138  HB2 PHE A 140      51.740  51.630  37.370  1.00  0.00           H
ATOM   2139  CG  PHE A 140      50.270  51.930  38.860  1.00  0.00           C
ATOM   2140  CD1 PHE A 140      51.190  51.550  39.810  1.00  0.00           C
ATOM   2141  HD1 PHE A 140      52.210  51.310  39.540  1.00  0.00           H
ATOM   2142  CE1 PHE A 140      50.810  51.480  41.150  1.00  0.00           C
ATOM   2143  HE1 PHE A 140      51.530  51.300  41.940  1.00  0.00           H
ATOM   2144  CZ  PHE A 140      49.510  51.690  41.530  1.00  0.00           C
ATOM   2145  HZ  PHE A 140      49.160  51.490  42.530  1.00  0.00           H
ATOM   2146  CD2 PHE A 140      48.920  52.160  39.290  1.00  0.00           C
ATOM   2147  HD2 PHE A 140      48.200  52.550  38.580  1.00  0.00           H
ATOM   2148  CE2 PHE A 140      48.550  52.100  40.650  1.00  0.00           C
ATOM   2149  HE2 PHE A 140      47.570  52.320  41.040  1.00  0.00           H
ATOM   2150  C   PHE A 140      50.820  51.010  35.120  1.00  0.00           C
ATOM   2151  O   PHE A 140      51.800  50.290  35.030  1.00  0.00           O
ATOM   2152  N   LEU A 141      50.540  51.760  34.100  1.00  0.00           N
ATOM   2153  HN  LEU A 141      49.750  52.370  34.020  1.00  0.00           H
ATOM   2154  CA  LEU A 141      51.470  52.030  33.020  1.00  0.00           C
ATOM   2155  HA  LEU A 141      51.700  51.030  32.680  1.00  0.00           H
ATOM   2156  CB  LEU A 141      50.810  52.610  31.810  1.00  0.00           C
ATOM   2157  HB1 LEU A 141      51.500  52.430  30.960  1.00  0.00           H
ATOM   2158  HB2 LEU A 141      50.620  53.700  31.920  1.00  0.00           H
ATOM   2159  CG  LEU A 141      49.420  51.970  31.370  1.00  0.00           C
ATOM   2160  HG  LEU A 141      48.710  52.220  32.190  1.00  0.00           H
ATOM   2161  CD1 LEU A 141      49.020  52.670  30.030  1.00  0.00           C
ATOM   2162 1HD1 LEU A 141      49.870  52.560  29.330  1.00  0.00           H
ATOM   2163 2HD1 LEU A 141      48.830  53.770  30.090  1.00  0.00           H
ATOM   2164 3HD1 LEU A 141      48.150  52.180  29.540  1.00  0.00           H
ATOM   2165  CD2 LEU A 141      49.650  50.480  31.210  1.00  0.00           C
ATOM   2166 1HD2 LEU A 141      50.250  50.290  30.290  1.00  0.00           H
ATOM   2167 2HD2 LEU A 141      48.680  49.990  30.980  1.00  0.00           H
ATOM   2168 3HD2 LEU A 141      50.020  49.880  32.070  1.00  0.00           H
ATOM   2169  C   LEU A 141      52.730  52.810  33.410  1.00  0.00           C
ATOM   2170  O   LEU A 141      52.920  53.320  34.510  1.00  0.00           O
ATOM   2171  N   CYS A 142      53.590  53.020  32.380  1.00  0.00           N
ATOM   2172  HN  CYS A 142      53.270  52.610  31.530  1.00  0.00           H
ATOM   2173  CA  CYS A 142      54.730  53.880  32.320  1.00  0.00           C
ATOM   2174  HA  CYS A 142      55.450  53.510  33.030  1.00  0.00           H
ATOM   2175  CB  CYS A 142      55.490  54.010  30.910  1.00  0.00           C
ATOM   2176  HB1 CYS A 142      54.620  54.250  30.260  1.00  0.00           H
ATOM   2177  HB2 CYS A 142      55.860  53.030  30.540  1.00  0.00           H
ATOM   2178  SG  CYS A 142      56.840  55.260  30.840  1.00  0.00           S
ATOM   2179  HG1 CYS A 142      57.240  55.260  32.100  1.00  0.00           H
ATOM   2180  C   CYS A 142      54.440  55.290  32.700  1.00  0.00           C
ATOM   2181  O   CYS A 142      53.430  55.850  32.350  1.00  0.00           O
ATOM   2182  N   GLY A 143      55.300  55.980  33.410  1.00  0.00           N
ATOM   2183  HN  GLY A 143      56.210  55.570  33.450  1.00  0.00           H
ATOM   2184  CA  GLY A 143      55.140  57.310  34.000  1.00  0.00           C
ATOM   2185  HA1 GLY A 143      54.500  57.940  33.390  1.00  0.00           H
ATOM   2186  HA2 GLY A 143      56.160  57.670  34.040  1.00  0.00           H
ATOM   2187  C   GLY A 143      54.520  57.400  35.360  1.00  0.00           C
ATOM   2188  O   GLY A 143      54.000  58.430  35.770  1.00  0.00           O
ATOM   2189  N   SER A 144      54.570  56.300  36.060  1.00  0.00           N
ATOM   2190  HN  SER A 144      55.020  55.480  35.710  1.00  0.00           H
ATOM   2191  CA  SER A 144      53.770  56.200  37.380  1.00  0.00           C
ATOM   2192  HA  SER A 144      53.060  57.010  37.470  1.00  0.00           H
ATOM   2193  CB  SER A 144      53.070  54.800  37.380  1.00  0.00           C
ATOM   2194  HB1 SER A 144      52.130  54.780  36.800  1.00  0.00           H
ATOM   2195  HB2 SER A 144      52.690  54.410  38.340  1.00  0.00           H
ATOM   2196  OG  SER A 144      53.910  53.740  36.910  1.00  0.00           O
ATOM   2197  HG1 SER A 144      53.500  53.500  36.070  1.00  0.00           H
ATOM   2198  C   SER A 144      54.530  56.140  38.600  1.00  0.00           C
ATOM   2199  O   SER A 144      53.940  56.210  39.720  1.00  0.00           O
ATOM   2200  N   CYM A 145      55.870  56.130  38.510  1.00  0.00           N
ATOM   2201  HN  CYM A 145      56.310  55.760  37.700  1.00  0.00           H
ATOM   2202  CA  CYM A 145      56.690  56.400  39.690  1.00  0.00           C
ATOM   2203  HA  CYM A 145      56.590  55.510  40.290  1.00  0.00           H
ATOM   2204  CB  CYM A 145      58.210  56.340  39.290  1.00  0.00           C
ATOM   2205  HB1 CYM A 145      58.890  56.710  40.090  1.00  0.00           H
ATOM   2206  HB2 CYM A 145      58.400  57.070  38.480  1.00  0.00           H
ATOM   2207  SG  CYM A 145      58.840  54.670  38.840  1.00  0.00           S
ATOM   2208  C   CYM A 145      56.210  57.710  40.350  1.00  0.00           C
ATOM   2209  O   CYM A 145      56.180  58.800  39.830  1.00  0.00           O
ATOM   2210  N   GLY A 146      55.860  57.650  41.580  1.00  0.00           N
ATOM   2211  HN  GLY A 146      56.040  56.720  41.880  1.00  0.00           H
ATOM   2212  CA  GLY A 146      55.360  58.630  42.520  1.00  0.00           C
ATOM   2213  HA1 GLY A 146      55.510  59.590  42.040  1.00  0.00           H
ATOM   2214  HA2 GLY A 146      55.930  58.470  43.420  1.00  0.00           H
ATOM   2215  C   GLY A 146      53.800  58.590  42.750  1.00  0.00           C
ATOM   2216  O   GLY A 146      53.260  59.640  43.130  1.00  0.00           O
ATOM   2217  N   SER A 147      53.120  57.460  42.430  1.00  0.00           N
ATOM   2218  HN  SER A 147      53.730  56.730  42.120  1.00  0.00           H
ATOM   2219  CA  SER A 147      51.670  57.220  42.750  1.00  0.00           C
ATOM   2220  HA  SER A 147      51.200  58.160  42.500  1.00  0.00           H
ATOM   2221  CB  SER A 147      50.950  56.090  41.980  1.00  0.00           C
ATOM   2222  HB1 SER A 147      49.840  56.130  42.070  1.00  0.00           H
ATOM   2223  HB2 SER A 147      51.150  55.070  42.350  1.00  0.00           H
ATOM   2224  OG  SER A 147      51.280  56.300  40.580  1.00  0.00           O
ATOM   2225  HG1 SER A 147      52.220  56.410  40.410  1.00  0.00           H
ATOM   2226  C   SER A 147      51.390  57.000  44.170  1.00  0.00           C
ATOM   2227  O   SER A 147      52.140  56.210  44.840  1.00  0.00           O
ATOM   2228  N   VAL A 148      50.260  57.560  44.760  1.00  0.00           N
ATOM   2229  HN  VAL A 148      49.460  57.680  44.170  1.00  0.00           H
ATOM   2230  CA  VAL A 148      50.220  57.750  46.260  1.00  0.00           C
ATOM   2231  HA  VAL A 148      51.160  57.370  46.620  1.00  0.00           H
ATOM   2232  CB  VAL A 148      50.150  59.260  46.560  1.00  0.00           C
ATOM   2233  HB  VAL A 148      51.100  59.650  46.140  1.00  0.00           H
ATOM   2234  CG1 VAL A 148      48.940  60.000  45.920  1.00  0.00           C
ATOM   2235 1HG1 VAL A 148      49.120  61.090  46.100  1.00  0.00           H
ATOM   2236 2HG1 VAL A 148      48.070  59.680  46.540  1.00  0.00           H
ATOM   2237 3HG1 VAL A 148      48.880  59.850  44.820  1.00  0.00           H
ATOM   2238  CG2 VAL A 148      50.150  59.550  48.050  1.00  0.00           C
ATOM   2239 1HG2 VAL A 148      49.180  59.490  48.580  1.00  0.00           H
ATOM   2240 2HG2 VAL A 148      50.530  60.590  48.040  1.00  0.00           H
ATOM   2241 3HG2 VAL A 148      50.900  58.900  48.560  1.00  0.00           H
ATOM   2242  C   VAL A 148      49.190  56.950  47.000  1.00  0.00           C
ATOM   2243  O   VAL A 148      48.010  56.950  46.770  1.00  0.00           O
ATOM   2244  N   GLY A 149      49.700  56.270  48.010  1.00  0.00           N
ATOM   2245  HN  GLY A 149      50.680  56.320  48.190  1.00  0.00           H
ATOM   2246  CA  GLY A 149      48.910  55.530  48.980  1.00  0.00           C
ATOM   2247  HA1 GLY A 149      49.540  54.770  49.410  1.00  0.00           H
ATOM   2248  HA2 GLY A 149      47.920  55.230  48.660  1.00  0.00           H
ATOM   2249  C   GLY A 149      48.700  56.470  50.170  1.00  0.00           C
ATOM   2250  O   GLY A 149      49.660  56.880  50.850  1.00  0.00           O
ATOM   2251  N   TYR A 150      47.420  56.830  50.450  1.00  0.00           N
ATOM   2252  HN  TYR A 150      46.710  56.560  49.800  1.00  0.00           H
ATOM   2253  CA  TYR A 150      46.900  57.660  51.540  1.00  0.00           C
ATOM   2254  HA  TYR A 150      47.720  57.720  52.240  1.00  0.00           H
ATOM   2255  CB  TYR A 150      46.440  59.000  51.010  1.00  0.00           C
ATOM   2256  HB1 TYR A 150      47.220  59.420  50.340  1.00  0.00           H
ATOM   2257  HB2 TYR A 150      46.280  59.670  51.880  1.00  0.00           H
ATOM   2258  CG  TYR A 150      45.120  59.050  50.280  1.00  0.00           C
ATOM   2259  CD1 TYR A 150      45.110  58.580  48.920  1.00  0.00           C
ATOM   2260  HD1 TYR A 150      46.030  58.210  48.480  1.00  0.00           H
ATOM   2261  CE1 TYR A 150      43.920  58.680  48.180  1.00  0.00           C
ATOM   2262  HE1 TYR A 150      43.890  58.340  47.160  1.00  0.00           H
ATOM   2263  CZ  TYR A 150      42.780  59.180  48.690  1.00  0.00           C
ATOM   2264  OH  TYR A 150      41.660  59.380  47.900  1.00  0.00           O
ATOM   2265  HH  TYR A 150      41.090  60.040  48.300  1.00  0.00           H
ATOM   2266  CD2 TYR A 150      43.960  59.560  50.780  1.00  0.00           C
ATOM   2267  HD2 TYR A 150      43.950  59.800  51.830  1.00  0.00           H
ATOM   2268  CE2 TYR A 150      42.800  59.670  50.040  1.00  0.00           C
ATOM   2269  HE2 TYR A 150      41.970  60.220  50.460  1.00  0.00           H
ATOM   2270  C   TYR A 150      45.850  56.840  52.310  1.00  0.00           C
ATOM   2271  O   TYR A 150      45.090  55.970  51.830  1.00  0.00           O
ATOM   2272  N   VAL A 151      45.880  57.150  53.590  1.00  0.00           N
ATOM   2273  HN  VAL A 151      46.590  57.800  53.860  1.00  0.00           H
ATOM   2274  CA  VAL A 151      44.950  56.640  54.670  1.00  0.00           C
ATOM   2275  HA  VAL A 151      44.200  56.080  54.130  1.00  0.00           H
ATOM   2276  CB  VAL A 151      45.670  55.880  55.770  1.00  0.00           C
ATOM   2277  HB  VAL A 151      46.340  56.560  56.330  1.00  0.00           H
ATOM   2278  CG1 VAL A 151      44.560  55.330  56.720  1.00  0.00           C
ATOM   2279 1HG1 VAL A 151      43.790  54.810  56.110  1.00  0.00           H
ATOM   2280 2HG1 VAL A 151      44.160  56.070  57.440  1.00  0.00           H
ATOM   2281 3HG1 VAL A 151      45.040  54.570  57.380  1.00  0.00           H
ATOM   2282  CG2 VAL A 151      46.490  54.790  55.090  1.00  0.00           C
ATOM   2283 1HG2 VAL A 151      47.390  55.040  54.490  1.00  0.00           H
ATOM   2284 2HG2 VAL A 151      45.820  54.220  54.410  1.00  0.00           H
ATOM   2285 3HG2 VAL A 151      46.950  54.190  55.900  1.00  0.00           H
ATOM   2286  C   VAL A 151      44.310  57.870  55.180  1.00  0.00           C
ATOM   2287  O   VAL A 151      44.890  58.670  55.860  1.00  0.00           O
ATOM   2288  N   LEU A 152      42.950  57.960  54.960  1.00  0.00           N
ATOM   2289  HN  LEU A 152      42.480  57.210  54.500  1.00  0.00           H
ATOM   2290  CA  LEU A 152      42.240  59.170  55.460  1.00  0.00           C
ATOM   2291  HA  LEU A 152      42.870  60.010  55.720  1.00  0.00           H
ATOM   2292  CB  LEU A 152      41.490  59.760  54.350  1.00  0.00           C
ATOM   2293  HB1 LEU A 152      40.950  58.970  53.770  1.00  0.00           H
ATOM   2294  HB2 LEU A 152      42.290  60.120  53.680  1.00  0.00           H
ATOM   2295  CG  LEU A 152      40.370  60.830  54.690  1.00  0.00           C
ATOM   2296  HG  LEU A 152      39.460  60.390  55.140  1.00  0.00           H
ATOM   2297  CD1 LEU A 152      40.740  62.090  55.550  1.00  0.00           C
ATOM   2298 1HD1 LEU A 152      41.660  62.620  55.230  1.00  0.00           H
ATOM   2299 2HD1 LEU A 152      40.990  61.710  56.570  1.00  0.00           H
ATOM   2300 3HD1 LEU A 152      39.770  62.630  55.570  1.00  0.00           H
ATOM   2301  CD2 LEU A 152      39.870  61.480  53.340  1.00  0.00           C
ATOM   2302 1HD2 LEU A 152      39.540  60.720  52.600  1.00  0.00           H
ATOM   2303 2HD2 LEU A 152      40.740  62.020  52.910  1.00  0.00           H
ATOM   2304 3HD2 LEU A 152      39.020  62.160  53.560  1.00  0.00           H
ATOM   2305  C   LEU A 152      41.290  58.840  56.580  1.00  0.00           C
ATOM   2306  O   LEU A 152      40.170  58.350  56.480  1.00  0.00           O
ATOM   2307  N   THR A 153      41.660  59.180  57.820  1.00  0.00           N
ATOM   2308  HN  THR A 153      42.450  59.770  57.920  1.00  0.00           H
ATOM   2309  CA  THR A 153      40.940  58.920  59.080  1.00  0.00           C
ATOM   2310  HA  THR A 153      40.000  58.430  58.870  1.00  0.00           H
ATOM   2311  CB  THR A 153      41.650  58.100  60.030  1.00  0.00           C
ATOM   2312  HB  THR A 153      41.240  58.150  61.060  1.00  0.00           H
ATOM   2313  OG1 THR A 153      43.080  58.430  60.090  1.00  0.00           O
ATOM   2314  HG1 THR A 153      43.430  58.000  60.870  1.00  0.00           H
ATOM   2315  CG2 THR A 153      41.560  56.630  59.540  1.00  0.00           C
ATOM   2316 1HG2 THR A 153      41.720  56.610  58.440  1.00  0.00           H
ATOM   2317 2HG2 THR A 153      40.490  56.340  59.670  1.00  0.00           H
ATOM   2318 3HG2 THR A 153      42.280  55.920  59.990  1.00  0.00           H
ATOM   2319  C   THR A 153      40.580  60.240  59.720  1.00  0.00           C
ATOM   2320  O   THR A 153      41.220  61.280  59.650  1.00  0.00           O
ATOM   2321  N   GLY A 154      39.360  60.320  60.300  1.00  0.00           N
ATOM   2322  HN  GLY A 154      38.890  59.440  60.350  1.00  0.00           H
ATOM   2323  CA  GLY A 154      38.690  61.550  60.760  1.00  0.00           C
ATOM   2324  HA1 GLY A 154      39.380  61.920  61.510  1.00  0.00           H
ATOM   2325  HA2 GLY A 154      37.740  61.230  61.170  1.00  0.00           H
ATOM   2326  C   GLY A 154      38.530  62.580  59.680  1.00  0.00           C
ATOM   2327  O   GLY A 154      37.720  62.310  58.780  1.00  0.00           O
ATOM   2328  N   ASP A 155      39.160  63.770  59.720  1.00  0.00           N
ATOM   2329  HN  ASP A 155      39.690  64.060  60.520  1.00  0.00           H
ATOM   2330  CA  ASP A 155      39.220  64.550  58.460  1.00  0.00           C
ATOM   2331  HA  ASP A 155      38.570  64.080  57.750  1.00  0.00           H
ATOM   2332  CB  ASP A 155      38.660  66.000  58.710  1.00  0.00           C
ATOM   2333  HB1 ASP A 155      38.600  66.500  57.720  1.00  0.00           H
ATOM   2334  HB2 ASP A 155      39.410  66.560  59.310  1.00  0.00           H
ATOM   2335  CG  ASP A 155      37.360  66.040  59.460  1.00  0.00           C
ATOM   2336  OD1 ASP A 155      36.340  65.470  58.980  1.00  0.00           O
ATOM   2337  OD2 ASP A 155      37.380  66.610  60.580  1.00  0.00           O
ATOM   2338  C   ASP A 155      40.690  64.610  57.840  1.00  0.00           C
ATOM   2339  O   ASP A 155      40.890  65.370  56.900  1.00  0.00           O
ATOM   2340  N   SER A 156      41.620  63.830  58.380  1.00  0.00           N
ATOM   2341  HN  SER A 156      41.430  63.020  58.940  1.00  0.00           H
ATOM   2342  CA  SER A 156      43.100  64.160  58.320  1.00  0.00           C
ATOM   2343  HA  SER A 156      43.300  65.020  57.700  1.00  0.00           H
ATOM   2344  CB  SER A 156      43.750  64.340  59.720  1.00  0.00           C
ATOM   2345  HB1 SER A 156      43.440  65.250  60.260  1.00  0.00           H
ATOM   2346  HB2 SER A 156      44.840  64.420  59.530  1.00  0.00           H
ATOM   2347  OG  SER A 156      43.640  63.250  60.650  1.00  0.00           O
ATOM   2348  HG1 SER A 156      42.920  63.530  61.220  1.00  0.00           H
ATOM   2349  C   SER A 156      43.730  62.980  57.530  1.00  0.00           C
ATOM   2350  O   SER A 156      43.240  61.880  57.410  1.00  0.00           O
ATOM   2351  N   VAL A 157      44.820  63.280  56.860  1.00  0.00           N
ATOM   2352  HN  VAL A 157      45.290  64.160  56.960  1.00  0.00           H
ATOM   2353  CA  VAL A 157      45.440  62.370  55.990  1.00  0.00           C
ATOM   2354  HA  VAL A 157      44.840  61.490  55.840  1.00  0.00           H
ATOM   2355  CB  VAL A 157      45.590  62.810  54.540  1.00  0.00           C
ATOM   2356  HB  VAL A 157      46.280  63.670  54.360  1.00  0.00           H
ATOM   2357  CG1 VAL A 157      46.140  61.680  53.600  1.00  0.00           C
ATOM   2358 1HG1 VAL A 157      46.370  62.010  52.570  1.00  0.00           H
ATOM   2359 2HG1 VAL A 157      45.420  60.840  53.500  1.00  0.00           H
ATOM   2360 3HG1 VAL A 157      47.150  61.420  53.970  1.00  0.00           H
ATOM   2361  CG2 VAL A 157      44.160  63.230  54.010  1.00  0.00           C
ATOM   2362 1HG2 VAL A 157      43.680  64.010  54.650  1.00  0.00           H
ATOM   2363 2HG2 VAL A 157      43.470  62.360  54.040  1.00  0.00           H
ATOM   2364 3HG2 VAL A 157      44.280  63.560  52.960  1.00  0.00           H
ATOM   2365  C   VAL A 157      46.810  61.860  56.560  1.00  0.00           C
ATOM   2366  O   VAL A 157      47.760  62.620  56.780  1.00  0.00           O
ATOM   2367  N   LYS A 158      46.930  60.510  56.750  1.00  0.00           N
ATOM   2368  HN  LYS A 158      46.190  59.870  56.550  1.00  0.00           H
ATOM   2369  CA  LYS A 158      48.210  59.820  56.740  1.00  0.00           C
ATOM   2370  HA  LYS A 158      48.980  60.450  57.160  1.00  0.00           H
ATOM   2371  CB  LYS A 158      48.120  58.520  57.610  1.00  0.00           C
ATOM   2372  HB1 LYS A 158      48.880  57.810  57.220  1.00  0.00           H
ATOM   2373  HB2 LYS A 158      47.070  58.160  57.590  1.00  0.00           H
ATOM   2374  CG  LYS A 158      48.370  58.790  59.130  1.00  0.00           C
ATOM   2375  HG1 LYS A 158      47.640  59.540  59.520  1.00  0.00           H
ATOM   2376  HG2 LYS A 158      49.330  59.330  59.300  1.00  0.00           H
ATOM   2377  CD  LYS A 158      48.370  57.600  60.050  1.00  0.00           C
ATOM   2378  HD1 LYS A 158      48.530  57.940  61.090  1.00  0.00           H
ATOM   2379  HD2 LYS A 158      49.230  56.980  59.720  1.00  0.00           H
ATOM   2380  CE  LYS A 158      47.050  56.760  59.900  1.00  0.00           C
ATOM   2381  HE1 LYS A 158      46.800  56.460  58.860  1.00  0.00           H
ATOM   2382  HE2 LYS A 158      46.190  57.310  60.350  1.00  0.00           H
ATOM   2383  NZ  LYS A 158      47.110  55.530  60.680  1.00  0.00           N
ATOM   2384  HZ1 LYS A 158      47.310  55.730  61.680  1.00  0.00           H
ATOM   2385  HZ2 LYS A 158      47.770  54.810  60.310  1.00  0.00           H
ATOM   2386  HZ3 LYS A 158      46.180  55.070  60.710  1.00  0.00           H
ATOM   2387  C   LYS A 158      48.650  59.500  55.360  1.00  0.00           C
ATOM   2388  O   LYS A 158      47.840  59.030  54.530  1.00  0.00           O
ATOM   2389  N   PHE A 159      49.920  59.810  55.080  1.00  0.00           N
ATOM   2390  HN  PHE A 159      50.400  60.380  55.740  1.00  0.00           H
ATOM   2391  CA  PHE A 159      50.520  59.530  53.810  1.00  0.00           C
ATOM   2392  HA  PHE A 159      49.790  59.150  53.110  1.00  0.00           H
ATOM   2393  CB  PHE A 159      51.280  60.800  53.200  1.00  0.00           C
ATOM   2394  HB1 PHE A 159      51.860  60.430  52.320  1.00  0.00           H
ATOM   2395  HB2 PHE A 159      51.930  61.210  54.000  1.00  0.00           H
ATOM   2396  CG  PHE A 159      50.260  61.780  52.730  1.00  0.00           C
ATOM   2397  CD1 PHE A 159      50.110  63.100  53.210  1.00  0.00           C
ATOM   2398  HD1 PHE A 159      50.650  63.410  54.100  1.00  0.00           H
ATOM   2399  CE1 PHE A 159      49.340  64.050  52.590  1.00  0.00           C
ATOM   2400  HE1 PHE A 159      49.180  65.050  52.950  1.00  0.00           H
ATOM   2401  CZ  PHE A 159      48.610  63.680  51.460  1.00  0.00           C
ATOM   2402  HZ  PHE A 159      47.900  64.430  51.130  1.00  0.00           H
ATOM   2403  CD2 PHE A 159      49.650  61.480  51.470  1.00  0.00           C
ATOM   2404  HD2 PHE A 159      49.830  60.540  50.980  1.00  0.00           H
ATOM   2405  CE2 PHE A 159      48.840  62.410  50.880  1.00  0.00           C
ATOM   2406  HE2 PHE A 159      48.470  62.040  49.930  1.00  0.00           H
ATOM   2407  C   PHE A 159      51.560  58.480  54.170  1.00  0.00           C
ATOM   2408  O   PHE A 159      52.410  58.670  55.080  1.00  0.00           O
ATOM   2409  N   VAL A 160      51.550  57.330  53.460  1.00  0.00           N
ATOM   2410  HN  VAL A 160      50.800  57.250  52.800  1.00  0.00           H
ATOM   2411  CA  VAL A 160      52.330  56.160  53.900  1.00  0.00           C
ATOM   2412  HA  VAL A 160      53.030  56.470  54.660  1.00  0.00           H
ATOM   2413  CB  VAL A 160      51.440  55.100  54.600  1.00  0.00           C
ATOM   2414  HB  VAL A 160      52.000  54.220  55.000  1.00  0.00           H
ATOM   2415  CG1 VAL A 160      50.790  55.840  55.850  1.00  0.00           C
ATOM   2416 1HG1 VAL A 160      50.370  55.040  56.500  1.00  0.00           H
ATOM   2417 2HG1 VAL A 160      49.970  56.560  55.650  1.00  0.00           H
ATOM   2418 3HG1 VAL A 160      51.510  56.320  56.530  1.00  0.00           H
ATOM   2419  CG2 VAL A 160      50.250  54.530  53.840  1.00  0.00           C
ATOM   2420 1HG2 VAL A 160      50.580  53.810  53.060  1.00  0.00           H
ATOM   2421 2HG2 VAL A 160      49.680  55.290  53.260  1.00  0.00           H
ATOM   2422 3HG2 VAL A 160      49.620  54.030  54.600  1.00  0.00           H
ATOM   2423  C   VAL A 160      53.010  55.390  52.890  1.00  0.00           C
ATOM   2424  O   VAL A 160      54.040  54.740  53.090  1.00  0.00           O
ATOM   2425  N   TYR A 161      52.500  55.370  51.660  1.00  0.00           N
ATOM   2426  HN  TYR A 161      51.760  56.020  51.500  1.00  0.00           H
ATOM   2427  CA  TYR A 161      53.060  54.580  50.590  1.00  0.00           C
ATOM   2428  HA  TYR A 161      54.090  54.360  50.850  1.00  0.00           H
ATOM   2429  CB  TYR A 161      52.320  53.250  50.380  1.00  0.00           C
ATOM   2430  HB1 TYR A 161      51.220  53.350  50.420  1.00  0.00           H
ATOM   2431  HB2 TYR A 161      52.610  52.460  51.110  1.00  0.00           H
ATOM   2432  CG  TYR A 161      52.620  52.680  49.040  1.00  0.00           C
ATOM   2433  CD1 TYR A 161      53.610  51.790  48.830  1.00  0.00           C
ATOM   2434  HD1 TYR A 161      54.330  51.580  49.610  1.00  0.00           H
ATOM   2435  CE1 TYR A 161      53.790  51.120  47.620  1.00  0.00           C
ATOM   2436  HE1 TYR A 161      54.630  50.450  47.520  1.00  0.00           H
ATOM   2437  CZ  TYR A 161      52.790  51.310  46.640  1.00  0.00           C
ATOM   2438  OH  TYR A 161      52.970  50.700  45.410  1.00  0.00           O
ATOM   2439  HH  TYR A 161      52.070  50.610  45.080  1.00  0.00           H
ATOM   2440  CD2 TYR A 161      51.730  52.970  48.020  1.00  0.00           C
ATOM   2441  HD2 TYR A 161      50.870  53.600  48.180  1.00  0.00           H
ATOM   2442  CE2 TYR A 161      51.790  52.280  46.780  1.00  0.00           C
ATOM   2443  HE2 TYR A 161      51.100  52.440  45.960  1.00  0.00           H
ATOM   2444  C   TYR A 161      53.220  55.440  49.280  1.00  0.00           C
ATOM   2445  O   TYR A 161      52.380  56.240  48.980  1.00  0.00           O
ATOM   2446  N   MET A 162      54.400  55.300  48.660  1.00  0.00           N
ATOM   2447  HN  MET A 162      55.130  54.730  49.030  1.00  0.00           H
ATOM   2448  CA  MET A 162      54.630  55.810  47.340  1.00  0.00           C
ATOM   2449  HA  MET A 162      53.700  56.080  46.860  1.00  0.00           H
ATOM   2450  CB  MET A 162      55.540  57.100  47.500  1.00  0.00           C
ATOM   2451  HB1 MET A 162      56.330  56.960  48.270  1.00  0.00           H
ATOM   2452  HB2 MET A 162      54.820  57.880  47.820  1.00  0.00           H
ATOM   2453  CG  MET A 162      56.420  57.430  46.230  1.00  0.00           C
ATOM   2454  HG1 MET A 162      55.690  57.370  45.400  1.00  0.00           H
ATOM   2455  HG2 MET A 162      57.130  56.590  46.080  1.00  0.00           H
ATOM   2456  SD  MET A 162      57.280  59.070  46.220  1.00  0.00           S
ATOM   2457  CE  MET A 162      55.720  60.050  45.910  1.00  0.00           C
ATOM   2458  HE1 MET A 162      54.930  59.520  45.340  1.00  0.00           H
ATOM   2459  HE2 MET A 162      55.990  61.070  45.540  1.00  0.00           H
ATOM   2460  HE3 MET A 162      55.230  60.170  46.900  1.00  0.00           H
ATOM   2461  C   MET A 162      55.200  54.760  46.360  1.00  0.00           C
ATOM   2462  O   MET A 162      56.360  54.420  46.480  1.00  0.00           O
ATOM   2463  N   HSD A 163      54.470  54.360  45.310  1.00  0.00           N
ATOM   2464  HN  HSD A 163      53.490  54.580  45.270  1.00  0.00           H
ATOM   2465  CA  HSD A 163      54.870  53.460  44.240  1.00  0.00           C
ATOM   2466  HA  HSD A 163      55.180  52.560  44.760  1.00  0.00           H
ATOM   2467  CB  HSD A 163      53.740  53.380  43.180  1.00  0.00           C
ATOM   2468  HB1 HSD A 163      53.430  54.430  42.950  1.00  0.00           H
ATOM   2469  HB2 HSD A 163      52.820  52.960  43.610  1.00  0.00           H
ATOM   2470  ND1 HSD A 163      53.990  53.230  40.680  1.00  0.00           N
ATOM   2471  HD1 HSD A 163      53.780  54.160  40.390  1.00  0.00           H
ATOM   2472  CG  HSD A 163      54.200  52.680  41.930  1.00  0.00           C
ATOM   2473  CE1 HSD A 163      54.370  52.240  39.760  1.00  0.00           C
ATOM   2474  HE1 HSD A 163      54.570  52.280  38.690  1.00  0.00           H
ATOM   2475  NE2 HSD A 163      54.770  51.130  40.330  1.00  0.00           N
ATOM   2476  CD2 HSD A 163      54.540  51.370  41.760  1.00  0.00           C
ATOM   2477  HD2 HSD A 163      54.780  50.540  42.410  1.00  0.00           H
ATOM   2478  C   HSD A 163      56.120  54.050  43.490  1.00  0.00           C
ATOM   2479  O   HSD A 163      56.130  55.160  42.940  1.00  0.00           O
ATOM   2480  N   GLN A 164      57.270  53.240  43.400  1.00  0.00           N
ATOM   2481  HN  GLN A 164      57.320  52.360  43.870  1.00  0.00           H
ATOM   2482  CA  GLN A 164      58.350  53.700  42.570  1.00  0.00           C
ATOM   2483  HA  GLN A 164      57.970  54.300  41.760  1.00  0.00           H
ATOM   2484  CB  GLN A 164      59.300  54.700  43.270  1.00  0.00           C
ATOM   2485  HB1 GLN A 164      58.710  55.630  43.450  1.00  0.00           H
ATOM   2486  HB2 GLN A 164      60.180  54.920  42.620  1.00  0.00           H
ATOM   2487  CG  GLN A 164      59.740  54.180  44.670  1.00  0.00           C
ATOM   2488  HG1 GLN A 164      60.050  53.120  44.590  1.00  0.00           H
ATOM   2489  HG2 GLN A 164      58.960  54.250  45.460  1.00  0.00           H
ATOM   2490  CD  GLN A 164      60.950  54.980  45.120  1.00  0.00           C
ATOM   2491  OE1 GLN A 164      62.070  54.800  44.570  1.00  0.00           O
ATOM   2492  NE2 GLN A 164      60.770  55.990  45.960  1.00  0.00           N
ATOM   2493 1HE2 GLN A 164      61.550  56.600  46.120  1.00  0.00           H
ATOM   2494 2HE2 GLN A 164      59.900  56.000  46.460  1.00  0.00           H
ATOM   2495  C   GLN A 164      59.110  52.470  42.000  1.00  0.00           C
ATOM   2496  O   GLN A 164      60.210  52.680  41.430  1.00  0.00           O
ATOM   2497  N   LEU A 165      58.520  51.240  42.070  1.00  0.00           N
ATOM   2498  HN  LEU A 165      57.670  50.970  42.520  1.00  0.00           H
ATOM   2499  CA  LEU A 165      59.250  50.010  41.730  1.00  0.00           C
ATOM   2500  HA  LEU A 165      60.030  50.200  41.010  1.00  0.00           H
ATOM   2501  CB  LEU A 165      59.930  49.500  43.080  1.00  0.00           C
ATOM   2502  HB1 LEU A 165      59.240  49.620  43.940  1.00  0.00           H
ATOM   2503  HB2 LEU A 165      60.750  50.210  43.330  1.00  0.00           H
ATOM   2504  CG  LEU A 165      60.540  48.110  43.150  1.00  0.00           C
ATOM   2505  HG  LEU A 165      59.700  47.400  43.080  1.00  0.00           H
ATOM   2506  CD1 LEU A 165      61.480  47.900  42.040  1.00  0.00           C
ATOM   2507 1HD1 LEU A 165      61.130  48.180  41.030  1.00  0.00           H
ATOM   2508 2HD1 LEU A 165      61.740  46.830  41.970  1.00  0.00           H
ATOM   2509 3HD1 LEU A 165      62.460  48.400  42.210  1.00  0.00           H
ATOM   2510  CD2 LEU A 165      61.340  47.960  44.450  1.00  0.00           C
ATOM   2511 1HD2 LEU A 165      62.070  48.780  44.600  1.00  0.00           H
ATOM   2512 2HD2 LEU A 165      61.980  47.050  44.420  1.00  0.00           H
ATOM   2513 3HD2 LEU A 165      60.650  47.860  45.310  1.00  0.00           H
ATOM   2514  C   LEU A 165      58.260  49.040  41.160  1.00  0.00           C
ATOM   2515  O   LEU A 165      57.230  48.960  41.790  1.00  0.00           O
ATOM   2516  N   GLU A 166      58.430  48.200  40.110  1.00  0.00           N
ATOM   2517  HN  GLU A 166      59.300  48.230  39.630  1.00  0.00           H
ATOM   2518  CA  GLU A 166      57.500  47.100  39.740  1.00  0.00           C
ATOM   2519  HA  GLU A 166      56.740  47.050  40.500  1.00  0.00           H
ATOM   2520  CB  GLU A 166      56.910  47.470  38.330  1.00  0.00           C
ATOM   2521  HB1 GLU A 166      57.770  47.500  37.620  1.00  0.00           H
ATOM   2522  HB2 GLU A 166      56.510  48.500  38.370  1.00  0.00           H
ATOM   2523  CG  GLU A 166      55.780  46.490  37.830  1.00  0.00           C
ATOM   2524  HG1 GLU A 166      54.860  46.790  38.380  1.00  0.00           H
ATOM   2525  HG2 GLU A 166      56.000  45.440  38.110  1.00  0.00           H
ATOM   2526  CD  GLU A 166      55.540  46.650  36.370  1.00  0.00           C
ATOM   2527  OE1 GLU A 166      54.430  47.070  35.970  1.00  0.00           O
ATOM   2528  OE2 GLU A 166      56.330  46.070  35.580  1.00  0.00           O
ATOM   2529  C   GLU A 166      58.260  45.850  39.660  1.00  0.00           C
ATOM   2530  O   GLU A 166      59.240  45.600  38.890  1.00  0.00           O
ATOM   2531  N   LEU A 167      57.830  44.910  40.470  1.00  0.00           N
ATOM   2532  HN  LEU A 167      57.060  45.080  41.080  1.00  0.00           H
ATOM   2533  CA  LEU A 167      58.580  43.660  40.460  1.00  0.00           C
ATOM   2534  HA  LEU A 167      59.620  43.820  40.230  1.00  0.00           H
ATOM   2535  CB  LEU A 167      58.530  42.840  41.710  1.00  0.00           C
ATOM   2536  HB1 LEU A 167      59.190  41.950  41.620  1.00  0.00           H
ATOM   2537  HB2 LEU A 167      57.530  42.430  41.950  1.00  0.00           H
ATOM   2538  CG  LEU A 167      58.930  43.670  43.030  1.00  0.00           C
ATOM   2539  HG  LEU A 167      58.130  44.370  43.360  1.00  0.00           H
ATOM   2540  CD1 LEU A 167      59.160  42.770  44.230  1.00  0.00           C
ATOM   2541 1HD1 LEU A 167      59.420  43.260  45.190  1.00  0.00           H
ATOM   2542 2HD1 LEU A 167      59.940  42.010  44.020  1.00  0.00           H
ATOM   2543 3HD1 LEU A 167      58.150  42.310  44.310  1.00  0.00           H
ATOM   2544  CD2 LEU A 167      60.280  44.440  42.860  1.00  0.00           C
ATOM   2545 1HD2 LEU A 167      60.760  44.740  43.820  1.00  0.00           H
ATOM   2546 2HD2 LEU A 167      60.140  45.260  42.120  1.00  0.00           H
ATOM   2547 3HD2 LEU A 167      61.030  43.740  42.440  1.00  0.00           H
ATOM   2548  C   LEU A 167      58.020  42.830  39.320  1.00  0.00           C
ATOM   2549  O   LEU A 167      56.880  43.030  38.890  1.00  0.00           O
ATOM   2550  N   SER A 168      58.820  41.870  38.760  1.00  0.00           N
ATOM   2551  HN  SER A 168      59.740  41.740  39.130  1.00  0.00           H
ATOM   2552  CA  SER A 168      58.550  40.970  37.690  1.00  0.00           C
ATOM   2553  HA  SER A 168      58.820  41.580  36.840  1.00  0.00           H
ATOM   2554  CB  SER A 168      59.540  39.790  37.800  1.00  0.00           C
ATOM   2555  HB1 SER A 168      59.310  39.060  38.610  1.00  0.00           H
ATOM   2556  HB2 SER A 168      60.550  40.220  37.980  1.00  0.00           H
ATOM   2557  OG  SER A 168      59.490  39.010  36.570  1.00  0.00           O
ATOM   2558  HG1 SER A 168      59.680  39.630  35.870  1.00  0.00           H
ATOM   2559  C   SER A 168      57.130  40.370  37.700  1.00  0.00           C
ATOM   2560  O   SER A 168      56.550  39.750  38.600  1.00  0.00           O
ATOM   2561  N   THR A 169      56.490  40.430  36.480  1.00  0.00           N
ATOM   2562  HN  THR A 169      57.050  40.920  35.820  1.00  0.00           H
ATOM   2563  CA  THR A 169      55.060  40.070  36.210  1.00  0.00           C
ATOM   2564  HA  THR A 169      54.970  40.160  35.140  1.00  0.00           H
ATOM   2565  CB  THR A 169      54.540  38.620  36.330  1.00  0.00           C
ATOM   2566  HB  THR A 169      53.440  38.550  36.190  1.00  0.00           H
ATOM   2567  OG1 THR A 169      54.880  38.020  37.590  1.00  0.00           O
ATOM   2568  HG1 THR A 169      55.400  38.650  38.090  1.00  0.00           H
ATOM   2569  CG2 THR A 169      55.070  37.730  35.160  1.00  0.00           C
ATOM   2570 1HG2 THR A 169      55.090  38.230  34.160  1.00  0.00           H
ATOM   2571 2HG2 THR A 169      54.360  36.910  34.910  1.00  0.00           H
ATOM   2572 3HG2 THR A 169      56.070  37.310  35.380  1.00  0.00           H
ATOM   2573  C   THR A 169      54.130  41.080  36.800  1.00  0.00           C
ATOM   2574  O   THR A 169      53.080  40.680  37.280  1.00  0.00           O
ATOM   2575  N   GLY A 170      54.470  42.400  36.690  1.00  0.00           N
ATOM   2576  HN  GLY A 170      55.400  42.570  36.360  1.00  0.00           H
ATOM   2577  CA  GLY A 170      53.540  43.580  36.980  1.00  0.00           C
ATOM   2578  HA1 GLY A 170      52.630  43.410  36.430  1.00  0.00           H
ATOM   2579  HA2 GLY A 170      53.980  44.500  36.630  1.00  0.00           H
ATOM   2580  C   GLY A 170      53.180  43.720  38.550  1.00  0.00           C
ATOM   2581  O   GLY A 170      52.090  44.250  38.930  1.00  0.00           O
ATOM   2582  N   CYS A 171      54.150  43.370  39.470  1.00  0.00           N
ATOM   2583  HN  CYS A 171      55.070  43.110  39.180  1.00  0.00           H
ATOM   2584  CA  CYS A 171      53.930  43.320  40.970  1.00  0.00           C
ATOM   2585  HA  CYS A 171      52.870  43.340  41.150  1.00  0.00           H
ATOM   2586  CB  CYS A 171      54.420  41.990  41.570  1.00  0.00           C
ATOM   2587  HB1 CYS A 171      54.380  42.080  42.680  1.00  0.00           H
ATOM   2588  HB2 CYS A 171      55.450  41.800  41.200  1.00  0.00           H
ATOM   2589  SG  CYS A 171      53.440  40.580  40.960  1.00  0.00           S
ATOM   2590  HG1 CYS A 171      53.520  40.740  39.640  1.00  0.00           H
ATOM   2591  C   CYS A 171      54.430  44.510  41.660  1.00  0.00           C
ATOM   2592  O   CYS A 171      55.490  44.560  42.350  1.00  0.00           O
ATOM   2593  N   HSD A 172      53.710  45.670  41.440  1.00  0.00           N
ATOM   2594  HN  HSD A 172      52.900  45.500  40.890  1.00  0.00           H
ATOM   2595  CA  HSD A 172      53.960  47.010  41.920  1.00  0.00           C
ATOM   2596  HA  HSD A 172      54.760  47.550  41.430  1.00  0.00           H
ATOM   2597  CB  HSD A 172      52.770  47.870  41.610  1.00  0.00           C
ATOM   2598  HB1 HSD A 172      52.810  48.930  41.940  1.00  0.00           H
ATOM   2599  HB2 HSD A 172      51.840  47.380  41.970  1.00  0.00           H
ATOM   2600  ND1 HSD A 172      53.510  48.760  39.280  1.00  0.00           N
ATOM   2601  HD1 HSD A 172      54.070  49.520  39.610  1.00  0.00           H
ATOM   2602  CG  HSD A 172      52.710  47.910  40.090  1.00  0.00           C
ATOM   2603  CE1 HSD A 172      53.090  48.580  38.020  1.00  0.00           C
ATOM   2604  HE1 HSD A 172      53.520  49.200  37.230  1.00  0.00           H
ATOM   2605  NE2 HSD A 172      52.060  47.760  37.900  1.00  0.00           N
ATOM   2606  CD2 HSD A 172      51.820  47.340  39.180  1.00  0.00           C
ATOM   2607  HD2 HSD A 172      51.060  46.600  39.420  1.00  0.00           H
ATOM   2608  C   HSD A 172      54.220  47.160  43.370  1.00  0.00           C
ATOM   2609  O   HSD A 172      53.500  46.770  44.250  1.00  0.00           O
ATOM   2610  N   THR A 173      55.370  47.810  43.740  1.00  0.00           N
ATOM   2611  HN  THR A 173      55.900  48.220  43.000  1.00  0.00           H
ATOM   2612  CA  THR A 173      55.680  48.250  45.090  1.00  0.00           C
ATOM   2613  HA  THR A 173      54.720  48.430  45.560  1.00  0.00           H
ATOM   2614  CB  THR A 173      56.440  47.160  45.850  1.00  0.00           C
ATOM   2615  HB  THR A 173      55.950  46.170  45.720  1.00  0.00           H
ATOM   2616  OG1 THR A 173      56.590  47.380  47.240  1.00  0.00           O
ATOM   2617  HG1 THR A 173      55.860  46.870  47.600  1.00  0.00           H
ATOM   2618  CG2 THR A 173      57.850  46.970  45.330  1.00  0.00           C
ATOM   2619 1HG2 THR A 173      58.540  47.840  45.310  1.00  0.00           H
ATOM   2620 2HG2 THR A 173      57.760  46.670  44.260  1.00  0.00           H
ATOM   2621 3HG2 THR A 173      58.330  46.110  45.850  1.00  0.00           H
ATOM   2622  C   THR A 173      56.400  49.550  45.110  1.00  0.00           C
ATOM   2623  O   THR A 173      56.550  50.230  44.060  1.00  0.00           O
ATOM   2624  N   GLY A 174      56.800  50.040  46.270  1.00  0.00           N
ATOM   2625  HN  GLY A 174      56.650  49.410  47.020  1.00  0.00           H
ATOM   2626  CA  GLY A 174      57.300  51.380  46.550  1.00  0.00           C
ATOM   2627  HA1 GLY A 174      56.550  52.140  46.410  1.00  0.00           H
ATOM   2628  HA2 GLY A 174      58.160  51.410  45.890  1.00  0.00           H
ATOM   2629  C   GLY A 174      57.900  51.700  47.970  1.00  0.00           C
ATOM   2630  O   GLY A 174      58.090  50.740  48.730  1.00  0.00           O
ATOM   2631  N   THR A 175      58.230  52.960  48.320  1.00  0.00           N
ATOM   2632  HN  THR A 175      58.060  53.770  47.760  1.00  0.00           H
ATOM   2633  CA  THR A 175      58.650  53.310  49.680  1.00  0.00           C
ATOM   2634  HA  THR A 175      59.060  52.380  50.050  1.00  0.00           H
ATOM   2635  CB  THR A 175      59.830  54.330  49.750  1.00  0.00           C
ATOM   2636  HB  THR A 175      60.150  54.370  50.810  1.00  0.00           H
ATOM   2637  OG1 THR A 175      59.380  55.580  49.240  1.00  0.00           O
ATOM   2638  HG1 THR A 175      58.980  55.970  50.020  1.00  0.00           H
ATOM   2639  CG2 THR A 175      60.980  53.910  48.840  1.00  0.00           C
ATOM   2640 1HG2 THR A 175      61.860  54.470  49.200  1.00  0.00           H
ATOM   2641 2HG2 THR A 175      60.780  54.250  47.810  1.00  0.00           H
ATOM   2642 3HG2 THR A 175      61.230  52.830  48.930  1.00  0.00           H
ATOM   2643  C   THR A 175      57.560  53.720  50.690  1.00  0.00           C
ATOM   2644  O   THR A 175      56.310  53.820  50.510  1.00  0.00           O
ATOM   2645  N   ASP A 176      58.040  53.980  51.910  1.00  0.00           N
ATOM   2646  HN  ASP A 176      58.970  53.740  52.160  1.00  0.00           H
ATOM   2647  CA  ASP A 176      57.380  54.900  52.830  1.00  0.00           C
ATOM   2648  HA  ASP A 176      56.310  54.850  52.720  1.00  0.00           H
ATOM   2649  CB  ASP A 176      57.580  54.320  54.260  1.00  0.00           C
ATOM   2650  HB1 ASP A 176      57.470  53.250  54.540  1.00  0.00           H
ATOM   2651  HB2 ASP A 176      56.810  54.850  54.850  1.00  0.00           H
ATOM   2652  CG  ASP A 176      58.860  54.590  54.980  1.00  0.00           C
ATOM   2653  OD1 ASP A 176      59.870  54.950  54.360  1.00  0.00           O
ATOM   2654  OD2 ASP A 176      58.850  54.560  56.210  1.00  0.00           O
ATOM   2655  C   ASP A 176      57.820  56.370  52.590  1.00  0.00           C
ATOM   2656  O   ASP A 176      58.680  56.650  51.710  1.00  0.00           O
ATOM   2657  N   PHE A 177      57.410  57.250  53.510  1.00  0.00           N
ATOM   2658  HN  PHE A 177      56.840  57.010  54.290  1.00  0.00           H
ATOM   2659  CA  PHE A 177      57.820  58.630  53.560  1.00  0.00           C
ATOM   2660  HA  PHE A 177      58.320  58.820  52.620  1.00  0.00           H
ATOM   2661  CB  PHE A 177      56.610  59.620  53.780  1.00  0.00           C
ATOM   2662  HB1 PHE A 177      57.000  60.610  54.100  1.00  0.00           H
ATOM   2663  HB2 PHE A 177      55.910  59.200  54.540  1.00  0.00           H
ATOM   2664  CG  PHE A 177      55.840  59.740  52.500  1.00  0.00           C
ATOM   2665  CD1 PHE A 177      56.280  60.690  51.590  1.00  0.00           C
ATOM   2666  HD1 PHE A 177      57.150  61.280  51.830  1.00  0.00           H
ATOM   2667  CE1 PHE A 177      55.610  60.850  50.410  1.00  0.00           C
ATOM   2668  HE1 PHE A 177      55.930  61.620  49.730  1.00  0.00           H
ATOM   2669  CZ  PHE A 177      54.610  59.930  50.060  1.00  0.00           C
ATOM   2670  HZ  PHE A 177      54.130  60.060  49.090  1.00  0.00           H
ATOM   2671  CD2 PHE A 177      54.790  58.890  52.250  1.00  0.00           C
ATOM   2672  HD2 PHE A 177      54.570  58.100  52.940  1.00  0.00           H
ATOM   2673  CE2 PHE A 177      54.240  58.910  50.950  1.00  0.00           C
ATOM   2674  HE2 PHE A 177      53.320  58.390  50.760  1.00  0.00           H
ATOM   2675  C   PHE A 177      59.030  58.780  54.490  1.00  0.00           C
ATOM   2676  O   PHE A 177      59.420  59.900  54.810  1.00  0.00           O
ATOM   2677  N   THR A 178      59.660  57.730  55.050  1.00  0.00           N
ATOM   2678  HN  THR A 178      59.300  56.800  54.940  1.00  0.00           H
ATOM   2679  CA  THR A 178      60.960  57.750  55.780  1.00  0.00           C
ATOM   2680  HA  THR A 178      61.240  58.760  56.070  1.00  0.00           H
ATOM   2681  CB  THR A 178      61.070  56.740  56.900  1.00  0.00           C
ATOM   2682  HB  THR A 178      61.210  55.700  56.530  1.00  0.00           H
ATOM   2683  OG1 THR A 178      59.930  56.800  57.790  1.00  0.00           O
ATOM   2684  HG1 THR A 178      59.300  56.150  57.460  1.00  0.00           H
ATOM   2685  CG2 THR A 178      62.300  56.990  57.810  1.00  0.00           C
ATOM   2686 1HG2 THR A 178      63.290  56.850  57.340  1.00  0.00           H
ATOM   2687 2HG2 THR A 178      62.130  56.280  58.650  1.00  0.00           H
ATOM   2688 3HG2 THR A 178      62.200  58.000  58.270  1.00  0.00           H
ATOM   2689  C   THR A 178      62.020  57.480  54.660  1.00  0.00           C
ATOM   2690  O   THR A 178      63.240  57.640  54.840  1.00  0.00           O
ATOM   2691  N   GLY A 179      61.570  57.040  53.430  1.00  0.00           N
ATOM   2692  HN  GLY A 179      60.580  56.920  53.360  1.00  0.00           H
ATOM   2693  CA  GLY A 179      62.380  56.680  52.250  1.00  0.00           C
ATOM   2694  HA1 GLY A 179      63.210  57.380  52.260  1.00  0.00           H
ATOM   2695  HA2 GLY A 179      61.680  56.680  51.430  1.00  0.00           H
ATOM   2696  C   GLY A 179      63.070  55.360  52.350  1.00  0.00           C
ATOM   2697  O   GLY A 179      64.060  55.130  51.710  1.00  0.00           O
ATOM   2698  N   ASN A 180      62.430  54.400  53.020  1.00  0.00           N
ATOM   2699  HN  ASN A 180      61.570  54.730  53.400  1.00  0.00           H
ATOM   2700  CA  ASN A 180      62.780  53.040  53.210  1.00  0.00           C
ATOM   2701  HA  ASN A 180      63.770  52.910  52.790  1.00  0.00           H
ATOM   2702  CB  ASN A 180      62.810  52.640  54.710  1.00  0.00           C
ATOM   2703  HB1 ASN A 180      63.030  51.580  54.930  1.00  0.00           H
ATOM   2704  HB2 ASN A 180      61.780  52.870  55.050  1.00  0.00           H
ATOM   2705  CG  ASN A 180      63.890  53.330  55.510  1.00  0.00           C
ATOM   2706  OD1 ASN A 180      65.010  53.560  54.940  1.00  0.00           O
ATOM   2707  ND2 ASN A 180      63.650  53.570  56.820  1.00  0.00           N
ATOM   2708 1HD2 ASN A 180      64.380  53.740  57.470  1.00  0.00           H
ATOM   2709 2HD2 ASN A 180      62.720  53.420  57.150  1.00  0.00           H
ATOM   2710  C   ASN A 180      61.860  52.270  52.330  1.00  0.00           C
ATOM   2711  O   ASN A 180      60.630  52.600  52.230  1.00  0.00           O
ATOM   2712  N   PHE A 181      62.340  51.280  51.600  1.00  0.00           N
ATOM   2713  HN  PHE A 181      63.280  50.980  51.740  1.00  0.00           H
ATOM   2714  CA  PHE A 181      61.540  50.380  50.760  1.00  0.00           C
ATOM   2715  HA  PHE A 181      60.900  51.040  50.200  1.00  0.00           H
ATOM   2716  CB  PHE A 181      62.400  49.340  49.990  1.00  0.00           C
ATOM   2717  HB1 PHE A 181      61.690  48.680  49.440  1.00  0.00           H
ATOM   2718  HB2 PHE A 181      63.130  48.760  50.600  1.00  0.00           H
ATOM   2719  CG  PHE A 181      63.090  50.160  48.950  1.00  0.00           C
ATOM   2720  CD1 PHE A 181      64.370  50.670  49.240  1.00  0.00           C
ATOM   2721  HD1 PHE A 181      64.820  50.460  50.200  1.00  0.00           H
ATOM   2722  CE1 PHE A 181      65.160  51.250  48.270  1.00  0.00           C
ATOM   2723  HE1 PHE A 181      66.060  51.800  48.490  1.00  0.00           H
ATOM   2724  CZ  PHE A 181      64.690  51.250  46.970  1.00  0.00           C
ATOM   2725  HZ  PHE A 181      65.330  51.800  46.310  1.00  0.00           H
ATOM   2726  CD2 PHE A 181      62.600  50.190  47.660  1.00  0.00           C
ATOM   2727  HD2 PHE A 181      61.640  49.770  47.400  1.00  0.00           H
ATOM   2728  CE2 PHE A 181      63.340  50.880  46.670  1.00  0.00           C
ATOM   2729  HE2 PHE A 181      63.110  51.030  45.620  1.00  0.00           H
ATOM   2730  C   PHE A 181      60.700  49.540  51.690  1.00  0.00           C
ATOM   2731  O   PHE A 181      61.150  49.120  52.800  1.00  0.00           O
ATOM   2732  N   TYR A 182      59.460  49.230  51.280  1.00  0.00           N
ATOM   2733  HN  TYR A 182      59.020  49.800  50.590  1.00  0.00           H
ATOM   2734  CA  TYR A 182      58.650  48.180  51.870  1.00  0.00           C
ATOM   2735  HA  TYR A 182      58.890  48.120  52.920  1.00  0.00           H
ATOM   2736  CB  TYR A 182      57.140  48.260  51.790  1.00  0.00           C
ATOM   2737  HB1 TYR A 182      56.530  47.370  52.060  1.00  0.00           H
ATOM   2738  HB2 TYR A 182      57.020  48.410  50.690  1.00  0.00           H
ATOM   2739  CG  TYR A 182      56.560  49.350  52.630  1.00  0.00           C
ATOM   2740  CD1 TYR A 182      56.180  49.140  53.970  1.00  0.00           C
ATOM   2741  HD1 TYR A 182      56.200  48.150  54.410  1.00  0.00           H
ATOM   2742  CE1 TYR A 182      55.500  50.120  54.660  1.00  0.00           C
ATOM   2743  HE1 TYR A 182      55.270  49.900  55.690  1.00  0.00           H
ATOM   2744  CZ  TYR A 182      55.200  51.340  54.040  1.00  0.00           C
ATOM   2745  OH  TYR A 182      54.550  52.380  54.660  1.00  0.00           O
ATOM   2746  HH  TYR A 182      54.490  53.110  54.040  1.00  0.00           H
ATOM   2747  CD2 TYR A 182      56.320  50.600  52.010  1.00  0.00           C
ATOM   2748  HD2 TYR A 182      56.590  50.840  50.990  1.00  0.00           H
ATOM   2749  CE2 TYR A 182      55.640  51.580  52.730  1.00  0.00           C
ATOM   2750  HE2 TYR A 182      55.420  52.500  52.220  1.00  0.00           H
ATOM   2751  C   TYR A 182      59.020  46.760  51.280  1.00  0.00           C
ATOM   2752  O   TYR A 182      58.980  46.590  50.030  1.00  0.00           O
ATOM   2753  N   GLY A 183      59.470  45.770  52.130  1.00  0.00           N
ATOM   2754  HN  GLY A 183      59.380  45.830  53.120  1.00  0.00           H
ATOM   2755  CA  GLY A 183      59.960  44.520  51.680  1.00  0.00           C
ATOM   2756  HA1 GLY A 183      59.430  44.210  50.790  1.00  0.00           H
ATOM   2757  HA2 GLY A 183      59.930  43.780  52.460  1.00  0.00           H
ATOM   2758  C   GLY A 183      61.480  44.670  51.380  1.00  0.00           C
ATOM   2759  O   GLY A 183      62.080  45.760  51.390  1.00  0.00           O
ATOM   2760  N   PRO A 184      62.190  43.520  51.060  1.00  0.00           N
ATOM   2761  CD  PRO A 184      61.700  42.230  51.350  1.00  0.00           C
ATOM   2762  HD1 PRO A 184      60.950  41.970  50.570  1.00  0.00           H
ATOM   2763  HD2 PRO A 184      61.330  42.170  52.400  1.00  0.00           H
ATOM   2764  CA  PRO A 184      63.620  43.630  51.000  1.00  0.00           C
ATOM   2765  HA  PRO A 184      64.110  44.340  51.660  1.00  0.00           H
ATOM   2766  CB  PRO A 184      64.070  42.230  51.410  1.00  0.00           C
ATOM   2767  HB1 PRO A 184      64.260  42.100  52.490  1.00  0.00           H
ATOM   2768  HB2 PRO A 184      65.020  41.820  50.990  1.00  0.00           H
ATOM   2769  CG  PRO A 184      62.920  41.290  51.100  1.00  0.00           C
ATOM   2770  HG1 PRO A 184      62.760  41.130  50.010  1.00  0.00           H
ATOM   2771  HG2 PRO A 184      62.910  40.350  51.700  1.00  0.00           H
ATOM   2772  C   PRO A 184      64.080  44.070  49.620  1.00  0.00           C
ATOM   2773  O   PRO A 184      64.870  43.440  48.950  1.00  0.00           O
ATOM   2774  N   TYR A 185      63.480  45.110  49.110  1.00  0.00           N
ATOM   2775  HN  TYR A 185      62.790  45.630  49.600  1.00  0.00           H
ATOM   2776  CA  TYR A 185      63.690  45.550  47.710  1.00  0.00           C
ATOM   2777  HA  TYR A 185      64.000  44.730  47.080  1.00  0.00           H
ATOM   2778  CB  TYR A 185      62.290  45.770  47.100  1.00  0.00           C
ATOM   2779  HB1 TYR A 185      62.450  45.950  46.010  1.00  0.00           H
ATOM   2780  HB2 TYR A 185      61.850  46.690  47.530  1.00  0.00           H
ATOM   2781  CG  TYR A 185      61.380  44.520  47.230  1.00  0.00           C
ATOM   2782  CD1 TYR A 185      61.900  43.230  47.140  1.00  0.00           C
ATOM   2783  HD1 TYR A 185      62.940  43.080  46.900  1.00  0.00           H
ATOM   2784  CE1 TYR A 185      61.060  42.140  47.430  1.00  0.00           C
ATOM   2785  HE1 TYR A 185      61.320  41.120  47.200  1.00  0.00           H
ATOM   2786  CZ  TYR A 185      59.720  42.330  47.950  1.00  0.00           C
ATOM   2787  OH  TYR A 185      58.770  41.250  48.100  1.00  0.00           O
ATOM   2788  HH  TYR A 185      57.950  41.600  48.450  1.00  0.00           H
ATOM   2789  CD2 TYR A 185      60.100  44.670  47.730  1.00  0.00           C
ATOM   2790  HD2 TYR A 185      59.690  45.660  47.870  1.00  0.00           H
ATOM   2791  CE2 TYR A 185      59.230  43.680  48.110  1.00  0.00           C
ATOM   2792  HE2 TYR A 185      58.200  43.880  48.370  1.00  0.00           H
ATOM   2793  C   TYR A 185      64.590  46.710  47.520  1.00  0.00           C
ATOM   2794  O   TYR A 185      65.180  47.270  48.460  1.00  0.00           O
ATOM   2795  N   ARG A 186      64.970  47.000  46.260  1.00  0.00           N
ATOM   2796  HN  ARG A 186      64.650  46.340  45.580  1.00  0.00           H
ATOM   2797  CA  ARG A 186      65.760  48.150  45.920  1.00  0.00           C
ATOM   2798  HA  ARG A 186      65.730  48.910  46.680  1.00  0.00           H
ATOM   2799  CB  ARG A 186      67.270  47.870  45.840  1.00  0.00           C
ATOM   2800  HB1 ARG A 186      67.710  47.590  46.820  1.00  0.00           H
ATOM   2801  HB2 ARG A 186      67.760  48.850  45.690  1.00  0.00           H
ATOM   2802  CG  ARG A 186      67.590  46.850  44.800  1.00  0.00           C
ATOM   2803  HG1 ARG A 186      67.490  47.100  43.720  1.00  0.00           H
ATOM   2804  HG2 ARG A 186      66.970  45.960  45.040  1.00  0.00           H
ATOM   2805  CD  ARG A 186      69.060  46.440  44.950  1.00  0.00           C
ATOM   2806  HD1 ARG A 186      69.310  45.670  44.190  1.00  0.00           H
ATOM   2807  HD2 ARG A 186      69.260  45.990  45.940  1.00  0.00           H
ATOM   2808  NE  ARG A 186      69.870  47.630  44.680  1.00  0.00           N
ATOM   2809  HE  ARG A 186      69.470  48.500  44.390  1.00  0.00           H
ATOM   2810  CZ  ARG A 186      71.140  47.640  44.770  1.00  0.00           C
ATOM   2811  NH1 ARG A 186      71.930  46.590  45.080  1.00  0.00           N
ATOM   2812 1HH1 ARG A 186      72.880  46.890  45.190  1.00  0.00           H
ATOM   2813 2HH1 ARG A 186      71.460  45.990  45.720  1.00  0.00           H
ATOM   2814  NH2 ARG A 186      71.850  48.740  44.500  1.00  0.00           N
ATOM   2815 1HH2 ARG A 186      71.190  49.480  44.510  1.00  0.00           H
ATOM   2816 2HH2 ARG A 186      72.780  48.750  44.880  1.00  0.00           H
ATOM   2817  C   ARG A 186      65.280  48.670  44.530  1.00  0.00           C
ATOM   2818  O   ARG A 186      64.570  48.000  43.840  1.00  0.00           O
ATOM   2819  N   ASP A 187      65.630  49.980  44.220  1.00  0.00           N
ATOM   2820  HN  ASP A 187      66.070  50.570  44.890  1.00  0.00           H
ATOM   2821  CA  ASP A 187      64.900  50.740  43.160  1.00  0.00           C
ATOM   2822  HA  ASP A 187      63.960  50.250  42.950  1.00  0.00           H
ATOM   2823  CB  ASP A 187      64.730  52.310  43.420  1.00  0.00           C
ATOM   2824  HB1 ASP A 187      63.990  52.640  44.180  1.00  0.00           H
ATOM   2825  HB2 ASP A 187      64.500  52.900  42.510  1.00  0.00           H
ATOM   2826  CG  ASP A 187      66.090  52.880  43.870  1.00  0.00           C
ATOM   2827  OD1 ASP A 187      66.090  54.140  43.760  1.00  0.00           O
ATOM   2828  OD2 ASP A 187      67.040  52.240  44.400  1.00  0.00           O
ATOM   2829  C   ASP A 187      65.700  50.620  41.800  1.00  0.00           C
ATOM   2830  O   ASP A 187      65.780  51.490  40.980  1.00  0.00           O
ATOM   2831  N   ALA A 188      66.320  49.490  41.570  1.00  0.00           N
ATOM   2832  HN  ALA A 188      66.310  48.740  42.240  1.00  0.00           H
ATOM   2833  CA  ALA A 188      67.010  49.080  40.390  1.00  0.00           C
ATOM   2834  HA  ALA A 188      67.210  49.920  39.740  1.00  0.00           H
ATOM   2835  CB  ALA A 188      68.400  48.640  40.790  1.00  0.00           C
ATOM   2836  HB1 ALA A 188      68.430  47.920  41.640  1.00  0.00           H
ATOM   2837  HB2 ALA A 188      69.030  49.530  41.030  1.00  0.00           H
ATOM   2838  HB3 ALA A 188      68.940  48.250  39.900  1.00  0.00           H
ATOM   2839  C   ALA A 188      66.310  48.020  39.530  1.00  0.00           C
ATOM   2840  O   ALA A 188      65.420  47.300  40.000  1.00  0.00           O
ATOM   2841  N   GLN A 189      66.630  47.910  38.210  1.00  0.00           N
ATOM   2842  HN  GLN A 189      67.080  48.670  37.750  1.00  0.00           H
ATOM   2843  CA  GLN A 189      66.140  46.950  37.260  1.00  0.00           C
ATOM   2844  HA  GLN A 189      65.130  46.750  37.580  1.00  0.00           H
ATOM   2845  CB  GLN A 189      65.960  47.360  35.810  1.00  0.00           C
ATOM   2846  HB1 GLN A 189      65.590  46.500  35.210  1.00  0.00           H
ATOM   2847  HB2 GLN A 189      67.010  47.550  35.500  1.00  0.00           H
ATOM   2848  CG  GLN A 189      64.980  48.550  35.710  1.00  0.00           C
ATOM   2849  HG1 GLN A 189      65.390  49.520  36.050  1.00  0.00           H
ATOM   2850  HG2 GLN A 189      64.140  48.420  36.430  1.00  0.00           H
ATOM   2851  CD  GLN A 189      64.400  48.730  34.330  1.00  0.00           C
ATOM   2852  OE1 GLN A 189      63.270  49.190  34.130  1.00  0.00           O
ATOM   2853  NE2 GLN A 189      65.040  48.220  33.280  1.00  0.00           N
ATOM   2854 1HE2 GLN A 189      64.510  48.080  32.440  1.00  0.00           H
ATOM   2855 2HE2 GLN A 189      66.020  48.080  33.400  1.00  0.00           H
ATOM   2856  C   GLN A 189      66.980  45.730  37.460  1.00  0.00           C
ATOM   2857  O   GLN A 189      67.700  45.400  36.560  1.00  0.00           O
ATOM   2858  N   VAL A 190      66.860  45.040  38.580  1.00  0.00           N
ATOM   2859  HN  VAL A 190      66.150  45.340  39.210  1.00  0.00           H
ATOM   2860  CA  VAL A 190      67.730  43.970  39.020  1.00  0.00           C
ATOM   2861  HA  VAL A 190      68.360  43.660  38.200  1.00  0.00           H
ATOM   2862  CB  VAL A 190      68.610  44.340  40.180  1.00  0.00           C
ATOM   2863  HB  VAL A 190      68.950  43.400  40.670  1.00  0.00           H
ATOM   2864  CG1 VAL A 190      69.830  45.160  39.720  1.00  0.00           C
ATOM   2865 1HG1 VAL A 190      70.450  44.600  38.980  1.00  0.00           H
ATOM   2866 2HG1 VAL A 190      70.610  45.370  40.480  1.00  0.00           H
ATOM   2867 3HG1 VAL A 190      69.540  46.140  39.290  1.00  0.00           H
ATOM   2868  CG2 VAL A 190      67.740  45.050  41.140  1.00  0.00           C
ATOM   2869 1HG2 VAL A 190      67.540  46.140  41.020  1.00  0.00           H
ATOM   2870 2HG2 VAL A 190      68.190  44.970  42.150  1.00  0.00           H
ATOM   2871 3HG2 VAL A 190      66.810  44.460  41.210  1.00  0.00           H
ATOM   2872  C   VAL A 190      66.880  42.770  39.420  1.00  0.00           C
ATOM   2873  O   VAL A 190      65.620  42.950  39.620  1.00  0.00           O
ATOM   2874  N   VAL A 191      67.430  41.550  39.520  1.00  0.00           N
ATOM   2875  HN  VAL A 191      68.400  41.420  39.340  1.00  0.00           H
ATOM   2876  CA  VAL A 191      66.730  40.460  40.050  1.00  0.00           C
ATOM   2877  HA  VAL A 191      65.890  40.440  39.370  1.00  0.00           H
ATOM   2878  CB  VAL A 191      67.550  39.140  39.940  1.00  0.00           C
ATOM   2879  HB  VAL A 191      68.140  39.180  38.990  1.00  0.00           H
ATOM   2880  CG1 VAL A 191      68.570  38.970  41.070  1.00  0.00           C
ATOM   2881 1HG1 VAL A 191      68.020  38.810  42.010  1.00  0.00           H
ATOM   2882 2HG1 VAL A 191      69.160  39.910  41.090  1.00  0.00           H
ATOM   2883 3HG1 VAL A 191      69.140  38.030  40.920  1.00  0.00           H
ATOM   2884  CG2 VAL A 191      66.630  37.940  39.920  1.00  0.00           C
ATOM   2885 1HG2 VAL A 191      65.890  37.960  39.090  1.00  0.00           H
ATOM   2886 2HG2 VAL A 191      66.070  37.790  40.870  1.00  0.00           H
ATOM   2887 3HG2 VAL A 191      67.250  37.020  39.830  1.00  0.00           H
ATOM   2888  C   VAL A 191      66.220  40.750  41.450  1.00  0.00           C
ATOM   2889  O   VAL A 191      67.010  41.190  42.330  1.00  0.00           O
ATOM   2890  N   GLN A 192      64.980  40.540  41.720  1.00  0.00           N
ATOM   2891  HN  GLN A 192      64.370  40.350  40.960  1.00  0.00           H
ATOM   2892  CA  GLN A 192      64.390  40.680  43.010  1.00  0.00           C
ATOM   2893  HA  GLN A 192      65.020  39.980  43.550  1.00  0.00           H
ATOM   2894  CB  GLN A 192      64.420  42.080  43.720  1.00  0.00           C
ATOM   2895  HB1 GLN A 192      65.470  42.320  44.010  1.00  0.00           H
ATOM   2896  HB2 GLN A 192      63.800  42.050  44.640  1.00  0.00           H
ATOM   2897  CG  GLN A 192      64.030  43.120  42.730  1.00  0.00           C
ATOM   2898  HG1 GLN A 192      62.930  43.040  42.540  1.00  0.00           H
ATOM   2899  HG2 GLN A 192      64.630  43.160  41.800  1.00  0.00           H
ATOM   2900  CD  GLN A 192      64.140  44.560  43.400  1.00  0.00           C
ATOM   2901  OE1 GLN A 192      64.130  44.740  44.580  1.00  0.00           O
ATOM   2902  NE2 GLN A 192      64.300  45.570  42.530  1.00  0.00           N
ATOM   2903 1HE2 GLN A 192      64.280  46.530  42.820  1.00  0.00           H
ATOM   2904 2HE2 GLN A 192      64.030  45.500  41.570  1.00  0.00           H
ATOM   2905  C   GLN A 192      63.030  40.050  42.950  1.00  0.00           C
ATOM   2906  O   GLN A 192      62.080  40.540  42.340  1.00  0.00           O
ATOM   2907  N   LEU A 193      62.900  38.750  43.330  1.00  0.00           N
ATOM   2908  HN  LEU A 193      63.680  38.250  43.720  1.00  0.00           H
ATOM   2909  CA  LEU A 193      61.770  37.900  43.290  1.00  0.00           C
ATOM   2910  HA  LEU A 193      61.210  38.130  42.400  1.00  0.00           H
ATOM   2911  CB  LEU A 193      62.110  36.370  43.260  1.00  0.00           C
ATOM   2912  HB1 LEU A 193      61.220  35.720  43.170  1.00  0.00           H
ATOM   2913  HB2 LEU A 193      62.530  36.080  44.250  1.00  0.00           H
ATOM   2914  CG  LEU A 193      63.150  35.920  42.240  1.00  0.00           C
ATOM   2915  HG  LEU A 193      64.120  36.320  42.600  1.00  0.00           H
ATOM   2916  CD1 LEU A 193      63.240  34.390  42.040  1.00  0.00           C
ATOM   2917 1HD1 LEU A 193      63.320  33.840  43.000  1.00  0.00           H
ATOM   2918 2HD1 LEU A 193      63.960  34.020  41.270  1.00  0.00           H
ATOM   2919 3HD1 LEU A 193      62.260  34.090  41.610  1.00  0.00           H
ATOM   2920  CD2 LEU A 193      63.040  36.440  40.770  1.00  0.00           C
ATOM   2921 1HD2 LEU A 193      63.200  37.530  40.760  1.00  0.00           H
ATOM   2922 2HD2 LEU A 193      62.070  36.110  40.340  1.00  0.00           H
ATOM   2923 3HD2 LEU A 193      63.860  35.910  40.230  1.00  0.00           H
ATOM   2924  C   LEU A 193      60.940  38.270  44.530  1.00  0.00           C
ATOM   2925  O   LEU A 193      61.460  38.110  45.650  1.00  0.00           O
ATOM   2926  N   PRO A 194      59.620  38.560  44.440  1.00  0.00           N
ATOM   2927  CD  PRO A 194      59.040  39.000  43.160  1.00  0.00           C
ATOM   2928  HD1 PRO A 194      59.070  38.210  42.380  1.00  0.00           H
ATOM   2929  HD2 PRO A 194      59.460  39.970  42.800  1.00  0.00           H
ATOM   2930  CA  PRO A 194      58.820  38.880  45.570  1.00  0.00           C
ATOM   2931  HA  PRO A 194      59.420  39.660  46.030  1.00  0.00           H
ATOM   2932  CB  PRO A 194      57.440  39.320  45.010  1.00  0.00           C
ATOM   2933  HB1 PRO A 194      57.380  40.390  45.300  1.00  0.00           H
ATOM   2934  HB2 PRO A 194      56.580  38.760  45.440  1.00  0.00           H
ATOM   2935  CG  PRO A 194      57.540  39.120  43.440  1.00  0.00           C
ATOM   2936  HG1 PRO A 194      57.110  38.200  42.990  1.00  0.00           H
ATOM   2937  HG2 PRO A 194      57.180  40.060  42.970  1.00  0.00           H
ATOM   2938  C   PRO A 194      58.770  37.820  46.670  1.00  0.00           C
ATOM   2939  O   PRO A 194      58.580  36.660  46.340  1.00  0.00           O
ATOM   2940  N   VAL A 195      58.920  38.150  48.000  1.00  0.00           N
ATOM   2941  HN  VAL A 195      59.170  39.110  48.160  1.00  0.00           H
ATOM   2942  CA  VAL A 195      58.680  37.340  49.160  1.00  0.00           C
ATOM   2943  HA  VAL A 195      59.430  36.560  49.220  1.00  0.00           H
ATOM   2944  CB  VAL A 195      58.880  38.070  50.490  1.00  0.00           C
ATOM   2945  HB  VAL A 195      58.050  38.730  50.830  1.00  0.00           H
ATOM   2946  CG1 VAL A 195      58.940  37.000  51.690  1.00  0.00           C
ATOM   2947 1HG1 VAL A 195      58.930  37.540  52.650  1.00  0.00           H
ATOM   2948 2HG1 VAL A 195      59.850  36.350  51.660  1.00  0.00           H
ATOM   2949 3HG1 VAL A 195      58.030  36.380  51.820  1.00  0.00           H
ATOM   2950  CG2 VAL A 195      60.220  38.710  50.480  1.00  0.00           C
ATOM   2951 1HG2 VAL A 195      60.090  39.700  50.000  1.00  0.00           H
ATOM   2952 2HG2 VAL A 195      60.980  38.020  50.070  1.00  0.00           H
ATOM   2953 3HG2 VAL A 195      60.480  38.830  51.550  1.00  0.00           H
ATOM   2954  C   VAL A 195      57.240  36.790  49.180  1.00  0.00           C
ATOM   2955  O   VAL A 195      56.390  37.470  48.610  1.00  0.00           O
ATOM   2956  N   LYS A 196      56.970  35.560  49.630  1.00  0.00           N
ATOM   2957  HN  LYS A 196      57.720  34.950  49.850  1.00  0.00           H
ATOM   2958  CA  LYS A 196      55.530  35.070  49.760  1.00  0.00           C
ATOM   2959  HA  LYS A 196      55.020  35.150  48.810  1.00  0.00           H
ATOM   2960  CB  LYS A 196      55.480  33.520  50.210  1.00  0.00           C
ATOM   2961  HB1 LYS A 196      56.120  32.910  49.540  1.00  0.00           H
ATOM   2962  HB2 LYS A 196      54.450  33.240  49.920  1.00  0.00           H
ATOM   2963  CG  LYS A 196      55.840  33.140  51.650  1.00  0.00           C
ATOM   2964  HG1 LYS A 196      54.990  33.540  52.250  1.00  0.00           H
ATOM   2965  HG2 LYS A 196      56.810  33.520  52.020  1.00  0.00           H
ATOM   2966  CD  LYS A 196      56.030  31.660  51.940  1.00  0.00           C
ATOM   2967  HD1 LYS A 196      55.080  31.120  51.750  1.00  0.00           H
ATOM   2968  HD2 LYS A 196      56.240  31.610  53.030  1.00  0.00           H
ATOM   2969  CE  LYS A 196      57.190  31.000  51.200  1.00  0.00           C
ATOM   2970  HE1 LYS A 196      58.100  31.590  51.410  1.00  0.00           H
ATOM   2971  HE2 LYS A 196      57.170  30.890  50.090  1.00  0.00           H
ATOM   2972  NZ  LYS A 196      57.520  29.620  51.660  1.00  0.00           N
ATOM   2973  HZ1 LYS A 196      57.540  29.790  52.690  1.00  0.00           H
ATOM   2974  HZ2 LYS A 196      58.500  29.380  51.410  1.00  0.00           H
ATOM   2975  HZ3 LYS A 196      56.840  28.950  51.250  1.00  0.00           H
ATOM   2976  C   LYS A 196      54.740  35.830  50.720  1.00  0.00           C
ATOM   2977  O   LYS A 196      55.030  36.060  51.880  1.00  0.00           O
ATOM   2978  N   ASP A 197      53.500  36.130  50.260  1.00  0.00           N
ATOM   2979  HN  ASP A 197      53.350  35.870  49.310  1.00  0.00           H
ATOM   2980  CA  ASP A 197      52.350  36.720  50.960  1.00  0.00           C
ATOM   2981  HA  ASP A 197      52.790  37.490  51.580  1.00  0.00           H
ATOM   2982  CB  ASP A 197      51.350  37.330  50.020  1.00  0.00           C
ATOM   2983  HB1 ASP A 197      50.790  36.580  49.420  1.00  0.00           H
ATOM   2984  HB2 ASP A 197      51.900  37.970  49.310  1.00  0.00           H
ATOM   2985  CG  ASP A 197      50.480  38.340  50.780  1.00  0.00           C
ATOM   2986  OD1 ASP A 197      49.410  38.640  50.200  1.00  0.00           O
ATOM   2987  OD2 ASP A 197      50.960  38.860  51.840  1.00  0.00           O
ATOM   2988  C   ASP A 197      51.640  35.690  51.790  1.00  0.00           C
ATOM   2989  O   ASP A 197      51.920  34.480  51.680  1.00  0.00           O
ATOM   2990  N   TYR A 198      50.710  36.140  52.630  1.00  0.00           N
ATOM   2991  HN  TYR A 198      50.570  37.120  52.570  1.00  0.00           H
ATOM   2992  CA  TYR A 198      49.960  35.360  53.540  1.00  0.00           C
ATOM   2993  HA  TYR A 198      50.000  34.300  53.360  1.00  0.00           H
ATOM   2994  CB  TYR A 198      50.280  35.580  55.070  1.00  0.00           C
ATOM   2995  HB1 TYR A 198      49.530  35.320  55.850  1.00  0.00           H
ATOM   2996  HB2 TYR A 198      50.460  36.660  55.210  1.00  0.00           H
ATOM   2997  CG  TYR A 198      51.630  34.840  55.360  1.00  0.00           C
ATOM   2998  CD1 TYR A 198      52.870  35.350  54.950  1.00  0.00           C
ATOM   2999  HD1 TYR A 198      52.810  36.270  54.390  1.00  0.00           H
ATOM   3000  CE1 TYR A 198      54.000  34.580  55.240  1.00  0.00           C
ATOM   3001  HE1 TYR A 198      54.910  34.870  54.740  1.00  0.00           H
ATOM   3002  CZ  TYR A 198      53.960  33.370  55.870  1.00  0.00           C
ATOM   3003  OH  TYR A 198      55.100  32.540  55.940  1.00  0.00           O
ATOM   3004  HH  TYR A 198      55.850  32.900  55.450  1.00  0.00           H
ATOM   3005  CD2 TYR A 198      51.530  33.610  56.040  1.00  0.00           C
ATOM   3006  HD2 TYR A 198      50.660  33.150  56.480  1.00  0.00           H
ATOM   3007  CE2 TYR A 198      52.690  32.880  56.300  1.00  0.00           C
ATOM   3008  HE2 TYR A 198      52.680  31.940  56.810  1.00  0.00           H
ATOM   3009  C   TYR A 198      48.430  35.750  53.320  1.00  0.00           C
ATOM   3010  O   TYR A 198      48.210  36.930  52.880  1.00  0.00           O
ATOM   3011  N   VAL A 199      47.480  34.830  53.500  1.00  0.00           N
ATOM   3012  HN  VAL A 199      47.690  33.860  53.520  1.00  0.00           H
ATOM   3013  CA  VAL A 199      46.050  35.230  53.450  1.00  0.00           C
ATOM   3014  HA  VAL A 199      45.880  35.920  52.640  1.00  0.00           H
ATOM   3015  CB  VAL A 199      45.160  33.990  53.240  1.00  0.00           C
ATOM   3016  HB  VAL A 199      45.260  33.320  54.120  1.00  0.00           H
ATOM   3017  CG1 VAL A 199      43.700  34.420  53.170  1.00  0.00           C
ATOM   3018 1HG1 VAL A 199      43.070  33.590  52.800  1.00  0.00           H
ATOM   3019 2HG1 VAL A 199      43.580  35.260  52.460  1.00  0.00           H
ATOM   3020 3HG1 VAL A 199      43.250  34.680  54.160  1.00  0.00           H
ATOM   3021  CG2 VAL A 199      45.630  33.310  51.910  1.00  0.00           C
ATOM   3022 1HG2 VAL A 199      46.710  33.120  52.090  1.00  0.00           H
ATOM   3023 2HG2 VAL A 199      45.430  34.110  51.160  1.00  0.00           H
ATOM   3024 3HG2 VAL A 199      45.010  32.420  51.700  1.00  0.00           H
ATOM   3025  C   VAL A 199      45.780  35.900  54.810  1.00  0.00           C
ATOM   3026  O   VAL A 199      46.180  35.350  55.860  1.00  0.00           O
ATOM   3027  N   GLN A 200      45.170  37.170  54.760  1.00  0.00           N
ATOM   3028  HN  GLN A 200      44.860  37.520  53.880  1.00  0.00           H
ATOM   3029  CA  GLN A 200      45.090  38.060  55.950  1.00  0.00           C
ATOM   3030  HA  GLN A 200      45.990  37.840  56.490  1.00  0.00           H
ATOM   3031  CB  GLN A 200      45.030  39.610  55.490  1.00  0.00           C
ATOM   3032  HB1 GLN A 200      44.590  40.260  56.270  1.00  0.00           H
ATOM   3033  HB2 GLN A 200      44.450  39.590  54.540  1.00  0.00           H
ATOM   3034  CG  GLN A 200      46.450  40.190  55.240  1.00  0.00           C
ATOM   3035  HG1 GLN A 200      46.330  41.210  54.830  1.00  0.00           H
ATOM   3036  HG2 GLN A 200      46.920  39.610  54.410  1.00  0.00           H
ATOM   3037  CD  GLN A 200      47.350  40.040  56.470  1.00  0.00           C
ATOM   3038  OE1 GLN A 200      46.940  40.140  57.610  1.00  0.00           O
ATOM   3039  NE2 GLN A 200      48.640  39.640  56.280  1.00  0.00           N
ATOM   3040 1HE2 GLN A 200      49.170  39.420  57.100  1.00  0.00           H
ATOM   3041 2HE2 GLN A 200      49.020  39.700  55.350  1.00  0.00           H
ATOM   3042  C   GLN A 200      43.850  37.720  56.750  1.00  0.00           C
ATOM   3043  O   GLN A 200      42.770  38.310  56.560  1.00  0.00           O
ATOM   3044  N   THR A 201      43.960  36.660  57.620  1.00  0.00           N
ATOM   3045  HN  THR A 201      44.860  36.310  57.860  1.00  0.00           H
ATOM   3046  CA  THR A 201      42.890  35.940  58.160  1.00  0.00           C
ATOM   3047  HA  THR A 201      42.400  35.530  57.280  1.00  0.00           H
ATOM   3048  CB  THR A 201      43.310  34.700  58.910  1.00  0.00           C
ATOM   3049  HB  THR A 201      43.410  34.960  59.990  1.00  0.00           H
ATOM   3050  OG1 THR A 201      44.570  34.240  58.480  1.00  0.00           O
ATOM   3051  HG1 THR A 201      45.220  34.410  59.170  1.00  0.00           H
ATOM   3052  CG2 THR A 201      42.290  33.550  58.890  1.00  0.00           C
ATOM   3053 1HG2 THR A 201      41.260  33.920  58.720  1.00  0.00           H
ATOM   3054 2HG2 THR A 201      42.350  32.960  59.830  1.00  0.00           H
ATOM   3055 3HG2 THR A 201      42.520  32.860  58.050  1.00  0.00           H
ATOM   3056  C   THR A 201      41.830  36.590  59.030  1.00  0.00           C
ATOM   3057  O   THR A 201      40.650  36.330  58.970  1.00  0.00           O
ATOM   3058  N   VAL A 202      42.150  37.600  59.910  1.00  0.00           N
ATOM   3059  HN  VAL A 202      43.080  37.900  60.070  1.00  0.00           H
ATOM   3060  CA  VAL A 202      41.180  38.430  60.690  1.00  0.00           C
ATOM   3061  HA  VAL A 202      40.400  37.730  60.940  1.00  0.00           H
ATOM   3062  CB  VAL A 202      41.710  39.200  61.820  1.00  0.00           C
ATOM   3063  HB  VAL A 202      40.850  39.690  62.340  1.00  0.00           H
ATOM   3064  CG1 VAL A 202      42.220  38.090  62.820  1.00  0.00           C
ATOM   3065 1HG1 VAL A 202      41.470  37.280  62.900  1.00  0.00           H
ATOM   3066 2HG1 VAL A 202      42.390  38.610  63.790  1.00  0.00           H
ATOM   3067 3HG1 VAL A 202      43.180  37.660  62.490  1.00  0.00           H
ATOM   3068  CG2 VAL A 202      42.800  40.210  61.480  1.00  0.00           C
ATOM   3069 1HG2 VAL A 202      43.750  39.780  61.080  1.00  0.00           H
ATOM   3070 2HG2 VAL A 202      43.130  40.990  62.200  1.00  0.00           H
ATOM   3071 3HG2 VAL A 202      42.420  40.810  60.620  1.00  0.00           H
ATOM   3072  C   VAL A 202      40.400  39.300  59.710  1.00  0.00           C
ATOM   3073  O   VAL A 202      39.240  39.620  59.890  1.00  0.00           O
ATOM   3074  N   ASN A 203      41.010  39.700  58.530  1.00  0.00           N
ATOM   3075  HN  ASN A 203      41.890  39.330  58.250  1.00  0.00           H
ATOM   3076  CA  ASN A 203      40.230  40.370  57.450  1.00  0.00           C
ATOM   3077  HA  ASN A 203      39.730  41.260  57.800  1.00  0.00           H
ATOM   3078  CB  ASN A 203      41.190  40.840  56.290  1.00  0.00           C
ATOM   3079  HB1 ASN A 203      40.510  41.380  55.600  1.00  0.00           H
ATOM   3080  HB2 ASN A 203      41.700  39.980  55.800  1.00  0.00           H
ATOM   3081  CG  ASN A 203      42.230  41.880  56.740  1.00  0.00           C
ATOM   3082  OD1 ASN A 203      42.490  42.110  57.880  1.00  0.00           O
ATOM   3083  ND2 ASN A 203      42.860  42.500  55.730  1.00  0.00           N
ATOM   3084 1HD2 ASN A 203      43.420  43.290  55.960  1.00  0.00           H
ATOM   3085 2HD2 ASN A 203      42.810  42.080  54.830  1.00  0.00           H
ATOM   3086  C   ASN A 203      39.200  39.440  56.830  1.00  0.00           C
ATOM   3087  O   ASN A 203      38.070  39.820  56.620  1.00  0.00           O
ATOM   3088  N   VAL A 204      39.570  38.130  56.530  1.00  0.00           N
ATOM   3089  HN  VAL A 204      40.520  37.850  56.650  1.00  0.00           H
ATOM   3090  CA  VAL A 204      38.590  37.110  56.110  1.00  0.00           C
ATOM   3091  HA  VAL A 204      38.200  37.500  55.180  1.00  0.00           H
ATOM   3092  CB  VAL A 204      39.230  35.710  55.950  1.00  0.00           C
ATOM   3093  HB  VAL A 204      39.740  35.480  56.910  1.00  0.00           H
ATOM   3094  CG1 VAL A 204      38.210  34.590  55.750  1.00  0.00           C
ATOM   3095 1HG1 VAL A 204      38.680  33.680  55.320  1.00  0.00           H
ATOM   3096 2HG1 VAL A 204      37.440  34.890  55.010  1.00  0.00           H
ATOM   3097 3HG1 VAL A 204      37.780  34.210  56.710  1.00  0.00           H
ATOM   3098  CG2 VAL A 204      40.380  35.710  54.910  1.00  0.00           C
ATOM   3099 1HG2 VAL A 204      41.050  36.600  54.950  1.00  0.00           H
ATOM   3100 2HG2 VAL A 204      39.980  35.580  53.880  1.00  0.00           H
ATOM   3101 3HG2 VAL A 204      41.060  34.860  55.120  1.00  0.00           H
ATOM   3102  C   VAL A 204      37.480  37.050  57.200  1.00  0.00           C
ATOM   3103  O   VAL A 204      36.280  37.030  56.860  1.00  0.00           O
ATOM   3104  N   ILE A 205      37.770  37.020  58.540  1.00  0.00           N
ATOM   3105  HN  ILE A 205      38.720  36.920  58.810  1.00  0.00           H
ATOM   3106  CA  ILE A 205      36.780  36.920  59.630  1.00  0.00           C
ATOM   3107  HA  ILE A 205      36.120  36.090  59.440  1.00  0.00           H
ATOM   3108  CB  ILE A 205      37.460  36.890  61.030  1.00  0.00           C
ATOM   3109  HB  ILE A 205      38.240  37.680  60.990  1.00  0.00           H
ATOM   3110  CG2 ILE A 205      36.590  37.140  62.210  1.00  0.00           C
ATOM   3111 1HG2 ILE A 205      37.150  36.810  63.110  1.00  0.00           H
ATOM   3112 2HG2 ILE A 205      35.610  36.620  62.200  1.00  0.00           H
ATOM   3113 3HG2 ILE A 205      36.340  38.180  62.520  1.00  0.00           H
ATOM   3114  CG1 ILE A 205      38.250  35.500  61.230  1.00  0.00           C
ATOM   3115 1HG1 ILE A 205      38.800  35.430  62.200  1.00  0.00           H
ATOM   3116 2HG1 ILE A 205      39.020  35.360  60.440  1.00  0.00           H
ATOM   3117  CD  ILE A 205      37.340  34.300  61.130  1.00  0.00           C
ATOM   3118  HD1 ILE A 205      36.860  34.140  60.150  1.00  0.00           H
ATOM   3119  HD2 ILE A 205      36.420  34.460  61.730  1.00  0.00           H
ATOM   3120  HD3 ILE A 205      37.860  33.400  61.510  1.00  0.00           H
ATOM   3121  C   ILE A 205      35.780  38.100  59.540  1.00  0.00           C
ATOM   3122  O   ILE A 205      34.560  37.940  59.560  1.00  0.00           O
ATOM   3123  N   ALA A 206      36.270  39.380  59.420  1.00  0.00           N
ATOM   3124  HN  ALA A 206      37.240  39.570  59.500  1.00  0.00           H
ATOM   3125  CA  ALA A 206      35.410  40.490  59.240  1.00  0.00           C
ATOM   3126  HA  ALA A 206      34.690  40.500  60.040  1.00  0.00           H
ATOM   3127  CB  ALA A 206      36.210  41.790  59.330  1.00  0.00           C
ATOM   3128  HB1 ALA A 206      35.600  42.720  59.400  1.00  0.00           H
ATOM   3129  HB2 ALA A 206      37.040  41.880  58.600  1.00  0.00           H
ATOM   3130  HB3 ALA A 206      36.770  41.710  60.290  1.00  0.00           H
ATOM   3131  C   ALA A 206      34.590  40.440  57.910  1.00  0.00           C
ATOM   3132  O   ALA A 206      33.470  40.920  57.780  1.00  0.00           O
ATOM   3133  N   TRP A 207      35.120  39.810  56.850  1.00  0.00           N
ATOM   3134  HN  TRP A 207      35.930  39.240  56.920  1.00  0.00           H
ATOM   3135  CA  TRP A 207      34.410  39.590  55.620  1.00  0.00           C
ATOM   3136  HA  TRP A 207      33.920  40.490  55.280  1.00  0.00           H
ATOM   3137  CB  TRP A 207      35.480  39.300  54.530  1.00  0.00           C
ATOM   3138  HB1 TRP A 207      36.310  38.680  54.930  1.00  0.00           H
ATOM   3139  HB2 TRP A 207      35.970  40.300  54.450  1.00  0.00           H
ATOM   3140  CG  TRP A 207      35.150  38.700  53.190  1.00  0.00           C
ATOM   3141  CD1 TRP A 207      34.870  39.490  52.090  1.00  0.00           C
ATOM   3142  HD1 TRP A 207      34.930  40.560  52.200  1.00  0.00           H
ATOM   3143  NE1 TRP A 207      34.550  38.710  51.020  1.00  0.00           N
ATOM   3144  HE1 TRP A 207      34.580  38.920  50.070  1.00  0.00           H
ATOM   3145  CE2 TRP A 207      34.480  37.310  51.440  1.00  0.00           C
ATOM   3146  CD2 TRP A 207      34.940  37.290  52.790  1.00  0.00           C
ATOM   3147  CE3 TRP A 207      35.150  36.100  53.340  1.00  0.00           C
ATOM   3148  HE3 TRP A 207      35.630  36.070  54.310  1.00  0.00           H
ATOM   3149  CZ3 TRP A 207      34.900  34.950  52.610  1.00  0.00           C
ATOM   3150  HZ3 TRP A 207      35.030  33.950  52.990  1.00  0.00           H
ATOM   3151  CZ2 TRP A 207      34.150  36.190  50.760  1.00  0.00           C
ATOM   3152  HZ2 TRP A 207      33.660  36.270  49.800  1.00  0.00           H
ATOM   3153  CH2 TRP A 207      34.400  34.970  51.330  1.00  0.00           C
ATOM   3154  HH2 TRP A 207      34.190  34.080  50.750  1.00  0.00           H
ATOM   3155  C   TRP A 207      33.300  38.610  55.650  1.00  0.00           C
ATOM   3156  O   TRP A 207      32.200  38.810  55.180  1.00  0.00           O
ATOM   3157  N   LEU A 208      33.520  37.530  56.470  1.00  0.00           N
ATOM   3158  HN  LEU A 208      34.450  37.340  56.780  1.00  0.00           H
ATOM   3159  CA  LEU A 208      32.520  36.570  56.840  1.00  0.00           C
ATOM   3160  HA  LEU A 208      32.020  36.150  55.990  1.00  0.00           H
ATOM   3161  CB  LEU A 208      33.120  35.340  57.640  1.00  0.00           C
ATOM   3162  HB1 LEU A 208      32.330  34.740  58.130  1.00  0.00           H
ATOM   3163  HB2 LEU A 208      33.680  35.810  58.480  1.00  0.00           H
ATOM   3164  CG  LEU A 208      34.050  34.460  56.780  1.00  0.00           C
ATOM   3165  HG  LEU A 208      34.760  35.080  56.190  1.00  0.00           H
ATOM   3166  CD1 LEU A 208      34.980  33.590  57.590  1.00  0.00           C
ATOM   3167 1HD1 LEU A 208      35.650  34.150  58.280  1.00  0.00           H
ATOM   3168 2HD1 LEU A 208      35.640  32.980  56.940  1.00  0.00           H
ATOM   3169 3HD1 LEU A 208      34.380  32.980  58.290  1.00  0.00           H
ATOM   3170  CD2 LEU A 208      33.160  33.690  55.800  1.00  0.00           C
ATOM   3171 1HD2 LEU A 208      33.650  32.810  55.340  1.00  0.00           H
ATOM   3172 2HD2 LEU A 208      32.800  34.420  55.040  1.00  0.00           H
ATOM   3173 3HD2 LEU A 208      32.310  33.410  56.450  1.00  0.00           H
ATOM   3174  C   LEU A 208      31.370  37.160  57.640  1.00  0.00           C
ATOM   3175  O   LEU A 208      30.200  36.840  57.470  1.00  0.00           O
ATOM   3176  N   TYR A 209      31.730  38.040  58.570  1.00  0.00           N
ATOM   3177  HN  TYR A 209      32.670  38.340  58.720  1.00  0.00           H
ATOM   3178  CA  TYR A 209      30.770  38.850  59.220  1.00  0.00           C
ATOM   3179  HA  TYR A 209      29.980  38.310  59.710  1.00  0.00           H
ATOM   3180  CB  TYR A 209      31.510  39.670  60.290  1.00  0.00           C
ATOM   3181  HB1 TYR A 209      31.100  40.640  60.670  1.00  0.00           H
ATOM   3182  HB2 TYR A 209      32.490  40.020  59.890  1.00  0.00           H
ATOM   3183  CG  TYR A 209      31.840  38.840  61.460  1.00  0.00           C
ATOM   3184  CD1 TYR A 209      30.970  37.940  62.130  1.00  0.00           C
ATOM   3185  HD1 TYR A 209      29.980  37.660  61.830  1.00  0.00           H
ATOM   3186  CE1 TYR A 209      31.370  37.240  63.230  1.00  0.00           C
ATOM   3187  HE1 TYR A 209      30.640  36.680  63.800  1.00  0.00           H
ATOM   3188  CZ  TYR A 209      32.620  37.460  63.810  1.00  0.00           C
ATOM   3189  OH  TYR A 209      32.810  36.910  65.110  1.00  0.00           O
ATOM   3190  HH  TYR A 209      32.000  36.510  65.450  1.00  0.00           H
ATOM   3191  CD2 TYR A 209      33.070  39.110  62.070  1.00  0.00           C
ATOM   3192  HD2 TYR A 209      33.660  39.950  61.720  1.00  0.00           H
ATOM   3193  CE2 TYR A 209      33.420  38.500  63.260  1.00  0.00           C
ATOM   3194  HE2 TYR A 209      34.410  38.590  63.690  1.00  0.00           H
ATOM   3195  C   TYR A 209      29.970  39.900  58.390  1.00  0.00           C
ATOM   3196  O   TYR A 209      28.760  40.100  58.500  1.00  0.00           O
ATOM   3197  N   ALA A 210      30.630  40.580  57.410  1.00  0.00           N
ATOM   3198  HN  ALA A 210      31.600  40.520  57.180  1.00  0.00           H
ATOM   3199  CA  ALA A 210      29.810  41.400  56.520  1.00  0.00           C
ATOM   3200  HA  ALA A 210      29.210  42.150  57.000  1.00  0.00           H
ATOM   3201  CB  ALA A 210      30.850  41.990  55.480  1.00  0.00           C
ATOM   3202  HB1 ALA A 210      30.510  42.780  54.770  1.00  0.00           H
ATOM   3203  HB2 ALA A 210      31.200  41.140  54.850  1.00  0.00           H
ATOM   3204  HB3 ALA A 210      31.730  42.360  56.050  1.00  0.00           H
ATOM   3205  C   ALA A 210      28.850  40.630  55.680  1.00  0.00           C
ATOM   3206  O   ALA A 210      27.840  41.100  55.190  1.00  0.00           O
ATOM   3207  N   ALA A 211      29.280  39.340  55.360  1.00  0.00           N
ATOM   3208  HN  ALA A 211      30.220  39.090  55.580  1.00  0.00           H
ATOM   3209  CA  ALA A 211      28.430  38.320  54.710  1.00  0.00           C
ATOM   3210  HA  ALA A 211      28.040  38.710  53.790  1.00  0.00           H
ATOM   3211  CB  ALA A 211      29.120  36.970  54.530  1.00  0.00           C
ATOM   3212  HB1 ALA A 211      28.900  36.200  55.310  1.00  0.00           H
ATOM   3213  HB2 ALA A 211      30.230  36.990  54.400  1.00  0.00           H
ATOM   3214  HB3 ALA A 211      28.730  36.520  53.590  1.00  0.00           H
ATOM   3215  C   ALA A 211      27.100  37.940  55.480  1.00  0.00           C
ATOM   3216  O   ALA A 211      25.970  37.790  54.920  1.00  0.00           O
ATOM   3217  N   ILE A 212      27.170  37.870  56.820  1.00  0.00           N
ATOM   3218  HN  ILE A 212      28.100  37.850  57.160  1.00  0.00           H
ATOM   3219  CA  ILE A 212      26.090  37.460  57.720  1.00  0.00           C
ATOM   3220  HA  ILE A 212      25.690  36.540  57.330  1.00  0.00           H
ATOM   3221  CB  ILE A 212      26.550  37.150  59.140  1.00  0.00           C
ATOM   3222  HB  ILE A 212      27.290  37.880  59.530  1.00  0.00           H
ATOM   3223  CG2 ILE A 212      25.350  37.020  60.080  1.00  0.00           C
ATOM   3224 1HG2 ILE A 212      24.740  37.930  60.220  1.00  0.00           H
ATOM   3225 2HG2 ILE A 212      25.660  36.700  61.100  1.00  0.00           H
ATOM   3226 3HG2 ILE A 212      24.760  36.190  59.640  1.00  0.00           H
ATOM   3227  CG1 ILE A 212      27.330  35.790  59.140  1.00  0.00           C
ATOM   3228 1HG1 ILE A 212      28.160  36.040  58.440  1.00  0.00           H
ATOM   3229 2HG1 ILE A 212      26.800  34.890  58.760  1.00  0.00           H
ATOM   3230  CD  ILE A 212      27.960  35.470  60.460  1.00  0.00           C
ATOM   3231  HD1 ILE A 212      28.890  34.860  60.370  1.00  0.00           H
ATOM   3232  HD2 ILE A 212      27.180  34.940  61.050  1.00  0.00           H
ATOM   3233  HD3 ILE A 212      28.300  36.350  61.030  1.00  0.00           H
ATOM   3234  C   ILE A 212      24.870  38.380  57.610  1.00  0.00           C
ATOM   3235  O   ILE A 212      23.680  38.090  57.680  1.00  0.00           O
ATOM   3236  N   LEU A 213      25.230  39.650  57.500  1.00  0.00           N
ATOM   3237  HN  LEU A 213      26.190  39.840  57.700  1.00  0.00           H
ATOM   3238  CA  LEU A 213      24.300  40.740  57.510  1.00  0.00           C
ATOM   3239  HA  LEU A 213      23.320  40.390  57.810  1.00  0.00           H
ATOM   3240  CB  LEU A 213      24.850  41.920  58.450  1.00  0.00           C
ATOM   3241  HB1 LEU A 213      24.120  42.750  58.410  1.00  0.00           H
ATOM   3242  HB2 LEU A 213      25.710  42.390  57.940  1.00  0.00           H
ATOM   3243  CG  LEU A 213      25.240  41.580  59.870  1.00  0.00           C
ATOM   3244  HG  LEU A 213      26.080  40.850  59.940  1.00  0.00           H
ATOM   3245  CD1 LEU A 213      25.740  42.820  60.630  1.00  0.00           C
ATOM   3246 1HD1 LEU A 213      26.560  43.310  60.060  1.00  0.00           H
ATOM   3247 2HD1 LEU A 213      26.110  42.650  61.670  1.00  0.00           H
ATOM   3248 3HD1 LEU A 213      24.970  43.610  60.740  1.00  0.00           H
ATOM   3249  CD2 LEU A 213      24.000  40.920  60.500  1.00  0.00           C
ATOM   3250 1HD2 LEU A 213      23.120  41.540  60.210  1.00  0.00           H
ATOM   3251 2HD2 LEU A 213      23.910  41.080  61.600  1.00  0.00           H
ATOM   3252 3HD2 LEU A 213      23.920  39.820  60.380  1.00  0.00           H
ATOM   3253  C   LEU A 213      24.040  41.330  56.160  1.00  0.00           C
ATOM   3254  O   LEU A 213      23.270  42.280  56.040  1.00  0.00           O
ATOM   3255  N   ASN A 214      24.550  40.600  55.180  1.00  0.00           N
ATOM   3256  HN  ASN A 214      25.100  39.790  55.380  1.00  0.00           H
ATOM   3257  CA  ASN A 214      24.000  40.660  53.840  1.00  0.00           C
ATOM   3258  HA  ASN A 214      23.430  41.580  53.780  1.00  0.00           H
ATOM   3259  CB  ASN A 214      25.200  40.530  52.860  1.00  0.00           C
ATOM   3260  HB1 ASN A 214      24.990  39.920  51.960  1.00  0.00           H
ATOM   3261  HB2 ASN A 214      26.030  40.000  53.380  1.00  0.00           H
ATOM   3262  CG  ASN A 214      25.570  41.910  52.370  1.00  0.00           C
ATOM   3263  OD1 ASN A 214      25.190  42.410  51.270  1.00  0.00           O
ATOM   3264  ND2 ASN A 214      26.440  42.630  53.130  1.00  0.00           N
ATOM   3265 1HD2 ASN A 214      26.920  43.370  52.660  1.00  0.00           H
ATOM   3266 2HD2 ASN A 214      26.870  42.200  53.920  1.00  0.00           H
ATOM   3267  C   ASN A 214      23.030  39.510  53.520  1.00  0.00           C
ATOM   3268  O   ASN A 214      22.550  39.380  52.420  1.00  0.00           O
ATOM   3269  N   ASN A 215      22.780  38.670  54.540  1.00  0.00           N
ATOM   3270  HN  ASN A 215      23.250  38.770  55.420  1.00  0.00           H
ATOM   3271  CA  ASN A 215      21.890  37.480  54.470  1.00  0.00           C
ATOM   3272  HA  ASN A 215      21.740  37.200  55.510  1.00  0.00           H
ATOM   3273  CB  ASN A 215      20.470  37.800  53.880  1.00  0.00           C
ATOM   3274  HB1 ASN A 215      19.720  36.990  53.910  1.00  0.00           H
ATOM   3275  HB2 ASN A 215      20.490  38.090  52.810  1.00  0.00           H
ATOM   3276  CG  ASN A 215      19.940  38.980  54.590  1.00  0.00           C
ATOM   3277  OD1 ASN A 215      19.700  40.060  54.020  1.00  0.00           O
ATOM   3278  ND2 ASN A 215      19.770  38.840  55.950  1.00  0.00           N
ATOM   3279 1HD2 ASN A 215      20.350  38.100  56.290  1.00  0.00           H
ATOM   3280 2HD2 ASN A 215      19.450  39.620  56.480  1.00  0.00           H
ATOM   3281  C   ASN A 215      22.510  36.210  53.820  1.00  0.00           C
ATOM   3282  O   ASN A 215      21.900  35.460  53.040  1.00  0.00           O
ATOM   3283  N   CYS A 216      23.850  35.970  54.090  1.00  0.00           N
ATOM   3284  HN  CYS A 216      24.440  36.670  54.490  1.00  0.00           H
ATOM   3285  CA  CYS A 216      24.550  34.680  53.840  1.00  0.00           C
ATOM   3286  HA  CYS A 216      23.780  34.010  53.480  1.00  0.00           H
ATOM   3287  CB  CYS A 216      25.570  34.900  52.690  1.00  0.00           C
ATOM   3288  HB1 CYS A 216      26.320  35.630  53.060  1.00  0.00           H
ATOM   3289  HB2 CYS A 216      25.000  35.350  51.840  1.00  0.00           H
ATOM   3290  SG  CYS A 216      26.310  33.430  51.900  1.00  0.00           S
ATOM   3291  HG1 CYS A 216      25.880  33.710  50.680  1.00  0.00           H
ATOM   3292  C   CYS A 216      25.180  34.170  55.080  1.00  0.00           C
ATOM   3293  O   CYS A 216      25.780  34.880  55.880  1.00  0.00           O
ATOM   3294  N   ALA A 217      24.980  32.810  55.330  1.00  0.00           N
ATOM   3295  HN  ALA A 217      24.580  32.150  54.700  1.00  0.00           H
ATOM   3296  CA  ALA A 217      25.380  32.380  56.630  1.00  0.00           C
ATOM   3297  HA  ALA A 217      26.270  32.940  56.890  1.00  0.00           H
ATOM   3298  CB  ALA A 217      24.400  32.640  57.760  1.00  0.00           C
ATOM   3299  HB1 ALA A 217      24.080  33.700  57.700  1.00  0.00           H
ATOM   3300  HB2 ALA A 217      24.970  32.580  58.710  1.00  0.00           H
ATOM   3301  HB3 ALA A 217      23.570  31.890  57.760  1.00  0.00           H
ATOM   3302  C   ALA A 217      25.730  30.900  56.640  1.00  0.00           C
ATOM   3303  O   ALA A 217      25.910  30.330  57.690  1.00  0.00           O
ATOM   3304  N   TRP A 218      25.880  30.230  55.470  1.00  0.00           N
ATOM   3305  HN  TRP A 218      25.720  30.670  54.590  1.00  0.00           H
ATOM   3306  CA  TRP A 218      25.900  28.760  55.350  1.00  0.00           C
ATOM   3307  HA  TRP A 218      25.140  28.340  55.980  1.00  0.00           H
ATOM   3308  CB  TRP A 218      25.670  28.210  53.900  1.00  0.00           C
ATOM   3309  HB1 TRP A 218      24.600  28.350  53.650  1.00  0.00           H
ATOM   3310  HB2 TRP A 218      25.760  27.100  53.900  1.00  0.00           H
ATOM   3311  CG  TRP A 218      26.530  28.760  52.800  1.00  0.00           C
ATOM   3312  CD1 TRP A 218      26.220  29.840  51.960  1.00  0.00           C
ATOM   3313  HD1 TRP A 218      25.310  30.390  51.780  1.00  0.00           H
ATOM   3314  NE1 TRP A 218      27.320  30.210  51.150  1.00  0.00           N
ATOM   3315  HE1 TRP A 218      27.450  30.860  50.420  1.00  0.00           H
ATOM   3316  CE2 TRP A 218      28.300  29.260  51.270  1.00  0.00           C
ATOM   3317  CD2 TRP A 218      27.860  28.390  52.330  1.00  0.00           C
ATOM   3318  CE3 TRP A 218      28.690  27.430  52.690  1.00  0.00           C
ATOM   3319  HE3 TRP A 218      28.570  26.720  53.490  1.00  0.00           H
ATOM   3320  CZ3 TRP A 218      29.990  27.340  52.070  1.00  0.00           C
ATOM   3321  HZ3 TRP A 218      30.670  26.540  52.330  1.00  0.00           H
ATOM   3322  CZ2 TRP A 218      29.480  29.070  50.560  1.00  0.00           C
ATOM   3323  HZ2 TRP A 218      29.730  29.690  49.720  1.00  0.00           H
ATOM   3324  CH2 TRP A 218      30.340  28.050  50.970  1.00  0.00           C
ATOM   3325  HH2 TRP A 218      31.380  28.030  50.680  1.00  0.00           H
ATOM   3326  C   TRP A 218      27.200  28.150  55.890  1.00  0.00           C
ATOM   3327  O   TRP A 218      27.300  26.990  56.210  1.00  0.00           O
ATOM   3328  N   PHE A 219      28.230  28.990  55.940  1.00  0.00           N
ATOM   3329  HN  PHE A 219      28.030  29.930  55.680  1.00  0.00           H
ATOM   3330  CA  PHE A 219      29.560  28.720  56.480  1.00  0.00           C
ATOM   3331  HA  PHE A 219      29.930  27.760  56.160  1.00  0.00           H
ATOM   3332  CB  PHE A 219      30.540  29.730  55.700  1.00  0.00           C
ATOM   3333  HB1 PHE A 219      30.660  29.510  54.620  1.00  0.00           H
ATOM   3334  HB2 PHE A 219      31.480  29.710  56.300  1.00  0.00           H
ATOM   3335  CG  PHE A 219      30.130  31.190  55.810  1.00  0.00           C
ATOM   3336  CD1 PHE A 219      29.340  31.830  54.800  1.00  0.00           C
ATOM   3337  HD1 PHE A 219      29.210  31.340  53.840  1.00  0.00           H
ATOM   3338  CE1 PHE A 219      28.780  33.050  54.930  1.00  0.00           C
ATOM   3339  HE1 PHE A 219      28.200  33.400  54.090  1.00  0.00           H
ATOM   3340  CZ  PHE A 219      28.780  33.670  56.190  1.00  0.00           C
ATOM   3341  HZ  PHE A 219      28.310  34.630  56.350  1.00  0.00           H
ATOM   3342  CD2 PHE A 219      30.380  31.930  56.930  1.00  0.00           C
ATOM   3343  HD2 PHE A 219      30.970  31.630  57.780  1.00  0.00           H
ATOM   3344  CE2 PHE A 219      29.690  33.200  57.150  1.00  0.00           C
ATOM   3345  HE2 PHE A 219      29.900  33.800  58.030  1.00  0.00           H
ATOM   3346  C   PHE A 219      29.610  28.640  57.970  1.00  0.00           C
ATOM   3347  O   PHE A 219      30.550  28.090  58.570  1.00  0.00           O
ATOM   3348  N   VAL A 220      28.660  29.310  58.750  1.00  0.00           N
ATOM   3349  HN  VAL A 220      27.900  29.770  58.300  1.00  0.00           H
ATOM   3350  CA  VAL A 220      28.790  29.400  60.230  1.00  0.00           C
ATOM   3351  HA  VAL A 220      29.830  29.620  60.440  1.00  0.00           H
ATOM   3352  CB  VAL A 220      27.730  30.360  60.840  1.00  0.00           C
ATOM   3353  HB  VAL A 220      26.730  29.900  60.740  1.00  0.00           H
ATOM   3354  CG1 VAL A 220      28.040  30.570  62.360  1.00  0.00           C
ATOM   3355 1HG1 VAL A 220      29.090  30.840  62.590  1.00  0.00           H
ATOM   3356 2HG1 VAL A 220      27.640  29.730  62.970  1.00  0.00           H
ATOM   3357 3HG1 VAL A 220      27.500  31.420  62.830  1.00  0.00           H
ATOM   3358  CG2 VAL A 220      27.820  31.780  60.190  1.00  0.00           C
ATOM   3359 1HG2 VAL A 220      27.670  31.690  59.090  1.00  0.00           H
ATOM   3360 2HG2 VAL A 220      28.790  32.260  60.470  1.00  0.00           H
ATOM   3361 3HG2 VAL A 220      27.010  32.440  60.550  1.00  0.00           H
ATOM   3362  C   VAL A 220      28.660  28.020  60.870  1.00  0.00           C
ATOM   3363  O   VAL A 220      27.630  27.360  60.790  1.00  0.00           O
ATOM   3364  N   GLN A 221      29.730  27.470  61.490  1.00  0.00           N
ATOM   3365  HN  GLN A 221      30.560  28.020  61.540  1.00  0.00           H
ATOM   3366  CA  GLN A 221      29.690  26.050  61.920  1.00  0.00           C
ATOM   3367  HA  GLN A 221      29.030  25.460  61.290  1.00  0.00           H
ATOM   3368  CB  GLN A 221      31.080  25.360  61.780  1.00  0.00           C
ATOM   3369  HB1 GLN A 221      31.150  24.430  62.380  1.00  0.00           H
ATOM   3370  HB2 GLN A 221      31.790  26.100  62.210  1.00  0.00           H
ATOM   3371  CG  GLN A 221      31.630  25.300  60.360  1.00  0.00           C
ATOM   3372  HG1 GLN A 221      32.520  24.640  60.450  1.00  0.00           H
ATOM   3373  HG2 GLN A 221      31.960  26.260  59.920  1.00  0.00           H
ATOM   3374  CD  GLN A 221      30.680  24.650  59.420  1.00  0.00           C
ATOM   3375  OE1 GLN A 221      30.550  23.420  59.490  1.00  0.00           O
ATOM   3376  NE2 GLN A 221      29.920  25.360  58.560  1.00  0.00           N
ATOM   3377 1HE2 GLN A 221      30.110  26.340  58.510  1.00  0.00           H
ATOM   3378 2HE2 GLN A 221      29.300  24.840  57.960  1.00  0.00           H
ATOM   3379  C   GLN A 221      29.450  25.970  63.420  1.00  0.00           C
ATOM   3380  O   GLN A 221      29.450  26.960  64.070  1.00  0.00           O
ATOM   3381  N   ASN A 222      29.090  24.740  63.990  1.00  0.00           N
ATOM   3382  HN  ASN A 222      29.150  23.910  63.440  1.00  0.00           H
ATOM   3383  CA  ASN A 222      28.850  24.580  65.390  1.00  0.00           C
ATOM   3384  HA  ASN A 222      28.440  25.460  65.850  1.00  0.00           H
ATOM   3385  CB  ASN A 222      28.040  23.260  65.730  1.00  0.00           C
ATOM   3386  HB1 ASN A 222      27.840  23.270  66.820  1.00  0.00           H
ATOM   3387  HB2 ASN A 222      28.580  22.330  65.440  1.00  0.00           H
ATOM   3388  CG  ASN A 222      26.790  23.350  64.890  1.00  0.00           C
ATOM   3389  OD1 ASN A 222      26.690  22.670  63.840  1.00  0.00           O
ATOM   3390  ND2 ASN A 222      25.840  24.200  65.230  1.00  0.00           N
ATOM   3391 1HD2 ASN A 222      25.840  24.680  66.100  1.00  0.00           H
ATOM   3392 2HD2 ASN A 222      24.940  24.060  64.810  1.00  0.00           H
ATOM   3393  C   ASN A 222      30.150  24.240  66.220  1.00  0.00           C
ATOM   3394  O   ASN A 222      30.290  24.710  67.340  1.00  0.00           O
ATOM   3395  N   ASP A 223      31.020  23.440  65.610  1.00  0.00           N
ATOM   3396  HN  ASP A 223      30.680  23.130  64.720  1.00  0.00           H
ATOM   3397  CA  ASP A 223      32.350  23.010  66.030  1.00  0.00           C
ATOM   3398  HA  ASP A 223      32.350  22.520  66.990  1.00  0.00           H
ATOM   3399  CB  ASP A 223      32.900  21.790  65.110  1.00  0.00           C
ATOM   3400  HB1 ASP A 223      32.860  22.120  64.050  1.00  0.00           H
ATOM   3401  HB2 ASP A 223      32.160  20.970  65.170  1.00  0.00           H
ATOM   3402  CG  ASP A 223      34.280  21.280  65.350  1.00  0.00           C
ATOM   3403  OD1 ASP A 223      34.900  20.700  64.440  1.00  0.00           O
ATOM   3404  OD2 ASP A 223      34.720  21.260  66.550  1.00  0.00           O
ATOM   3405  C   ASP A 223      33.300  24.200  66.180  1.00  0.00           C
ATOM   3406  O   ASP A 223      33.310  25.140  65.380  1.00  0.00           O
ATOM   3407  N   VAL A 224      34.100  24.330  67.240  1.00  0.00           N
ATOM   3408  HN  VAL A 224      34.140  23.490  67.770  1.00  0.00           H
ATOM   3409  CA  VAL A 224      34.900  25.450  67.580  1.00  0.00           C
ATOM   3410  HA  VAL A 224      34.660  26.270  66.920  1.00  0.00           H
ATOM   3411  CB  VAL A 224      34.710  25.870  69.040  1.00  0.00           C
ATOM   3412  HB  VAL A 224      35.500  26.620  69.260  1.00  0.00           H
ATOM   3413  CG1 VAL A 224      33.320  26.500  69.340  1.00  0.00           C
ATOM   3414 1HG1 VAL A 224      33.140  27.340  68.640  1.00  0.00           H
ATOM   3415 2HG1 VAL A 224      33.360  26.810  70.410  1.00  0.00           H
ATOM   3416 3HG1 VAL A 224      32.550  25.700  69.350  1.00  0.00           H
ATOM   3417  CG2 VAL A 224      34.900  24.700  69.990  1.00  0.00           C
ATOM   3418 1HG2 VAL A 224      35.970  24.410  70.080  1.00  0.00           H
ATOM   3419 2HG2 VAL A 224      34.310  23.780  69.840  1.00  0.00           H
ATOM   3420 3HG2 VAL A 224      34.630  24.950  71.040  1.00  0.00           H
ATOM   3421  C   VAL A 224      36.330  25.130  67.320  1.00  0.00           C
ATOM   3422  O   VAL A 224      36.750  23.980  67.460  1.00  0.00           O
ATOM   3423  N   CYS A 225      37.190  26.160  67.040  1.00  0.00           N
ATOM   3424  HN  CYS A 225      36.840  27.040  66.740  1.00  0.00           H
ATOM   3425  CA  CYS A 225      38.570  25.930  66.890  1.00  0.00           C
ATOM   3426  HA  CYS A 225      38.860  25.020  67.390  1.00  0.00           H
ATOM   3427  CB  CYS A 225      39.010  25.820  65.350  1.00  0.00           C
ATOM   3428  HB1 CYS A 225      38.760  26.760  64.800  1.00  0.00           H
ATOM   3429  HB2 CYS A 225      38.440  25.030  64.810  1.00  0.00           H
ATOM   3430  SG  CYS A 225      40.800  25.510  65.090  1.00  0.00           S
ATOM   3431  HG1 CYS A 225      41.090  26.640  65.730  1.00  0.00           H
ATOM   3432  C   CYS A 225      39.190  27.100  67.700  1.00  0.00           C
ATOM   3433  O   CYS A 225      38.780  28.220  67.560  1.00  0.00           O
ATOM   3434  N   SER A 226      40.210  26.790  68.570  1.00  0.00           N
ATOM   3435  HN  SER A 226      40.550  25.860  68.720  1.00  0.00           H
ATOM   3436  CA  SER A 226      41.020  27.760  69.340  1.00  0.00           C
ATOM   3437  HA  SER A 226      40.270  28.490  69.600  1.00  0.00           H
ATOM   3438  CB  SER A 226      41.660  27.290  70.730  1.00  0.00           C
ATOM   3439  HB1 SER A 226      42.460  26.540  70.590  1.00  0.00           H
ATOM   3440  HB2 SER A 226      40.770  26.810  71.200  1.00  0.00           H
ATOM   3441  OG  SER A 226      42.090  28.360  71.500  1.00  0.00           O
ATOM   3442  HG1 SER A 226      41.280  28.790  71.780  1.00  0.00           H
ATOM   3443  C   SER A 226      42.050  28.350  68.430  1.00  0.00           C
ATOM   3444  O   SER A 226      42.630  27.670  67.620  1.00  0.00           O
ATOM   3445  N   THR A 227      42.350  29.640  68.700  1.00  0.00           N
ATOM   3446  HN  THR A 227      41.850  30.160  69.380  1.00  0.00           H
ATOM   3447  CA  THR A 227      43.500  30.360  68.200  1.00  0.00           C
ATOM   3448  HA  THR A 227      43.490  30.180  67.140  1.00  0.00           H
ATOM   3449  CB  THR A 227      43.460  31.830  68.620  1.00  0.00           C
ATOM   3450  HB  THR A 227      44.320  32.410  68.220  1.00  0.00           H
ATOM   3451  OG1 THR A 227      43.320  32.100  70.070  1.00  0.00           O
ATOM   3452  HG1 THR A 227      44.030  32.670  70.370  1.00  0.00           H
ATOM   3453  CG2 THR A 227      42.260  32.410  67.850  1.00  0.00           C
ATOM   3454 1HG2 THR A 227      42.260  32.230  66.750  1.00  0.00           H
ATOM   3455 2HG2 THR A 227      42.120  33.480  68.080  1.00  0.00           H
ATOM   3456 3HG2 THR A 227      41.330  31.970  68.270  1.00  0.00           H
ATOM   3457  C   THR A 227      44.910  29.820  68.510  1.00  0.00           C
ATOM   3458  O   THR A 227      45.770  29.910  67.670  1.00  0.00           O
ATOM   3459  N   GLU A 228      45.150  29.220  69.650  1.00  0.00           N
ATOM   3460  HN  GLU A 228      44.340  29.110  70.230  1.00  0.00           H
ATOM   3461  CA  GLU A 228      46.300  28.420  70.000  1.00  0.00           C
ATOM   3462  HA  GLU A 228      47.160  29.030  69.780  1.00  0.00           H
ATOM   3463  CB  GLU A 228      46.240  27.990  71.530  1.00  0.00           C
ATOM   3464  HB1 GLU A 228      47.110  27.300  71.640  1.00  0.00           H
ATOM   3465  HB2 GLU A 228      45.320  27.410  71.740  1.00  0.00           H
ATOM   3466  CG  GLU A 228      46.330  29.150  72.520  1.00  0.00           C
ATOM   3467  HG1 GLU A 228      46.350  28.790  73.570  1.00  0.00           H
ATOM   3468  HG2 GLU A 228      45.460  29.830  72.410  1.00  0.00           H
ATOM   3469  CD  GLU A 228      47.460  30.030  72.190  1.00  0.00           C
ATOM   3470  OE1 GLU A 228      47.270  31.290  72.020  1.00  0.00           O
ATOM   3471  OE2 GLU A 228      48.710  29.660  72.300  1.00  0.00           O
ATOM   3472  C   GLU A 228      46.440  27.150  69.120  1.00  0.00           C
ATOM   3473  O   GLU A 228      47.560  26.810  68.690  1.00  0.00           O
ATOM   3474  N   ASP A 229      45.370  26.380  68.840  1.00  0.00           N
ATOM   3475  HN  ASP A 229      44.500  26.390  69.330  1.00  0.00           H
ATOM   3476  CA  ASP A 229      45.420  25.430  67.730  1.00  0.00           C
ATOM   3477  HA  ASP A 229      46.240  24.740  67.880  1.00  0.00           H
ATOM   3478  CB  ASP A 229      44.110  24.640  67.720  1.00  0.00           C
ATOM   3479  HB1 ASP A 229      44.120  23.950  66.840  1.00  0.00           H
ATOM   3480  HB2 ASP A 229      43.240  25.310  67.590  1.00  0.00           H
ATOM   3481  CG  ASP A 229      44.050  23.760  69.000  1.00  0.00           C
ATOM   3482  OD1 ASP A 229      42.980  23.440  69.500  1.00  0.00           O
ATOM   3483  OD2 ASP A 229      45.090  23.170  69.340  1.00  0.00           O
ATOM   3484  C   ASP A 229      45.680  26.030  66.360  1.00  0.00           C
ATOM   3485  O   ASP A 229      46.600  25.520  65.690  1.00  0.00           O
ATOM   3486  N   PHE A 230      44.930  27.010  65.990  1.00  0.00           N
ATOM   3487  HN  PHE A 230      44.170  27.250  66.590  1.00  0.00           H
ATOM   3488  CA  PHE A 230      44.990  27.690  64.710  1.00  0.00           C
ATOM   3489  HA  PHE A 230      44.800  26.930  63.970  1.00  0.00           H
ATOM   3490  CB  PHE A 230      43.970  28.770  64.470  1.00  0.00           C
ATOM   3491  HB1 PHE A 230      44.000  29.510  65.300  1.00  0.00           H
ATOM   3492  HB2 PHE A 230      42.940  28.380  64.570  1.00  0.00           H
ATOM   3493  CG  PHE A 230      44.060  29.450  63.130  1.00  0.00           C
ATOM   3494  CD1 PHE A 230      43.370  28.890  62.040  1.00  0.00           C
ATOM   3495  HD1 PHE A 230      42.850  27.950  62.080  1.00  0.00           H
ATOM   3496  CE1 PHE A 230      43.520  29.520  60.760  1.00  0.00           C
ATOM   3497  HE1 PHE A 230      43.160  28.980  59.890  1.00  0.00           H
ATOM   3498  CZ  PHE A 230      44.280  30.630  60.600  1.00  0.00           C
ATOM   3499  HZ  PHE A 230      44.560  31.000  59.620  1.00  0.00           H
ATOM   3500  CD2 PHE A 230      44.710  30.720  63.040  1.00  0.00           C
ATOM   3501  HD2 PHE A 230      45.110  31.170  63.940  1.00  0.00           H
ATOM   3502  CE2 PHE A 230      44.850  31.270  61.780  1.00  0.00           C
ATOM   3503  HE2 PHE A 230      45.250  32.240  61.540  1.00  0.00           H
ATOM   3504  C   PHE A 230      46.380  28.290  64.330  1.00  0.00           C
ATOM   3505  O   PHE A 230      46.920  28.000  63.280  1.00  0.00           O
ATOM   3506  N   ASN A 231      47.110  28.990  65.260  1.00  0.00           N
ATOM   3507  HN  ASN A 231      46.720  29.340  66.110  1.00  0.00           H
ATOM   3508  CA  ASN A 231      48.340  29.610  64.840  1.00  0.00           C
ATOM   3509  HA  ASN A 231      48.300  29.890  63.800  1.00  0.00           H
ATOM   3510  CB  ASN A 231      48.500  30.800  65.900  1.00  0.00           C
ATOM   3511  HB1 ASN A 231      49.490  31.310  65.840  1.00  0.00           H
ATOM   3512  HB2 ASN A 231      48.460  30.410  66.930  1.00  0.00           H
ATOM   3513  CG  ASN A 231      47.560  31.980  65.630  1.00  0.00           C
ATOM   3514  OD1 ASN A 231      47.260  32.400  64.500  1.00  0.00           O
ATOM   3515  ND2 ASN A 231      47.130  32.490  66.780  1.00  0.00           N
ATOM   3516 1HD2 ASN A 231      47.440  32.100  67.650  1.00  0.00           H
ATOM   3517 2HD2 ASN A 231      46.410  33.180  66.700  1.00  0.00           H
ATOM   3518  C   ASN A 231      49.600  28.770  64.940  1.00  0.00           C
ATOM   3519  O   ASN A 231      50.620  29.300  64.660  1.00  0.00           O
ATOM   3520  N   VAL A 232      49.440  27.430  65.070  1.00  0.00           N
ATOM   3521  HN  VAL A 232      48.570  27.000  65.290  1.00  0.00           H
ATOM   3522  CA  VAL A 232      50.560  26.480  64.910  1.00  0.00           C
ATOM   3523  HA  VAL A 232      51.480  27.020  64.740  1.00  0.00           H
ATOM   3524  CB  VAL A 232      50.860  25.590  66.110  1.00  0.00           C
ATOM   3525  HB  VAL A 232      51.620  24.860  65.770  1.00  0.00           H
ATOM   3526  CG1 VAL A 232      51.380  26.480  67.260  1.00  0.00           C
ATOM   3527 1HG1 VAL A 232      51.390  25.860  68.190  1.00  0.00           H
ATOM   3528 2HG1 VAL A 232      50.590  27.220  67.490  1.00  0.00           H
ATOM   3529 3HG1 VAL A 232      52.370  26.960  67.070  1.00  0.00           H
ATOM   3530  CG2 VAL A 232      49.680  24.800  66.520  1.00  0.00           C
ATOM   3531 1HG2 VAL A 232      49.020  25.540  67.020  1.00  0.00           H
ATOM   3532 2HG2 VAL A 232      49.780  23.970  67.250  1.00  0.00           H
ATOM   3533 3HG2 VAL A 232      49.120  24.440  65.640  1.00  0.00           H
ATOM   3534  C   VAL A 232      50.320  25.620  63.680  1.00  0.00           C
ATOM   3535  O   VAL A 232      51.090  24.740  63.300  1.00  0.00           O
ATOM   3536  N   TRP A 233      49.240  25.940  63.030  1.00  0.00           N
ATOM   3537  HN  TRP A 233      48.590  26.590  63.420  1.00  0.00           H
ATOM   3538  CA  TRP A 233      48.760  25.300  61.810  1.00  0.00           C
ATOM   3539  HA  TRP A 233      49.430  24.530  61.470  1.00  0.00           H
ATOM   3540  CB  TRP A 233      47.360  24.710  62.240  1.00  0.00           C
ATOM   3541  HB1 TRP A 233      46.640  25.410  62.710  1.00  0.00           H
ATOM   3542  HB2 TRP A 233      47.460  24.010  63.100  1.00  0.00           H
ATOM   3543  CG  TRP A 233      46.580  24.040  61.140  1.00  0.00           C
ATOM   3544  CD1 TRP A 233      46.570  22.700  60.770  1.00  0.00           C
ATOM   3545  HD1 TRP A 233      47.220  21.970  61.210  1.00  0.00           H
ATOM   3546  NE1 TRP A 233      45.810  22.560  59.710  1.00  0.00           N
ATOM   3547  HE1 TRP A 233      45.860  21.780  59.120  1.00  0.00           H
ATOM   3548  CE2 TRP A 233      45.180  23.670  59.450  1.00  0.00           C
ATOM   3549  CD2 TRP A 233      45.580  24.720  60.310  1.00  0.00           C
ATOM   3550  CE3 TRP A 233      45.000  25.960  60.150  1.00  0.00           C
ATOM   3551  HE3 TRP A 233      45.310  26.790  60.770  1.00  0.00           H
ATOM   3552  CZ3 TRP A 233      44.220  26.260  59.050  1.00  0.00           C
ATOM   3553  HZ3 TRP A 233      44.050  27.250  58.660  1.00  0.00           H
ATOM   3554  CZ2 TRP A 233      44.370  23.900  58.340  1.00  0.00           C
ATOM   3555  HZ2 TRP A 233      44.200  23.210  57.530  1.00  0.00           H
ATOM   3556  CH2 TRP A 233      43.950  25.240  58.130  1.00  0.00           C
ATOM   3557  HH2 TRP A 233      43.530  25.450  57.160  1.00  0.00           H
ATOM   3558  C   TRP A 233      48.690  26.310  60.680  1.00  0.00           C
ATOM   3559  O   TRP A 233      48.840  25.920  59.520  1.00  0.00           O
ATOM   3560  N   ALA A 234      48.500  27.610  60.920  1.00  0.00           N
ATOM   3561  HN  ALA A 234      48.710  27.920  61.840  1.00  0.00           H
ATOM   3562  CA  ALA A 234      48.310  28.620  59.980  1.00  0.00           C
ATOM   3563  HA  ALA A 234      47.480  28.310  59.380  1.00  0.00           H
ATOM   3564  CB  ALA A 234      47.770  29.890  60.650  1.00  0.00           C
ATOM   3565  HB1 ALA A 234      46.920  29.610  61.310  1.00  0.00           H
ATOM   3566  HB2 ALA A 234      47.400  30.550  59.840  1.00  0.00           H
ATOM   3567  HB3 ALA A 234      48.530  30.420  61.260  1.00  0.00           H
ATOM   3568  C   ALA A 234      49.400  28.950  58.920  1.00  0.00           C
ATOM   3569  O   ALA A 234      49.110  28.930  57.740  1.00  0.00           O
ATOM   3570  N   MET A 235      50.680  29.130  59.390  1.00  0.00           N
ATOM   3571  HN  MET A 235      50.920  28.920  60.330  1.00  0.00           H
ATOM   3572  CA  MET A 235      51.740  29.680  58.580  1.00  0.00           C
ATOM   3573  HA  MET A 235      51.290  30.440  57.970  1.00  0.00           H
ATOM   3574  CB  MET A 235      52.910  30.240  59.370  1.00  0.00           C
ATOM   3575  HB1 MET A 235      53.700  30.320  58.600  1.00  0.00           H
ATOM   3576  HB2 MET A 235      53.210  29.370  60.000  1.00  0.00           H
ATOM   3577  CG  MET A 235      52.620  31.580  60.030  1.00  0.00           C
ATOM   3578  HG1 MET A 235      51.610  31.520  60.480  1.00  0.00           H
ATOM   3579  HG2 MET A 235      52.760  32.360  59.250  1.00  0.00           H
ATOM   3580  SD  MET A 235      53.950  32.030  61.310  1.00  0.00           S
ATOM   3581  CE  MET A 235      54.920  32.760  59.930  1.00  0.00           C
ATOM   3582  HE1 MET A 235      54.920  31.980  59.150  1.00  0.00           H
ATOM   3583  HE2 MET A 235      55.980  32.980  60.190  1.00  0.00           H
ATOM   3584  HE3 MET A 235      54.470  33.700  59.550  1.00  0.00           H
ATOM   3585  C   MET A 235      52.250  28.630  57.540  1.00  0.00           C
ATOM   3586  O   MET A 235      52.680  29.040  56.500  1.00  0.00           O
ATOM   3587  N   ALA A 236      52.230  27.360  57.830  1.00  0.00           N
ATOM   3588  HN  ALA A 236      51.990  27.020  58.740  1.00  0.00           H
ATOM   3589  CA  ALA A 236      52.720  26.450  56.880  1.00  0.00           C
ATOM   3590  HA  ALA A 236      53.630  26.680  56.350  1.00  0.00           H
ATOM   3591  CB  ALA A 236      52.900  25.090  57.600  1.00  0.00           C
ATOM   3592  HB1 ALA A 236      51.980  24.770  58.130  1.00  0.00           H
ATOM   3593  HB2 ALA A 236      53.720  25.270  58.330  1.00  0.00           H
ATOM   3594  HB3 ALA A 236      53.280  24.300  56.910  1.00  0.00           H
ATOM   3595  C   ALA A 236      51.620  26.170  55.800  1.00  0.00           C
ATOM   3596  O   ALA A 236      51.950  25.720  54.700  1.00  0.00           O
ATOM   3597  N   ASN A 237      50.300  26.510  56.130  1.00  0.00           N
ATOM   3598  HN  ASN A 237      50.150  26.900  57.030  1.00  0.00           H
ATOM   3599  CA  ASN A 237      49.230  26.440  55.190  1.00  0.00           C
ATOM   3600  HA  ASN A 237      49.440  25.770  54.370  1.00  0.00           H
ATOM   3601  CB  ASN A 237      47.990  25.820  55.880  1.00  0.00           C
ATOM   3602  HB1 ASN A 237      47.070  25.870  55.260  1.00  0.00           H
ATOM   3603  HB2 ASN A 237      47.750  26.450  56.750  1.00  0.00           H
ATOM   3604  CG  ASN A 237      48.230  24.360  56.210  1.00  0.00           C
ATOM   3605  OD1 ASN A 237      47.780  23.470  55.440  1.00  0.00           O
ATOM   3606  ND2 ASN A 237      48.820  24.080  57.400  1.00  0.00           N
ATOM   3607 1HD2 ASN A 237      48.750  23.130  57.720  1.00  0.00           H
ATOM   3608 2HD2 ASN A 237      48.860  24.890  57.980  1.00  0.00           H
ATOM   3609  C   ASN A 237      48.910  27.800  54.560  1.00  0.00           C
ATOM   3610  O   ASN A 237      47.840  27.870  53.850  1.00  0.00           O
ATOM   3611  N   GLY A 238      49.680  28.890  54.780  1.00  0.00           N
ATOM   3612  HN  GLY A 238      50.490  28.770  55.360  1.00  0.00           H
ATOM   3613  CA  GLY A 238      49.590  30.150  53.980  1.00  0.00           C
ATOM   3614  HA1 GLY A 238      49.480  29.930  52.930  1.00  0.00           H
ATOM   3615  HA2 GLY A 238      50.510  30.690  54.140  1.00  0.00           H
ATOM   3616  C   GLY A 238      48.480  31.060  54.360  1.00  0.00           C
ATOM   3617  O   GLY A 238      48.110  31.950  53.630  1.00  0.00           O
ATOM   3618  N   PHE A 239      48.100  30.980  55.640  1.00  0.00           N
ATOM   3619  HN  PHE A 239      48.330  30.150  56.140  1.00  0.00           H
ATOM   3620  CA  PHE A 239      47.300  31.970  56.410  1.00  0.00           C
ATOM   3621  HA  PHE A 239      47.010  32.720  55.680  1.00  0.00           H
ATOM   3622  CB  PHE A 239      46.150  31.280  57.140  1.00  0.00           C
ATOM   3623  HB1 PHE A 239      45.640  31.960  57.850  1.00  0.00           H
ATOM   3624  HB2 PHE A 239      46.600  30.410  57.660  1.00  0.00           H
ATOM   3625  CG  PHE A 239      45.040  30.670  56.350  1.00  0.00           C
ATOM   3626  CD1 PHE A 239      44.160  31.540  55.760  1.00  0.00           C
ATOM   3627  HD1 PHE A 239      44.340  32.600  55.870  1.00  0.00           H
ATOM   3628  CE1 PHE A 239      43.060  31.080  55.050  1.00  0.00           C
ATOM   3629  HE1 PHE A 239      42.280  31.730  54.690  1.00  0.00           H
ATOM   3630  CZ  PHE A 239      42.910  29.640  54.930  1.00  0.00           C
ATOM   3631  HZ  PHE A 239      42.050  29.280  54.390  1.00  0.00           H
ATOM   3632  CD2 PHE A 239      44.870  29.260  56.320  1.00  0.00           C
ATOM   3633  HD2 PHE A 239      45.560  28.560  56.770  1.00  0.00           H
ATOM   3634  CE2 PHE A 239      43.770  28.810  55.550  1.00  0.00           C
ATOM   3635  HE2 PHE A 239      43.620  27.750  55.400  1.00  0.00           H
ATOM   3636  C   PHE A 239      48.210  32.690  57.450  1.00  0.00           C
ATOM   3637  O   PHE A 239      49.070  32.120  58.050  1.00  0.00           O
ATOM   3638  N   SER A 240      47.890  34.020  57.660  1.00  0.00           N
ATOM   3639  HN  SER A 240      47.260  34.500  57.050  1.00  0.00           H
ATOM   3640  CA  SER A 240      48.280  34.880  58.730  1.00  0.00           C
ATOM   3641  HA  SER A 240      49.320  34.780  58.990  1.00  0.00           H
ATOM   3642  CB  SER A 240      48.000  36.340  58.220  1.00  0.00           C
ATOM   3643  HB1 SER A 240      46.910  36.530  58.170  1.00  0.00           H
ATOM   3644  HB2 SER A 240      48.380  36.460  57.180  1.00  0.00           H
ATOM   3645  OG  SER A 240      48.630  37.240  59.130  1.00  0.00           O
ATOM   3646  HG1 SER A 240      47.940  37.730  59.590  1.00  0.00           H
ATOM   3647  C   SER A 240      47.610  34.580  60.150  1.00  0.00           C
ATOM   3648  O   SER A 240      46.510  34.090  60.300  1.00  0.00           O
ATOM   3649  N   GLN A 241      48.460  34.870  61.170  1.00  0.00           N
ATOM   3650  HN  GLN A 241      49.370  35.220  60.970  1.00  0.00           H
ATOM   3651  CA  GLN A 241      48.030  34.660  62.550  1.00  0.00           C
ATOM   3652  HA  GLN A 241      47.690  33.640  62.660  1.00  0.00           H
ATOM   3653  CB  GLN A 241      49.200  34.910  63.570  1.00  0.00           C
ATOM   3654  HB1 GLN A 241      48.750  34.800  64.570  1.00  0.00           H
ATOM   3655  HB2 GLN A 241      49.610  35.940  63.530  1.00  0.00           H
ATOM   3656  CG  GLN A 241      50.410  34.000  63.390  1.00  0.00           C
ATOM   3657  HG1 GLN A 241      50.960  34.450  62.540  1.00  0.00           H
ATOM   3658  HG2 GLN A 241      50.070  32.990  63.060  1.00  0.00           H
ATOM   3659  CD  GLN A 241      51.340  33.950  64.660  1.00  0.00           C
ATOM   3660  OE1 GLN A 241      51.620  32.850  65.200  1.00  0.00           O
ATOM   3661  NE2 GLN A 241      51.760  35.190  65.080  1.00  0.00           N
ATOM   3662 1HE2 GLN A 241      52.360  35.220  65.870  1.00  0.00           H
ATOM   3663 2HE2 GLN A 241      51.680  35.990  64.490  1.00  0.00           H
ATOM   3664  C   GLN A 241      46.890  35.510  63.170  1.00  0.00           C
ATOM   3665  O   GLN A 241      46.740  36.710  62.920  1.00  0.00           O
ATOM   3666  N   VAL A 242      46.030  34.900  63.960  1.00  0.00           N
ATOM   3667  HN  VAL A 242      46.250  33.930  63.990  1.00  0.00           H
ATOM   3668  CA  VAL A 242      44.830  35.370  64.490  1.00  0.00           C
ATOM   3669  HA  VAL A 242      44.530  36.290  64.020  1.00  0.00           H
ATOM   3670  CB  VAL A 242      43.720  34.400  64.140  1.00  0.00           C
ATOM   3671  HB  VAL A 242      43.960  33.370  64.490  1.00  0.00           H
ATOM   3672  CG1 VAL A 242      42.410  34.860  64.730  1.00  0.00           C
ATOM   3673 1HG1 VAL A 242      42.330  34.820  65.830  1.00  0.00           H
ATOM   3674 2HG1 VAL A 242      41.600  34.170  64.410  1.00  0.00           H
ATOM   3675 3HG1 VAL A 242      42.190  35.950  64.610  1.00  0.00           H
ATOM   3676  CG2 VAL A 242      43.510  34.390  62.620  1.00  0.00           C
ATOM   3677 1HG2 VAL A 242      43.350  35.410  62.210  1.00  0.00           H
ATOM   3678 2HG2 VAL A 242      42.720  33.680  62.300  1.00  0.00           H
ATOM   3679 3HG2 VAL A 242      44.450  34.050  62.130  1.00  0.00           H
ATOM   3680  C   VAL A 242      44.880  35.640  65.970  1.00  0.00           C
ATOM   3681  O   VAL A 242      45.170  34.680  66.720  1.00  0.00           O
ATOM   3682  N   LYS A 243      44.660  36.920  66.490  1.00  0.00           N
ATOM   3683  HN  LYS A 243      44.570  37.670  65.840  1.00  0.00           H
ATOM   3684  CA  LYS A 243      44.530  37.220  67.920  1.00  0.00           C
ATOM   3685  HA  LYS A 243      44.360  36.280  68.430  1.00  0.00           H
ATOM   3686  CB  LYS A 243      45.730  38.040  68.450  1.00  0.00           C
ATOM   3687  HB1 LYS A 243      45.680  38.210  69.550  1.00  0.00           H
ATOM   3688  HB2 LYS A 243      45.700  38.970  67.840  1.00  0.00           H
ATOM   3689  CG  LYS A 243      47.100  37.370  68.320  1.00  0.00           C
ATOM   3690  HG1 LYS A 243      47.930  38.090  68.480  1.00  0.00           H
ATOM   3691  HG2 LYS A 243      47.250  37.010  67.280  1.00  0.00           H
ATOM   3692  CD  LYS A 243      47.310  36.240  69.310  1.00  0.00           C
ATOM   3693  HD1 LYS A 243      46.370  35.670  69.440  1.00  0.00           H
ATOM   3694  HD2 LYS A 243      47.470  36.670  70.320  1.00  0.00           H
ATOM   3695  CE  LYS A 243      48.270  35.090  68.940  1.00  0.00           C
ATOM   3696  HE1 LYS A 243      47.850  34.620  68.020  1.00  0.00           H
ATOM   3697  HE2 LYS A 243      48.410  34.430  69.820  1.00  0.00           H
ATOM   3698  NZ  LYS A 243      49.560  35.640  68.540  1.00  0.00           N
ATOM   3699  HZ1 LYS A 243      49.280  36.230  67.730  1.00  0.00           H
ATOM   3700  HZ2 LYS A 243      50.220  34.860  68.340  1.00  0.00           H
ATOM   3701  HZ3 LYS A 243      50.000  36.250  69.260  1.00  0.00           H
ATOM   3702  C   LYS A 243      43.300  38.060  68.190  1.00  0.00           C
ATOM   3703  O   LYS A 243      42.760  38.770  67.340  1.00  0.00           O
ATOM   3704  N   ALA A 244      42.770  37.970  69.470  1.00  0.00           N
ATOM   3705  HN  ALA A 244      43.100  37.440  70.240  1.00  0.00           H
ATOM   3706  CA  ALA A 244      41.630  38.740  69.940  1.00  0.00           C
ATOM   3707  HA  ALA A 244      40.780  38.500  69.330  1.00  0.00           H
ATOM   3708  CB  ALA A 244      41.310  38.300  71.420  1.00  0.00           C
ATOM   3709  HB1 ALA A 244      40.500  38.880  71.900  1.00  0.00           H
ATOM   3710  HB2 ALA A 244      42.240  38.520  72.000  1.00  0.00           H
ATOM   3711  HB3 ALA A 244      41.040  37.230  71.450  1.00  0.00           H
ATOM   3712  C   ALA A 244      41.840  40.230  69.910  1.00  0.00           C
ATOM   3713  O   ALA A 244      42.950  40.650  70.290  1.00  0.00           O
ATOM   3714  N   ASP A 245      40.870  41.050  69.390  1.00  0.00           N
ATOM   3715  HN  ASP A 245      40.010  40.770  68.970  1.00  0.00           H
ATOM   3716  CA  ASP A 245      41.040  42.420  69.170  1.00  0.00           C
ATOM   3717  HA  ASP A 245      41.460  42.820  70.080  1.00  0.00           H
ATOM   3718  CB  ASP A 245      41.920  42.680  67.940  1.00  0.00           C
ATOM   3719  HB1 ASP A 245      41.300  42.480  67.040  1.00  0.00           H
ATOM   3720  HB2 ASP A 245      42.810  42.020  67.970  1.00  0.00           H
ATOM   3721  CG  ASP A 245      42.380  44.060  67.760  1.00  0.00           C
ATOM   3722  OD1 ASP A 245      42.420  44.840  68.740  1.00  0.00           O
ATOM   3723  OD2 ASP A 245      42.820  44.400  66.610  1.00  0.00           O
ATOM   3724  C   ASP A 245      39.710  43.210  69.170  1.00  0.00           C
ATOM   3725  O   ASP A 245      38.650  42.630  68.960  1.00  0.00           O
ATOM   3726  N   LEU A 246      39.770  44.510  69.520  1.00  0.00           N
ATOM   3727  HN  LEU A 246      40.690  44.870  69.670  1.00  0.00           H
ATOM   3728  CA  LEU A 246      38.660  45.250  70.010  1.00  0.00           C
ATOM   3729  HA  LEU A 246      38.210  44.700  70.820  1.00  0.00           H
ATOM   3730  CB  LEU A 246      39.260  46.540  70.610  1.00  0.00           C
ATOM   3731  HB1 LEU A 246      38.430  47.200  70.960  1.00  0.00           H
ATOM   3732  HB2 LEU A 246      39.760  47.080  69.790  1.00  0.00           H
ATOM   3733  CG  LEU A 246      40.220  46.210  71.800  1.00  0.00           C
ATOM   3734  HG  LEU A 246      41.020  45.530  71.420  1.00  0.00           H
ATOM   3735  CD1 LEU A 246      40.830  47.550  72.290  1.00  0.00           C
ATOM   3736 1HD1 LEU A 246      41.380  48.030  71.450  1.00  0.00           H
ATOM   3737 2HD1 LEU A 246      41.550  47.430  73.130  1.00  0.00           H
ATOM   3738 3HD1 LEU A 246      40.080  48.260  72.690  1.00  0.00           H
ATOM   3739  CD2 LEU A 246      39.430  45.620  73.000  1.00  0.00           C
ATOM   3740 1HD2 LEU A 246      40.070  45.690  73.910  1.00  0.00           H
ATOM   3741 2HD2 LEU A 246      39.230  44.580  72.690  1.00  0.00           H
ATOM   3742 3HD2 LEU A 246      38.460  46.140  73.120  1.00  0.00           H
ATOM   3743  C   LEU A 246      37.520  45.520  69.010  1.00  0.00           C
ATOM   3744  O   LEU A 246      36.350  45.540  69.260  1.00  0.00           O
ATOM   3745  N   VAL A 247      37.940  45.710  67.740  1.00  0.00           N
ATOM   3746  HN  VAL A 247      38.910  45.770  67.550  1.00  0.00           H
ATOM   3747  CA  VAL A 247      36.960  45.790  66.630  1.00  0.00           C
ATOM   3748  HA  VAL A 247      36.220  46.560  66.820  1.00  0.00           H
ATOM   3749  CB  VAL A 247      37.700  46.070  65.310  1.00  0.00           C
ATOM   3750  HB  VAL A 247      37.030  45.820  64.460  1.00  0.00           H
ATOM   3751  CG1 VAL A 247      37.990  47.590  65.100  1.00  0.00           C
ATOM   3752 1HG1 VAL A 247      38.280  47.810  64.060  1.00  0.00           H
ATOM   3753 2HG1 VAL A 247      38.880  47.870  65.700  1.00  0.00           H
ATOM   3754 3HG1 VAL A 247      37.100  48.230  65.280  1.00  0.00           H
ATOM   3755  CG2 VAL A 247      39.060  45.310  65.240  1.00  0.00           C
ATOM   3756 1HG2 VAL A 247      38.990  44.240  65.530  1.00  0.00           H
ATOM   3757 2HG2 VAL A 247      39.840  45.800  65.860  1.00  0.00           H
ATOM   3758 3HG2 VAL A 247      39.410  45.370  64.190  1.00  0.00           H
ATOM   3759  C   VAL A 247      36.270  44.500  66.420  1.00  0.00           C
ATOM   3760  O   VAL A 247      35.100  44.540  66.080  1.00  0.00           O
ATOM   3761  N   LEU A 248      36.900  43.330  66.640  1.00  0.00           N
ATOM   3762  HN  LEU A 248      37.800  43.340  67.080  1.00  0.00           H
ATOM   3763  CA  LEU A 248      36.270  41.980  66.480  1.00  0.00           C
ATOM   3764  HA  LEU A 248      35.710  42.060  65.560  1.00  0.00           H
ATOM   3765  CB  LEU A 248      37.340  40.870  66.460  1.00  0.00           C
ATOM   3766  HB1 LEU A 248      36.930  39.870  66.180  1.00  0.00           H
ATOM   3767  HB2 LEU A 248      37.850  40.750  67.440  1.00  0.00           H
ATOM   3768  CG  LEU A 248      38.400  41.080  65.340  1.00  0.00           C
ATOM   3769  HG  LEU A 248      38.670  42.160  65.300  1.00  0.00           H
ATOM   3770  CD1 LEU A 248      39.610  40.230  65.680  1.00  0.00           C
ATOM   3771 1HD1 LEU A 248      40.420  40.680  65.070  1.00  0.00           H
ATOM   3772 2HD1 LEU A 248      39.410  39.160  65.470  1.00  0.00           H
ATOM   3773 3HD1 LEU A 248      39.900  40.460  66.730  1.00  0.00           H
ATOM   3774  CD2 LEU A 248      37.830  40.870  63.930  1.00  0.00           C
ATOM   3775 1HD2 LEU A 248      37.010  41.610  63.780  1.00  0.00           H
ATOM   3776 2HD2 LEU A 248      37.560  39.800  63.890  1.00  0.00           H
ATOM   3777 3HD2 LEU A 248      38.750  41.040  63.330  1.00  0.00           H
ATOM   3778  C   LEU A 248      35.160  41.610  67.470  1.00  0.00           C
ATOM   3779  O   LEU A 248      34.150  41.080  67.080  1.00  0.00           O
ATOM   3780  N   ASP A 249      35.320  42.010  68.730  1.00  0.00           N
ATOM   3781  HN  ASP A 249      36.140  42.430  69.100  1.00  0.00           H
ATOM   3782  CA  ASP A 249      34.300  42.020  69.750  1.00  0.00           C
ATOM   3783  HA  ASP A 249      33.880  41.030  69.780  1.00  0.00           H
ATOM   3784  CB  ASP A 249      34.890  42.700  71.050  1.00  0.00           C
ATOM   3785  HB1 ASP A 249      33.980  42.980  71.630  1.00  0.00           H
ATOM   3786  HB2 ASP A 249      35.450  43.650  70.910  1.00  0.00           H
ATOM   3787  CG  ASP A 249      35.790  41.720  71.740  1.00  0.00           C
ATOM   3788  OD1 ASP A 249      36.390  42.170  72.740  1.00  0.00           O
ATOM   3789  OD2 ASP A 249      35.950  40.550  71.370  1.00  0.00           O
ATOM   3790  C   ASP A 249      33.080  42.870  69.310  1.00  0.00           C
ATOM   3791  O   ASP A 249      31.950  42.460  69.580  1.00  0.00           O
ATOM   3792  N   ALA A 250      33.230  44.090  68.710  1.00  0.00           N
ATOM   3793  HN  ALA A 250      34.110  44.440  68.420  1.00  0.00           H
ATOM   3794  CA  ALA A 250      32.040  44.750  68.270  1.00  0.00           C
ATOM   3795  HA  ALA A 250      31.340  44.710  69.080  1.00  0.00           H
ATOM   3796  CB  ALA A 250      32.340  46.220  67.860  1.00  0.00           C
ATOM   3797  HB1 ALA A 250      32.700  46.750  68.770  1.00  0.00           H
ATOM   3798  HB2 ALA A 250      31.350  46.660  67.630  1.00  0.00           H
ATOM   3799  HB3 ALA A 250      33.040  46.400  67.020  1.00  0.00           H
ATOM   3800  C   ALA A 250      31.330  44.040  67.050  1.00  0.00           C
ATOM   3801  O   ALA A 250      30.120  43.830  67.000  1.00  0.00           O
ATOM   3802  N   LEU A 251      32.160  43.610  66.120  1.00  0.00           N
ATOM   3803  HN  LEU A 251      33.130  43.860  66.170  1.00  0.00           H
ATOM   3804  CA  LEU A 251      31.700  42.810  65.000  1.00  0.00           C
ATOM   3805  HA  LEU A 251      30.980  43.360  64.410  1.00  0.00           H
ATOM   3806  CB  LEU A 251      32.840  42.640  64.040  1.00  0.00           C
ATOM   3807  HB1 LEU A 251      32.690  41.790  63.350  1.00  0.00           H
ATOM   3808  HB2 LEU A 251      33.800  42.460  64.580  1.00  0.00           H
ATOM   3809  CG  LEU A 251      33.190  43.830  63.130  1.00  0.00           C
ATOM   3810  HG  LEU A 251      33.280  44.750  63.760  1.00  0.00           H
ATOM   3811  CD1 LEU A 251      34.450  43.520  62.230  1.00  0.00           C
ATOM   3812 1HD1 LEU A 251      34.700  44.310  61.500  1.00  0.00           H
ATOM   3813 2HD1 LEU A 251      34.300  42.660  61.540  1.00  0.00           H
ATOM   3814 3HD1 LEU A 251      35.290  43.380  62.960  1.00  0.00           H
ATOM   3815  CD2 LEU A 251      32.090  44.210  62.150  1.00  0.00           C
ATOM   3816 1HD2 LEU A 251      31.930  43.420  61.390  1.00  0.00           H
ATOM   3817 2HD2 LEU A 251      32.310  45.120  61.560  1.00  0.00           H
ATOM   3818 3HD2 LEU A 251      31.160  44.410  62.730  1.00  0.00           H
ATOM   3819  C   LEU A 251      31.050  41.490  65.280  1.00  0.00           C
ATOM   3820  O   LEU A 251      30.000  41.160  64.740  1.00  0.00           O
ATOM   3821  N   ALA A 252      31.620  40.670  66.260  1.00  0.00           N
ATOM   3822  HN  ALA A 252      32.600  40.690  66.470  1.00  0.00           H
ATOM   3823  CA  ALA A 252      30.860  39.550  66.780  1.00  0.00           C
ATOM   3824  HA  ALA A 252      30.500  39.030  65.900  1.00  0.00           H
ATOM   3825  CB  ALA A 252      31.780  38.660  67.670  1.00  0.00           C
ATOM   3826  HB1 ALA A 252      32.080  39.140  68.630  1.00  0.00           H
ATOM   3827  HB2 ALA A 252      32.680  38.280  67.130  1.00  0.00           H
ATOM   3828  HB3 ALA A 252      31.140  37.810  67.980  1.00  0.00           H
ATOM   3829  C   ALA A 252      29.590  39.880  67.560  1.00  0.00           C
ATOM   3830  O   ALA A 252      28.560  39.200  67.490  1.00  0.00           O
ATOM   3831  N   SER A 253      29.620  40.980  68.340  1.00  0.00           N
ATOM   3832  HN  SER A 253      30.440  41.540  68.450  1.00  0.00           H
ATOM   3833  CA  SER A 253      28.370  41.470  69.000  1.00  0.00           C
ATOM   3834  HA  SER A 253      28.080  40.650  69.640  1.00  0.00           H
ATOM   3835  CB  SER A 253      28.780  42.580  69.990  1.00  0.00           C
ATOM   3836  HB1 SER A 253      27.910  43.090  70.460  1.00  0.00           H
ATOM   3837  HB2 SER A 253      29.410  43.320  69.440  1.00  0.00           H
ATOM   3838  OG  SER A 253      29.720  42.070  70.970  1.00  0.00           O
ATOM   3839  HG1 SER A 253      30.580  42.190  70.560  1.00  0.00           H
ATOM   3840  C   SER A 253      27.170  41.810  68.050  1.00  0.00           C
ATOM   3841  O   SER A 253      26.040  41.550  68.370  1.00  0.00           O
ATOM   3842  N   MET A 254      27.440  42.490  66.900  1.00  0.00           N
ATOM   3843  HN  MET A 254      28.380  42.760  66.690  1.00  0.00           H
ATOM   3844  CA  MET A 254      26.530  42.890  65.880  1.00  0.00           C
ATOM   3845  HA  MET A 254      25.640  43.290  66.350  1.00  0.00           H
ATOM   3846  CB  MET A 254      27.290  43.830  65.010  1.00  0.00           C
ATOM   3847  HB1 MET A 254      26.670  44.070  64.120  1.00  0.00           H
ATOM   3848  HB2 MET A 254      28.190  43.370  64.540  1.00  0.00           H
ATOM   3849  CG  MET A 254      27.680  45.120  65.740  1.00  0.00           C
ATOM   3850  HG1 MET A 254      28.020  44.910  66.780  1.00  0.00           H
ATOM   3851  HG2 MET A 254      26.710  45.660  65.880  1.00  0.00           H
ATOM   3852  SD  MET A 254      28.840  46.190  64.830  1.00  0.00           S
ATOM   3853  CE  MET A 254      28.900  47.460  66.080  1.00  0.00           C
ATOM   3854  HE1 MET A 254      27.970  48.060  65.990  1.00  0.00           H
ATOM   3855  HE2 MET A 254      29.770  48.140  65.970  1.00  0.00           H
ATOM   3856  HE3 MET A 254      28.930  46.920  67.060  1.00  0.00           H
ATOM   3857  C   MET A 254      26.010  41.770  64.940  1.00  0.00           C
ATOM   3858  O   MET A 254      24.960  41.910  64.320  1.00  0.00           O
ATOM   3859  N   THR A 255      26.740  40.630  64.820  1.00  0.00           N
ATOM   3860  HN  THR A 255      27.630  40.520  65.250  1.00  0.00           H
ATOM   3861  CA  THR A 255      26.270  39.430  64.160  1.00  0.00           C
ATOM   3862  HA  THR A 255      25.430  39.700  63.540  1.00  0.00           H
ATOM   3863  CB  THR A 255      27.450  38.850  63.380  1.00  0.00           C
ATOM   3864  HB  THR A 255      27.240  37.800  63.070  1.00  0.00           H
ATOM   3865  OG1 THR A 255      28.680  38.800  64.050  1.00  0.00           O
ATOM   3866  HG1 THR A 255      28.970  39.700  64.230  1.00  0.00           H
ATOM   3867  CG2 THR A 255      27.750  39.720  62.170  1.00  0.00           C
ATOM   3868 1HG2 THR A 255      28.230  39.110  61.370  1.00  0.00           H
ATOM   3869 2HG2 THR A 255      28.240  40.690  62.400  1.00  0.00           H
ATOM   3870 3HG2 THR A 255      26.800  39.920  61.640  1.00  0.00           H
ATOM   3871  C   THR A 255      25.750  38.340  65.110  1.00  0.00           C
ATOM   3872  O   THR A 255      24.980  37.450  64.680  1.00  0.00           O
ATOM   3873  N   GLY A 256      26.150  38.480  66.390  1.00  0.00           N
ATOM   3874  HN  GLY A 256      26.710  39.230  66.730  1.00  0.00           H
ATOM   3875  CA  GLY A 256      25.870  37.370  67.320  1.00  0.00           C
ATOM   3876  HA1 GLY A 256      24.840  37.050  67.190  1.00  0.00           H
ATOM   3877  HA2 GLY A 256      26.020  37.790  68.300  1.00  0.00           H
ATOM   3878  C   GLY A 256      26.600  36.140  67.230  1.00  0.00           C
ATOM   3879  O   GLY A 256      26.120  35.110  67.710  1.00  0.00           O
ATOM   3880  N   VAL A 257      27.720  36.080  66.510  1.00  0.00           N
ATOM   3881  HN  VAL A 257      28.090  36.970  66.250  1.00  0.00           H
ATOM   3882  CA  VAL A 257      28.520  34.870  66.040  1.00  0.00           C
ATOM   3883  HA  VAL A 257      28.030  33.980  66.380  1.00  0.00           H
ATOM   3884  CB  VAL A 257      28.440  34.660  64.490  1.00  0.00           C
ATOM   3885  HB  VAL A 257      28.750  35.640  64.070  1.00  0.00           H
ATOM   3886  CG1 VAL A 257      29.490  33.640  63.980  1.00  0.00           C
ATOM   3887 1HG1 VAL A 257      29.370  33.510  62.880  1.00  0.00           H
ATOM   3888 2HG1 VAL A 257      29.280  32.700  64.530  1.00  0.00           H
ATOM   3889 3HG1 VAL A 257      30.550  33.900  64.200  1.00  0.00           H
ATOM   3890  CG2 VAL A 257      27.030  34.240  64.060  1.00  0.00           C
ATOM   3891 1HG2 VAL A 257      26.680  33.370  64.660  1.00  0.00           H
ATOM   3892 2HG2 VAL A 257      27.080  33.980  62.980  1.00  0.00           H
ATOM   3893 3HG2 VAL A 257      26.390  35.130  64.200  1.00  0.00           H
ATOM   3894  C   VAL A 257      29.970  34.880  66.580  1.00  0.00           C
ATOM   3895  O   VAL A 257      30.690  35.840  66.380  1.00  0.00           O
ATOM   3896  N   SER A 258      30.330  33.800  67.270  1.00  0.00           N
ATOM   3897  HN  SER A 258      29.710  33.020  67.300  1.00  0.00           H
ATOM   3898  CA  SER A 258      31.680  33.570  67.770  1.00  0.00           C
ATOM   3899  HA  SER A 258      31.850  34.440  68.400  1.00  0.00           H
ATOM   3900  CB  SER A 258      31.560  32.290  68.650  1.00  0.00           C
ATOM   3901  HB1 SER A 258      31.140  31.590  67.900  1.00  0.00           H
ATOM   3902  HB2 SER A 258      30.830  32.510  69.450  1.00  0.00           H
ATOM   3903  OG  SER A 258      32.860  31.770  69.070  1.00  0.00           O
ATOM   3904  HG1 SER A 258      33.160  32.230  69.860  1.00  0.00           H
ATOM   3905  C   SER A 258      32.810  33.350  66.730  1.00  0.00           C
ATOM   3906  O   SER A 258      32.640  32.610  65.780  1.00  0.00           O
ATOM   3907  N   ILE A 259      34.030  33.900  66.950  1.00  0.00           N
ATOM   3908  HN  ILE A 259      34.120  34.370  67.830  1.00  0.00           H
ATOM   3909  CA  ILE A 259      35.280  33.860  66.150  1.00  0.00           C
ATOM   3910  HA  ILE A 259      35.010  34.140  65.140  1.00  0.00           H
ATOM   3911  CB  ILE A 259      36.410  34.800  66.740  1.00  0.00           C
ATOM   3912  HB  ILE A 259      36.630  34.490  67.790  1.00  0.00           H
ATOM   3913  CG2 ILE A 259      37.620  34.640  65.830  1.00  0.00           C
ATOM   3914 1HG2 ILE A 259      38.280  35.510  66.060  1.00  0.00           H
ATOM   3915 2HG2 ILE A 259      37.280  34.650  64.780  1.00  0.00           H
ATOM   3916 3HG2 ILE A 259      38.210  33.710  65.990  1.00  0.00           H
ATOM   3917  CG1 ILE A 259      35.810  36.240  66.720  1.00  0.00           C
ATOM   3918 1HG1 ILE A 259      34.940  36.250  67.400  1.00  0.00           H
ATOM   3919 2HG1 ILE A 259      35.420  36.430  65.700  1.00  0.00           H
ATOM   3920  CD  ILE A 259      36.800  37.340  67.220  1.00  0.00           C
ATOM   3921  HD1 ILE A 259      37.530  37.590  66.420  1.00  0.00           H
ATOM   3922  HD2 ILE A 259      37.310  36.880  68.090  1.00  0.00           H
ATOM   3923  HD3 ILE A 259      36.350  38.290  67.570  1.00  0.00           H
ATOM   3924  C   ILE A 259      35.760  32.450  66.050  1.00  0.00           C
ATOM   3925  O   ILE A 259      36.140  31.980  64.960  1.00  0.00           O
ATOM   3926  N   GLU A 260      35.810  31.660  67.140  1.00  0.00           N
ATOM   3927  HN  GLU A 260      35.550  32.070  68.020  1.00  0.00           H
ATOM   3928  CA  GLU A 260      36.180  30.220  67.160  1.00  0.00           C
ATOM   3929  HA  GLU A 260      37.220  30.250  66.870  1.00  0.00           H
ATOM   3930  CB  GLU A 260      36.140  29.580  68.580  1.00  0.00           C
ATOM   3931  HB1 GLU A 260      36.140  28.480  68.440  1.00  0.00           H
ATOM   3932  HB2 GLU A 260      35.180  29.870  69.070  1.00  0.00           H
ATOM   3933  CG  GLU A 260      37.330  30.030  69.480  1.00  0.00           C
ATOM   3934  HG1 GLU A 260      38.200  30.290  68.840  1.00  0.00           H
ATOM   3935  HG2 GLU A 260      37.620  29.190  70.140  1.00  0.00           H
ATOM   3936  CD  GLU A 260      37.050  31.180  70.590  1.00  0.00           C
ATOM   3937  OE1 GLU A 260      37.330  31.000  71.780  1.00  0.00           O
ATOM   3938  OE2 GLU A 260      36.550  32.290  70.220  1.00  0.00           O
ATOM   3939  C   GLU A 260      35.410  29.400  66.200  1.00  0.00           C
ATOM   3940  O   GLU A 260      35.970  28.600  65.480  1.00  0.00           O
ATOM   3941  N   THR A 261      34.150  29.690  65.980  1.00  0.00           N
ATOM   3942  HN  THR A 261      33.720  30.410  66.530  1.00  0.00           H
ATOM   3943  CA  THR A 261      33.230  28.880  65.090  1.00  0.00           C
ATOM   3944  HA  THR A 261      33.470  27.820  65.120  1.00  0.00           H
ATOM   3945  CB  THR A 261      31.770  29.070  65.380  1.00  0.00           C
ATOM   3946  HB  THR A 261      31.270  28.260  64.820  1.00  0.00           H
ATOM   3947  OG1 THR A 261      31.230  30.390  65.180  1.00  0.00           O
ATOM   3948  HG1 THR A 261      31.890  30.970  65.570  1.00  0.00           H
ATOM   3949  CG2 THR A 261      31.510  28.730  66.880  1.00  0.00           C
ATOM   3950 1HG2 THR A 261      30.430  28.790  67.120  1.00  0.00           H
ATOM   3951 2HG2 THR A 261      31.890  29.500  67.590  1.00  0.00           H
ATOM   3952 3HG2 THR A 261      31.920  27.730  67.170  1.00  0.00           H
ATOM   3953  C   THR A 261      33.400  29.280  63.590  1.00  0.00           C
ATOM   3954  O   THR A 261      32.950  28.630  62.650  1.00  0.00           O
ATOM   3955  N   LEU A 262      34.060  30.420  63.300  1.00  0.00           N
ATOM   3956  HN  LEU A 262      34.280  30.990  64.090  1.00  0.00           H
ATOM   3957  CA  LEU A 262      34.430  30.880  62.020  1.00  0.00           C
ATOM   3958  HA  LEU A 262      33.940  30.320  61.240  1.00  0.00           H
ATOM   3959  CB  LEU A 262      34.120  32.450  61.930  1.00  0.00           C
ATOM   3960  HB1 LEU A 262      34.640  32.870  61.050  1.00  0.00           H
ATOM   3961  HB2 LEU A 262      34.510  32.860  62.880  1.00  0.00           H
ATOM   3962  CG  LEU A 262      32.680  32.830  61.670  1.00  0.00           C
ATOM   3963  HG  LEU A 262      32.080  32.490  62.540  1.00  0.00           H
ATOM   3964  CD1 LEU A 262      32.480  34.340  61.600  1.00  0.00           C
ATOM   3965 1HD1 LEU A 262      31.390  34.510  61.440  1.00  0.00           H
ATOM   3966 2HD1 LEU A 262      33.010  34.650  60.670  1.00  0.00           H
ATOM   3967 3HD1 LEU A 262      32.780  34.860  62.530  1.00  0.00           H
ATOM   3968  CD2 LEU A 262      32.080  32.150  60.420  1.00  0.00           C
ATOM   3969 1HD2 LEU A 262      32.080  31.060  60.680  1.00  0.00           H
ATOM   3970 2HD2 LEU A 262      32.510  32.440  59.440  1.00  0.00           H
ATOM   3971 3HD2 LEU A 262      31.010  32.410  60.310  1.00  0.00           H
ATOM   3972  C   LEU A 262      35.900  30.570  61.710  1.00  0.00           C
ATOM   3973  O   LEU A 262      36.270  30.540  60.510  1.00  0.00           O
ATOM   3974  N   LEU A 263      36.810  30.260  62.630  1.00  0.00           N
ATOM   3975  HN  LEU A 263      36.590  30.430  63.590  1.00  0.00           H
ATOM   3976  CA  LEU A 263      38.060  29.550  62.360  1.00  0.00           C
ATOM   3977  HA  LEU A 263      38.560  29.930  61.480  1.00  0.00           H
ATOM   3978  CB  LEU A 263      39.030  29.650  63.550  1.00  0.00           C
ATOM   3979  HB1 LEU A 263      39.940  29.020  63.440  1.00  0.00           H
ATOM   3980  HB2 LEU A 263      38.520  29.340  64.490  1.00  0.00           H
ATOM   3981  CG  LEU A 263      39.610  31.060  63.770  1.00  0.00           C
ATOM   3982  HG  LEU A 263      38.670  31.640  63.920  1.00  0.00           H
ATOM   3983  CD1 LEU A 263      40.540  31.160  65.010  1.00  0.00           C
ATOM   3984 1HD1 LEU A 263      41.610  31.250  64.710  1.00  0.00           H
ATOM   3985 2HD1 LEU A 263      40.520  30.140  65.440  1.00  0.00           H
ATOM   3986 3HD1 LEU A 263      40.300  31.970  65.730  1.00  0.00           H
ATOM   3987  CD2 LEU A 263      40.260  31.830  62.650  1.00  0.00           C
ATOM   3988 1HD2 LEU A 263      40.160  32.880  63.000  1.00  0.00           H
ATOM   3989 2HD2 LEU A 263      39.650  31.790  61.720  1.00  0.00           H
ATOM   3990 3HD2 LEU A 263      41.330  31.570  62.510  1.00  0.00           H
ATOM   3991  C   LEU A 263      37.850  28.110  61.980  1.00  0.00           C
ATOM   3992  O   LEU A 263      38.540  27.600  61.070  1.00  0.00           O
ATOM   3993  N   ALA A 264      36.800  27.470  62.540  1.00  0.00           N
ATOM   3994  HN  ALA A 264      36.450  27.750  63.430  1.00  0.00           H
ATOM   3995  CA  ALA A 264      36.250  26.210  62.010  1.00  0.00           C
ATOM   3996  HA  ALA A 264      37.100  25.560  61.870  1.00  0.00           H
ATOM   3997  CB  ALA A 264      35.060  25.840  62.900  1.00  0.00           C
ATOM   3998  HB1 ALA A 264      34.180  26.520  62.920  1.00  0.00           H
ATOM   3999  HB2 ALA A 264      35.290  25.790  63.980  1.00  0.00           H
ATOM   4000  HB3 ALA A 264      34.940  24.760  62.670  1.00  0.00           H
ATOM   4001  C   ALA A 264      35.690  26.300  60.570  1.00  0.00           C
ATOM   4002  O   ALA A 264      35.920  25.460  59.760  1.00  0.00           O
ATOM   4003  N   ALA A 265      34.910  27.400  60.280  1.00  0.00           N
ATOM   4004  HN  ALA A 265      34.630  27.940  61.070  1.00  0.00           H
ATOM   4005  CA  ALA A 265      34.300  27.740  59.040  1.00  0.00           C
ATOM   4006  HA  ALA A 265      33.560  27.010  58.750  1.00  0.00           H
ATOM   4007  CB  ALA A 265      33.540  29.070  59.100  1.00  0.00           C
ATOM   4008  HB1 ALA A 265      32.850  29.380  58.290  1.00  0.00           H
ATOM   4009  HB2 ALA A 265      34.200  29.950  59.220  1.00  0.00           H
ATOM   4010  HB3 ALA A 265      32.960  29.050  60.050  1.00  0.00           H
ATOM   4011  C   ALA A 265      35.340  27.880  58.000  1.00  0.00           C
ATOM   4012  O   ALA A 265      35.240  27.230  56.970  1.00  0.00           O
ATOM   4013  N   ILE A 266      36.420  28.600  58.280  1.00  0.00           N
ATOM   4014  HN  ILE A 266      36.470  29.100  59.150  1.00  0.00           H
ATOM   4015  CA  ILE A 266      37.610  28.720  57.440  1.00  0.00           C
ATOM   4016  HA  ILE A 266      37.240  29.060  56.490  1.00  0.00           H
ATOM   4017  CB  ILE A 266      38.700  29.610  57.980  1.00  0.00           C
ATOM   4018  HB  ILE A 266      38.860  29.440  59.070  1.00  0.00           H
ATOM   4019  CG2 ILE A 266      40.050  29.560  57.140  1.00  0.00           C
ATOM   4020 1HG2 ILE A 266      39.860  29.840  56.080  1.00  0.00           H
ATOM   4021 2HG2 ILE A 266      40.430  28.520  57.250  1.00  0.00           H
ATOM   4022 3HG2 ILE A 266      40.800  30.210  57.640  1.00  0.00           H
ATOM   4023  CG1 ILE A 266      38.300  31.110  57.900  1.00  0.00           C
ATOM   4024 1HG1 ILE A 266      37.220  31.320  57.970  1.00  0.00           H
ATOM   4025 2HG1 ILE A 266      38.570  31.450  56.880  1.00  0.00           H
ATOM   4026  CD  ILE A 266      38.810  32.030  59.020  1.00  0.00           C
ATOM   4027  HD1 ILE A 266      39.900  31.840  59.110  1.00  0.00           H
ATOM   4028  HD2 ILE A 266      38.460  31.570  59.970  1.00  0.00           H
ATOM   4029  HD3 ILE A 266      38.460  33.080  58.920  1.00  0.00           H
ATOM   4030  C   ILE A 266      38.130  27.420  57.090  1.00  0.00           C
ATOM   4031  O   ILE A 266      38.260  27.070  55.880  1.00  0.00           O
ATOM   4032  N   LYS A 267      38.350  26.530  58.030  1.00  0.00           N
ATOM   4033  HN  LYS A 267      38.260  26.710  59.010  1.00  0.00           H
ATOM   4034  CA  LYS A 267      38.730  25.140  57.740  1.00  0.00           C
ATOM   4035  HA  LYS A 267      39.720  25.200  57.320  1.00  0.00           H
ATOM   4036  CB  LYS A 267      39.110  24.300  59.030  1.00  0.00           C
ATOM   4037  HB1 LYS A 267      39.260  23.270  58.640  1.00  0.00           H
ATOM   4038  HB2 LYS A 267      38.260  24.400  59.750  1.00  0.00           H
ATOM   4039  CG  LYS A 267      40.430  24.740  59.640  1.00  0.00           C
ATOM   4040  HG1 LYS A 267      40.390  25.780  60.040  1.00  0.00           H
ATOM   4041  HG2 LYS A 267      41.300  24.610  58.960  1.00  0.00           H
ATOM   4042  CD  LYS A 267      40.630  23.760  60.790  1.00  0.00           C
ATOM   4043  HD1 LYS A 267      40.520  22.720  60.410  1.00  0.00           H
ATOM   4044  HD2 LYS A 267      39.760  23.840  61.480  1.00  0.00           H
ATOM   4045  CE  LYS A 267      41.930  24.110  61.510  1.00  0.00           C
ATOM   4046  HE1 LYS A 267      41.790  24.900  62.280  1.00  0.00           H
ATOM   4047  HE2 LYS A 267      42.690  24.390  60.740  1.00  0.00           H
ATOM   4048  NZ  LYS A 267      42.470  23.010  62.330  1.00  0.00           N
ATOM   4049  HZ1 LYS A 267      41.760  22.570  62.960  1.00  0.00           H
ATOM   4050  HZ2 LYS A 267      43.330  23.170  62.890  1.00  0.00           H
ATOM   4051  HZ3 LYS A 267      42.670  22.190  61.730  1.00  0.00           H
ATOM   4052  C   LYS A 267      37.800  24.400  56.760  1.00  0.00           C
ATOM   4053  O   LYS A 267      38.330  23.820  55.800  1.00  0.00           O
ATOM   4054  N   ARG A 268      36.460  24.470  56.870  1.00  0.00           N
ATOM   4055  HN  ARG A 268      36.030  24.930  57.640  1.00  0.00           H
ATOM   4056  CA  ARG A 268      35.500  23.810  55.940  1.00  0.00           C
ATOM   4057  HA  ARG A 268      35.770  22.770  56.020  1.00  0.00           H
ATOM   4058  CB  ARG A 268      34.000  23.900  56.400  1.00  0.00           C
ATOM   4059  HB1 ARG A 268      33.340  23.500  55.600  1.00  0.00           H
ATOM   4060  HB2 ARG A 268      33.870  24.980  56.610  1.00  0.00           H
ATOM   4061  CG  ARG A 268      33.640  23.070  57.620  1.00  0.00           C
ATOM   4062  HG1 ARG A 268      32.530  23.130  57.600  1.00  0.00           H
ATOM   4063  HG2 ARG A 268      33.900  23.750  58.460  1.00  0.00           H
ATOM   4064  CD  ARG A 268      34.310  21.720  57.960  1.00  0.00           C
ATOM   4065  HD1 ARG A 268      33.700  21.200  58.730  1.00  0.00           H
ATOM   4066  HD2 ARG A 268      35.330  21.900  58.350  1.00  0.00           H
ATOM   4067  NE  ARG A 268      34.290  20.980  56.650  1.00  0.00           N
ATOM   4068  HE  ARG A 268      33.790  21.420  55.900  1.00  0.00           H
ATOM   4069  CZ  ARG A 268      34.700  19.740  56.380  1.00  0.00           C
ATOM   4070  NH1 ARG A 268      35.410  19.110  57.270  1.00  0.00           N
ATOM   4071 1HH1 ARG A 268      35.620  19.620  58.100  1.00  0.00           H
ATOM   4072 2HH1 ARG A 268      35.860  18.250  57.020  1.00  0.00           H
ATOM   4073  NH2 ARG A 268      34.500  19.180  55.190  1.00  0.00           N
ATOM   4074 1HH2 ARG A 268      34.070  19.840  54.580  1.00  0.00           H
ATOM   4075 2HH2 ARG A 268      35.260  18.550  55.030  1.00  0.00           H
ATOM   4076  C   ARG A 268      35.590  24.300  54.530  1.00  0.00           C
ATOM   4077  O   ARG A 268      35.530  23.580  53.530  1.00  0.00           O
ATOM   4078  N   LEU A 269      35.700  25.600  54.450  1.00  0.00           N
ATOM   4079  HN  LEU A 269      35.830  26.080  55.320  1.00  0.00           H
ATOM   4080  CA  LEU A 269      35.880  26.340  53.240  1.00  0.00           C
ATOM   4081  HA  LEU A 269      35.220  25.930  52.500  1.00  0.00           H
ATOM   4082  CB  LEU A 269      35.690  27.830  53.410  1.00  0.00           C
ATOM   4083  HB1 LEU A 269      35.990  28.200  52.410  1.00  0.00           H
ATOM   4084  HB2 LEU A 269      36.380  28.160  54.220  1.00  0.00           H
ATOM   4085  CG  LEU A 269      34.260  28.260  53.780  1.00  0.00           C
ATOM   4086  HG  LEU A 269      33.840  27.650  54.610  1.00  0.00           H
ATOM   4087  CD1 LEU A 269      34.160  29.770  54.180  1.00  0.00           C
ATOM   4088 1HD1 LEU A 269      34.380  30.450  53.330  1.00  0.00           H
ATOM   4089 2HD1 LEU A 269      34.790  29.950  55.080  1.00  0.00           H
ATOM   4090 3HD1 LEU A 269      33.090  29.950  54.430  1.00  0.00           H
ATOM   4091  CD2 LEU A 269      33.280  27.880  52.630  1.00  0.00           C
ATOM   4092 1HD2 LEU A 269      33.160  26.810  52.400  1.00  0.00           H
ATOM   4093 2HD2 LEU A 269      33.670  28.470  51.770  1.00  0.00           H
ATOM   4094 3HD2 LEU A 269      32.320  28.340  52.950  1.00  0.00           H
ATOM   4095  C   LEU A 269      37.230  26.050  52.640  1.00  0.00           C
ATOM   4096  O   LEU A 269      37.330  25.810  51.430  1.00  0.00           O
ATOM   4097  N   TYR A 270      38.310  25.950  53.390  1.00  0.00           N
ATOM   4098  HN  TYR A 270      38.260  26.140  54.370  1.00  0.00           H
ATOM   4099  CA  TYR A 270      39.650  25.540  53.000  1.00  0.00           C
ATOM   4100  HA  TYR A 270      40.030  26.270  52.300  1.00  0.00           H
ATOM   4101  CB  TYR A 270      40.660  25.690  54.180  1.00  0.00           C
ATOM   4102  HB1 TYR A 270      40.270  25.040  54.980  1.00  0.00           H
ATOM   4103  HB2 TYR A 270      40.630  26.770  54.460  1.00  0.00           H
ATOM   4104  CG  TYR A 270      42.140  25.360  53.920  1.00  0.00           C
ATOM   4105  CD1 TYR A 270      42.880  26.060  52.980  1.00  0.00           C
ATOM   4106  HD1 TYR A 270      42.340  26.900  52.580  1.00  0.00           H
ATOM   4107  CE1 TYR A 270      44.310  25.790  52.790  1.00  0.00           C
ATOM   4108  HE1 TYR A 270      44.890  26.430  52.140  1.00  0.00           H
ATOM   4109  CZ  TYR A 270      44.820  24.670  53.470  1.00  0.00           C
ATOM   4110  OH  TYR A 270      46.100  24.240  53.130  1.00  0.00           O
ATOM   4111  HH  TYR A 270      46.490  23.900  53.940  1.00  0.00           H
ATOM   4112  CD2 TYR A 270      42.760  24.330  54.660  1.00  0.00           C
ATOM   4113  HD2 TYR A 270      42.250  23.770  55.430  1.00  0.00           H
ATOM   4114  CE2 TYR A 270      44.110  24.010  54.410  1.00  0.00           C
ATOM   4115  HE2 TYR A 270      44.530  23.080  54.760  1.00  0.00           H
ATOM   4116  C   TYR A 270      39.660  24.210  52.280  1.00  0.00           C
ATOM   4117  O   TYR A 270      40.250  24.060  51.200  1.00  0.00           O
ATOM   4118  N   MET A 271      39.020  23.190  52.840  1.00  0.00           N
ATOM   4119  HN  MET A 271      38.680  23.270  53.770  1.00  0.00           H
ATOM   4120  CA  MET A 271      38.610  22.020  52.220  1.00  0.00           C
ATOM   4121  HA  MET A 271      39.530  21.550  51.900  1.00  0.00           H
ATOM   4122  CB  MET A 271      38.020  21.120  53.400  1.00  0.00           C
ATOM   4123  HB1 MET A 271      37.670  20.210  52.860  1.00  0.00           H
ATOM   4124  HB2 MET A 271      37.140  21.660  53.820  1.00  0.00           H
ATOM   4125  CG  MET A 271      39.040  20.850  54.450  1.00  0.00           C
ATOM   4126  HG1 MET A 271      39.470  21.780  54.890  1.00  0.00           H
ATOM   4127  HG2 MET A 271      39.940  20.440  53.950  1.00  0.00           H
ATOM   4128  SD  MET A 271      38.400  19.560  55.650  1.00  0.00           S
ATOM   4129  CE  MET A 271      38.840  20.590  57.070  1.00  0.00           C
ATOM   4130  HE1 MET A 271      38.240  21.530  57.020  1.00  0.00           H
ATOM   4131  HE2 MET A 271      39.910  20.870  57.180  1.00  0.00           H
ATOM   4132  HE3 MET A 271      38.500  20.010  57.960  1.00  0.00           H
ATOM   4133  C   MET A 271      37.690  22.060  51.000  1.00  0.00           C
ATOM   4134  O   MET A 271      37.880  21.330  50.020  1.00  0.00           O
ATOM   4135  N   GLY A 272      36.700  22.960  50.960  1.00  0.00           N
ATOM   4136  HN  GLY A 272      36.600  23.390  51.850  1.00  0.00           H
ATOM   4137  CA  GLY A 272      35.840  23.240  49.840  1.00  0.00           C
ATOM   4138  HA1 GLY A 272      35.370  22.290  49.630  1.00  0.00           H
ATOM   4139  HA2 GLY A 272      36.490  23.580  49.040  1.00  0.00           H
ATOM   4140  C   GLY A 272      34.680  24.200  50.080  1.00  0.00           C
ATOM   4141  O   GLY A 272      34.070  24.210  51.220  1.00  0.00           O
ATOM   4142  N   PHE A 273      34.330  24.980  49.040  1.00  0.00           N
ATOM   4143  HN  PHE A 273      34.800  24.880  48.160  1.00  0.00           H
ATOM   4144  CA  PHE A 273      33.230  25.960  49.100  1.00  0.00           C
ATOM   4145  HA  PHE A 273      33.180  26.260  50.130  1.00  0.00           H
ATOM   4146  CB  PHE A 273      33.480  27.230  48.190  1.00  0.00           C
ATOM   4147  HB1 PHE A 273      32.490  27.720  48.030  1.00  0.00           H
ATOM   4148  HB2 PHE A 273      33.840  26.920  47.190  1.00  0.00           H
ATOM   4149  CG  PHE A 273      34.380  28.210  48.850  1.00  0.00           C
ATOM   4150  CD1 PHE A 273      33.880  29.530  49.110  1.00  0.00           C
ATOM   4151  HD1 PHE A 273      32.860  29.710  48.810  1.00  0.00           H
ATOM   4152  CE1 PHE A 273      34.730  30.430  49.800  1.00  0.00           C
ATOM   4153  HE1 PHE A 273      34.390  31.440  49.970  1.00  0.00           H
ATOM   4154  CZ  PHE A 273      36.050  30.100  50.020  1.00  0.00           C
ATOM   4155  HZ  PHE A 273      36.720  30.810  50.490  1.00  0.00           H
ATOM   4156  CD2 PHE A 273      35.710  27.860  49.140  1.00  0.00           C
ATOM   4157  HD2 PHE A 273      36.200  26.950  48.830  1.00  0.00           H
ATOM   4158  CE2 PHE A 273      36.530  28.850  49.610  1.00  0.00           C
ATOM   4159  HE2 PHE A 273      37.550  28.520  49.730  1.00  0.00           H
ATOM   4160  C   PHE A 273      31.950  25.230  48.500  1.00  0.00           C
ATOM   4161  O   PHE A 273      30.840  25.810  48.570  1.00  0.00           O
ATOM   4162  N   GLN A 274      32.000  24.010  47.950  1.00  0.00           N
ATOM   4163  HN  GLN A 274      32.860  23.520  48.000  1.00  0.00           H
ATOM   4164  CA  GLN A 274      30.900  23.340  47.390  1.00  0.00           C
ATOM   4165  HA  GLN A 274      31.380  22.630  46.740  1.00  0.00           H
ATOM   4166  CB  GLN A 274      30.060  22.510  48.360  1.00  0.00           C
ATOM   4167  HB1 GLN A 274      28.990  22.380  48.070  1.00  0.00           H
ATOM   4168  HB2 GLN A 274      29.990  23.020  49.350  1.00  0.00           H
ATOM   4169  CG  GLN A 274      30.630  21.150  48.690  1.00  0.00           C
ATOM   4170  HG1 GLN A 274      30.630  20.510  47.780  1.00  0.00           H
ATOM   4171  HG2 GLN A 274      29.980  20.550  49.360  1.00  0.00           H
ATOM   4172  CD  GLN A 274      32.030  21.120  49.180  1.00  0.00           C
ATOM   4173  OE1 GLN A 274      32.980  20.810  48.460  1.00  0.00           O
ATOM   4174  NE2 GLN A 274      32.200  21.370  50.480  1.00  0.00           N
ATOM   4175 1HE2 GLN A 274      31.380  21.340  51.050  1.00  0.00           H
ATOM   4176 2HE2 GLN A 274      33.070  21.150  50.930  1.00  0.00           H
ATOM   4177  C   GLN A 274      30.040  24.050  46.330  1.00  0.00           C
ATOM   4178  O   GLN A 274      28.840  23.880  46.070  1.00  0.00           O
ATOM   4179  N   GLY A 275      30.710  24.940  45.640  1.00  0.00           N
ATOM   4180  HN  GLY A 275      31.670  24.970  45.890  1.00  0.00           H
ATOM   4181  CA  GLY A 275      30.290  25.700  44.460  1.00  0.00           C
ATOM   4182  HA1 GLY A 275      29.620  25.040  43.940  1.00  0.00           H
ATOM   4183  HA2 GLY A 275      31.090  26.110  43.870  1.00  0.00           H
ATOM   4184  C   GLY A 275      29.320  26.730  44.840  1.00  0.00           C
ATOM   4185  O   GLY A 275      28.790  27.430  44.010  1.00  0.00           O
ATOM   4186  N   ARG A 276      29.250  27.070  46.080  1.00  0.00           N
ATOM   4187  HN  ARG A 276      29.740  26.510  46.750  1.00  0.00           H
ATOM   4188  CA  ARG A 276      28.460  28.190  46.550  1.00  0.00           C
ATOM   4189  HA  ARG A 276      27.900  28.540  45.700  1.00  0.00           H
ATOM   4190  CB  ARG A 276      27.300  27.930  47.630  1.00  0.00           C
ATOM   4191  HB1 ARG A 276      26.380  27.970  47.000  1.00  0.00           H
ATOM   4192  HB2 ARG A 276      27.280  28.740  48.380  1.00  0.00           H
ATOM   4193  CG  ARG A 276      27.380  26.610  48.270  1.00  0.00           C
ATOM   4194  HG1 ARG A 276      28.400  26.410  48.660  1.00  0.00           H
ATOM   4195  HG2 ARG A 276      27.110  25.900  47.460  1.00  0.00           H
ATOM   4196  CD  ARG A 276      26.470  26.670  49.460  1.00  0.00           C
ATOM   4197  HD1 ARG A 276      25.460  27.060  49.210  1.00  0.00           H
ATOM   4198  HD2 ARG A 276      26.610  27.310  50.360  1.00  0.00           H
ATOM   4199  NE  ARG A 276      26.340  25.230  49.890  1.00  0.00           N
ATOM   4200  HE  ARG A 276      25.530  24.700  49.640  1.00  0.00           H
ATOM   4201  CZ  ARG A 276      27.260  24.480  50.560  1.00  0.00           C
ATOM   4202  NH1 ARG A 276      28.420  24.900  50.980  1.00  0.00           N
ATOM   4203 1HH1 ARG A 276      29.000  24.310  51.550  1.00  0.00           H
ATOM   4204 2HH1 ARG A 276      28.700  25.860  51.070  1.00  0.00           H
ATOM   4205  NH2 ARG A 276      26.930  23.200  50.690  1.00  0.00           N
ATOM   4206 1HH2 ARG A 276      25.970  22.970  50.540  1.00  0.00           H
ATOM   4207 2HH2 ARG A 276      27.580  22.490  50.990  1.00  0.00           H
ATOM   4208  C   ARG A 276      29.300  29.340  46.890  1.00  0.00           C
ATOM   4209  O   ARG A 276      30.440  29.180  47.360  1.00  0.00           O
ATOM   4210  N   GLN A 277      28.810  30.520  46.620  1.00  0.00           N
ATOM   4211  HN  GLN A 277      27.870  30.550  46.290  1.00  0.00           H
ATOM   4212  CA  GLN A 277      29.490  31.780  46.780  1.00  0.00           C
ATOM   4213  HA  GLN A 277      30.560  31.670  46.720  1.00  0.00           H
ATOM   4214  CB  GLN A 277      29.350  32.880  45.610  1.00  0.00           C
ATOM   4215  HB1 GLN A 277      30.100  32.620  44.830  1.00  0.00           H
ATOM   4216  HB2 GLN A 277      29.640  33.830  46.110  1.00  0.00           H
ATOM   4217  CG  GLN A 277      27.970  33.030  44.900  1.00  0.00           C
ATOM   4218  HG1 GLN A 277      27.910  33.990  44.340  1.00  0.00           H
ATOM   4219  HG2 GLN A 277      27.130  33.020  45.630  1.00  0.00           H
ATOM   4220  CD  GLN A 277      27.630  31.920  43.930  1.00  0.00           C
ATOM   4221  OE1 GLN A 277      27.250  30.770  44.200  1.00  0.00           O
ATOM   4222  NE2 GLN A 277      27.870  32.220  42.650  1.00  0.00           N
ATOM   4223 1HE2 GLN A 277      28.050  31.450  42.040  1.00  0.00           H
ATOM   4224 2HE2 GLN A 277      28.160  33.170  42.540  1.00  0.00           H
ATOM   4225  C   GLN A 277      29.230  32.340  48.210  1.00  0.00           C
ATOM   4226  O   GLN A 277      28.190  32.200  48.800  1.00  0.00           O
ATOM   4227  N   ILE A 278      30.240  33.090  48.670  1.00  0.00           N
ATOM   4228  HN  ILE A 278      31.080  33.180  48.150  1.00  0.00           H
ATOM   4229  CA  ILE A 278      30.080  34.040  49.680  1.00  0.00           C
ATOM   4230  HA  ILE A 278      29.100  34.000  50.150  1.00  0.00           H
ATOM   4231  CB  ILE A 278      30.940  33.700  50.900  1.00  0.00           C
ATOM   4232  HB  ILE A 278      32.030  33.840  50.700  1.00  0.00           H
ATOM   4233  CG2 ILE A 278      30.730  34.690  52.080  1.00  0.00           C
ATOM   4234 1HG2 ILE A 278      29.730  34.550  52.540  1.00  0.00           H
ATOM   4235 2HG2 ILE A 278      30.780  35.750  51.750  1.00  0.00           H
ATOM   4236 3HG2 ILE A 278      31.510  34.550  52.870  1.00  0.00           H
ATOM   4237  CG1 ILE A 278      30.770  32.230  51.280  1.00  0.00           C
ATOM   4238 1HG1 ILE A 278      30.830  31.510  50.430  1.00  0.00           H
ATOM   4239 2HG1 ILE A 278      29.690  32.120  51.540  1.00  0.00           H
ATOM   4240  CD  ILE A 278      31.750  31.750  52.370  1.00  0.00           C
ATOM   4241  HD1 ILE A 278      31.640  32.330  53.320  1.00  0.00           H
ATOM   4242  HD2 ILE A 278      32.790  31.600  52.020  1.00  0.00           H
ATOM   4243  HD3 ILE A 278      31.390  30.720  52.570  1.00  0.00           H
ATOM   4244  C   ILE A 278      30.320  35.390  49.060  1.00  0.00           C
ATOM   4245  O   ILE A 278      31.490  35.560  48.680  1.00  0.00           O
ATOM   4246  N   LEU A 279      29.370  36.270  48.910  1.00  0.00           N
ATOM   4247  HN  LEU A 279      28.400  36.180  49.120  1.00  0.00           H
ATOM   4248  CA  LEU A 279      29.640  37.650  48.430  1.00  0.00           C
ATOM   4249  HA  LEU A 279      28.680  38.140  48.460  1.00  0.00           H
ATOM   4250  CB  LEU A 279      30.480  38.530  49.360  1.00  0.00           C
ATOM   4251  HB1 LEU A 279      30.460  39.550  48.930  1.00  0.00           H
ATOM   4252  HB2 LEU A 279      31.560  38.290  49.340  1.00  0.00           H
ATOM   4253  CG  LEU A 279      29.940  38.580  50.800  1.00  0.00           C
ATOM   4254  HG  LEU A 279      29.570  37.570  51.070  1.00  0.00           H
ATOM   4255  CD1 LEU A 279      30.940  39.000  51.850  1.00  0.00           C
ATOM   4256 1HD1 LEU A 279      31.660  38.150  51.950  1.00  0.00           H
ATOM   4257 2HD1 LEU A 279      30.470  39.190  52.840  1.00  0.00           H
ATOM   4258 3HD1 LEU A 279      31.470  39.950  51.640  1.00  0.00           H
ATOM   4259  CD2 LEU A 279      28.750  39.540  50.890  1.00  0.00           C
ATOM   4260 1HD2 LEU A 279      29.030  40.600  50.670  1.00  0.00           H
ATOM   4261 2HD2 LEU A 279      28.390  39.340  51.920  1.00  0.00           H
ATOM   4262 3HD2 LEU A 279      27.970  39.110  50.230  1.00  0.00           H
ATOM   4263  C   LEU A 279      30.100  37.820  47.000  1.00  0.00           C
ATOM   4264  O   LEU A 279      30.890  38.720  46.670  1.00  0.00           O
ATOM   4265  N   GLY A 280      29.670  36.870  46.170  1.00  0.00           N
ATOM   4266  HN  GLY A 280      29.110  36.120  46.530  1.00  0.00           H
ATOM   4267  CA  GLY A 280      30.050  36.740  44.740  1.00  0.00           C
ATOM   4268  HA1 GLY A 280      29.880  37.620  44.140  1.00  0.00           H
ATOM   4269  HA2 GLY A 280      29.390  35.960  44.380  1.00  0.00           H
ATOM   4270  C   GLY A 280      31.380  36.240  44.450  1.00  0.00           C
ATOM   4271  O   GLY A 280      31.960  36.420  43.420  1.00  0.00           O
ATOM   4272  N   SER A 281      32.020  35.550  45.430  1.00  0.00           N
ATOM   4273  HN  SER A 281      31.610  35.470  46.330  1.00  0.00           H
ATOM   4274  CA  SER A 281      33.330  34.980  45.220  1.00  0.00           C
ATOM   4275  HA  SER A 281      33.620  34.910  44.180  1.00  0.00           H
ATOM   4276  CB  SER A 281      34.390  35.800  46.050  1.00  0.00           C
ATOM   4277  HB1 SER A 281      33.990  35.790  47.090  1.00  0.00           H
ATOM   4278  HB2 SER A 281      34.260  36.860  45.710  1.00  0.00           H
ATOM   4279  OG  SER A 281      35.730  35.300  46.010  1.00  0.00           O
ATOM   4280  HG1 SER A 281      35.950  34.850  46.830  1.00  0.00           H
ATOM   4281  C   SER A 281      33.210  33.670  45.810  1.00  0.00           C
ATOM   4282  O   SER A 281      32.430  33.430  46.740  1.00  0.00           O
ATOM   4283  N   CYS A 282      33.900  32.790  45.190  1.00  0.00           N
ATOM   4284  HN  CYS A 282      34.290  33.150  44.350  1.00  0.00           H
ATOM   4285  CA  CYS A 282      33.930  31.340  45.440  1.00  0.00           C
ATOM   4286  HA  CYS A 282      33.340  31.080  46.300  1.00  0.00           H
ATOM   4287  CB  CYS A 282      33.470  30.450  44.230  1.00  0.00           C
ATOM   4288  HB1 CYS A 282      33.480  29.350  44.360  1.00  0.00           H
ATOM   4289  HB2 CYS A 282      34.150  30.570  43.360  1.00  0.00           H
ATOM   4290  SG  CYS A 282      31.760  30.760  43.700  1.00  0.00           S
ATOM   4291  HG1 CYS A 282      31.280  29.600  44.130  1.00  0.00           H
ATOM   4292  C   CYS A 282      35.310  30.950  45.940  1.00  0.00           C
ATOM   4293  O   CYS A 282      35.770  29.830  45.870  1.00  0.00           O
ATOM   4294  N   THR A 283      35.990  31.970  46.430  1.00  0.00           N
ATOM   4295  HN  THR A 283      35.650  32.900  46.310  1.00  0.00           H
ATOM   4296  CA  THR A 283      37.200  31.860  47.220  1.00  0.00           C
ATOM   4297  HA  THR A 283      37.220  30.910  47.730  1.00  0.00           H
ATOM   4298  CB  THR A 283      38.500  31.880  46.470  1.00  0.00           C
ATOM   4299  HB  THR A 283      38.400  31.140  45.640  1.00  0.00           H
ATOM   4300  OG1 THR A 283      39.600  31.470  47.250  1.00  0.00           O
ATOM   4301  HG1 THR A 283      40.370  31.560  46.690  1.00  0.00           H
ATOM   4302  CG2 THR A 283      38.950  33.240  45.840  1.00  0.00           C
ATOM   4303 1HG2 THR A 283      39.230  33.870  46.710  1.00  0.00           H
ATOM   4304 2HG2 THR A 283      38.240  33.680  45.100  1.00  0.00           H
ATOM   4305 3HG2 THR A 283      39.900  33.160  45.270  1.00  0.00           H
ATOM   4306  C   THR A 283      37.280  32.890  48.260  1.00  0.00           C
ATOM   4307  O   THR A 283      36.490  33.840  48.360  1.00  0.00           O
ATOM   4308  N   PHE A 284      38.220  32.890  49.260  1.00  0.00           N
ATOM   4309  HN  PHE A 284      38.870  32.130  49.210  1.00  0.00           H
ATOM   4310  CA  PHE A 284      38.320  33.950  50.290  1.00  0.00           C
ATOM   4311  HA  PHE A 284      37.310  33.990  50.680  1.00  0.00           H
ATOM   4312  CB  PHE A 284      39.460  33.540  51.370  1.00  0.00           C
ATOM   4313  HB1 PHE A 284      39.300  34.260  52.200  1.00  0.00           H
ATOM   4314  HB2 PHE A 284      40.450  33.520  50.860  1.00  0.00           H
ATOM   4315  CG  PHE A 284      39.130  32.170  51.830  1.00  0.00           C
ATOM   4316  CD1 PHE A 284      39.940  31.100  51.390  1.00  0.00           C
ATOM   4317  HD1 PHE A 284      40.770  31.260  50.720  1.00  0.00           H
ATOM   4318  CE1 PHE A 284      39.800  29.810  51.880  1.00  0.00           C
ATOM   4319  HE1 PHE A 284      40.580  29.080  51.760  1.00  0.00           H
ATOM   4320  CZ  PHE A 284      38.870  29.610  53.000  1.00  0.00           C
ATOM   4321  HZ  PHE A 284      38.690  28.610  53.360  1.00  0.00           H
ATOM   4322  CD2 PHE A 284      38.220  32.000  52.820  1.00  0.00           C
ATOM   4323  HD2 PHE A 284      37.820  32.890  53.270  1.00  0.00           H
ATOM   4324  CE2 PHE A 284      38.110  30.760  53.470  1.00  0.00           C
ATOM   4325  HE2 PHE A 284      37.380  30.610  54.250  1.00  0.00           H
ATOM   4326  C   PHE A 284      38.730  35.280  49.700  1.00  0.00           C
ATOM   4327  O   PHE A 284      39.420  35.390  48.700  1.00  0.00           O
ATOM   4328  N   GLU A 285      38.200  36.410  50.330  1.00  0.00           N
ATOM   4329  HN  GLU A 285      37.470  36.370  51.010  1.00  0.00           H
ATOM   4330  CA  GLU A 285      38.710  37.740  50.090  1.00  0.00           C
ATOM   4331  HA  GLU A 285      39.560  37.680  49.430  1.00  0.00           H
ATOM   4332  CB  GLU A 285      37.690  38.620  49.370  1.00  0.00           C
ATOM   4333  HB1 GLU A 285      38.120  39.610  49.090  1.00  0.00           H
ATOM   4334  HB2 GLU A 285      36.790  38.770  50.000  1.00  0.00           H
ATOM   4335  CG  GLU A 285      37.060  38.010  48.080  1.00  0.00           C
ATOM   4336  HG1 GLU A 285      36.290  37.230  48.250  1.00  0.00           H
ATOM   4337  HG2 GLU A 285      37.720  37.810  47.210  1.00  0.00           H
ATOM   4338  CD  GLU A 285      36.190  39.090  47.380  1.00  0.00           C
ATOM   4339  OE1 GLU A 285      35.300  39.720  48.040  1.00  0.00           O
ATOM   4340  OE2 GLU A 285      36.520  39.450  46.210  1.00  0.00           O
ATOM   4341  C   GLU A 285      39.090  38.440  51.360  1.00  0.00           C
ATOM   4342  O   GLU A 285      38.360  38.380  52.360  1.00  0.00           O
ATOM   4343  N   ASP A 286      40.310  39.030  51.430  1.00  0.00           N
ATOM   4344  HN  ASP A 286      40.790  39.090  50.560  1.00  0.00           H
ATOM   4345  CA  ASP A 286      41.000  39.480  52.540  1.00  0.00           C
ATOM   4346  HA  ASP A 286      40.430  39.480  53.460  1.00  0.00           H
ATOM   4347  CB  ASP A 286      42.250  38.560  52.840  1.00  0.00           C
ATOM   4348  HB1 ASP A 286      42.000  37.480  52.800  1.00  0.00           H
ATOM   4349  HB2 ASP A 286      42.570  38.780  53.880  1.00  0.00           H
ATOM   4350  CG  ASP A 286      43.470  38.660  51.910  1.00  0.00           C
ATOM   4351  OD1 ASP A 286      43.420  39.320  50.890  1.00  0.00           O
ATOM   4352  OD2 ASP A 286      44.460  37.970  52.120  1.00  0.00           O
ATOM   4353  C   ASP A 286      41.430  40.960  52.400  1.00  0.00           C
ATOM   4354  O   ASP A 286      42.160  41.530  53.190  1.00  0.00           O
ATOM   4355  N   GLU A 287      40.860  41.600  51.310  1.00  0.00           N
ATOM   4356  HN  GLU A 287      40.070  41.240  50.820  1.00  0.00           H
ATOM   4357  CA  GLU A 287      41.200  43.020  51.110  1.00  0.00           C
ATOM   4358  HA  GLU A 287      42.280  43.080  51.080  1.00  0.00           H
ATOM   4359  CB  GLU A 287      40.810  43.550  49.700  1.00  0.00           C
ATOM   4360  HB1 GLU A 287      41.340  42.840  49.030  1.00  0.00           H
ATOM   4361  HB2 GLU A 287      41.210  44.550  49.470  1.00  0.00           H
ATOM   4362  CG  GLU A 287      39.270  43.550  49.350  1.00  0.00           C
ATOM   4363  HG1 GLU A 287      38.770  44.410  49.860  1.00  0.00           H
ATOM   4364  HG2 GLU A 287      38.790  42.640  49.770  1.00  0.00           H
ATOM   4365  CD  GLU A 287      38.840  43.820  47.910  1.00  0.00           C
ATOM   4366  OE1 GLU A 287      37.920  43.120  47.510  1.00  0.00           O
ATOM   4367  OE2 GLU A 287      39.470  44.710  47.260  1.00  0.00           O
ATOM   4368  C   GLU A 287      40.630  44.120  52.090  1.00  0.00           C
ATOM   4369  O   GLU A 287      41.010  45.270  52.090  1.00  0.00           O
ATOM   4370  N   LEU A 288      39.600  43.770  52.850  1.00  0.00           N
ATOM   4371  HN  LEU A 288      39.290  42.850  52.600  1.00  0.00           H
ATOM   4372  CA  LEU A 288      38.900  44.620  53.880  1.00  0.00           C
ATOM   4373  HA  LEU A 288      39.210  45.650  53.760  1.00  0.00           H
ATOM   4374  CB  LEU A 288      37.310  44.540  53.890  1.00  0.00           C
ATOM   4375  HB1 LEU A 288      36.970  45.310  54.610  1.00  0.00           H
ATOM   4376  HB2 LEU A 288      36.950  43.540  54.210  1.00  0.00           H
ATOM   4377  CG  LEU A 288      36.670  44.760  52.530  1.00  0.00           C
ATOM   4378  HG  LEU A 288      37.010  43.930  51.880  1.00  0.00           H
ATOM   4379  CD1 LEU A 288      35.150  44.890  52.660  1.00  0.00           C
ATOM   4380 1HD1 LEU A 288      34.540  44.000  52.950  1.00  0.00           H
ATOM   4381 2HD1 LEU A 288      34.840  45.200  51.640  1.00  0.00           H
ATOM   4382 3HD1 LEU A 288      34.830  45.740  53.300  1.00  0.00           H
ATOM   4383  CD2 LEU A 288      37.040  45.990  51.800  1.00  0.00           C
ATOM   4384 1HD2 LEU A 288      36.620  45.970  50.770  1.00  0.00           H
ATOM   4385 2HD2 LEU A 288      38.140  46.150  51.730  1.00  0.00           H
ATOM   4386 3HD2 LEU A 288      36.540  46.880  52.230  1.00  0.00           H
ATOM   4387  C   LEU A 288      39.390  44.350  55.310  1.00  0.00           C
ATOM   4388  O   LEU A 288      39.040  43.360  55.960  1.00  0.00           O
ATOM   4389  N   ALA A 289      39.990  45.360  55.980  1.00  0.00           N
ATOM   4390  HN  ALA A 289      40.220  46.130  55.390  1.00  0.00           H
ATOM   4391  CA  ALA A 289      40.270  45.400  57.410  1.00  0.00           C
ATOM   4392  HA  ALA A 289      40.850  44.500  57.540  1.00  0.00           H
ATOM   4393  CB  ALA A 289      41.300  46.590  57.710  1.00  0.00           C
ATOM   4394  HB1 ALA A 289      40.880  47.590  57.490  1.00  0.00           H
ATOM   4395  HB2 ALA A 289      42.190  46.360  57.090  1.00  0.00           H
ATOM   4396  HB3 ALA A 289      41.550  46.620  58.800  1.00  0.00           H
ATOM   4397  C   ALA A 289      39.050  45.420  58.330  1.00  0.00           C
ATOM   4398  O   ALA A 289      37.970  45.920  57.990  1.00  0.00           O
ATOM   4399  N   PRO A 290      39.070  44.830  59.560  1.00  0.00           N
ATOM   4400  CD  PRO A 290      40.180  43.900  59.900  1.00  0.00           C
ATOM   4401  HD1 PRO A 290      41.150  44.420  59.990  1.00  0.00           H
ATOM   4402  HD2 PRO A 290      40.080  43.130  59.110  1.00  0.00           H
ATOM   4403  CA  PRO A 290      38.050  44.900  60.600  1.00  0.00           C
ATOM   4404  HA  PRO A 290      37.200  44.300  60.300  1.00  0.00           H
ATOM   4405  CB  PRO A 290      38.760  44.260  61.770  1.00  0.00           C
ATOM   4406  HB1 PRO A 290      38.110  43.880  62.580  1.00  0.00           H
ATOM   4407  HB2 PRO A 290      39.400  45.030  62.260  1.00  0.00           H
ATOM   4408  CG  PRO A 290      39.860  43.310  61.290  1.00  0.00           C
ATOM   4409  HG1 PRO A 290      40.780  43.120  61.900  1.00  0.00           H
ATOM   4410  HG2 PRO A 290      39.470  42.280  61.310  1.00  0.00           H
ATOM   4411  C   PRO A 290      37.500  46.260  60.880  1.00  0.00           C
ATOM   4412  O   PRO A 290      36.330  46.390  61.030  1.00  0.00           O
ATOM   4413  N   SER A 291      38.360  47.270  60.880  1.00  0.00           N
ATOM   4414  HN  SER A 291      39.300  46.930  60.830  1.00  0.00           H
ATOM   4415  CA  SER A 291      38.130  48.730  61.030  1.00  0.00           C
ATOM   4416  HA  SER A 291      37.520  48.810  61.920  1.00  0.00           H
ATOM   4417  CB  SER A 291      39.460  49.540  61.220  1.00  0.00           C
ATOM   4418  HB1 SER A 291      40.150  49.320  60.380  1.00  0.00           H
ATOM   4419  HB2 SER A 291      39.970  49.240  62.160  1.00  0.00           H
ATOM   4420  OG  SER A 291      39.200  50.960  61.200  1.00  0.00           O
ATOM   4421  HG1 SER A 291      38.670  51.180  61.970  1.00  0.00           H
ATOM   4422  C   SER A 291      37.280  49.370  59.900  1.00  0.00           C
ATOM   4423  O   SER A 291      36.280  50.010  60.190  1.00  0.00           O
ATOM   4424  N   ASP A 292      37.590  49.050  58.590  1.00  0.00           N
ATOM   4425  HN  ASP A 292      38.410  48.540  58.340  1.00  0.00           H
ATOM   4426  CA  ASP A 292      36.720  49.370  57.440  1.00  0.00           C
ATOM   4427  HA  ASP A 292      36.530  50.440  57.480  1.00  0.00           H
ATOM   4428  CB  ASP A 292      37.450  49.100  56.090  1.00  0.00           C
ATOM   4429  HB1 ASP A 292      36.790  49.470  55.270  1.00  0.00           H
ATOM   4430  HB2 ASP A 292      37.630  48.010  55.950  1.00  0.00           H
ATOM   4431  CG  ASP A 292      38.700  49.900  55.890  1.00  0.00           C
ATOM   4432  OD1 ASP A 292      38.900  50.830  56.710  1.00  0.00           O
ATOM   4433  OD2 ASP A 292      39.580  49.570  55.090  1.00  0.00           O
ATOM   4434  C   ASP A 292      35.380  48.690  57.490  1.00  0.00           C
ATOM   4435  O   ASP A 292      34.320  49.270  57.300  1.00  0.00           O
ATOM   4436  N   VAL A 293      35.470  47.350  57.860  1.00  0.00           N
ATOM   4437  HN  VAL A 293      36.350  46.870  57.920  1.00  0.00           H
ATOM   4438  CA  VAL A 293      34.250  46.550  58.080  1.00  0.00           C
ATOM   4439  HA  VAL A 293      33.650  46.540  57.190  1.00  0.00           H
ATOM   4440  CB  VAL A 293      34.570  45.050  58.140  1.00  0.00           C
ATOM   4441  HB  VAL A 293      35.400  44.850  58.850  1.00  0.00           H
ATOM   4442  CG1 VAL A 293      33.300  44.260  58.440  1.00  0.00           C
ATOM   4443 1HG1 VAL A 293      33.440  43.200  58.730  1.00  0.00           H
ATOM   4444 2HG1 VAL A 293      32.540  44.430  57.640  1.00  0.00           H
ATOM   4445 3HG1 VAL A 293      32.920  44.640  59.410  1.00  0.00           H
ATOM   4446  CG2 VAL A 293      35.030  44.630  56.740  1.00  0.00           C
ATOM   4447 1HG2 VAL A 293      34.160  44.800  56.070  1.00  0.00           H
ATOM   4448 2HG2 VAL A 293      35.400  43.590  56.630  1.00  0.00           H
ATOM   4449 3HG2 VAL A 293      35.830  45.300  56.340  1.00  0.00           H
ATOM   4450  C   VAL A 293      33.370  47.120  59.210  1.00  0.00           C
ATOM   4451  O   VAL A 293      32.180  47.240  59.050  1.00  0.00           O
ATOM   4452  N   TYR A 294      33.910  47.530  60.310  1.00  0.00           N
ATOM   4453  HN  TYR A 294      34.890  47.470  60.440  1.00  0.00           H
ATOM   4454  CA  TYR A 294      33.240  48.190  61.360  1.00  0.00           C
ATOM   4455  HA  TYR A 294      32.400  47.570  61.650  1.00  0.00           H
ATOM   4456  CB  TYR A 294      34.280  48.430  62.420  1.00  0.00           C
ATOM   4457  HB1 TYR A 294      35.220  48.860  62.010  1.00  0.00           H
ATOM   4458  HB2 TYR A 294      34.660  47.490  62.880  1.00  0.00           H
ATOM   4459  CG  TYR A 294      33.780  49.310  63.570  1.00  0.00           C
ATOM   4460  CD1 TYR A 294      33.990  50.740  63.660  1.00  0.00           C
ATOM   4461  HD1 TYR A 294      34.440  51.300  62.850  1.00  0.00           H
ATOM   4462  CE1 TYR A 294      33.570  51.390  64.810  1.00  0.00           C
ATOM   4463  HE1 TYR A 294      33.820  52.430  64.970  1.00  0.00           H
ATOM   4464  CZ  TYR A 294      32.960  50.710  65.870  1.00  0.00           C
ATOM   4465  OH  TYR A 294      32.360  51.380  66.960  1.00  0.00           O
ATOM   4466  HH  TYR A 294      32.620  52.300  66.850  1.00  0.00           H
ATOM   4467  CD2 TYR A 294      33.220  48.650  64.710  1.00  0.00           C
ATOM   4468  HD2 TYR A 294      33.250  47.570  64.730  1.00  0.00           H
ATOM   4469  CE2 TYR A 294      32.780  49.350  65.830  1.00  0.00           C
ATOM   4470  HE2 TYR A 294      32.350  48.880  66.700  1.00  0.00           H
ATOM   4471  C   TYR A 294      32.620  49.530  60.870  1.00  0.00           C
ATOM   4472  O   TYR A 294      31.540  49.860  61.290  1.00  0.00           O
ATOM   4473  N   GLN A 295      33.270  50.420  60.080  1.00  0.00           N
ATOM   4474  HN  GLN A 295      34.180  50.140  59.780  1.00  0.00           H
ATOM   4475  CA  GLN A 295      32.730  51.620  59.480  1.00  0.00           C
ATOM   4476  HA  GLN A 295      32.370  52.340  60.200  1.00  0.00           H
ATOM   4477  CB  GLN A 295      33.860  52.340  58.640  1.00  0.00           C
ATOM   4478  HB1 GLN A 295      33.430  53.180  58.060  1.00  0.00           H
ATOM   4479  HB2 GLN A 295      34.250  51.660  57.860  1.00  0.00           H
ATOM   4480  CG  GLN A 295      35.020  52.840  59.570  1.00  0.00           C
ATOM   4481  HG1 GLN A 295      35.940  53.020  58.970  1.00  0.00           H
ATOM   4482  HG2 GLN A 295      35.230  52.220  60.460  1.00  0.00           H
ATOM   4483  CD  GLN A 295      34.560  54.170  60.220  1.00  0.00           C
ATOM   4484  OE1 GLN A 295      34.420  54.230  61.450  1.00  0.00           O
ATOM   4485  NE2 GLN A 295      34.540  55.290  59.440  1.00  0.00           N
ATOM   4486 1HE2 GLN A 295      34.680  55.250  58.450  1.00  0.00           H
ATOM   4487 2HE2 GLN A 295      33.890  55.990  59.730  1.00  0.00           H
ATOM   4488  C   GLN A 295      31.510  51.280  58.580  1.00  0.00           C
ATOM   4489  O   GLN A 295      30.530  52.050  58.430  1.00  0.00           O
ATOM   4490  N   GLN A 296      31.520  50.090  57.860  1.00  0.00           N
ATOM   4491  HN  GLN A 296      32.340  49.530  57.870  1.00  0.00           H
ATOM   4492  CA  GLN A 296      30.490  49.580  56.990  1.00  0.00           C
ATOM   4493  HA  GLN A 296      30.090  50.380  56.390  1.00  0.00           H
ATOM   4494  CB  GLN A 296      31.090  48.460  56.060  1.00  0.00           C
ATOM   4495  HB1 GLN A 296      30.260  47.900  55.590  1.00  0.00           H
ATOM   4496  HB2 GLN A 296      31.660  47.690  56.630  1.00  0.00           H
ATOM   4497  CG  GLN A 296      32.050  49.090  55.040  1.00  0.00           C
ATOM   4498  HG1 GLN A 296      32.420  48.250  54.410  1.00  0.00           H
ATOM   4499  HG2 GLN A 296      32.880  49.640  55.540  1.00  0.00           H
ATOM   4500  CD  GLN A 296      31.260  50.120  54.180  1.00  0.00           C
ATOM   4501  OE1 GLN A 296      30.030  50.100  54.070  1.00  0.00           O
ATOM   4502  NE2 GLN A 296      32.070  50.950  53.400  1.00  0.00           N
ATOM   4503 1HE2 GLN A 296      31.630  51.550  52.730  1.00  0.00           H
ATOM   4504 2HE2 GLN A 296      33.060  50.870  53.510  1.00  0.00           H
ATOM   4505  C   GLN A 296      29.300  49.100  57.770  1.00  0.00           C
ATOM   4506  O   GLN A 296      28.180  49.300  57.310  1.00  0.00           O
ATOM   4507  N   LEU A 297      29.510  48.530  58.920  1.00  0.00           N
ATOM   4508  HN  LEU A 297      30.450  48.340  59.200  1.00  0.00           H
ATOM   4509  CA  LEU A 297      28.550  47.810  59.690  1.00  0.00           C
ATOM   4510  HA  LEU A 297      27.590  47.660  59.210  1.00  0.00           H
ATOM   4511  CB  LEU A 297      29.090  46.420  60.100  1.00  0.00           C
ATOM   4512  HB1 LEU A 297      28.510  45.940  60.920  1.00  0.00           H
ATOM   4513  HB2 LEU A 297      30.060  46.660  60.580  1.00  0.00           H
ATOM   4514  CG  LEU A 297      29.150  45.380  58.950  1.00  0.00           C
ATOM   4515  HG  LEU A 297      29.940  45.760  58.270  1.00  0.00           H
ATOM   4516  CD1 LEU A 297      29.550  44.000  59.440  1.00  0.00           C
ATOM   4517 1HD1 LEU A 297      28.600  43.550  59.810  1.00  0.00           H
ATOM   4518 2HD1 LEU A 297      30.280  43.990  60.280  1.00  0.00           H
ATOM   4519 3HD1 LEU A 297      29.830  43.250  58.670  1.00  0.00           H
ATOM   4520  CD2 LEU A 297      27.830  45.240  58.190  1.00  0.00           C
ATOM   4521 1HD2 LEU A 297      27.740  46.020  57.410  1.00  0.00           H
ATOM   4522 2HD2 LEU A 297      26.930  45.300  58.840  1.00  0.00           H
ATOM   4523 3HD2 LEU A 297      27.740  44.240  57.710  1.00  0.00           H
ATOM   4524  C   LEU A 297      28.060  48.470  61.010  1.00  0.00           C
ATOM   4525  O   LEU A 297      27.050  48.010  61.510  1.00  0.00           O
ATOM   4526  N   ALA A 298      28.760  49.470  61.530  1.00  0.00           N
ATOM   4527  HN  ALA A 298      29.670  49.560  61.150  1.00  0.00           H
ATOM   4528  CA  ALA A 298      28.390  50.160  62.760  1.00  0.00           C
ATOM   4529  HA  ALA A 298      27.440  49.830  63.160  1.00  0.00           H
ATOM   4530  CB  ALA A 298      29.530  49.910  63.730  1.00  0.00           C
ATOM   4531  HB1 ALA A 298      29.800  48.830  63.810  1.00  0.00           H
ATOM   4532  HB2 ALA A 298      29.240  50.270  64.740  1.00  0.00           H
ATOM   4533  HB3 ALA A 298      30.520  50.360  63.520  1.00  0.00           H
ATOM   4534  C   ALA A 298      28.280  51.650  62.520  1.00  0.00           C
ATOM   4535  O   ALA A 298      28.080  52.450  63.460  1.00  0.00           O
ATOM   4536  N   GLY A 299      28.370  52.100  61.290  1.00  0.00           N
ATOM   4537  HN  GLY A 299      28.590  51.410  60.610  1.00  0.00           H
ATOM   4538  CA  GLY A 299      28.470  53.420  60.790  1.00  0.00           C
ATOM   4539  HA1 GLY A 299      28.890  53.460  59.790  1.00  0.00           H
ATOM   4540  HA2 GLY A 299      29.060  53.980  61.500  1.00  0.00           H
ATOM   4541  C   GLY A 299      27.170  54.180  60.720  1.00  0.00           C
ATOM   4542  O   GLY A 299      26.080  53.590  60.710  1.00  0.00           O
ATOM   4543  N   VAL A 300      27.180  55.540  60.770  1.00  0.00           N
ATOM   4544  HN  VAL A 300      26.340  55.990  60.460  1.00  0.00           H
ATOM   4545  CA  VAL A 300      28.310  56.470  60.910  1.00  0.00           C
ATOM   4546  HA  VAL A 300      29.160  55.850  60.660  1.00  0.00           H
ATOM   4547  CB  VAL A 300      28.200  57.640  59.980  1.00  0.00           C
ATOM   4548  HB  VAL A 300      28.980  58.410  60.190  1.00  0.00           H
ATOM   4549  CG1 VAL A 300      28.440  57.080  58.550  1.00  0.00           C
ATOM   4550 1HG1 VAL A 300      27.710  56.290  58.290  1.00  0.00           H
ATOM   4551 2HG1 VAL A 300      29.480  56.690  58.510  1.00  0.00           H
ATOM   4552 3HG1 VAL A 300      28.410  57.970  57.880  1.00  0.00           H
ATOM   4553  CG2 VAL A 300      26.910  58.340  59.990  1.00  0.00           C
ATOM   4554 1HG2 VAL A 300      26.850  59.090  59.180  1.00  0.00           H
ATOM   4555 2HG2 VAL A 300      26.720  58.700  61.030  1.00  0.00           H
ATOM   4556 3HG2 VAL A 300      26.120  57.620  59.690  1.00  0.00           H
ATOM   4557  C   VAL A 300      28.610  56.860  62.370  1.00  0.00           C
ATOM   4558  O   VAL A 300      27.830  56.870  63.280  1.00  0.00           O
ATOM   4559  NT  VAL A 300      29.900  56.970  62.610  1.00  0.00           N
ATOM   4560  HNT VAL A 300      30.520  56.770  61.860  1.00  0.00           H
ATOM   4561  CAT VAL A 300      30.340  57.340  63.930  1.00  0.00           C
ATOM   4562  HT1 VAL A 300      31.250  57.970  63.990  1.00  0.00           H
ATOM   4563  HT2 VAL A 300      30.490  56.440  64.560  1.00  0.00           H
ATOM   4564  HT3 VAL A 300      29.580  57.930  64.490  1.00  0.00           H
ATOM   4565  CAY GLY B   2      49.760  42.430  36.430  1.00  0.00           C
ATOM   4566  HY1 GLY B   2      50.140  43.310  35.850  1.00  0.00           H
ATOM   4567  HY2 GLY B   2      50.240  41.460  36.160  1.00  0.00           H
ATOM   4568  HY3 GLY B   2      49.860  42.670  37.510  1.00  0.00           H
ATOM   4569  CY  GLY B   2      48.340  42.250  36.160  1.00  0.00           C
ATOM   4570  OY  GLY B   2      47.490  41.930  37.050  1.00  0.00           O
ATOM   4571  N   GLY B   2      47.960  42.380  34.860  1.00  0.00           N
ATOM   4572  HN  GLY B   2      48.650  42.780  34.270  1.00  0.00           H
ATOM   4573  CA  GLY B   2      46.560  42.190  34.410  1.00  0.00           C
ATOM   4574  HA1 GLY B   2      46.280  41.280  34.900  1.00  0.00           H
ATOM   4575  HA2 GLY B   2      46.550  42.040  33.340  1.00  0.00           H
ATOM   4576  C   GLY B   2      45.600  43.360  34.770  1.00  0.00           C
ATOM   4577  O   GLY B   2      45.820  44.180  35.650  1.00  0.00           O
ATOM   4578  N   ILE B   3      44.490  43.380  34.070  1.00  0.00           N
ATOM   4579  HN  ILE B   3      44.290  42.500  33.640  1.00  0.00           H
ATOM   4580  CA  ILE B   3      43.520  44.360  34.040  1.00  0.00           C
ATOM   4581  HA  ILE B   3      43.920  45.310  33.720  1.00  0.00           H
ATOM   4582  CB  ILE B   3      42.470  43.990  32.970  1.00  0.00           C
ATOM   4583  HB  ILE B   3      42.070  42.960  33.100  1.00  0.00           H
ATOM   4584  CG2 ILE B   3      41.370  45.030  32.990  1.00  0.00           C
ATOM   4585 1HG2 ILE B   3      41.650  46.080  32.760  1.00  0.00           H
ATOM   4586 2HG2 ILE B   3      40.720  45.130  33.880  1.00  0.00           H
ATOM   4587 3HG2 ILE B   3      40.670  44.660  32.200  1.00  0.00           H
ATOM   4588  CG1 ILE B   3      43.090  43.840  31.580  1.00  0.00           C
ATOM   4589 1HG1 ILE B   3      42.360  43.890  30.750  1.00  0.00           H
ATOM   4590 2HG1 ILE B   3      43.620  42.860  31.550  1.00  0.00           H
ATOM   4591  CD  ILE B   3      44.170  44.940  31.290  1.00  0.00           C
ATOM   4592  HD1 ILE B   3      43.920  45.950  31.690  1.00  0.00           H
ATOM   4593  HD2 ILE B   3      44.270  45.150  30.200  1.00  0.00           H
ATOM   4594  HD3 ILE B   3      45.170  44.630  31.660  1.00  0.00           H
ATOM   4595  C   ILE B   3      42.770  44.600  35.380  1.00  0.00           C
ATOM   4596  O   ILE B   3      42.480  43.590  36.040  1.00  0.00           O
ATOM   4597  N   VAL B   4      42.480  45.810  35.820  1.00  0.00           N
ATOM   4598  HN  VAL B   4      42.770  46.580  35.260  1.00  0.00           H
ATOM   4599  CA  VAL B   4      42.160  46.130  37.160  1.00  0.00           C
ATOM   4600  HA  VAL B   4      41.800  45.230  37.620  1.00  0.00           H
ATOM   4601  CB  VAL B   4      43.320  46.850  37.940  1.00  0.00           C
ATOM   4602  HB  VAL B   4      44.140  46.100  38.020  1.00  0.00           H
ATOM   4603  CG1 VAL B   4      43.720  48.050  36.990  1.00  0.00           C
ATOM   4604 1HG1 VAL B   4      44.310  47.580  36.180  1.00  0.00           H
ATOM   4605 2HG1 VAL B   4      44.390  48.760  37.530  1.00  0.00           H
ATOM   4606 3HG1 VAL B   4      42.870  48.630  36.570  1.00  0.00           H
ATOM   4607  CG2 VAL B   4      42.900  47.290  39.310  1.00  0.00           C
ATOM   4608 1HG2 VAL B   4      42.330  46.520  39.880  1.00  0.00           H
ATOM   4609 2HG2 VAL B   4      42.200  48.080  38.970  1.00  0.00           H
ATOM   4610 3HG2 VAL B   4      43.690  47.730  39.960  1.00  0.00           H
ATOM   4611  C   VAL B   4      40.840  47.050  37.090  1.00  0.00           C
ATOM   4612  O   VAL B   4      40.580  47.690  36.080  1.00  0.00           O
ATOM   4613  N   LYS B   5      39.970  46.990  38.110  1.00  0.00           N
ATOM   4614  HN  LYS B   5      40.080  46.310  38.830  1.00  0.00           H
ATOM   4615  CA  LYS B   5      38.670  47.660  38.060  1.00  0.00           C
ATOM   4616  HA  LYS B   5      38.320  47.690  37.040  1.00  0.00           H
ATOM   4617  CB  LYS B   5      37.590  46.730  38.780  1.00  0.00           C
ATOM   4618  HB1 LYS B   5      36.540  47.100  38.770  1.00  0.00           H
ATOM   4619  HB2 LYS B   5      37.870  46.600  39.840  1.00  0.00           H
ATOM   4620  CG  LYS B   5      37.520  45.270  38.350  1.00  0.00           C
ATOM   4621  HG1 LYS B   5      38.550  44.870  38.210  1.00  0.00           H
ATOM   4622  HG2 LYS B   5      37.090  45.230  37.330  1.00  0.00           H
ATOM   4623  CD  LYS B   5      36.750  44.330  39.440  1.00  0.00           C
ATOM   4624  HD1 LYS B   5      35.700  44.690  39.550  1.00  0.00           H
ATOM   4625  HD2 LYS B   5      37.250  44.490  40.420  1.00  0.00           H
ATOM   4626  CE  LYS B   5      36.840  42.800  39.170  1.00  0.00           C
ATOM   4627  HE1 LYS B   5      37.900  42.460  39.070  1.00  0.00           H
ATOM   4628  HE2 LYS B   5      36.470  42.540  38.160  1.00  0.00           H
ATOM   4629  NZ  LYS B   5      36.150  41.980  40.210  1.00  0.00           N
ATOM   4630  HZ1 LYS B   5      35.200  42.380  40.350  1.00  0.00           H
ATOM   4631  HZ2 LYS B   5      36.710  41.950  41.080  1.00  0.00           H
ATOM   4632  HZ3 LYS B   5      35.980  41.030  39.830  1.00  0.00           H
ATOM   4633  C   LYS B   5      38.600  49.160  38.630  1.00  0.00           C
ATOM   4634  O   LYS B   5      37.840  49.460  39.480  1.00  0.00           O
ATOM   4635  N   MET B   6      39.560  49.930  38.130  1.00  0.00           N
ATOM   4636  HN  MET B   6      40.090  49.650  37.340  1.00  0.00           H
ATOM   4637  CA  MET B   6      39.800  51.250  38.770  1.00  0.00           C
ATOM   4638  HA  MET B   6      40.140  51.120  39.790  1.00  0.00           H
ATOM   4639  CB  MET B   6      40.920  51.880  37.930  1.00  0.00           C
ATOM   4640  HB1 MET B   6      41.000  52.980  38.000  1.00  0.00           H
ATOM   4641  HB2 MET B   6      40.590  51.710  36.880  1.00  0.00           H
ATOM   4642  CG  MET B   6      42.280  51.230  38.140  1.00  0.00           C
ATOM   4643  HG1 MET B   6      42.860  51.430  37.210  1.00  0.00           H
ATOM   4644  HG2 MET B   6      42.240  50.130  38.260  1.00  0.00           H
ATOM   4645  SD  MET B   6      43.040  51.980  39.560  1.00  0.00           S
ATOM   4646  CE  MET B   6      44.580  51.010  39.400  1.00  0.00           C
ATOM   4647  HE1 MET B   6      45.170  51.460  38.580  1.00  0.00           H
ATOM   4648  HE2 MET B   6      44.450  49.920  39.230  1.00  0.00           H
ATOM   4649  HE3 MET B   6      45.230  51.100  40.300  1.00  0.00           H
ATOM   4650  C   MET B   6      38.740  52.190  38.820  1.00  0.00           C
ATOM   4651  O   MET B   6      37.900  52.360  37.940  1.00  0.00           O
ATOM   4652  N   VAL B   7      38.730  52.950  39.910  1.00  0.00           N
ATOM   4653  HN  VAL B   7      39.450  52.780  40.580  1.00  0.00           H
ATOM   4654  CA  VAL B   7      37.530  53.710  40.290  1.00  0.00           C
ATOM   4655  HA  VAL B   7      36.640  53.360  39.780  1.00  0.00           H
ATOM   4656  CB  VAL B   7      37.340  53.560  41.830  1.00  0.00           C
ATOM   4657  HB  VAL B   7      38.230  53.910  42.400  1.00  0.00           H
ATOM   4658  CG1 VAL B   7      36.000  54.210  42.190  1.00  0.00           C
ATOM   4659 1HG1 VAL B   7      35.680  53.830  43.190  1.00  0.00           H
ATOM   4660 2HG1 VAL B   7      35.280  53.810  41.450  1.00  0.00           H
ATOM   4661 3HG1 VAL B   7      36.140  55.300  42.080  1.00  0.00           H
ATOM   4662  CG2 VAL B   7      37.080  52.110  42.180  1.00  0.00           C
ATOM   4663 1HG2 VAL B   7      38.010  51.510  42.050  1.00  0.00           H
ATOM   4664 2HG2 VAL B   7      36.310  51.660  41.530  1.00  0.00           H
ATOM   4665 3HG2 VAL B   7      36.760  52.020  43.240  1.00  0.00           H
ATOM   4666  C   VAL B   7      37.810  55.160  39.900  1.00  0.00           C
ATOM   4667  O   VAL B   7      38.910  55.620  40.070  1.00  0.00           O
ATOM   4668  N   SER B   8      36.890  55.820  39.230  1.00  0.00           N
ATOM   4669  HN  SER B   8      36.090  55.320  38.920  1.00  0.00           H
ATOM   4670  CA  SER B   8      37.110  57.230  38.820  1.00  0.00           C
ATOM   4671  HA  SER B   8      38.020  57.310  38.240  1.00  0.00           H
ATOM   4672  CB  SER B   8      36.010  57.610  37.760  1.00  0.00           C
ATOM   4673  HB1 SER B   8      36.100  58.710  37.620  1.00  0.00           H
ATOM   4674  HB2 SER B   8      34.970  57.580  38.130  1.00  0.00           H
ATOM   4675  OG  SER B   8      36.130  56.810  36.600  1.00  0.00           O
ATOM   4676  HG1 SER B   8      36.790  56.140  36.780  1.00  0.00           H
ATOM   4677  C   SER B   8      37.080  58.300  40.040  1.00  0.00           C
ATOM   4678  O   SER B   8      36.230  58.270  40.860  1.00  0.00           O
ATOM   4679  N   PRO B   9      37.940  59.300  40.040  1.00  0.00           N
ATOM   4680  CD  PRO B   9      39.030  59.490  39.140  1.00  0.00           C
ATOM   4681  HD1 PRO B   9      38.690  59.840  38.140  1.00  0.00           H
ATOM   4682  HD2 PRO B   9      39.500  58.480  39.150  1.00  0.00           H
ATOM   4683  CA  PRO B   9      38.010  60.340  41.100  1.00  0.00           C
ATOM   4684  HA  PRO B   9      38.330  59.810  41.980  1.00  0.00           H
ATOM   4685  CB  PRO B   9      38.960  61.380  40.480  1.00  0.00           C
ATOM   4686  HB1 PRO B   9      39.480  62.000  41.240  1.00  0.00           H
ATOM   4687  HB2 PRO B   9      38.420  62.150  39.900  1.00  0.00           H
ATOM   4688  CG  PRO B   9      39.960  60.510  39.790  1.00  0.00           C
ATOM   4689  HG1 PRO B   9      40.590  61.100  39.080  1.00  0.00           H
ATOM   4690  HG2 PRO B   9      40.600  59.990  40.530  1.00  0.00           H
ATOM   4691  C   PRO B   9      36.680  60.990  41.370  1.00  0.00           C
ATOM   4692  O   PRO B   9      35.870  61.290  40.470  1.00  0.00           O
ATOM   4693  N   THR B  10      36.500  61.260  42.680  1.00  0.00           N
ATOM   4694  HN  THR B  10      37.150  61.050  43.410  1.00  0.00           H
ATOM   4695  CA  THR B  10      35.360  61.950  43.190  1.00  0.00           C
ATOM   4696  HA  THR B  10      34.560  61.570  42.570  1.00  0.00           H
ATOM   4697  CB  THR B  10      34.970  61.720  44.600  1.00  0.00           C
ATOM   4698  HB  THR B  10      34.040  62.240  44.920  1.00  0.00           H
ATOM   4699  OG1 THR B  10      36.090  61.990  45.460  1.00  0.00           O
ATOM   4700  HG1 THR B  10      36.130  62.920  45.700  1.00  0.00           H
ATOM   4701  CG2 THR B  10      34.800  60.210  44.780  1.00  0.00           C
ATOM   4702 1HG2 THR B  10      33.890  59.850  44.260  1.00  0.00           H
ATOM   4703 2HG2 THR B  10      34.680  59.820  45.820  1.00  0.00           H
ATOM   4704 3HG2 THR B  10      35.610  59.640  44.280  1.00  0.00           H
ATOM   4705  C   THR B  10      35.380  63.400  43.060  1.00  0.00           C
ATOM   4706  O   THR B  10      34.370  64.060  43.250  1.00  0.00           O
ATOM   4707  N   SER B  11      36.550  63.840  42.740  1.00  0.00           N
ATOM   4708  HN  SER B  11      37.250  63.140  42.660  1.00  0.00           H
ATOM   4709  CA  SER B  11      37.020  65.230  42.870  1.00  0.00           C
ATOM   4710  HA  SER B  11      37.300  65.310  43.910  1.00  0.00           H
ATOM   4711  CB  SER B  11      38.310  65.490  42.140  1.00  0.00           C
ATOM   4712  HB1 SER B  11      38.650  66.550  42.170  1.00  0.00           H
ATOM   4713  HB2 SER B  11      38.030  65.140  41.130  1.00  0.00           H
ATOM   4714  OG  SER B  11      39.350  64.640  42.600  1.00  0.00           O
ATOM   4715  HG1 SER B  11      40.160  64.790  42.110  1.00  0.00           H
ATOM   4716  C   SER B  11      36.140  66.450  42.510  1.00  0.00           C
ATOM   4717  O   SER B  11      35.970  67.350  43.260  1.00  0.00           O
ATOM   4718  N   LYS B  12      35.620  66.380  41.320  1.00  0.00           N
ATOM   4719  HN  LYS B  12      35.750  65.570  40.740  1.00  0.00           H
ATOM   4720  CA  LYS B  12      34.860  67.410  40.650  1.00  0.00           C
ATOM   4721  HA  LYS B  12      35.120  68.350  41.120  1.00  0.00           H
ATOM   4722  CB  LYS B  12      35.240  67.610  39.130  1.00  0.00           C
ATOM   4723  HB1 LYS B  12      34.440  68.170  38.600  1.00  0.00           H
ATOM   4724  HB2 LYS B  12      35.290  66.580  38.730  1.00  0.00           H
ATOM   4725  CG  LYS B  12      36.580  68.400  38.780  1.00  0.00           C
ATOM   4726  HG1 LYS B  12      36.570  69.430  39.190  1.00  0.00           H
ATOM   4727  HG2 LYS B  12      36.640  68.560  37.680  1.00  0.00           H
ATOM   4728  CD  LYS B  12      37.820  67.580  39.160  1.00  0.00           C
ATOM   4729  HD1 LYS B  12      37.700  66.500  38.960  1.00  0.00           H
ATOM   4730  HD2 LYS B  12      37.860  67.630  40.270  1.00  0.00           H
ATOM   4731  CE  LYS B  12      39.120  68.020  38.410  1.00  0.00           C
ATOM   4732  HE1 LYS B  12      39.470  69.070  38.530  1.00  0.00           H
ATOM   4733  HE2 LYS B  12      39.030  67.750  37.340  1.00  0.00           H
ATOM   4734  NZ  LYS B  12      40.270  67.080  38.800  1.00  0.00           N
ATOM   4735  HZ1 LYS B  12      39.960  66.120  38.560  1.00  0.00           H
ATOM   4736  HZ2 LYS B  12      40.420  67.110  39.830  1.00  0.00           H
ATOM   4737  HZ3 LYS B  12      41.130  67.350  38.270  1.00  0.00           H
ATOM   4738  C   LYS B  12      33.350  67.140  41.010  1.00  0.00           C
ATOM   4739  O   LYS B  12      32.450  68.000  40.860  1.00  0.00           O
ATOM   4740  N   ILE B  13      33.040  65.930  41.540  1.00  0.00           N
ATOM   4741  HN  ILE B  13      33.790  65.270  41.620  1.00  0.00           H
ATOM   4742  CA  ILE B  13      31.630  65.690  42.010  1.00  0.00           C
ATOM   4743  HA  ILE B  13      30.960  66.260  41.390  1.00  0.00           H
ATOM   4744  CB  ILE B  13      31.170  64.260  41.760  1.00  0.00           C
ATOM   4745  HB  ILE B  13      31.830  63.620  42.380  1.00  0.00           H
ATOM   4746  CG2 ILE B  13      29.680  64.120  42.240  1.00  0.00           C
ATOM   4747 1HG2 ILE B  13      29.550  64.120  43.340  1.00  0.00           H
ATOM   4748 2HG2 ILE B  13      29.150  63.280  41.740  1.00  0.00           H
ATOM   4749 3HG2 ILE B  13      29.180  65.010  41.800  1.00  0.00           H
ATOM   4750  CG1 ILE B  13      31.360  63.740  40.350  1.00  0.00           C
ATOM   4751 1HG1 ILE B  13      31.320  64.580  39.620  1.00  0.00           H
ATOM   4752 2HG1 ILE B  13      30.550  63.030  40.070  1.00  0.00           H
ATOM   4753  CD  ILE B  13      32.700  63.040  40.130  1.00  0.00           C
ATOM   4754  HD1 ILE B  13      32.710  62.500  39.160  1.00  0.00           H
ATOM   4755  HD2 ILE B  13      33.000  62.320  40.920  1.00  0.00           H
ATOM   4756  HD3 ILE B  13      33.460  63.840  40.130  1.00  0.00           H
ATOM   4757  C   ILE B  13      31.510  66.040  43.410  1.00  0.00           C
ATOM   4758  O   ILE B  13      30.530  66.630  43.860  1.00  0.00           O
ATOM   4759  N   GLU B  14      32.480  65.730  44.300  1.00  0.00           N
ATOM   4760  HN  GLU B  14      33.330  65.350  43.960  1.00  0.00           H
ATOM   4761  CA  GLU B  14      32.490  66.180  45.710  1.00  0.00           C
ATOM   4762  HA  GLU B  14      31.990  65.420  46.290  1.00  0.00           H
ATOM   4763  CB  GLU B  14      33.890  66.250  46.320  1.00  0.00           C
ATOM   4764  HB1 GLU B  14      33.810  66.700  47.330  1.00  0.00           H
ATOM   4765  HB2 GLU B  14      34.510  66.880  45.650  1.00  0.00           H
ATOM   4766  CG  GLU B  14      34.530  64.850  46.520  1.00  0.00           C
ATOM   4767  HG1 GLU B  14      34.790  64.320  45.580  1.00  0.00           H
ATOM   4768  HG2 GLU B  14      33.840  64.150  47.050  1.00  0.00           H
ATOM   4769  CD  GLU B  14      35.780  64.780  47.320  1.00  0.00           C
ATOM   4770  OE1 GLU B  14      36.830  64.260  46.730  1.00  0.00           O
ATOM   4771  OE2 GLU B  14      35.910  65.240  48.500  1.00  0.00           O
ATOM   4772  C   GLU B  14      31.770  67.530  46.130  1.00  0.00           C
ATOM   4773  O   GLU B  14      30.890  67.420  46.990  1.00  0.00           O
ATOM   4774  N   PRO B  15      31.950  68.800  45.600  1.00  0.00           N
ATOM   4775  CD  PRO B  15      33.040  69.080  44.720  1.00  0.00           C
ATOM   4776  HD1 PRO B  15      33.170  68.340  43.900  1.00  0.00           H
ATOM   4777  HD2 PRO B  15      33.990  69.020  45.290  1.00  0.00           H
ATOM   4778  CA  PRO B  15      31.200  69.980  45.980  1.00  0.00           C
ATOM   4779  HA  PRO B  15      31.040  69.990  47.040  1.00  0.00           H
ATOM   4780  CB  PRO B  15      32.130  71.120  45.510  1.00  0.00           C
ATOM   4781  HB1 PRO B  15      32.820  71.340  46.350  1.00  0.00           H
ATOM   4782  HB2 PRO B  15      31.560  72.050  45.320  1.00  0.00           H
ATOM   4783  CG  PRO B  15      32.790  70.530  44.240  1.00  0.00           C
ATOM   4784  HG1 PRO B  15      32.110  70.490  43.360  1.00  0.00           H
ATOM   4785  HG2 PRO B  15      33.740  71.020  43.950  1.00  0.00           H
ATOM   4786  C   PRO B  15      29.790  69.940  45.440  1.00  0.00           C
ATOM   4787  O   PRO B  15      29.080  70.860  45.710  1.00  0.00           O
ATOM   4788  N   CYS B  16      29.310  68.900  44.750  1.00  0.00           N
ATOM   4789  HN  CYS B  16      29.930  68.150  44.510  1.00  0.00           H
ATOM   4790  CA  CYS B  16      27.940  68.800  44.160  1.00  0.00           C
ATOM   4791  HA  CYS B  16      27.440  69.760  44.250  1.00  0.00           H
ATOM   4792  CB  CYS B  16      27.920  68.290  42.770  1.00  0.00           C
ATOM   4793  HB1 CYS B  16      26.860  68.250  42.460  1.00  0.00           H
ATOM   4794  HB2 CYS B  16      28.290  67.240  42.740  1.00  0.00           H
ATOM   4795  SG  CYS B  16      28.850  69.460  41.580  1.00  0.00           S
ATOM   4796  HG1 CYS B  16      28.080  70.530  41.540  1.00  0.00           H
ATOM   4797  C   CYS B  16      27.210  67.910  45.140  1.00  0.00           C
ATOM   4798  O   CYS B  16      25.970  67.880  45.100  1.00  0.00           O
ATOM   4799  N   ILE B  17      27.830  67.180  46.050  1.00  0.00           N
ATOM   4800  HN  ILE B  17      28.820  67.160  46.200  1.00  0.00           H
ATOM   4801  CA  ILE B  17      27.140  66.300  47.010  1.00  0.00           C
ATOM   4802  HA  ILE B  17      26.290  65.900  46.480  1.00  0.00           H
ATOM   4803  CB  ILE B  17      27.990  65.240  47.600  1.00  0.00           C
ATOM   4804  HB  ILE B  17      28.790  65.710  48.220  1.00  0.00           H
ATOM   4805  CG2 ILE B  17      27.200  64.400  48.690  1.00  0.00           C
ATOM   4806 1HG2 ILE B  17      26.810  64.990  49.540  1.00  0.00           H
ATOM   4807 2HG2 ILE B  17      27.800  63.480  48.880  1.00  0.00           H
ATOM   4808 3HG2 ILE B  17      26.310  63.970  48.180  1.00  0.00           H
ATOM   4809  CG1 ILE B  17      28.590  64.340  46.540  1.00  0.00           C
ATOM   4810 1HG1 ILE B  17      29.030  63.430  47.000  1.00  0.00           H
ATOM   4811 2HG1 ILE B  17      29.470  64.870  46.130  1.00  0.00           H
ATOM   4812  CD  ILE B  17      27.660  64.060  45.380  1.00  0.00           C
ATOM   4813  HD1 ILE B  17      26.730  63.620  45.810  1.00  0.00           H
ATOM   4814  HD2 ILE B  17      28.150  63.410  44.620  1.00  0.00           H
ATOM   4815  HD3 ILE B  17      27.420  65.020  44.880  1.00  0.00           H
ATOM   4816  C   ILE B  17      26.600  67.230  48.120  1.00  0.00           C
ATOM   4817  O   ILE B  17      27.370  67.970  48.720  1.00  0.00           O
ATOM   4818  N   VAL B  18      25.240  67.220  48.300  1.00  0.00           N
ATOM   4819  HN  VAL B  18      24.660  66.600  47.770  1.00  0.00           H
ATOM   4820  CA  VAL B  18      24.540  68.130  49.090  1.00  0.00           C
ATOM   4821  HA  VAL B  18      25.190  68.710  49.720  1.00  0.00           H
ATOM   4822  CB  VAL B  18      23.870  69.210  48.200  1.00  0.00           C
ATOM   4823  HB  VAL B  18      23.170  69.880  48.730  1.00  0.00           H
ATOM   4824  CG1 VAL B  18      24.980  70.120  47.600  1.00  0.00           C
ATOM   4825 1HG1 VAL B  18      24.490  71.060  47.310  1.00  0.00           H
ATOM   4826 2HG1 VAL B  18      25.550  69.590  46.800  1.00  0.00           H
ATOM   4827 3HG1 VAL B  18      25.710  70.450  48.370  1.00  0.00           H
ATOM   4828  CG2 VAL B  18      23.000  68.580  47.150  1.00  0.00           C
ATOM   4829 1HG2 VAL B  18      23.550  68.210  46.260  1.00  0.00           H
ATOM   4830 2HG2 VAL B  18      22.280  69.310  46.710  1.00  0.00           H
ATOM   4831 3HG2 VAL B  18      22.500  67.720  47.650  1.00  0.00           H
ATOM   4832  C   VAL B  18      23.510  67.400  49.960  1.00  0.00           C
ATOM   4833  O   VAL B  18      23.190  66.180  49.800  1.00  0.00           O
ATOM   4834  N   SER B  19      22.990  68.040  51.020  1.00  0.00           N
ATOM   4835  HN  SER B  19      22.950  69.030  51.110  1.00  0.00           H
ATOM   4836  CA  SER B  19      22.220  67.490  52.070  1.00  0.00           C
ATOM   4837  HA  SER B  19      22.240  66.410  52.040  1.00  0.00           H
ATOM   4838  CB  SER B  19      22.850  67.870  53.470  1.00  0.00           C
ATOM   4839  HB1 SER B  19      22.900  68.980  53.500  1.00  0.00           H
ATOM   4840  HB2 SER B  19      23.860  67.430  53.550  1.00  0.00           H
ATOM   4841  OG  SER B  19      22.070  67.450  54.520  1.00  0.00           O
ATOM   4842  HG1 SER B  19      21.990  66.500  54.520  1.00  0.00           H
ATOM   4843  C   SER B  19      20.800  67.830  51.990  1.00  0.00           C
ATOM   4844  O   SER B  19      20.540  69.090  52.050  1.00  0.00           O
ATOM   4845  N   VAL B  20      19.860  66.920  51.740  1.00  0.00           N
ATOM   4846  HN  VAL B  20      20.000  65.940  51.730  1.00  0.00           H
ATOM   4847  CA  VAL B  20      18.460  67.250  51.700  1.00  0.00           C
ATOM   4848  HA  VAL B  20      18.390  68.320  51.700  1.00  0.00           H
ATOM   4849  CB  VAL B  20      17.850  66.780  50.370  1.00  0.00           C
ATOM   4850  HB  VAL B  20      17.410  65.770  50.500  1.00  0.00           H
ATOM   4851  CG1 VAL B  20      16.560  67.600  50.150  1.00  0.00           C
ATOM   4852 1HG1 VAL B  20      16.050  67.690  51.130  1.00  0.00           H
ATOM   4853 2HG1 VAL B  20      15.740  67.200  49.510  1.00  0.00           H
ATOM   4854 3HG1 VAL B  20      16.790  68.620  49.770  1.00  0.00           H
ATOM   4855  CG2 VAL B  20      18.840  67.020  49.230  1.00  0.00           C
ATOM   4856 1HG2 VAL B  20      19.460  66.110  49.170  1.00  0.00           H
ATOM   4857 2HG2 VAL B  20      19.450  67.950  49.310  1.00  0.00           H
ATOM   4858 3HG2 VAL B  20      18.300  67.170  48.270  1.00  0.00           H
ATOM   4859  C   VAL B  20      17.590  66.710  52.890  1.00  0.00           C
ATOM   4860  O   VAL B  20      17.610  65.570  53.260  1.00  0.00           O
ATOM   4861  N   THR B  21      17.000  67.710  53.660  1.00  0.00           N
ATOM   4862  HN  THR B  21      17.240  68.670  53.530  1.00  0.00           H
ATOM   4863  CA  THR B  21      16.330  67.370  54.890  1.00  0.00           C
ATOM   4864  HA  THR B  21      16.200  66.300  54.950  1.00  0.00           H
ATOM   4865  CB  THR B  21      17.070  67.920  56.140  1.00  0.00           C
ATOM   4866  HB  THR B  21      17.120  69.020  56.060  1.00  0.00           H
ATOM   4867  OG1 THR B  21      18.390  67.340  56.130  1.00  0.00           O
ATOM   4868  HG1 THR B  21      18.880  68.150  56.250  1.00  0.00           H
ATOM   4869  CG2 THR B  21      16.320  67.520  57.400  1.00  0.00           C
ATOM   4870 1HG2 THR B  21      15.300  67.950  57.470  1.00  0.00           H
ATOM   4871 2HG2 THR B  21      16.940  67.700  58.300  1.00  0.00           H
ATOM   4872 3HG2 THR B  21      16.300  66.410  57.420  1.00  0.00           H
ATOM   4873  C   THR B  21      15.020  67.910  54.990  1.00  0.00           C
ATOM   4874  O   THR B  21      14.790  69.120  54.980  1.00  0.00           O
ATOM   4875  N   TYR B  22      14.000  67.010  55.140  1.00  0.00           N
ATOM   4876  HN  TYR B  22      14.240  66.050  55.030  1.00  0.00           H
ATOM   4877  CA  TYR B  22      12.590  67.290  55.380  1.00  0.00           C
ATOM   4878  HA  TYR B  22      12.450  68.290  55.770  1.00  0.00           H
ATOM   4879  CB  TYR B  22      11.770  67.080  54.000  1.00  0.00           C
ATOM   4880  HB1 TYR B  22      11.890  66.020  53.690  1.00  0.00           H
ATOM   4881  HB2 TYR B  22      12.270  67.670  53.200  1.00  0.00           H
ATOM   4882  CG  TYR B  22      10.290  67.480  54.040  1.00  0.00           C
ATOM   4883  CD1 TYR B  22       9.910  68.860  54.180  1.00  0.00           C
ATOM   4884  HD1 TYR B  22      10.620  69.670  54.320  1.00  0.00           H
ATOM   4885  CE1 TYR B  22       8.540  69.130  54.390  1.00  0.00           C
ATOM   4886  HE1 TYR B  22       8.290  70.180  54.320  1.00  0.00           H
ATOM   4887  CZ  TYR B  22       7.570  68.170  54.300  1.00  0.00           C
ATOM   4888  OH  TYR B  22       6.180  68.440  54.440  1.00  0.00           O
ATOM   4889  HH  TYR B  22       6.140  69.350  54.740  1.00  0.00           H
ATOM   4890  CD2 TYR B  22       9.240  66.550  53.920  1.00  0.00           C
ATOM   4891  HD2 TYR B  22       9.640  65.560  53.780  1.00  0.00           H
ATOM   4892  CE2 TYR B  22       7.910  66.840  54.140  1.00  0.00           C
ATOM   4893  HE2 TYR B  22       7.220  66.020  54.020  1.00  0.00           H
ATOM   4894  C   TYR B  22      12.020  66.420  56.440  1.00  0.00           C
ATOM   4895  O   TYR B  22      12.150  65.230  56.280  1.00  0.00           O
ATOM   4896  N   GLY B  23      11.260  66.920  57.430  1.00  0.00           N
ATOM   4897  HN  GLY B  23      10.970  67.880  57.380  1.00  0.00           H
ATOM   4898  CA  GLY B  23      10.700  66.110  58.530  1.00  0.00           C
ATOM   4899  HA1 GLY B  23       9.770  65.660  58.210  1.00  0.00           H
ATOM   4900  HA2 GLY B  23      10.410  66.770  59.330  1.00  0.00           H
ATOM   4901  C   GLY B  23      11.670  65.210  59.210  1.00  0.00           C
ATOM   4902  O   GLY B  23      12.790  65.630  59.600  1.00  0.00           O
ATOM   4903  N   SER B  24      11.320  63.910  59.250  1.00  0.00           N
ATOM   4904  HN  SER B  24      10.410  63.620  58.960  1.00  0.00           H
ATOM   4905  CA  SER B  24      12.200  62.840  59.830  1.00  0.00           C
ATOM   4906  HA  SER B  24      12.800  63.410  60.520  1.00  0.00           H
ATOM   4907  CB  SER B  24      11.340  61.810  60.570  1.00  0.00           C
ATOM   4908  HB1 SER B  24      10.410  61.680  59.980  1.00  0.00           H
ATOM   4909  HB2 SER B  24      11.080  62.250  61.560  1.00  0.00           H
ATOM   4910  OG  SER B  24      12.030  60.610  60.880  1.00  0.00           O
ATOM   4911  HG1 SER B  24      12.600  60.340  60.160  1.00  0.00           H
ATOM   4912  C   SER B  24      13.090  62.270  58.770  1.00  0.00           C
ATOM   4913  O   SER B  24      13.840  61.340  59.040  1.00  0.00           O
ATOM   4914  N   MET B  25      13.100  62.760  57.520  1.00  0.00           N
ATOM   4915  HN  MET B  25      12.640  63.630  57.340  1.00  0.00           H
ATOM   4916  CA  MET B  25      13.800  62.090  56.420  1.00  0.00           C
ATOM   4917  HA  MET B  25      14.190  61.150  56.790  1.00  0.00           H
ATOM   4918  CB  MET B  25      12.980  61.980  55.140  1.00  0.00           C
ATOM   4919  HB1 MET B  25      13.010  62.890  54.500  1.00  0.00           H
ATOM   4920  HB2 MET B  25      11.920  61.880  55.450  1.00  0.00           H
ATOM   4921  CG  MET B  25      13.290  60.760  54.260  1.00  0.00           C
ATOM   4922  HG1 MET B  25      14.370  60.800  54.000  1.00  0.00           H
ATOM   4923  HG2 MET B  25      12.740  60.910  53.310  1.00  0.00           H
ATOM   4924  SD  MET B  25      12.840  59.020  54.820  1.00  0.00           S
ATOM   4925  CE  MET B  25      13.650  58.440  53.310  1.00  0.00           C
ATOM   4926  HE1 MET B  25      13.550  57.330  53.320  1.00  0.00           H
ATOM   4927  HE2 MET B  25      14.690  58.760  53.130  1.00  0.00           H
ATOM   4928  HE3 MET B  25      13.030  58.830  52.480  1.00  0.00           H
ATOM   4929  C   MET B  25      15.000  62.990  56.110  1.00  0.00           C
ATOM   4930  O   MET B  25      14.970  64.030  55.460  1.00  0.00           O
ATOM   4931  N   THR B  26      16.230  62.560  56.370  1.00  0.00           N
ATOM   4932  HN  THR B  26      16.450  61.670  56.760  1.00  0.00           H
ATOM   4933  CA  THR B  26      17.380  63.160  55.760  1.00  0.00           C
ATOM   4934  HA  THR B  26      17.050  63.990  55.140  1.00  0.00           H
ATOM   4935  CB  THR B  26      18.290  63.780  56.880  1.00  0.00           C
ATOM   4936  HB  THR B  26      17.660  64.260  57.670  1.00  0.00           H
ATOM   4937  OG1 THR B  26      19.250  64.700  56.360  1.00  0.00           O
ATOM   4938  HG1 THR B  26      18.790  65.510  56.150  1.00  0.00           H
ATOM   4939  CG2 THR B  26      19.100  62.690  57.500  1.00  0.00           C
ATOM   4940 1HG2 THR B  26      20.010  62.370  56.960  1.00  0.00           H
ATOM   4941 2HG2 THR B  26      18.560  61.770  57.840  1.00  0.00           H
ATOM   4942 3HG2 THR B  26      19.490  63.030  58.490  1.00  0.00           H
ATOM   4943  C   THR B  26      18.040  62.180  54.790  1.00  0.00           C
ATOM   4944  O   THR B  26      18.420  61.020  55.070  1.00  0.00           O
ATOM   4945  N   LEU B  27      18.260  62.680  53.510  1.00  0.00           N
ATOM   4946  HN  LEU B  27      17.980  63.610  53.290  1.00  0.00           H
ATOM   4947  CA  LEU B  27      18.980  61.840  52.530  1.00  0.00           C
ATOM   4948  HA  LEU B  27      19.680  61.100  52.890  1.00  0.00           H
ATOM   4949  CB  LEU B  27      17.970  61.060  51.630  1.00  0.00           C
ATOM   4950  HB1 LEU B  27      17.550  60.230  52.230  1.00  0.00           H
ATOM   4951  HB2 LEU B  27      18.450  60.610  50.730  1.00  0.00           H
ATOM   4952  CG  LEU B  27      16.740  61.870  51.020  1.00  0.00           C
ATOM   4953  HG  LEU B  27      16.270  62.430  51.860  1.00  0.00           H
ATOM   4954  CD1 LEU B  27      17.270  62.770  49.930  1.00  0.00           C
ATOM   4955 1HD1 LEU B  27      17.850  62.160  49.200  1.00  0.00           H
ATOM   4956 2HD1 LEU B  27      17.930  63.600  50.270  1.00  0.00           H
ATOM   4957 3HD1 LEU B  27      16.530  63.320  49.300  1.00  0.00           H
ATOM   4958  CD2 LEU B  27      15.590  60.920  50.480  1.00  0.00           C
ATOM   4959 1HD2 LEU B  27      15.000  60.400  51.260  1.00  0.00           H
ATOM   4960 2HD2 LEU B  27      16.090  60.250  49.750  1.00  0.00           H
ATOM   4961 3HD2 LEU B  27      14.810  61.520  49.970  1.00  0.00           H
ATOM   4962  C   LEU B  27      19.860  62.780  51.670  1.00  0.00           C
ATOM   4963  O   LEU B  27      20.060  63.930  52.060  1.00  0.00           O
ATOM   4964  N   ASN B  28      20.430  62.310  50.480  1.00  0.00           N
ATOM   4965  HN  ASN B  28      20.400  61.330  50.290  1.00  0.00           H
ATOM   4966  CA  ASN B  28      21.350  63.090  49.650  1.00  0.00           C
ATOM   4967  HA  ASN B  28      21.650  63.950  50.220  1.00  0.00           H
ATOM   4968  CB  ASN B  28      22.610  62.230  49.310  1.00  0.00           C
ATOM   4969  HB1 ASN B  28      23.390  62.900  48.890  1.00  0.00           H
ATOM   4970  HB2 ASN B  28      22.390  61.460  48.540  1.00  0.00           H
ATOM   4971  CG  ASN B  28      23.080  61.410  50.530  1.00  0.00           C
ATOM   4972  OD1 ASN B  28      23.810  61.900  51.420  1.00  0.00           O
ATOM   4973  ND2 ASN B  28      22.690  60.170  50.770  1.00  0.00           N
ATOM   4974 1HD2 ASN B  28      23.220  59.660  51.450  1.00  0.00           H
ATOM   4975 2HD2 ASN B  28      22.100  59.710  50.120  1.00  0.00           H
ATOM   4976  C   ASN B  28      20.780  63.640  48.420  1.00  0.00           C
ATOM   4977  O   ASN B  28      19.840  63.080  47.870  1.00  0.00           O
ATOM   4978  N   GLY B  29      21.310  64.770  47.930  1.00  0.00           N
ATOM   4979  HN  GLY B  29      22.050  65.190  48.450  1.00  0.00           H
ATOM   4980  CA  GLY B  29      21.000  65.410  46.660  1.00  0.00           C
ATOM   4981  HA1 GLY B  29      20.660  66.420  46.750  1.00  0.00           H
ATOM   4982  HA2 GLY B  29      20.270  64.770  46.180  1.00  0.00           H
ATOM   4983  C   GLY B  29      22.200  65.530  45.810  1.00  0.00           C
ATOM   4984  O   GLY B  29      23.340  65.170  46.110  1.00  0.00           O
ATOM   4985  N   LEU B  30      22.040  65.970  44.560  1.00  0.00           N
ATOM   4986  HN  LEU B  30      21.100  66.140  44.290  1.00  0.00           H
ATOM   4987  CA  LEU B  30      23.150  66.280  43.660  1.00  0.00           C
ATOM   4988  HA  LEU B  30      24.090  66.290  44.200  1.00  0.00           H
ATOM   4989  CB  LEU B  30      23.250  65.380  42.380  1.00  0.00           C
ATOM   4990  HB1 LEU B  30      22.230  65.240  41.960  1.00  0.00           H
ATOM   4991  HB2 LEU B  30      23.600  64.390  42.730  1.00  0.00           H
ATOM   4992  CG  LEU B  30      24.180  65.750  41.170  1.00  0.00           C
ATOM   4993  HG  LEU B  30      23.980  66.770  40.760  1.00  0.00           H
ATOM   4994  CD1 LEU B  30      25.610  65.540  41.730  1.00  0.00           C
ATOM   4995 1HD1 LEU B  30      25.820  66.260  42.550  1.00  0.00           H
ATOM   4996 2HD1 LEU B  30      26.380  65.540  40.930  1.00  0.00           H
ATOM   4997 3HD1 LEU B  30      25.700  64.570  42.250  1.00  0.00           H
ATOM   4998  CD2 LEU B  30      24.100  64.840  39.980  1.00  0.00           C
ATOM   4999 1HD2 LEU B  30      23.900  63.820  40.370  1.00  0.00           H
ATOM   5000 2HD2 LEU B  30      24.920  64.840  39.220  1.00  0.00           H
ATOM   5001 3HD2 LEU B  30      23.140  65.050  39.460  1.00  0.00           H
ATOM   5002  C   LEU B  30      22.880  67.650  43.120  1.00  0.00           C
ATOM   5003  O   LEU B  30      21.740  67.920  42.620  1.00  0.00           O
ATOM   5004  N   TRP B  31      23.900  68.510  43.190  1.00  0.00           N
ATOM   5005  HN  TRP B  31      24.790  68.180  43.490  1.00  0.00           H
ATOM   5006  CA  TRP B  31      23.790  69.930  42.880  1.00  0.00           C
ATOM   5007  HA  TRP B  31      22.770  70.120  42.590  1.00  0.00           H
ATOM   5008  CB  TRP B  31      24.010  70.750  44.180  1.00  0.00           C
ATOM   5009  HB1 TRP B  31      25.070  70.480  44.380  1.00  0.00           H
ATOM   5010  HB2 TRP B  31      23.420  70.380  45.050  1.00  0.00           H
ATOM   5011  CG  TRP B  31      23.860  72.260  44.150  1.00  0.00           C
ATOM   5012  CD1 TRP B  31      22.940  72.810  43.280  1.00  0.00           C
ATOM   5013  HD1 TRP B  31      22.270  72.350  42.580  1.00  0.00           H
ATOM   5014  NE1 TRP B  31      22.960  74.200  43.420  1.00  0.00           N
ATOM   5015  HE1 TRP B  31      22.690  74.860  42.760  1.00  0.00           H
ATOM   5016  CE2 TRP B  31      24.010  74.480  44.270  1.00  0.00           C
ATOM   5017  CD2 TRP B  31      24.620  73.270  44.760  1.00  0.00           C
ATOM   5018  CE3 TRP B  31      25.670  73.360  45.750  1.00  0.00           C
ATOM   5019  HE3 TRP B  31      26.040  72.430  46.160  1.00  0.00           H
ATOM   5020  CZ3 TRP B  31      26.080  74.550  46.210  1.00  0.00           C
ATOM   5021  HZ3 TRP B  31      26.890  74.670  46.910  1.00  0.00           H
ATOM   5022  CZ2 TRP B  31      24.540  75.700  44.600  1.00  0.00           C
ATOM   5023  HZ2 TRP B  31      24.090  76.610  44.230  1.00  0.00           H
ATOM   5024  CH2 TRP B  31      25.550  75.760  45.580  1.00  0.00           C
ATOM   5025  HH2 TRP B  31      25.910  76.710  45.940  1.00  0.00           H
ATOM   5026  C   TRP B  31      24.550  70.410  41.650  1.00  0.00           C
ATOM   5027  O   TRP B  31      25.730  70.740  41.840  1.00  0.00           O
ATOM   5028  N   LEU B  32      23.820  70.500  40.510  1.00  0.00           N
ATOM   5029  HN  LEU B  32      22.830  70.360  40.460  1.00  0.00           H
ATOM   5030  CA  LEU B  32      24.380  70.990  39.250  1.00  0.00           C
ATOM   5031  HA  LEU B  32      25.450  71.030  39.430  1.00  0.00           H
ATOM   5032  CB  LEU B  32      24.110  70.010  38.030  1.00  0.00           C
ATOM   5033  HB1 LEU B  32      24.700  70.360  37.150  1.00  0.00           H
ATOM   5034  HB2 LEU B  32      23.030  70.020  37.790  1.00  0.00           H
ATOM   5035  CG  LEU B  32      24.320  68.470  38.370  1.00  0.00           C
ATOM   5036  HG  LEU B  32      23.600  68.180  39.160  1.00  0.00           H
ATOM   5037  CD1 LEU B  32      23.850  67.650  37.140  1.00  0.00           C
ATOM   5038 1HD1 LEU B  32      22.870  68.060  36.800  1.00  0.00           H
ATOM   5039 2HD1 LEU B  32      23.750  66.600  37.480  1.00  0.00           H
ATOM   5040 3HD1 LEU B  32      24.630  67.700  36.350  1.00  0.00           H
ATOM   5041  CD2 LEU B  32      25.790  68.270  38.890  1.00  0.00           C
ATOM   5042 1HD2 LEU B  32      26.260  67.360  38.460  1.00  0.00           H
ATOM   5043 2HD2 LEU B  32      25.830  68.370  40.000  1.00  0.00           H
ATOM   5044 3HD2 LEU B  32      26.430  69.100  38.510  1.00  0.00           H
ATOM   5045  C   LEU B  32      23.840  72.390  38.850  1.00  0.00           C
ATOM   5046  O   LEU B  32      22.620  72.570  38.610  1.00  0.00           O
ATOM   5047  N   ASP B  33      24.700  73.400  38.640  1.00  0.00           N
ATOM   5048  HN  ASP B  33      25.660  73.150  38.520  1.00  0.00           H
ATOM   5049  CA  ASP B  33      24.270  74.800  38.590  1.00  0.00           C
ATOM   5050  HA  ASP B  33      25.160  75.290  38.960  1.00  0.00           H
ATOM   5051  CB  ASP B  33      24.100  75.320  37.150  1.00  0.00           C
ATOM   5052  HB1 ASP B  33      23.820  76.400  37.120  1.00  0.00           H
ATOM   5053  HB2 ASP B  33      23.190  74.870  36.690  1.00  0.00           H
ATOM   5054  CG  ASP B  33      25.290  75.160  36.250  1.00  0.00           C
ATOM   5055  OD1 ASP B  33      25.200  75.240  34.970  1.00  0.00           O
ATOM   5056  OD2 ASP B  33      26.360  75.010  36.810  1.00  0.00           O
ATOM   5057  C   ASP B  33      23.320  75.240  39.710  1.00  0.00           C
ATOM   5058  O   ASP B  33      23.620  75.040  40.910  1.00  0.00           O
ATOM   5059  N   ASP B  34      22.150  75.800  39.380  1.00  0.00           N
ATOM   5060  HN  ASP B  34      21.910  75.870  38.410  1.00  0.00           H
[truncated: 330,706 more chars]
