# Supplementary material for: Structural and functional characterization of NEMO cleavage by SARS-CoV-2 3CLpro
Source: Nat Commun. 2022 Sep 8;13:5285. doi: 10.1038/s41467-022-32922-9 (PMC9453703; doi:10.1038/s41467-022-32922-9)
Supplement: Supplementary file 4 — Supplementary Data 1 [file 41467_2022_32922_MOESM4_ESM.zip › supp_files/MDML_snapshots/HKU1/hku1_simB_26800.pdb]

REMARK    GENERATED BY TRJCONV
TITLE     Title t= 26800.00000 step= 6700000
REMARK    THIS IS A SIMULATION BOX
CRYST1  100.561  100.561  100.561  90.00  90.00  90.00 P 1           1
MODEL        1
ATOM      1  N   SER A   1      22.970  43.690  45.710  1.00  0.00           N
ATOM      2  HT1 SER A   1      23.380  44.370  46.390  1.00  0.00           H
ATOM      3  HT2 SER A   1      21.950  43.820  45.840  1.00  0.00           H
ATOM      4  HT3 SER A   1      23.220  43.920  44.720  1.00  0.00           H
ATOM      5  CA  SER A   1      23.510  42.310  46.210  1.00  0.00           C
ATOM      6  HA  SER A   1      23.290  42.150  47.250  1.00  0.00           H
ATOM      7  CB  SER A   1      22.820  41.250  45.370  1.00  0.00           C
ATOM      8  HB1 SER A   1      23.060  40.230  45.750  1.00  0.00           H
ATOM      9  HB2 SER A   1      23.240  41.240  44.340  1.00  0.00           H
ATOM     10  OG  SER A   1      21.430  41.400  45.360  1.00  0.00           O
ATOM     11  HG1 SER A   1      21.080  40.970  46.140  1.00  0.00           H
ATOM     12  C   SER A   1      24.960  42.310  46.030  1.00  0.00           C
ATOM     13  O   SER A   1      25.490  43.080  45.240  1.00  0.00           O
ATOM     14  N   GLY A   2      25.650  41.490  46.800  1.00  0.00           N
ATOM     15  HN  GLY A   2      25.240  40.800  47.390  1.00  0.00           H
ATOM     16  CA  GLY A   2      27.120  41.540  46.870  1.00  0.00           C
ATOM     17  HA1 GLY A   2      27.510  41.200  45.930  1.00  0.00           H
ATOM     18  HA2 GLY A   2      27.370  40.760  47.590  1.00  0.00           H
ATOM     19  C   GLY A   2      27.780  42.800  47.220  1.00  0.00           C
ATOM     20  O   GLY A   2      27.180  43.760  47.600  1.00  0.00           O
ATOM     21  N   ILE A   3      29.110  42.730  47.190  1.00  0.00           N
ATOM     22  HN  ILE A   3      29.510  41.830  47.010  1.00  0.00           H
ATOM     23  CA  ILE A   3      29.960  43.700  47.750  1.00  0.00           C
ATOM     24  HA  ILE A   3      29.370  44.470  48.230  1.00  0.00           H
ATOM     25  CB  ILE A   3      30.840  43.110  48.850  1.00  0.00           C
ATOM     26  HB  ILE A   3      31.450  42.310  48.370  1.00  0.00           H
ATOM     27  CG2 ILE A   3      31.830  44.120  49.310  1.00  0.00           C
ATOM     28 1HG2 ILE A   3      32.120  43.890  50.360  1.00  0.00           H
ATOM     29 2HG2 ILE A   3      31.470  45.170  49.290  1.00  0.00           H
ATOM     30 3HG2 ILE A   3      32.690  44.280  48.630  1.00  0.00           H
ATOM     31  CG1 ILE A   3      30.090  42.490  50.020  1.00  0.00           C
ATOM     32 1HG1 ILE A   3      30.920  42.140  50.680  1.00  0.00           H
ATOM     33 2HG1 ILE A   3      29.540  41.610  49.620  1.00  0.00           H
ATOM     34  CD  ILE A   3      29.210  43.450  50.810  1.00  0.00           C
ATOM     35  HD1 ILE A   3      29.770  44.390  51.020  1.00  0.00           H
ATOM     36  HD2 ILE A   3      28.760  43.060  51.740  1.00  0.00           H
ATOM     37  HD3 ILE A   3      28.390  43.760  50.130  1.00  0.00           H
ATOM     38  C   ILE A   3      30.750  44.210  46.660  1.00  0.00           C
ATOM     39  O   ILE A   3      31.430  43.510  45.910  1.00  0.00           O
ATOM     40  N   VAL A   4      30.790  45.500  46.450  1.00  0.00           N
ATOM     41  HN  VAL A   4      30.410  46.170  47.090  1.00  0.00           H
ATOM     42  CA  VAL A   4      31.640  46.300  45.500  1.00  0.00           C
ATOM     43  HA  VAL A   4      32.290  45.680  44.910  1.00  0.00           H
ATOM     44  CB  VAL A   4      30.820  47.110  44.530  1.00  0.00           C
ATOM     45  HB  VAL A   4      30.150  46.370  44.040  1.00  0.00           H
ATOM     46  CG1 VAL A   4      29.970  48.230  45.200  1.00  0.00           C
ATOM     47 1HG1 VAL A   4      29.150  48.640  44.570  1.00  0.00           H
ATOM     48 2HG1 VAL A   4      30.640  49.090  45.420  1.00  0.00           H
ATOM     49 3HG1 VAL A   4      29.420  47.910  46.110  1.00  0.00           H
ATOM     50  CG2 VAL A   4      31.770  47.570  43.380  1.00  0.00           C
ATOM     51 1HG2 VAL A   4      32.300  46.760  42.850  1.00  0.00           H
ATOM     52 2HG2 VAL A   4      32.510  48.260  43.850  1.00  0.00           H
ATOM     53 3HG2 VAL A   4      31.130  48.060  42.610  1.00  0.00           H
ATOM     54  C   VAL A   4      32.510  47.190  46.310  1.00  0.00           C
ATOM     55  O   VAL A   4      32.120  47.630  47.390  1.00  0.00           O
ATOM     56  N   LYS A   5      33.740  47.420  45.870  1.00  0.00           N
ATOM     57  HN  LYS A   5      34.000  47.020  45.000  1.00  0.00           H
ATOM     58  CA  LYS A   5      34.710  48.030  46.700  1.00  0.00           C
ATOM     59  HA  LYS A   5      34.440  47.970  47.740  1.00  0.00           H
ATOM     60  CB  LYS A   5      36.100  47.420  46.620  1.00  0.00           C
ATOM     61  HB1 LYS A   5      36.870  48.040  47.120  1.00  0.00           H
ATOM     62  HB2 LYS A   5      36.320  47.270  45.540  1.00  0.00           H
ATOM     63  CG  LYS A   5      36.210  46.020  47.170  1.00  0.00           C
ATOM     64  HG1 LYS A   5      35.630  45.250  46.620  1.00  0.00           H
ATOM     65  HG2 LYS A   5      35.810  46.070  48.210  1.00  0.00           H
ATOM     66  CD  LYS A   5      37.580  45.310  47.130  1.00  0.00           C
ATOM     67  HD1 LYS A   5      38.390  45.940  47.550  1.00  0.00           H
ATOM     68  HD2 LYS A   5      37.900  45.080  46.090  1.00  0.00           H
ATOM     69  CE  LYS A   5      37.560  44.050  48.010  1.00  0.00           C
ATOM     70  HE1 LYS A   5      37.140  44.260  49.010  1.00  0.00           H
ATOM     71  HE2 LYS A   5      38.630  43.780  48.160  1.00  0.00           H
ATOM     72  NZ  LYS A   5      36.920  42.890  47.330  1.00  0.00           N
ATOM     73  HZ1 LYS A   5      37.140  42.620  46.350  1.00  0.00           H
ATOM     74  HZ2 LYS A   5      35.890  42.990  47.310  1.00  0.00           H
ATOM     75  HZ3 LYS A   5      37.110  42.020  47.880  1.00  0.00           H
ATOM     76  C   LYS A   5      34.730  49.550  46.360  1.00  0.00           C
ATOM     77  O   LYS A   5      35.420  49.950  45.460  1.00  0.00           O
ATOM     78  N   MET A   6      33.900  50.380  47.070  1.00  0.00           N
ATOM     79  HN  MET A   6      33.200  50.150  47.740  1.00  0.00           H
ATOM     80  CA  MET A   6      34.010  51.810  46.920  1.00  0.00           C
ATOM     81  HA  MET A   6      33.970  52.070  45.870  1.00  0.00           H
ATOM     82  CB  MET A   6      32.700  52.470  47.540  1.00  0.00           C
ATOM     83  HB1 MET A   6      32.490  51.890  48.470  1.00  0.00           H
ATOM     84  HB2 MET A   6      31.900  52.180  46.830  1.00  0.00           H
ATOM     85  CG  MET A   6      32.650  53.940  47.880  1.00  0.00           C
ATOM     86  HG1 MET A   6      33.010  54.610  47.060  1.00  0.00           H
ATOM     87  HG2 MET A   6      33.220  54.220  48.790  1.00  0.00           H
ATOM     88  SD  MET A   6      30.920  54.280  48.150  1.00  0.00           S
ATOM     89  CE  MET A   6      30.890  54.330  50.000  1.00  0.00           C
ATOM     90  HE1 MET A   6      31.720  54.850  50.520  1.00  0.00           H
ATOM     91  HE2 MET A   6      30.890  53.320  50.460  1.00  0.00           H
ATOM     92  HE3 MET A   6      29.910  54.760  50.310  1.00  0.00           H
ATOM     93  C   MET A   6      35.290  52.450  47.410  1.00  0.00           C
ATOM     94  O   MET A   6      35.910  52.010  48.410  1.00  0.00           O
ATOM     95  N   VAL A   7      35.650  53.460  46.620  1.00  0.00           N
ATOM     96  HN  VAL A   7      35.070  53.730  45.860  1.00  0.00           H
ATOM     97  CA  VAL A   7      36.890  54.170  46.840  1.00  0.00           C
ATOM     98  HA  VAL A   7      37.480  53.660  47.580  1.00  0.00           H
ATOM     99  CB  VAL A   7      37.700  54.260  45.500  1.00  0.00           C
ATOM    100  HB  VAL A   7      38.640  54.780  45.800  1.00  0.00           H
ATOM    101  CG1 VAL A   7      38.060  52.820  45.100  1.00  0.00           C
ATOM    102 1HG1 VAL A   7      38.590  52.240  45.880  1.00  0.00           H
ATOM    103 2HG1 VAL A   7      38.650  52.930  44.170  1.00  0.00           H
ATOM    104 3HG1 VAL A   7      37.130  52.260  44.900  1.00  0.00           H
ATOM    105  CG2 VAL A   7      36.960  54.990  44.400  1.00  0.00           C
ATOM    106 1HG2 VAL A   7      36.070  54.350  44.190  1.00  0.00           H
ATOM    107 2HG2 VAL A   7      37.480  54.960  43.420  1.00  0.00           H
ATOM    108 3HG2 VAL A   7      36.590  56.000  44.660  1.00  0.00           H
ATOM    109  C   VAL A   7      36.580  55.600  47.370  1.00  0.00           C
ATOM    110  O   VAL A   7      35.650  56.310  47.090  1.00  0.00           O
ATOM    111  N   SER A   8      37.300  55.990  48.420  1.00  0.00           N
ATOM    112  HN  SER A   8      38.130  55.450  48.550  1.00  0.00           H
ATOM    113  CA  SER A   8      37.180  57.370  49.010  1.00  0.00           C
ATOM    114  HA  SER A   8      36.140  57.390  49.300  1.00  0.00           H
ATOM    115  CB  SER A   8      38.060  57.460  50.210  1.00  0.00           C
ATOM    116  HB1 SER A   8      38.100  58.510  50.580  1.00  0.00           H
ATOM    117  HB2 SER A   8      39.130  57.230  50.010  1.00  0.00           H
ATOM    118  OG  SER A   8      37.510  56.680  51.240  1.00  0.00           O
ATOM    119  HG1 SER A   8      37.270  55.840  50.840  1.00  0.00           H
ATOM    120  C   SER A   8      37.550  58.340  47.960  1.00  0.00           C
ATOM    121  O   SER A   8      38.500  58.200  47.170  1.00  0.00           O
ATOM    122  N   PRO A   9      36.880  59.530  47.940  1.00  0.00           N
ATOM    123  CD  PRO A   9      35.760  59.790  48.850  1.00  0.00           C
ATOM    124  HD1 PRO A   9      36.180  59.690  49.880  1.00  0.00           H
ATOM    125  HD2 PRO A   9      35.080  58.940  48.650  1.00  0.00           H
ATOM    126  CA  PRO A   9      37.070  60.530  46.970  1.00  0.00           C
ATOM    127  HA  PRO A   9      36.550  60.140  46.110  1.00  0.00           H
ATOM    128  CB  PRO A   9      36.390  61.710  47.580  1.00  0.00           C
ATOM    129  HB1 PRO A   9      35.960  62.390  46.810  1.00  0.00           H
ATOM    130  HB2 PRO A   9      37.050  62.260  48.290  1.00  0.00           H
ATOM    131  CG  PRO A   9      35.190  61.100  48.440  1.00  0.00           C
ATOM    132  HG1 PRO A   9      35.090  61.810  49.290  1.00  0.00           H
ATOM    133  HG2 PRO A   9      34.220  61.110  47.880  1.00  0.00           H
ATOM    134  C   PRO A   9      38.400  60.970  46.440  1.00  0.00           C
ATOM    135  O   PRO A   9      39.420  61.100  47.150  1.00  0.00           O
ATOM    136  N   THR A  10      38.460  61.170  45.100  1.00  0.00           N
ATOM    137  HN  THR A  10      37.750  60.980  44.430  1.00  0.00           H
ATOM    138  CA  THR A  10      39.600  61.680  44.380  1.00  0.00           C
ATOM    139  HA  THR A  10      40.540  61.530  44.910  1.00  0.00           H
ATOM    140  CB  THR A  10      39.740  60.970  43.020  1.00  0.00           C
ATOM    141  HB  THR A  10      40.440  61.480  42.320  1.00  0.00           H
ATOM    142  OG1 THR A  10      38.490  60.830  42.340  1.00  0.00           O
ATOM    143  HG1 THR A  10      38.600  61.340  41.540  1.00  0.00           H
ATOM    144  CG2 THR A  10      40.260  59.560  43.180  1.00  0.00           C
ATOM    145 1HG2 THR A  10      41.240  59.340  43.640  1.00  0.00           H
ATOM    146 2HG2 THR A  10      40.290  59.170  42.140  1.00  0.00           H
ATOM    147 3HG2 THR A  10      39.500  59.090  43.840  1.00  0.00           H
ATOM    148  C   THR A  10      39.490  63.210  44.110  1.00  0.00           C
ATOM    149  O   THR A  10      40.360  63.910  43.690  1.00  0.00           O
ATOM    150  N   SER A  11      38.310  63.700  44.400  1.00  0.00           N
ATOM    151  HN  SER A  11      37.580  63.080  44.660  1.00  0.00           H
ATOM    152  CA  SER A  11      37.970  65.070  44.000  1.00  0.00           C
ATOM    153  HA  SER A  11      37.850  65.130  42.930  1.00  0.00           H
ATOM    154  CB  SER A  11      36.620  65.550  44.570  1.00  0.00           C
ATOM    155  HB1 SER A  11      35.810  64.990  44.050  1.00  0.00           H
ATOM    156  HB2 SER A  11      36.440  66.650  44.560  1.00  0.00           H
ATOM    157  OG  SER A  11      36.600  65.190  45.930  1.00  0.00           O
ATOM    158  HG1 SER A  11      36.100  65.940  46.270  1.00  0.00           H
ATOM    159  C   SER A  11      38.960  66.210  44.510  1.00  0.00           C
ATOM    160  O   SER A  11      39.530  66.890  43.670  1.00  0.00           O
ATOM    161  N   LYS A  12      39.320  66.260  45.840  1.00  0.00           N
ATOM    162  HN  LYS A  12      38.830  65.670  46.480  1.00  0.00           H
ATOM    163  CA  LYS A  12      40.290  67.240  46.220  1.00  0.00           C
ATOM    164  HA  LYS A  12      40.200  68.080  45.560  1.00  0.00           H
ATOM    165  CB  LYS A  12      40.280  67.600  47.790  1.00  0.00           C
ATOM    166  HB1 LYS A  12      41.000  68.420  48.000  1.00  0.00           H
ATOM    167  HB2 LYS A  12      40.630  66.760  48.420  1.00  0.00           H
ATOM    168  CG  LYS A  12      38.960  68.050  48.460  1.00  0.00           C
ATOM    169  HG1 LYS A  12      39.260  68.560  49.400  1.00  0.00           H
ATOM    170  HG2 LYS A  12      38.470  67.070  48.660  1.00  0.00           H
ATOM    171  CD  LYS A  12      38.080  69.010  47.620  1.00  0.00           C
ATOM    172  HD1 LYS A  12      37.300  69.240  48.380  1.00  0.00           H
ATOM    173  HD2 LYS A  12      37.650  68.510  46.720  1.00  0.00           H
ATOM    174  CE  LYS A  12      38.830  70.260  47.100  1.00  0.00           C
ATOM    175  HE1 LYS A  12      39.610  70.190  46.310  1.00  0.00           H
ATOM    176  HE2 LYS A  12      39.440  70.730  47.900  1.00  0.00           H
ATOM    177  NZ  LYS A  12      37.820  71.210  46.510  1.00  0.00           N
ATOM    178  HZ1 LYS A  12      37.160  71.450  47.280  1.00  0.00           H
ATOM    179  HZ2 LYS A  12      37.220  70.790  45.770  1.00  0.00           H
ATOM    180  HZ3 LYS A  12      38.190  72.140  46.250  1.00  0.00           H
ATOM    181  C   LYS A  12      41.680  66.710  45.870  1.00  0.00           C
ATOM    182  O   LYS A  12      42.610  67.510  45.640  1.00  0.00           O
ATOM    183  N   ILE A  13      41.890  65.450  45.610  1.00  0.00           N
ATOM    184  HN  ILE A  13      41.130  64.810  45.700  1.00  0.00           H
ATOM    185  CA  ILE A  13      43.120  64.830  45.180  1.00  0.00           C
ATOM    186  HA  ILE A  13      43.910  65.120  45.850  1.00  0.00           H
ATOM    187  CB  ILE A  13      43.110  63.300  45.190  1.00  0.00           C
ATOM    188  HB  ILE A  13      42.470  62.860  44.390  1.00  0.00           H
ATOM    189  CG2 ILE A  13      44.500  62.690  45.090  1.00  0.00           C
ATOM    190 1HG2 ILE A  13      45.030  63.070  44.190  1.00  0.00           H
ATOM    191 2HG2 ILE A  13      44.510  61.590  45.190  1.00  0.00           H
ATOM    192 3HG2 ILE A  13      45.260  63.030  45.820  1.00  0.00           H
ATOM    193  CG1 ILE A  13      42.390  62.800  46.500  1.00  0.00           C
ATOM    194 1HG1 ILE A  13      42.350  61.700  46.400  1.00  0.00           H
ATOM    195 2HG1 ILE A  13      41.320  63.120  46.520  1.00  0.00           H
ATOM    196  CD  ILE A  13      43.240  62.990  47.720  1.00  0.00           C
ATOM    197  HD1 ILE A  13      42.760  62.620  48.650  1.00  0.00           H
ATOM    198  HD2 ILE A  13      43.500  64.060  47.870  1.00  0.00           H
ATOM    199  HD3 ILE A  13      44.200  62.450  47.580  1.00  0.00           H
ATOM    200  C   ILE A  13      43.500  65.340  43.820  1.00  0.00           C
ATOM    201  O   ILE A  13      44.700  65.700  43.540  1.00  0.00           O
ATOM    202  N   GLU A  14      42.520  65.450  42.910  1.00  0.00           N
ATOM    203  HN  GLU A  14      41.590  65.210  43.170  1.00  0.00           H
ATOM    204  CA  GLU A  14      42.770  65.630  41.520  1.00  0.00           C
ATOM    205  HA  GLU A  14      43.430  64.810  41.250  1.00  0.00           H
ATOM    206  CB  GLU A  14      41.530  65.270  40.610  1.00  0.00           C
ATOM    207  HB1 GLU A  14      41.780  65.630  39.590  1.00  0.00           H
ATOM    208  HB2 GLU A  14      40.690  65.850  41.040  1.00  0.00           H
ATOM    209  CG  GLU A  14      41.180  63.750  40.630  1.00  0.00           C
ATOM    210  HG1 GLU A  14      41.180  63.280  41.640  1.00  0.00           H
ATOM    211  HG2 GLU A  14      42.010  63.260  40.090  1.00  0.00           H
ATOM    212  CD  GLU A  14      39.780  63.440  40.020  1.00  0.00           C
ATOM    213  OE1 GLU A  14      39.000  62.720  40.700  1.00  0.00           O
ATOM    214  OE2 GLU A  14      39.490  63.950  38.930  1.00  0.00           O
ATOM    215  C   GLU A  14      43.550  66.990  41.230  1.00  0.00           C
ATOM    216  O   GLU A  14      44.460  66.890  40.420  1.00  0.00           O
ATOM    217  N   PRO A  15      43.230  68.270  41.700  1.00  0.00           N
ATOM    218  CD  PRO A  15      42.050  68.530  42.430  1.00  0.00           C
ATOM    219  HD1 PRO A  15      41.910  67.800  43.260  1.00  0.00           H
ATOM    220  HD2 PRO A  15      41.120  68.470  41.820  1.00  0.00           H
ATOM    221  CA  PRO A  15      43.900  69.470  41.260  1.00  0.00           C
ATOM    222  HA  PRO A  15      44.070  69.480  40.200  1.00  0.00           H
ATOM    223  CB  PRO A  15      42.980  70.580  41.850  1.00  0.00           C
ATOM    224  HB1 PRO A  15      42.150  70.900  41.190  1.00  0.00           H
ATOM    225  HB2 PRO A  15      43.500  71.560  41.900  1.00  0.00           H
ATOM    226  CG  PRO A  15      42.220  69.950  43.040  1.00  0.00           C
ATOM    227  HG1 PRO A  15      42.990  69.800  43.830  1.00  0.00           H
ATOM    228  HG2 PRO A  15      41.350  70.500  43.450  1.00  0.00           H
ATOM    229  C   PRO A  15      45.290  69.570  41.880  1.00  0.00           C
ATOM    230  O   PRO A  15      46.050  70.500  41.510  1.00  0.00           O
ATOM    231  N   CYS A  16      45.670  68.550  42.730  1.00  0.00           N
ATOM    232  HN  CYS A  16      45.050  67.800  42.950  1.00  0.00           H
ATOM    233  CA  CYS A  16      46.980  68.420  43.360  1.00  0.00           C
ATOM    234  HA  CYS A  16      47.310  69.440  43.490  1.00  0.00           H
ATOM    235  CB  CYS A  16      46.990  67.670  44.780  1.00  0.00           C
ATOM    236  HB1 CYS A  16      48.030  67.700  45.180  1.00  0.00           H
ATOM    237  HB2 CYS A  16      46.770  66.610  44.520  1.00  0.00           H
ATOM    238  SG  CYS A  16      45.780  68.320  46.020  1.00  0.00           S
ATOM    239  HG1 CYS A  16      44.740  67.590  45.630  1.00  0.00           H
ATOM    240  C   CYS A  16      48.010  67.820  42.350  1.00  0.00           C
ATOM    241  O   CYS A  16      49.190  68.110  42.470  1.00  0.00           O
ATOM    242  N   ILE A  17      47.600  66.960  41.420  1.00  0.00           N
ATOM    243  HN  ILE A  17      46.640  66.700  41.300  1.00  0.00           H
ATOM    244  CA  ILE A  17      48.560  66.420  40.500  1.00  0.00           C
ATOM    245  HA  ILE A  17      49.380  65.950  41.000  1.00  0.00           H
ATOM    246  CB  ILE A  17      47.910  65.170  39.940  1.00  0.00           C
ATOM    247  HB  ILE A  17      46.850  65.440  39.720  1.00  0.00           H
ATOM    248  CG2 ILE A  17      48.650  64.690  38.670  1.00  0.00           C
ATOM    249 1HG2 ILE A  17      48.140  63.780  38.290  1.00  0.00           H
ATOM    250 2HG2 ILE A  17      49.680  64.320  38.840  1.00  0.00           H
ATOM    251 3HG2 ILE A  17      48.690  65.400  37.820  1.00  0.00           H
ATOM    252  CG1 ILE A  17      47.770  64.120  41.070  1.00  0.00           C
ATOM    253 1HG1 ILE A  17      47.370  64.450  42.050  1.00  0.00           H
ATOM    254 2HG1 ILE A  17      48.830  63.820  41.220  1.00  0.00           H
ATOM    255  CD  ILE A  17      46.920  62.890  40.720  1.00  0.00           C
ATOM    256  HD1 ILE A  17      47.130  61.980  41.310  1.00  0.00           H
ATOM    257  HD2 ILE A  17      46.960  62.620  39.640  1.00  0.00           H
ATOM    258  HD3 ILE A  17      45.880  63.170  41.010  1.00  0.00           H
ATOM    259  C   ILE A  17      49.150  67.460  39.520  1.00  0.00           C
ATOM    260  O   ILE A  17      48.460  68.280  38.970  1.00  0.00           O
ATOM    261  N   VAL A  18      50.450  67.490  39.480  1.00  0.00           N
ATOM    262  HN  VAL A  18      50.940  66.880  40.090  1.00  0.00           H
ATOM    263  CA  VAL A  18      51.240  68.270  38.480  1.00  0.00           C
ATOM    264  HA  VAL A  18      50.560  68.880  37.910  1.00  0.00           H
ATOM    265  CB  VAL A  18      52.320  69.210  39.190  1.00  0.00           C
ATOM    266  HB  VAL A  18      53.120  69.430  38.450  1.00  0.00           H
ATOM    267  CG1 VAL A  18      51.750  70.610  39.440  1.00  0.00           C
ATOM    268 1HG1 VAL A  18      50.770  70.560  39.960  1.00  0.00           H
ATOM    269 2HG1 VAL A  18      51.570  71.210  38.520  1.00  0.00           H
ATOM    270 3HG1 VAL A  18      52.550  71.100  40.040  1.00  0.00           H
ATOM    271  CG2 VAL A  18      52.900  68.660  40.540  1.00  0.00           C
ATOM    272 1HG2 VAL A  18      52.130  68.580  41.340  1.00  0.00           H
ATOM    273 2HG2 VAL A  18      53.700  69.290  41.000  1.00  0.00           H
ATOM    274 3HG2 VAL A  18      53.450  67.750  40.230  1.00  0.00           H
ATOM    275  C   VAL A  18      51.940  67.250  37.610  1.00  0.00           C
ATOM    276  O   VAL A  18      52.320  66.210  38.060  1.00  0.00           O
ATOM    277  N   SER A  19      52.100  67.590  36.360  1.00  0.00           N
ATOM    278  HN  SER A  19      51.790  68.440  35.940  1.00  0.00           H
ATOM    279  CA  SER A  19      53.150  66.980  35.610  1.00  0.00           C
ATOM    280  HA  SER A  19      53.300  65.930  35.800  1.00  0.00           H
ATOM    281  CB  SER A  19      52.790  67.130  34.060  1.00  0.00           C
ATOM    282  HB1 SER A  19      52.980  68.190  33.810  1.00  0.00           H
ATOM    283  HB2 SER A  19      51.730  66.920  33.790  1.00  0.00           H
ATOM    284  OG  SER A  19      53.610  66.300  33.180  1.00  0.00           O
ATOM    285  HG1 SER A  19      53.320  65.390  33.100  1.00  0.00           H
ATOM    286  C   SER A  19      54.510  67.640  35.820  1.00  0.00           C
ATOM    287  O   SER A  19      54.680  68.840  35.630  1.00  0.00           O
ATOM    288  N   VAL A  20      55.500  66.850  36.310  1.00  0.00           N
ATOM    289  HN  VAL A  20      55.320  65.930  36.640  1.00  0.00           H
ATOM    290  CA  VAL A  20      56.890  67.270  36.560  1.00  0.00           C
ATOM    291  HA  VAL A  20      57.060  68.330  36.510  1.00  0.00           H
ATOM    292  CB  VAL A  20      57.410  66.890  37.980  1.00  0.00           C
ATOM    293  HB  VAL A  20      57.370  65.780  38.050  1.00  0.00           H
ATOM    294  CG1 VAL A  20      58.860  67.380  38.250  1.00  0.00           C
ATOM    295 1HG1 VAL A  20      59.150  67.170  39.300  1.00  0.00           H
ATOM    296 2HG1 VAL A  20      58.900  68.490  38.140  1.00  0.00           H
ATOM    297 3HG1 VAL A  20      59.680  66.880  37.700  1.00  0.00           H
ATOM    298  CG2 VAL A  20      56.490  67.420  39.050  1.00  0.00           C
ATOM    299 1HG2 VAL A  20      56.400  68.500  38.830  1.00  0.00           H
ATOM    300 2HG2 VAL A  20      56.800  66.980  40.020  1.00  0.00           H
ATOM    301 3HG2 VAL A  20      55.460  67.040  38.860  1.00  0.00           H
ATOM    302  C   VAL A  20      57.800  66.600  35.590  1.00  0.00           C
ATOM    303  O   VAL A  20      57.670  65.440  35.270  1.00  0.00           O
ATOM    304  N   THR A  21      58.660  67.380  34.960  1.00  0.00           N
ATOM    305  HN  THR A  21      58.650  68.370  35.080  1.00  0.00           H
ATOM    306  CA  THR A  21      59.650  66.920  33.960  1.00  0.00           C
ATOM    307  HA  THR A  21      59.730  65.850  34.110  1.00  0.00           H
ATOM    308  CB  THR A  21      59.230  67.190  32.640  1.00  0.00           C
ATOM    309  HB  THR A  21      59.140  68.270  32.420  1.00  0.00           H
ATOM    310  OG1 THR A  21      58.030  66.570  32.290  1.00  0.00           O
ATOM    311  HG1 THR A  21      57.320  67.000  32.780  1.00  0.00           H
ATOM    312  CG2 THR A  21      60.120  66.530  31.580  1.00  0.00           C
ATOM    313 1HG2 THR A  21      60.080  65.420  31.460  1.00  0.00           H
ATOM    314 2HG2 THR A  21      61.170  66.870  31.680  1.00  0.00           H
ATOM    315 3HG2 THR A  21      59.870  66.970  30.590  1.00  0.00           H
ATOM    316  C   THR A  21      60.990  67.580  34.140  1.00  0.00           C
ATOM    317  O   THR A  21      61.070  68.830  34.250  1.00  0.00           O
ATOM    318  N   TYR A  22      62.010  66.830  34.300  1.00  0.00           N
ATOM    319  HN  TYR A  22      61.860  65.870  34.110  1.00  0.00           H
ATOM    320  CA  TYR A  22      63.390  67.230  34.550  1.00  0.00           C
ATOM    321  HA  TYR A  22      63.410  68.230  34.130  1.00  0.00           H
ATOM    322  CB  TYR A  22      63.930  67.150  36.010  1.00  0.00           C
ATOM    323  HB1 TYR A  22      63.630  66.210  36.520  1.00  0.00           H
ATOM    324  HB2 TYR A  22      63.430  68.000  36.510  1.00  0.00           H
ATOM    325  CG  TYR A  22      65.430  67.340  36.190  1.00  0.00           C
ATOM    326  CD1 TYR A  22      66.350  66.280  35.920  1.00  0.00           C
ATOM    327  HD1 TYR A  22      65.960  65.330  35.590  1.00  0.00           H
ATOM    328  CE1 TYR A  22      67.690  66.570  36.210  1.00  0.00           C
ATOM    329  HE1 TYR A  22      68.430  65.800  36.040  1.00  0.00           H
ATOM    330  CZ  TYR A  22      68.170  67.780  36.720  1.00  0.00           C
ATOM    331  OH  TYR A  22      69.540  67.970  36.730  1.00  0.00           O
ATOM    332  HH  TYR A  22      69.660  68.900  36.930  1.00  0.00           H
ATOM    333  CD2 TYR A  22      65.900  68.560  36.760  1.00  0.00           C
ATOM    334  HD2 TYR A  22      65.310  69.420  37.010  1.00  0.00           H
ATOM    335  CE2 TYR A  22      67.270  68.800  37.040  1.00  0.00           C
ATOM    336  HE2 TYR A  22      67.580  69.720  37.500  1.00  0.00           H
ATOM    337  C   TYR A  22      64.200  66.340  33.710  1.00  0.00           C
ATOM    338  O   TYR A  22      64.130  65.110  33.700  1.00  0.00           O
ATOM    339  N   GLY A  23      65.150  66.950  32.950  1.00  0.00           N
ATOM    340  HN  GLY A  23      65.300  67.930  32.960  1.00  0.00           H
ATOM    341  CA  GLY A  23      66.130  66.180  32.260  1.00  0.00           C
ATOM    342  HA1 GLY A  23      66.610  65.460  32.910  1.00  0.00           H
ATOM    343  HA2 GLY A  23      66.800  66.900  31.830  1.00  0.00           H
ATOM    344  C   GLY A  23      65.670  65.520  31.030  1.00  0.00           C
ATOM    345  O   GLY A  23      65.120  66.130  30.160  1.00  0.00           O
ATOM    346  N   SER A  24      65.730  64.190  31.120  1.00  0.00           N
ATOM    347  HN  SER A  24      66.250  63.810  31.880  1.00  0.00           H
ATOM    348  CA  SER A  24      64.970  63.150  30.260  1.00  0.00           C
ATOM    349  HA  SER A  24      64.510  63.640  29.410  1.00  0.00           H
ATOM    350  CB  SER A  24      65.920  61.970  29.780  1.00  0.00           C
ATOM    351  HB1 SER A  24      65.390  61.210  29.170  1.00  0.00           H
ATOM    352  HB2 SER A  24      66.430  61.520  30.650  1.00  0.00           H
ATOM    353  OG  SER A  24      67.090  62.390  29.030  1.00  0.00           O
ATOM    354  HG1 SER A  24      66.680  62.840  28.290  1.00  0.00           H
ATOM    355  C   SER A  24      63.760  62.480  30.910  1.00  0.00           C
ATOM    356  O   SER A  24      63.290  61.490  30.350  1.00  0.00           O
ATOM    357  N   MET A  25      63.280  62.940  32.090  1.00  0.00           N
ATOM    358  HN  MET A  25      63.690  63.740  32.530  1.00  0.00           H
ATOM    359  CA  MET A  25      62.440  62.090  32.960  1.00  0.00           C
ATOM    360  HA  MET A  25      62.190  61.170  32.440  1.00  0.00           H
ATOM    361  CB  MET A  25      63.100  61.710  34.280  1.00  0.00           C
ATOM    362  HB1 MET A  25      62.490  61.250  35.090  1.00  0.00           H
ATOM    363  HB2 MET A  25      63.460  62.680  34.680  1.00  0.00           H
ATOM    364  CG  MET A  25      64.350  60.800  34.060  1.00  0.00           C
ATOM    365  HG1 MET A  25      64.950  60.900  34.980  1.00  0.00           H
ATOM    366  HG2 MET A  25      64.900  61.050  33.130  1.00  0.00           H
ATOM    367  SD  MET A  25      63.800  59.000  33.940  1.00  0.00           S
ATOM    368  CE  MET A  25      64.840  58.650  32.570  1.00  0.00           C
ATOM    369  HE1 MET A  25      64.830  57.550  32.400  1.00  0.00           H
ATOM    370  HE2 MET A  25      65.930  58.880  32.640  1.00  0.00           H
ATOM    371  HE3 MET A  25      64.480  59.120  31.630  1.00  0.00           H
ATOM    372  C   MET A  25      61.180  62.790  33.180  1.00  0.00           C
ATOM    373  O   MET A  25      61.150  63.940  33.650  1.00  0.00           O
ATOM    374  N   THR A  26      60.070  62.150  32.910  1.00  0.00           N
ATOM    375  HN  THR A  26      60.130  61.290  32.420  1.00  0.00           H
ATOM    376  CA  THR A  26      58.740  62.690  33.110  1.00  0.00           C
ATOM    377  HA  THR A  26      58.860  63.710  33.460  1.00  0.00           H
ATOM    378  CB  THR A  26      57.850  62.750  31.800  1.00  0.00           C
ATOM    379  HB  THR A  26      57.810  61.790  31.250  1.00  0.00           H
ATOM    380  OG1 THR A  26      58.350  63.700  30.860  1.00  0.00           O
ATOM    381  HG1 THR A  26      58.540  64.470  31.400  1.00  0.00           H
ATOM    382  CG2 THR A  26      56.500  63.310  32.120  1.00  0.00           C
ATOM    383 1HG2 THR A  26      56.720  64.270  32.640  1.00  0.00           H
ATOM    384 2HG2 THR A  26      55.950  62.600  32.770  1.00  0.00           H
ATOM    385 3HG2 THR A  26      55.990  63.500  31.150  1.00  0.00           H
ATOM    386  C   THR A  26      57.990  61.850  34.080  1.00  0.00           C
ATOM    387  O   THR A  26      57.890  60.670  34.020  1.00  0.00           O
ATOM    388  N   LEU A  27      57.460  62.450  35.120  1.00  0.00           N
ATOM    389  HN  LEU A  27      57.460  63.440  35.220  1.00  0.00           H
ATOM    390  CA  LEU A  27      56.750  61.720  36.160  1.00  0.00           C
ATOM    391  HA  LEU A  27      56.040  60.980  35.810  1.00  0.00           H
ATOM    392  CB  LEU A  27      57.640  60.790  37.140  1.00  0.00           C
ATOM    393  HB1 LEU A  27      57.860  59.900  36.510  1.00  0.00           H
ATOM    394  HB2 LEU A  27      57.000  60.380  37.950  1.00  0.00           H
ATOM    395  CG  LEU A  27      58.850  61.550  37.810  1.00  0.00           C
ATOM    396  HG  LEU A  27      59.480  61.910  36.970  1.00  0.00           H
ATOM    397  CD1 LEU A  27      58.520  62.590  38.840  1.00  0.00           C
ATOM    398 1HD1 LEU A  27      57.880  62.150  39.640  1.00  0.00           H
ATOM    399 2HD1 LEU A  27      57.930  63.440  38.430  1.00  0.00           H
ATOM    400 3HD1 LEU A  27      59.460  62.980  39.270  1.00  0.00           H
ATOM    401  CD2 LEU A  27      59.720  60.460  38.590  1.00  0.00           C
ATOM    402 1HD2 LEU A  27      60.640  60.940  38.990  1.00  0.00           H
ATOM    403 2HD2 LEU A  27      60.060  59.680  37.870  1.00  0.00           H
ATOM    404 3HD2 LEU A  27      59.170  60.140  39.490  1.00  0.00           H
ATOM    405  C   LEU A  27      55.790  62.730  36.870  1.00  0.00           C
ATOM    406  O   LEU A  27      55.650  63.910  36.580  1.00  0.00           O
ATOM    407  N   ASN A  28      54.910  62.160  37.760  1.00  0.00           N
ATOM    408  HN  ASN A  28      54.950  61.230  38.090  1.00  0.00           H
ATOM    409  CA  ASN A  28      53.920  62.960  38.440  1.00  0.00           C
ATOM    410  HA  ASN A  28      53.540  63.690  37.740  1.00  0.00           H
ATOM    411  CB  ASN A  28      52.680  62.150  38.800  1.00  0.00           C
ATOM    412  HB1 ASN A  28      51.890  62.840  39.160  1.00  0.00           H
ATOM    413  HB2 ASN A  28      52.710  61.600  39.770  1.00  0.00           H
ATOM    414  CG  ASN A  28      52.180  61.210  37.730  1.00  0.00           C
ATOM    415  OD1 ASN A  28      51.370  61.730  36.990  1.00  0.00           O
ATOM    416  ND2 ASN A  28      52.490  59.930  37.840  1.00  0.00           N
ATOM    417 1HD2 ASN A  28      51.870  59.310  37.350  1.00  0.00           H
ATOM    418 2HD2 ASN A  28      53.150  59.640  38.530  1.00  0.00           H
ATOM    419  C   ASN A  28      54.470  63.610  39.680  1.00  0.00           C
ATOM    420  O   ASN A  28      55.210  63.020  40.480  1.00  0.00           O
ATOM    421  N   GLY A  29      53.950  64.820  39.970  1.00  0.00           N
ATOM    422  HN  GLY A  29      53.350  65.340  39.370  1.00  0.00           H
ATOM    423  CA  GLY A  29      54.180  65.400  41.270  1.00  0.00           C
ATOM    424  HA1 GLY A  29      54.650  66.360  41.140  1.00  0.00           H
ATOM    425  HA2 GLY A  29      54.700  64.720  41.920  1.00  0.00           H
ATOM    426  C   GLY A  29      52.830  65.590  41.970  1.00  0.00           C
ATOM    427  O   GLY A  29      51.760  65.740  41.350  1.00  0.00           O
ATOM    428  N   LEU A  30      52.860  65.800  43.320  1.00  0.00           N
ATOM    429  HN  LEU A  30      53.750  65.750  43.760  1.00  0.00           H
ATOM    430  CA  LEU A  30      51.730  66.070  44.130  1.00  0.00           C
ATOM    431  HA  LEU A  30      50.870  66.130  43.490  1.00  0.00           H
ATOM    432  CB  LEU A  30      51.450  64.960  45.080  1.00  0.00           C
ATOM    433  HB1 LEU A  30      52.340  65.000  45.750  1.00  0.00           H
ATOM    434  HB2 LEU A  30      51.500  64.030  44.470  1.00  0.00           H
ATOM    435  CG  LEU A  30      50.050  64.940  45.760  1.00  0.00           C
ATOM    436  HG  LEU A  30      49.740  65.980  46.010  1.00  0.00           H
ATOM    437  CD1 LEU A  30      48.890  64.350  44.770  1.00  0.00           C
ATOM    438 1HD1 LEU A  30      49.190  63.340  44.420  1.00  0.00           H
ATOM    439 2HD1 LEU A  30      48.690  64.930  43.840  1.00  0.00           H
ATOM    440 3HD1 LEU A  30      47.950  64.290  45.370  1.00  0.00           H
ATOM    441  CD2 LEU A  30      50.040  64.140  47.080  1.00  0.00           C
ATOM    442 1HD2 LEU A  30      49.140  64.370  47.680  1.00  0.00           H
ATOM    443 2HD2 LEU A  30      50.900  64.460  47.700  1.00  0.00           H
ATOM    444 3HD2 LEU A  30      50.060  63.040  46.910  1.00  0.00           H
ATOM    445  C   LEU A  30      51.950  67.380  44.750  1.00  0.00           C
ATOM    446  O   LEU A  30      52.730  67.520  45.700  1.00  0.00           O
ATOM    447  N   TRP A  31      51.140  68.380  44.310  1.00  0.00           N
ATOM    448  HN  TRP A  31      50.450  68.110  43.640  1.00  0.00           H
ATOM    449  CA  TRP A  31      51.080  69.770  44.670  1.00  0.00           C
ATOM    450  HA  TRP A  31      52.040  69.980  45.130  1.00  0.00           H
ATOM    451  CB  TRP A  31      50.820  70.600  43.390  1.00  0.00           C
ATOM    452  HB1 TRP A  31      49.740  70.480  43.190  1.00  0.00           H
ATOM    453  HB2 TRP A  31      51.450  70.280  42.520  1.00  0.00           H
ATOM    454  CG  TRP A  31      50.860  72.060  43.550  1.00  0.00           C
ATOM    455  CD1 TRP A  31      51.570  72.860  44.480  1.00  0.00           C
ATOM    456  HD1 TRP A  31      52.000  72.470  45.390  1.00  0.00           H
ATOM    457  NE1 TRP A  31      51.460  74.180  44.150  1.00  0.00           N
ATOM    458  HE1 TRP A  31      51.820  74.960  44.620  1.00  0.00           H
ATOM    459  CE2 TRP A  31      50.650  74.290  43.060  1.00  0.00           C
ATOM    460  CD2 TRP A  31      50.250  73.010  42.660  1.00  0.00           C
ATOM    461  CE3 TRP A  31      49.260  72.850  41.720  1.00  0.00           C
ATOM    462  HE3 TRP A  31      49.070  71.830  41.420  1.00  0.00           H
ATOM    463  CZ3 TRP A  31      48.590  73.990  41.160  1.00  0.00           C
ATOM    464  HZ3 TRP A  31      47.840  73.950  40.380  1.00  0.00           H
ATOM    465  CZ2 TRP A  31      50.090  75.440  42.420  1.00  0.00           C
ATOM    466  HZ2 TRP A  31      50.380  76.430  42.730  1.00  0.00           H
ATOM    467  CH2 TRP A  31      49.080  75.250  41.520  1.00  0.00           C
ATOM    468  HH2 TRP A  31      48.650  76.180  41.180  1.00  0.00           H
ATOM    469  C   TRP A  31      50.120  70.000  45.750  1.00  0.00           C
ATOM    470  O   TRP A  31      48.920  70.290  45.640  1.00  0.00           O
ATOM    471  N   LEU A  32      50.680  69.960  46.960  1.00  0.00           N
ATOM    472  HN  LEU A  32      51.670  69.910  46.960  1.00  0.00           H
ATOM    473  CA  LEU A  32      49.950  70.180  48.190  1.00  0.00           C
ATOM    474  HA  LEU A  32      48.880  70.100  48.070  1.00  0.00           H
ATOM    475  CB  LEU A  32      50.290  69.150  49.190  1.00  0.00           C
ATOM    476  HB1 LEU A  32      49.650  69.360  50.080  1.00  0.00           H
ATOM    477  HB2 LEU A  32      51.330  69.330  49.530  1.00  0.00           H
ATOM    478  CG  LEU A  32      50.270  67.730  48.740  1.00  0.00           C
ATOM    479  HG  LEU A  32      51.000  67.660  47.910  1.00  0.00           H
ATOM    480  CD1 LEU A  32      50.630  66.950  50.010  1.00  0.00           C
ATOM    481 1HD1 LEU A  32      49.920  67.080  50.850  1.00  0.00           H
ATOM    482 2HD1 LEU A  32      51.600  67.260  50.450  1.00  0.00           H
ATOM    483 3HD1 LEU A  32      50.600  65.890  49.670  1.00  0.00           H
ATOM    484  CD2 LEU A  32      48.870  67.310  48.300  1.00  0.00           C
ATOM    485 1HD2 LEU A  32      48.870  66.260  47.950  1.00  0.00           H
ATOM    486 2HD2 LEU A  32      48.640  67.900  47.390  1.00  0.00           H
ATOM    487 3HD2 LEU A  32      48.050  67.580  49.000  1.00  0.00           H
ATOM    488  C   LEU A  32      50.360  71.560  48.680  1.00  0.00           C
ATOM    489  O   LEU A  32      51.530  71.770  49.090  1.00  0.00           O
ATOM    490  N   ASP A  33      49.460  72.590  48.660  1.00  0.00           N
ATOM    491  HN  ASP A  33      48.520  72.490  48.330  1.00  0.00           H
ATOM    492  CA  ASP A  33      49.690  73.930  49.250  1.00  0.00           C
ATOM    493  HA  ASP A  33      48.780  74.460  49.010  1.00  0.00           H
ATOM    494  CB  ASP A  33      49.870  73.880  50.770  1.00  0.00           C
ATOM    495  HB1 ASP A  33      50.220  74.860  51.170  1.00  0.00           H
ATOM    496  HB2 ASP A  33      50.640  73.120  50.990  1.00  0.00           H
ATOM    497  CG  ASP A  33      48.500  73.460  51.390  1.00  0.00           C
ATOM    498  OD1 ASP A  33      47.350  73.720  50.810  1.00  0.00           O
ATOM    499  OD2 ASP A  33      48.660  72.880  52.510  1.00  0.00           O
ATOM    500  C   ASP A  33      50.710  74.800  48.510  1.00  0.00           C
ATOM    501  O   ASP A  33      50.410  75.350  47.460  1.00  0.00           O
ATOM    502  N   ASP A  34      51.970  74.960  49.020  1.00  0.00           N
ATOM    503  HN  ASP A  34      52.220  74.620  49.920  1.00  0.00           H
ATOM    504  CA  ASP A  34      53.080  75.630  48.300  1.00  0.00           C
ATOM    505  HA  ASP A  34      52.650  75.990  47.380  1.00  0.00           H
ATOM    506  CB  ASP A  34      53.370  76.920  49.100  1.00  0.00           C
ATOM    507  HB1 ASP A  34      52.380  77.310  49.440  1.00  0.00           H
ATOM    508  HB2 ASP A  34      53.860  77.690  48.470  1.00  0.00           H
ATOM    509  CG  ASP A  34      54.330  76.740  50.280  1.00  0.00           C
ATOM    510  OD1 ASP A  34      55.010  77.760  50.630  1.00  0.00           O
ATOM    511  OD2 ASP A  34      54.210  75.700  50.980  1.00  0.00           O
ATOM    512  C   ASP A  34      54.160  74.660  48.030  1.00  0.00           C
ATOM    513  O   ASP A  34      55.140  75.120  47.440  1.00  0.00           O
ATOM    514  N   LYS A  35      54.080  73.390  48.270  1.00  0.00           N
ATOM    515  HN  LYS A  35      53.190  72.960  48.400  1.00  0.00           H
ATOM    516  CA  LYS A  35      55.120  72.420  47.910  1.00  0.00           C
ATOM    517  HA  LYS A  35      56.000  72.910  47.520  1.00  0.00           H
ATOM    518  CB  LYS A  35      55.360  71.690  49.210  1.00  0.00           C
ATOM    519  HB1 LYS A  35      56.270  71.090  48.970  1.00  0.00           H
ATOM    520  HB2 LYS A  35      54.550  70.990  49.530  1.00  0.00           H
ATOM    521  CG  LYS A  35      55.730  72.570  50.430  1.00  0.00           C
ATOM    522  HG1 LYS A  35      56.160  71.780  51.100  1.00  0.00           H
ATOM    523  HG2 LYS A  35      54.800  72.910  50.920  1.00  0.00           H
ATOM    524  CD  LYS A  35      56.900  73.550  50.220  1.00  0.00           C
ATOM    525  HD1 LYS A  35      56.540  74.360  49.550  1.00  0.00           H
ATOM    526  HD2 LYS A  35      57.750  73.010  49.770  1.00  0.00           H
ATOM    527  CE  LYS A  35      57.380  74.120  51.560  1.00  0.00           C
ATOM    528  HE1 LYS A  35      58.170  74.890  51.470  1.00  0.00           H
ATOM    529  HE2 LYS A  35      57.780  73.260  52.140  1.00  0.00           H
ATOM    530  NZ  LYS A  35      56.230  74.710  52.290  1.00  0.00           N
ATOM    531  HZ1 LYS A  35      55.780  73.960  52.860  1.00  0.00           H
ATOM    532  HZ2 LYS A  35      55.510  74.980  51.590  1.00  0.00           H
ATOM    533  HZ3 LYS A  35      56.470  75.480  52.940  1.00  0.00           H
ATOM    534  C   LYS A  35      54.560  71.380  46.900  1.00  0.00           C
ATOM    535  O   LYS A  35      53.400  71.010  46.930  1.00  0.00           O
ATOM    536  N   VAL A  36      55.550  70.940  46.140  1.00  0.00           N
ATOM    537  HN  VAL A  36      56.440  71.390  46.200  1.00  0.00           H
ATOM    538  CA  VAL A  36      55.400  69.860  45.180  1.00  0.00           C
ATOM    539  HA  VAL A  36      54.360  69.540  45.180  1.00  0.00           H
ATOM    540  CB  VAL A  36      55.700  70.300  43.740  1.00  0.00           C
ATOM    541  HB  VAL A  36      56.700  70.780  43.800  1.00  0.00           H
ATOM    542  CG1 VAL A  36      55.850  69.090  42.790  1.00  0.00           C
ATOM    543 1HG1 VAL A  36      55.780  69.430  41.740  1.00  0.00           H
ATOM    544 2HG1 VAL A  36      54.940  68.480  42.970  1.00  0.00           H
ATOM    545 3HG1 VAL A  36      56.730  68.410  42.890  1.00  0.00           H
ATOM    546  CG2 VAL A  36      54.660  71.310  43.310  1.00  0.00           C
ATOM    547 1HG2 VAL A  36      54.870  71.710  42.290  1.00  0.00           H
ATOM    548 2HG2 VAL A  36      54.590  72.180  44.000  1.00  0.00           H
ATOM    549 3HG2 VAL A  36      53.650  70.850  43.250  1.00  0.00           H
ATOM    550  C   VAL A  36      56.290  68.780  45.720  1.00  0.00           C
ATOM    551  O   VAL A  36      57.530  68.860  45.660  1.00  0.00           O
ATOM    552  N   TYR A  37      55.720  67.740  46.230  1.00  0.00           N
ATOM    553  HN  TYR A  37      54.730  67.780  46.390  1.00  0.00           H
ATOM    554  CA  TYR A  37      56.420  66.480  46.500  1.00  0.00           C
ATOM    555  HA  TYR A  37      57.320  66.760  47.030  1.00  0.00           H
ATOM    556  CB  TYR A  37      55.600  65.540  47.430  1.00  0.00           C
ATOM    557  HB1 TYR A  37      56.230  64.670  47.710  1.00  0.00           H
ATOM    558  HB2 TYR A  37      54.630  65.190  47.020  1.00  0.00           H
ATOM    559  CG  TYR A  37      55.440  66.310  48.760  1.00  0.00           C
ATOM    560  CD1 TYR A  37      56.380  66.210  49.800  1.00  0.00           C
ATOM    561  HD1 TYR A  37      57.260  65.620  49.600  1.00  0.00           H
ATOM    562  CE1 TYR A  37      56.260  67.030  50.950  1.00  0.00           C
ATOM    563  HE1 TYR A  37      57.050  66.900  51.670  1.00  0.00           H
ATOM    564  CZ  TYR A  37      55.230  67.940  51.070  1.00  0.00           C
ATOM    565  OH  TYR A  37      55.270  68.750  52.230  1.00  0.00           O
ATOM    566  HH  TYR A  37      54.500  69.330  52.240  1.00  0.00           H
ATOM    567  CD2 TYR A  37      54.320  67.140  48.890  1.00  0.00           C
ATOM    568  HD2 TYR A  37      53.580  67.220  48.110  1.00  0.00           H
ATOM    569  CE2 TYR A  37      54.240  68.030  50.020  1.00  0.00           C
ATOM    570  HE2 TYR A  37      53.490  68.810  49.990  1.00  0.00           H
ATOM    571  C   TYR A  37      56.780  65.660  45.230  1.00  0.00           C
ATOM    572  O   TYR A  37      55.920  65.360  44.450  1.00  0.00           O
ATOM    573  N   CYS A  38      57.990  65.210  45.160  1.00  0.00           N
ATOM    574  HN  CYS A  38      58.720  65.550  45.740  1.00  0.00           H
ATOM    575  CA  CYS A  38      58.560  64.600  44.010  1.00  0.00           C
ATOM    576  HA  CYS A  38      57.750  64.230  43.400  1.00  0.00           H
ATOM    577  CB  CYS A  38      59.310  65.660  43.140  1.00  0.00           C
ATOM    578  HB1 CYS A  38      60.170  66.140  43.650  1.00  0.00           H
ATOM    579  HB2 CYS A  38      58.540  66.420  42.850  1.00  0.00           H
ATOM    580  SG  CYS A  38      60.100  64.950  41.570  1.00  0.00           S
ATOM    581  HG1 CYS A  38      61.160  64.400  42.130  1.00  0.00           H
ATOM    582  C   CYS A  38      59.530  63.550  44.320  1.00  0.00           C
ATOM    583  O   CYS A  38      60.250  63.780  45.220  1.00  0.00           O
ATOM    584  N   PRO A  39      59.410  62.310  43.840  1.00  0.00           N
ATOM    585  CD  PRO A  39      58.140  61.770  43.260  1.00  0.00           C
ATOM    586  HD1 PRO A  39      57.880  62.370  42.370  1.00  0.00           H
ATOM    587  HD2 PRO A  39      57.360  61.720  44.040  1.00  0.00           H
ATOM    588  CA  PRO A  39      60.390  61.220  43.870  1.00  0.00           C
ATOM    589  HA  PRO A  39      60.440  60.780  44.860  1.00  0.00           H
ATOM    590  CB  PRO A  39      60.040  60.310  42.770  1.00  0.00           C
ATOM    591  HB1 PRO A  39      60.420  59.270  42.850  1.00  0.00           H
ATOM    592  HB2 PRO A  39      60.240  60.730  41.760  1.00  0.00           H
ATOM    593  CG  PRO A  39      58.500  60.340  42.730  1.00  0.00           C
ATOM    594  HG1 PRO A  39      58.210  60.160  41.670  1.00  0.00           H
ATOM    595  HG2 PRO A  39      58.160  59.510  43.390  1.00  0.00           H
ATOM    596  C   PRO A  39      61.800  61.740  43.620  1.00  0.00           C
ATOM    597  O   PRO A  39      62.040  62.700  42.910  1.00  0.00           O
ATOM    598  N   ARG A  40      62.930  61.220  44.250  1.00  0.00           N
ATOM    599  HN  ARG A  40      62.770  60.670  45.060  1.00  0.00           H
ATOM    600  CA  ARG A  40      64.250  61.690  44.010  1.00  0.00           C
ATOM    601  HA  ARG A  40      64.140  62.750  43.820  1.00  0.00           H
ATOM    602  CB  ARG A  40      65.240  61.410  45.180  1.00  0.00           C
ATOM    603  HB1 ARG A  40      64.710  61.850  46.050  1.00  0.00           H
ATOM    604  HB2 ARG A  40      66.100  62.110  45.050  1.00  0.00           H
ATOM    605  CG  ARG A  40      65.690  60.040  45.500  1.00  0.00           C
ATOM    606  HG1 ARG A  40      66.160  59.660  44.570  1.00  0.00           H
ATOM    607  HG2 ARG A  40      64.880  59.400  45.920  1.00  0.00           H
ATOM    608  CD  ARG A  40      66.710  59.900  46.680  1.00  0.00           C
ATOM    609  HD1 ARG A  40      66.210  60.350  47.560  1.00  0.00           H
ATOM    610  HD2 ARG A  40      67.730  60.310  46.490  1.00  0.00           H
ATOM    611  NE  ARG A  40      66.810  58.470  47.000  1.00  0.00           N
ATOM    612  HE  ARG A  40      66.410  57.880  46.290  1.00  0.00           H
ATOM    613  CZ  ARG A  40      67.770  57.950  47.710  1.00  0.00           C
ATOM    614  NH1 ARG A  40      68.490  58.610  48.630  1.00  0.00           N
ATOM    615 1HH1 ARG A  40      68.180  59.540  48.810  1.00  0.00           H
ATOM    616 2HH1 ARG A  40      68.720  57.930  49.340  1.00  0.00           H
ATOM    617  NH2 ARG A  40      68.130  56.680  47.580  1.00  0.00           N
ATOM    618 1HH2 ARG A  40      68.740  56.180  48.190  1.00  0.00           H
ATOM    619 2HH2 ARG A  40      67.710  56.210  46.810  1.00  0.00           H
ATOM    620  C   ARG A  40      64.730  61.150  42.650  1.00  0.00           C
ATOM    621  O   ARG A  40      65.390  61.960  41.980  1.00  0.00           O
ATOM    622  N   HSP A  41      64.460  59.890  42.170  1.00  0.00           N
ATOM    623  HN  HSP A  41      63.870  59.260  42.660  1.00  0.00           H
ATOM    624  CA  HSP A  41      65.020  59.410  40.950  1.00  0.00           C
ATOM    625  HA  HSP A  41      66.090  59.370  41.120  1.00  0.00           H
ATOM    626  CB  HSP A  41      64.650  57.900  40.710  1.00  0.00           C
ATOM    627  HB1 HSP A  41      65.160  57.450  41.590  1.00  0.00           H
ATOM    628  HB2 HSP A  41      65.150  57.490  39.810  1.00  0.00           H
ATOM    629  CD2 HSP A  41      62.670  56.500  41.470  1.00  0.00           C
ATOM    630  HD2 HSP A  41      63.030  56.010  42.360  1.00  0.00           H
ATOM    631  CG  HSP A  41      63.280  57.460  40.690  1.00  0.00           C
ATOM    632  NE2 HSP A  41      61.510  56.230  40.740  1.00  0.00           N
ATOM    633  HE2 HSP A  41      60.870  55.540  41.090  1.00  0.00           H
ATOM    634  ND1 HSP A  41      62.450  57.810  39.620  1.00  0.00           N
ATOM    635  HD1 HSP A  41      62.590  58.310  38.760  1.00  0.00           H
ATOM    636  CE1 HSP A  41      61.360  57.060  39.690  1.00  0.00           C
ATOM    637  HE1 HSP A  41      60.430  57.080  39.160  1.00  0.00           H
ATOM    638  C   HSP A  41      64.810  60.100  39.650  1.00  0.00           C
ATOM    639  O   HSP A  41      65.320  59.730  38.610  1.00  0.00           O
ATOM    640  N   VAL A  42      64.100  61.220  39.720  1.00  0.00           N
ATOM    641  HN  VAL A  42      63.760  61.470  40.620  1.00  0.00           H
ATOM    642  CA  VAL A  42      63.780  62.020  38.600  1.00  0.00           C
ATOM    643  HA  VAL A  42      63.340  61.330  37.890  1.00  0.00           H
ATOM    644  CB  VAL A  42      62.650  63.020  38.960  1.00  0.00           C
ATOM    645  HB  VAL A  42      61.940  62.460  39.600  1.00  0.00           H
ATOM    646  CG1 VAL A  42      63.130  64.290  39.770  1.00  0.00           C
ATOM    647 1HG1 VAL A  42      62.280  64.970  39.990  1.00  0.00           H
ATOM    648 2HG1 VAL A  42      63.860  64.940  39.250  1.00  0.00           H
ATOM    649 3HG1 VAL A  42      63.550  63.990  40.750  1.00  0.00           H
ATOM    650  CG2 VAL A  42      61.880  63.420  37.680  1.00  0.00           C
ATOM    651 1HG2 VAL A  42      61.010  64.030  38.010  1.00  0.00           H
ATOM    652 2HG2 VAL A  42      61.490  62.490  37.200  1.00  0.00           H
ATOM    653 3HG2 VAL A  42      62.660  63.790  36.990  1.00  0.00           H
ATOM    654  C   VAL A  42      64.940  62.550  37.900  1.00  0.00           C
ATOM    655  O   VAL A  42      64.960  62.700  36.680  1.00  0.00           O
ATOM    656  N   ILE A  43      66.010  62.860  38.670  1.00  0.00           N
ATOM    657  HN  ILE A  43      65.910  62.840  39.670  1.00  0.00           H
ATOM    658  CA  ILE A  43      67.190  63.620  38.140  1.00  0.00           C
ATOM    659  HA  ILE A  43      66.820  64.340  37.430  1.00  0.00           H
ATOM    660  CB  ILE A  43      67.850  64.400  39.290  1.00  0.00           C
ATOM    661  HB  ILE A  43      68.770  64.950  38.980  1.00  0.00           H
ATOM    662  CG2 ILE A  43      66.780  65.490  39.680  1.00  0.00           C
ATOM    663 1HG2 ILE A  43      66.360  65.930  38.750  1.00  0.00           H
ATOM    664 2HG2 ILE A  43      67.270  66.260  40.320  1.00  0.00           H
ATOM    665 3HG2 ILE A  43      66.030  64.960  40.310  1.00  0.00           H
ATOM    666  CG1 ILE A  43      68.390  63.430  40.360  1.00  0.00           C
ATOM    667 1HG1 ILE A  43      69.130  62.720  39.930  1.00  0.00           H
ATOM    668 2HG1 ILE A  43      67.620  62.750  40.770  1.00  0.00           H
ATOM    669  CD  ILE A  43      69.110  64.020  41.590  1.00  0.00           C
ATOM    670  HD1 ILE A  43      69.910  63.370  42.000  1.00  0.00           H
ATOM    671  HD2 ILE A  43      68.350  64.200  42.390  1.00  0.00           H
ATOM    672  HD3 ILE A  43      69.510  65.000  41.260  1.00  0.00           H
ATOM    673  C   ILE A  43      68.140  62.650  37.520  1.00  0.00           C
ATOM    674  O   ILE A  43      69.120  63.130  36.980  1.00  0.00           O
ATOM    675  N   CYS A  44      67.880  61.340  37.640  1.00  0.00           N
ATOM    676  HN  CYS A  44      67.000  61.070  38.010  1.00  0.00           H
ATOM    677  CA  CYS A  44      68.710  60.300  37.070  1.00  0.00           C
ATOM    678  HA  CYS A  44      69.680  60.720  37.290  1.00  0.00           H
ATOM    679  CB  CYS A  44      68.510  58.940  37.750  1.00  0.00           C
ATOM    680  HB1 CYS A  44      69.130  58.150  37.290  1.00  0.00           H
ATOM    681  HB2 CYS A  44      67.440  58.620  37.680  1.00  0.00           H
ATOM    682  SG  CYS A  44      69.040  58.990  39.520  1.00  0.00           S
ATOM    683  HG1 CYS A  44      68.830  57.680  39.500  1.00  0.00           H
ATOM    684  C   CYS A  44      68.610  60.160  35.560  1.00  0.00           C
ATOM    685  O   CYS A  44      67.530  60.150  34.970  1.00  0.00           O
ATOM    686  N   SER A  45      69.770  60.120  34.870  1.00  0.00           N
ATOM    687  HN  SER A  45      70.660  60.120  35.310  1.00  0.00           H
ATOM    688  CA  SER A  45      69.730  59.800  33.420  1.00  0.00           C
ATOM    689  HA  SER A  45      68.810  60.220  33.020  1.00  0.00           H
ATOM    690  CB  SER A  45      70.980  60.290  32.650  1.00  0.00           C
ATOM    691  HB1 SER A  45      71.150  61.390  32.690  1.00  0.00           H
ATOM    692  HB2 SER A  45      70.910  60.010  31.580  1.00  0.00           H
ATOM    693  OG  SER A  45      72.220  59.690  33.060  1.00  0.00           O
ATOM    694  HG1 SER A  45      72.490  59.950  33.940  1.00  0.00           H
ATOM    695  C   SER A  45      69.570  58.290  33.380  1.00  0.00           C
ATOM    696  O   SER A  45      69.570  57.630  34.430  1.00  0.00           O
ATOM    697  N   SER A  46      69.300  57.650  32.160  1.00  0.00           N
ATOM    698  HN  SER A  46      69.460  58.170  31.320  1.00  0.00           H
ATOM    699  CA  SER A  46      69.090  56.180  32.080  1.00  0.00           C
ATOM    700  HA  SER A  46      68.390  55.840  32.830  1.00  0.00           H
ATOM    701  CB  SER A  46      68.670  55.780  30.650  1.00  0.00           C
ATOM    702  HB1 SER A  46      67.660  56.120  30.330  1.00  0.00           H
ATOM    703  HB2 SER A  46      68.630  54.670  30.610  1.00  0.00           H
ATOM    704  OG  SER A  46      69.600  56.130  29.670  1.00  0.00           O
ATOM    705  HG1 SER A  46      69.160  55.940  28.840  1.00  0.00           H
ATOM    706  C   SER A  46      70.400  55.510  32.440  1.00  0.00           C
ATOM    707  O   SER A  46      70.490  54.320  32.840  1.00  0.00           O
ATOM    708  N   SER A  47      71.630  56.170  32.390  1.00  0.00           N
ATOM    709  HN  SER A  47      71.740  57.030  31.900  1.00  0.00           H
ATOM    710  CA  SER A  47      72.810  55.400  32.760  1.00  0.00           C
ATOM    711  HA  SER A  47      72.780  54.390  32.380  1.00  0.00           H
ATOM    712  CB  SER A  47      74.100  56.080  32.240  1.00  0.00           C
ATOM    713  HB1 SER A  47      74.960  55.420  32.480  1.00  0.00           H
ATOM    714  HB2 SER A  47      74.350  57.040  32.760  1.00  0.00           H
ATOM    715  OG  SER A  47      74.180  56.280  30.800  1.00  0.00           O
ATOM    716  HG1 SER A  47      73.450  56.850  30.520  1.00  0.00           H
ATOM    717  C   SER A  47      73.020  55.430  34.270  1.00  0.00           C
ATOM    718  O   SER A  47      73.970  54.720  34.710  1.00  0.00           O
ATOM    719  N   ASN A  48      72.140  56.090  34.980  1.00  0.00           N
ATOM    720  HN  ASN A  48      71.490  56.660  34.490  1.00  0.00           H
ATOM    721  CA  ASN A  48      72.270  56.040  36.420  1.00  0.00           C
ATOM    722  HA  ASN A  48      73.270  55.770  36.730  1.00  0.00           H
ATOM    723  CB  ASN A  48      72.110  57.540  36.720  1.00  0.00           C
ATOM    724  HB1 ASN A  48      72.230  57.720  37.810  1.00  0.00           H
ATOM    725  HB2 ASN A  48      71.140  57.920  36.340  1.00  0.00           H
ATOM    726  CG  ASN A  48      73.160  58.460  36.200  1.00  0.00           C
ATOM    727  OD1 ASN A  48      72.800  59.580  35.860  1.00  0.00           O
ATOM    728  ND2 ASN A  48      74.430  57.930  36.190  1.00  0.00           N
ATOM    729 1HD2 ASN A  48      75.180  58.360  35.690  1.00  0.00           H
ATOM    730 2HD2 ASN A  48      74.760  57.310  36.910  1.00  0.00           H
ATOM    731  C   ASN A  48      71.230  55.240  37.160  1.00  0.00           C
ATOM    732  O   ASN A  48      71.190  55.210  38.410  1.00  0.00           O
ATOM    733  N   MET A  49      70.370  54.440  36.490  1.00  0.00           N
ATOM    734  HN  MET A  49      70.350  54.400  35.500  1.00  0.00           H
ATOM    735  CA  MET A  49      69.290  53.880  37.170  1.00  0.00           C
ATOM    736  HA  MET A  49      68.850  54.520  37.920  1.00  0.00           H
ATOM    737  CB  MET A  49      68.130  53.500  36.170  1.00  0.00           C
ATOM    738  HB1 MET A  49      67.310  53.010  36.740  1.00  0.00           H
ATOM    739  HB2 MET A  49      68.640  52.910  35.390  1.00  0.00           H
ATOM    740  CG  MET A  49      67.570  54.760  35.510  1.00  0.00           C
ATOM    741  HG1 MET A  49      66.990  54.350  34.660  1.00  0.00           H
ATOM    742  HG2 MET A  49      68.390  55.420  35.160  1.00  0.00           H
ATOM    743  SD  MET A  49      66.660  55.670  36.810  1.00  0.00           S
ATOM    744  CE  MET A  49      66.270  56.950  35.530  1.00  0.00           C
ATOM    745  HE1 MET A  49      65.720  57.800  35.990  1.00  0.00           H
ATOM    746  HE2 MET A  49      65.530  56.600  34.790  1.00  0.00           H
ATOM    747  HE3 MET A  49      67.180  57.300  35.010  1.00  0.00           H
ATOM    748  C   MET A  49      69.780  52.610  37.860  1.00  0.00           C
ATOM    749  O   MET A  49      69.230  52.310  38.910  1.00  0.00           O
ATOM    750  N   ASN A  50      70.780  51.880  37.370  1.00  0.00           N
ATOM    751  HN  ASN A  50      71.090  52.210  36.480  1.00  0.00           H
ATOM    752  CA  ASN A  50      71.440  50.750  37.980  1.00  0.00           C
ATOM    753  HA  ASN A  50      70.640  50.060  38.200  1.00  0.00           H
ATOM    754  CB  ASN A  50      72.280  49.980  36.970  1.00  0.00           C
ATOM    755  HB1 ASN A  50      73.040  50.740  36.710  1.00  0.00           H
ATOM    756  HB2 ASN A  50      71.700  49.740  36.060  1.00  0.00           H
ATOM    757  CG  ASN A  50      72.960  48.760  37.540  1.00  0.00           C
ATOM    758  OD1 ASN A  50      74.180  48.680  37.390  1.00  0.00           O
ATOM    759  ND2 ASN A  50      72.260  47.850  38.210  1.00  0.00           N
ATOM    760 1HD2 ASN A  50      72.750  47.150  38.730  1.00  0.00           H
ATOM    761 2HD2 ASN A  50      71.330  48.120  38.470  1.00  0.00           H
ATOM    762  C   ASN A  50      71.980  51.000  39.370  1.00  0.00           C
ATOM    763  O   ASN A  50      71.880  50.180  40.260  1.00  0.00           O
ATOM    764  N   GLU A  51      72.580  52.240  39.620  1.00  0.00           N
ATOM    765  HN  GLU A  51      72.840  52.880  38.900  1.00  0.00           H
ATOM    766  CA  GLU A  51      73.310  52.430  40.820  1.00  0.00           C
ATOM    767  HA  GLU A  51      72.740  51.990  41.630  1.00  0.00           H
ATOM    768  CB  GLU A  51      74.790  51.720  40.800  1.00  0.00           C
ATOM    769  HB1 GLU A  51      75.300  52.100  41.710  1.00  0.00           H
ATOM    770  HB2 GLU A  51      75.350  52.020  39.890  1.00  0.00           H
ATOM    771  CG  GLU A  51      74.880  50.230  41.070  1.00  0.00           C
ATOM    772  HG1 GLU A  51      74.580  49.630  40.180  1.00  0.00           H
ATOM    773  HG2 GLU A  51      74.270  49.940  41.950  1.00  0.00           H
ATOM    774  CD  GLU A  51      76.310  49.810  41.520  1.00  0.00           C
ATOM    775  OE1 GLU A  51      76.510  49.720  42.770  1.00  0.00           O
ATOM    776  OE2 GLU A  51      77.260  49.740  40.690  1.00  0.00           O
ATOM    777  C   GLU A  51      73.290  53.880  41.070  1.00  0.00           C
ATOM    778  O   GLU A  51      74.360  54.440  41.130  1.00  0.00           O
ATOM    779  N   PRO A  52      72.090  54.510  41.200  1.00  0.00           N
ATOM    780  CD  PRO A  52      70.860  53.710  41.670  1.00  0.00           C
ATOM    781  HD1 PRO A  52      71.120  53.250  42.650  1.00  0.00           H
ATOM    782  HD2 PRO A  52      70.690  52.950  40.870  1.00  0.00           H
ATOM    783  CA  PRO A  52      71.880  55.910  41.530  1.00  0.00           C
ATOM    784  HA  PRO A  52      71.940  56.390  40.560  1.00  0.00           H
ATOM    785  CB  PRO A  52      70.540  56.020  42.170  1.00  0.00           C
ATOM    786  HB1 PRO A  52      69.950  56.860  41.730  1.00  0.00           H
ATOM    787  HB2 PRO A  52      70.590  56.120  43.280  1.00  0.00           H
ATOM    788  CG  PRO A  52      69.780  54.750  41.720  1.00  0.00           C
ATOM    789  HG1 PRO A  52      69.010  54.500  42.480  1.00  0.00           H
ATOM    790  HG2 PRO A  52      69.360  54.790  40.690  1.00  0.00           H
ATOM    791  C   PRO A  52      72.950  56.700  42.360  1.00  0.00           C
ATOM    792  O   PRO A  52      73.330  56.190  43.400  1.00  0.00           O
ATOM    793  N   ASP A  53      73.490  57.810  41.840  1.00  0.00           N
ATOM    794  HN  ASP A  53      73.050  58.220  41.050  1.00  0.00           H
ATOM    795  CA  ASP A  53      74.680  58.580  42.380  1.00  0.00           C
ATOM    796  HA  ASP A  53      75.040  58.030  43.230  1.00  0.00           H
ATOM    797  CB  ASP A  53      75.770  58.700  41.360  1.00  0.00           C
ATOM    798  HB1 ASP A  53      76.410  59.600  41.540  1.00  0.00           H
ATOM    799  HB2 ASP A  53      75.410  58.910  40.330  1.00  0.00           H
ATOM    800  CG  ASP A  53      76.730  57.520  41.340  1.00  0.00           C
ATOM    801  OD1 ASP A  53      77.240  57.040  40.300  1.00  0.00           O
ATOM    802  OD2 ASP A  53      77.110  57.120  42.460  1.00  0.00           O
ATOM    803  C   ASP A  53      74.120  59.970  42.640  1.00  0.00           C
ATOM    804  O   ASP A  53      74.290  60.880  41.850  1.00  0.00           O
ATOM    805  N   TYR A  54      73.290  60.070  43.710  1.00  0.00           N
ATOM    806  HN  TYR A  54      73.050  59.230  44.190  1.00  0.00           H
ATOM    807  CA  TYR A  54      72.720  61.370  44.030  1.00  0.00           C
ATOM    808  HA  TYR A  54      72.190  61.760  43.170  1.00  0.00           H
ATOM    809  CB  TYR A  54      71.560  61.230  45.090  1.00  0.00           C
ATOM    810  HB1 TYR A  54      71.250  62.230  45.450  1.00  0.00           H
ATOM    811  HB2 TYR A  54      72.080  60.830  45.990  1.00  0.00           H
ATOM    812  CG  TYR A  54      70.350  60.410  44.640  1.00  0.00           C
ATOM    813  CD1 TYR A  54      70.190  59.200  45.180  1.00  0.00           C
ATOM    814  HD1 TYR A  54      70.790  58.890  46.020  1.00  0.00           H
ATOM    815  CE1 TYR A  54      69.310  58.270  44.620  1.00  0.00           C
ATOM    816  HE1 TYR A  54      69.410  57.260  45.000  1.00  0.00           H
ATOM    817  CZ  TYR A  54      68.560  58.480  43.480  1.00  0.00           C
ATOM    818  OH  TYR A  54      67.570  57.570  43.000  1.00  0.00           O
ATOM    819  HH  TYR A  54      67.400  56.980  43.740  1.00  0.00           H
ATOM    820  CD2 TYR A  54      69.630  60.740  43.420  1.00  0.00           C
ATOM    821  HD2 TYR A  54      69.700  61.800  43.200  1.00  0.00           H
ATOM    822  CE2 TYR A  54      68.780  59.780  42.940  1.00  0.00           C
ATOM    823  HE2 TYR A  54      68.210  60.030  42.060  1.00  0.00           H
ATOM    824  C   TYR A  54      73.650  62.530  44.470  1.00  0.00           C
ATOM    825  O   TYR A  54      73.310  63.640  44.050  1.00  0.00           O
ATOM    826  N   SER A  55      74.760  62.260  45.160  1.00  0.00           N
ATOM    827  HN  SER A  55      74.970  61.290  45.240  1.00  0.00           H
ATOM    828  CA  SER A  55      75.710  63.250  45.730  1.00  0.00           C
ATOM    829  HA  SER A  55      75.200  64.050  46.240  1.00  0.00           H
ATOM    830  CB  SER A  55      76.770  62.720  46.750  1.00  0.00           C
ATOM    831  HB1 SER A  55      76.200  62.340  47.620  1.00  0.00           H
ATOM    832  HB2 SER A  55      77.450  63.560  46.980  1.00  0.00           H
ATOM    833  OG  SER A  55      77.530  61.590  46.200  1.00  0.00           O
ATOM    834  HG1 SER A  55      76.880  60.910  45.990  1.00  0.00           H
ATOM    835  C   SER A  55      76.310  64.020  44.570  1.00  0.00           C
ATOM    836  O   SER A  55      76.370  65.250  44.500  1.00  0.00           O
ATOM    837  N   ALA A  56      76.750  63.260  43.610  1.00  0.00           N
ATOM    838  HN  ALA A  56      76.800  62.280  43.790  1.00  0.00           H
ATOM    839  CA  ALA A  56      77.160  63.760  42.280  1.00  0.00           C
ATOM    840  HA  ALA A  56      78.010  64.420  42.340  1.00  0.00           H
ATOM    841  CB  ALA A  56      77.590  62.510  41.440  1.00  0.00           C
ATOM    842  HB1 ALA A  56      78.300  62.770  40.620  1.00  0.00           H
ATOM    843  HB2 ALA A  56      76.670  62.140  40.940  1.00  0.00           H
ATOM    844  HB3 ALA A  56      78.140  61.740  42.030  1.00  0.00           H
ATOM    845  C   ALA A  56      76.050  64.470  41.470  1.00  0.00           C
ATOM    846  O   ALA A  56      76.280  65.540  40.940  1.00  0.00           O
ATOM    847  N   LEU A  57      74.770  63.980  41.340  1.00  0.00           N
ATOM    848  HN  LEU A  57      74.640  63.040  41.640  1.00  0.00           H
ATOM    849  CA  LEU A  57      73.650  64.680  40.730  1.00  0.00           C
ATOM    850  HA  LEU A  57      73.960  65.110  39.780  1.00  0.00           H
ATOM    851  CB  LEU A  57      72.580  63.660  40.390  1.00  0.00           C
ATOM    852  HB1 LEU A  57      71.650  64.100  39.960  1.00  0.00           H
ATOM    853  HB2 LEU A  57      72.310  63.210  41.360  1.00  0.00           H
ATOM    854  CG  LEU A  57      73.010  62.490  39.400  1.00  0.00           C
ATOM    855  HG  LEU A  57      74.000  62.090  39.730  1.00  0.00           H
ATOM    856  CD1 LEU A  57      71.990  61.300  39.700  1.00  0.00           C
ATOM    857 1HD1 LEU A  57      72.250  60.950  40.720  1.00  0.00           H
ATOM    858 2HD1 LEU A  57      72.130  60.480  38.960  1.00  0.00           H
ATOM    859 3HD1 LEU A  57      70.950  61.710  39.680  1.00  0.00           H
ATOM    860  CD2 LEU A  57      72.980  62.820  37.910  1.00  0.00           C
ATOM    861 1HD2 LEU A  57      73.690  63.620  37.630  1.00  0.00           H
ATOM    862 2HD2 LEU A  57      72.010  63.090  37.450  1.00  0.00           H
ATOM    863 3HD2 LEU A  57      73.260  61.890  37.350  1.00  0.00           H
ATOM    864  C   LEU A  57      73.140  65.910  41.430  1.00  0.00           C
ATOM    865  O   LEU A  57      72.690  66.870  40.710  1.00  0.00           O
ATOM    866  N   LEU A  58      73.110  66.000  42.800  1.00  0.00           N
ATOM    867  HN  LEU A  58      73.460  65.200  43.280  1.00  0.00           H
ATOM    868  CA  LEU A  58      72.650  67.180  43.420  1.00  0.00           C
ATOM    869  HA  LEU A  58      71.770  67.460  42.860  1.00  0.00           H
ATOM    870  CB  LEU A  58      72.230  66.930  44.880  1.00  0.00           C
ATOM    871  HB1 LEU A  58      71.730  67.730  45.460  1.00  0.00           H
ATOM    872  HB2 LEU A  58      73.040  66.530  45.520  1.00  0.00           H
ATOM    873  CG  LEU A  58      71.040  65.850  44.930  1.00  0.00           C
ATOM    874  HG  LEU A  58      71.230  64.970  44.270  1.00  0.00           H
ATOM    875  CD1 LEU A  58      71.070  65.250  46.360  1.00  0.00           C
ATOM    876 1HD1 LEU A  58      70.160  64.640  46.530  1.00  0.00           H
ATOM    877 2HD1 LEU A  58      71.130  66.050  47.130  1.00  0.00           H
ATOM    878 3HD1 LEU A  58      72.030  64.710  46.500  1.00  0.00           H
ATOM    879  CD2 LEU A  58      69.660  66.380  44.540  1.00  0.00           C
ATOM    880 1HD2 LEU A  58      68.830  65.650  44.560  1.00  0.00           H
ATOM    881 2HD2 LEU A  58      69.690  66.840  43.530  1.00  0.00           H
ATOM    882 3HD2 LEU A  58      69.300  67.180  45.220  1.00  0.00           H
ATOM    883  C   LEU A  58      73.530  68.480  43.250  1.00  0.00           C
ATOM    884  O   LEU A  58      73.140  69.630  43.280  1.00  0.00           O
ATOM    885  N   CYS A  59      74.800  68.280  42.940  1.00  0.00           N
ATOM    886  HN  CYS A  59      75.150  67.360  42.820  1.00  0.00           H
ATOM    887  CA  CYS A  59      75.650  69.340  42.470  1.00  0.00           C
ATOM    888  HA  CYS A  59      75.580  70.100  43.230  1.00  0.00           H
ATOM    889  CB  CYS A  59      76.980  68.750  42.300  1.00  0.00           C
ATOM    890  HB1 CYS A  59      77.750  69.530  42.100  1.00  0.00           H
ATOM    891  HB2 CYS A  59      77.000  67.940  41.550  1.00  0.00           H
ATOM    892  SG  CYS A  59      77.480  68.060  43.960  1.00  0.00           S
ATOM    893  HG1 CYS A  59      77.320  69.210  44.590  1.00  0.00           H
ATOM    894  C   CYS A  59      75.210  70.020  41.200  1.00  0.00           C
ATOM    895  O   CYS A  59      75.540  71.190  40.950  1.00  0.00           O
ATOM    896  N   ARG A  60      74.660  69.320  40.250  1.00  0.00           N
ATOM    897  HN  ARG A  60      74.410  68.360  40.350  1.00  0.00           H
ATOM    898  CA  ARG A  60      74.290  69.820  38.960  1.00  0.00           C
ATOM    899  HA  ARG A  60      74.940  70.640  38.710  1.00  0.00           H
ATOM    900  CB  ARG A  60      74.360  68.700  37.810  1.00  0.00           C
ATOM    901  HB1 ARG A  60      73.960  69.190  36.890  1.00  0.00           H
ATOM    902  HB2 ARG A  60      73.690  67.930  38.260  1.00  0.00           H
ATOM    903  CG  ARG A  60      75.720  68.000  37.720  1.00  0.00           C
ATOM    904  HG1 ARG A  60      75.600  67.120  37.050  1.00  0.00           H
ATOM    905  HG2 ARG A  60      76.200  67.660  38.660  1.00  0.00           H
ATOM    906  CD  ARG A  60      76.780  68.900  37.030  1.00  0.00           C
ATOM    907  HD1 ARG A  60      76.320  69.320  36.110  1.00  0.00           H
ATOM    908  HD2 ARG A  60      77.630  68.300  36.660  1.00  0.00           H
ATOM    909  NE  ARG A  60      77.220  70.040  37.910  1.00  0.00           N
ATOM    910  HE  ARG A  60      76.760  70.920  37.780  1.00  0.00           H
ATOM    911  CZ  ARG A  60      78.240  70.000  38.790  1.00  0.00           C
ATOM    912  NH1 ARG A  60      78.880  68.880  38.920  1.00  0.00           N
ATOM    913 1HH1 ARG A  60      78.590  68.110  38.360  1.00  0.00           H
ATOM    914 2HH1 ARG A  60      79.690  68.780  39.510  1.00  0.00           H
ATOM    915  NH2 ARG A  60      78.480  71.030  39.570  1.00  0.00           N
ATOM    916 1HH2 ARG A  60      77.980  71.880  39.440  1.00  0.00           H
ATOM    917 2HH2 ARG A  60      79.100  70.840  40.330  1.00  0.00           H
ATOM    918  C   ARG A  60      72.920  70.450  38.930  1.00  0.00           C
ATOM    919  O   ARG A  60      72.580  71.390  38.210  1.00  0.00           O
ATOM    920  N   VAL A  61      72.050  70.010  39.820  1.00  0.00           N
ATOM    921  HN  VAL A  61      72.430  69.310  40.430  1.00  0.00           H
ATOM    922  CA  VAL A  61      70.720  70.500  40.150  1.00  0.00           C
ATOM    923  HA  VAL A  61      70.130  70.420  39.250  1.00  0.00           H
ATOM    924  CB  VAL A  61      70.060  69.610  41.270  1.00  0.00           C
ATOM    925  HB  VAL A  61      70.890  69.350  41.960  1.00  0.00           H
ATOM    926  CG1 VAL A  61      68.850  70.120  42.020  1.00  0.00           C
ATOM    927 1HG1 VAL A  61      68.940  70.770  42.920  1.00  0.00           H
ATOM    928 2HG1 VAL A  61      68.350  69.230  42.460  1.00  0.00           H
ATOM    929 3HG1 VAL A  61      68.190  70.800  41.440  1.00  0.00           H
ATOM    930  CG2 VAL A  61      69.680  68.310  40.470  1.00  0.00           C
ATOM    931 1HG2 VAL A  61      68.930  68.510  39.680  1.00  0.00           H
ATOM    932 2HG2 VAL A  61      69.280  67.570  41.200  1.00  0.00           H
ATOM    933 3HG2 VAL A  61      70.680  67.990  40.100  1.00  0.00           H
ATOM    934  C   VAL A  61      70.660  71.940  40.500  1.00  0.00           C
ATOM    935  O   VAL A  61      71.410  72.480  41.310  1.00  0.00           O
ATOM    936  N   THR A  62      69.760  72.720  39.820  1.00  0.00           N
ATOM    937  HN  THR A  62      69.250  72.290  39.080  1.00  0.00           H
ATOM    938  CA  THR A  62      69.450  74.160  40.200  1.00  0.00           C
ATOM    939  HA  THR A  62      69.680  74.190  41.260  1.00  0.00           H
ATOM    940  CB  THR A  62      70.230  75.250  39.410  1.00  0.00           C
ATOM    941  HB  THR A  62      70.190  76.180  40.010  1.00  0.00           H
ATOM    942  OG1 THR A  62      69.770  75.510  38.070  1.00  0.00           O
ATOM    943  HG1 THR A  62      69.830  74.680  37.600  1.00  0.00           H
ATOM    944  CG2 THR A  62      71.760  74.920  39.290  1.00  0.00           C
ATOM    945 1HG2 THR A  62      71.980  74.540  40.310  1.00  0.00           H
ATOM    946 2HG2 THR A  62      72.410  75.800  39.080  1.00  0.00           H
ATOM    947 3HG2 THR A  62      71.940  74.140  38.520  1.00  0.00           H
ATOM    948  C   THR A  62      67.900  74.330  40.130  1.00  0.00           C
ATOM    949  O   THR A  62      67.190  73.400  39.770  1.00  0.00           O
ATOM    950  N   LEU A  63      67.400  75.500  40.580  1.00  0.00           N
ATOM    951  HN  LEU A  63      67.950  76.210  41.010  1.00  0.00           H
ATOM    952  CA  LEU A  63      66.020  75.800  40.770  1.00  0.00           C
ATOM    953  HA  LEU A  63      65.530  75.030  41.330  1.00  0.00           H
ATOM    954  CB  LEU A  63      65.920  77.110  41.560  1.00  0.00           C
ATOM    955  HB1 LEU A  63      64.910  77.550  41.450  1.00  0.00           H
ATOM    956  HB2 LEU A  63      66.540  77.900  41.070  1.00  0.00           H
ATOM    957  CG  LEU A  63      66.360  77.010  43.030  1.00  0.00           C
ATOM    958  HG  LEU A  63      67.450  76.800  43.000  1.00  0.00           H
ATOM    959  CD1 LEU A  63      66.230  78.360  43.800  1.00  0.00           C
ATOM    960 1HD1 LEU A  63      66.540  78.250  44.860  1.00  0.00           H
ATOM    961 2HD1 LEU A  63      65.210  78.770  43.940  1.00  0.00           H
ATOM    962 3HD1 LEU A  63      66.940  79.060  43.310  1.00  0.00           H
ATOM    963  CD2 LEU A  63      65.640  75.900  43.810  1.00  0.00           C
ATOM    964 1HD2 LEU A  63      66.230  75.770  44.740  1.00  0.00           H
ATOM    965 2HD2 LEU A  63      65.650  74.950  43.240  1.00  0.00           H
ATOM    966 3HD2 LEU A  63      64.620  76.230  44.110  1.00  0.00           H
ATOM    967  C   LEU A  63      65.190  75.860  39.510  1.00  0.00           C
ATOM    968  O   LEU A  63      64.100  75.220  39.400  1.00  0.00           O
ATOM    969  N   GLY A  64      65.760  76.510  38.510  1.00  0.00           N
ATOM    970  HN  GLY A  64      66.610  76.980  38.690  1.00  0.00           H
ATOM    971  CA  GLY A  64      65.220  76.640  37.130  1.00  0.00           C
ATOM    972  HA1 GLY A  64      65.890  77.330  36.630  1.00  0.00           H
ATOM    973  HA2 GLY A  64      64.200  76.990  37.190  1.00  0.00           H
ATOM    974  C   GLY A  64      65.180  75.420  36.280  1.00  0.00           C
ATOM    975  O   GLY A  64      64.590  75.420  35.210  1.00  0.00           O
ATOM    976  N   ASP A  65      65.860  74.360  36.700  1.00  0.00           N
ATOM    977  HN  ASP A  65      66.520  74.370  37.450  1.00  0.00           H
ATOM    978  CA  ASP A  65      66.020  73.210  35.950  1.00  0.00           C
ATOM    979  HA  ASP A  65      66.070  73.490  34.900  1.00  0.00           H
ATOM    980  CB  ASP A  65      67.350  72.480  36.350  1.00  0.00           C
ATOM    981  HB1 ASP A  65      67.480  71.520  35.800  1.00  0.00           H
ATOM    982  HB2 ASP A  65      67.470  72.350  37.440  1.00  0.00           H
ATOM    983  CG  ASP A  65      68.540  73.320  35.880  1.00  0.00           C
ATOM    984  OD1 ASP A  65      68.630  73.710  34.690  1.00  0.00           O
ATOM    985  OD2 ASP A  65      69.520  73.380  36.760  1.00  0.00           O
ATOM    986  C   ASP A  65      64.880  72.230  35.930  1.00  0.00           C
ATOM    987  O   ASP A  65      64.760  71.300  35.050  1.00  0.00           O
ATOM    988  N   PHE A  66      63.980  72.360  36.900  1.00  0.00           N
ATOM    989  HN  PHE A  66      64.340  72.970  37.610  1.00  0.00           H
ATOM    990  CA  PHE A  66      62.730  71.590  37.060  1.00  0.00           C
ATOM    991  HA  PHE A  66      62.870  70.590  36.690  1.00  0.00           H
ATOM    992  CB  PHE A  66      62.350  71.440  38.600  1.00  0.00           C
ATOM    993  HB1 PHE A  66      61.250  71.260  38.700  1.00  0.00           H
ATOM    994  HB2 PHE A  66      62.500  72.410  39.120  1.00  0.00           H
ATOM    995  CG  PHE A  66      63.210  70.310  39.370  1.00  0.00           C
ATOM    996  CD1 PHE A  66      64.430  70.670  40.020  1.00  0.00           C
ATOM    997  HD1 PHE A  66      64.730  71.710  40.010  1.00  0.00           H
ATOM    998  CE1 PHE A  66      65.270  69.710  40.520  1.00  0.00           C
ATOM    999  HE1 PHE A  66      66.250  69.880  40.930  1.00  0.00           H
ATOM   1000  CZ  PHE A  66      64.810  68.350  40.430  1.00  0.00           C
ATOM   1001  HZ  PHE A  66      65.490  67.640  40.880  1.00  0.00           H
ATOM   1002  CD2 PHE A  66      62.720  69.040  39.510  1.00  0.00           C
ATOM   1003  HD2 PHE A  66      61.730  68.780  39.170  1.00  0.00           H
ATOM   1004  CE2 PHE A  66      63.510  68.000  40.110  1.00  0.00           C
ATOM   1005  HE2 PHE A  66      63.230  66.950  40.110  1.00  0.00           H
ATOM   1006  C   PHE A  66      61.680  72.360  36.250  1.00  0.00           C
ATOM   1007  O   PHE A  66      61.470  73.570  36.440  1.00  0.00           O
ATOM   1008  N   THR A  67      60.950  71.610  35.440  1.00  0.00           N
ATOM   1009  HN  THR A  67      61.300  70.680  35.400  1.00  0.00           H
ATOM   1010  CA  THR A  67      59.740  71.890  34.650  1.00  0.00           C
ATOM   1011  HA  THR A  67      59.530  72.950  34.740  1.00  0.00           H
ATOM   1012  CB  THR A  67      59.870  71.640  33.120  1.00  0.00           C
ATOM   1013  HB  THR A  67      60.220  70.600  32.960  1.00  0.00           H
ATOM   1014  OG1 THR A  67      60.800  72.520  32.470  1.00  0.00           O
ATOM   1015  HG1 THR A  67      61.650  72.380  32.890  1.00  0.00           H
ATOM   1016  CG2 THR A  67      58.510  71.770  32.280  1.00  0.00           C
ATOM   1017 1HG2 THR A  67      58.770  71.450  31.250  1.00  0.00           H
ATOM   1018 2HG2 THR A  67      58.170  72.830  32.290  1.00  0.00           H
ATOM   1019 3HG2 THR A  67      57.820  71.060  32.790  1.00  0.00           H
ATOM   1020  C   THR A  67      58.510  71.220  35.250  1.00  0.00           C
ATOM   1021  O   THR A  67      58.440  70.000  35.270  1.00  0.00           O
ATOM   1022  N   ILE A  68      57.550  72.040  35.760  1.00  0.00           N
ATOM   1023  HN  ILE A  68      57.650  73.030  35.770  1.00  0.00           H
ATOM   1024  CA  ILE A  68      56.340  71.580  36.390  1.00  0.00           C
ATOM   1025  HA  ILE A  68      56.300  70.500  36.420  1.00  0.00           H
ATOM   1026  CB  ILE A  68      56.520  72.040  37.840  1.00  0.00           C
ATOM   1027  HB  ILE A  68      56.610  73.150  37.840  1.00  0.00           H
ATOM   1028  CG2 ILE A  68      55.270  71.670  38.680  1.00  0.00           C
ATOM   1029 1HG2 ILE A  68      54.270  72.000  38.300  1.00  0.00           H
ATOM   1030 2HG2 ILE A  68      55.420  72.150  39.670  1.00  0.00           H
ATOM   1031 3HG2 ILE A  68      55.350  70.580  38.850  1.00  0.00           H
ATOM   1032  CG1 ILE A  68      57.700  71.340  38.500  1.00  0.00           C
ATOM   1033 1HG1 ILE A  68      58.640  71.680  38.020  1.00  0.00           H
ATOM   1034 2HG1 ILE A  68      57.530  70.250  38.380  1.00  0.00           H
ATOM   1035  CD  ILE A  68      57.860  71.610  39.990  1.00  0.00           C
ATOM   1036  HD1 ILE A  68      57.550  72.680  40.030  1.00  0.00           H
ATOM   1037  HD2 ILE A  68      58.930  71.520  40.280  1.00  0.00           H
ATOM   1038  HD3 ILE A  68      57.160  71.070  40.660  1.00  0.00           H
ATOM   1039  C   ILE A  68      55.090  72.170  35.740  1.00  0.00           C
ATOM   1040  O   ILE A  68      55.010  73.400  35.580  1.00  0.00           O
ATOM   1041  N   MET A  69      54.080  71.370  35.270  1.00  0.00           N
ATOM   1042  HN  MET A  69      54.050  70.380  35.210  1.00  0.00           H
ATOM   1043  CA  MET A  69      53.010  71.980  34.460  1.00  0.00           C
ATOM   1044  HA  MET A  69      53.200  73.020  34.210  1.00  0.00           H
ATOM   1045  CB  MET A  69      53.020  71.340  33.030  1.00  0.00           C
ATOM   1046  HB1 MET A  69      52.200  71.780  32.420  1.00  0.00           H
ATOM   1047  HB2 MET A  69      52.790  70.250  32.950  1.00  0.00           H
ATOM   1048  CG  MET A  69      54.340  71.710  32.170  1.00  0.00           C
ATOM   1049  HG1 MET A  69      54.280  71.010  31.310  1.00  0.00           H
ATOM   1050  HG2 MET A  69      55.140  71.430  32.890  1.00  0.00           H
ATOM   1051  SD  MET A  69      54.560  73.450  31.640  1.00  0.00           S
ATOM   1052  CE  MET A  69      53.220  73.400  30.340  1.00  0.00           C
ATOM   1053  HE1 MET A  69      53.100  74.470  30.050  1.00  0.00           H
ATOM   1054  HE2 MET A  69      52.260  73.210  30.870  1.00  0.00           H
ATOM   1055  HE3 MET A  69      53.460  72.800  29.440  1.00  0.00           H
ATOM   1056  C   MET A  69      51.630  71.720  35.220  1.00  0.00           C
ATOM   1057  O   MET A  69      51.290  70.650  35.650  1.00  0.00           O
ATOM   1058  N   SER A  70      50.810  72.740  35.530  1.00  0.00           N
ATOM   1059  HN  SER A  70      51.070  73.610  35.120  1.00  0.00           H
ATOM   1060  CA  SER A  70      49.500  72.590  36.060  1.00  0.00           C
ATOM   1061  HA  SER A  70      49.290  71.580  36.380  1.00  0.00           H
ATOM   1062  CB  SER A  70      49.280  73.440  37.360  1.00  0.00           C
ATOM   1063  HB1 SER A  70      49.470  74.520  37.200  1.00  0.00           H
ATOM   1064  HB2 SER A  70      49.960  73.110  38.170  1.00  0.00           H
ATOM   1065  OG  SER A  70      47.940  73.310  37.910  1.00  0.00           O
ATOM   1066  HG1 SER A  70      47.990  72.440  38.320  1.00  0.00           H
ATOM   1067  C   SER A  70      48.460  72.980  34.910  1.00  0.00           C
ATOM   1068  O   SER A  70      48.290  74.170  34.620  1.00  0.00           O
ATOM   1069  N   GLY A  71      47.630  72.030  34.460  1.00  0.00           N
ATOM   1070  HN  GLY A  71      47.580  71.210  35.020  1.00  0.00           H
ATOM   1071  CA  GLY A  71      46.990  72.070  33.160  1.00  0.00           C
ATOM   1072  HA1 GLY A  71      46.250  72.840  33.280  1.00  0.00           H
ATOM   1073  HA2 GLY A  71      46.610  71.100  32.900  1.00  0.00           H
ATOM   1074  C   GLY A  71      47.800  72.500  31.960  1.00  0.00           C
ATOM   1075  O   GLY A  71      48.280  71.710  31.160  1.00  0.00           O
ATOM   1076  N   ARG A  72      47.790  73.870  31.750  1.00  0.00           N
ATOM   1077  HN  ARG A  72      47.330  74.360  32.490  1.00  0.00           H
ATOM   1078  CA  ARG A  72      48.620  74.370  30.680  1.00  0.00           C
ATOM   1079  HA  ARG A  72      49.390  73.630  30.490  1.00  0.00           H
ATOM   1080  CB  ARG A  72      47.850  74.620  29.310  1.00  0.00           C
ATOM   1081  HB1 ARG A  72      47.560  73.630  28.920  1.00  0.00           H
ATOM   1082  HB2 ARG A  72      48.660  74.980  28.640  1.00  0.00           H
ATOM   1083  CG  ARG A  72      46.690  75.610  29.350  1.00  0.00           C
ATOM   1084  HG1 ARG A  72      46.300  75.620  28.310  1.00  0.00           H
ATOM   1085  HG2 ARG A  72      46.980  76.650  29.630  1.00  0.00           H
ATOM   1086  CD  ARG A  72      45.410  75.230  30.230  1.00  0.00           C
ATOM   1087  HD1 ARG A  72      44.580  75.840  29.810  1.00  0.00           H
ATOM   1088  HD2 ARG A  72      45.830  75.480  31.230  1.00  0.00           H
ATOM   1089  NE  ARG A  72      45.030  73.800  30.120  1.00  0.00           N
ATOM   1090  HE  ARG A  72      45.160  73.250  29.300  1.00  0.00           H
ATOM   1091  CZ  ARG A  72      44.090  73.390  31.000  1.00  0.00           C
ATOM   1092  NH1 ARG A  72      43.990  73.780  32.230  1.00  0.00           N
ATOM   1093 1HH1 ARG A  72      44.660  74.460  32.530  1.00  0.00           H
ATOM   1094 2HH1 ARG A  72      43.490  73.180  32.860  1.00  0.00           H
ATOM   1095  NH2 ARG A  72      43.430  72.290  30.760  1.00  0.00           N
ATOM   1096 1HH2 ARG A  72      43.550  71.920  29.840  1.00  0.00           H
ATOM   1097 2HH2 ARG A  72      43.040  71.820  31.550  1.00  0.00           H
ATOM   1098  C   ARG A  72      49.720  75.360  31.160  1.00  0.00           C
ATOM   1099  O   ARG A  72      50.470  75.810  30.310  1.00  0.00           O
ATOM   1100  N   MET A  73      49.880  75.690  32.430  1.00  0.00           N
ATOM   1101  HN  MET A  73      49.350  75.210  33.120  1.00  0.00           H
ATOM   1102  CA  MET A  73      50.700  76.780  32.940  1.00  0.00           C
ATOM   1103  HA  MET A  73      51.130  77.250  32.060  1.00  0.00           H
ATOM   1104  CB  MET A  73      49.880  77.870  33.610  1.00  0.00           C
ATOM   1105  HB1 MET A  73      49.010  78.110  32.970  1.00  0.00           H
ATOM   1106  HB2 MET A  73      50.490  78.800  33.710  1.00  0.00           H
ATOM   1107  CG  MET A  73      49.180  77.650  34.960  1.00  0.00           C
ATOM   1108  HG1 MET A  73      48.610  76.690  34.920  1.00  0.00           H
ATOM   1109  HG2 MET A  73      48.420  78.460  35.010  1.00  0.00           H
ATOM   1110  SD  MET A  73      50.220  77.750  36.500  1.00  0.00           S
ATOM   1111  CE  MET A  73      48.800  77.380  37.670  1.00  0.00           C
ATOM   1112  HE1 MET A  73      49.110  77.000  38.670  1.00  0.00           H
ATOM   1113  HE2 MET A  73      48.100  76.640  37.220  1.00  0.00           H
ATOM   1114  HE3 MET A  73      48.290  78.360  37.770  1.00  0.00           H
ATOM   1115  C   MET A  73      51.840  76.220  33.810  1.00  0.00           C
ATOM   1116  O   MET A  73      51.770  75.020  34.160  1.00  0.00           O
ATOM   1117  N   SER A  74      52.910  76.980  34.000  1.00  0.00           N
ATOM   1118  HN  SER A  74      52.810  77.910  33.660  1.00  0.00           H
ATOM   1119  CA  SER A  74      54.170  76.530  34.560  1.00  0.00           C
ATOM   1120  HA  SER A  74      54.210  75.450  34.500  1.00  0.00           H
ATOM   1121  CB  SER A  74      55.370  76.870  33.630  1.00  0.00           C
ATOM   1122  HB1 SER A  74      55.180  77.940  33.390  1.00  0.00           H
ATOM   1123  HB2 SER A  74      55.480  76.240  32.720  1.00  0.00           H
ATOM   1124  OG  SER A  74      56.600  76.880  34.370  1.00  0.00           O
ATOM   1125  HG1 SER A  74      56.850  75.960  34.490  1.00  0.00           H
ATOM   1126  C   SER A  74      54.200  77.090  35.960  1.00  0.00           C
ATOM   1127  O   SER A  74      53.780  78.200  36.160  1.00  0.00           O
ATOM   1128  N   LEU A  75      54.630  76.260  36.930  1.00  0.00           N
ATOM   1129  HN  LEU A  75      54.680  75.300  36.690  1.00  0.00           H
ATOM   1130  CA  LEU A  75      55.130  76.660  38.240  1.00  0.00           C
ATOM   1131  HA  LEU A  75      54.620  77.520  38.640  1.00  0.00           H
ATOM   1132  CB  LEU A  75      54.700  75.620  39.310  1.00  0.00           C
ATOM   1133  HB1 LEU A  75      55.080  76.040  40.260  1.00  0.00           H
ATOM   1134  HB2 LEU A  75      55.200  74.650  39.110  1.00  0.00           H
ATOM   1135  CG  LEU A  75      53.230  75.410  39.350  1.00  0.00           C
ATOM   1136  HG  LEU A  75      52.750  75.160  38.380  1.00  0.00           H
ATOM   1137  CD1 LEU A  75      52.840  74.200  40.220  1.00  0.00           C
ATOM   1138 1HD1 LEU A  75      51.740  74.090  40.110  1.00  0.00           H
ATOM   1139 2HD1 LEU A  75      53.260  74.160  41.250  1.00  0.00           H
ATOM   1140 3HD1 LEU A  75      53.150  73.330  39.620  1.00  0.00           H
ATOM   1141  CD2 LEU A  75      52.380  76.670  39.700  1.00  0.00           C
ATOM   1142 1HD2 LEU A  75      52.520  77.450  38.930  1.00  0.00           H
ATOM   1143 2HD2 LEU A  75      52.680  77.060  40.690  1.00  0.00           H
ATOM   1144 3HD2 LEU A  75      51.310  76.370  39.710  1.00  0.00           H
ATOM   1145  C   LEU A  75      56.600  76.930  38.250  1.00  0.00           C
ATOM   1146  O   LEU A  75      57.300  76.180  37.640  1.00  0.00           O
ATOM   1147  N   THR A  76      57.090  77.950  38.990  1.00  0.00           N
ATOM   1148  HN  THR A  76      56.410  78.480  39.490  1.00  0.00           H
ATOM   1149  CA  THR A  76      58.520  78.350  39.200  1.00  0.00           C
ATOM   1150  HA  THR A  76      59.050  77.650  38.560  1.00  0.00           H
ATOM   1151  CB  THR A  76      58.820  79.820  38.900  1.00  0.00           C
ATOM   1152  HB  THR A  76      58.080  80.530  39.320  1.00  0.00           H
ATOM   1153  OG1 THR A  76      58.720  80.020  37.490  1.00  0.00           O
ATOM   1154  HG1 THR A  76      57.760  80.060  37.530  1.00  0.00           H
ATOM   1155  CG2 THR A  76      60.140  80.310  39.500  1.00  0.00           C
ATOM   1156 1HG2 THR A  76      60.410  81.350  39.220  1.00  0.00           H
ATOM   1157 2HG2 THR A  76      60.980  79.690  39.130  1.00  0.00           H
ATOM   1158 3HG2 THR A  76      60.180  80.300  40.610  1.00  0.00           H
ATOM   1159  C   THR A  76      58.880  77.880  40.620  1.00  0.00           C
ATOM   1160  O   THR A  76      58.250  78.200  41.610  1.00  0.00           O
ATOM   1161  N   VAL A  77      60.030  77.200  40.720  1.00  0.00           N
ATOM   1162  HN  VAL A  77      60.470  76.930  39.860  1.00  0.00           H
ATOM   1163  CA  VAL A  77      60.520  76.620  41.920  1.00  0.00           C
ATOM   1164  HA  VAL A  77      59.680  76.380  42.550  1.00  0.00           H
ATOM   1165  CB  VAL A  77      61.220  75.290  41.720  1.00  0.00           C
ATOM   1166  HB  VAL A  77      61.940  75.470  40.900  1.00  0.00           H
ATOM   1167  CG1 VAL A  77      61.950  74.700  43.020  1.00  0.00           C
ATOM   1168 1HG1 VAL A  77      62.320  73.670  42.850  1.00  0.00           H
ATOM   1169 2HG1 VAL A  77      61.310  74.650  43.920  1.00  0.00           H
ATOM   1170 3HG1 VAL A  77      62.780  75.390  43.300  1.00  0.00           H
ATOM   1171  CG2 VAL A  77      60.270  74.140  41.240  1.00  0.00           C
ATOM   1172 1HG2 VAL A  77      59.510  74.030  42.050  1.00  0.00           H
ATOM   1173 2HG2 VAL A  77      60.820  73.190  41.090  1.00  0.00           H
ATOM   1174 3HG2 VAL A  77      59.760  74.500  40.320  1.00  0.00           H
ATOM   1175  C   VAL A  77      61.570  77.530  42.650  1.00  0.00           C
ATOM   1176  O   VAL A  77      62.460  78.060  41.980  1.00  0.00           O
ATOM   1177  N   VAL A  78      61.380  77.770  43.990  1.00  0.00           N
ATOM   1178  HN  VAL A  78      60.630  77.340  44.490  1.00  0.00           H
ATOM   1179  CA  VAL A  78      62.220  78.770  44.680  1.00  0.00           C
ATOM   1180  HA  VAL A  78      62.900  79.240  43.980  1.00  0.00           H
ATOM   1181  CB  VAL A  78      61.440  79.970  45.270  1.00  0.00           C
ATOM   1182  HB  VAL A  78      62.170  80.510  45.910  1.00  0.00           H
ATOM   1183  CG1 VAL A  78      60.890  80.840  44.080  1.00  0.00           C
ATOM   1184 1HG1 VAL A  78      60.570  81.770  44.610  1.00  0.00           H
ATOM   1185 2HG1 VAL A  78      60.030  80.350  43.570  1.00  0.00           H
ATOM   1186 3HG1 VAL A  78      61.740  81.050  43.400  1.00  0.00           H
ATOM   1187  CG2 VAL A  78      60.260  79.480  46.100  1.00  0.00           C
ATOM   1188 1HG2 VAL A  78      59.400  79.080  45.530  1.00  0.00           H
ATOM   1189 2HG2 VAL A  78      59.930  80.350  46.690  1.00  0.00           H
ATOM   1190 3HG2 VAL A  78      60.670  78.760  46.850  1.00  0.00           H
ATOM   1191  C   VAL A  78      63.180  78.200  45.680  1.00  0.00           C
ATOM   1192  O   VAL A  78      64.140  78.830  46.120  1.00  0.00           O
ATOM   1193  N   SER A  79      62.910  77.050  46.190  1.00  0.00           N
ATOM   1194  HN  SER A  79      62.180  76.540  45.750  1.00  0.00           H
ATOM   1195  CA  SER A  79      63.800  76.430  47.100  1.00  0.00           C
ATOM   1196  HA  SER A  79      64.780  76.830  46.860  1.00  0.00           H
ATOM   1197  CB  SER A  79      63.510  76.830  48.590  1.00  0.00           C
ATOM   1198  HB1 SER A  79      62.460  76.620  48.900  1.00  0.00           H
ATOM   1199  HB2 SER A  79      63.660  77.910  48.770  1.00  0.00           H
ATOM   1200  OG  SER A  79      64.440  76.280  49.560  1.00  0.00           O
ATOM   1201  HG1 SER A  79      65.200  76.880  49.570  1.00  0.00           H
ATOM   1202  C   SER A  79      63.700  74.950  46.900  1.00  0.00           C
ATOM   1203  O   SER A  79      62.730  74.500  46.280  1.00  0.00           O
ATOM   1204  N   TYR A  80      64.620  74.160  47.370  1.00  0.00           N
ATOM   1205  HN  TYR A  80      65.390  74.520  47.890  1.00  0.00           H
ATOM   1206  CA  TYR A  80      64.410  72.710  47.410  1.00  0.00           C
ATOM   1207  HA  TYR A  80      63.350  72.570  47.490  1.00  0.00           H
ATOM   1208  CB  TYR A  80      64.760  71.900  46.080  1.00  0.00           C
ATOM   1209  HB1 TYR A  80      64.330  72.330  45.150  1.00  0.00           H
ATOM   1210  HB2 TYR A  80      64.320  70.910  46.310  1.00  0.00           H
ATOM   1211  CG  TYR A  80      66.260  71.780  45.900  1.00  0.00           C
ATOM   1212  CD1 TYR A  80      66.800  70.510  46.230  1.00  0.00           C
ATOM   1213  HD1 TYR A  80      66.230  69.730  46.710  1.00  0.00           H
ATOM   1214  CE1 TYR A  80      68.180  70.350  46.110  1.00  0.00           C
ATOM   1215  HE1 TYR A  80      68.580  69.410  46.450  1.00  0.00           H
ATOM   1216  CZ  TYR A  80      69.010  71.410  45.650  1.00  0.00           C
ATOM   1217  OH  TYR A  80      70.450  71.210  45.640  1.00  0.00           O
ATOM   1218  HH  TYR A  80      70.980  71.940  45.290  1.00  0.00           H
ATOM   1219  CD2 TYR A  80      67.070  72.820  45.380  1.00  0.00           C
ATOM   1220  HD2 TYR A  80      66.750  73.730  44.900  1.00  0.00           H
ATOM   1221  CE2 TYR A  80      68.440  72.650  45.350  1.00  0.00           C
ATOM   1222  HE2 TYR A  80      69.070  73.470  45.050  1.00  0.00           H
ATOM   1223  C   TYR A  80      65.060  72.140  48.560  1.00  0.00           C
ATOM   1224  O   TYR A  80      66.170  72.600  48.950  1.00  0.00           O
ATOM   1225  N   GLN A  81      64.520  71.040  49.150  1.00  0.00           N
ATOM   1226  HN  GLN A  81      63.670  70.560  48.940  1.00  0.00           H
ATOM   1227  CA  GLN A  81      65.210  70.360  50.220  1.00  0.00           C
ATOM   1228  HA  GLN A  81      66.270  70.430  50.010  1.00  0.00           H
ATOM   1229  CB  GLN A  81      64.980  70.870  51.660  1.00  0.00           C
ATOM   1230  HB1 GLN A  81      65.370  71.910  51.610  1.00  0.00           H
ATOM   1231  HB2 GLN A  81      65.600  70.320  52.400  1.00  0.00           H
ATOM   1232  CG  GLN A  81      63.490  70.870  52.150  1.00  0.00           C
ATOM   1233  HG1 GLN A  81      63.020  69.880  51.990  1.00  0.00           H
ATOM   1234  HG2 GLN A  81      62.950  71.600  51.510  1.00  0.00           H
ATOM   1235  CD  GLN A  81      63.370  71.310  53.670  1.00  0.00           C
ATOM   1236  OE1 GLN A  81      63.210  72.490  53.980  1.00  0.00           O
ATOM   1237  NE2 GLN A  81      63.430  70.350  54.630  1.00  0.00           N
ATOM   1238 1HE2 GLN A  81      63.800  69.430  54.510  1.00  0.00           H
ATOM   1239 2HE2 GLN A  81      63.150  70.750  55.500  1.00  0.00           H
ATOM   1240  C   GLN A  81      65.040  68.850  50.060  1.00  0.00           C
ATOM   1241  O   GLN A  81      64.160  68.470  49.400  1.00  0.00           O
ATOM   1242  N   MET A  82      65.850  67.940  50.670  1.00  0.00           N
ATOM   1243  HN  MET A  82      66.700  68.240  51.110  1.00  0.00           H
ATOM   1244  CA  MET A  82      65.830  66.550  50.310  1.00  0.00           C
ATOM   1245  HA  MET A  82      65.210  66.280  49.470  1.00  0.00           H
ATOM   1246  CB  MET A  82      67.280  65.970  50.150  1.00  0.00           C
ATOM   1247  HB1 MET A  82      67.370  64.860  50.120  1.00  0.00           H
ATOM   1248  HB2 MET A  82      67.940  66.280  50.990  1.00  0.00           H
ATOM   1249  CG  MET A  82      67.950  66.420  48.810  1.00  0.00           C
ATOM   1250  HG1 MET A  82      68.900  65.850  48.730  1.00  0.00           H
ATOM   1251  HG2 MET A  82      68.000  67.520  48.960  1.00  0.00           H
ATOM   1252  SD  MET A  82      67.030  66.240  47.250  1.00  0.00           S
ATOM   1253  CE  MET A  82      66.750  64.540  47.440  1.00  0.00           C
ATOM   1254  HE1 MET A  82      67.650  63.900  47.370  1.00  0.00           H
ATOM   1255  HE2 MET A  82      66.140  64.330  46.530  1.00  0.00           H
ATOM   1256  HE3 MET A  82      66.290  64.280  48.420  1.00  0.00           H
ATOM   1257  C   MET A  82      65.220  65.880  51.530  1.00  0.00           C
ATOM   1258  O   MET A  82      65.400  66.120  52.740  1.00  0.00           O
ATOM   1259  N   GLN A  83      64.190  64.990  51.300  1.00  0.00           N
ATOM   1260  HN  GLN A  83      64.000  64.670  50.370  1.00  0.00           H
ATOM   1261  CA  GLN A  83      63.420  64.300  52.320  1.00  0.00           C
ATOM   1262  HA  GLN A  83      63.920  64.500  53.260  1.00  0.00           H
ATOM   1263  CB  GLN A  83      62.010  64.870  52.360  1.00  0.00           C
ATOM   1264  HB1 GLN A  83      61.560  64.440  51.440  1.00  0.00           H
ATOM   1265  HB2 GLN A  83      62.170  65.960  52.480  1.00  0.00           H
ATOM   1266  CG  GLN A  83      61.070  64.490  53.470  1.00  0.00           C
ATOM   1267  HG1 GLN A  83      61.270  64.950  54.470  1.00  0.00           H
ATOM   1268  HG2 GLN A  83      61.020  63.410  53.700  1.00  0.00           H
ATOM   1269  CD  GLN A  83      59.710  64.950  53.200  1.00  0.00           C
ATOM   1270  OE1 GLN A  83      59.340  66.040  53.550  1.00  0.00           O
ATOM   1271  NE2 GLN A  83      58.800  64.000  52.740  1.00  0.00           N
ATOM   1272 1HE2 GLN A  83      57.820  64.160  52.690  1.00  0.00           H
ATOM   1273 2HE2 GLN A  83      59.180  63.120  52.450  1.00  0.00           H
ATOM   1274  C   GLN A  83      63.430  62.750  52.080  1.00  0.00           C
ATOM   1275  O   GLN A  83      62.580  62.190  51.350  1.00  0.00           O
ATOM   1276  N   GLY A  84      64.460  61.990  52.480  1.00  0.00           N
ATOM   1277  HN  GLY A  84      65.310  62.450  52.720  1.00  0.00           H
ATOM   1278  CA  GLY A  84      64.500  60.600  52.220  1.00  0.00           C
ATOM   1279  HA1 GLY A  84      63.590  60.180  52.620  1.00  0.00           H
ATOM   1280  HA2 GLY A  84      65.380  60.150  52.660  1.00  0.00           H
ATOM   1281  C   GLY A  84      64.600  60.170  50.730  1.00  0.00           C
ATOM   1282  O   GLY A  84      65.510  60.650  50.010  1.00  0.00           O
ATOM   1283  N   CYS A  85      63.700  59.290  50.280  1.00  0.00           N
ATOM   1284  HN  CYS A  85      63.120  58.830  50.930  1.00  0.00           H
ATOM   1285  CA  CYS A  85      63.750  58.960  48.810  1.00  0.00           C
ATOM   1286  HA  CYS A  85      64.760  59.170  48.510  1.00  0.00           H
ATOM   1287  CB  CYS A  85      63.400  57.500  48.610  1.00  0.00           C
ATOM   1288  HB1 CYS A  85      63.430  57.300  47.520  1.00  0.00           H
ATOM   1289  HB2 CYS A  85      62.440  57.150  49.050  1.00  0.00           H
ATOM   1290  SG  CYS A  85      64.660  56.450  49.490  1.00  0.00           S
ATOM   1291  HG1 CYS A  85      64.170  56.600  50.710  1.00  0.00           H
ATOM   1292  C   CYS A  85      62.870  59.970  48.050  1.00  0.00           C
ATOM   1293  O   CYS A  85      62.570  59.720  46.850  1.00  0.00           O
ATOM   1294  N   GLN A  86      62.590  61.050  48.680  1.00  0.00           N
ATOM   1295  HN  GLN A  86      62.980  61.210  49.580  1.00  0.00           H
ATOM   1296  CA  GLN A  86      61.780  62.090  48.120  1.00  0.00           C
ATOM   1297  HA  GLN A  86      61.610  61.840  47.080  1.00  0.00           H
ATOM   1298  CB  GLN A  86      60.410  62.340  48.820  1.00  0.00           C
ATOM   1299  HB1 GLN A  86      59.750  62.930  48.150  1.00  0.00           H
ATOM   1300  HB2 GLN A  86      60.650  62.930  49.740  1.00  0.00           H
ATOM   1301  CG  GLN A  86      59.680  61.030  49.200  1.00  0.00           C
ATOM   1302  HG1 GLN A  86      60.250  60.530  50.000  1.00  0.00           H
ATOM   1303  HG2 GLN A  86      59.750  60.380  48.300  1.00  0.00           H
ATOM   1304  CD  GLN A  86      58.250  61.200  49.520  1.00  0.00           C
ATOM   1305  OE1 GLN A  86      57.860  61.930  50.450  1.00  0.00           O
ATOM   1306  NE2 GLN A  86      57.410  60.530  48.780  1.00  0.00           N
ATOM   1307 1HE2 GLN A  86      56.430  60.550  48.980  1.00  0.00           H
ATOM   1308 2HE2 GLN A  86      57.750  59.750  48.260  1.00  0.00           H
ATOM   1309  C   GLN A  86      62.610  63.340  48.130  1.00  0.00           C
ATOM   1310  O   GLN A  86      63.550  63.630  48.860  1.00  0.00           O
ATOM   1311  N   LEU A  87      62.250  64.290  47.200  1.00  0.00           N
ATOM   1312  HN  LEU A  87      61.520  64.150  46.530  1.00  0.00           H
ATOM   1313  CA  LEU A  87      62.820  65.580  47.070  1.00  0.00           C
ATOM   1314  HA  LEU A  87      63.600  65.870  47.760  1.00  0.00           H
ATOM   1315  CB  LEU A  87      63.320  65.690  45.640  1.00  0.00           C
ATOM   1316  HB1 LEU A  87      62.870  64.920  44.970  1.00  0.00           H
ATOM   1317  HB2 LEU A  87      64.360  65.320  45.640  1.00  0.00           H
ATOM   1318  CG  LEU A  87      63.290  67.040  44.900  1.00  0.00           C
ATOM   1319  HG  LEU A  87      62.360  67.640  45.020  1.00  0.00           H
ATOM   1320  CD1 LEU A  87      64.430  68.070  45.460  1.00  0.00           C
ATOM   1321 1HD1 LEU A  87      64.440  67.790  46.530  1.00  0.00           H
ATOM   1322 2HD1 LEU A  87      64.150  69.120  45.200  1.00  0.00           H
ATOM   1323 3HD1 LEU A  87      65.440  67.740  45.140  1.00  0.00           H
ATOM   1324  CD2 LEU A  87      63.580  66.680  43.470  1.00  0.00           C
ATOM   1325 1HD2 LEU A  87      62.680  66.170  43.050  1.00  0.00           H
ATOM   1326 2HD2 LEU A  87      64.380  65.910  43.390  1.00  0.00           H
ATOM   1327 3HD2 LEU A  87      63.790  67.570  42.840  1.00  0.00           H
ATOM   1328  C   LEU A  87      61.610  66.430  47.330  1.00  0.00           C
ATOM   1329  O   LEU A  87      60.420  66.040  47.110  1.00  0.00           O
ATOM   1330  N   VAL A  88      61.820  67.630  47.860  1.00  0.00           N
ATOM   1331  HN  VAL A  88      62.750  67.740  48.190  1.00  0.00           H
ATOM   1332  CA  VAL A  88      60.710  68.530  48.150  1.00  0.00           C
ATOM   1333  HA  VAL A  88      59.830  68.220  47.600  1.00  0.00           H
ATOM   1334  CB  VAL A  88      60.380  68.810  49.660  1.00  0.00           C
ATOM   1335  HB  VAL A  88      61.230  69.210  50.240  1.00  0.00           H
ATOM   1336  CG1 VAL A  88      59.150  69.710  49.890  1.00  0.00           C
ATOM   1337 1HG1 VAL A  88      59.090  69.980  50.970  1.00  0.00           H
ATOM   1338 2HG1 VAL A  88      58.180  69.170  49.810  1.00  0.00           H
ATOM   1339 3HG1 VAL A  88      59.180  70.600  49.220  1.00  0.00           H
ATOM   1340  CG2 VAL A  88      60.060  67.410  50.300  1.00  0.00           C
ATOM   1341 1HG2 VAL A  88      59.280  66.830  49.770  1.00  0.00           H
ATOM   1342 2HG2 VAL A  88      59.800  67.590  51.370  1.00  0.00           H
ATOM   1343 3HG2 VAL A  88      60.960  66.750  50.320  1.00  0.00           H
ATOM   1344  C   VAL A  88      61.110  69.860  47.510  1.00  0.00           C
ATOM   1345  O   VAL A  88      62.180  70.440  47.750  1.00  0.00           O
ATOM   1346  N   LEU A  89      60.260  70.390  46.620  1.00  0.00           N
ATOM   1347  HN  LEU A  89      59.450  69.860  46.360  1.00  0.00           H
ATOM   1348  CA  LEU A  89      60.300  71.640  45.960  1.00  0.00           C
ATOM   1349  HA  LEU A  89      61.270  72.080  46.180  1.00  0.00           H
ATOM   1350  CB  LEU A  89      60.020  71.360  44.450  1.00  0.00           C
ATOM   1351  HB1 LEU A  89      60.080  72.320  43.900  1.00  0.00           H
ATOM   1352  HB2 LEU A  89      59.020  70.890  44.490  1.00  0.00           H
ATOM   1353  CG  LEU A  89      60.900  70.290  43.730  1.00  0.00           C
ATOM   1354  HG  LEU A  89      60.810  69.300  44.230  1.00  0.00           H
ATOM   1355  CD1 LEU A  89      60.380  70.040  42.280  1.00  0.00           C
ATOM   1356 1HD1 LEU A  89      61.050  69.270  41.840  1.00  0.00           H
ATOM   1357 2HD1 LEU A  89      60.420  70.980  41.700  1.00  0.00           H
ATOM   1358 3HD1 LEU A  89      59.340  69.650  42.280  1.00  0.00           H
ATOM   1359  CD2 LEU A  89      62.370  70.610  43.550  1.00  0.00           C
ATOM   1360 1HD2 LEU A  89      62.550  71.640  43.180  1.00  0.00           H
ATOM   1361 2HD2 LEU A  89      62.910  69.860  42.940  1.00  0.00           H
ATOM   1362 3HD2 LEU A  89      62.900  70.720  44.520  1.00  0.00           H
ATOM   1363  C   LEU A  89      59.240  72.670  46.440  1.00  0.00           C
ATOM   1364  O   LEU A  89      58.060  72.320  46.640  1.00  0.00           O
ATOM   1365  N   THR A  90      59.630  73.920  46.580  1.00  0.00           N
ATOM   1366  HN  THR A  90      60.510  74.210  46.200  1.00  0.00           H
ATOM   1367  CA  THR A  90      58.820  75.000  47.050  1.00  0.00           C
ATOM   1368  HA  THR A  90      57.890  74.660  47.470  1.00  0.00           H
ATOM   1369  CB  THR A  90      59.590  75.960  48.060  1.00  0.00           C
ATOM   1370  HB  THR A  90      60.620  76.260  47.790  1.00  0.00           H
ATOM   1371  OG1 THR A  90      59.860  75.300  49.270  1.00  0.00           O
ATOM   1372  HG1 THR A  90      60.380  74.530  49.020  1.00  0.00           H
ATOM   1373  CG2 THR A  90      58.850  77.180  48.530  1.00  0.00           C
ATOM   1374 1HG2 THR A  90      58.260  77.540  47.650  1.00  0.00           H
ATOM   1375 2HG2 THR A  90      59.450  78.060  48.860  1.00  0.00           H
ATOM   1376 3HG2 THR A  90      58.110  76.940  49.320  1.00  0.00           H
ATOM   1377  C   THR A  90      58.520  75.790  45.870  1.00  0.00           C
ATOM   1378  O   THR A  90      59.480  76.310  45.260  1.00  0.00           O
ATOM   1379  N   VAL A  91      57.260  76.020  45.460  1.00  0.00           N
ATOM   1380  HN  VAL A  91      56.490  75.570  45.890  1.00  0.00           H
ATOM   1381  CA  VAL A  91      56.910  76.820  44.300  1.00  0.00           C
ATOM   1382  HA  VAL A  91      57.790  76.880  43.670  1.00  0.00           H
ATOM   1383  CB  VAL A  91      55.770  76.170  43.440  1.00  0.00           C
ATOM   1384  HB  VAL A  91      55.490  76.960  42.710  1.00  0.00           H
ATOM   1385  CG1 VAL A  91      56.390  74.970  42.690  1.00  0.00           C
ATOM   1386 1HG1 VAL A  91      57.280  75.230  42.080  1.00  0.00           H
ATOM   1387 2HG1 VAL A  91      55.610  74.600  41.980  1.00  0.00           H
ATOM   1388 3HG1 VAL A  91      56.740  74.200  43.410  1.00  0.00           H
ATOM   1389  CG2 VAL A  91      54.540  75.710  44.280  1.00  0.00           C
ATOM   1390 1HG2 VAL A  91      53.610  75.810  43.680  1.00  0.00           H
ATOM   1391 2HG2 VAL A  91      54.390  76.460  45.090  1.00  0.00           H
ATOM   1392 3HG2 VAL A  91      54.660  74.720  44.770  1.00  0.00           H
ATOM   1393  C   VAL A  91      56.570  78.200  44.840  1.00  0.00           C
ATOM   1394  O   VAL A  91      56.370  78.540  45.960  1.00  0.00           O
ATOM   1395  N   SER A  92      56.500  79.120  43.900  1.00  0.00           N
ATOM   1396  HN  SER A  92      56.700  78.850  42.960  1.00  0.00           H
ATOM   1397  CA  SER A  92      56.120  80.530  44.140  1.00  0.00           C
ATOM   1398  HA  SER A  92      56.410  80.740  45.170  1.00  0.00           H
ATOM   1399  CB  SER A  92      56.870  81.680  43.290  1.00  0.00           C
ATOM   1400  HB1 SER A  92      57.960  81.680  43.460  1.00  0.00           H
ATOM   1401  HB2 SER A  92      56.440  82.700  43.430  1.00  0.00           H
ATOM   1402  OG  SER A  92      56.710  81.270  41.910  1.00  0.00           O
ATOM   1403  HG1 SER A  92      56.860  82.050  41.370  1.00  0.00           H
ATOM   1404  C   SER A  92      54.590  80.760  44.070  1.00  0.00           C
ATOM   1405  O   SER A  92      54.050  81.800  44.370  1.00  0.00           O
ATOM   1406  N   LEU A  93      53.840  79.820  43.430  1.00  0.00           N
ATOM   1407  HN  LEU A  93      54.240  79.010  43.010  1.00  0.00           H
ATOM   1408  CA  LEU A  93      52.410  79.870  43.370  1.00  0.00           C
ATOM   1409  HA  LEU A  93      51.980  80.790  43.740  1.00  0.00           H
ATOM   1410  CB  LEU A  93      51.960  79.720  41.950  1.00  0.00           C
ATOM   1411  HB1 LEU A  93      50.870  79.540  41.910  1.00  0.00           H
ATOM   1412  HB2 LEU A  93      52.430  78.840  41.440  1.00  0.00           H
ATOM   1413  CG  LEU A  93      52.100  80.940  41.010  1.00  0.00           C
ATOM   1414  HG  LEU A  93      53.130  81.290  41.240  1.00  0.00           H
ATOM   1415  CD1 LEU A  93      51.850  80.610  39.540  1.00  0.00           C
ATOM   1416 1HD1 LEU A  93      50.800  80.540  39.210  1.00  0.00           H
ATOM   1417 2HD1 LEU A  93      52.170  79.560  39.370  1.00  0.00           H
ATOM   1418 3HD1 LEU A  93      52.170  81.450  38.880  1.00  0.00           H
ATOM   1419  CD2 LEU A  93      51.200  82.140  41.320  1.00  0.00           C
ATOM   1420 1HD2 LEU A  93      51.320  82.950  40.570  1.00  0.00           H
ATOM   1421 2HD2 LEU A  93      51.310  82.510  42.370  1.00  0.00           H
ATOM   1422 3HD2 LEU A  93      50.130  81.850  41.290  1.00  0.00           H
ATOM   1423  C   LEU A  93      51.790  78.850  44.280  1.00  0.00           C
ATOM   1424  O   LEU A  93      52.350  77.770  44.520  1.00  0.00           O
ATOM   1425  N   GLN A  94      50.740  79.200  44.990  1.00  0.00           N
ATOM   1426  HN  GLN A  94      50.360  80.120  44.910  1.00  0.00           H
ATOM   1427  CA  GLN A  94      50.150  78.290  45.960  1.00  0.00           C
ATOM   1428  HA  GLN A  94      50.900  77.540  46.170  1.00  0.00           H
ATOM   1429  CB  GLN A  94      49.670  78.970  47.180  1.00  0.00           C
ATOM   1430  HB1 GLN A  94      49.090  78.200  47.730  1.00  0.00           H
ATOM   1431  HB2 GLN A  94      49.170  79.880  46.790  1.00  0.00           H
ATOM   1432  CG  GLN A  94      50.760  79.530  48.080  1.00  0.00           C
ATOM   1433  HG1 GLN A  94      51.660  78.930  48.330  1.00  0.00           H
ATOM   1434  HG2 GLN A  94      50.230  79.600  49.050  1.00  0.00           H
ATOM   1435  CD  GLN A  94      51.240  80.950  47.820  1.00  0.00           C
ATOM   1436  OE1 GLN A  94      50.600  81.970  48.110  1.00  0.00           O
ATOM   1437  NE2 GLN A  94      52.410  81.020  47.150  1.00  0.00           N
ATOM   1438 1HE2 GLN A  94      52.700  81.970  47.000  1.00  0.00           H
ATOM   1439 2HE2 GLN A  94      52.900  80.230  46.780  1.00  0.00           H
ATOM   1440  C   GLN A  94      48.980  77.540  45.190  1.00  0.00           C
ATOM   1441  O   GLN A  94      48.280  78.150  44.380  1.00  0.00           O
ATOM   1442  N   ASN A  95      48.580  76.330  45.590  1.00  0.00           N
ATOM   1443  HN  ASN A  95      49.060  75.810  46.290  1.00  0.00           H
ATOM   1444  CA  ASN A  95      47.320  75.730  45.140  1.00  0.00           C
ATOM   1445  HA  ASN A  95      47.120  76.140  44.160  1.00  0.00           H
ATOM   1446  CB  ASN A  95      47.740  74.190  44.930  1.00  0.00           C
ATOM   1447  HB1 ASN A  95      47.950  73.700  45.900  1.00  0.00           H
ATOM   1448  HB2 ASN A  95      48.650  74.160  44.290  1.00  0.00           H
ATOM   1449  CG  ASN A  95      46.640  73.520  44.120  1.00  0.00           C
ATOM   1450  OD1 ASN A  95      45.700  74.130  43.610  1.00  0.00           O
ATOM   1451  ND2 ASN A  95      46.800  72.190  43.880  1.00  0.00           N
ATOM   1452 1HD2 ASN A  95      46.180  71.780  43.220  1.00  0.00           H
ATOM   1453 2HD2 ASN A  95      47.580  71.780  44.350  1.00  0.00           H
ATOM   1454  C   ASN A  95      46.180  75.910  46.140  1.00  0.00           C
ATOM   1455  O   ASN A  95      46.320  75.420  47.280  1.00  0.00           O
ATOM   1456  N   PRO A  96      45.050  76.650  45.960  1.00  0.00           N
ATOM   1457  CD  PRO A  96      44.790  77.550  44.770  1.00  0.00           C
ATOM   1458  HD1 PRO A  96      44.420  76.980  43.890  1.00  0.00           H
ATOM   1459  HD2 PRO A  96      45.820  77.880  44.520  1.00  0.00           H
ATOM   1460  CA  PRO A  96      44.010  76.830  46.960  1.00  0.00           C
ATOM   1461  HA  PRO A  96      44.440  77.040  47.930  1.00  0.00           H
ATOM   1462  CB  PRO A  96      43.080  77.960  46.350  1.00  0.00           C
ATOM   1463  HB1 PRO A  96      42.640  78.490  47.220  1.00  0.00           H
ATOM   1464  HB2 PRO A  96      42.220  77.460  45.860  1.00  0.00           H
ATOM   1465  CG  PRO A  96      44.010  78.680  45.330  1.00  0.00           C
ATOM   1466  HG1 PRO A  96      43.380  79.200  44.590  1.00  0.00           H
ATOM   1467  HG2 PRO A  96      44.610  79.430  45.890  1.00  0.00           H
ATOM   1468  C   PRO A  96      43.080  75.670  47.170  1.00  0.00           C
ATOM   1469  O   PRO A  96      42.210  75.710  48.080  1.00  0.00           O
ATOM   1470  N   TYR A  97      43.140  74.620  46.340  1.00  0.00           N
ATOM   1471  HN  TYR A  97      43.860  74.510  45.650  1.00  0.00           H
ATOM   1472  CA  TYR A  97      42.040  73.650  46.120  1.00  0.00           C
ATOM   1473  HA  TYR A  97      41.150  74.120  46.520  1.00  0.00           H
ATOM   1474  CB  TYR A  97      41.710  73.390  44.590  1.00  0.00           C
ATOM   1475  HB1 TYR A  97      40.760  72.840  44.450  1.00  0.00           H
ATOM   1476  HB2 TYR A  97      42.520  72.820  44.070  1.00  0.00           H
ATOM   1477  CG  TYR A  97      41.610  74.680  43.800  1.00  0.00           C
ATOM   1478  CD1 TYR A  97      42.250  74.860  42.590  1.00  0.00           C
ATOM   1479  HD1 TYR A  97      42.890  74.120  42.130  1.00  0.00           H
ATOM   1480  CE1 TYR A  97      42.200  76.050  41.830  1.00  0.00           C
ATOM   1481  HE1 TYR A  97      42.830  76.220  40.980  1.00  0.00           H
ATOM   1482  CZ  TYR A  97      41.450  77.080  42.440  1.00  0.00           C
ATOM   1483  OH  TYR A  97      41.550  78.350  41.830  1.00  0.00           O
ATOM   1484  HH  TYR A  97      40.950  78.890  42.360  1.00  0.00           H
ATOM   1485  CD2 TYR A  97      40.790  75.760  44.270  1.00  0.00           C
ATOM   1486  HD2 TYR A  97      40.300  75.580  45.210  1.00  0.00           H
ATOM   1487  CE2 TYR A  97      40.680  76.950  43.550  1.00  0.00           C
ATOM   1488  HE2 TYR A  97      40.030  77.730  43.890  1.00  0.00           H
ATOM   1489  C   TYR A  97      42.260  72.320  46.920  1.00  0.00           C
ATOM   1490  O   TYR A  97      41.770  71.260  46.550  1.00  0.00           O
ATOM   1491  N   THR A  98      43.170  72.350  47.910  1.00  0.00           N
ATOM   1492  HN  THR A  98      43.470  73.270  48.160  1.00  0.00           H
ATOM   1493  CA  THR A  98      43.650  71.270  48.730  1.00  0.00           C
ATOM   1494  HA  THR A  98      43.710  70.440  48.050  1.00  0.00           H
ATOM   1495  CB  THR A  98      44.980  71.530  49.430  1.00  0.00           C
ATOM   1496  HB  THR A  98      45.270  70.660  50.060  1.00  0.00           H
ATOM   1497  OG1 THR A  98      44.890  72.820  50.090  1.00  0.00           O
ATOM   1498  HG1 THR A  98      45.800  73.120  50.180  1.00  0.00           H
ATOM   1499  CG2 THR A  98      46.100  71.680  48.430  1.00  0.00           C
ATOM   1500 1HG2 THR A  98      46.220  70.850  47.700  1.00  0.00           H
ATOM   1501 2HG2 THR A  98      47.040  71.950  48.960  1.00  0.00           H
ATOM   1502 3HG2 THR A  98      45.890  72.540  47.750  1.00  0.00           H
ATOM   1503  C   THR A  98      42.560  70.740  49.640  1.00  0.00           C
ATOM   1504  O   THR A  98      41.750  71.540  50.120  1.00  0.00           O
ATOM   1505  N   PRO A  99      42.580  69.410  50.010  1.00  0.00           N
ATOM   1506  CD  PRO A  99      43.430  68.310  49.420  1.00  0.00           C
ATOM   1507  HD1 PRO A  99      44.470  68.690  49.340  1.00  0.00           H
ATOM   1508  HD2 PRO A  99      43.000  67.970  48.460  1.00  0.00           H
ATOM   1509  CA  PRO A  99      42.020  69.000  51.280  1.00  0.00           C
ATOM   1510  HA  PRO A  99      40.960  69.220  51.260  1.00  0.00           H
ATOM   1511  CB  PRO A  99      42.240  67.510  51.310  1.00  0.00           C
ATOM   1512  HB1 PRO A  99      41.400  67.070  50.740  1.00  0.00           H
ATOM   1513  HB2 PRO A  99      42.090  67.190  52.370  1.00  0.00           H
ATOM   1514  CG  PRO A  99      43.500  67.260  50.570  1.00  0.00           C
ATOM   1515  HG1 PRO A  99      44.360  67.460  51.250  1.00  0.00           H
ATOM   1516  HG2 PRO A  99      43.680  66.220  50.210  1.00  0.00           H
ATOM   1517  C   PRO A  99      42.700  69.720  52.510  1.00  0.00           C
ATOM   1518  O   PRO A  99      43.650  70.430  52.370  1.00  0.00           O
ATOM   1519  N   LYS A 100      42.160  69.400  53.690  1.00  0.00           N
ATOM   1520  HN  LYS A 100      41.210  69.100  53.750  1.00  0.00           H
ATOM   1521  CA  LYS A 100      42.870  69.370  54.870  1.00  0.00           C
ATOM   1522  HA  LYS A 100      43.710  70.050  54.790  1.00  0.00           H
ATOM   1523  CB  LYS A 100      42.130  69.900  56.090  1.00  0.00           C
ATOM   1524  HB1 LYS A 100      41.640  70.840  55.740  1.00  0.00           H
ATOM   1525  HB2 LYS A 100      42.820  70.170  56.920  1.00  0.00           H
ATOM   1526  CG  LYS A 100      41.040  69.040  56.690  1.00  0.00           C
ATOM   1527  HG1 LYS A 100      41.480  68.170  57.210  1.00  0.00           H
ATOM   1528  HG2 LYS A 100      40.410  68.690  55.840  1.00  0.00           H
ATOM   1529  CD  LYS A 100      40.030  69.810  57.600  1.00  0.00           C
ATOM   1530  HD1 LYS A 100      39.590  70.670  57.050  1.00  0.00           H
ATOM   1531  HD2 LYS A 100      40.560  70.060  58.540  1.00  0.00           H
ATOM   1532  CE  LYS A 100      39.000  68.810  57.970  1.00  0.00           C
ATOM   1533  HE1 LYS A 100      39.400  68.130  58.740  1.00  0.00           H
ATOM   1534  HE2 LYS A 100      38.520  68.320  57.100  1.00  0.00           H
ATOM   1535  NZ  LYS A 100      37.890  69.510  58.710  1.00  0.00           N
ATOM   1536  HZ1 LYS A 100      38.110  69.950  59.630  1.00  0.00           H
ATOM   1537  HZ2 LYS A 100      37.190  68.750  58.840  1.00  0.00           H
ATOM   1538  HZ3 LYS A 100      37.550  70.290  58.110  1.00  0.00           H
ATOM   1539  C   LYS A 100      43.420  67.950  55.010  1.00  0.00           C
ATOM   1540  O   LYS A 100      42.700  66.970  54.910  1.00  0.00           O
ATOM   1541  N   TYR A 101      44.740  67.810  55.090  1.00  0.00           N
ATOM   1542  HN  TYR A 101      45.290  68.640  55.120  1.00  0.00           H
ATOM   1543  CA  TYR A 101      45.390  66.550  54.970  1.00  0.00           C
ATOM   1544  HA  TYR A 101      44.710  65.720  54.840  1.00  0.00           H
ATOM   1545  CB  TYR A 101      46.090  66.560  53.600  1.00  0.00           C
ATOM   1546  HB1 TYR A 101      45.370  66.540  52.750  1.00  0.00           H
ATOM   1547  HB2 TYR A 101      46.620  65.590  53.480  1.00  0.00           H
ATOM   1548  CG  TYR A 101      47.090  67.550  53.260  1.00  0.00           C
ATOM   1549  CD1 TYR A 101      46.690  68.780  52.800  1.00  0.00           C
ATOM   1550  HD1 TYR A 101      45.630  68.940  52.620  1.00  0.00           H
ATOM   1551  CE1 TYR A 101      47.580  69.800  52.470  1.00  0.00           C
ATOM   1552  HE1 TYR A 101      47.280  70.710  51.960  1.00  0.00           H
ATOM   1553  CZ  TYR A 101      48.930  69.520  52.480  1.00  0.00           C
ATOM   1554  OH  TYR A 101      49.930  70.530  52.300  1.00  0.00           O
ATOM   1555  HH  TYR A 101      49.500  71.350  52.520  1.00  0.00           H
ATOM   1556  CD2 TYR A 101      48.450  67.280  53.350  1.00  0.00           C
ATOM   1557  HD2 TYR A 101      48.780  66.280  53.600  1.00  0.00           H
ATOM   1558  CE2 TYR A 101      49.390  68.280  52.930  1.00  0.00           C
ATOM   1559  HE2 TYR A 101      50.420  67.980  52.810  1.00  0.00           H
ATOM   1560  C   TYR A 101      46.610  66.290  55.940  1.00  0.00           C
ATOM   1561  O   TYR A 101      47.270  67.200  56.390  1.00  0.00           O
ATOM   1562  N   THR A 102      46.820  65.010  56.350  1.00  0.00           N
ATOM   1563  HN  THR A 102      46.090  64.370  56.130  1.00  0.00           H
ATOM   1564  CA  THR A 102      48.070  64.640  57.080  1.00  0.00           C
ATOM   1565  HA  THR A 102      48.770  65.460  57.040  1.00  0.00           H
ATOM   1566  CB  THR A 102      47.810  64.370  58.540  1.00  0.00           C
ATOM   1567  HB  THR A 102      47.290  65.270  58.910  1.00  0.00           H
ATOM   1568  OG1 THR A 102      48.940  64.190  59.350  1.00  0.00           O
ATOM   1569  HG1 THR A 102      49.200  65.070  59.630  1.00  0.00           H
ATOM   1570  CG2 THR A 102      46.870  63.170  58.790  1.00  0.00           C
ATOM   1571 1HG2 THR A 102      46.500  63.100  59.830  1.00  0.00           H
ATOM   1572 2HG2 THR A 102      47.520  62.370  58.380  1.00  0.00           H
ATOM   1573 3HG2 THR A 102      45.920  63.180  58.210  1.00  0.00           H
ATOM   1574  C   THR A 102      48.810  63.460  56.400  1.00  0.00           C
ATOM   1575  O   THR A 102      48.240  62.820  55.470  1.00  0.00           O
ATOM   1576  N   PHE A 103      50.000  63.230  56.940  1.00  0.00           N
ATOM   1577  HN  PHE A 103      50.270  63.830  57.700  1.00  0.00           H
ATOM   1578  CA  PHE A 103      50.780  62.100  56.490  1.00  0.00           C
ATOM   1579  HA  PHE A 103      50.490  61.560  55.600  1.00  0.00           H
ATOM   1580  CB  PHE A 103      52.300  62.480  56.160  1.00  0.00           C
ATOM   1581  HB1 PHE A 103      52.910  61.620  55.790  1.00  0.00           H
ATOM   1582  HB2 PHE A 103      52.560  62.830  57.180  1.00  0.00           H
ATOM   1583  CG  PHE A 103      52.420  63.690  55.220  1.00  0.00           C
ATOM   1584  CD1 PHE A 103      51.610  63.980  54.110  1.00  0.00           C
ATOM   1585  HD1 PHE A 103      50.690  63.440  53.970  1.00  0.00           H
ATOM   1586  CE1 PHE A 103      51.850  65.110  53.290  1.00  0.00           C
ATOM   1587  HE1 PHE A 103      51.270  65.150  52.380  1.00  0.00           H
ATOM   1588  CZ  PHE A 103      53.080  65.830  53.520  1.00  0.00           C
ATOM   1589  HZ  PHE A 103      53.240  66.700  52.900  1.00  0.00           H
ATOM   1590  CD2 PHE A 103      53.560  64.480  55.410  1.00  0.00           C
ATOM   1591  HD2 PHE A 103      54.180  64.230  56.260  1.00  0.00           H
ATOM   1592  CE2 PHE A 103      53.840  65.590  54.640  1.00  0.00           C
ATOM   1593  HE2 PHE A 103      54.720  66.200  54.810  1.00  0.00           H
ATOM   1594  C   PHE A 103      50.680  61.030  57.560  1.00  0.00           C
ATOM   1595  O   PHE A 103      50.880  61.240  58.740  1.00  0.00           O
ATOM   1596  N   GLY A 104      50.500  59.740  57.120  1.00  0.00           N
ATOM   1597  HN  GLY A 104      50.550  59.550  56.150  1.00  0.00           H
ATOM   1598  CA  GLY A 104      50.330  58.520  57.930  1.00  0.00           C
ATOM   1599  HA1 GLY A 104      49.280  58.300  58.040  1.00  0.00           H
ATOM   1600  HA2 GLY A 104      50.860  58.630  58.870  1.00  0.00           H
ATOM   1601  C   GLY A 104      50.950  57.340  57.210  1.00  0.00           C
ATOM   1602  O   GLY A 104      51.620  57.510  56.210  1.00  0.00           O
ATOM   1603  N   ASN A 105      50.700  56.160  57.710  1.00  0.00           N
ATOM   1604  HN  ASN A 105      50.220  56.060  58.570  1.00  0.00           H
ATOM   1605  CA  ASN A 105      51.210  54.930  57.180  1.00  0.00           C
ATOM   1606  HA  ASN A 105      51.560  54.990  56.160  1.00  0.00           H
ATOM   1607  CB  ASN A 105      52.430  54.380  57.970  1.00  0.00           C
ATOM   1608  HB1 ASN A 105      52.610  53.300  57.770  1.00  0.00           H
ATOM   1609  HB2 ASN A 105      52.320  54.440  59.070  1.00  0.00           H
ATOM   1610  CG  ASN A 105      53.610  55.200  57.660  1.00  0.00           C
ATOM   1611  OD1 ASN A 105      54.060  56.160  58.350  1.00  0.00           O
ATOM   1612  ND2 ASN A 105      54.340  54.860  56.560  1.00  0.00           N
ATOM   1613 1HD2 ASN A 105      55.120  55.440  56.360  1.00  0.00           H
ATOM   1614 2HD2 ASN A 105      54.000  54.110  55.990  1.00  0.00           H
ATOM   1615  C   ASN A 105      50.080  53.960  57.310  1.00  0.00           C
ATOM   1616  O   ASN A 105      49.040  54.360  57.770  1.00  0.00           O
ATOM   1617  N   VAL A 106      50.200  52.710  56.800  1.00  0.00           N
ATOM   1618  HN  VAL A 106      50.970  52.320  56.290  1.00  0.00           H
ATOM   1619  CA  VAL A 106      49.160  51.690  56.740  1.00  0.00           C
ATOM   1620  HA  VAL A 106      48.460  51.740  57.560  1.00  0.00           H
ATOM   1621  CB  VAL A 106      48.230  51.590  55.500  1.00  0.00           C
ATOM   1622  HB  VAL A 106      47.730  50.610  55.600  1.00  0.00           H
ATOM   1623  CG1 VAL A 106      47.090  52.660  55.490  1.00  0.00           C
ATOM   1624 1HG1 VAL A 106      46.470  52.440  54.600  1.00  0.00           H
ATOM   1625 2HG1 VAL A 106      47.500  53.690  55.470  1.00  0.00           H
ATOM   1626 3HG1 VAL A 106      46.510  52.530  56.430  1.00  0.00           H
ATOM   1627  CG2 VAL A 106      49.050  51.630  54.250  1.00  0.00           C
ATOM   1628 1HG2 VAL A 106      49.440  52.650  54.050  1.00  0.00           H
ATOM   1629 2HG2 VAL A 106      48.400  51.550  53.350  1.00  0.00           H
ATOM   1630 3HG2 VAL A 106      49.810  50.830  54.130  1.00  0.00           H
ATOM   1631  C   VAL A 106      49.990  50.450  57.040  1.00  0.00           C
ATOM   1632  O   VAL A 106      51.090  50.400  56.510  1.00  0.00           O
ATOM   1633  N   LYS A 107      49.550  49.500  57.810  1.00  0.00           N
ATOM   1634  HN  LYS A 107      48.790  49.740  58.410  1.00  0.00           H
ATOM   1635  CA  LYS A 107      50.350  48.340  58.070  1.00  0.00           C
ATOM   1636  HA  LYS A 107      51.370  48.500  57.750  1.00  0.00           H
ATOM   1637  CB  LYS A 107      50.340  48.150  59.600  1.00  0.00           C
ATOM   1638  HB1 LYS A 107      50.440  49.110  60.140  1.00  0.00           H
ATOM   1639  HB2 LYS A 107      51.230  47.560  59.890  1.00  0.00           H
ATOM   1640  CG  LYS A 107      49.190  47.330  60.230  1.00  0.00           C
ATOM   1641  HG1 LYS A 107      49.260  46.250  60.010  1.00  0.00           H
ATOM   1642  HG2 LYS A 107      48.260  47.730  59.780  1.00  0.00           H
ATOM   1643  CD  LYS A 107      49.080  47.580  61.750  1.00  0.00           C
ATOM   1644  HD1 LYS A 107      50.020  47.210  62.220  1.00  0.00           H
ATOM   1645  HD2 LYS A 107      48.290  46.860  62.070  1.00  0.00           H
ATOM   1646  CE  LYS A 107      48.750  49.020  62.230  1.00  0.00           C
ATOM   1647  HE1 LYS A 107      49.470  49.750  61.810  1.00  0.00           H
ATOM   1648  HE2 LYS A 107      48.830  48.950  63.340  1.00  0.00           H
ATOM   1649  NZ  LYS A 107      47.250  49.450  61.880  1.00  0.00           N
ATOM   1650  HZ1 LYS A 107      47.030  50.240  62.520  1.00  0.00           H
ATOM   1651  HZ2 LYS A 107      46.690  48.600  62.080  1.00  0.00           H
ATOM   1652  HZ3 LYS A 107      47.190  49.610  60.850  1.00  0.00           H
ATOM   1653  C   LYS A 107      49.630  47.190  57.290  1.00  0.00           C
ATOM   1654  O   LYS A 107      48.570  47.330  56.720  1.00  0.00           O
ATOM   1655  N   PRO A 108      50.330  46.090  57.030  1.00  0.00           N
ATOM   1656  CD  PRO A 108      51.730  46.010  57.480  1.00  0.00           C
ATOM   1657  HD1 PRO A 108      51.820  45.850  58.570  1.00  0.00           H
ATOM   1658  HD2 PRO A 108      52.370  46.850  57.140  1.00  0.00           H
ATOM   1659  CA  PRO A 108      49.780  44.820  56.500  1.00  0.00           C
ATOM   1660  HA  PRO A 108      49.760  44.900  55.420  1.00  0.00           H
ATOM   1661  CB  PRO A 108      50.880  43.850  56.940  1.00  0.00           C
ATOM   1662  HB1 PRO A 108      50.980  42.820  56.520  1.00  0.00           H
ATOM   1663  HB2 PRO A 108      50.740  43.560  58.000  1.00  0.00           H
ATOM   1664  CG  PRO A 108      52.190  44.680  56.890  1.00  0.00           C
ATOM   1665  HG1 PRO A 108      52.950  44.200  57.540  1.00  0.00           H
ATOM   1666  HG2 PRO A 108      52.590  44.800  55.860  1.00  0.00           H
ATOM   1667  C   PRO A 108      48.390  44.310  56.960  1.00  0.00           C
ATOM   1668  O   PRO A 108      48.050  44.220  58.090  1.00  0.00           O
ATOM   1669  N   GLY A 109      47.530  44.020  55.910  1.00  0.00           N
ATOM   1670  HN  GLY A 109      47.840  43.900  54.970  1.00  0.00           H
ATOM   1671  CA  GLY A 109      46.180  43.580  56.050  1.00  0.00           C
ATOM   1672  HA1 GLY A 109      45.980  43.060  56.980  1.00  0.00           H
ATOM   1673  HA2 GLY A 109      46.020  43.010  55.150  1.00  0.00           H
ATOM   1674  C   GLY A 109      45.160  44.710  56.060  1.00  0.00           C
ATOM   1675  O   GLY A 109      44.010  44.470  55.680  1.00  0.00           O
ATOM   1676  N   GLU A 110      45.540  45.970  56.330  1.00  0.00           N
ATOM   1677  HN  GLU A 110      46.480  46.240  56.500  1.00  0.00           H
ATOM   1678  CA  GLU A 110      44.780  47.180  56.090  1.00  0.00           C
ATOM   1679  HA  GLU A 110      43.840  47.010  56.600  1.00  0.00           H
ATOM   1680  CB  GLU A 110      45.400  48.480  56.700  1.00  0.00           C
ATOM   1681  HB1 GLU A 110      44.950  49.440  56.380  1.00  0.00           H
ATOM   1682  HB2 GLU A 110      46.440  48.520  56.300  1.00  0.00           H
ATOM   1683  CG  GLU A 110      45.400  48.430  58.260  1.00  0.00           C
ATOM   1684  HG1 GLU A 110      46.260  47.800  58.570  1.00  0.00           H
ATOM   1685  HG2 GLU A 110      44.440  48.120  58.730  1.00  0.00           H
ATOM   1686  CD  GLU A 110      45.680  49.760  58.910  1.00  0.00           C
ATOM   1687  OE1 GLU A 110      46.840  49.930  59.400  1.00  0.00           O
ATOM   1688  OE2 GLU A 110      44.760  50.600  58.900  1.00  0.00           O
ATOM   1689  C   GLU A 110      44.470  47.380  54.610  1.00  0.00           C
ATOM   1690  O   GLU A 110      45.330  47.130  53.740  1.00  0.00           O
ATOM   1691  N   THR A 111      43.320  47.890  54.330  1.00  0.00           N
ATOM   1692  HN  THR A 111      42.610  48.090  55.000  1.00  0.00           H
ATOM   1693  CA  THR A 111      42.820  48.210  53.020  1.00  0.00           C
ATOM   1694  HA  THR A 111      43.470  47.930  52.210  1.00  0.00           H
ATOM   1695  CB  THR A 111      41.450  47.690  52.740  1.00  0.00           C
ATOM   1696  HB  THR A 111      40.960  48.040  51.800  1.00  0.00           H
ATOM   1697  OG1 THR A 111      40.520  48.040  53.760  1.00  0.00           O
ATOM   1698  HG1 THR A 111      39.680  47.610  53.590  1.00  0.00           H
ATOM   1699  CG2 THR A 111      41.420  46.150  52.690  1.00  0.00           C
ATOM   1700 1HG2 THR A 111      42.180  45.890  51.920  1.00  0.00           H
ATOM   1701 2HG2 THR A 111      40.440  45.770  52.350  1.00  0.00           H
ATOM   1702 3HG2 THR A 111      41.730  45.600  53.610  1.00  0.00           H
ATOM   1703  C   THR A 111      42.840  49.690  53.000  1.00  0.00           C
ATOM   1704  O   THR A 111      42.780  50.380  54.040  1.00  0.00           O
ATOM   1705  N   PHE A 112      42.960  50.330  51.770  1.00  0.00           N
ATOM   1706  HN  PHE A 112      43.120  49.840  50.910  1.00  0.00           H
ATOM   1707  CA  PHE A 112      43.200  51.770  51.570  1.00  0.00           C
ATOM   1708  HA  PHE A 112      42.420  52.270  52.130  1.00  0.00           H
ATOM   1709  CB  PHE A 112      44.520  52.350  52.160  1.00  0.00           C
ATOM   1710  HB1 PHE A 112      44.760  51.750  53.070  1.00  0.00           H
ATOM   1711  HB2 PHE A 112      44.550  53.450  52.310  1.00  0.00           H
ATOM   1712  CG  PHE A 112      45.710  51.990  51.310  1.00  0.00           C
ATOM   1713  CD1 PHE A 112      46.520  52.930  50.740  1.00  0.00           C
ATOM   1714  HD1 PHE A 112      46.310  53.990  50.810  1.00  0.00           H
ATOM   1715  CE1 PHE A 112      47.570  52.640  49.870  1.00  0.00           C
ATOM   1716  HE1 PHE A 112      48.060  53.390  49.270  1.00  0.00           H
ATOM   1717  CZ  PHE A 112      47.920  51.300  49.670  1.00  0.00           C
ATOM   1718  HZ  PHE A 112      48.770  51.140  49.020  1.00  0.00           H
ATOM   1719  CD2 PHE A 112      46.140  50.660  51.110  1.00  0.00           C
ATOM   1720  HD2 PHE A 112      45.520  49.910  51.570  1.00  0.00           H
ATOM   1721  CE2 PHE A 112      47.180  50.340  50.310  1.00  0.00           C
ATOM   1722  HE2 PHE A 112      47.500  49.300  50.290  1.00  0.00           H
ATOM   1723  C   PHE A 112      42.880  52.110  50.130  1.00  0.00           C
ATOM   1724  O   PHE A 112      42.470  51.210  49.380  1.00  0.00           O
ATOM   1725  N   THR A 113      43.000  53.420  49.640  1.00  0.00           N
ATOM   1726  HN  THR A 113      43.290  54.140  50.270  1.00  0.00           H
ATOM   1727  CA  THR A 113      42.650  53.760  48.260  1.00  0.00           C
ATOM   1728  HA  THR A 113      42.370  52.920  47.650  1.00  0.00           H
ATOM   1729  CB  THR A 113      41.470  54.720  48.280  1.00  0.00           C
ATOM   1730  HB  THR A 113      41.660  55.520  49.020  1.00  0.00           H
ATOM   1731  OG1 THR A 113      40.330  53.980  48.720  1.00  0.00           O
ATOM   1732  HG1 THR A 113      40.460  53.980  49.670  1.00  0.00           H
ATOM   1733  CG2 THR A 113      41.330  55.400  46.950  1.00  0.00           C
ATOM   1734 1HG2 THR A 113      42.110  56.140  46.720  1.00  0.00           H
ATOM   1735 2HG2 THR A 113      40.520  56.150  46.960  1.00  0.00           H
ATOM   1736 3HG2 THR A 113      41.230  54.690  46.100  1.00  0.00           H
ATOM   1737  C   THR A 113      43.860  54.350  47.460  1.00  0.00           C
ATOM   1738  O   THR A 113      44.450  55.340  47.850  1.00  0.00           O
ATOM   1739  N   VAL A 114      44.260  53.820  46.260  1.00  0.00           N
ATOM   1740  HN  VAL A 114      43.730  53.010  46.020  1.00  0.00           H
ATOM   1741  CA  VAL A 114      45.300  54.370  45.380  1.00  0.00           C
ATOM   1742  HA  VAL A 114      45.950  55.050  45.920  1.00  0.00           H
ATOM   1743  CB  VAL A 114      46.340  53.240  44.950  1.00  0.00           C
ATOM   1744  HB  VAL A 114      45.700  52.350  44.780  1.00  0.00           H
ATOM   1745  CG1 VAL A 114      47.080  53.710  43.620  1.00  0.00           C
ATOM   1746 1HG1 VAL A 114      46.290  53.880  42.850  1.00  0.00           H
ATOM   1747 2HG1 VAL A 114      47.800  52.960  43.240  1.00  0.00           H
ATOM   1748 3HG1 VAL A 114      47.540  54.710  43.760  1.00  0.00           H
ATOM   1749  CG2 VAL A 114      47.330  52.980  46.070  1.00  0.00           C
ATOM   1750 1HG2 VAL A 114      46.800  52.900  47.050  1.00  0.00           H
ATOM   1751 2HG2 VAL A 114      48.070  53.810  46.150  1.00  0.00           H
ATOM   1752 3HG2 VAL A 114      47.890  52.040  45.910  1.00  0.00           H
ATOM   1753  C   VAL A 114      44.690  55.200  44.290  1.00  0.00           C
ATOM   1754  O   VAL A 114      43.640  54.870  43.760  1.00  0.00           O
ATOM   1755  N   LEU A 115      45.240  56.310  43.860  1.00  0.00           N
ATOM   1756  HN  LEU A 115      46.000  56.760  44.320  1.00  0.00           H
ATOM   1757  CA  LEU A 115      45.000  56.990  42.600  1.00  0.00           C
ATOM   1758  HA  LEU A 115      44.110  56.640  42.110  1.00  0.00           H
ATOM   1759  CB  LEU A 115      44.620  58.460  42.900  1.00  0.00           C
ATOM   1760  HB1 LEU A 115      45.530  58.900  43.360  1.00  0.00           H
ATOM   1761  HB2 LEU A 115      43.710  58.540  43.540  1.00  0.00           H
ATOM   1762  CG  LEU A 115      44.430  59.380  41.580  1.00  0.00           C
ATOM   1763  HG  LEU A 115      45.350  59.270  40.970  1.00  0.00           H
ATOM   1764  CD1 LEU A 115      43.200  59.160  40.760  1.00  0.00           C
ATOM   1765 1HD1 LEU A 115      43.290  59.800  39.860  1.00  0.00           H
ATOM   1766 2HD1 LEU A 115      42.350  59.580  41.340  1.00  0.00           H
ATOM   1767 3HD1 LEU A 115      43.040  58.080  40.570  1.00  0.00           H
ATOM   1768  CD2 LEU A 115      44.460  60.830  42.040  1.00  0.00           C
ATOM   1769 1HD2 LEU A 115      43.560  61.080  42.640  1.00  0.00           H
ATOM   1770 2HD2 LEU A 115      44.430  61.570  41.210  1.00  0.00           H
ATOM   1771 3HD2 LEU A 115      45.350  60.990  42.680  1.00  0.00           H
ATOM   1772  C   LEU A 115      46.070  56.790  41.550  1.00  0.00           C
ATOM   1773  O   LEU A 115      47.190  57.240  41.630  1.00  0.00           O
ATOM   1774  N   ALA A 116      45.740  56.100  40.440  1.00  0.00           N
ATOM   1775  HN  ALA A 116      44.880  55.630  40.220  1.00  0.00           H
ATOM   1776  CA  ALA A 116      46.660  56.080  39.320  1.00  0.00           C
ATOM   1777  HA  ALA A 116      47.660  55.840  39.650  1.00  0.00           H
ATOM   1778  CB  ALA A 116      46.410  54.910  38.320  1.00  0.00           C
ATOM   1779  HB1 ALA A 116      46.890  55.100  37.340  1.00  0.00           H
ATOM   1780  HB2 ALA A 116      45.350  54.800  38.030  1.00  0.00           H
ATOM   1781  HB3 ALA A 116      46.730  53.900  38.650  1.00  0.00           H
ATOM   1782  C   ALA A 116      46.720  57.400  38.570  1.00  0.00           C
ATOM   1783  O   ALA A 116      45.720  58.030  38.270  1.00  0.00           O
ATOM   1784  N   ALA A 117      47.940  57.870  38.270  1.00  0.00           N
ATOM   1785  HN  ALA A 117      48.750  57.370  38.550  1.00  0.00           H
ATOM   1786  CA  ALA A 117      48.120  59.080  37.470  1.00  0.00           C
ATOM   1787  HA  ALA A 117      47.310  59.310  36.790  1.00  0.00           H
ATOM   1788  CB  ALA A 117      48.390  60.380  38.280  1.00  0.00           C
ATOM   1789  HB1 ALA A 117      47.570  60.410  39.030  1.00  0.00           H
ATOM   1790  HB2 ALA A 117      48.280  61.300  37.670  1.00  0.00           H
ATOM   1791  HB3 ALA A 117      49.410  60.330  38.730  1.00  0.00           H
ATOM   1792  C   ALA A 117      49.350  58.850  36.570  1.00  0.00           C
ATOM   1793  O   ALA A 117      50.310  58.290  37.100  1.00  0.00           O
ATOM   1794  N   TYR A 118      49.380  59.190  35.220  1.00  0.00           N
ATOM   1795  HN  TYR A 118      48.710  59.710  34.700  1.00  0.00           H
ATOM   1796  CA  TYR A 118      50.530  58.870  34.430  1.00  0.00           C
ATOM   1797  HA  TYR A 118      51.380  58.450  34.950  1.00  0.00           H
ATOM   1798  CB  TYR A 118      50.170  57.800  33.320  1.00  0.00           C
ATOM   1799  HB1 TYR A 118      51.070  57.350  32.840  1.00  0.00           H
ATOM   1800  HB2 TYR A 118      49.620  58.410  32.570  1.00  0.00           H
ATOM   1801  CG  TYR A 118      49.310  56.590  33.750  1.00  0.00           C
ATOM   1802  CD1 TYR A 118      49.530  55.980  34.940  1.00  0.00           C
ATOM   1803  HD1 TYR A 118      50.230  56.430  35.620  1.00  0.00           H
ATOM   1804  CE1 TYR A 118      48.950  54.710  35.300  1.00  0.00           C
ATOM   1805  HE1 TYR A 118      49.270  54.170  36.180  1.00  0.00           H
ATOM   1806  CZ  TYR A 118      48.140  54.170  34.400  1.00  0.00           C
ATOM   1807  OH  TYR A 118      47.820  52.810  34.530  1.00  0.00           O
ATOM   1808  HH  TYR A 118      46.870  52.800  34.600  1.00  0.00           H
ATOM   1809  CD2 TYR A 118      48.410  56.000  32.840  1.00  0.00           C
ATOM   1810  HD2 TYR A 118      48.320  56.540  31.910  1.00  0.00           H
ATOM   1811  CE2 TYR A 118      47.770  54.810  33.170  1.00  0.00           C
ATOM   1812  HE2 TYR A 118      47.110  54.280  32.490  1.00  0.00           H
ATOM   1813  C   TYR A 118      51.060  60.220  33.830  1.00  0.00           C
ATOM   1814  O   TYR A 118      50.280  60.870  33.130  1.00  0.00           O
ATOM   1815  N   ASN A 119      52.380  60.590  34.010  1.00  0.00           N
ATOM   1816  HN  ASN A 119      52.990  59.920  34.420  1.00  0.00           H
ATOM   1817  CA  ASN A 119      53.060  61.730  33.430  1.00  0.00           C
ATOM   1818  HA  ASN A 119      54.020  61.740  33.920  1.00  0.00           H
ATOM   1819  CB  ASN A 119      53.210  61.620  31.880  1.00  0.00           C
ATOM   1820  HB1 ASN A 119      53.750  62.510  31.480  1.00  0.00           H
ATOM   1821  HB2 ASN A 119      52.180  61.560  31.460  1.00  0.00           H
ATOM   1822  CG  ASN A 119      53.970  60.340  31.460  1.00  0.00           C
ATOM   1823  OD1 ASN A 119      54.900  59.900  32.070  1.00  0.00           O
ATOM   1824  ND2 ASN A 119      53.440  59.570  30.580  1.00  0.00           N
ATOM   1825 1HD2 ASN A 119      53.960  58.740  30.380  1.00  0.00           H
ATOM   1826 2HD2 ASN A 119      52.780  59.930  29.920  1.00  0.00           H
ATOM   1827  C   ASN A 119      52.340  63.050  33.750  1.00  0.00           C
ATOM   1828  O   ASN A 119      52.400  64.000  33.040  1.00  0.00           O
ATOM   1829  N   GLY A 120      51.650  63.200  34.870  1.00  0.00           N
ATOM   1830  HN  GLY A 120      51.600  62.420  35.490  1.00  0.00           H
ATOM   1831  CA  GLY A 120      50.790  64.320  35.210  1.00  0.00           C
ATOM   1832  HA1 GLY A 120      51.110  65.200  34.670  1.00  0.00           H
ATOM   1833  HA2 GLY A 120      50.820  64.500  36.270  1.00  0.00           H
ATOM   1834  C   GLY A 120      49.260  64.160  34.960  1.00  0.00           C
ATOM   1835  O   GLY A 120      48.610  65.150  35.290  1.00  0.00           O
ATOM   1836  N   ARG A 121      48.660  63.040  34.520  1.00  0.00           N
ATOM   1837  HN  ARG A 121      49.220  62.260  34.230  1.00  0.00           H
ATOM   1838  CA  ARG A 121      47.260  62.880  34.200  1.00  0.00           C
ATOM   1839  HA  ARG A 121      46.880  63.870  34.390  1.00  0.00           H
ATOM   1840  CB  ARG A 121      46.930  62.610  32.710  1.00  0.00           C
ATOM   1841  HB1 ARG A 121      45.850  62.820  32.560  1.00  0.00           H
ATOM   1842  HB2 ARG A 121      47.130  61.580  32.330  1.00  0.00           H
ATOM   1843  CG  ARG A 121      47.730  63.680  31.870  1.00  0.00           C
ATOM   1844  HG1 ARG A 121      48.820  63.470  31.800  1.00  0.00           H
ATOM   1845  HG2 ARG A 121      47.440  64.720  32.120  1.00  0.00           H
ATOM   1846  CD  ARG A 121      47.340  63.660  30.380  1.00  0.00           C
ATOM   1847  HD1 ARG A 121      47.830  64.440  29.760  1.00  0.00           H
ATOM   1848  HD2 ARG A 121      46.250  63.870  30.400  1.00  0.00           H
ATOM   1849  NE  ARG A 121      47.480  62.300  29.820  1.00  0.00           N
ATOM   1850  HE  ARG A 121      46.720  61.660  29.950  1.00  0.00           H
ATOM   1851  CZ  ARG A 121      48.490  61.890  29.100  1.00  0.00           C
ATOM   1852  NH1 ARG A 121      49.570  62.620  28.810  1.00  0.00           N
ATOM   1853 1HH1 ARG A 121      49.820  63.550  29.060  1.00  0.00           H
ATOM   1854 2HH1 ARG A 121      50.270  62.290  28.170  1.00  0.00           H
ATOM   1855  NH2 ARG A 121      48.360  60.760  28.470  1.00  0.00           N
ATOM   1856 1HH2 ARG A 121      47.540  60.270  28.780  1.00  0.00           H
ATOM   1857 2HH2 ARG A 121      48.920  60.480  27.690  1.00  0.00           H
ATOM   1858  C   ARG A 121      46.650  61.860  35.190  1.00  0.00           C
ATOM   1859  O   ARG A 121      46.980  60.690  35.050  1.00  0.00           O
ATOM   1860  N   PRO A 122      45.760  62.240  36.090  1.00  0.00           N
ATOM   1861  CD  PRO A 122      45.510  63.650  36.370  1.00  0.00           C
ATOM   1862  HD1 PRO A 122      44.930  64.040  35.510  1.00  0.00           H
ATOM   1863  HD2 PRO A 122      46.390  64.280  36.630  1.00  0.00           H
ATOM   1864  CA  PRO A 122      44.880  61.310  36.850  1.00  0.00           C
ATOM   1865  HA  PRO A 122      45.470  60.820  37.610  1.00  0.00           H
ATOM   1866  CB  PRO A 122      43.900  62.350  37.500  1.00  0.00           C
ATOM   1867  HB1 PRO A 122      43.740  61.860  38.480  1.00  0.00           H
ATOM   1868  HB2 PRO A 122      42.930  62.420  36.960  1.00  0.00           H
ATOM   1869  CG  PRO A 122      44.700  63.670  37.660  1.00  0.00           C
ATOM   1870  HG1 PRO A 122      44.030  64.540  37.860  1.00  0.00           H
ATOM   1871  HG2 PRO A 122      45.410  63.400  38.470  1.00  0.00           H
ATOM   1872  C   PRO A 122      44.150  60.280  35.960  1.00  0.00           C
ATOM   1873  O   PRO A 122      43.700  60.700  34.890  1.00  0.00           O
ATOM   1874  N   GLN A 123      44.100  59.000  36.260  1.00  0.00           N
ATOM   1875  HN  GLN A 123      44.590  58.740  37.090  1.00  0.00           H
ATOM   1876  CA  GLN A 123      43.440  57.920  35.550  1.00  0.00           C
ATOM   1877  HA  GLN A 123      43.120  58.200  34.560  1.00  0.00           H
ATOM   1878  CB  GLN A 123      44.440  56.780  35.490  1.00  0.00           C
ATOM   1879  HB1 GLN A 123      44.080  55.910  34.900  1.00  0.00           H
ATOM   1880  HB2 GLN A 123      44.630  56.390  36.510  1.00  0.00           H
ATOM   1881  CG  GLN A 123      45.700  57.230  34.800  1.00  0.00           C
ATOM   1882  HG1 GLN A 123      46.270  56.270  34.760  1.00  0.00           H
ATOM   1883  HG2 GLN A 123      46.350  57.910  35.390  1.00  0.00           H
ATOM   1884  CD  GLN A 123      45.470  57.620  33.370  1.00  0.00           C
ATOM   1885  OE1 GLN A 123      44.760  56.930  32.680  1.00  0.00           O
ATOM   1886  NE2 GLN A 123      46.040  58.730  32.910  1.00  0.00           N
ATOM   1887 1HE2 GLN A 123      46.020  58.800  31.910  1.00  0.00           H
ATOM   1888 2HE2 GLN A 123      46.380  59.460  33.490  1.00  0.00           H
ATOM   1889  C   GLN A 123      42.260  57.350  36.290  1.00  0.00           C
ATOM   1890  O   GLN A 123      41.280  57.000  35.710  1.00  0.00           O
ATOM   1891  N   GLY A 124      42.340  57.140  37.670  1.00  0.00           N
ATOM   1892  HN  GLY A 124      43.230  57.100  38.120  1.00  0.00           H
ATOM   1893  CA  GLY A 124      41.300  56.270  38.220  1.00  0.00           C
ATOM   1894  HA1 GLY A 124      41.180  55.400  37.580  1.00  0.00           H
ATOM   1895  HA2 GLY A 124      40.400  56.840  38.400  1.00  0.00           H
ATOM   1896  C   GLY A 124      41.830  55.810  39.510  1.00  0.00           C
ATOM   1897  O   GLY A 124      43.030  55.750  39.800  1.00  0.00           O
ATOM   1898  N   ALA A 125      40.910  55.450  40.430  1.00  0.00           N
ATOM   1899  HN  ALA A 125      39.930  55.360  40.260  1.00  0.00           H
ATOM   1900  CA  ALA A 125      41.200  55.060  41.740  1.00  0.00           C
ATOM   1901  HA  ALA A 125      42.260  55.130  41.930  1.00  0.00           H
ATOM   1902  CB  ALA A 125      40.470  55.920  42.750  1.00  0.00           C
ATOM   1903  HB1 ALA A 125      39.360  55.870  42.690  1.00  0.00           H
ATOM   1904  HB2 ALA A 125      40.530  57.010  42.530  1.00  0.00           H
ATOM   1905  HB3 ALA A 125      40.790  55.750  43.800  1.00  0.00           H
ATOM   1906  C   ALA A 125      40.860  53.640  41.930  1.00  0.00           C
ATOM   1907  O   ALA A 125      40.190  53.040  41.140  1.00  0.00           O
ATOM   1908  N   PHE A 126      41.270  52.980  42.960  1.00  0.00           N
ATOM   1909  HN  PHE A 126      41.820  53.390  43.690  1.00  0.00           H
ATOM   1910  CA  PHE A 126      40.810  51.600  43.180  1.00  0.00           C
ATOM   1911  HA  PHE A 126      39.740  51.570  43.050  1.00  0.00           H
ATOM   1912  CB  PHE A 126      41.540  50.520  42.340  1.00  0.00           C
ATOM   1913  HB1 PHE A 126      41.430  50.850  41.280  1.00  0.00           H
ATOM   1914  HB2 PHE A 126      41.120  49.490  42.410  1.00  0.00           H
ATOM   1915  CG  PHE A 126      43.030  50.520  42.500  1.00  0.00           C
ATOM   1916  CD1 PHE A 126      43.780  51.540  41.860  1.00  0.00           C
ATOM   1917  HD1 PHE A 126      43.260  52.240  41.220  1.00  0.00           H
ATOM   1918  CE1 PHE A 126      45.160  51.580  41.830  1.00  0.00           C
ATOM   1919  HE1 PHE A 126      45.610  52.390  41.280  1.00  0.00           H
ATOM   1920  CZ  PHE A 126      45.840  50.560  42.490  1.00  0.00           C
ATOM   1921  HZ  PHE A 126      46.910  50.600  42.350  1.00  0.00           H
ATOM   1922  CD2 PHE A 126      43.800  49.460  43.040  1.00  0.00           C
ATOM   1923  HD2 PHE A 126      43.280  48.610  43.450  1.00  0.00           H
ATOM   1924  CE2 PHE A 126      45.200  49.510  43.100  1.00  0.00           C
ATOM   1925  HE2 PHE A 126      45.800  48.730  43.550  1.00  0.00           H
ATOM   1926  C   PHE A 126      41.080  51.300  44.660  1.00  0.00           C
ATOM   1927  O   PHE A 126      41.880  52.000  45.280  1.00  0.00           O
ATOM   1928  N   HSD A 127      40.420  50.220  45.180  1.00  0.00           N
ATOM   1929  HN  HSD A 127      39.920  49.560  44.620  1.00  0.00           H
ATOM   1930  CA  HSD A 127      40.600  49.780  46.470  1.00  0.00           C
ATOM   1931  HA  HSD A 127      40.900  50.530  47.200  1.00  0.00           H
ATOM   1932  CB  HSD A 127      39.350  49.110  47.080  1.00  0.00           C
ATOM   1933  HB1 HSD A 127      39.410  48.000  47.020  1.00  0.00           H
ATOM   1934  HB2 HSD A 127      38.430  49.430  46.540  1.00  0.00           H
ATOM   1935  ND1 HSD A 127      39.040  48.750  49.610  1.00  0.00           N
ATOM   1936  HD1 HSD A 127      38.920  47.760  49.600  1.00  0.00           H
ATOM   1937  CG  HSD A 127      39.220  49.600  48.570  1.00  0.00           C
ATOM   1938  CE1 HSD A 127      38.950  49.540  50.700  1.00  0.00           C
ATOM   1939  HE1 HSD A 127      38.890  49.030  51.660  1.00  0.00           H
ATOM   1940  NE2 HSD A 127      38.990  50.850  50.440  1.00  0.00           N
ATOM   1941  CD2 HSD A 127      39.160  50.850  49.090  1.00  0.00           C
ATOM   1942  HD2 HSD A 127      39.240  51.720  48.450  1.00  0.00           H
ATOM   1943  C   HSD A 127      41.820  48.790  46.520  1.00  0.00           C
ATOM   1944  O   HSD A 127      41.930  47.910  45.650  1.00  0.00           O
ATOM   1945  N   VAL A 128      42.710  48.890  47.510  1.00  0.00           N
ATOM   1946  HN  VAL A 128      42.620  49.480  48.310  1.00  0.00           H
ATOM   1947  CA  VAL A 128      43.840  48.010  47.550  1.00  0.00           C
ATOM   1948  HA  VAL A 128      43.440  47.080  47.160  1.00  0.00           H
ATOM   1949  CB  VAL A 128      44.830  48.650  46.660  1.00  0.00           C
ATOM   1950  HB  VAL A 128      44.400  48.850  45.650  1.00  0.00           H
ATOM   1951  CG1 VAL A 128      45.250  50.060  47.110  1.00  0.00           C
ATOM   1952 1HG1 VAL A 128      45.800  50.040  48.070  1.00  0.00           H
ATOM   1953 2HG1 VAL A 128      44.490  50.880  47.090  1.00  0.00           H
ATOM   1954 3HG1 VAL A 128      45.920  50.300  46.260  1.00  0.00           H
ATOM   1955  CG2 VAL A 128      46.080  47.730  46.450  1.00  0.00           C
ATOM   1956 1HG2 VAL A 128      46.670  48.090  45.580  1.00  0.00           H
ATOM   1957 2HG2 VAL A 128      45.770  46.690  46.220  1.00  0.00           H
ATOM   1958 3HG2 VAL A 128      46.640  47.740  47.410  1.00  0.00           H
ATOM   1959  C   VAL A 128      44.350  47.800  48.980  1.00  0.00           C
ATOM   1960  O   VAL A 128      44.100  48.560  49.860  1.00  0.00           O
ATOM   1961  N   THR A 129      44.930  46.590  49.220  1.00  0.00           N
ATOM   1962  HN  THR A 129      45.100  46.030  48.410  1.00  0.00           H
ATOM   1963  CA  THR A 129      45.270  46.080  50.550  1.00  0.00           C
ATOM   1964  HA  THR A 129      44.850  46.700  51.330  1.00  0.00           H
ATOM   1965  CB  THR A 129      44.760  44.670  50.740  1.00  0.00           C
ATOM   1966  HB  THR A 129      45.290  44.050  49.980  1.00  0.00           H
ATOM   1967  OG1 THR A 129      43.420  44.710  50.340  1.00  0.00           O
ATOM   1968  HG1 THR A 129      43.280  45.320  49.610  1.00  0.00           H
ATOM   1969  CG2 THR A 129      44.940  44.180  52.120  1.00  0.00           C
ATOM   1970 1HG2 THR A 129      45.950  43.760  52.260  1.00  0.00           H
ATOM   1971 2HG2 THR A 129      44.120  43.450  52.310  1.00  0.00           H
ATOM   1972 3HG2 THR A 129      44.720  44.990  52.850  1.00  0.00           H
ATOM   1973  C   THR A 129      46.740  46.040  50.760  1.00  0.00           C
ATOM   1974  O   THR A 129      47.530  45.500  49.990  1.00  0.00           O
ATOM   1975  N   MET A 130      47.280  46.690  51.880  1.00  0.00           N
ATOM   1976  HN  MET A 130      46.690  46.960  52.630  1.00  0.00           H
ATOM   1977  CA  MET A 130      48.700  46.570  52.240  1.00  0.00           C
ATOM   1978  HA  MET A 130      49.380  46.770  51.420  1.00  0.00           H
ATOM   1979  CB  MET A 130      49.080  47.630  53.310  1.00  0.00           C
ATOM   1980  HB1 MET A 130      48.450  47.340  54.180  1.00  0.00           H
ATOM   1981  HB2 MET A 130      48.820  48.640  52.930  1.00  0.00           H
ATOM   1982  CG  MET A 130      50.550  47.590  53.660  1.00  0.00           C
ATOM   1983  HG1 MET A 130      50.840  46.610  54.080  1.00  0.00           H
ATOM   1984  HG2 MET A 130      50.790  48.310  54.470  1.00  0.00           H
ATOM   1985  SD  MET A 130      51.760  47.960  52.310  1.00  0.00           S
ATOM   1986  CE  MET A 130      51.230  49.690  51.900  1.00  0.00           C
ATOM   1987  HE1 MET A 130      51.500  49.880  50.840  1.00  0.00           H
ATOM   1988  HE2 MET A 130      51.780  50.380  52.580  1.00  0.00           H
ATOM   1989  HE3 MET A 130      50.150  49.950  52.020  1.00  0.00           H
ATOM   1990  C   MET A 130      49.060  45.150  52.710  1.00  0.00           C
ATOM   1991  O   MET A 130      48.250  44.400  53.320  1.00  0.00           O
ATOM   1992  N   ARG A 131      50.190  44.640  52.200  1.00  0.00           N
ATOM   1993  HN  ARG A 131      50.600  45.230  51.510  1.00  0.00           H
ATOM   1994  CA  ARG A 131      50.670  43.310  52.360  1.00  0.00           C
ATOM   1995  HA  ARG A 131      49.980  42.810  53.030  1.00  0.00           H
ATOM   1996  CB  ARG A 131      50.920  42.520  51.050  1.00  0.00           C
ATOM   1997  HB1 ARG A 131      50.960  41.450  51.310  1.00  0.00           H
ATOM   1998  HB2 ARG A 131      51.850  42.880  50.560  1.00  0.00           H
ATOM   1999  CG  ARG A 131      49.760  42.630  50.010  1.00  0.00           C
ATOM   2000  HG1 ARG A 131      50.030  41.960  49.170  1.00  0.00           H
ATOM   2001  HG2 ARG A 131      49.560  43.660  49.630  1.00  0.00           H
ATOM   2002  CD  ARG A 131      48.430  42.200  50.620  1.00  0.00           C
ATOM   2003  HD1 ARG A 131      47.670  42.260  49.810  1.00  0.00           H
ATOM   2004  HD2 ARG A 131      48.060  42.860  51.440  1.00  0.00           H
ATOM   2005  NE  ARG A 131      48.530  40.710  50.900  1.00  0.00           N
ATOM   2006  HE  ARG A 131      49.430  40.320  51.080  1.00  0.00           H
ATOM   2007  CZ  ARG A 131      47.610  39.800  50.990  1.00  0.00           C
ATOM   2008  NH1 ARG A 131      46.390  39.980  50.660  1.00  0.00           N
ATOM   2009 1HH1 ARG A 131      46.180  40.700  50.000  1.00  0.00           H
ATOM   2010 2HH1 ARG A 131      45.640  39.320  50.740  1.00  0.00           H
ATOM   2011  NH2 ARG A 131      47.850  38.580  51.440  1.00  0.00           N
ATOM   2012 1HH2 ARG A 131      47.030  38.060  51.650  1.00  0.00           H
ATOM   2013 2HH2 ARG A 131      48.800  38.320  51.630  1.00  0.00           H
ATOM   2014  C   ARG A 131      52.020  43.330  53.100  1.00  0.00           C
ATOM   2015  O   ARG A 131      52.730  44.300  53.110  1.00  0.00           O
ATOM   2016  N   SER A 132      52.390  42.180  53.750  1.00  0.00           N
ATOM   2017  HN  SER A 132      51.860  41.340  53.670  1.00  0.00           H
ATOM   2018  CA  SER A 132      53.670  42.140  54.510  1.00  0.00           C
ATOM   2019  HA  SER A 132      53.910  43.060  55.020  1.00  0.00           H
ATOM   2020  CB  SER A 132      53.530  41.150  55.680  1.00  0.00           C
ATOM   2021  HB1 SER A 132      52.690  41.570  56.280  1.00  0.00           H
ATOM   2022  HB2 SER A 132      54.430  41.140  56.320  1.00  0.00           H
ATOM   2023  OG  SER A 132      53.450  39.830  55.230  1.00  0.00           O
ATOM   2024  HG1 SER A 132      54.310  39.430  55.380  1.00  0.00           H
ATOM   2025  C   SER A 132      54.840  41.750  53.640  1.00  0.00           C
ATOM   2026  O   SER A 132      55.990  41.520  54.040  1.00  0.00           O
ATOM   2027  N   SER A 133      54.520  41.570  52.350  1.00  0.00           N
ATOM   2028  HN  SER A 133      53.580  41.560  52.020  1.00  0.00           H
ATOM   2029  CA  SER A 133      55.560  41.410  51.340  1.00  0.00           C
ATOM   2030  HA  SER A 133      56.430  40.920  51.740  1.00  0.00           H
ATOM   2031  CB  SER A 133      55.000  40.740  50.080  1.00  0.00           C
ATOM   2032  HB1 SER A 133      54.720  39.690  50.320  1.00  0.00           H
ATOM   2033  HB2 SER A 133      55.820  40.650  49.330  1.00  0.00           H
ATOM   2034  OG  SER A 133      53.850  41.390  49.480  1.00  0.00           O
ATOM   2035  HG1 SER A 133      53.400  40.650  49.080  1.00  0.00           H
ATOM   2036  C   SER A 133      55.980  42.860  50.960  1.00  0.00           C
ATOM   2037  O   SER A 133      57.010  42.940  50.240  1.00  0.00           O
ATOM   2038  N   TYR A 134      55.220  43.880  51.390  1.00  0.00           N
ATOM   2039  HN  TYR A 134      54.510  43.680  52.060  1.00  0.00           H
ATOM   2040  CA  TYR A 134      55.460  45.310  51.230  1.00  0.00           C
ATOM   2041  HA  TYR A 134      54.700  45.750  51.860  1.00  0.00           H
ATOM   2042  CB  TYR A 134      56.840  45.650  51.780  1.00  0.00           C
ATOM   2043  HB1 TYR A 134      56.960  46.760  51.730  1.00  0.00           H
ATOM   2044  HB2 TYR A 134      57.700  45.290  51.180  1.00  0.00           H
ATOM   2045  CG  TYR A 134      57.020  45.170  53.180  1.00  0.00           C
ATOM   2046  CD1 TYR A 134      58.120  44.420  53.570  1.00  0.00           C
ATOM   2047  HD1 TYR A 134      58.870  44.100  52.870  1.00  0.00           H
ATOM   2048  CE1 TYR A 134      58.250  43.990  54.870  1.00  0.00           C
ATOM   2049  HE1 TYR A 134      59.080  43.440  55.290  1.00  0.00           H
ATOM   2050  CZ  TYR A 134      57.270  44.480  55.830  1.00  0.00           C
ATOM   2051  OH  TYR A 134      57.350  44.060  57.200  1.00  0.00           O
ATOM   2052  HH  TYR A 134      56.940  44.700  57.780  1.00  0.00           H
ATOM   2053  CD2 TYR A 134      56.060  45.600  54.160  1.00  0.00           C
ATOM   2054  HD2 TYR A 134      55.260  46.220  53.790  1.00  0.00           H
ATOM   2055  CE2 TYR A 134      56.190  45.200  55.440  1.00  0.00           C
ATOM   2056  HE2 TYR A 134      55.630  45.610  56.270  1.00  0.00           H
ATOM   2057  C   TYR A 134      55.280  45.850  49.850  1.00  0.00           C
ATOM   2058  O   TYR A 134      55.850  46.780  49.340  1.00  0.00           O
ATOM   2059  N   THR A 135      54.440  45.030  49.160  1.00  0.00           N
ATOM   2060  HN  THR A 135      53.960  44.310  49.670  1.00  0.00           H
ATOM   2061  CA  THR A 135      54.030  45.320  47.790  1.00  0.00           C
ATOM   2062  HA  THR A 135      54.370  46.310  47.530  1.00  0.00           H
ATOM   2063  CB  THR A 135      54.530  44.290  46.750  1.00  0.00           C
ATOM   2064  HB  THR A 135      54.360  44.710  45.740  1.00  0.00           H
ATOM   2065  OG1 THR A 135      53.970  43.010  47.030  1.00  0.00           O
ATOM   2066  HG1 THR A 135      53.700  42.980  47.950  1.00  0.00           H
ATOM   2067  CG2 THR A 135      56.030  44.050  47.040  1.00  0.00           C
ATOM   2068 1HG2 THR A 135      56.180  43.640  48.070  1.00  0.00           H
ATOM   2069 2HG2 THR A 135      56.640  44.950  46.830  1.00  0.00           H
ATOM   2070 3HG2 THR A 135      56.420  43.310  46.310  1.00  0.00           H
ATOM   2071  C   THR A 135      52.540  45.350  47.670  1.00  0.00           C
ATOM   2072  O   THR A 135      51.820  44.820  48.480  1.00  0.00           O
ATOM   2073  N   ILE A 136      52.010  45.980  46.600  1.00  0.00           N
ATOM   2074  HN  ILE A 136      52.610  46.240  45.850  1.00  0.00           H
ATOM   2075  CA  ILE A 136      50.610  46.080  46.330  1.00  0.00           C
ATOM   2076  HA  ILE A 136      50.200  45.220  46.840  1.00  0.00           H
ATOM   2077  CB  ILE A 136      49.970  47.370  46.900  1.00  0.00           C
ATOM   2078  HB  ILE A 136      48.920  47.030  46.770  1.00  0.00           H
ATOM   2079  CG2 ILE A 136      50.100  47.490  48.440  1.00  0.00           C
ATOM   2080 1HG2 ILE A 136      49.820  46.530  48.910  1.00  0.00           H
ATOM   2081 2HG2 ILE A 136      49.390  48.240  48.870  1.00  0.00           H
ATOM   2082 3HG2 ILE A 136      51.090  47.810  48.810  1.00  0.00           H
ATOM   2083  CG1 ILE A 136      50.300  48.740  46.160  1.00  0.00           C
ATOM   2084 1HG1 ILE A 136      49.980  48.470  45.130  1.00  0.00           H
ATOM   2085 2HG1 ILE A 136      51.400  48.790  46.020  1.00  0.00           H
ATOM   2086  CD  ILE A 136      49.640  49.950  46.800  1.00  0.00           C
ATOM   2087  HD1 ILE A 136      48.570  49.690  46.890  1.00  0.00           H
ATOM   2088  HD2 ILE A 136      49.600  50.930  46.270  1.00  0.00           H
ATOM   2089  HD3 ILE A 136      50.160  50.150  47.760  1.00  0.00           H
ATOM   2090  C   ILE A 136      50.270  45.870  44.920  1.00  0.00           C
ATOM   2091  O   ILE A 136      51.100  45.980  44.050  1.00  0.00           O
ATOM   2092  N   LYS A 137      48.940  45.530  44.630  1.00  0.00           N
ATOM   2093  HN  LYS A 137      48.230  45.340  45.300  1.00  0.00           H
ATOM   2094  CA  LYS A 137      48.570  45.410  43.190  1.00  0.00           C
ATOM   2095  HA  LYS A 137      49.300  44.770  42.710  1.00  0.00           H
ATOM   2096  CB  LYS A 137      47.230  44.720  43.200  1.00  0.00           C
ATOM   2097  HB1 LYS A 137      46.670  44.800  42.250  1.00  0.00           H
ATOM   2098  HB2 LYS A 137      46.600  45.300  43.900  1.00  0.00           H
ATOM   2099  CG  LYS A 137      47.210  43.230  43.650  1.00  0.00           C
ATOM   2100  HG1 LYS A 137      47.450  43.160  44.730  1.00  0.00           H
ATOM   2101  HG2 LYS A 137      47.830  42.600  42.970  1.00  0.00           H
ATOM   2102  CD  LYS A 137      45.740  42.720  43.480  1.00  0.00           C
ATOM   2103  HD1 LYS A 137      45.420  43.020  42.460  1.00  0.00           H
ATOM   2104  HD2 LYS A 137      45.200  43.200  44.330  1.00  0.00           H
ATOM   2105  CE  LYS A 137      45.570  41.200  43.630  1.00  0.00           C
ATOM   2106  HE1 LYS A 137      46.140  40.940  44.550  1.00  0.00           H
ATOM   2107  HE2 LYS A 137      46.010  40.670  42.760  1.00  0.00           H
ATOM   2108  NZ  LYS A 137      44.120  40.850  43.740  1.00  0.00           N
ATOM   2109  HZ1 LYS A 137      43.830  40.900  44.730  1.00  0.00           H
ATOM   2110  HZ2 LYS A 137      43.960  39.860  43.440  1.00  0.00           H
ATOM   2111  HZ3 LYS A 137      43.420  41.480  43.310  1.00  0.00           H
ATOM   2112  C   LYS A 137      48.500  46.700  42.420  1.00  0.00           C
ATOM   2113  O   LYS A 137      48.360  47.740  42.990  1.00  0.00           O
ATOM   2114  N   GLY A 138      48.740  46.670  41.100  1.00  0.00           N
ATOM   2115  HN  GLY A 138      48.810  45.780  40.680  1.00  0.00           H
ATOM   2116  CA  GLY A 138      48.570  47.920  40.310  1.00  0.00           C
ATOM   2117  HA1 GLY A 138      49.410  48.590  40.440  1.00  0.00           H
ATOM   2118  HA2 GLY A 138      47.610  48.380  40.500  1.00  0.00           H
ATOM   2119  C   GLY A 138      48.620  47.730  38.840  1.00  0.00           C
ATOM   2120  O   GLY A 138      47.820  48.260  38.130  1.00  0.00           O
ATOM   2121  N   SER A 139      49.610  46.990  38.310  1.00  0.00           N
ATOM   2122  HN  SER A 139      50.260  46.460  38.840  1.00  0.00           H
ATOM   2123  CA  SER A 139      49.910  46.720  36.910  1.00  0.00           C
ATOM   2124  HA  SER A 139      50.920  46.390  36.750  1.00  0.00           H
ATOM   2125  CB  SER A 139      49.080  45.580  36.300  1.00  0.00           C
ATOM   2126  HB1 SER A 139      49.470  45.300  35.290  1.00  0.00           H
ATOM   2127  HB2 SER A 139      47.970  45.710  36.250  1.00  0.00           H
ATOM   2128  OG  SER A 139      49.350  44.400  37.120  1.00  0.00           O
ATOM   2129  HG1 SER A 139      50.250  44.210  36.860  1.00  0.00           H
ATOM   2130  C   SER A 139      49.820  47.880  35.960  1.00  0.00           C
ATOM   2131  O   SER A 139      49.030  47.930  35.020  1.00  0.00           O
ATOM   2132  N   PHE A 140      50.630  48.890  36.360  1.00  0.00           N
ATOM   2133  HN  PHE A 140      51.260  48.910  37.130  1.00  0.00           H
ATOM   2134  CA  PHE A 140      50.390  50.220  35.700  1.00  0.00           C
ATOM   2135  HA  PHE A 140      49.330  50.240  35.550  1.00  0.00           H
ATOM   2136  CB  PHE A 140      50.760  51.440  36.650  1.00  0.00           C
ATOM   2137  HB1 PHE A 140      50.470  52.410  36.190  1.00  0.00           H
ATOM   2138  HB2 PHE A 140      51.870  51.380  36.720  1.00  0.00           H
ATOM   2139  CG  PHE A 140      50.250  51.380  38.100  1.00  0.00           C
ATOM   2140  CD1 PHE A 140      51.160  51.260  39.170  1.00  0.00           C
ATOM   2141  HD1 PHE A 140      52.190  51.000  39.000  1.00  0.00           H
ATOM   2142  CE1 PHE A 140      50.700  51.300  40.520  1.00  0.00           C
ATOM   2143  HE1 PHE A 140      51.390  51.200  41.350  1.00  0.00           H
ATOM   2144  CZ  PHE A 140      49.370  51.520  40.770  1.00  0.00           C
ATOM   2145  HZ  PHE A 140      49.060  51.730  41.790  1.00  0.00           H
ATOM   2146  CD2 PHE A 140      48.890  51.650  38.430  1.00  0.00           C
ATOM   2147  HD2 PHE A 140      48.190  51.760  37.610  1.00  0.00           H
ATOM   2148  CE2 PHE A 140      48.460  51.700  39.780  1.00  0.00           C
ATOM   2149  HE2 PHE A 140      47.420  51.940  39.970  1.00  0.00           H
ATOM   2150  C   PHE A 140      50.950  50.390  34.290  1.00  0.00           C
ATOM   2151  O   PHE A 140      51.860  49.670  33.850  1.00  0.00           O
ATOM   2152  N   LEU A 141      50.290  51.370  33.630  1.00  0.00           N
ATOM   2153  HN  LEU A 141      49.630  51.950  34.100  1.00  0.00           H
ATOM   2154  CA  LEU A 141      50.770  51.910  32.420  1.00  0.00           C
ATOM   2155  HA  LEU A 141      51.350  51.160  31.900  1.00  0.00           H
ATOM   2156  CB  LEU A 141      49.710  52.410  31.390  1.00  0.00           C
ATOM   2157  HB1 LEU A 141      50.290  52.460  30.440  1.00  0.00           H
ATOM   2158  HB2 LEU A 141      49.460  53.460  31.660  1.00  0.00           H
ATOM   2159  CG  LEU A 141      48.450  51.540  31.180  1.00  0.00           C
ATOM   2160  HG  LEU A 141      48.050  51.580  32.210  1.00  0.00           H
ATOM   2161  CD1 LEU A 141      47.570  52.120  30.150  1.00  0.00           C
ATOM   2162 1HD1 LEU A 141      47.910  51.940  29.110  1.00  0.00           H
ATOM   2163 2HD1 LEU A 141      47.530  53.230  30.120  1.00  0.00           H
ATOM   2164 3HD1 LEU A 141      46.550  51.680  30.110  1.00  0.00           H
ATOM   2165  CD2 LEU A 141      48.810  50.090  30.860  1.00  0.00           C
ATOM   2166 1HD2 LEU A 141      49.690  50.020  30.180  1.00  0.00           H
ATOM   2167 2HD2 LEU A 141      47.920  49.520  30.510  1.00  0.00           H
ATOM   2168 3HD2 LEU A 141      49.000  49.540  31.800  1.00  0.00           H
ATOM   2169  C   LEU A 141      51.780  52.960  32.690  1.00  0.00           C
ATOM   2170  O   LEU A 141      51.860  53.440  33.800  1.00  0.00           O
ATOM   2171  N   CYS A 142      52.780  53.120  31.790  1.00  0.00           N
ATOM   2172  HN  CYS A 142      52.770  52.630  30.920  1.00  0.00           H
ATOM   2173  CA  CYS A 142      53.970  53.910  31.940  1.00  0.00           C
ATOM   2174  HA  CYS A 142      54.490  53.490  32.790  1.00  0.00           H
ATOM   2175  CB  CYS A 142      54.850  53.760  30.630  1.00  0.00           C
ATOM   2176  HB1 CYS A 142      54.180  54.040  29.790  1.00  0.00           H
ATOM   2177  HB2 CYS A 142      55.130  52.680  30.600  1.00  0.00           H
ATOM   2178  SG  CYS A 142      56.390  54.700  30.630  1.00  0.00           S
ATOM   2179  HG1 CYS A 142      57.090  53.780  31.260  1.00  0.00           H
ATOM   2180  C   CYS A 142      53.780  55.340  32.460  1.00  0.00           C
ATOM   2181  O   CYS A 142      52.840  56.090  32.050  1.00  0.00           O
ATOM   2182  N   GLY A 143      54.830  55.750  33.230  1.00  0.00           N
ATOM   2183  HN  GLY A 143      55.490  55.070  33.520  1.00  0.00           H
ATOM   2184  CA  GLY A 143      54.890  57.140  33.750  1.00  0.00           C
ATOM   2185  HA1 GLY A 143      54.210  57.720  33.140  1.00  0.00           H
ATOM   2186  HA2 GLY A 143      55.920  57.480  33.760  1.00  0.00           H
ATOM   2187  C   GLY A 143      54.160  57.310  35.110  1.00  0.00           C
ATOM   2188  O   GLY A 143      53.690  58.380  35.460  1.00  0.00           O
ATOM   2189  N   SER A 144      53.970  56.180  35.830  1.00  0.00           N
ATOM   2190  HN  SER A 144      54.060  55.290  35.390  1.00  0.00           H
ATOM   2191  CA  SER A 144      53.100  56.070  36.960  1.00  0.00           C
ATOM   2192  HA  SER A 144      52.310  56.800  36.940  1.00  0.00           H
ATOM   2193  CB  SER A 144      52.540  54.580  37.080  1.00  0.00           C
ATOM   2194  HB1 SER A 144      52.130  54.220  36.120  1.00  0.00           H
ATOM   2195  HB2 SER A 144      51.690  54.570  37.800  1.00  0.00           H
ATOM   2196  OG  SER A 144      53.490  53.670  37.520  1.00  0.00           O
ATOM   2197  HG1 SER A 144      53.970  53.300  36.770  1.00  0.00           H
ATOM   2198  C   SER A 144      53.820  56.330  38.260  1.00  0.00           C
ATOM   2199  O   SER A 144      53.200  56.350  39.290  1.00  0.00           O
ATOM   2200  N   CYM A 145      55.140  56.730  38.300  1.00  0.00           N
ATOM   2201  HN  CYM A 145      55.630  56.840  37.440  1.00  0.00           H
ATOM   2202  CA  CYM A 145      55.870  57.180  39.510  1.00  0.00           C
ATOM   2203  HA  CYM A 145      55.760  56.360  40.210  1.00  0.00           H
ATOM   2204  CB  CYM A 145      57.480  57.290  39.260  1.00  0.00           C
ATOM   2205  HB1 CYM A 145      57.870  57.860  40.130  1.00  0.00           H
ATOM   2206  HB2 CYM A 145      57.540  57.940  38.370  1.00  0.00           H
ATOM   2207  SG  CYM A 145      58.510  55.770  39.000  1.00  0.00           S
ATOM   2208  C   CYM A 145      55.260  58.520  39.910  1.00  0.00           C
ATOM   2209  O   CYM A 145      55.040  59.390  39.060  1.00  0.00           O
ATOM   2210  N   GLY A 146      55.030  58.690  41.200  1.00  0.00           N
ATOM   2211  HN  GLY A 146      55.230  57.980  41.880  1.00  0.00           H
ATOM   2212  CA  GLY A 146      54.370  59.870  41.760  1.00  0.00           C
ATOM   2213  HA1 GLY A 146      54.710  60.780  41.290  1.00  0.00           H
ATOM   2214  HA2 GLY A 146      54.720  59.770  42.780  1.00  0.00           H
ATOM   2215  C   GLY A 146      52.890  59.790  41.880  1.00  0.00           C
ATOM   2216  O   GLY A 146      52.190  60.680  42.270  1.00  0.00           O
ATOM   2217  N   SER A 147      52.420  58.590  41.410  1.00  0.00           N
ATOM   2218  HN  SER A 147      52.870  58.000  40.740  1.00  0.00           H
ATOM   2219  CA  SER A 147      51.070  58.090  41.760  1.00  0.00           C
ATOM   2220  HA  SER A 147      50.250  58.700  41.400  1.00  0.00           H
ATOM   2221  CB  SER A 147      50.750  56.810  41.050  1.00  0.00           C
ATOM   2222  HB1 SER A 147      49.870  56.260  41.460  1.00  0.00           H
ATOM   2223  HB2 SER A 147      51.590  56.100  40.890  1.00  0.00           H
ATOM   2224  OG  SER A 147      50.340  57.130  39.700  1.00  0.00           O
ATOM   2225  HG1 SER A 147      51.080  57.130  39.080  1.00  0.00           H
ATOM   2226  C   SER A 147      50.780  57.940  43.240  1.00  0.00           C
ATOM   2227  O   SER A 147      51.730  57.770  44.040  1.00  0.00           O
ATOM   2228  N   VAL A 148      49.580  57.960  43.750  1.00  0.00           N
ATOM   2229  HN  VAL A 148      48.740  57.880  43.210  1.00  0.00           H
ATOM   2230  CA  VAL A 148      49.390  58.130  45.210  1.00  0.00           C
ATOM   2231  HA  VAL A 148      50.300  58.020  45.770  1.00  0.00           H
ATOM   2232  CB  VAL A 148      49.020  59.560  45.490  1.00  0.00           C
ATOM   2233  HB  VAL A 148      49.730  60.240  44.980  1.00  0.00           H
ATOM   2234  CG1 VAL A 148      47.570  59.980  44.950  1.00  0.00           C
ATOM   2235 1HG1 VAL A 148      47.520  59.900  43.840  1.00  0.00           H
ATOM   2236 2HG1 VAL A 148      47.510  61.050  45.250  1.00  0.00           H
ATOM   2237 3HG1 VAL A 148      46.780  59.420  45.500  1.00  0.00           H
ATOM   2238  CG2 VAL A 148      49.110  59.890  47.040  1.00  0.00           C
ATOM   2239 1HG2 VAL A 148      48.930  60.980  47.130  1.00  0.00           H
ATOM   2240 2HG2 VAL A 148      50.130  59.670  47.430  1.00  0.00           H
ATOM   2241 3HG2 VAL A 148      48.340  59.320  47.600  1.00  0.00           H
ATOM   2242  C   VAL A 148      48.510  57.160  45.890  1.00  0.00           C
ATOM   2243  O   VAL A 148      47.570  56.730  45.210  1.00  0.00           O
ATOM   2244  N   GLY A 149      48.620  56.900  47.210  1.00  0.00           N
ATOM   2245  HN  GLY A 149      49.370  57.210  47.790  1.00  0.00           H
ATOM   2246  CA  GLY A 149      47.610  56.170  47.930  1.00  0.00           C
ATOM   2247  HA1 GLY A 149      47.800  55.100  47.900  1.00  0.00           H
ATOM   2248  HA2 GLY A 149      46.630  56.370  47.530  1.00  0.00           H
ATOM   2249  C   GLY A 149      47.350  56.700  49.350  1.00  0.00           C
ATOM   2250  O   GLY A 149      48.190  57.420  49.940  1.00  0.00           O
ATOM   2251  N   TYR A 150      46.120  56.550  49.850  1.00  0.00           N
ATOM   2252  HN  TYR A 150      45.480  56.000  49.310  1.00  0.00           H
ATOM   2253  CA  TYR A 150      45.660  57.390  50.930  1.00  0.00           C
ATOM   2254  HA  TYR A 150      46.490  57.500  51.620  1.00  0.00           H
ATOM   2255  CB  TYR A 150      45.170  58.830  50.470  1.00  0.00           C
ATOM   2256  HB1 TYR A 150      46.060  59.360  50.060  1.00  0.00           H
ATOM   2257  HB2 TYR A 150      44.620  59.350  51.280  1.00  0.00           H
ATOM   2258  CG  TYR A 150      44.150  58.720  49.370  1.00  0.00           C
ATOM   2259  CD1 TYR A 150      44.510  58.560  47.980  1.00  0.00           C
ATOM   2260  HD1 TYR A 150      45.530  58.290  47.750  1.00  0.00           H
ATOM   2261  CE1 TYR A 150      43.510  58.540  46.950  1.00  0.00           C
ATOM   2262  HE1 TYR A 150      43.730  58.450  45.900  1.00  0.00           H
ATOM   2263  CZ  TYR A 150      42.210  58.930  47.320  1.00  0.00           C
ATOM   2264  OH  TYR A 150      41.140  58.870  46.350  1.00  0.00           O
ATOM   2265  HH  TYR A 150      40.270  59.030  46.720  1.00  0.00           H
ATOM   2266  CD2 TYR A 150      42.710  58.880  49.670  1.00  0.00           C
ATOM   2267  HD2 TYR A 150      42.300  59.130  50.640  1.00  0.00           H
ATOM   2268  CE2 TYR A 150      41.790  59.070  48.660  1.00  0.00           C
ATOM   2269  HE2 TYR A 150      40.760  59.310  48.870  1.00  0.00           H
ATOM   2270  C   TYR A 150      44.560  56.680  51.700  1.00  0.00           C
ATOM   2271  O   TYR A 150      43.960  55.730  51.250  1.00  0.00           O
ATOM   2272  N   VAL A 151      44.240  57.150  52.910  1.00  0.00           N
ATOM   2273  HN  VAL A 151      44.780  57.900  53.300  1.00  0.00           H
ATOM   2274  CA  VAL A 151      43.190  56.730  53.790  1.00  0.00           C
ATOM   2275  HA  VAL A 151      42.480  56.090  53.280  1.00  0.00           H
ATOM   2276  CB  VAL A 151      43.660  56.030  55.020  1.00  0.00           C
ATOM   2277  HB  VAL A 151      44.390  56.640  55.600  1.00  0.00           H
ATOM   2278  CG1 VAL A 151      42.440  55.810  55.980  1.00  0.00           C
ATOM   2279 1HG1 VAL A 151      42.750  55.620  57.020  1.00  0.00           H
ATOM   2280 2HG1 VAL A 151      41.920  54.920  55.560  1.00  0.00           H
ATOM   2281 3HG1 VAL A 151      41.860  56.760  56.020  1.00  0.00           H
ATOM   2282  CG2 VAL A 151      44.320  54.640  54.730  1.00  0.00           C
ATOM   2283 1HG2 VAL A 151      43.740  53.970  54.060  1.00  0.00           H
ATOM   2284 2HG2 VAL A 151      44.570  54.220  55.730  1.00  0.00           H
ATOM   2285 3HG2 VAL A 151      45.260  54.780  54.150  1.00  0.00           H
ATOM   2286  C   VAL A 151      42.440  57.970  54.090  1.00  0.00           C
ATOM   2287  O   VAL A 151      42.940  58.950  54.650  1.00  0.00           O
ATOM   2288  N   LEU A 152      41.170  58.040  53.750  1.00  0.00           N
ATOM   2289  HN  LEU A 152      40.780  57.260  53.270  1.00  0.00           H
ATOM   2290  CA  LEU A 152      40.320  59.110  54.190  1.00  0.00           C
ATOM   2291  HA  LEU A 152      40.950  59.970  54.340  1.00  0.00           H
ATOM   2292  CB  LEU A 152      39.270  59.510  53.160  1.00  0.00           C
ATOM   2293  HB1 LEU A 152      38.620  58.610  53.120  1.00  0.00           H
ATOM   2294  HB2 LEU A 152      39.730  59.590  52.160  1.00  0.00           H
ATOM   2295  CG  LEU A 152      38.380  60.810  53.480  1.00  0.00           C
ATOM   2296  HG  LEU A 152      37.760  60.580  54.380  1.00  0.00           H
ATOM   2297  CD1 LEU A 152      39.160  62.050  53.740  1.00  0.00           C
ATOM   2298 1HD1 LEU A 152      38.590  62.890  54.180  1.00  0.00           H
ATOM   2299 2HD1 LEU A 152      39.700  62.430  52.850  1.00  0.00           H
ATOM   2300 3HD1 LEU A 152      39.930  61.910  54.540  1.00  0.00           H
ATOM   2301  CD2 LEU A 152      37.360  61.010  52.390  1.00  0.00           C
ATOM   2302 1HD2 LEU A 152      37.920  60.970  51.430  1.00  0.00           H
ATOM   2303 2HD2 LEU A 152      36.770  61.940  52.500  1.00  0.00           H
ATOM   2304 3HD2 LEU A 152      36.670  60.140  52.330  1.00  0.00           H
ATOM   2305  C   LEU A 152      39.670  58.730  55.540  1.00  0.00           C
ATOM   2306  O   LEU A 152      39.270  57.580  55.800  1.00  0.00           O
ATOM   2307  N   THR A 153      39.650  59.640  56.510  1.00  0.00           N
ATOM   2308  HN  THR A 153      40.130  60.510  56.490  1.00  0.00           H
ATOM   2309  CA  THR A 153      38.840  59.370  57.630  1.00  0.00           C
ATOM   2310  HA  THR A 153      38.010  58.730  57.390  1.00  0.00           H
ATOM   2311  CB  THR A 153      39.590  58.730  58.830  1.00  0.00           C
ATOM   2312  HB  THR A 153      39.870  57.710  58.500  1.00  0.00           H
ATOM   2313  OG1 THR A 153      38.780  58.390  59.970  1.00  0.00           O
ATOM   2314  HG1 THR A 153      38.360  57.550  59.760  1.00  0.00           H
ATOM   2315  CG2 THR A 153      40.940  59.430  59.210  1.00  0.00           C
ATOM   2316 1HG2 THR A 153      41.430  58.880  60.050  1.00  0.00           H
ATOM   2317 2HG2 THR A 153      40.730  60.420  59.660  1.00  0.00           H
ATOM   2318 3HG2 THR A 153      41.670  59.460  58.380  1.00  0.00           H
ATOM   2319  C   THR A 153      38.150  60.640  58.080  1.00  0.00           C
ATOM   2320  O   THR A 153      38.800  61.720  58.110  1.00  0.00           O
ATOM   2321  N   GLY A 154      36.880  60.580  58.420  1.00  0.00           N
ATOM   2322  HN  GLY A 154      36.470  59.690  58.600  1.00  0.00           H
ATOM   2323  CA  GLY A 154      36.080  61.730  58.700  1.00  0.00           C
ATOM   2324  HA1 GLY A 154      36.530  62.330  59.480  1.00  0.00           H
ATOM   2325  HA2 GLY A 154      35.080  61.390  58.940  1.00  0.00           H
ATOM   2326  C   GLY A 154      35.910  62.680  57.470  1.00  0.00           C
ATOM   2327  O   GLY A 154      35.490  62.200  56.340  1.00  0.00           O
ATOM   2328  N   ASP A 155      36.370  63.920  57.520  1.00  0.00           N
ATOM   2329  HN  ASP A 155      36.620  64.360  58.380  1.00  0.00           H
ATOM   2330  CA  ASP A 155      36.530  64.800  56.370  1.00  0.00           C
ATOM   2331  HA  ASP A 155      36.150  64.280  55.510  1.00  0.00           H
ATOM   2332  CB  ASP A 155      35.450  65.960  56.580  1.00  0.00           C
ATOM   2333  HB1 ASP A 155      34.610  65.470  57.100  1.00  0.00           H
ATOM   2334  HB2 ASP A 155      35.080  66.340  55.600  1.00  0.00           H
ATOM   2335  CG  ASP A 155      35.760  67.150  57.440  1.00  0.00           C
ATOM   2336  OD1 ASP A 155      36.600  67.080  58.370  1.00  0.00           O
ATOM   2337  OD2 ASP A 155      35.040  68.140  57.280  1.00  0.00           O
ATOM   2338  C   ASP A 155      38.060  65.170  56.170  1.00  0.00           C
ATOM   2339  O   ASP A 155      38.440  66.050  55.350  1.00  0.00           O
ATOM   2340  N   SER A 156      39.000  64.500  56.830  1.00  0.00           N
ATOM   2341  HN  SER A 156      38.730  63.770  57.450  1.00  0.00           H
ATOM   2342  CA  SER A 156      40.410  64.730  56.640  1.00  0.00           C
ATOM   2343  HA  SER A 156      40.580  65.480  55.880  1.00  0.00           H
ATOM   2344  CB  SER A 156      41.010  65.330  57.910  1.00  0.00           C
ATOM   2345  HB1 SER A 156      40.830  64.570  58.700  1.00  0.00           H
ATOM   2346  HB2 SER A 156      40.440  66.190  58.330  1.00  0.00           H
ATOM   2347  OG  SER A 156      42.410  65.570  57.830  1.00  0.00           O
ATOM   2348  HG1 SER A 156      42.670  66.030  58.640  1.00  0.00           H
ATOM   2349  C   SER A 156      41.290  63.570  56.130  1.00  0.00           C
ATOM   2350  O   SER A 156      41.350  62.470  56.720  1.00  0.00           O
ATOM   2351  N   VAL A 157      41.960  63.720  54.990  1.00  0.00           N
ATOM   2352  HN  VAL A 157      41.950  64.600  54.510  1.00  0.00           H
ATOM   2353  CA  VAL A 157      42.730  62.680  54.330  1.00  0.00           C
ATOM   2354  HA  VAL A 157      42.120  61.790  54.450  1.00  0.00           H
ATOM   2355  CB  VAL A 157      42.690  62.890  52.830  1.00  0.00           C
ATOM   2356  HB  VAL A 157      41.690  63.240  52.490  1.00  0.00           H
ATOM   2357  CG1 VAL A 157      43.580  64.070  52.450  1.00  0.00           C
ATOM   2358 1HG1 VAL A 157      43.270  65.000  52.980  1.00  0.00           H
ATOM   2359 2HG1 VAL A 157      43.550  64.200  51.350  1.00  0.00           H
ATOM   2360 3HG1 VAL A 157      44.660  63.980  52.690  1.00  0.00           H
ATOM   2361  CG2 VAL A 157      42.980  61.560  52.090  1.00  0.00           C
ATOM   2362 1HG2 VAL A 157      42.880  61.790  51.010  1.00  0.00           H
ATOM   2363 2HG2 VAL A 157      42.360  60.670  52.340  1.00  0.00           H
ATOM   2364 3HG2 VAL A 157      44.050  61.270  52.190  1.00  0.00           H
ATOM   2365  C   VAL A 157      44.090  62.420  54.980  1.00  0.00           C
ATOM   2366  O   VAL A 157      44.830  63.270  55.520  1.00  0.00           O
ATOM   2367  N   LYS A 158      44.480  61.110  55.040  1.00  0.00           N
ATOM   2368  HN  LYS A 158      43.830  60.460  54.670  1.00  0.00           H
ATOM   2369  CA  LYS A 158      45.760  60.560  55.350  1.00  0.00           C
ATOM   2370  HA  LYS A 158      46.500  61.260  55.710  1.00  0.00           H
ATOM   2371  CB  LYS A 158      45.810  59.450  56.450  1.00  0.00           C
ATOM   2372  HB1 LYS A 158      46.850  59.300  56.810  1.00  0.00           H
ATOM   2373  HB2 LYS A 158      45.290  58.540  56.080  1.00  0.00           H
ATOM   2374  CG  LYS A 158      45.070  59.880  57.770  1.00  0.00           C
ATOM   2375  HG1 LYS A 158      44.050  60.190  57.460  1.00  0.00           H
ATOM   2376  HG2 LYS A 158      45.620  60.780  58.120  1.00  0.00           H
ATOM   2377  CD  LYS A 158      45.100  58.740  58.800  1.00  0.00           C
ATOM   2378  HD1 LYS A 158      46.130  58.320  58.710  1.00  0.00           H
ATOM   2379  HD2 LYS A 158      44.400  58.050  58.280  1.00  0.00           H
ATOM   2380  CE  LYS A 158      44.840  59.080  60.250  1.00  0.00           C
ATOM   2381  HE1 LYS A 158      43.740  58.940  60.360  1.00  0.00           H
ATOM   2382  HE2 LYS A 158      45.160  60.090  60.600  1.00  0.00           H
ATOM   2383  NZ  LYS A 158      45.340  57.980  61.230  1.00  0.00           N
ATOM   2384  HZ1 LYS A 158      45.370  58.190  62.250  1.00  0.00           H
ATOM   2385  HZ2 LYS A 158      46.310  57.710  60.960  1.00  0.00           H
ATOM   2386  HZ3 LYS A 158      44.730  57.170  60.990  1.00  0.00           H
ATOM   2387  C   LYS A 158      46.380  60.150  54.050  1.00  0.00           C
ATOM   2388  O   LYS A 158      45.920  59.220  53.400  1.00  0.00           O
ATOM   2389  N   PHE A 159      47.300  60.960  53.530  1.00  0.00           N
ATOM   2390  HN  PHE A 159      47.490  61.830  53.980  1.00  0.00           H
ATOM   2391  CA  PHE A 159      48.190  60.530  52.420  1.00  0.00           C
ATOM   2392  HA  PHE A 159      47.600  59.990  51.700  1.00  0.00           H
ATOM   2393  CB  PHE A 159      48.930  61.680  51.780  1.00  0.00           C
ATOM   2394  HB1 PHE A 159      49.750  61.360  51.110  1.00  0.00           H
ATOM   2395  HB2 PHE A 159      49.350  62.360  52.550  1.00  0.00           H
ATOM   2396  CG  PHE A 159      48.080  62.480  50.880  1.00  0.00           C
ATOM   2397  CD1 PHE A 159      47.620  62.040  49.630  1.00  0.00           C
ATOM   2398  HD1 PHE A 159      47.910  61.070  49.240  1.00  0.00           H
ATOM   2399  CE1 PHE A 159      46.620  62.710  48.920  1.00  0.00           C
ATOM   2400  HE1 PHE A 159      46.140  62.130  48.150  1.00  0.00           H
ATOM   2401  CZ  PHE A 159      46.180  63.980  49.380  1.00  0.00           C
ATOM   2402  HZ  PHE A 159      45.450  64.500  48.790  1.00  0.00           H
ATOM   2403  CD2 PHE A 159      47.560  63.710  51.410  1.00  0.00           C
ATOM   2404  HD2 PHE A 159      47.920  64.190  52.300  1.00  0.00           H
ATOM   2405  CE2 PHE A 159      46.610  64.420  50.600  1.00  0.00           C
ATOM   2406  HE2 PHE A 159      46.250  65.390  50.900  1.00  0.00           H
ATOM   2407  C   PHE A 159      49.270  59.540  52.870  1.00  0.00           C
ATOM   2408  O   PHE A 159      50.230  59.920  53.600  1.00  0.00           O
ATOM   2409  N   VAL A 160      49.120  58.320  52.540  1.00  0.00           N
ATOM   2410  HN  VAL A 160      48.310  58.060  52.030  1.00  0.00           H
ATOM   2411  CA  VAL A 160      49.880  57.190  53.130  1.00  0.00           C
ATOM   2412  HA  VAL A 160      50.290  57.630  54.020  1.00  0.00           H
ATOM   2413  CB  VAL A 160      49.110  56.000  53.700  1.00  0.00           C
ATOM   2414  HB  VAL A 160      49.840  55.370  54.260  1.00  0.00           H
ATOM   2415  CG1 VAL A 160      48.120  56.610  54.710  1.00  0.00           C
ATOM   2416 1HG1 VAL A 160      47.310  57.140  54.170  1.00  0.00           H
ATOM   2417 2HG1 VAL A 160      48.640  57.430  55.250  1.00  0.00           H
ATOM   2418 3HG1 VAL A 160      47.670  55.870  55.400  1.00  0.00           H
ATOM   2419  CG2 VAL A 160      48.340  55.240  52.650  1.00  0.00           C
ATOM   2420 1HG2 VAL A 160      49.000  54.710  51.930  1.00  0.00           H
ATOM   2421 2HG2 VAL A 160      47.570  55.840  52.120  1.00  0.00           H
ATOM   2422 3HG2 VAL A 160      47.850  54.410  53.200  1.00  0.00           H
ATOM   2423  C   VAL A 160      51.010  56.840  52.230  1.00  0.00           C
ATOM   2424  O   VAL A 160      52.020  56.290  52.670  1.00  0.00           O
ATOM   2425  N   TYR A 161      50.900  56.970  50.850  1.00  0.00           N
ATOM   2426  HN  TYR A 161      50.270  57.550  50.330  1.00  0.00           H
ATOM   2427  CA  TYR A 161      51.740  56.120  50.020  1.00  0.00           C
ATOM   2428  HA  TYR A 161      52.720  55.890  50.400  1.00  0.00           H
ATOM   2429  CB  TYR A 161      51.150  54.730  49.790  1.00  0.00           C
ATOM   2430  HB1 TYR A 161      50.040  54.700  49.670  1.00  0.00           H
ATOM   2431  HB2 TYR A 161      51.380  54.190  50.730  1.00  0.00           H
ATOM   2432  CG  TYR A 161      51.680  53.840  48.680  1.00  0.00           C
ATOM   2433  CD1 TYR A 161      52.620  52.860  48.840  1.00  0.00           C
ATOM   2434  HD1 TYR A 161      52.970  52.750  49.860  1.00  0.00           H
ATOM   2435  CE1 TYR A 161      53.160  52.100  47.710  1.00  0.00           C
ATOM   2436  HE1 TYR A 161      53.830  51.310  48.020  1.00  0.00           H
ATOM   2437  CZ  TYR A 161      52.600  52.260  46.460  1.00  0.00           C
ATOM   2438  OH  TYR A 161      52.980  51.480  45.400  1.00  0.00           O
ATOM   2439  HH  TYR A 161      53.890  51.200  45.500  1.00  0.00           H
ATOM   2440  CD2 TYR A 161      51.100  53.880  47.420  1.00  0.00           C
ATOM   2441  HD2 TYR A 161      50.280  54.560  47.250  1.00  0.00           H
ATOM   2442  CE2 TYR A 161      51.540  53.160  46.320  1.00  0.00           C
ATOM   2443  HE2 TYR A 161      51.010  53.270  45.380  1.00  0.00           H
ATOM   2444  C   TYR A 161      52.090  56.830  48.720  1.00  0.00           C
ATOM   2445  O   TYR A 161      51.240  57.380  48.160  1.00  0.00           O
ATOM   2446  N   MET A 162      53.370  56.780  48.260  1.00  0.00           N
ATOM   2447  HN  MET A 162      54.200  56.400  48.660  1.00  0.00           H
ATOM   2448  CA  MET A 162      53.650  57.290  46.950  1.00  0.00           C
ATOM   2449  HA  MET A 162      52.750  57.480  46.390  1.00  0.00           H
ATOM   2450  CB  MET A 162      54.560  58.550  47.060  1.00  0.00           C
ATOM   2451  HB1 MET A 162      55.640  58.310  47.180  1.00  0.00           H
ATOM   2452  HB2 MET A 162      54.320  59.010  48.040  1.00  0.00           H
ATOM   2453  CG  MET A 162      54.400  59.540  45.810  1.00  0.00           C
ATOM   2454  HG1 MET A 162      53.330  59.780  45.660  1.00  0.00           H
ATOM   2455  HG2 MET A 162      54.700  58.960  44.920  1.00  0.00           H
ATOM   2456  SD  MET A 162      55.330  61.050  45.980  1.00  0.00           S
ATOM   2457  CE  MET A 162      54.230  62.270  45.130  1.00  0.00           C
ATOM   2458  HE1 MET A 162      54.050  62.200  44.030  1.00  0.00           H
ATOM   2459  HE2 MET A 162      54.420  63.320  45.430  1.00  0.00           H
ATOM   2460  HE3 MET A 162      53.210  62.050  45.520  1.00  0.00           H
ATOM   2461  C   MET A 162      54.410  56.270  46.170  1.00  0.00           C
ATOM   2462  O   MET A 162      55.510  55.740  46.560  1.00  0.00           O
ATOM   2463  N   HSD A 163      53.900  55.880  44.990  1.00  0.00           N
ATOM   2464  HN  HSD A 163      53.100  56.350  44.610  1.00  0.00           H
ATOM   2465  CA  HSD A 163      54.530  54.900  44.190  1.00  0.00           C
ATOM   2466  HA  HSD A 163      54.760  54.010  44.760  1.00  0.00           H
ATOM   2467  CB  HSD A 163      53.570  54.310  43.110  1.00  0.00           C
ATOM   2468  HB1 HSD A 163      52.990  55.120  42.630  1.00  0.00           H
ATOM   2469  HB2 HSD A 163      52.940  53.620  43.720  1.00  0.00           H
ATOM   2470  ND1 HSD A 163      54.510  53.920  40.730  1.00  0.00           N
ATOM   2471  HD1 HSD A 163      54.500  54.840  40.340  1.00  0.00           H
ATOM   2472  CG  HSD A 163      54.300  53.470  42.040  1.00  0.00           C
ATOM   2473  CE1 HSD A 163      54.830  52.820  40.090  1.00  0.00           C
ATOM   2474  HE1 HSD A 163      55.020  52.810  39.020  1.00  0.00           H
ATOM   2475  NE2 HSD A 163      54.930  51.770  40.820  1.00  0.00           N
ATOM   2476  CD2 HSD A 163      54.550  52.150  42.060  1.00  0.00           C
ATOM   2477  HD2 HSD A 163      54.610  51.400  42.830  1.00  0.00           H
ATOM   2478  C   HSD A 163      55.710  55.440  43.510  1.00  0.00           C
ATOM   2479  O   HSD A 163      55.690  56.600  43.070  1.00  0.00           O
ATOM   2480  N   GLN A 164      56.780  54.640  43.430  1.00  0.00           N
ATOM   2481  HN  GLN A 164      56.800  53.770  43.930  1.00  0.00           H
ATOM   2482  CA  GLN A 164      57.950  55.100  42.750  1.00  0.00           C
ATOM   2483  HA  GLN A 164      57.760  55.560  41.780  1.00  0.00           H
ATOM   2484  CB  GLN A 164      58.800  56.210  43.550  1.00  0.00           C
ATOM   2485  HB1 GLN A 164      58.190  57.130  43.400  1.00  0.00           H
ATOM   2486  HB2 GLN A 164      59.750  56.390  43.010  1.00  0.00           H
ATOM   2487  CG  GLN A 164      59.050  56.140  45.050  1.00  0.00           C
ATOM   2488  HG1 GLN A 164      59.360  55.170  45.490  1.00  0.00           H
ATOM   2489  HG2 GLN A 164      58.190  56.440  45.690  1.00  0.00           H
ATOM   2490  CD  GLN A 164      60.300  56.990  45.430  1.00  0.00           C
ATOM   2491  OE1 GLN A 164      61.340  56.840  44.730  1.00  0.00           O
ATOM   2492  NE2 GLN A 164      60.180  57.850  46.450  1.00  0.00           N
ATOM   2493 1HE2 GLN A 164      60.980  58.410  46.670  1.00  0.00           H
ATOM   2494 2HE2 GLN A 164      59.310  57.750  46.940  1.00  0.00           H
ATOM   2495  C   GLN A 164      58.930  53.920  42.470  1.00  0.00           C
ATOM   2496  O   GLN A 164      60.040  54.180  42.100  1.00  0.00           O
ATOM   2497  N   LEU A 165      58.580  52.670  42.510  1.00  0.00           N
ATOM   2498  HN  LEU A 165      57.700  52.340  42.860  1.00  0.00           H
ATOM   2499  CA  LEU A 165      59.410  51.460  42.280  1.00  0.00           C
ATOM   2500  HA  LEU A 165      60.020  51.630  41.410  1.00  0.00           H
ATOM   2501  CB  LEU A 165      60.250  51.130  43.540  1.00  0.00           C
ATOM   2502  HB1 LEU A 165      59.490  51.020  44.340  1.00  0.00           H
ATOM   2503  HB2 LEU A 165      60.900  51.980  43.850  1.00  0.00           H
ATOM   2504  CG  LEU A 165      61.180  49.920  43.390  1.00  0.00           C
ATOM   2505  HG  LEU A 165      60.510  49.060  43.220  1.00  0.00           H
ATOM   2506  CD1 LEU A 165      62.160  49.970  42.290  1.00  0.00           C
ATOM   2507 1HD1 LEU A 165      62.780  49.060  42.250  1.00  0.00           H
ATOM   2508 2HD1 LEU A 165      62.920  50.780  42.310  1.00  0.00           H
ATOM   2509 3HD1 LEU A 165      61.690  49.970  41.280  1.00  0.00           H
ATOM   2510  CD2 LEU A 165      61.930  49.710  44.690  1.00  0.00           C
ATOM   2511 1HD2 LEU A 165      62.510  48.780  44.550  1.00  0.00           H
ATOM   2512 2HD2 LEU A 165      61.230  49.590  45.540  1.00  0.00           H
ATOM   2513 3HD2 LEU A 165      62.640  50.540  44.900  1.00  0.00           H
ATOM   2514  C   LEU A 165      58.420  50.380  41.980  1.00  0.00           C
ATOM   2515  O   LEU A 165      57.520  50.130  42.710  1.00  0.00           O
ATOM   2516  N   GLU A 166      58.830  49.620  40.950  1.00  0.00           N
ATOM   2517  HN  GLU A 166      59.620  49.860  40.390  1.00  0.00           H
ATOM   2518  CA  GLU A 166      58.140  48.400  40.600  1.00  0.00           C
ATOM   2519  HA  GLU A 166      57.370  48.230  41.340  1.00  0.00           H
ATOM   2520  CB  GLU A 166      57.490  48.450  39.170  1.00  0.00           C
ATOM   2521  HB1 GLU A 166      58.180  48.990  38.500  1.00  0.00           H
ATOM   2522  HB2 GLU A 166      56.620  49.140  39.210  1.00  0.00           H
ATOM   2523  CG  GLU A 166      57.060  47.050  38.660  1.00  0.00           C
ATOM   2524  HG1 GLU A 166      56.460  46.590  39.480  1.00  0.00           H
ATOM   2525  HG2 GLU A 166      57.970  46.420  38.560  1.00  0.00           H
ATOM   2526  CD  GLU A 166      56.270  47.030  37.370  1.00  0.00           C
ATOM   2527  OE1 GLU A 166      55.790  48.130  36.940  1.00  0.00           O
ATOM   2528  OE2 GLU A 166      56.160  45.960  36.710  1.00  0.00           O
ATOM   2529  C   GLU A 166      58.990  47.180  40.700  1.00  0.00           C
ATOM   2530  O   GLU A 166      60.100  47.050  40.140  1.00  0.00           O
ATOM   2531  N   LEU A 167      58.520  46.190  41.510  1.00  0.00           N
ATOM   2532  HN  LEU A 167      57.710  46.280  42.080  1.00  0.00           H
ATOM   2533  CA  LEU A 167      59.310  44.970  41.600  1.00  0.00           C
ATOM   2534  HA  LEU A 167      60.340  45.180  41.350  1.00  0.00           H
ATOM   2535  CB  LEU A 167      59.320  44.470  42.960  1.00  0.00           C
ATOM   2536  HB1 LEU A 167      59.860  43.540  43.240  1.00  0.00           H
ATOM   2537  HB2 LEU A 167      58.270  44.210  43.210  1.00  0.00           H
ATOM   2538  CG  LEU A 167      59.870  45.480  44.070  1.00  0.00           C
ATOM   2539  HG  LEU A 167      59.240  46.390  44.160  1.00  0.00           H
ATOM   2540  CD1 LEU A 167      59.780  44.730  45.410  1.00  0.00           C
ATOM   2541 1HD1 LEU A 167      58.740  44.410  45.630  1.00  0.00           H
ATOM   2542 2HD1 LEU A 167      60.320  45.200  46.260  1.00  0.00           H
ATOM   2543 3HD1 LEU A 167      60.370  43.800  45.260  1.00  0.00           H
ATOM   2544  CD2 LEU A 167      61.310  45.860  43.780  1.00  0.00           C
ATOM   2545 1HD2 LEU A 167      61.960  46.190  44.620  1.00  0.00           H
ATOM   2546 2HD2 LEU A 167      61.310  46.690  43.040  1.00  0.00           H
ATOM   2547 3HD2 LEU A 167      61.730  44.950  43.320  1.00  0.00           H
ATOM   2548  C   LEU A 167      58.860  43.830  40.720  1.00  0.00           C
ATOM   2549  O   LEU A 167      57.830  43.810  40.060  1.00  0.00           O
ATOM   2550  N   SER A 168      59.630  42.730  40.510  1.00  0.00           N
ATOM   2551  HN  SER A 168      60.500  42.760  40.980  1.00  0.00           H
ATOM   2552  CA  SER A 168      59.340  41.540  39.680  1.00  0.00           C
ATOM   2553  HA  SER A 168      59.560  42.020  38.740  1.00  0.00           H
ATOM   2554  CB  SER A 168      60.320  40.460  40.040  1.00  0.00           C
ATOM   2555  HB1 SER A 168      60.110  39.960  41.010  1.00  0.00           H
ATOM   2556  HB2 SER A 168      61.320  40.930  40.210  1.00  0.00           H
ATOM   2557  OG  SER A 168      60.620  39.530  39.030  1.00  0.00           O
ATOM   2558  HG1 SER A 168      61.130  40.050  38.390  1.00  0.00           H
ATOM   2559  C   SER A 168      57.870  40.950  39.610  1.00  0.00           C
ATOM   2560  O   SER A 168      57.140  40.810  40.630  1.00  0.00           O
ATOM   2561  N   THR A 169      57.350  40.610  38.420  1.00  0.00           N
ATOM   2562  HN  THR A 169      58.020  40.790  37.700  1.00  0.00           H
ATOM   2563  CA  THR A 169      55.960  40.090  38.200  1.00  0.00           C
ATOM   2564  HA  THR A 169      55.820  39.940  37.140  1.00  0.00           H
ATOM   2565  CB  THR A 169      55.590  38.680  38.800  1.00  0.00           C
ATOM   2566  HB  THR A 169      54.600  38.280  38.500  1.00  0.00           H
ATOM   2567  OG1 THR A 169      55.660  38.590  40.190  1.00  0.00           O
ATOM   2568  HG1 THR A 169      56.310  39.250  40.440  1.00  0.00           H
ATOM   2569  CG2 THR A 169      56.590  37.720  38.140  1.00  0.00           C
ATOM   2570 1HG2 THR A 169      57.600  37.920  38.570  1.00  0.00           H
ATOM   2571 2HG2 THR A 169      56.720  37.730  37.040  1.00  0.00           H
ATOM   2572 3HG2 THR A 169      56.250  36.700  38.390  1.00  0.00           H
ATOM   2573  C   THR A 169      54.860  41.090  38.610  1.00  0.00           C
ATOM   2574  O   THR A 169      53.720  40.660  38.820  1.00  0.00           O
ATOM   2575  N   GLY A 170      55.110  42.400  38.530  1.00  0.00           N
ATOM   2576  HN  GLY A 170      55.960  42.810  38.220  1.00  0.00           H
ATOM   2577  CA  GLY A 170      53.940  43.330  38.650  1.00  0.00           C
ATOM   2578  HA1 GLY A 170      53.020  42.890  38.300  1.00  0.00           H
ATOM   2579  HA2 GLY A 170      54.100  44.100  37.910  1.00  0.00           H
ATOM   2580  C   GLY A 170      53.620  43.800  40.050  1.00  0.00           C
ATOM   2581  O   GLY A 170      52.460  44.030  40.360  1.00  0.00           O
ATOM   2582  N   CYS A 171      54.700  43.960  40.940  1.00  0.00           N
ATOM   2583  HN  CYS A 171      55.600  43.910  40.520  1.00  0.00           H
ATOM   2584  CA  CYS A 171      54.500  44.110  42.370  1.00  0.00           C
ATOM   2585  HA  CYS A 171      53.450  44.050  42.600  1.00  0.00           H
ATOM   2586  CB  CYS A 171      55.350  43.030  43.170  1.00  0.00           C
ATOM   2587  HB1 CYS A 171      55.070  43.220  44.230  1.00  0.00           H
ATOM   2588  HB2 CYS A 171      56.450  43.190  43.130  1.00  0.00           H
ATOM   2589  SG  CYS A 171      54.970  41.280  42.900  1.00  0.00           S
ATOM   2590  HG1 CYS A 171      55.510  41.140  41.700  1.00  0.00           H
ATOM   2591  C   CYS A 171      54.840  45.550  42.880  1.00  0.00           C
ATOM   2592  O   CYS A 171      55.990  45.830  43.230  1.00  0.00           O
ATOM   2593  N   HSD A 172      53.820  46.480  42.940  1.00  0.00           N
ATOM   2594  HN  HSD A 172      52.890  46.160  42.770  1.00  0.00           H
ATOM   2595  CA  HSD A 172      53.930  47.880  43.240  1.00  0.00           C
ATOM   2596  HA  HSD A 172      54.770  48.200  42.650  1.00  0.00           H
ATOM   2597  CB  HSD A 172      52.810  48.640  42.540  1.00  0.00           C
ATOM   2598  HB1 HSD A 172      52.750  49.720  42.800  1.00  0.00           H
ATOM   2599  HB2 HSD A 172      51.860  48.270  42.960  1.00  0.00           H
ATOM   2600  ND1 HSD A 172      53.710  49.270  40.180  1.00  0.00           N
ATOM   2601  HD1 HSD A 172      53.940  50.220  40.360  1.00  0.00           H
ATOM   2602  CG  HSD A 172      53.000  48.500  41.050  1.00  0.00           C
ATOM   2603  CE1 HSD A 172      53.650  48.610  38.930  1.00  0.00           C
ATOM   2604  HE1 HSD A 172      54.260  48.910  38.080  1.00  0.00           H
ATOM   2605  NE2 HSD A 172      52.750  47.650  38.950  1.00  0.00           N
ATOM   2606  CD2 HSD A 172      52.450  47.530  40.300  1.00  0.00           C
ATOM   2607  HD2 HSD A 172      51.800  46.720  40.640  1.00  0.00           H
ATOM   2608  C   HSD A 172      54.360  48.200  44.680  1.00  0.00           C
ATOM   2609  O   HSD A 172      53.730  47.940  45.700  1.00  0.00           O
ATOM   2610  N   THR A 173      55.500  48.900  44.750  1.00  0.00           N
ATOM   2611  HN  THR A 173      56.010  49.140  43.930  1.00  0.00           H
ATOM   2612  CA  THR A 173      55.960  49.270  46.090  1.00  0.00           C
ATOM   2613  HA  THR A 173      55.190  49.180  46.840  1.00  0.00           H
ATOM   2614  CB  THR A 173      57.260  48.500  46.570  1.00  0.00           C
ATOM   2615  HB  THR A 173      57.030  47.440  46.340  1.00  0.00           H
ATOM   2616  OG1 THR A 173      57.280  48.550  47.990  1.00  0.00           O
ATOM   2617  HG1 THR A 173      56.840  47.750  48.280  1.00  0.00           H
ATOM   2618  CG2 THR A 173      58.510  49.050  45.900  1.00  0.00           C
ATOM   2619 1HG2 THR A 173      58.670  50.140  46.060  1.00  0.00           H
ATOM   2620 2HG2 THR A 173      58.450  48.920  44.800  1.00  0.00           H
ATOM   2621 3HG2 THR A 173      59.410  48.470  46.200  1.00  0.00           H
ATOM   2622  C   THR A 173      56.090  50.770  46.080  1.00  0.00           C
ATOM   2623  O   THR A 173      55.670  51.540  45.210  1.00  0.00           O
ATOM   2624  N   GLY A 174      56.680  51.330  47.140  1.00  0.00           N
ATOM   2625  HN  GLY A 174      57.020  50.780  47.910  1.00  0.00           H
ATOM   2626  CA  GLY A 174      56.720  52.750  47.160  1.00  0.00           C
ATOM   2627  HA1 GLY A 174      55.790  53.260  46.960  1.00  0.00           H
ATOM   2628  HA2 GLY A 174      57.480  53.060  46.460  1.00  0.00           H
ATOM   2629  C   GLY A 174      57.180  53.240  48.480  1.00  0.00           C
ATOM   2630  O   GLY A 174      57.430  52.420  49.340  1.00  0.00           O
ATOM   2631  N   THR A 175      57.230  54.600  48.560  1.00  0.00           N
ATOM   2632  HN  THR A 175      56.880  55.170  47.810  1.00  0.00           H
ATOM   2633  CA  THR A 175      57.660  55.390  49.710  1.00  0.00           C
ATOM   2634  HA  THR A 175      58.250  54.750  50.360  1.00  0.00           H
ATOM   2635  CB  THR A 175      58.420  56.670  49.510  1.00  0.00           C
ATOM   2636  HB  THR A 175      58.690  57.320  50.370  1.00  0.00           H
ATOM   2637  OG1 THR A 175      57.850  57.450  48.510  1.00  0.00           O
ATOM   2638  HG1 THR A 175      56.950  57.420  48.830  1.00  0.00           H
ATOM   2639  CG2 THR A 175      59.780  56.220  48.960  1.00  0.00           C
ATOM   2640 1HG2 THR A 175      59.610  55.660  48.020  1.00  0.00           H
ATOM   2641 2HG2 THR A 175      60.200  55.450  49.640  1.00  0.00           H
ATOM   2642 3HG2 THR A 175      60.520  57.040  48.870  1.00  0.00           H
ATOM   2643  C   THR A 175      56.380  55.920  50.410  1.00  0.00           C
ATOM   2644  O   THR A 175      55.380  56.200  49.770  1.00  0.00           O
ATOM   2645  N   ASP A 176      56.450  56.200  51.780  1.00  0.00           N
ATOM   2646  HN  ASP A 176      57.300  56.170  52.300  1.00  0.00           H
ATOM   2647  CA  ASP A 176      55.530  57.050  52.480  1.00  0.00           C
ATOM   2648  HA  ASP A 176      54.500  57.050  52.150  1.00  0.00           H
ATOM   2649  CB  ASP A 176      55.460  56.590  53.940  1.00  0.00           C
ATOM   2650  HB1 ASP A 176      55.140  55.530  53.940  1.00  0.00           H
ATOM   2651  HB2 ASP A 176      54.620  57.040  54.510  1.00  0.00           H
ATOM   2652  CG  ASP A 176      56.640  56.850  54.840  1.00  0.00           C
ATOM   2653  OD1 ASP A 176      57.730  57.320  54.410  1.00  0.00           O
ATOM   2654  OD2 ASP A 176      56.550  56.440  56.040  1.00  0.00           O
ATOM   2655  C   ASP A 176      55.900  58.520  52.300  1.00  0.00           C
ATOM   2656  O   ASP A 176      56.920  58.760  51.700  1.00  0.00           O
ATOM   2657  N   PHE A 177      55.010  59.450  52.770  1.00  0.00           N
ATOM   2658  HN  PHE A 177      54.160  59.120  53.170  1.00  0.00           H
ATOM   2659  CA  PHE A 177      55.200  60.820  52.670  1.00  0.00           C
ATOM   2660  HA  PHE A 177      55.820  60.930  51.790  1.00  0.00           H
ATOM   2661  CB  PHE A 177      53.880  61.620  52.440  1.00  0.00           C
ATOM   2662  HB1 PHE A 177      54.030  62.700  52.660  1.00  0.00           H
ATOM   2663  HB2 PHE A 177      53.050  61.350  53.120  1.00  0.00           H
ATOM   2664  CG  PHE A 177      53.340  61.480  51.080  1.00  0.00           C
ATOM   2665  CD1 PHE A 177      53.770  62.360  50.050  1.00  0.00           C
ATOM   2666  HD1 PHE A 177      54.550  63.090  50.220  1.00  0.00           H
ATOM   2667  CE1 PHE A 177      53.190  62.380  48.800  1.00  0.00           C
ATOM   2668  HE1 PHE A 177      53.390  63.100  48.020  1.00  0.00           H
ATOM   2669  CZ  PHE A 177      52.250  61.400  48.540  1.00  0.00           C
ATOM   2670  HZ  PHE A 177      51.710  61.330  47.610  1.00  0.00           H
ATOM   2671  CD2 PHE A 177      52.430  60.490  50.830  1.00  0.00           C
ATOM   2672  HD2 PHE A 177      52.180  59.720  51.530  1.00  0.00           H
ATOM   2673  CE2 PHE A 177      51.770  60.460  49.510  1.00  0.00           C
ATOM   2674  HE2 PHE A 177      50.940  59.770  49.400  1.00  0.00           H
ATOM   2675  C   PHE A 177      56.040  61.490  53.670  1.00  0.00           C
ATOM   2676  O   PHE A 177      56.430  62.620  53.510  1.00  0.00           O
ATOM   2677  N   THR A 178      56.460  60.780  54.720  1.00  0.00           N
ATOM   2678  HN  THR A 178      56.240  59.820  54.900  1.00  0.00           H
ATOM   2679  CA  THR A 178      57.620  61.110  55.560  1.00  0.00           C
ATOM   2680  HA  THR A 178      57.640  62.180  55.710  1.00  0.00           H
ATOM   2681  CB  THR A 178      57.770  60.500  56.910  1.00  0.00           C
ATOM   2682  HB  THR A 178      57.860  59.390  56.850  1.00  0.00           H
ATOM   2683  OG1 THR A 178      56.510  60.750  57.610  1.00  0.00           O
ATOM   2684  HG1 THR A 178      56.020  60.000  57.270  1.00  0.00           H
ATOM   2685  CG2 THR A 178      58.920  61.190  57.660  1.00  0.00           C
ATOM   2686 1HG2 THR A 178      59.910  60.800  57.360  1.00  0.00           H
ATOM   2687 2HG2 THR A 178      58.800  60.970  58.740  1.00  0.00           H
ATOM   2688 3HG2 THR A 178      59.070  62.260  57.410  1.00  0.00           H
ATOM   2689  C   THR A 178      58.880  60.950  54.740  1.00  0.00           C
ATOM   2690  O   THR A 178      59.840  61.660  54.980  1.00  0.00           O
ATOM   2691  N   GLY A 179      58.890  59.930  53.800  1.00  0.00           N
ATOM   2692  HN  GLY A 179      58.300  59.120  53.760  1.00  0.00           H
ATOM   2693  CA  GLY A 179      59.870  59.850  52.710  1.00  0.00           C
ATOM   2694  HA1 GLY A 179      60.590  60.650  52.730  1.00  0.00           H
ATOM   2695  HA2 GLY A 179      59.320  60.160  51.830  1.00  0.00           H
ATOM   2696  C   GLY A 179      60.550  58.560  52.470  1.00  0.00           C
ATOM   2697  O   GLY A 179      61.270  58.350  51.530  1.00  0.00           O
ATOM   2698  N   ASN A 180      60.280  57.540  53.370  1.00  0.00           N
ATOM   2699  HN  ASN A 180      59.510  57.690  53.990  1.00  0.00           H
ATOM   2700  CA  ASN A 180      60.890  56.240  53.510  1.00  0.00           C
ATOM   2701  HA  ASN A 180      61.900  56.360  53.140  1.00  0.00           H
ATOM   2702  CB  ASN A 180      60.970  55.830  54.950  1.00  0.00           C
ATOM   2703  HB1 ASN A 180      61.690  55.000  55.120  1.00  0.00           H
ATOM   2704  HB2 ASN A 180      60.010  55.440  55.350  1.00  0.00           H
ATOM   2705  CG  ASN A 180      61.510  56.990  55.770  1.00  0.00           C
ATOM   2706  OD1 ASN A 180      62.710  57.140  55.750  1.00  0.00           O
ATOM   2707  ND2 ASN A 180      60.710  57.680  56.560  1.00  0.00           N
ATOM   2708 1HD2 ASN A 180      61.080  58.430  57.110  1.00  0.00           H
ATOM   2709 2HD2 ASN A 180      59.770  57.360  56.670  1.00  0.00           H
ATOM   2710  C   ASN A 180      60.170  55.090  52.660  1.00  0.00           C
ATOM   2711  O   ASN A 180      58.950  54.990  52.460  1.00  0.00           O
ATOM   2712  N   PHE A 181      61.000  54.190  52.120  1.00  0.00           N
ATOM   2713  HN  PHE A 181      61.970  54.290  52.280  1.00  0.00           H
ATOM   2714  CA  PHE A 181      60.510  52.980  51.410  1.00  0.00           C
ATOM   2715  HA  PHE A 181      59.750  53.380  50.760  1.00  0.00           H
ATOM   2716  CB  PHE A 181      61.520  52.340  50.500  1.00  0.00           C
ATOM   2717  HB1 PHE A 181      61.320  51.260  50.320  1.00  0.00           H
ATOM   2718  HB2 PHE A 181      62.560  52.300  50.870  1.00  0.00           H
ATOM   2719  CG  PHE A 181      61.520  52.800  49.070  1.00  0.00           C
ATOM   2720  CD1 PHE A 181      62.440  53.660  48.530  1.00  0.00           C
ATOM   2721  HD1 PHE A 181      63.190  54.090  49.180  1.00  0.00           H
ATOM   2722  CE1 PHE A 181      62.500  54.020  47.190  1.00  0.00           C
ATOM   2723  HE1 PHE A 181      63.410  54.490  46.870  1.00  0.00           H
ATOM   2724  CZ  PHE A 181      61.360  53.650  46.430  1.00  0.00           C
ATOM   2725  HZ  PHE A 181      61.270  54.030  45.420  1.00  0.00           H
ATOM   2726  CD2 PHE A 181      60.420  52.430  48.220  1.00  0.00           C
ATOM   2727  HD2 PHE A 181      59.700  51.770  48.680  1.00  0.00           H
ATOM   2728  CE2 PHE A 181      60.360  52.860  46.870  1.00  0.00           C
ATOM   2729  HE2 PHE A 181      59.540  52.600  46.220  1.00  0.00           H
ATOM   2730  C   PHE A 181      59.750  51.940  52.320  1.00  0.00           C
ATOM   2731  O   PHE A 181      60.280  51.490  53.310  1.00  0.00           O
ATOM   2732  N   TYR A 182      58.530  51.460  51.980  1.00  0.00           N
ATOM   2733  HN  TYR A 182      57.930  52.010  51.400  1.00  0.00           H
ATOM   2734  CA  TYR A 182      57.960  50.220  52.310  1.00  0.00           C
ATOM   2735  HA  TYR A 182      57.960  50.100  53.380  1.00  0.00           H
ATOM   2736  CB  TYR A 182      56.560  50.120  51.740  1.00  0.00           C
ATOM   2737  HB1 TYR A 182      56.250  49.070  51.880  1.00  0.00           H
ATOM   2738  HB2 TYR A 182      56.570  50.400  50.660  1.00  0.00           H
ATOM   2739  CG  TYR A 182      55.540  51.000  52.400  1.00  0.00           C
ATOM   2740  CD1 TYR A 182      55.040  50.720  53.660  1.00  0.00           C
ATOM   2741  HD1 TYR A 182      55.280  49.810  54.190  1.00  0.00           H
ATOM   2742  CE1 TYR A 182      54.090  51.630  54.210  1.00  0.00           C
ATOM   2743  HE1 TYR A 182      53.630  51.320  55.140  1.00  0.00           H
ATOM   2744  CZ  TYR A 182      53.730  52.810  53.550  1.00  0.00           C
ATOM   2745  OH  TYR A 182      52.740  53.690  53.990  1.00  0.00           O
ATOM   2746  HH  TYR A 182      52.750  54.390  53.320  1.00  0.00           H
ATOM   2747  CD2 TYR A 182      55.240  52.190  51.710  1.00  0.00           C
ATOM   2748  HD2 TYR A 182      55.670  52.390  50.740  1.00  0.00           H
ATOM   2749  CE2 TYR A 182      54.290  53.080  52.290  1.00  0.00           C
ATOM   2750  HE2 TYR A 182      54.050  54.040  51.850  1.00  0.00           H
ATOM   2751  C   TYR A 182      58.860  49.050  51.910  1.00  0.00           C
ATOM   2752  O   TYR A 182      59.260  48.830  50.780  1.00  0.00           O
ATOM   2753  N   GLY A 183      59.160  48.190  52.910  1.00  0.00           N
ATOM   2754  HN  GLY A 183      58.780  48.410  53.810  1.00  0.00           H
ATOM   2755  CA  GLY A 183      60.080  47.010  52.780  1.00  0.00           C
ATOM   2756  HA1 GLY A 183      59.730  46.430  51.940  1.00  0.00           H
ATOM   2757  HA2 GLY A 183      60.020  46.450  53.700  1.00  0.00           H
ATOM   2758  C   GLY A 183      61.470  47.310  52.530  1.00  0.00           C
ATOM   2759  O   GLY A 183      61.880  48.480  52.430  1.00  0.00           O
ATOM   2760  N   PRO A 184      62.350  46.330  52.620  1.00  0.00           N
ATOM   2761  CD  PRO A 184      61.920  44.920  52.620  1.00  0.00           C
ATOM   2762  HD1 PRO A 184      61.100  44.690  51.900  1.00  0.00           H
ATOM   2763  HD2 PRO A 184      61.540  44.700  53.640  1.00  0.00           H
ATOM   2764  CA  PRO A 184      63.810  46.430  52.410  1.00  0.00           C
ATOM   2765  HA  PRO A 184      64.110  47.220  53.080  1.00  0.00           H
ATOM   2766  CB  PRO A 184      64.270  45.110  52.840  1.00  0.00           C
ATOM   2767  HB1 PRO A 184      64.550  45.270  53.900  1.00  0.00           H
ATOM   2768  HB2 PRO A 184      65.250  44.760  52.460  1.00  0.00           H
ATOM   2769  CG  PRO A 184      63.210  44.130  52.430  1.00  0.00           C
ATOM   2770  HG1 PRO A 184      63.280  43.970  51.340  1.00  0.00           H
ATOM   2771  HG2 PRO A 184      63.180  43.170  53.000  1.00  0.00           H
ATOM   2772  C   PRO A 184      64.320  46.890  51.090  1.00  0.00           C
ATOM   2773  O   PRO A 184      65.370  46.390  50.760  1.00  0.00           O
ATOM   2774  N   TYR A 185      63.610  47.700  50.300  1.00  0.00           N
ATOM   2775  HN  TYR A 185      62.770  48.060  50.700  1.00  0.00           H
ATOM   2776  CA  TYR A 185      63.870  47.960  48.890  1.00  0.00           C
ATOM   2777  HA  TYR A 185      64.470  47.270  48.330  1.00  0.00           H
ATOM   2778  CB  TYR A 185      62.540  47.920  48.210  1.00  0.00           C
ATOM   2779  HB1 TYR A 185      62.650  48.080  47.110  1.00  0.00           H
ATOM   2780  HB2 TYR A 185      61.850  48.730  48.510  1.00  0.00           H
ATOM   2781  CG  TYR A 185      61.780  46.590  48.460  1.00  0.00           C
ATOM   2782  CD1 TYR A 185      62.310  45.330  48.430  1.00  0.00           C
ATOM   2783  HD1 TYR A 185      63.360  45.190  48.200  1.00  0.00           H
ATOM   2784  CE1 TYR A 185      61.580  44.120  48.640  1.00  0.00           C
ATOM   2785  HE1 TYR A 185      62.130  43.190  48.600  1.00  0.00           H
ATOM   2786  CZ  TYR A 185      60.170  44.290  48.850  1.00  0.00           C
ATOM   2787  OH  TYR A 185      59.380  43.190  49.170  1.00  0.00           O
ATOM   2788  HH  TYR A 185      58.650  43.580  49.650  1.00  0.00           H
ATOM   2789  CD2 TYR A 185      60.390  46.730  48.660  1.00  0.00           C
ATOM   2790  HD2 TYR A 185      59.800  47.630  48.560  1.00  0.00           H
ATOM   2791  CE2 TYR A 185      59.620  45.590  48.880  1.00  0.00           C
ATOM   2792  HE2 TYR A 185      58.540  45.630  48.910  1.00  0.00           H
ATOM   2793  C   TYR A 185      64.560  49.280  48.750  1.00  0.00           C
ATOM   2794  O   TYR A 185      64.710  49.950  49.750  1.00  0.00           O
ATOM   2795  N   ARG A 186      65.040  49.610  47.500  1.00  0.00           N
ATOM   2796  HN  ARG A 186      64.940  48.870  46.840  1.00  0.00           H
ATOM   2797  CA  ARG A 186      65.650  50.830  47.200  1.00  0.00           C
ATOM   2798  HA  ARG A 186      65.230  51.590  47.850  1.00  0.00           H
ATOM   2799  CB  ARG A 186      67.240  50.670  47.360  1.00  0.00           C
ATOM   2800  HB1 ARG A 186      67.310  50.100  48.320  1.00  0.00           H
ATOM   2801  HB2 ARG A 186      67.670  51.700  47.330  1.00  0.00           H
ATOM   2802  CG  ARG A 186      67.920  49.870  46.280  1.00  0.00           C
ATOM   2803  HG1 ARG A 186      67.670  50.450  45.370  1.00  0.00           H
ATOM   2804  HG2 ARG A 186      67.390  48.890  46.210  1.00  0.00           H
ATOM   2805  CD  ARG A 186      69.400  49.730  46.480  1.00  0.00           C
ATOM   2806  HD1 ARG A 186      69.630  48.990  45.690  1.00  0.00           H
ATOM   2807  HD2 ARG A 186      69.630  49.330  47.500  1.00  0.00           H
ATOM   2808  NE  ARG A 186      70.110  51.070  46.260  1.00  0.00           N
ATOM   2809  HE  ARG A 186      69.570  51.910  46.150  1.00  0.00           H
ATOM   2810  CZ  ARG A 186      71.410  51.240  46.040  1.00  0.00           C
ATOM   2811  NH1 ARG A 186      72.290  50.220  46.190  1.00  0.00           N
ATOM   2812 1HH1 ARG A 186      73.160  50.220  45.700  1.00  0.00           H
ATOM   2813 2HH1 ARG A 186      71.910  49.440  46.700  1.00  0.00           H
ATOM   2814  NH2 ARG A 186      71.810  52.300  45.390  1.00  0.00           N
ATOM   2815 1HH2 ARG A 186      71.220  53.080  45.160  1.00  0.00           H
ATOM   2816 2HH2 ARG A 186      72.800  52.400  45.500  1.00  0.00           H
ATOM   2817  C   ARG A 186      65.430  51.220  45.760  1.00  0.00           C
ATOM   2818  O   ARG A 186      65.080  50.380  44.920  1.00  0.00           O
ATOM   2819  N   ASP A 187      65.570  52.450  45.360  1.00  0.00           N
ATOM   2820  HN  ASP A 187      66.020  53.130  45.940  1.00  0.00           H
ATOM   2821  CA  ASP A 187      65.230  53.050  44.030  1.00  0.00           C
ATOM   2822  HA  ASP A 187      64.290  52.600  43.760  1.00  0.00           H
ATOM   2823  CB  ASP A 187      64.980  54.600  44.200  1.00  0.00           C
ATOM   2824  HB1 ASP A 187      63.960  54.770  44.620  1.00  0.00           H
ATOM   2825  HB2 ASP A 187      64.980  55.050  43.180  1.00  0.00           H
ATOM   2826  CG  ASP A 187      66.020  55.370  44.970  1.00  0.00           C
ATOM   2827  OD1 ASP A 187      67.240  55.040  45.040  1.00  0.00           O
ATOM   2828  OD2 ASP A 187      65.700  56.560  45.370  1.00  0.00           O
ATOM   2829  C   ASP A 187      66.320  52.680  43.020  1.00  0.00           C
ATOM   2830  O   ASP A 187      66.660  53.560  42.180  1.00  0.00           O
ATOM   2831  N   ALA A 188      66.850  51.470  42.990  1.00  0.00           N
ATOM   2832  HN  ALA A 188      66.390  50.720  43.450  1.00  0.00           H
ATOM   2833  CA  ALA A 188      67.840  51.190  41.980  1.00  0.00           C
ATOM   2834  HA  ALA A 188      68.040  52.020  41.310  1.00  0.00           H
ATOM   2835  CB  ALA A 188      69.200  50.810  42.750  1.00  0.00           C
ATOM   2836  HB1 ALA A 188      70.030  50.480  42.100  1.00  0.00           H
ATOM   2837  HB2 ALA A 188      69.040  49.960  43.450  1.00  0.00           H
ATOM   2838  HB3 ALA A 188      69.580  51.700  43.300  1.00  0.00           H
ATOM   2839  C   ALA A 188      67.380  49.960  41.110  1.00  0.00           C
ATOM   2840  O   ALA A 188      66.870  48.960  41.580  1.00  0.00           O
ATOM   2841  N   GLN A 189      67.660  49.940  39.730  1.00  0.00           N
ATOM   2842  HN  GLN A 189      68.180  50.740  39.430  1.00  0.00           H
ATOM   2843  CA  GLN A 189      67.310  48.870  38.810  1.00  0.00           C
ATOM   2844  HA  GLN A 189      66.360  48.430  39.100  1.00  0.00           H
ATOM   2845  CB  GLN A 189      67.160  49.260  37.310  1.00  0.00           C
ATOM   2846  HB1 GLN A 189      66.820  48.350  36.760  1.00  0.00           H
ATOM   2847  HB2 GLN A 189      68.080  49.710  36.870  1.00  0.00           H
ATOM   2848  CG  GLN A 189      66.160  50.440  37.170  1.00  0.00           C
ATOM   2849  HG1 GLN A 189      66.650  51.330  37.600  1.00  0.00           H
ATOM   2850  HG2 GLN A 189      65.260  50.170  37.780  1.00  0.00           H
ATOM   2851  CD  GLN A 189      65.520  50.780  35.860  1.00  0.00           C
ATOM   2852  OE1 GLN A 189      64.300  50.900  35.780  1.00  0.00           O
ATOM   2853  NE2 GLN A 189      66.340  50.960  34.810  1.00  0.00           N
ATOM   2854 1HE2 GLN A 189      65.940  51.390  34.010  1.00  0.00           H
ATOM   2855 2HE2 GLN A 189      67.280  50.610  34.840  1.00  0.00           H
ATOM   2856  C   GLN A 189      68.270  47.720  38.990  1.00  0.00           C
ATOM   2857  O   GLN A 189      69.280  47.550  38.230  1.00  0.00           O
ATOM   2858  N   VAL A 190      68.000  46.930  40.040  1.00  0.00           N
ATOM   2859  HN  VAL A 190      67.110  47.040  40.470  1.00  0.00           H
ATOM   2860  CA  VAL A 190      68.910  45.860  40.590  1.00  0.00           C
ATOM   2861  HA  VAL A 190      69.540  45.540  39.770  1.00  0.00           H
ATOM   2862  CB  VAL A 190      69.770  46.240  41.700  1.00  0.00           C
ATOM   2863  HB  VAL A 190      70.360  45.370  42.050  1.00  0.00           H
ATOM   2864  CG1 VAL A 190      70.790  47.290  41.320  1.00  0.00           C
ATOM   2865 1HG1 VAL A 190      70.290  48.170  40.860  1.00  0.00           H
ATOM   2866 2HG1 VAL A 190      71.600  46.890  40.670  1.00  0.00           H
ATOM   2867 3HG1 VAL A 190      71.270  47.900  42.120  1.00  0.00           H
ATOM   2868  CG2 VAL A 190      69.020  46.730  42.960  1.00  0.00           C
ATOM   2869 1HG2 VAL A 190      68.060  47.200  42.660  1.00  0.00           H
ATOM   2870 2HG2 VAL A 190      69.430  47.490  43.670  1.00  0.00           H
ATOM   2871 3HG2 VAL A 190      68.750  45.800  43.500  1.00  0.00           H
ATOM   2872  C   VAL A 190      68.100  44.750  40.970  1.00  0.00           C
ATOM   2873  O   VAL A 190      66.860  44.810  41.010  1.00  0.00           O
ATOM   2874  N   VAL A 191      68.760  43.520  41.230  1.00  0.00           N
ATOM   2875  HN  VAL A 191      69.750  43.530  41.180  1.00  0.00           H
ATOM   2876  CA  VAL A 191      68.010  42.380  41.780  1.00  0.00           C
ATOM   2877  HA  VAL A 191      67.110  42.290  41.170  1.00  0.00           H
ATOM   2878  CB  VAL A 191      68.760  41.050  41.730  1.00  0.00           C
ATOM   2879  HB  VAL A 191      69.620  41.020  42.430  1.00  0.00           H
ATOM   2880  CG1 VAL A 191      67.810  39.850  42.040  1.00  0.00           C
ATOM   2881 1HG1 VAL A 191      66.870  39.970  41.460  1.00  0.00           H
ATOM   2882 2HG1 VAL A 191      67.520  39.740  43.110  1.00  0.00           H
ATOM   2883 3HG1 VAL A 191      68.220  38.850  41.760  1.00  0.00           H
ATOM   2884  CG2 VAL A 191      69.230  40.890  40.230  1.00  0.00           C
ATOM   2885 1HG2 VAL A 191      69.910  40.020  40.090  1.00  0.00           H
ATOM   2886 2HG2 VAL A 191      69.640  41.770  39.700  1.00  0.00           H
ATOM   2887 3HG2 VAL A 191      68.310  40.660  39.650  1.00  0.00           H
ATOM   2888  C   VAL A 191      67.520  42.670  43.220  1.00  0.00           C
ATOM   2889  O   VAL A 191      68.300  42.760  44.160  1.00  0.00           O
ATOM   2890  N   GLN A 192      66.250  42.770  43.420  1.00  0.00           N
ATOM   2891  HN  GLN A 192      65.650  42.650  42.630  1.00  0.00           H
ATOM   2892  CA  GLN A 192      65.590  43.030  44.650  1.00  0.00           C
ATOM   2893  HA  GLN A 192      66.250  42.690  45.440  1.00  0.00           H
ATOM   2894  CB  GLN A 192      64.990  44.510  44.840  1.00  0.00           C
ATOM   2895  HB1 GLN A 192      64.800  44.630  45.930  1.00  0.00           H
ATOM   2896  HB2 GLN A 192      64.050  44.670  44.260  1.00  0.00           H
ATOM   2897  CG  GLN A 192      66.000  45.540  44.400  1.00  0.00           C
ATOM   2898  HG1 GLN A 192      66.110  45.600  43.290  1.00  0.00           H
ATOM   2899  HG2 GLN A 192      67.030  45.280  44.720  1.00  0.00           H
ATOM   2900  CD  GLN A 192      65.610  46.950  44.910  1.00  0.00           C
ATOM   2901  OE1 GLN A 192      64.950  47.050  45.920  1.00  0.00           O
ATOM   2902  NE2 GLN A 192      65.970  48.050  44.200  1.00  0.00           N
ATOM   2903 1HE2 GLN A 192      65.610  48.940  44.460  1.00  0.00           H
ATOM   2904 2HE2 GLN A 192      66.440  47.980  43.310  1.00  0.00           H
ATOM   2905  C   GLN A 192      64.440  42.060  44.660  1.00  0.00           C
ATOM   2906  O   GLN A 192      63.530  42.110  43.900  1.00  0.00           O
ATOM   2907  N   LEU A 193      64.430  40.960  45.500  1.00  0.00           N
ATOM   2908  HN  LEU A 193      65.100  40.840  46.230  1.00  0.00           H
ATOM   2909  CA  LEU A 193      63.390  39.920  45.400  1.00  0.00           C
ATOM   2910  HA  LEU A 193      63.210  39.870  44.330  1.00  0.00           H
ATOM   2911  CB  LEU A 193      63.870  38.470  45.870  1.00  0.00           C
ATOM   2912  HB1 LEU A 193      63.270  37.570  45.620  1.00  0.00           H
ATOM   2913  HB2 LEU A 193      63.900  38.520  46.980  1.00  0.00           H
ATOM   2914  CG  LEU A 193      65.290  37.990  45.400  1.00  0.00           C
ATOM   2915  HG  LEU A 193      65.990  38.590  46.020  1.00  0.00           H
ATOM   2916  CD1 LEU A 193      65.430  36.500  45.770  1.00  0.00           C
ATOM   2917 1HD1 LEU A 193      65.260  36.350  46.860  1.00  0.00           H
ATOM   2918 2HD1 LEU A 193      66.380  35.980  45.500  1.00  0.00           H
ATOM   2919 3HD1 LEU A 193      64.580  35.990  45.270  1.00  0.00           H
ATOM   2920  CD2 LEU A 193      65.620  38.140  43.940  1.00  0.00           C
ATOM   2921 1HD2 LEU A 193      64.960  37.480  43.320  1.00  0.00           H
ATOM   2922 2HD2 LEU A 193      66.640  37.820  43.650  1.00  0.00           H
ATOM   2923 3HD2 LEU A 193      65.490  39.200  43.640  1.00  0.00           H
ATOM   2924  C   LEU A 193      62.190  40.270  46.260  1.00  0.00           C
ATOM   2925  O   LEU A 193      62.360  40.740  47.410  1.00  0.00           O
ATOM   2926  N   PRO A 194      60.980  40.150  45.820  1.00  0.00           N
ATOM   2927  CD  PRO A 194      60.680  39.750  44.380  1.00  0.00           C
ATOM   2928  HD1 PRO A 194      60.870  38.660  44.330  1.00  0.00           H
ATOM   2929  HD2 PRO A 194      61.340  40.250  43.640  1.00  0.00           H
ATOM   2930  CA  PRO A 194      59.860  40.340  46.690  1.00  0.00           C
ATOM   2931  HA  PRO A 194      59.750  41.390  46.910  1.00  0.00           H
ATOM   2932  CB  PRO A 194      58.690  39.920  45.720  1.00  0.00           C
ATOM   2933  HB1 PRO A 194      57.660  40.280  45.960  1.00  0.00           H
ATOM   2934  HB2 PRO A 194      58.700  38.820  45.890  1.00  0.00           H
ATOM   2935  CG  PRO A 194      59.180  40.080  44.280  1.00  0.00           C
ATOM   2936  HG1 PRO A 194      58.610  39.430  43.590  1.00  0.00           H
ATOM   2937  HG2 PRO A 194      58.940  41.110  43.940  1.00  0.00           H
ATOM   2938  C   PRO A 194      59.910  39.540  47.970  1.00  0.00           C
ATOM   2939  O   PRO A 194      60.300  38.370  47.920  1.00  0.00           O
ATOM   2940  N   VAL A 195      59.580  40.160  49.130  1.00  0.00           N
ATOM   2941  HN  VAL A 195      59.340  41.130  49.210  1.00  0.00           H
ATOM   2942  CA  VAL A 195      59.320  39.540  50.420  1.00  0.00           C
ATOM   2943  HA  VAL A 195      60.160  38.870  50.450  1.00  0.00           H
ATOM   2944  CB  VAL A 195      59.380  40.640  51.500  1.00  0.00           C
ATOM   2945  HB  VAL A 195      58.770  41.500  51.160  1.00  0.00           H
ATOM   2946  CG1 VAL A 195      58.870  40.130  52.850  1.00  0.00           C
ATOM   2947 1HG1 VAL A 195      59.360  39.180  53.160  1.00  0.00           H
ATOM   2948 2HG1 VAL A 195      57.770  40.050  52.890  1.00  0.00           H
ATOM   2949 3HG1 VAL A 195      59.240  40.740  53.710  1.00  0.00           H
ATOM   2950  CG2 VAL A 195      60.830  41.190  51.540  1.00  0.00           C
ATOM   2951 1HG2 VAL A 195      61.570  40.500  51.980  1.00  0.00           H
ATOM   2952 2HG2 VAL A 195      60.920  42.050  52.240  1.00  0.00           H
ATOM   2953 3HG2 VAL A 195      61.170  41.490  50.520  1.00  0.00           H
ATOM   2954  C   VAL A 195      58.070  38.660  50.490  1.00  0.00           C
ATOM   2955  O   VAL A 195      57.140  38.750  49.660  1.00  0.00           O
ATOM   2956  N   LYS A 196      58.090  37.600  51.320  1.00  0.00           N
ATOM   2957  HN  LYS A 196      58.850  37.440  51.950  1.00  0.00           H
ATOM   2958  CA  LYS A 196      56.910  36.740  51.440  1.00  0.00           C
ATOM   2959  HA  LYS A 196      56.680  36.480  50.420  1.00  0.00           H
ATOM   2960  CB  LYS A 196      57.180  35.290  52.150  1.00  0.00           C
ATOM   2961  HB1 LYS A 196      56.190  34.810  52.240  1.00  0.00           H
ATOM   2962  HB2 LYS A 196      57.660  35.400  53.140  1.00  0.00           H
ATOM   2963  CG  LYS A 196      58.010  34.350  51.200  1.00  0.00           C
ATOM   2964  HG1 LYS A 196      58.990  34.210  51.710  1.00  0.00           H
ATOM   2965  HG2 LYS A 196      58.240  34.930  50.280  1.00  0.00           H
ATOM   2966  CD  LYS A 196      57.310  33.040  50.680  1.00  0.00           C
ATOM   2967  HD1 LYS A 196      57.900  32.550  49.880  1.00  0.00           H
ATOM   2968  HD2 LYS A 196      56.350  33.280  50.170  1.00  0.00           H
ATOM   2969  CE  LYS A 196      57.070  32.000  51.810  1.00  0.00           C
ATOM   2970  HE1 LYS A 196      56.630  31.130  51.280  1.00  0.00           H
ATOM   2971  HE2 LYS A 196      56.400  32.590  52.470  1.00  0.00           H
ATOM   2972  NZ  LYS A 196      58.340  31.660  52.550  1.00  0.00           N
ATOM   2973  HZ1 LYS A 196      58.880  31.000  51.940  1.00  0.00           H
ATOM   2974  HZ2 LYS A 196      58.190  31.030  53.360  1.00  0.00           H
ATOM   2975  HZ3 LYS A 196      58.990  32.400  52.880  1.00  0.00           H
ATOM   2976  C   LYS A 196      55.630  37.340  51.960  1.00  0.00           C
ATOM   2977  O   LYS A 196      55.570  38.290  52.640  1.00  0.00           O
ATOM   2978  N   ASP A 197      54.520  36.780  51.560  1.00  0.00           N
ATOM   2979  HN  ASP A 197      54.470  36.110  50.820  1.00  0.00           H
ATOM   2980  CA  ASP A 197      53.190  37.220  51.860  1.00  0.00           C
ATOM   2981  HA  ASP A 197      53.120  38.030  52.570  1.00  0.00           H
ATOM   2982  CB  ASP A 197      52.560  37.550  50.470  1.00  0.00           C
ATOM   2983  HB1 ASP A 197      52.410  36.570  49.970  1.00  0.00           H
ATOM   2984  HB2 ASP A 197      53.270  38.110  49.820  1.00  0.00           H
ATOM   2985  CG  ASP A 197      51.250  38.170  50.500  1.00  0.00           C
ATOM   2986  OD1 ASP A 197      50.680  38.370  49.400  1.00  0.00           O
ATOM   2987  OD2 ASP A 197      50.660  38.500  51.550  1.00  0.00           O
ATOM   2988  C   ASP A 197      52.400  36.120  52.530  1.00  0.00           C
ATOM   2989  O   ASP A 197      52.110  35.060  51.970  1.00  0.00           O
ATOM   2990  N   TYR A 198      52.130  36.360  53.840  1.00  0.00           N
ATOM   2991  HN  TYR A 198      52.500  37.130  54.370  1.00  0.00           H
ATOM   2992  CA  TYR A 198      51.470  35.410  54.640  1.00  0.00           C
ATOM   2993  HA  TYR A 198      51.530  34.430  54.180  1.00  0.00           H
ATOM   2994  CB  TYR A 198      52.230  35.340  56.010  1.00  0.00           C
ATOM   2995  HB1 TYR A 198      51.900  34.470  56.620  1.00  0.00           H
ATOM   2996  HB2 TYR A 198      51.910  36.220  56.610  1.00  0.00           H
ATOM   2997  CG  TYR A 198      53.670  35.230  55.760  1.00  0.00           C
ATOM   2998  CD1 TYR A 198      54.120  33.900  55.550  1.00  0.00           C
ATOM   2999  HD1 TYR A 198      53.440  33.090  55.350  1.00  0.00           H
ATOM   3000  CE1 TYR A 198      55.470  33.680  55.700  1.00  0.00           C
ATOM   3001  HE1 TYR A 198      55.840  32.700  55.470  1.00  0.00           H
ATOM   3002  CZ  TYR A 198      56.340  34.720  55.920  1.00  0.00           C
ATOM   3003  OH  TYR A 198      57.760  34.650  55.770  1.00  0.00           O
ATOM   3004  HH  TYR A 198      58.040  35.570  55.840  1.00  0.00           H
ATOM   3005  CD2 TYR A 198      54.460  36.240  56.150  1.00  0.00           C
ATOM   3006  HD2 TYR A 198      54.040  37.210  56.370  1.00  0.00           H
ATOM   3007  CE2 TYR A 198      55.810  36.020  56.190  1.00  0.00           C
ATOM   3008  HE2 TYR A 198      56.450  36.850  56.450  1.00  0.00           H
ATOM   3009  C   TYR A 198      50.030  35.880  54.870  1.00  0.00           C
ATOM   3010  O   TYR A 198      49.830  37.050  55.160  1.00  0.00           O
ATOM   3011  N   VAL A 199      49.060  34.860  54.720  1.00  0.00           N
ATOM   3012  HN  VAL A 199      49.280  33.900  54.560  1.00  0.00           H
ATOM   3013  CA  VAL A 199      47.750  35.210  54.300  1.00  0.00           C
ATOM   3014  HA  VAL A 199      47.740  35.920  53.480  1.00  0.00           H
ATOM   3015  CB  VAL A 199      46.960  33.950  54.040  1.00  0.00           C
ATOM   3016  HB  VAL A 199      47.170  33.150  54.790  1.00  0.00           H
ATOM   3017  CG1 VAL A 199      45.400  34.050  54.010  1.00  0.00           C
ATOM   3018 1HG1 VAL A 199      45.020  33.080  53.610  1.00  0.00           H
ATOM   3019 2HG1 VAL A 199      45.080  34.930  53.410  1.00  0.00           H
ATOM   3020 3HG1 VAL A 199      44.920  34.110  55.010  1.00  0.00           H
ATOM   3021  CG2 VAL A 199      47.500  33.330  52.710  1.00  0.00           C
ATOM   3022 1HG2 VAL A 199      46.760  32.560  52.420  1.00  0.00           H
ATOM   3023 2HG2 VAL A 199      48.550  32.970  52.810  1.00  0.00           H
ATOM   3024 3HG2 VAL A 199      47.560  34.100  51.900  1.00  0.00           H
ATOM   3025  C   VAL A 199      47.110  35.980  55.480  1.00  0.00           C
ATOM   3026  O   VAL A 199      47.340  35.580  56.590  1.00  0.00           O
ATOM   3027  N   GLN A 200      46.370  37.080  55.160  1.00  0.00           N
ATOM   3028  HN  GLN A 200      46.280  37.310  54.200  1.00  0.00           H
ATOM   3029  CA  GLN A 200      45.810  37.990  56.110  1.00  0.00           C
ATOM   3030  HA  GLN A 200      46.470  38.050  56.960  1.00  0.00           H
ATOM   3031  CB  GLN A 200      45.560  39.350  55.430  1.00  0.00           C
ATOM   3032  HB1 GLN A 200      44.880  39.900  56.120  1.00  0.00           H
ATOM   3033  HB2 GLN A 200      44.900  39.170  54.560  1.00  0.00           H
ATOM   3034  CG  GLN A 200      46.850  40.060  55.060  1.00  0.00           C
ATOM   3035  HG1 GLN A 200      46.450  40.960  54.560  1.00  0.00           H
ATOM   3036  HG2 GLN A 200      47.470  39.300  54.530  1.00  0.00           H
ATOM   3037  CD  GLN A 200      47.580  40.440  56.310  1.00  0.00           C
ATOM   3038  OE1 GLN A 200      46.990  40.650  57.390  1.00  0.00           O
ATOM   3039  NE2 GLN A 200      48.880  40.550  56.160  1.00  0.00           N
ATOM   3040 1HE2 GLN A 200      49.400  41.000  56.890  1.00  0.00           H
ATOM   3041 2HE2 GLN A 200      49.220  40.240  55.280  1.00  0.00           H
ATOM   3042  C   GLN A 200      44.440  37.390  56.570  1.00  0.00           C
ATOM   3043  O   GLN A 200      43.430  37.580  55.900  1.00  0.00           O
ATOM   3044  N   THR A 201      44.360  36.670  57.710  1.00  0.00           N
ATOM   3045  HN  THR A 201      45.190  36.280  58.100  1.00  0.00           H
ATOM   3046  CA  THR A 201      43.260  36.100  58.480  1.00  0.00           C
ATOM   3047  HA  THR A 201      42.840  35.430  57.740  1.00  0.00           H
ATOM   3048  CB  THR A 201      43.770  35.450  59.750  1.00  0.00           C
ATOM   3049  HB  THR A 201      44.040  36.060  60.640  1.00  0.00           H
ATOM   3050  OG1 THR A 201      44.910  34.730  59.430  1.00  0.00           O
ATOM   3051  HG1 THR A 201      45.610  34.800  60.080  1.00  0.00           H
ATOM   3052  CG2 THR A 201      42.750  34.370  60.180  1.00  0.00           C
ATOM   3053 1HG2 THR A 201      42.610  33.680  59.330  1.00  0.00           H
ATOM   3054 2HG2 THR A 201      41.760  34.830  60.400  1.00  0.00           H
ATOM   3055 3HG2 THR A 201      43.180  33.910  61.090  1.00  0.00           H
ATOM   3056  C   THR A 201      42.120  37.020  58.820  1.00  0.00           C
ATOM   3057  O   THR A 201      40.940  36.690  58.600  1.00  0.00           O
ATOM   3058  N   VAL A 202      42.380  38.240  59.290  1.00  0.00           N
ATOM   3059  HN  VAL A 202      43.310  38.560  59.390  1.00  0.00           H
ATOM   3060  CA  VAL A 202      41.300  39.160  59.580  1.00  0.00           C
ATOM   3061  HA  VAL A 202      40.630  38.770  60.320  1.00  0.00           H
ATOM   3062  CB  VAL A 202      41.790  40.430  60.210  1.00  0.00           C
ATOM   3063  HB  VAL A 202      42.590  40.840  59.560  1.00  0.00           H
ATOM   3064  CG1 VAL A 202      40.830  41.590  60.290  1.00  0.00           C
ATOM   3065 1HG1 VAL A 202      40.560  41.870  59.240  1.00  0.00           H
ATOM   3066 2HG1 VAL A 202      41.250  42.510  60.750  1.00  0.00           H
ATOM   3067 3HG1 VAL A 202      39.830  41.460  60.770  1.00  0.00           H
ATOM   3068  CG2 VAL A 202      42.420  40.140  61.550  1.00  0.00           C
ATOM   3069 1HG2 VAL A 202      42.660  41.060  62.130  1.00  0.00           H
ATOM   3070 2HG2 VAL A 202      43.340  39.550  61.380  1.00  0.00           H
ATOM   3071 3HG2 VAL A 202      41.630  39.530  62.040  1.00  0.00           H
ATOM   3072  C   VAL A 202      40.390  39.560  58.420  1.00  0.00           C
ATOM   3073  O   VAL A 202      39.140  39.700  58.610  1.00  0.00           O
ATOM   3074  N   ASN A 203      40.930  39.720  57.150  1.00  0.00           N
ATOM   3075  HN  ASN A 203      41.850  39.340  57.110  1.00  0.00           H
ATOM   3076  CA  ASN A 203      40.170  39.800  55.960  1.00  0.00           C
ATOM   3077  HA  ASN A 203      39.400  40.510  56.220  1.00  0.00           H
ATOM   3078  CB  ASN A 203      41.090  40.390  54.930  1.00  0.00           C
ATOM   3079  HB1 ASN A 203      40.460  40.460  54.020  1.00  0.00           H
ATOM   3080  HB2 ASN A 203      41.930  39.700  54.680  1.00  0.00           H
ATOM   3081  CG  ASN A 203      41.630  41.760  55.270  1.00  0.00           C
ATOM   3082  OD1 ASN A 203      41.310  42.300  56.330  1.00  0.00           O
ATOM   3083  ND2 ASN A 203      42.550  42.230  54.330  1.00  0.00           N
ATOM   3084 1HD2 ASN A 203      43.010  43.070  54.630  1.00  0.00           H
ATOM   3085 2HD2 ASN A 203      42.760  41.670  53.540  1.00  0.00           H
ATOM   3086  C   ASN A 203      39.480  38.490  55.440  1.00  0.00           C
ATOM   3087  O   ASN A 203      38.400  38.520  54.910  1.00  0.00           O
ATOM   3088  N   VAL A 204      40.050  37.260  55.700  1.00  0.00           N
ATOM   3089  HN  VAL A 204      41.040  37.210  55.790  1.00  0.00           H
ATOM   3090  CA  VAL A 204      39.400  35.980  55.440  1.00  0.00           C
ATOM   3091  HA  VAL A 204      39.200  36.050  54.380  1.00  0.00           H
ATOM   3092  CB  VAL A 204      40.260  34.770  55.680  1.00  0.00           C
ATOM   3093  HB  VAL A 204      40.760  34.870  56.660  1.00  0.00           H
ATOM   3094  CG1 VAL A 204      39.600  33.430  55.530  1.00  0.00           C
ATOM   3095 1HG1 VAL A 204      38.970  33.300  56.430  1.00  0.00           H
ATOM   3096 2HG1 VAL A 204      40.320  32.590  55.450  1.00  0.00           H
ATOM   3097 3HG1 VAL A 204      38.880  33.370  54.680  1.00  0.00           H
ATOM   3098  CG2 VAL A 204      41.420  34.910  54.560  1.00  0.00           C
ATOM   3099 1HG2 VAL A 204      42.130  34.070  54.710  1.00  0.00           H
ATOM   3100 2HG2 VAL A 204      41.930  35.890  54.670  1.00  0.00           H
ATOM   3101 3HG2 VAL A 204      41.000  34.870  53.530  1.00  0.00           H
ATOM   3102  C   VAL A 204      38.120  35.830  56.120  1.00  0.00           C
ATOM   3103  O   VAL A 204      37.130  35.460  55.530  1.00  0.00           O
ATOM   3104  N   ILE A 205      38.130  36.180  57.440  1.00  0.00           N
ATOM   3105  HN  ILE A 205      38.990  36.420  57.890  1.00  0.00           H
ATOM   3106  CA  ILE A 205      36.930  36.370  58.280  1.00  0.00           C
ATOM   3107  HA  ILE A 205      36.440  35.420  58.320  1.00  0.00           H
ATOM   3108  CB  ILE A 205      37.340  36.870  59.710  1.00  0.00           C
ATOM   3109  HB  ILE A 205      38.000  37.760  59.590  1.00  0.00           H
ATOM   3110  CG2 ILE A 205      36.140  37.170  60.610  1.00  0.00           C
ATOM   3111 1HG2 ILE A 205      36.530  37.340  61.640  1.00  0.00           H
ATOM   3112 2HG2 ILE A 205      35.400  36.340  60.540  1.00  0.00           H
ATOM   3113 3HG2 ILE A 205      35.610  38.090  60.290  1.00  0.00           H
ATOM   3114  CG1 ILE A 205      38.320  35.870  60.310  1.00  0.00           C
ATOM   3115 1HG1 ILE A 205      39.020  35.340  59.620  1.00  0.00           H
ATOM   3116 2HG1 ILE A 205      37.780  34.970  60.680  1.00  0.00           H
ATOM   3117  CD  ILE A 205      39.260  36.440  61.430  1.00  0.00           C
ATOM   3118  HD1 ILE A 205      40.180  36.880  60.980  1.00  0.00           H
ATOM   3119  HD2 ILE A 205      39.600  35.610  62.090  1.00  0.00           H
ATOM   3120  HD3 ILE A 205      38.700  37.200  62.010  1.00  0.00           H
ATOM   3121  C   ILE A 205      35.940  37.370  57.620  1.00  0.00           C
ATOM   3122  O   ILE A 205      34.740  37.060  57.490  1.00  0.00           O
ATOM   3123  N   ALA A 206      36.440  38.550  57.160  1.00  0.00           N
ATOM   3124  HN  ALA A 206      37.310  38.800  57.570  1.00  0.00           H
ATOM   3125  CA  ALA A 206      35.490  39.460  56.580  1.00  0.00           C
ATOM   3126  HA  ALA A 206      34.810  39.720  57.380  1.00  0.00           H
ATOM   3127  CB  ALA A 206      36.160  40.760  56.220  1.00  0.00           C
ATOM   3128  HB1 ALA A 206      37.090  40.580  55.650  1.00  0.00           H
ATOM   3129  HB2 ALA A 206      36.590  41.190  57.150  1.00  0.00           H
ATOM   3130  HB3 ALA A 206      35.480  41.500  55.740  1.00  0.00           H
ATOM   3131  C   ALA A 206      34.800  38.960  55.330  1.00  0.00           C
ATOM   3132  O   ALA A 206      33.590  39.030  55.080  1.00  0.00           O
ATOM   3133  N   TRP A 207      35.620  38.350  54.420  1.00  0.00           N
ATOM   3134  HN  TRP A 207      36.600  38.520  54.510  1.00  0.00           H
ATOM   3135  CA  TRP A 207      35.090  37.570  53.270  1.00  0.00           C
ATOM   3136  HA  TRP A 207      34.530  38.410  52.860  1.00  0.00           H
ATOM   3137  CB  TRP A 207      36.150  37.230  52.210  1.00  0.00           C
ATOM   3138  HB1 TRP A 207      36.980  36.860  52.840  1.00  0.00           H
ATOM   3139  HB2 TRP A 207      36.550  38.180  51.780  1.00  0.00           H
ATOM   3140  CG  TRP A 207      35.860  36.340  51.010  1.00  0.00           C
ATOM   3141  CD1 TRP A 207      35.410  36.690  49.730  1.00  0.00           C
ATOM   3142  HD1 TRP A 207      35.060  37.660  49.390  1.00  0.00           H
ATOM   3143  NE1 TRP A 207      35.640  35.740  48.770  1.00  0.00           N
ATOM   3144  HE1 TRP A 207      35.410  35.790  47.820  1.00  0.00           H
ATOM   3145  CE2 TRP A 207      36.020  34.600  49.480  1.00  0.00           C
ATOM   3146  CD2 TRP A 207      36.270  34.950  50.810  1.00  0.00           C
ATOM   3147  CE3 TRP A 207      36.850  34.030  51.660  1.00  0.00           C
ATOM   3148  HE3 TRP A 207      36.940  34.230  52.720  1.00  0.00           H
ATOM   3149  CZ3 TRP A 207      37.160  32.760  51.130  1.00  0.00           C
ATOM   3150  HZ3 TRP A 207      37.590  31.990  51.760  1.00  0.00           H
ATOM   3151  CZ2 TRP A 207      36.250  33.330  48.970  1.00  0.00           C
ATOM   3152  HZ2 TRP A 207      35.980  32.990  47.980  1.00  0.00           H
ATOM   3153  CH2 TRP A 207      36.790  32.330  49.860  1.00  0.00           C
ATOM   3154  HH2 TRP A 207      36.990  31.320  49.550  1.00  0.00           H
ATOM   3155  C   TRP A 207      34.140  36.430  53.650  1.00  0.00           C
ATOM   3156  O   TRP A 207      33.080  36.350  53.040  1.00  0.00           O
ATOM   3157  N   LEU A 208      34.450  35.600  54.620  1.00  0.00           N
ATOM   3158  HN  LEU A 208      35.310  35.740  55.090  1.00  0.00           H
ATOM   3159  CA  LEU A 208      33.500  34.580  55.100  1.00  0.00           C
ATOM   3160  HA  LEU A 208      32.980  34.120  54.280  1.00  0.00           H
ATOM   3161  CB  LEU A 208      34.190  33.440  56.010  1.00  0.00           C
ATOM   3162  HB1 LEU A 208      33.390  32.710  56.280  1.00  0.00           H
ATOM   3163  HB2 LEU A 208      34.460  33.900  56.980  1.00  0.00           H
ATOM   3164  CG  LEU A 208      35.440  32.650  55.460  1.00  0.00           C
ATOM   3165  HG  LEU A 208      36.200  33.420  55.210  1.00  0.00           H
ATOM   3166  CD1 LEU A 208      35.990  31.640  56.490  1.00  0.00           C
ATOM   3167 1HD1 LEU A 208      36.880  31.100  56.090  1.00  0.00           H
ATOM   3168 2HD1 LEU A 208      35.190  30.940  56.830  1.00  0.00           H
ATOM   3169 3HD1 LEU A 208      36.260  32.230  57.390  1.00  0.00           H
ATOM   3170  CD2 LEU A 208      35.110  32.050  54.090  1.00  0.00           C
ATOM   3171 1HD2 LEU A 208      34.320  31.280  54.160  1.00  0.00           H
ATOM   3172 2HD2 LEU A 208      35.980  31.640  53.530  1.00  0.00           H
ATOM   3173 3HD2 LEU A 208      34.630  32.760  53.390  1.00  0.00           H
ATOM   3174  C   LEU A 208      32.250  35.070  55.740  1.00  0.00           C
ATOM   3175  O   LEU A 208      31.110  34.650  55.550  1.00  0.00           O
ATOM   3176  N   TYR A 209      32.290  36.160  56.510  1.00  0.00           N
ATOM   3177  HN  TYR A 209      33.130  36.560  56.850  1.00  0.00           H
ATOM   3178  CA  TYR A 209      31.080  36.880  56.830  1.00  0.00           C
ATOM   3179  HA  TYR A 209      30.460  36.090  57.250  1.00  0.00           H
ATOM   3180  CB  TYR A 209      31.270  37.980  57.980  1.00  0.00           C
ATOM   3181  HB1 TYR A 209      30.300  38.460  58.250  1.00  0.00           H
ATOM   3182  HB2 TYR A 209      31.910  38.830  57.650  1.00  0.00           H
ATOM   3183  CG  TYR A 209      31.710  37.330  59.350  1.00  0.00           C
ATOM   3184  CD1 TYR A 209      30.890  36.320  59.850  1.00  0.00           C
ATOM   3185  HD1 TYR A 209      30.070  36.000  59.220  1.00  0.00           H
ATOM   3186  CE1 TYR A 209      31.190  35.900  61.130  1.00  0.00           C
ATOM   3187  HE1 TYR A 209      30.730  34.990  61.490  1.00  0.00           H
ATOM   3188  CZ  TYR A 209      32.280  36.410  61.890  1.00  0.00           C
ATOM   3189  OH  TYR A 209      32.540  35.790  63.130  1.00  0.00           O
ATOM   3190  HH  TYR A 209      31.770  35.250  63.320  1.00  0.00           H
ATOM   3191  CD2 TYR A 209      32.730  37.890  60.140  1.00  0.00           C
ATOM   3192  HD2 TYR A 209      33.230  38.740  59.690  1.00  0.00           H
ATOM   3193  CE2 TYR A 209      32.980  37.500  61.420  1.00  0.00           C
ATOM   3194  HE2 TYR A 209      33.740  37.880  62.090  1.00  0.00           H
ATOM   3195  C   TYR A 209      30.380  37.520  55.680  1.00  0.00           C
ATOM   3196  O   TYR A 209      29.160  37.640  55.810  1.00  0.00           O
ATOM   3197  N   ALA A 210      31.090  37.860  54.560  1.00  0.00           N
ATOM   3198  HN  ALA A 210      32.080  37.860  54.590  1.00  0.00           H
ATOM   3199  CA  ALA A 210      30.410  38.330  53.350  1.00  0.00           C
ATOM   3200  HA  ALA A 210      29.650  39.080  53.550  1.00  0.00           H
ATOM   3201  CB  ALA A 210      31.320  39.140  52.480  1.00  0.00           C
ATOM   3202  HB1 ALA A 210      31.590  40.120  52.930  1.00  0.00           H
ATOM   3203  HB2 ALA A 210      30.970  39.340  51.440  1.00  0.00           H
ATOM   3204  HB3 ALA A 210      32.240  38.540  52.310  1.00  0.00           H
ATOM   3205  C   ALA A 210      29.680  37.200  52.660  1.00  0.00           C
ATOM   3206  O   ALA A 210      28.580  37.440  52.080  1.00  0.00           O
ATOM   3207  N   ALA A 211      30.160  35.930  52.710  1.00  0.00           N
ATOM   3208  HN  ALA A 211      30.980  35.780  53.250  1.00  0.00           H
ATOM   3209  CA  ALA A 211      29.590  34.710  52.310  1.00  0.00           C
ATOM   3210  HA  ALA A 211      29.390  34.670  51.250  1.00  0.00           H
ATOM   3211  CB  ALA A 211      30.540  33.490  52.470  1.00  0.00           C
ATOM   3212  HB1 ALA A 211      30.940  33.320  53.490  1.00  0.00           H
ATOM   3213  HB2 ALA A 211      31.470  33.690  51.890  1.00  0.00           H
ATOM   3214  HB3 ALA A 211      29.980  32.590  52.140  1.00  0.00           H
ATOM   3215  C   ALA A 211      28.260  34.440  53.020  1.00  0.00           C
ATOM   3216  O   ALA A 211      27.220  34.140  52.470  1.00  0.00           O
ATOM   3217  N   ILE A 212      28.320  34.580  54.340  1.00  0.00           N
ATOM   3218  HN  ILE A 212      29.230  34.800  54.690  1.00  0.00           H
ATOM   3219  CA  ILE A 212      27.230  34.320  55.270  1.00  0.00           C
ATOM   3220  HA  ILE A 212      26.810  33.360  55.040  1.00  0.00           H
ATOM   3221  CB  ILE A 212      27.700  34.260  56.660  1.00  0.00           C
ATOM   3222  HB  ILE A 212      28.420  35.050  56.960  1.00  0.00           H
ATOM   3223  CG2 ILE A 212      26.510  34.240  57.650  1.00  0.00           C
ATOM   3224 1HG2 ILE A 212      25.890  33.380  57.330  1.00  0.00           H
ATOM   3225 2HG2 ILE A 212      25.960  35.200  57.570  1.00  0.00           H
ATOM   3226 3HG2 ILE A 212      26.780  34.110  58.720  1.00  0.00           H
ATOM   3227  CG1 ILE A 212      28.590  32.970  56.760  1.00  0.00           C
ATOM   3228 1HG1 ILE A 212      29.380  32.900  55.990  1.00  0.00           H
ATOM   3229 2HG1 ILE A 212      27.900  32.100  56.750  1.00  0.00           H
ATOM   3230  CD  ILE A 212      29.420  33.020  58.080  1.00  0.00           C
ATOM   3231  HD1 ILE A 212      28.980  33.550  58.950  1.00  0.00           H
ATOM   3232  HD2 ILE A 212      30.360  33.560  57.810  1.00  0.00           H
ATOM   3233  HD3 ILE A 212      29.560  32.000  58.480  1.00  0.00           H
ATOM   3234  C   ILE A 212      26.090  35.310  55.100  1.00  0.00           C
ATOM   3235  O   ILE A 212      24.870  34.870  55.070  1.00  0.00           O
ATOM   3236  N   LEU A 213      26.340  36.670  54.850  1.00  0.00           N
ATOM   3237  HN  LEU A 213      27.210  37.110  55.020  1.00  0.00           H
ATOM   3238  CA  LEU A 213      25.320  37.660  54.370  1.00  0.00           C
ATOM   3239  HA  LEU A 213      24.470  37.610  55.030  1.00  0.00           H
ATOM   3240  CB  LEU A 213      26.000  39.080  54.290  1.00  0.00           C
ATOM   3241  HB1 LEU A 213      25.200  39.750  53.880  1.00  0.00           H
ATOM   3242  HB2 LEU A 213      26.840  38.910  53.590  1.00  0.00           H
ATOM   3243  CG  LEU A 213      26.520  39.590  55.640  1.00  0.00           C
ATOM   3244  HG  LEU A 213      27.320  38.960  56.090  1.00  0.00           H
ATOM   3245  CD1 LEU A 213      27.140  41.010  55.590  1.00  0.00           C
ATOM   3246 1HD1 LEU A 213      27.640  41.180  56.570  1.00  0.00           H
ATOM   3247 2HD1 LEU A 213      26.500  41.810  55.150  1.00  0.00           H
ATOM   3248 3HD1 LEU A 213      28.020  40.860  54.930  1.00  0.00           H
ATOM   3249  CD2 LEU A 213      25.430  39.570  56.710  1.00  0.00           C
ATOM   3250 1HD2 LEU A 213      25.670  40.140  57.630  1.00  0.00           H
ATOM   3251 2HD2 LEU A 213      25.290  38.490  56.960  1.00  0.00           H
ATOM   3252 3HD2 LEU A 213      24.550  40.070  56.260  1.00  0.00           H
ATOM   3253  C   LEU A 213      24.810  37.350  53.030  1.00  0.00           C
ATOM   3254  O   LEU A 213      23.690  37.620  52.700  1.00  0.00           O
ATOM   3255  N   ASN A 214      25.590  36.700  52.180  1.00  0.00           N
ATOM   3256  HN  ASN A 214      26.570  36.510  52.250  1.00  0.00           H
ATOM   3257  CA  ASN A 214      25.030  36.280  50.980  1.00  0.00           C
ATOM   3258  HA  ASN A 214      24.410  37.110  50.670  1.00  0.00           H
ATOM   3259  CB  ASN A 214      26.260  36.250  49.940  1.00  0.00           C
ATOM   3260  HB1 ASN A 214      27.170  35.800  50.380  1.00  0.00           H
ATOM   3261  HB2 ASN A 214      26.640  37.290  49.820  1.00  0.00           H
ATOM   3262  CG  ASN A 214      25.950  35.630  48.570  1.00  0.00           C
ATOM   3263  OD1 ASN A 214      26.640  34.760  48.080  1.00  0.00           O
ATOM   3264  ND2 ASN A 214      24.880  36.090  47.900  1.00  0.00           N
ATOM   3265 1HD2 ASN A 214      24.770  35.770  46.960  1.00  0.00           H
ATOM   3266 2HD2 ASN A 214      24.310  36.850  48.230  1.00  0.00           H
ATOM   3267  C   ASN A 214      24.230  34.890  51.070  1.00  0.00           C
ATOM   3268  O   ASN A 214      23.690  34.350  50.040  1.00  0.00           O
ATOM   3269  N   ASN A 215      24.070  34.360  52.310  1.00  0.00           N
ATOM   3270  HN  ASN A 215      24.500  34.830  53.080  1.00  0.00           H
ATOM   3271  CA  ASN A 215      23.410  33.160  52.630  1.00  0.00           C
ATOM   3272  HA  ASN A 215      23.290  33.200  53.700  1.00  0.00           H
ATOM   3273  CB  ASN A 215      21.960  32.920  52.220  1.00  0.00           C
ATOM   3274  HB1 ASN A 215      21.540  32.010  52.690  1.00  0.00           H
ATOM   3275  HB2 ASN A 215      21.880  32.790  51.120  1.00  0.00           H
ATOM   3276  CG  ASN A 215      21.110  34.120  52.690  1.00  0.00           C
ATOM   3277  OD1 ASN A 215      21.190  34.530  53.820  1.00  0.00           O
ATOM   3278  ND2 ASN A 215      20.280  34.680  51.790  1.00  0.00           N
ATOM   3279 1HD2 ASN A 215      20.050  35.620  52.070  1.00  0.00           H
ATOM   3280 2HD2 ASN A 215      20.160  34.390  50.840  1.00  0.00           H
ATOM   3281  C   ASN A 215      24.280  31.880  52.440  1.00  0.00           C
ATOM   3282  O   ASN A 215      23.830  30.770  52.320  1.00  0.00           O
ATOM   3283  N   CYS A 216      25.590  31.990  52.610  1.00  0.00           N
ATOM   3284  HN  CYS A 216      26.080  32.850  52.730  1.00  0.00           H
ATOM   3285  CA  CYS A 216      26.540  30.850  52.480  1.00  0.00           C
ATOM   3286  HA  CYS A 216      25.920  29.980  52.290  1.00  0.00           H
ATOM   3287  CB  CYS A 216      27.470  31.120  51.190  1.00  0.00           C
ATOM   3288  HB1 CYS A 216      28.020  32.070  51.360  1.00  0.00           H
ATOM   3289  HB2 CYS A 216      26.760  31.340  50.360  1.00  0.00           H
ATOM   3290  SG  CYS A 216      28.730  29.800  50.760  1.00  0.00           S
ATOM   3291  HG1 CYS A 216      27.890  29.060  50.060  1.00  0.00           H
ATOM   3292  C   CYS A 216      27.300  30.540  53.720  1.00  0.00           C
ATOM   3293  O   CYS A 216      28.020  31.390  54.280  1.00  0.00           O
ATOM   3294  N   ALA A 217      27.120  29.310  54.240  1.00  0.00           N
ATOM   3295  HN  ALA A 217      26.530  28.660  53.770  1.00  0.00           H
ATOM   3296  CA  ALA A 217      27.650  28.910  55.510  1.00  0.00           C
ATOM   3297  HA  ALA A 217      28.510  29.540  55.670  1.00  0.00           H
ATOM   3298  CB  ALA A 217      26.580  29.040  56.660  1.00  0.00           C
ATOM   3299  HB1 ALA A 217      25.740  28.400  56.290  1.00  0.00           H
ATOM   3300  HB2 ALA A 217      26.170  30.070  56.680  1.00  0.00           H
ATOM   3301  HB3 ALA A 217      26.990  28.760  57.650  1.00  0.00           H
ATOM   3302  C   ALA A 217      28.050  27.370  55.570  1.00  0.00           C
ATOM   3303  O   ALA A 217      28.220  26.800  56.610  1.00  0.00           O
ATOM   3304  N   TRP A 218      28.210  26.650  54.410  1.00  0.00           N
ATOM   3305  HN  TRP A 218      27.830  27.070  53.590  1.00  0.00           H
ATOM   3306  CA  TRP A 218      28.520  25.220  54.440  1.00  0.00           C
ATOM   3307  HA  TRP A 218      27.750  24.800  55.070  1.00  0.00           H
ATOM   3308  CB  TRP A 218      28.440  24.600  53.050  1.00  0.00           C
ATOM   3309  HB1 TRP A 218      27.370  24.610  52.750  1.00  0.00           H
ATOM   3310  HB2 TRP A 218      28.540  23.500  52.970  1.00  0.00           H
ATOM   3311  CG  TRP A 218      29.210  25.200  51.850  1.00  0.00           C
ATOM   3312  CD1 TRP A 218      28.700  26.080  50.960  1.00  0.00           C
ATOM   3313  HD1 TRP A 218      27.730  26.530  51.070  1.00  0.00           H
ATOM   3314  NE1 TRP A 218      29.690  26.490  50.110  1.00  0.00           N
ATOM   3315  HE1 TRP A 218      29.590  27.300  49.570  1.00  0.00           H
ATOM   3316  CE2 TRP A 218      30.890  25.850  50.430  1.00  0.00           C
ATOM   3317  CD2 TRP A 218      30.590  24.990  51.490  1.00  0.00           C
ATOM   3318  CE3 TRP A 218      31.690  24.340  52.160  1.00  0.00           C
ATOM   3319  HE3 TRP A 218      31.420  23.730  53.010  1.00  0.00           H
ATOM   3320  CZ3 TRP A 218      33.030  24.700  51.780  1.00  0.00           C
ATOM   3321  HZ3 TRP A 218      33.780  24.080  52.240  1.00  0.00           H
ATOM   3322  CZ2 TRP A 218      32.180  26.060  50.060  1.00  0.00           C
ATOM   3323  HZ2 TRP A 218      32.430  26.830  49.340  1.00  0.00           H
ATOM   3324  CH2 TRP A 218      33.260  25.530  50.710  1.00  0.00           C
ATOM   3325  HH2 TRP A 218      34.260  25.720  50.340  1.00  0.00           H
ATOM   3326  C   TRP A 218      29.830  24.820  55.100  1.00  0.00           C
ATOM   3327  O   TRP A 218      30.010  23.770  55.760  1.00  0.00           O
ATOM   3328  N   PHE A 219      30.850  25.710  54.970  1.00  0.00           N
ATOM   3329  HN  PHE A 219      30.690  26.510  54.390  1.00  0.00           H
ATOM   3330  CA  PHE A 219      32.150  25.530  55.520  1.00  0.00           C
ATOM   3331  HA  PHE A 219      32.650  24.620  55.220  1.00  0.00           H
ATOM   3332  CB  PHE A 219      33.250  26.460  54.910  1.00  0.00           C
ATOM   3333  HB1 PHE A 219      33.550  26.160  53.880  1.00  0.00           H
ATOM   3334  HB2 PHE A 219      34.160  26.500  55.540  1.00  0.00           H
ATOM   3335  CG  PHE A 219      32.770  27.810  54.830  1.00  0.00           C
ATOM   3336  CD1 PHE A 219      32.180  28.470  53.790  1.00  0.00           C
ATOM   3337  HD1 PHE A 219      32.110  27.980  52.830  1.00  0.00           H
ATOM   3338  CE1 PHE A 219      31.530  29.780  53.910  1.00  0.00           C
ATOM   3339  HE1 PHE A 219      31.090  30.220  53.030  1.00  0.00           H
ATOM   3340  CZ  PHE A 219      31.600  30.430  55.190  1.00  0.00           C
ATOM   3341  HZ  PHE A 219      31.180  31.400  55.400  1.00  0.00           H
ATOM   3342  CD2 PHE A 219      32.910  28.560  55.990  1.00  0.00           C
ATOM   3343  HD2 PHE A 219      33.500  28.160  56.800  1.00  0.00           H
ATOM   3344  CE2 PHE A 219      32.300  29.770  56.200  1.00  0.00           C
ATOM   3345  HE2 PHE A 219      32.440  30.370  57.090  1.00  0.00           H
ATOM   3346  C   PHE A 219      32.080  25.440  57.080  1.00  0.00           C
ATOM   3347  O   PHE A 219      33.000  24.850  57.730  1.00  0.00           O
ATOM   3348  N   VAL A 220      31.020  26.060  57.710  1.00  0.00           N
ATOM   3349  HN  VAL A 220      30.440  26.770  57.310  1.00  0.00           H
ATOM   3350  CA  VAL A 220      30.930  26.170  59.210  1.00  0.00           C
ATOM   3351  HA  VAL A 220      31.890  26.600  59.440  1.00  0.00           H
ATOM   3352  CB  VAL A 220      29.860  27.130  59.680  1.00  0.00           C
ATOM   3353  HB  VAL A 220      28.820  26.740  59.550  1.00  0.00           H
ATOM   3354  CG1 VAL A 220      30.150  27.390  61.210  1.00  0.00           C
ATOM   3355 1HG1 VAL A 220      29.990  26.500  61.850  1.00  0.00           H
ATOM   3356 2HG1 VAL A 220      29.600  28.290  61.580  1.00  0.00           H
ATOM   3357 3HG1 VAL A 220      31.230  27.640  61.230  1.00  0.00           H
ATOM   3358  CG2 VAL A 220      30.020  28.470  58.950  1.00  0.00           C
ATOM   3359 1HG2 VAL A 220      29.820  28.520  57.860  1.00  0.00           H
ATOM   3360 2HG2 VAL A 220      31.080  28.760  59.120  1.00  0.00           H
ATOM   3361 3HG2 VAL A 220      29.360  29.230  59.410  1.00  0.00           H
ATOM   3362  C   VAL A 220      30.800  24.790  59.810  1.00  0.00           C
ATOM   3363  O   VAL A 220      30.210  23.860  59.200  1.00  0.00           O
ATOM   3364  N   GLN A 221      31.360  24.520  60.980  1.00  0.00           N
ATOM   3365  HN  GLN A 221      31.900  25.180  61.500  1.00  0.00           H
ATOM   3366  CA  GLN A 221      31.220  23.190  61.620  1.00  0.00           C
ATOM   3367  HA  GLN A 221      30.260  22.800  61.330  1.00  0.00           H
ATOM   3368  CB  GLN A 221      32.340  22.200  61.190  1.00  0.00           C
ATOM   3369  HB1 GLN A 221      32.440  22.200  60.080  1.00  0.00           H
ATOM   3370  HB2 GLN A 221      31.930  21.180  61.400  1.00  0.00           H
ATOM   3371  CG  GLN A 221      33.760  22.340  61.880  1.00  0.00           C
ATOM   3372  HG1 GLN A 221      34.450  21.520  61.620  1.00  0.00           H
ATOM   3373  HG2 GLN A 221      33.600  22.430  62.970  1.00  0.00           H
ATOM   3374  CD  GLN A 221      34.490  23.590  61.260  1.00  0.00           C
ATOM   3375  OE1 GLN A 221      34.870  23.520  60.080  1.00  0.00           O
ATOM   3376  NE2 GLN A 221      34.500  24.760  61.950  1.00  0.00           N
ATOM   3377 1HE2 GLN A 221      34.200  24.770  62.900  1.00  0.00           H
ATOM   3378 2HE2 GLN A 221      34.850  25.600  61.540  1.00  0.00           H
ATOM   3379  C   GLN A 221      31.150  23.370  63.170  1.00  0.00           C
ATOM   3380  O   GLN A 221      31.280  24.490  63.700  1.00  0.00           O
ATOM   3381  N   ASN A 222      30.910  22.230  63.920  1.00  0.00           N
ATOM   3382  HN  ASN A 222      30.810  21.270  63.670  1.00  0.00           H
ATOM   3383  CA  ASN A 222      30.750  22.440  65.350  1.00  0.00           C
ATOM   3384  HA  ASN A 222      30.000  23.220  65.400  1.00  0.00           H
ATOM   3385  CB  ASN A 222      30.110  21.140  65.990  1.00  0.00           C
ATOM   3386  HB1 ASN A 222      30.190  21.280  67.090  1.00  0.00           H
ATOM   3387  HB2 ASN A 222      30.680  20.210  65.770  1.00  0.00           H
ATOM   3388  CG  ASN A 222      28.680  21.070  65.730  1.00  0.00           C
ATOM   3389  OD1 ASN A 222      27.930  22.020  65.530  1.00  0.00           O
ATOM   3390  ND2 ASN A 222      28.130  19.840  65.650  1.00  0.00           N
ATOM   3391 1HD2 ASN A 222      27.170  19.750  65.390  1.00  0.00           H
ATOM   3392 2HD2 ASN A 222      28.610  19.060  66.050  1.00  0.00           H
ATOM   3393  C   ASN A 222      32.020  22.890  66.140  1.00  0.00           C
ATOM   3394  O   ASN A 222      31.930  23.580  67.090  1.00  0.00           O
ATOM   3395  N   ASP A 223      33.180  22.340  65.680  1.00  0.00           N
ATOM   3396  HN  ASP A 223      33.170  21.610  65.000  1.00  0.00           H
ATOM   3397  CA  ASP A 223      34.450  22.630  66.200  1.00  0.00           C
ATOM   3398  HA  ASP A 223      34.360  22.230  67.200  1.00  0.00           H
ATOM   3399  CB  ASP A 223      35.530  21.690  65.470  1.00  0.00           C
ATOM   3400  HB1 ASP A 223      35.500  21.870  64.370  1.00  0.00           H
ATOM   3401  HB2 ASP A 223      35.330  20.620  65.670  1.00  0.00           H
ATOM   3402  CG  ASP A 223      36.930  21.790  66.020  1.00  0.00           C
ATOM   3403  OD1 ASP A 223      37.030  21.590  67.220  1.00  0.00           O
ATOM   3404  OD2 ASP A 223      37.860  21.800  65.130  1.00  0.00           O
ATOM   3405  C   ASP A 223      34.890  24.070  66.210  1.00  0.00           C
ATOM   3406  O   ASP A 223      34.620  24.870  65.310  1.00  0.00           O
ATOM   3407  N   VAL A 224      35.520  24.440  67.330  1.00  0.00           N
ATOM   3408  HN  VAL A 224      35.680  23.680  67.960  1.00  0.00           H
ATOM   3409  CA  VAL A 224      35.890  25.770  67.650  1.00  0.00           C
ATOM   3410  HA  VAL A 224      35.790  26.450  66.820  1.00  0.00           H
ATOM   3411  CB  VAL A 224      35.170  26.460  68.820  1.00  0.00           C
ATOM   3412  HB  VAL A 224      35.300  27.560  68.720  1.00  0.00           H
ATOM   3413  CG1 VAL A 224      33.600  26.350  68.690  1.00  0.00           C
ATOM   3414 1HG1 VAL A 224      33.120  27.120  69.330  1.00  0.00           H
ATOM   3415 2HG1 VAL A 224      33.190  25.330  68.840  1.00  0.00           H
ATOM   3416 3HG1 VAL A 224      33.340  26.640  67.650  1.00  0.00           H
ATOM   3417  CG2 VAL A 224      35.540  26.040  70.290  1.00  0.00           C
ATOM   3418 1HG2 VAL A 224      34.870  26.670  70.910  1.00  0.00           H
ATOM   3419 2HG2 VAL A 224      36.610  26.190  70.560  1.00  0.00           H
ATOM   3420 3HG2 VAL A 224      35.290  24.980  70.520  1.00  0.00           H
ATOM   3421  C   VAL A 224      37.340  25.700  67.830  1.00  0.00           C
ATOM   3422  O   VAL A 224      38.030  24.770  68.440  1.00  0.00           O
ATOM   3423  N   CYS A 225      38.030  26.730  67.290  1.00  0.00           N
ATOM   3424  HN  CYS A 225      37.600  27.490  66.820  1.00  0.00           H
ATOM   3425  CA  CYS A 225      39.470  26.870  67.410  1.00  0.00           C
ATOM   3426  HA  CYS A 225      39.860  26.060  68.010  1.00  0.00           H
ATOM   3427  CB  CYS A 225      40.180  26.850  66.060  1.00  0.00           C
ATOM   3428  HB1 CYS A 225      39.900  27.680  65.370  1.00  0.00           H
ATOM   3429  HB2 CYS A 225      39.880  25.870  65.640  1.00  0.00           H
ATOM   3430  SG  CYS A 225      42.030  26.940  66.170  1.00  0.00           S
ATOM   3431  HG1 CYS A 225      42.200  28.240  66.350  1.00  0.00           H
ATOM   3432  C   CYS A 225      39.760  28.260  67.990  1.00  0.00           C
ATOM   3433  O   CYS A 225      39.350  29.270  67.410  1.00  0.00           O
ATOM   3434  N   SER A 226      40.460  28.410  69.140  1.00  0.00           N
ATOM   3435  HN  SER A 226      40.630  27.610  69.700  1.00  0.00           H
ATOM   3436  CA  SER A 226      40.930  29.680  69.790  1.00  0.00           C
ATOM   3437  HA  SER A 226      40.120  30.340  70.050  1.00  0.00           H
ATOM   3438  CB  SER A 226      41.570  29.260  71.180  1.00  0.00           C
ATOM   3439  HB1 SER A 226      42.590  28.840  71.040  1.00  0.00           H
ATOM   3440  HB2 SER A 226      40.960  28.470  71.670  1.00  0.00           H
ATOM   3441  OG  SER A 226      41.710  30.430  72.010  1.00  0.00           O
ATOM   3442  HG1 SER A 226      40.850  30.770  72.260  1.00  0.00           H
ATOM   3443  C   SER A 226      41.920  30.420  68.970  1.00  0.00           C
ATOM   3444  O   SER A 226      42.690  29.750  68.220  1.00  0.00           O
ATOM   3445  N   THR A 227      41.950  31.760  69.130  1.00  0.00           N
ATOM   3446  HN  THR A 227      41.290  32.240  69.700  1.00  0.00           H
ATOM   3447  CA  THR A 227      42.900  32.710  68.530  1.00  0.00           C
ATOM   3448  HA  THR A 227      42.690  32.690  67.470  1.00  0.00           H
ATOM   3449  CB  THR A 227      42.700  34.170  69.070  1.00  0.00           C
ATOM   3450  HB  THR A 227      43.670  34.700  68.920  1.00  0.00           H
ATOM   3451  OG1 THR A 227      42.230  34.170  70.440  1.00  0.00           O
ATOM   3452  HG1 THR A 227      41.360  33.750  70.400  1.00  0.00           H
ATOM   3453  CG2 THR A 227      41.630  34.960  68.220  1.00  0.00           C
ATOM   3454 1HG2 THR A 227      41.560  35.990  68.630  1.00  0.00           H
ATOM   3455 2HG2 THR A 227      40.620  34.560  68.450  1.00  0.00           H
ATOM   3456 3HG2 THR A 227      41.730  34.930  67.120  1.00  0.00           H
ATOM   3457  C   THR A 227      44.460  32.380  68.770  1.00  0.00           C
ATOM   3458  O   THR A 227      45.180  32.310  67.830  1.00  0.00           O
ATOM   3459  N   GLU A 228      44.900  32.020  70.060  1.00  0.00           N
ATOM   3460  HN  GLU A 228      44.290  32.020  70.840  1.00  0.00           H
ATOM   3461  CA  GLU A 228      46.190  31.350  70.310  1.00  0.00           C
ATOM   3462  HA  GLU A 228      46.900  32.000  69.840  1.00  0.00           H
ATOM   3463  CB  GLU A 228      46.590  31.470  71.820  1.00  0.00           C
ATOM   3464  HB1 GLU A 228      47.480  30.820  71.990  1.00  0.00           H
ATOM   3465  HB2 GLU A 228      45.770  31.050  72.430  1.00  0.00           H
ATOM   3466  CG  GLU A 228      46.960  32.940  72.220  1.00  0.00           C
ATOM   3467  HG1 GLU A 228      47.310  32.950  73.270  1.00  0.00           H
ATOM   3468  HG2 GLU A 228      45.930  33.370  72.190  1.00  0.00           H
ATOM   3469  CD  GLU A 228      47.930  33.630  71.310  1.00  0.00           C
ATOM   3470  OE1 GLU A 228      47.490  34.240  70.290  1.00  0.00           O
ATOM   3471  OE2 GLU A 228      49.150  33.590  71.700  1.00  0.00           O
ATOM   3472  C   GLU A 228      46.480  29.960  69.770  1.00  0.00           C
ATOM   3473  O   GLU A 228      47.580  29.710  69.210  1.00  0.00           O
ATOM   3474  N   ASP A 229      45.460  29.020  69.810  1.00  0.00           N
ATOM   3475  HN  ASP A 229      44.580  29.160  70.250  1.00  0.00           H
ATOM   3476  CA  ASP A 229      45.570  27.790  69.110  1.00  0.00           C
ATOM   3477  HA  ASP A 229      46.550  27.440  69.420  1.00  0.00           H
ATOM   3478  CB  ASP A 229      44.370  26.980  69.640  1.00  0.00           C
ATOM   3479  HB1 ASP A 229      44.260  26.000  69.120  1.00  0.00           H
ATOM   3480  HB2 ASP A 229      43.350  27.420  69.540  1.00  0.00           H
ATOM   3481  CG  ASP A 229      44.490  26.660  71.120  1.00  0.00           C
ATOM   3482  OD1 ASP A 229      45.560  26.670  71.780  1.00  0.00           O
ATOM   3483  OD2 ASP A 229      43.460  26.220  71.590  1.00  0.00           O
ATOM   3484  C   ASP A 229      45.700  27.910  67.600  1.00  0.00           C
ATOM   3485  O   ASP A 229      46.440  27.240  66.910  1.00  0.00           O
ATOM   3486  N   PHE A 230      44.900  28.780  67.080  1.00  0.00           N
ATOM   3487  HN  PHE A 230      44.150  29.130  67.630  1.00  0.00           H
ATOM   3488  CA  PHE A 230      45.090  29.280  65.690  1.00  0.00           C
ATOM   3489  HA  PHE A 230      44.990  28.410  65.050  1.00  0.00           H
ATOM   3490  CB  PHE A 230      43.900  30.160  65.250  1.00  0.00           C
ATOM   3491  HB1 PHE A 230      44.070  31.100  65.810  1.00  0.00           H
ATOM   3492  HB2 PHE A 230      42.910  29.730  65.540  1.00  0.00           H
ATOM   3493  CG  PHE A 230      43.940  30.420  63.730  1.00  0.00           C
ATOM   3494  CD1 PHE A 230      43.200  29.620  62.860  1.00  0.00           C
ATOM   3495  HD1 PHE A 230      42.710  28.750  63.280  1.00  0.00           H
ATOM   3496  CE1 PHE A 230      43.210  29.750  61.480  1.00  0.00           C
ATOM   3497  HE1 PHE A 230      42.710  29.080  60.790  1.00  0.00           H
ATOM   3498  CZ  PHE A 230      44.020  30.770  60.980  1.00  0.00           C
ATOM   3499  HZ  PHE A 230      44.030  30.850  59.900  1.00  0.00           H
ATOM   3500  CD2 PHE A 230      44.640  31.460  63.170  1.00  0.00           C
ATOM   3501  HD2 PHE A 230      45.110  32.120  63.880  1.00  0.00           H
ATOM   3502  CE2 PHE A 230      44.760  31.650  61.800  1.00  0.00           C
ATOM   3503  HE2 PHE A 230      45.540  32.300  61.430  1.00  0.00           H
ATOM   3504  C   PHE A 230      46.480  29.870  65.370  1.00  0.00           C
ATOM   3505  O   PHE A 230      47.140  29.310  64.520  1.00  0.00           O
ATOM   3506  N   ASN A 231      47.000  30.890  66.060  1.00  0.00           N
ATOM   3507  HN  ASN A 231      46.430  31.300  66.770  1.00  0.00           H
ATOM   3508  CA  ASN A 231      48.240  31.620  65.720  1.00  0.00           C
ATOM   3509  HA  ASN A 231      48.190  32.010  64.720  1.00  0.00           H
ATOM   3510  CB  ASN A 231      48.500  32.760  66.790  1.00  0.00           C
ATOM   3511  HB1 ASN A 231      49.490  33.260  66.820  1.00  0.00           H
ATOM   3512  HB2 ASN A 231      48.250  32.270  67.750  1.00  0.00           H
ATOM   3513  CG  ASN A 231      47.480  33.880  66.520  1.00  0.00           C
ATOM   3514  OD1 ASN A 231      46.920  34.010  65.380  1.00  0.00           O
ATOM   3515  ND2 ASN A 231      46.980  34.560  67.580  1.00  0.00           N
ATOM   3516 1HD2 ASN A 231      47.100  34.350  68.550  1.00  0.00           H
ATOM   3517 2HD2 ASN A 231      46.400  35.340  67.360  1.00  0.00           H
ATOM   3518  C   ASN A 231      49.480  30.720  65.630  1.00  0.00           C
ATOM   3519  O   ASN A 231      50.290  30.900  64.720  1.00  0.00           O
ATOM   3520  N   VAL A 232      49.580  29.700  66.490  1.00  0.00           N
ATOM   3521  HN  VAL A 232      48.950  29.500  67.240  1.00  0.00           H
ATOM   3522  CA  VAL A 232      50.580  28.620  66.450  1.00  0.00           C
ATOM   3523  HA  VAL A 232      51.540  29.070  66.660  1.00  0.00           H
ATOM   3524  CB  VAL A 232      50.280  27.610  67.510  1.00  0.00           C
ATOM   3525  HB  VAL A 232      49.190  27.410  67.560  1.00  0.00           H
ATOM   3526  CG1 VAL A 232      51.090  26.260  67.260  1.00  0.00           C
ATOM   3527 1HG1 VAL A 232      52.170  26.480  67.190  1.00  0.00           H
ATOM   3528 2HG1 VAL A 232      50.690  25.660  66.410  1.00  0.00           H
ATOM   3529 3HG1 VAL A 232      50.880  25.650  68.170  1.00  0.00           H
ATOM   3530  CG2 VAL A 232      50.700  28.100  68.940  1.00  0.00           C
ATOM   3531 1HG2 VAL A 232      50.590  29.200  69.050  1.00  0.00           H
ATOM   3532 2HG2 VAL A 232      51.800  27.940  69.030  1.00  0.00           H
ATOM   3533 3HG2 VAL A 232      50.220  27.560  69.790  1.00  0.00           H
ATOM   3534  C   VAL A 232      50.610  27.910  65.080  1.00  0.00           C
ATOM   3535  O   VAL A 232      51.660  27.920  64.380  1.00  0.00           O
ATOM   3536  N   TRP A 233      49.490  27.300  64.620  1.00  0.00           N
ATOM   3537  HN  TRP A 233      48.710  27.450  65.230  1.00  0.00           H
ATOM   3538  CA  TRP A 233      49.240  26.790  63.230  1.00  0.00           C
ATOM   3539  HA  TRP A 233      49.940  25.980  63.110  1.00  0.00           H
ATOM   3540  CB  TRP A 233      47.830  26.140  63.320  1.00  0.00           C
ATOM   3541  HB1 TRP A 233      47.080  26.800  63.810  1.00  0.00           H
ATOM   3542  HB2 TRP A 233      47.990  25.290  64.020  1.00  0.00           H
ATOM   3543  CG  TRP A 233      47.240  25.650  62.120  1.00  0.00           C
ATOM   3544  CD1 TRP A 233      47.110  24.280  61.720  1.00  0.00           C
ATOM   3545  HD1 TRP A 233      47.430  23.400  62.250  1.00  0.00           H
ATOM   3546  NE1 TRP A 233      46.620  24.250  60.360  1.00  0.00           N
ATOM   3547  HE1 TRP A 233      46.600  23.530  59.710  1.00  0.00           H
ATOM   3548  CE2 TRP A 233      46.400  25.520  59.930  1.00  0.00           C
ATOM   3549  CD2 TRP A 233      46.720  26.450  61.020  1.00  0.00           C
ATOM   3550  CE3 TRP A 233      46.600  27.850  60.740  1.00  0.00           C
ATOM   3551  HE3 TRP A 233      46.840  28.610  61.470  1.00  0.00           H
ATOM   3552  CZ3 TRP A 233      46.210  28.270  59.440  1.00  0.00           C
ATOM   3553  HZ3 TRP A 233      46.120  29.350  59.350  1.00  0.00           H
ATOM   3554  CZ2 TRP A 233      45.810  25.990  58.770  1.00  0.00           C
ATOM   3555  HZ2 TRP A 233      45.530  25.270  58.010  1.00  0.00           H
ATOM   3556  CH2 TRP A 233      45.730  27.370  58.520  1.00  0.00           C
ATOM   3557  HH2 TRP A 233      45.380  27.770  57.570  1.00  0.00           H
ATOM   3558  C   TRP A 233      49.580  27.810  62.210  1.00  0.00           C
ATOM   3559  O   TRP A 233      50.290  27.580  61.300  1.00  0.00           O
ATOM   3560  N   ALA A 234      49.100  29.010  62.370  1.00  0.00           N
ATOM   3561  HN  ALA A 234      48.300  29.060  62.960  1.00  0.00           H
ATOM   3562  CA  ALA A 234      49.270  30.100  61.390  1.00  0.00           C
ATOM   3563  HA  ALA A 234      48.730  29.890  60.480  1.00  0.00           H
ATOM   3564  CB  ALA A 234      48.770  31.350  62.110  1.00  0.00           C
ATOM   3565  HB1 ALA A 234      48.500  32.120  61.350  1.00  0.00           H
ATOM   3566  HB2 ALA A 234      49.520  31.820  62.770  1.00  0.00           H
ATOM   3567  HB3 ALA A 234      47.850  31.200  62.710  1.00  0.00           H
ATOM   3568  C   ALA A 234      50.700  30.470  61.000  1.00  0.00           C
ATOM   3569  O   ALA A 234      51.050  30.460  59.810  1.00  0.00           O
ATOM   3570  N   MET A 235      51.670  30.550  62.010  1.00  0.00           N
ATOM   3571  HN  MET A 235      51.270  30.640  62.920  1.00  0.00           H
ATOM   3572  CA  MET A 235      53.080  30.600  61.870  1.00  0.00           C
ATOM   3573  HA  MET A 235      53.370  31.600  61.590  1.00  0.00           H
ATOM   3574  CB  MET A 235      53.910  30.580  63.140  1.00  0.00           C
ATOM   3575  HB1 MET A 235      54.910  30.920  62.800  1.00  0.00           H
ATOM   3576  HB2 MET A 235      53.900  29.630  63.720  1.00  0.00           H
ATOM   3577  CG  MET A 235      53.520  31.730  64.100  1.00  0.00           C
ATOM   3578  HG1 MET A 235      54.070  31.550  65.050  1.00  0.00           H
ATOM   3579  HG2 MET A 235      52.460  31.510  64.330  1.00  0.00           H
ATOM   3580  SD  MET A 235      53.890  33.460  63.640  1.00  0.00           S
ATOM   3581  CE  MET A 235      52.180  33.960  63.690  1.00  0.00           C
ATOM   3582  HE1 MET A 235      52.070  34.720  62.890  1.00  0.00           H
ATOM   3583  HE2 MET A 235      51.830  34.530  64.580  1.00  0.00           H
ATOM   3584  HE3 MET A 235      51.520  33.110  63.420  1.00  0.00           H
ATOM   3585  C   MET A 235      53.740  29.590  60.990  1.00  0.00           C
ATOM   3586  O   MET A 235      54.770  29.780  60.390  1.00  0.00           O
ATOM   3587  N   ALA A 236      53.090  28.480  60.880  1.00  0.00           N
ATOM   3588  HN  ALA A 236      52.320  28.250  61.480  1.00  0.00           H
ATOM   3589  CA  ALA A 236      53.660  27.360  60.100  1.00  0.00           C
ATOM   3590  HA  ALA A 236      54.720  27.500  59.960  1.00  0.00           H
ATOM   3591  CB  ALA A 236      53.570  26.130  60.960  1.00  0.00           C
ATOM   3592  HB1 ALA A 236      54.200  26.380  61.840  1.00  0.00           H
ATOM   3593  HB2 ALA A 236      54.050  25.280  60.440  1.00  0.00           H
ATOM   3594  HB3 ALA A 236      52.550  25.830  61.260  1.00  0.00           H
ATOM   3595  C   ALA A 236      52.970  27.100  58.800  1.00  0.00           C
ATOM   3596  O   ALA A 236      53.550  26.390  57.960  1.00  0.00           O
ATOM   3597  N   ASN A 237      51.740  27.660  58.620  1.00  0.00           N
ATOM   3598  HN  ASN A 237      51.220  28.210  59.280  1.00  0.00           H
ATOM   3599  CA  ASN A 237      50.990  27.390  57.440  1.00  0.00           C
ATOM   3600  HA  ASN A 237      51.560  26.630  56.920  1.00  0.00           H
ATOM   3601  CB  ASN A 237      49.590  26.740  57.640  1.00  0.00           C
ATOM   3602  HB1 ASN A 237      49.000  26.630  56.700  1.00  0.00           H
ATOM   3603  HB2 ASN A 237      48.890  27.320  58.270  1.00  0.00           H
ATOM   3604  CG  ASN A 237      49.680  25.410  58.360  1.00  0.00           C
ATOM   3605  OD1 ASN A 237      49.570  24.350  57.740  1.00  0.00           O
ATOM   3606  ND2 ASN A 237      49.660  25.330  59.740  1.00  0.00           N
ATOM   3607 1HD2 ASN A 237      49.650  24.380  60.070  1.00  0.00           H
ATOM   3608 2HD2 ASN A 237      49.970  26.100  60.300  1.00  0.00           H
ATOM   3609  C   ASN A 237      50.810  28.540  56.550  1.00  0.00           C
ATOM   3610  O   ASN A 237      50.100  28.590  55.580  1.00  0.00           O
ATOM   3611  N   GLY A 238      51.540  29.590  56.870  1.00  0.00           N
ATOM   3612  HN  GLY A 238      52.270  29.460  57.530  1.00  0.00           H
ATOM   3613  CA  GLY A 238      51.430  30.840  56.100  1.00  0.00           C
ATOM   3614  HA1 GLY A 238      51.580  30.620  55.050  1.00  0.00           H
ATOM   3615  HA2 GLY A 238      52.280  31.420  56.430  1.00  0.00           H
ATOM   3616  C   GLY A 238      50.240  31.610  56.330  1.00  0.00           C
ATOM   3617  O   GLY A 238      49.660  32.160  55.380  1.00  0.00           O
ATOM   3618  N   PHE A 239      49.740  31.730  57.550  1.00  0.00           N
ATOM   3619  HN  PHE A 239      50.210  31.210  58.260  1.00  0.00           H
ATOM   3620  CA  PHE A 239      48.600  32.610  57.920  1.00  0.00           C
ATOM   3621  HA  PHE A 239      48.430  33.220  57.050  1.00  0.00           H
ATOM   3622  CB  PHE A 239      47.270  31.900  58.360  1.00  0.00           C
ATOM   3623  HB1 PHE A 239      46.520  32.560  58.850  1.00  0.00           H
ATOM   3624  HB2 PHE A 239      47.570  31.080  59.040  1.00  0.00           H
ATOM   3625  CG  PHE A 239      46.710  31.280  57.110  1.00  0.00           C
ATOM   3626  CD1 PHE A 239      45.460  31.810  56.670  1.00  0.00           C
ATOM   3627  HD1 PHE A 239      45.000  32.620  57.210  1.00  0.00           H
ATOM   3628  CE1 PHE A 239      44.840  31.330  55.500  1.00  0.00           C
ATOM   3629  HE1 PHE A 239      43.950  31.750  55.080  1.00  0.00           H
ATOM   3630  CZ  PHE A 239      45.350  30.230  54.840  1.00  0.00           C
ATOM   3631  HZ  PHE A 239      44.860  29.940  53.930  1.00  0.00           H
ATOM   3632  CD2 PHE A 239      47.250  30.160  56.370  1.00  0.00           C
ATOM   3633  HD2 PHE A 239      48.130  29.650  56.740  1.00  0.00           H
ATOM   3634  CE2 PHE A 239      46.570  29.690  55.220  1.00  0.00           C
ATOM   3635  HE2 PHE A 239      46.870  28.760  54.750  1.00  0.00           H
ATOM   3636  C   PHE A 239      49.150  33.670  58.870  1.00  0.00           C
ATOM   3637  O   PHE A 239      50.000  33.430  59.770  1.00  0.00           O
ATOM   3638  N   SER A 240      48.760  34.880  58.630  1.00  0.00           N
ATOM   3639  HN  SER A 240      48.050  35.060  57.950  1.00  0.00           H
ATOM   3640  CA  SER A 240      49.120  36.060  59.450  1.00  0.00           C
ATOM   3641  HA  SER A 240      50.190  36.170  59.540  1.00  0.00           H
ATOM   3642  CB  SER A 240      48.680  37.460  58.930  1.00  0.00           C
ATOM   3643  HB1 SER A 240      48.830  38.210  59.750  1.00  0.00           H
ATOM   3644  HB2 SER A 240      47.640  37.570  58.550  1.00  0.00           H
ATOM   3645  OG  SER A 240      49.510  37.840  57.870  1.00  0.00           O
ATOM   3646  HG1 SER A 240      49.020  37.670  57.060  1.00  0.00           H
ATOM   3647  C   SER A 240      48.420  35.900  60.730  1.00  0.00           C
ATOM   3648  O   SER A 240      47.280  35.340  60.730  1.00  0.00           O
ATOM   3649  N   GLN A 241      48.960  36.300  61.830  1.00  0.00           N
ATOM   3650  HN  GLN A 241      49.920  36.590  61.860  1.00  0.00           H
ATOM   3651  CA  GLN A 241      48.380  36.270  63.110  1.00  0.00           C
ATOM   3652  HA  GLN A 241      48.080  35.270  63.410  1.00  0.00           H
ATOM   3653  CB  GLN A 241      49.400  36.610  64.180  1.00  0.00           C
ATOM   3654  HB1 GLN A 241      50.140  35.800  64.000  1.00  0.00           H
ATOM   3655  HB2 GLN A 241      49.010  36.520  65.220  1.00  0.00           H
ATOM   3656  CG  GLN A 241      50.110  37.970  63.970  1.00  0.00           C
ATOM   3657  HG1 GLN A 241      50.320  38.500  64.920  1.00  0.00           H
ATOM   3658  HG2 GLN A 241      49.610  38.720  63.320  1.00  0.00           H
ATOM   3659  CD  GLN A 241      51.370  37.790  63.260  1.00  0.00           C
ATOM   3660  OE1 GLN A 241      51.620  38.020  62.080  1.00  0.00           O
ATOM   3661  NE2 GLN A 241      52.380  37.220  64.040  1.00  0.00           N
ATOM   3662 1HE2 GLN A 241      53.300  37.110  63.680  1.00  0.00           H
ATOM   3663 2HE2 GLN A 241      52.250  37.180  65.030  1.00  0.00           H
ATOM   3664  C   GLN A 241      47.120  37.070  63.310  1.00  0.00           C
ATOM   3665  O   GLN A 241      46.780  38.060  62.710  1.00  0.00           O
ATOM   3666  N   VAL A 242      46.280  36.690  64.320  1.00  0.00           N
ATOM   3667  HN  VAL A 242      46.590  35.890  64.830  1.00  0.00           H
ATOM   3668  CA  VAL A 242      44.910  37.070  64.570  1.00  0.00           C
ATOM   3669  HA  VAL A 242      44.840  37.940  63.940  1.00  0.00           H
ATOM   3670  CB  VAL A 242      44.020  36.120  63.870  1.00  0.00           C
ATOM   3671  HB  VAL A 242      44.560  35.870  62.930  1.00  0.00           H
ATOM   3672  CG1 VAL A 242      43.820  34.890  64.750  1.00  0.00           C
ATOM   3673 1HG1 VAL A 242      43.210  35.200  65.630  1.00  0.00           H
ATOM   3674 2HG1 VAL A 242      44.760  34.450  65.150  1.00  0.00           H
ATOM   3675 3HG1 VAL A 242      43.260  34.030  64.330  1.00  0.00           H
ATOM   3676  CG2 VAL A 242      42.640  36.700  63.550  1.00  0.00           C
ATOM   3677 1HG2 VAL A 242      42.730  37.720  63.110  1.00  0.00           H
ATOM   3678 2HG2 VAL A 242      42.060  36.900  64.470  1.00  0.00           H
ATOM   3679 3HG2 VAL A 242      42.080  36.040  62.850  1.00  0.00           H
ATOM   3680  C   VAL A 242      44.590  37.300  66.030  1.00  0.00           C
ATOM   3681  O   VAL A 242      45.140  36.630  66.910  1.00  0.00           O
ATOM   3682  N   LYS A 243      43.860  38.330  66.270  1.00  0.00           N
ATOM   3683  HN  LYS A 243      43.570  39.010  65.590  1.00  0.00           H
ATOM   3684  CA  LYS A 243      43.250  38.570  67.530  1.00  0.00           C
ATOM   3685  HA  LYS A 243      43.140  37.620  68.040  1.00  0.00           H
ATOM   3686  CB  LYS A 243      44.010  39.480  68.490  1.00  0.00           C
ATOM   3687  HB1 LYS A 243      43.470  39.970  69.340  1.00  0.00           H
ATOM   3688  HB2 LYS A 243      44.340  40.300  67.830  1.00  0.00           H
ATOM   3689  CG  LYS A 243      45.070  38.840  69.370  1.00  0.00           C
ATOM   3690  HG1 LYS A 243      45.700  39.640  69.810  1.00  0.00           H
ATOM   3691  HG2 LYS A 243      45.720  38.210  68.730  1.00  0.00           H
ATOM   3692  CD  LYS A 243      44.470  38.010  70.450  1.00  0.00           C
ATOM   3693  HD1 LYS A 243      43.360  37.970  70.370  1.00  0.00           H
ATOM   3694  HD2 LYS A 243      44.640  38.610  71.370  1.00  0.00           H
ATOM   3695  CE  LYS A 243      44.930  36.580  70.640  1.00  0.00           C
ATOM   3696  HE1 LYS A 243      44.760  36.040  69.690  1.00  0.00           H
ATOM   3697  HE2 LYS A 243      44.450  36.170  71.550  1.00  0.00           H
ATOM   3698  NZ  LYS A 243      46.350  36.520  70.910  1.00  0.00           N
ATOM   3699  HZ1 LYS A 243      46.950  37.300  70.560  1.00  0.00           H
ATOM   3700  HZ2 LYS A 243      46.720  35.610  70.580  1.00  0.00           H
ATOM   3701  HZ3 LYS A 243      46.500  36.430  71.930  1.00  0.00           H
ATOM   3702  C   LYS A 243      41.910  39.130  67.230  1.00  0.00           C
ATOM   3703  O   LYS A 243      41.510  39.430  66.120  1.00  0.00           O
ATOM   3704  N   ALA A 244      41.050  39.100  68.320  1.00  0.00           N
ATOM   3705  HN  ALA A 244      41.350  38.690  69.180  1.00  0.00           H
ATOM   3706  CA  ALA A 244      39.710  39.650  68.390  1.00  0.00           C
ATOM   3707  HA  ALA A 244      39.230  39.160  67.550  1.00  0.00           H
ATOM   3708  CB  ALA A 244      38.920  39.130  69.580  1.00  0.00           C
ATOM   3709  HB1 ALA A 244      37.870  39.490  69.510  1.00  0.00           H
ATOM   3710  HB2 ALA A 244      39.410  39.520  70.500  1.00  0.00           H
ATOM   3711  HB3 ALA A 244      38.950  38.020  69.630  1.00  0.00           H
ATOM   3712  C   ALA A 244      39.700  41.200  68.240  1.00  0.00           C
ATOM   3713  O   ALA A 244      40.690  41.850  68.430  1.00  0.00           O
ATOM   3714  N   ASP A 245      38.580  41.800  67.860  1.00  0.00           N
ATOM   3715  HN  ASP A 245      37.780  41.270  67.580  1.00  0.00           H
ATOM   3716  CA  ASP A 245      38.480  43.280  67.640  1.00  0.00           C
ATOM   3717  HA  ASP A 245      38.960  43.670  68.530  1.00  0.00           H
ATOM   3718  CB  ASP A 245      39.340  43.760  66.430  1.00  0.00           C
ATOM   3719  HB1 ASP A 245      38.880  43.350  65.500  1.00  0.00           H
ATOM   3720  HB2 ASP A 245      40.300  43.190  66.470  1.00  0.00           H
ATOM   3721  CG  ASP A 245      39.600  45.260  66.420  1.00  0.00           C
ATOM   3722  OD1 ASP A 245      40.040  45.710  65.310  1.00  0.00           O
ATOM   3723  OD2 ASP A 245      39.660  45.930  67.460  1.00  0.00           O
ATOM   3724  C   ASP A 245      36.990  43.780  67.560  1.00  0.00           C
ATOM   3725  O   ASP A 245      36.070  42.940  67.460  1.00  0.00           O
ATOM   3726  N   LEU A 246      36.730  45.050  67.710  1.00  0.00           N
ATOM   3727  HN  LEU A 246      37.540  45.640  67.680  1.00  0.00           H
ATOM   3728  CA  LEU A 246      35.480  45.770  67.830  1.00  0.00           C
ATOM   3729  HA  LEU A 246      34.970  45.360  68.690  1.00  0.00           H
ATOM   3730  CB  LEU A 246      35.690  47.280  68.100  1.00  0.00           C
ATOM   3731  HB1 LEU A 246      36.290  47.600  67.220  1.00  0.00           H
ATOM   3732  HB2 LEU A 246      36.250  47.510  69.030  1.00  0.00           H
ATOM   3733  CG  LEU A 246      34.340  48.150  68.180  1.00  0.00           C
ATOM   3734  HG  LEU A 246      33.770  47.880  67.260  1.00  0.00           H
ATOM   3735  CD1 LEU A 246      33.580  47.880  69.510  1.00  0.00           C
ATOM   3736 1HD1 LEU A 246      33.080  46.900  69.330  1.00  0.00           H
ATOM   3737 2HD1 LEU A 246      32.860  48.710  69.700  1.00  0.00           H
ATOM   3738 3HD1 LEU A 246      34.270  47.930  70.370  1.00  0.00           H
ATOM   3739  CD2 LEU A 246      34.840  49.600  68.080  1.00  0.00           C
ATOM   3740 1HD2 LEU A 246      35.400  50.050  68.920  1.00  0.00           H
ATOM   3741 2HD2 LEU A 246      33.950  50.260  67.960  1.00  0.00           H
ATOM   3742 3HD2 LEU A 246      35.530  49.620  67.210  1.00  0.00           H
ATOM   3743  C   LEU A 246      34.450  45.510  66.720  1.00  0.00           C
ATOM   3744  O   LEU A 246      33.320  45.140  66.910  1.00  0.00           O
ATOM   3745  N   VAL A 247      34.940  45.630  65.470  1.00  0.00           N
ATOM   3746  HN  VAL A 247      35.780  46.150  65.310  1.00  0.00           H
ATOM   3747  CA  VAL A 247      34.170  45.110  64.320  1.00  0.00           C
ATOM   3748  HA  VAL A 247      33.170  45.460  64.540  1.00  0.00           H
ATOM   3749  CB  VAL A 247      34.750  45.810  63.060  1.00  0.00           C
ATOM   3750  HB  VAL A 247      34.990  46.860  63.320  1.00  0.00           H
ATOM   3751  CG1 VAL A 247      36.080  45.160  62.750  1.00  0.00           C
ATOM   3752 1HG1 VAL A 247      36.580  45.570  61.840  1.00  0.00           H
ATOM   3753 2HG1 VAL A 247      36.040  44.110  62.370  1.00  0.00           H
ATOM   3754 3HG1 VAL A 247      36.800  45.340  63.580  1.00  0.00           H
ATOM   3755  CG2 VAL A 247      33.790  45.740  61.830  1.00  0.00           C
ATOM   3756 1HG2 VAL A 247      33.510  44.690  61.620  1.00  0.00           H
ATOM   3757 2HG2 VAL A 247      34.230  46.180  60.900  1.00  0.00           H
ATOM   3758 3HG2 VAL A 247      32.910  46.380  62.080  1.00  0.00           H
ATOM   3759  C   VAL A 247      34.140  43.570  64.190  1.00  0.00           C
ATOM   3760  O   VAL A 247      33.110  43.070  63.760  1.00  0.00           O
ATOM   3761  N   LEU A 248      35.180  42.900  64.630  1.00  0.00           N
ATOM   3762  HN  LEU A 248      35.950  43.260  65.150  1.00  0.00           H
ATOM   3763  CA  LEU A 248      35.100  41.430  64.660  1.00  0.00           C
ATOM   3764  HA  LEU A 248      34.890  41.180  63.630  1.00  0.00           H
ATOM   3765  CB  LEU A 248      36.530  40.880  64.880  1.00  0.00           C
ATOM   3766  HB1 LEU A 248      36.610  39.800  65.130  1.00  0.00           H
ATOM   3767  HB2 LEU A 248      36.950  41.370  65.790  1.00  0.00           H
ATOM   3768  CG  LEU A 248      37.550  41.340  63.720  1.00  0.00           C
ATOM   3769  HG  LEU A 248      37.670  42.430  63.530  1.00  0.00           H
ATOM   3770  CD1 LEU A 248      38.960  40.800  64.180  1.00  0.00           C
ATOM   3771 1HD1 LEU A 248      38.830  39.700  64.140  1.00  0.00           H
ATOM   3772 2HD1 LEU A 248      39.090  41.260  65.190  1.00  0.00           H
ATOM   3773 3HD1 LEU A 248      39.700  41.110  63.420  1.00  0.00           H
ATOM   3774  CD2 LEU A 248      37.190  40.580  62.500  1.00  0.00           C
ATOM   3775 1HD2 LEU A 248      36.480  41.310  62.040  1.00  0.00           H
ATOM   3776 2HD2 LEU A 248      36.760  39.580  62.730  1.00  0.00           H
ATOM   3777 3HD2 LEU A 248      38.030  40.450  61.780  1.00  0.00           H
ATOM   3778  C   LEU A 248      34.020  40.820  65.500  1.00  0.00           C
ATOM   3779  O   LEU A 248      33.310  39.930  65.080  1.00  0.00           O
ATOM   3780  N   ASP A 249      33.780  41.340  66.770  1.00  0.00           N
ATOM   3781  HN  ASP A 249      34.490  41.820  67.270  1.00  0.00           H
ATOM   3782  CA  ASP A 249      32.570  41.120  67.590  1.00  0.00           C
ATOM   3783  HA  ASP A 249      32.390  40.060  67.710  1.00  0.00           H
ATOM   3784  CB  ASP A 249      32.700  41.820  69.000  1.00  0.00           C
ATOM   3785  HB1 ASP A 249      31.780  41.750  69.620  1.00  0.00           H
ATOM   3786  HB2 ASP A 249      32.860  42.890  68.770  1.00  0.00           H
ATOM   3787  CG  ASP A 249      33.900  41.220  69.710  1.00  0.00           C
ATOM   3788  OD1 ASP A 249      34.010  39.970  69.780  1.00  0.00           O
ATOM   3789  OD2 ASP A 249      34.690  41.970  70.370  1.00  0.00           O
ATOM   3790  C   ASP A 249      31.310  41.690  66.910  1.00  0.00           C
ATOM   3791  O   ASP A 249      30.320  41.000  66.930  1.00  0.00           O
ATOM   3792  N   ALA A 250      31.300  42.970  66.460  1.00  0.00           N
ATOM   3793  HN  ALA A 250      32.120  43.530  66.450  1.00  0.00           H
ATOM   3794  CA  ALA A 250      30.070  43.580  65.900  1.00  0.00           C
ATOM   3795  HA  ALA A 250      29.250  43.610  66.610  1.00  0.00           H
ATOM   3796  CB  ALA A 250      30.440  44.980  65.480  1.00  0.00           C
ATOM   3797  HB1 ALA A 250      31.250  44.930  64.720  1.00  0.00           H
ATOM   3798  HB2 ALA A 250      30.880  45.480  66.370  1.00  0.00           H
ATOM   3799  HB3 ALA A 250      29.580  45.620  65.200  1.00  0.00           H
ATOM   3800  C   ALA A 250      29.560  42.790  64.660  1.00  0.00           C
ATOM   3801  O   ALA A 250      28.390  42.440  64.650  1.00  0.00           O
ATOM   3802  N   LEU A 251      30.450  42.410  63.690  1.00  0.00           N
ATOM   3803  HN  LEU A 251      31.370  42.770  63.630  1.00  0.00           H
ATOM   3804  CA  LEU A 251      30.120  41.410  62.610  1.00  0.00           C
ATOM   3805  HA  LEU A 251      29.180  41.710  62.180  1.00  0.00           H
ATOM   3806  CB  LEU A 251      31.230  41.090  61.570  1.00  0.00           C
ATOM   3807  HB1 LEU A 251      30.940  40.340  60.810  1.00  0.00           H
ATOM   3808  HB2 LEU A 251      32.190  40.740  62.000  1.00  0.00           H
ATOM   3809  CG  LEU A 251      31.510  42.220  60.550  1.00  0.00           C
ATOM   3810  HG  LEU A 251      31.890  43.160  61.000  1.00  0.00           H
ATOM   3811  CD1 LEU A 251      32.680  41.680  59.590  1.00  0.00           C
ATOM   3812 1HD1 LEU A 251      32.420  40.820  58.950  1.00  0.00           H
ATOM   3813 2HD1 LEU A 251      33.570  41.360  60.170  1.00  0.00           H
ATOM   3814 3HD1 LEU A 251      32.990  42.560  58.980  1.00  0.00           H
ATOM   3815  CD2 LEU A 251      30.240  42.570  59.780  1.00  0.00           C
ATOM   3816 1HD2 LEU A 251      30.360  43.320  58.970  1.00  0.00           H
ATOM   3817 2HD2 LEU A 251      29.560  43.100  60.480  1.00  0.00           H
ATOM   3818 3HD2 LEU A 251      29.820  41.630  59.360  1.00  0.00           H
ATOM   3819  C   LEU A 251      29.710  40.010  63.120  1.00  0.00           C
ATOM   3820  O   LEU A 251      28.700  39.480  62.550  1.00  0.00           O
ATOM   3821  N   ALA A 252      30.350  39.400  64.090  1.00  0.00           N
ATOM   3822  HN  ALA A 252      31.240  39.780  64.330  1.00  0.00           H
ATOM   3823  CA  ALA A 252      30.000  38.060  64.580  1.00  0.00           C
ATOM   3824  HA  ALA A 252      29.930  37.430  63.700  1.00  0.00           H
ATOM   3825  CB  ALA A 252      30.920  37.500  65.680  1.00  0.00           C
ATOM   3826  HB1 ALA A 252      30.550  36.490  65.970  1.00  0.00           H
ATOM   3827  HB2 ALA A 252      30.920  38.140  66.580  1.00  0.00           H
ATOM   3828  HB3 ALA A 252      31.940  37.350  65.280  1.00  0.00           H
ATOM   3829  C   ALA A 252      28.570  38.090  65.320  1.00  0.00           C
ATOM   3830  O   ALA A 252      27.760  37.230  65.050  1.00  0.00           O
ATOM   3831  N   SER A 253      28.320  39.140  66.130  1.00  0.00           N
ATOM   3832  HN  SER A 253      29.020  39.820  66.340  1.00  0.00           H
ATOM   3833  CA  SER A 253      27.060  39.470  66.750  1.00  0.00           C
ATOM   3834  HA  SER A 253      26.770  38.600  67.320  1.00  0.00           H
ATOM   3835  CB  SER A 253      27.100  40.600  67.850  1.00  0.00           C
ATOM   3836  HB1 SER A 253      27.070  41.520  67.230  1.00  0.00           H
ATOM   3837  HB2 SER A 253      28.120  40.640  68.290  1.00  0.00           H
ATOM   3838  OG  SER A 253      25.960  40.680  68.710  1.00  0.00           O
ATOM   3839  HG1 SER A 253      25.310  41.300  68.360  1.00  0.00           H
ATOM   3840  C   SER A 253      25.860  39.680  65.780  1.00  0.00           C
ATOM   3841  O   SER A 253      24.710  39.310  66.020  1.00  0.00           O
ATOM   3842  N   MET A 254      26.160  40.420  64.680  1.00  0.00           N
ATOM   3843  HN  MET A 254      26.960  41.010  64.730  1.00  0.00           H
ATOM   3844  CA  MET A 254      25.290  40.650  63.540  1.00  0.00           C
ATOM   3845  HA  MET A 254      24.490  41.110  64.100  1.00  0.00           H
ATOM   3846  CB  MET A 254      25.960  41.640  62.530  1.00  0.00           C
ATOM   3847  HB1 MET A 254      26.880  41.270  62.030  1.00  0.00           H
ATOM   3848  HB2 MET A 254      26.180  42.550  63.120  1.00  0.00           H
ATOM   3849  CG  MET A 254      24.980  42.130  61.440  1.00  0.00           C
ATOM   3850  HG1 MET A 254      24.040  42.280  62.000  1.00  0.00           H
ATOM   3851  HG2 MET A 254      24.790  41.320  60.710  1.00  0.00           H
ATOM   3852  SD  MET A 254      25.690  43.570  60.690  1.00  0.00           S
ATOM   3853  CE  MET A 254      26.370  42.740  59.340  1.00  0.00           C
ATOM   3854  HE1 MET A 254      26.930  41.880  59.750  1.00  0.00           H
ATOM   3855  HE2 MET A 254      27.150  43.230  58.710  1.00  0.00           H
ATOM   3856  HE3 MET A 254      25.610  42.420  58.590  1.00  0.00           H
ATOM   3857  C   MET A 254      24.930  39.340  62.810  1.00  0.00           C
ATOM   3858  O   MET A 254      23.730  39.100  62.530  1.00  0.00           O
ATOM   3859  N   THR A 255      25.910  38.500  62.510  1.00  0.00           N
ATOM   3860  HN  THR A 255      26.830  38.720  62.820  1.00  0.00           H
ATOM   3861  CA  THR A 255      25.770  37.320  61.670  1.00  0.00           C
ATOM   3862  HA  THR A 255      25.130  37.590  60.840  1.00  0.00           H
ATOM   3863  CB  THR A 255      27.080  36.870  60.940  1.00  0.00           C
ATOM   3864  HB  THR A 255      27.040  35.810  60.610  1.00  0.00           H
ATOM   3865  OG1 THR A 255      28.230  36.910  61.830  1.00  0.00           O
ATOM   3866  HG1 THR A 255      28.520  37.800  62.060  1.00  0.00           H
ATOM   3867  CG2 THR A 255      27.490  37.690  59.770  1.00  0.00           C
ATOM   3868 1HG2 THR A 255      26.630  37.750  59.070  1.00  0.00           H
ATOM   3869 2HG2 THR A 255      28.350  37.190  59.270  1.00  0.00           H
ATOM   3870 3HG2 THR A 255      27.800  38.720  60.030  1.00  0.00           H
ATOM   3871  C   THR A 255      25.240  36.110  62.500  1.00  0.00           C
ATOM   3872  O   THR A 255      24.520  35.270  61.980  1.00  0.00           O
ATOM   3873  N   GLY A 256      25.540  35.990  63.780  1.00  0.00           N
ATOM   3874  HN  GLY A 256      26.050  36.630  64.350  1.00  0.00           H
ATOM   3875  CA  GLY A 256      25.110  34.760  64.450  1.00  0.00           C
ATOM   3876  HA1 GLY A 256      24.100  34.490  64.200  1.00  0.00           H
ATOM   3877  HA2 GLY A 256      25.190  34.900  65.520  1.00  0.00           H
ATOM   3878  C   GLY A 256      26.030  33.500  64.090  1.00  0.00           C
ATOM   3879  O   GLY A 256      25.550  32.370  64.170  1.00  0.00           O
ATOM   3880  N   VAL A 257      27.360  33.670  63.710  1.00  0.00           N
ATOM   3881  HN  VAL A 257      27.730  34.600  63.690  1.00  0.00           H
ATOM   3882  CA  VAL A 257      28.400  32.540  63.640  1.00  0.00           C
ATOM   3883  HA  VAL A 257      27.920  31.660  64.060  1.00  0.00           H
ATOM   3884  CB  VAL A 257      28.750  32.330  62.200  1.00  0.00           C
ATOM   3885  HB  VAL A 257      29.070  33.280  61.710  1.00  0.00           H
ATOM   3886  CG1 VAL A 257      29.920  31.380  61.990  1.00  0.00           C
ATOM   3887 1HG1 VAL A 257      30.930  31.590  62.400  1.00  0.00           H
ATOM   3888 2HG1 VAL A 257      30.170  31.270  60.920  1.00  0.00           H
ATOM   3889 3HG1 VAL A 257      29.580  30.470  62.530  1.00  0.00           H
ATOM   3890  CG2 VAL A 257      27.530  31.680  61.490  1.00  0.00           C
ATOM   3891 1HG2 VAL A 257      27.520  30.620  61.790  1.00  0.00           H
ATOM   3892 2HG2 VAL A 257      27.750  31.900  60.420  1.00  0.00           H
ATOM   3893 3HG2 VAL A 257      26.570  32.200  61.690  1.00  0.00           H
ATOM   3894  C   VAL A 257      29.640  33.030  64.400  1.00  0.00           C
ATOM   3895  O   VAL A 257      30.230  34.120  64.150  1.00  0.00           O
ATOM   3896  N   SER A 258      30.070  32.290  65.460  1.00  0.00           N
ATOM   3897  HN  SER A 258      29.600  31.460  65.730  1.00  0.00           H
ATOM   3898  CA  SER A 258      31.220  32.630  66.310  1.00  0.00           C
ATOM   3899  HA  SER A 258      31.030  33.640  66.630  1.00  0.00           H
ATOM   3900  CB  SER A 258      31.420  31.770  67.590  1.00  0.00           C
ATOM   3901  HB1 SER A 258      31.220  30.730  67.270  1.00  0.00           H
ATOM   3902  HB2 SER A 258      30.560  31.920  68.280  1.00  0.00           H
ATOM   3903  OG  SER A 258      32.710  31.970  68.270  1.00  0.00           O
ATOM   3904  HG1 SER A 258      32.720  32.830  68.690  1.00  0.00           H
ATOM   3905  C   SER A 258      32.550  32.670  65.530  1.00  0.00           C
ATOM   3906  O   SER A 258      32.910  31.810  64.690  1.00  0.00           O
ATOM   3907  N   ILE A 259      33.400  33.650  65.840  1.00  0.00           N
ATOM   3908  HN  ILE A 259      33.100  34.360  66.480  1.00  0.00           H
ATOM   3909  CA  ILE A 259      34.690  33.740  65.200  1.00  0.00           C
ATOM   3910  HA  ILE A 259      34.570  33.770  64.130  1.00  0.00           H
ATOM   3911  CB  ILE A 259      35.380  35.070  65.570  1.00  0.00           C
ATOM   3912  HB  ILE A 259      34.510  35.730  65.380  1.00  0.00           H
ATOM   3913  CG2 ILE A 259      35.640  35.280  67.110  1.00  0.00           C
ATOM   3914 1HG2 ILE A 259      34.890  34.870  67.810  1.00  0.00           H
ATOM   3915 2HG2 ILE A 259      35.820  36.320  67.460  1.00  0.00           H
ATOM   3916 3HG2 ILE A 259      36.490  34.640  67.420  1.00  0.00           H
ATOM   3917  CG1 ILE A 259      36.580  35.320  64.650  1.00  0.00           C
ATOM   3918 1HG1 ILE A 259      36.220  35.200  63.610  1.00  0.00           H
ATOM   3919 2HG1 ILE A 259      37.440  34.710  65.000  1.00  0.00           H
ATOM   3920  CD  ILE A 259      37.060  36.850  64.690  1.00  0.00           C
ATOM   3921  HD1 ILE A 259      37.370  37.110  65.720  1.00  0.00           H
ATOM   3922  HD2 ILE A 259      36.240  37.530  64.400  1.00  0.00           H
ATOM   3923  HD3 ILE A 259      37.940  36.880  64.010  1.00  0.00           H
ATOM   3924  C   ILE A 259      35.570  32.630  65.470  1.00  0.00           C
ATOM   3925  O   ILE A 259      36.420  32.330  64.590  1.00  0.00           O
ATOM   3926  N   GLU A 260      35.460  31.890  66.640  1.00  0.00           N
ATOM   3927  HN  GLU A 260      34.790  32.030  67.360  1.00  0.00           H
ATOM   3928  CA  GLU A 260      36.340  30.760  66.910  1.00  0.00           C
ATOM   3929  HA  GLU A 260      37.350  31.030  66.630  1.00  0.00           H
ATOM   3930  CB  GLU A 260      36.240  30.460  68.370  1.00  0.00           C
ATOM   3931  HB1 GLU A 260      36.920  29.650  68.700  1.00  0.00           H
ATOM   3932  HB2 GLU A 260      35.190  30.220  68.640  1.00  0.00           H
ATOM   3933  CG  GLU A 260      36.750  31.650  69.310  1.00  0.00           C
ATOM   3934  HG1 GLU A 260      36.160  32.590  69.200  1.00  0.00           H
ATOM   3935  HG2 GLU A 260      37.780  31.980  69.080  1.00  0.00           H
ATOM   3936  CD  GLU A 260      36.650  31.300  70.760  1.00  0.00           C
ATOM   3937  OE1 GLU A 260      37.750  31.130  71.350  1.00  0.00           O
ATOM   3938  OE2 GLU A 260      35.500  31.130  71.380  1.00  0.00           O
ATOM   3939  C   GLU A 260      36.030  29.610  66.020  1.00  0.00           C
ATOM   3940  O   GLU A 260      36.940  28.860  65.520  1.00  0.00           O
ATOM   3941  N   THR A 261      34.760  29.320  65.760  1.00  0.00           N
ATOM   3942  HN  THR A 261      34.020  29.870  66.150  1.00  0.00           H
ATOM   3943  CA  THR A 261      34.310  28.340  64.750  1.00  0.00           C
ATOM   3944  HA  THR A 261      34.730  27.380  65.020  1.00  0.00           H
ATOM   3945  CB  THR A 261      32.770  28.490  64.770  1.00  0.00           C
ATOM   3946  HB  THR A 261      32.430  29.390  64.220  1.00  0.00           H
ATOM   3947  OG1 THR A 261      32.330  28.500  66.120  1.00  0.00           O
ATOM   3948  HG1 THR A 261      31.370  28.550  66.190  1.00  0.00           H
ATOM   3949  CG2 THR A 261      32.280  27.220  64.140  1.00  0.00           C
ATOM   3950 1HG2 THR A 261      32.570  27.340  63.070  1.00  0.00           H
ATOM   3951 2HG2 THR A 261      31.180  27.140  64.040  1.00  0.00           H
ATOM   3952 3HG2 THR A 261      32.700  26.350  64.680  1.00  0.00           H
ATOM   3953  C   THR A 261      34.730  28.640  63.290  1.00  0.00           C
ATOM   3954  O   THR A 261      35.000  27.790  62.480  1.00  0.00           O
ATOM   3955  N   LEU A 262      34.750  29.970  62.880  1.00  0.00           N
ATOM   3956  HN  LEU A 262      34.260  30.620  63.460  1.00  0.00           H
ATOM   3957  CA  LEU A 262      35.420  30.470  61.740  1.00  0.00           C
ATOM   3958  HA  LEU A 262      35.110  29.820  60.940  1.00  0.00           H
ATOM   3959  CB  LEU A 262      35.170  31.980  61.190  1.00  0.00           C
ATOM   3960  HB1 LEU A 262      35.800  32.120  60.280  1.00  0.00           H
ATOM   3961  HB2 LEU A 262      35.380  32.740  61.970  1.00  0.00           H
ATOM   3962  CG  LEU A 262      33.660  32.120  60.820  1.00  0.00           C
ATOM   3963  HG  LEU A 262      33.120  31.570  61.610  1.00  0.00           H
ATOM   3964  CD1 LEU A 262      33.240  33.560  60.790  1.00  0.00           C
ATOM   3965 1HD1 LEU A 262      33.430  33.920  61.820  1.00  0.00           H
ATOM   3966 2HD1 LEU A 262      32.150  33.610  60.590  1.00  0.00           H
ATOM   3967 3HD1 LEU A 262      33.760  34.230  60.070  1.00  0.00           H
ATOM   3968  CD2 LEU A 262      33.300  31.430  59.470  1.00  0.00           C
ATOM   3969 1HD2 LEU A 262      33.960  30.550  59.310  1.00  0.00           H
ATOM   3970 2HD2 LEU A 262      33.480  32.110  58.610  1.00  0.00           H
ATOM   3971 3HD2 LEU A 262      32.280  30.990  59.490  1.00  0.00           H
ATOM   3972  C   LEU A 262      36.830  30.150  61.710  1.00  0.00           C
ATOM   3973  O   LEU A 262      37.290  29.740  60.670  1.00  0.00           O
ATOM   3974  N   LEU A 263      37.660  30.330  62.780  1.00  0.00           N
ATOM   3975  HN  LEU A 263      37.310  30.550  63.690  1.00  0.00           H
ATOM   3976  CA  LEU A 263      39.070  29.970  62.760  1.00  0.00           C
ATOM   3977  HA  LEU A 263      39.640  30.510  62.020  1.00  0.00           H
ATOM   3978  CB  LEU A 263      39.710  30.310  64.130  1.00  0.00           C
ATOM   3979  HB1 LEU A 263      40.740  29.900  64.190  1.00  0.00           H
ATOM   3980  HB2 LEU A 263      39.190  29.740  64.930  1.00  0.00           H
ATOM   3981  CG  LEU A 263      39.740  31.830  64.350  1.00  0.00           C
ATOM   3982  HG  LEU A 263      38.780  32.260  64.000  1.00  0.00           H
ATOM   3983  CD1 LEU A 263      39.950  32.110  65.830  1.00  0.00           C
ATOM   3984 1HD1 LEU A 263      40.940  31.770  66.220  1.00  0.00           H
ATOM   3985 2HD1 LEU A 263      39.230  31.600  66.500  1.00  0.00           H
ATOM   3986 3HD1 LEU A 263      39.880  33.190  66.080  1.00  0.00           H
ATOM   3987  CD2 LEU A 263      40.800  32.540  63.450  1.00  0.00           C
ATOM   3988 1HD2 LEU A 263      40.500  33.610  63.430  1.00  0.00           H
ATOM   3989 2HD2 LEU A 263      40.750  32.060  62.450  1.00  0.00           H
ATOM   3990 3HD2 LEU A 263      41.840  32.440  63.850  1.00  0.00           H
ATOM   3991  C   LEU A 263      39.280  28.470  62.460  1.00  0.00           C
ATOM   3992  O   LEU A 263      40.150  28.080  61.660  1.00  0.00           O
ATOM   3993  N   ALA A 264      38.420  27.590  63.050  1.00  0.00           N
ATOM   3994  HN  ALA A 264      37.770  27.870  63.750  1.00  0.00           H
ATOM   3995  CA  ALA A 264      38.360  26.190  62.720  1.00  0.00           C
ATOM   3996  HA  ALA A 264      39.300  25.770  63.050  1.00  0.00           H
ATOM   3997  CB  ALA A 264      37.310  25.500  63.640  1.00  0.00           C
ATOM   3998  HB1 ALA A 264      36.340  26.010  63.460  1.00  0.00           H
ATOM   3999  HB2 ALA A 264      37.750  25.650  64.650  1.00  0.00           H
ATOM   4000  HB3 ALA A 264      37.190  24.440  63.300  1.00  0.00           H
ATOM   4001  C   ALA A 264      38.120  25.960  61.260  1.00  0.00           C
ATOM   4002  O   ALA A 264      38.770  25.100  60.660  1.00  0.00           O
ATOM   4003  N   ALA A 265      37.200  26.720  60.580  1.00  0.00           N
ATOM   4004  HN  ALA A 265      36.650  27.440  61.000  1.00  0.00           H
ATOM   4005  CA  ALA A 265      36.750  26.600  59.230  1.00  0.00           C
ATOM   4006  HA  ALA A 265      36.500  25.570  59.050  1.00  0.00           H
ATOM   4007  CB  ALA A 265      35.680  27.600  58.890  1.00  0.00           C
ATOM   4008  HB1 ALA A 265      35.970  28.670  58.790  1.00  0.00           H
ATOM   4009  HB2 ALA A 265      34.790  27.620  59.550  1.00  0.00           H
ATOM   4010  HB3 ALA A 265      35.240  27.320  57.910  1.00  0.00           H
ATOM   4011  C   ALA A 265      38.020  26.880  58.410  1.00  0.00           C
ATOM   4012  O   ALA A 265      38.360  26.070  57.540  1.00  0.00           O
ATOM   4013  N   ILE A 266      38.820  27.880  58.660  1.00  0.00           N
ATOM   4014  HN  ILE A 266      38.580  28.610  59.300  1.00  0.00           H
ATOM   4015  CA  ILE A 266      39.960  28.240  57.880  1.00  0.00           C
ATOM   4016  HA  ILE A 266      39.530  28.490  56.930  1.00  0.00           H
ATOM   4017  CB  ILE A 266      40.650  29.580  58.290  1.00  0.00           C
ATOM   4018  HB  ILE A 266      40.810  29.520  59.390  1.00  0.00           H
ATOM   4019  CG2 ILE A 266      42.010  29.750  57.690  1.00  0.00           C
ATOM   4020 1HG2 ILE A 266      42.080  29.620  56.580  1.00  0.00           H
ATOM   4021 2HG2 ILE A 266      42.730  29.050  58.160  1.00  0.00           H
ATOM   4022 3HG2 ILE A 266      42.330  30.790  57.920  1.00  0.00           H
ATOM   4023  CG1 ILE A 266      39.710  30.740  58.050  1.00  0.00           C
ATOM   4024 1HG1 ILE A 266      38.720  30.430  58.450  1.00  0.00           H
ATOM   4025 2HG1 ILE A 266      39.580  30.930  56.960  1.00  0.00           H
ATOM   4026  CD  ILE A 266      40.110  32.070  58.730  1.00  0.00           C
ATOM   4027  HD1 ILE A 266      39.310  32.810  58.500  1.00  0.00           H
ATOM   4028  HD2 ILE A 266      41.030  32.390  58.190  1.00  0.00           H
ATOM   4029  HD3 ILE A 266      40.240  31.940  59.830  1.00  0.00           H
ATOM   4030  C   ILE A 266      40.960  27.050  57.780  1.00  0.00           C
ATOM   4031  O   ILE A 266      41.540  26.810  56.730  1.00  0.00           O
ATOM   4032  N   LYS A 267      41.240  26.320  58.920  1.00  0.00           N
ATOM   4033  HN  LYS A 267      40.960  26.720  59.790  1.00  0.00           H
ATOM   4034  CA  LYS A 267      42.080  25.180  59.010  1.00  0.00           C
ATOM   4035  HA  LYS A 267      43.030  25.520  58.610  1.00  0.00           H
ATOM   4036  CB  LYS A 267      42.310  24.550  60.450  1.00  0.00           C
ATOM   4037  HB1 LYS A 267      42.920  23.630  60.310  1.00  0.00           H
ATOM   4038  HB2 LYS A 267      41.360  24.260  60.950  1.00  0.00           H
ATOM   4039  CG  LYS A 267      42.980  25.530  61.470  1.00  0.00           C
ATOM   4040  HG1 LYS A 267      42.430  26.490  61.510  1.00  0.00           H
ATOM   4041  HG2 LYS A 267      43.950  25.820  61.010  1.00  0.00           H
ATOM   4042  CD  LYS A 267      43.120  25.150  62.940  1.00  0.00           C
ATOM   4043  HD1 LYS A 267      42.190  25.270  63.520  1.00  0.00           H
ATOM   4044  HD2 LYS A 267      43.890  25.800  63.400  1.00  0.00           H
ATOM   4045  CE  LYS A 267      43.610  23.630  63.010  1.00  0.00           C
ATOM   4046  HE1 LYS A 267      44.570  23.630  62.450  1.00  0.00           H
ATOM   4047  HE2 LYS A 267      42.850  22.900  62.660  1.00  0.00           H
ATOM   4048  NZ  LYS A 267      44.030  23.260  64.340  1.00  0.00           N
ATOM   4049  HZ1 LYS A 267      44.750  22.530  64.170  1.00  0.00           H
ATOM   4050  HZ2 LYS A 267      43.280  22.900  64.960  1.00  0.00           H
ATOM   4051  HZ3 LYS A 267      44.450  23.960  64.980  1.00  0.00           H
ATOM   4052  C   LYS A 267      41.600  24.110  58.080  1.00  0.00           C
ATOM   4053  O   LYS A 267      42.330  23.480  57.290  1.00  0.00           O
ATOM   4054  N   ARG A 268      40.270  23.850  57.960  1.00  0.00           N
ATOM   4055  HN  ARG A 268      39.610  24.330  58.540  1.00  0.00           H
ATOM   4056  CA  ARG A 268      39.750  22.930  56.970  1.00  0.00           C
ATOM   4057  HA  ARG A 268      40.320  22.010  56.970  1.00  0.00           H
ATOM   4058  CB  ARG A 268      38.270  22.610  57.390  1.00  0.00           C
ATOM   4059  HB1 ARG A 268      37.970  21.880  56.610  1.00  0.00           H
ATOM   4060  HB2 ARG A 268      37.760  23.590  57.260  1.00  0.00           H
ATOM   4061  CG  ARG A 268      38.100  22.150  58.830  1.00  0.00           C
ATOM   4062  HG1 ARG A 268      37.030  21.930  58.970  1.00  0.00           H
ATOM   4063  HG2 ARG A 268      38.330  23.000  59.500  1.00  0.00           H
ATOM   4064  CD  ARG A 268      38.890  20.910  59.240  1.00  0.00           C
ATOM   4065  HD1 ARG A 268      39.980  21.080  59.420  1.00  0.00           H
ATOM   4066  HD2 ARG A 268      38.760  20.130  58.470  1.00  0.00           H
ATOM   4067  NE  ARG A 268      38.210  20.340  60.460  1.00  0.00           N
ATOM   4068  HE  ARG A 268      37.260  20.050  60.390  1.00  0.00           H
ATOM   4069  CZ  ARG A 268      38.380  20.840  61.670  1.00  0.00           C
ATOM   4070  NH1 ARG A 268      39.400  21.670  61.930  1.00  0.00           N
ATOM   4071 1HH1 ARG A 268      39.880  22.170  61.200  1.00  0.00           H
ATOM   4072 2HH1 ARG A 268      39.420  22.160  62.800  1.00  0.00           H
ATOM   4073  NH2 ARG A 268      37.430  20.770  62.590  1.00  0.00           N
ATOM   4074 1HH2 ARG A 268      36.610  20.240  62.350  1.00  0.00           H
ATOM   4075 2HH2 ARG A 268      37.660  21.090  63.500  1.00  0.00           H
ATOM   4076  C   ARG A 268      39.800  23.390  55.470  1.00  0.00           C
ATOM   4077  O   ARG A 268      40.110  22.590  54.590  1.00  0.00           O
ATOM   4078  N   LEU A 269      39.610  24.720  55.170  1.00  0.00           N
ATOM   4079  HN  LEU A 269      39.440  25.310  55.950  1.00  0.00           H
ATOM   4080  CA  LEU A 269      39.480  25.420  53.870  1.00  0.00           C
ATOM   4081  HA  LEU A 269      38.870  24.750  53.270  1.00  0.00           H
ATOM   4082  CB  LEU A 269      38.740  26.780  53.980  1.00  0.00           C
ATOM   4083  HB1 LEU A 269      38.860  27.400  53.060  1.00  0.00           H
ATOM   4084  HB2 LEU A 269      39.170  27.240  54.900  1.00  0.00           H
ATOM   4085  CG  LEU A 269      37.190  26.660  54.140  1.00  0.00           C
ATOM   4086  HG  LEU A 269      37.070  25.990  55.020  1.00  0.00           H
ATOM   4087  CD1 LEU A 269      36.610  28.060  54.540  1.00  0.00           C
ATOM   4088 1HD1 LEU A 269      35.520  27.970  54.740  1.00  0.00           H
ATOM   4089 2HD1 LEU A 269      36.890  28.800  53.750  1.00  0.00           H
ATOM   4090 3HD1 LEU A 269      37.120  28.470  55.440  1.00  0.00           H
ATOM   4091  CD2 LEU A 269      36.550  26.010  52.930  1.00  0.00           C
ATOM   4092 1HD2 LEU A 269      36.750  26.630  52.030  1.00  0.00           H
ATOM   4093 2HD2 LEU A 269      35.450  25.950  53.050  1.00  0.00           H
ATOM   4094 3HD2 LEU A 269      36.870  24.950  52.800  1.00  0.00           H
ATOM   4095  C   LEU A 269      40.820  25.620  53.140  1.00  0.00           C
ATOM   4096  O   LEU A 269      40.820  25.600  51.910  1.00  0.00           O
ATOM   4097  N   TYR A 270      41.870  25.660  53.970  1.00  0.00           N
ATOM   4098  HN  TYR A 270      41.790  25.870  54.940  1.00  0.00           H
ATOM   4099  CA  TYR A 270      43.220  25.440  53.550  1.00  0.00           C
ATOM   4100  HA  TYR A 270      43.400  26.220  52.830  1.00  0.00           H
ATOM   4101  CB  TYR A 270      44.270  25.780  54.720  1.00  0.00           C
ATOM   4102  HB1 TYR A 270      43.880  25.340  55.670  1.00  0.00           H
ATOM   4103  HB2 TYR A 270      44.170  26.860  54.950  1.00  0.00           H
ATOM   4104  CG  TYR A 270      45.720  25.410  54.510  1.00  0.00           C
ATOM   4105  CD1 TYR A 270      46.450  26.240  53.700  1.00  0.00           C
ATOM   4106  HD1 TYR A 270      45.890  26.910  53.060  1.00  0.00           H
ATOM   4107  CE1 TYR A 270      47.670  25.830  53.150  1.00  0.00           C
ATOM   4108  HE1 TYR A 270      48.280  26.410  52.470  1.00  0.00           H
ATOM   4109  CZ  TYR A 270      48.360  24.830  53.770  1.00  0.00           C
ATOM   4110  OH  TYR A 270      49.730  24.550  53.430  1.00  0.00           O
ATOM   4111  HH  TYR A 270      50.120  23.940  54.070  1.00  0.00           H
ATOM   4112  CD2 TYR A 270      46.410  24.390  55.170  1.00  0.00           C
ATOM   4113  HD2 TYR A 270      45.830  23.990  55.990  1.00  0.00           H
ATOM   4114  CE2 TYR A 270      47.720  24.080  54.820  1.00  0.00           C
ATOM   4115  HE2 TYR A 270      48.280  23.300  55.320  1.00  0.00           H
ATOM   4116  C   TYR A 270      43.590  24.180  52.860  1.00  0.00           C
ATOM   4117  O   TYR A 270      44.390  24.120  51.910  1.00  0.00           O
ATOM   4118  N   MET A 271      43.060  23.050  53.360  1.00  0.00           N
ATOM   4119  HN  MET A 271      42.350  23.020  54.060  1.00  0.00           H
ATOM   4120  CA  MET A 271      43.410  21.770  52.770  1.00  0.00           C
ATOM   4121  HA  MET A 271      44.390  21.780  52.310  1.00  0.00           H
ATOM   4122  CB  MET A 271      43.380  20.670  53.860  1.00  0.00           C
ATOM   4123  HB1 MET A 271      43.570  19.660  53.430  1.00  0.00           H
ATOM   4124  HB2 MET A 271      42.390  20.640  54.360  1.00  0.00           H
ATOM   4125  CG  MET A 271      44.430  20.880  54.930  1.00  0.00           C
ATOM   4126  HG1 MET A 271      44.330  20.040  55.660  1.00  0.00           H
ATOM   4127  HG2 MET A 271      44.120  21.830  55.420  1.00  0.00           H
ATOM   4128  SD  MET A 271      46.180  20.820  54.300  1.00  0.00           S
ATOM   4129  CE  MET A 271      46.310  19.170  53.610  1.00  0.00           C
ATOM   4130  HE1 MET A 271      47.380  18.970  53.370  1.00  0.00           H
ATOM   4131  HE2 MET A 271      45.830  19.070  52.620  1.00  0.00           H
ATOM   4132  HE3 MET A 271      46.000  18.400  54.340  1.00  0.00           H
ATOM   4133  C   MET A 271      42.430  21.390  51.610  1.00  0.00           C
ATOM   4134  O   MET A 271      42.580  20.270  51.030  1.00  0.00           O
ATOM   4135  N   GLY A 272      41.540  22.310  51.220  1.00  0.00           N
ATOM   4136  HN  GLY A 272      41.650  23.180  51.700  1.00  0.00           H
ATOM   4137  CA  GLY A 272      40.650  22.120  50.080  1.00  0.00           C
ATOM   4138  HA1 GLY A 272      40.550  21.090  49.760  1.00  0.00           H
ATOM   4139  HA2 GLY A 272      41.110  22.690  49.300  1.00  0.00           H
ATOM   4140  C   GLY A 272      39.280  22.590  50.400  1.00  0.00           C
ATOM   4141  O   GLY A 272      38.830  22.600  51.530  1.00  0.00           O
ATOM   4142  N   PHE A 273      38.650  23.090  49.340  1.00  0.00           N
ATOM   4143  HN  PHE A 273      39.110  23.130  48.460  1.00  0.00           H
ATOM   4144  CA  PHE A 273      37.290  23.520  49.380  1.00  0.00           C
ATOM   4145  HA  PHE A 273      36.870  23.710  50.360  1.00  0.00           H
ATOM   4146  CB  PHE A 273      37.000  24.680  48.330  1.00  0.00           C
ATOM   4147  HB1 PHE A 273      35.900  24.820  48.240  1.00  0.00           H
ATOM   4148  HB2 PHE A 273      37.620  24.490  47.430  1.00  0.00           H
ATOM   4149  CG  PHE A 273      37.600  26.030  48.860  1.00  0.00           C
ATOM   4150  CD1 PHE A 273      36.620  27.150  48.880  1.00  0.00           C
ATOM   4151  HD1 PHE A 273      35.590  26.900  48.690  1.00  0.00           H
ATOM   4152  CE1 PHE A 273      37.050  28.420  49.380  1.00  0.00           C
ATOM   4153  HE1 PHE A 273      36.350  29.250  49.390  1.00  0.00           H
ATOM   4154  CZ  PHE A 273      38.420  28.600  49.630  1.00  0.00           C
ATOM   4155  HZ  PHE A 273      38.720  29.620  49.810  1.00  0.00           H
ATOM   4156  CD2 PHE A 273      38.940  26.330  49.090  1.00  0.00           C
ATOM   4157  HD2 PHE A 273      39.650  25.540  49.280  1.00  0.00           H
ATOM   4158  CE2 PHE A 273      39.310  27.570  49.530  1.00  0.00           C
ATOM   4159  HE2 PHE A 273      40.350  27.740  49.730  1.00  0.00           H
ATOM   4160  C   PHE A 273      36.450  22.340  48.920  1.00  0.00           C
ATOM   4161  O   PHE A 273      35.240  22.370  48.960  1.00  0.00           O
ATOM   4162  N   GLN A 274      37.080  21.290  48.440  1.00  0.00           N
ATOM   4163  HN  GLN A 274      38.070  21.390  48.500  1.00  0.00           H
ATOM   4164  CA  GLN A 274      36.600  20.030  47.840  1.00  0.00           C
ATOM   4165  HA  GLN A 274      37.460  19.400  47.650  1.00  0.00           H
ATOM   4166  CB  GLN A 274      35.500  19.400  48.750  1.00  0.00           C
ATOM   4167  HB1 GLN A 274      35.440  18.330  48.450  1.00  0.00           H
ATOM   4168  HB2 GLN A 274      34.570  20.000  48.690  1.00  0.00           H
ATOM   4169  CG  GLN A 274      35.830  19.230  50.230  1.00  0.00           C
ATOM   4170  HG1 GLN A 274      35.190  18.520  50.800  1.00  0.00           H
ATOM   4171  HG2 GLN A 274      35.830  20.270  50.600  1.00  0.00           H
ATOM   4172  CD  GLN A 274      37.260  18.650  50.500  1.00  0.00           C
ATOM   4173  OE1 GLN A 274      37.980  19.320  51.270  1.00  0.00           O
ATOM   4174  NE2 GLN A 274      37.520  17.500  49.900  1.00  0.00           N
ATOM   4175 1HE2 GLN A 274      36.680  17.010  49.680  1.00  0.00           H
ATOM   4176 2HE2 GLN A 274      38.350  17.000  50.140  1.00  0.00           H
ATOM   4177  C   GLN A 274      35.960  20.340  46.470  1.00  0.00           C
ATOM   4178  O   GLN A 274      35.000  19.680  46.090  1.00  0.00           O
ATOM   4179  N   GLY A 275      36.340  21.420  45.790  1.00  0.00           N
ATOM   4180  HN  GLY A 275      36.920  22.100  46.230  1.00  0.00           H
ATOM   4181  CA  GLY A 275      35.640  21.850  44.540  1.00  0.00           C
ATOM   4182  HA1 GLY A 275      35.510  20.980  43.900  1.00  0.00           H
ATOM   4183  HA2 GLY A 275      36.170  22.670  44.080  1.00  0.00           H
ATOM   4184  C   GLY A 275      34.230  22.390  44.750  1.00  0.00           C
ATOM   4185  O   GLY A 275      33.320  22.410  43.960  1.00  0.00           O
ATOM   4186  N   ARG A 276      33.900  23.070  45.930  1.00  0.00           N
ATOM   4187  HN  ARG A 276      34.470  23.050  46.750  1.00  0.00           H
ATOM   4188  CA  ARG A 276      32.680  23.750  46.290  1.00  0.00           C
ATOM   4189  HA  ARG A 276      31.870  23.640  45.580  1.00  0.00           H
ATOM   4190  CB  ARG A 276      32.160  23.330  47.660  1.00  0.00           C
ATOM   4191  HB1 ARG A 276      31.260  23.940  47.910  1.00  0.00           H
ATOM   4192  HB2 ARG A 276      32.930  23.410  48.460  1.00  0.00           H
ATOM   4193  CG  ARG A 276      31.600  21.850  47.780  1.00  0.00           C
ATOM   4194  HG1 ARG A 276      32.490  21.190  47.770  1.00  0.00           H
ATOM   4195  HG2 ARG A 276      31.100  21.500  46.850  1.00  0.00           H
ATOM   4196  CD  ARG A 276      30.700  21.590  49.000  1.00  0.00           C
ATOM   4197  HD1 ARG A 276      31.330  21.630  49.910  1.00  0.00           H
ATOM   4198  HD2 ARG A 276      30.420  20.520  48.910  1.00  0.00           H
ATOM   4199  NE  ARG A 276      29.460  22.380  49.120  1.00  0.00           N
ATOM   4200  HE  ARG A 276      29.190  22.970  48.350  1.00  0.00           H
ATOM   4201  CZ  ARG A 276      28.510  22.310  50.040  1.00  0.00           C
ATOM   4202  NH1 ARG A 276      28.570  21.450  51.010  1.00  0.00           N
ATOM   4203 1HH1 ARG A 276      27.690  21.400  51.490  1.00  0.00           H
ATOM   4204 2HH1 ARG A 276      28.980  20.550  50.890  1.00  0.00           H
ATOM   4205  NH2 ARG A 276      27.490  23.090  50.010  1.00  0.00           N
ATOM   4206 1HH2 ARG A 276      27.360  23.710  49.240  1.00  0.00           H
ATOM   4207 2HH2 ARG A 276      26.740  23.060  50.660  1.00  0.00           H
ATOM   4208  C   ARG A 276      33.030  25.250  46.510  1.00  0.00           C
ATOM   4209  O   ARG A 276      34.080  25.690  46.890  1.00  0.00           O
ATOM   4210  N   GLN A 277      32.030  26.120  46.280  1.00  0.00           N
ATOM   4211  HN  GLN A 277      31.080  25.810  46.250  1.00  0.00           H
ATOM   4212  CA  GLN A 277      32.370  27.540  46.050  1.00  0.00           C
ATOM   4213  HA  GLN A 277      33.420  27.740  46.010  1.00  0.00           H
ATOM   4214  CB  GLN A 277      31.750  28.030  44.740  1.00  0.00           C
ATOM   4215  HB1 GLN A 277      31.650  29.130  44.600  1.00  0.00           H
ATOM   4216  HB2 GLN A 277      30.730  27.600  44.810  1.00  0.00           H
ATOM   4217  CG  GLN A 277      32.490  27.520  43.460  1.00  0.00           C
ATOM   4218  HG1 GLN A 277      32.630  26.430  43.660  1.00  0.00           H
ATOM   4219  HG2 GLN A 277      33.440  28.020  43.190  1.00  0.00           H
ATOM   4220  CD  GLN A 277      31.620  27.650  42.210  1.00  0.00           C
ATOM   4221  OE1 GLN A 277      30.940  28.680  42.030  1.00  0.00           O
ATOM   4222  NE2 GLN A 277      31.750  26.700  41.290  1.00  0.00           N
ATOM   4223 1HE2 GLN A 277      31.020  26.620  40.610  1.00  0.00           H
ATOM   4224 2HE2 GLN A 277      32.450  26.000  41.380  1.00  0.00           H
ATOM   4225  C   GLN A 277      31.830  28.490  47.170  1.00  0.00           C
ATOM   4226  O   GLN A 277      30.690  28.480  47.630  1.00  0.00           O
ATOM   4227  N   ILE A 278      32.800  29.380  47.650  1.00  0.00           N
ATOM   4228  HN  ILE A 278      33.710  29.440  47.240  1.00  0.00           H
ATOM   4229  CA  ILE A 278      32.550  30.520  48.530  1.00  0.00           C
ATOM   4230  HA  ILE A 278      31.540  30.480  48.890  1.00  0.00           H
ATOM   4231  CB  ILE A 278      33.620  30.620  49.670  1.00  0.00           C
ATOM   4232  HB  ILE A 278      34.670  30.680  49.320  1.00  0.00           H
ATOM   4233  CG2 ILE A 278      33.150  31.800  50.580  1.00  0.00           C
ATOM   4234 1HG2 ILE A 278      34.010  32.100  51.220  1.00  0.00           H
ATOM   4235 2HG2 ILE A 278      32.400  31.390  51.290  1.00  0.00           H
ATOM   4236 3HG2 ILE A 278      32.840  32.670  49.960  1.00  0.00           H
ATOM   4237  CG1 ILE A 278      33.590  29.260  50.420  1.00  0.00           C
ATOM   4238 1HG1 ILE A 278      33.870  28.470  49.680  1.00  0.00           H
ATOM   4239 2HG1 ILE A 278      32.570  28.940  50.730  1.00  0.00           H
ATOM   4240  CD  ILE A 278      34.430  29.160  51.590  1.00  0.00           C
ATOM   4241  HD1 ILE A 278      35.470  29.520  51.430  1.00  0.00           H
ATOM   4242  HD2 ILE A 278      34.370  28.120  51.990  1.00  0.00           H
ATOM   4243  HD3 ILE A 278      34.060  29.680  52.500  1.00  0.00           H
ATOM   4244  C   ILE A 278      32.670  31.720  47.610  1.00  0.00           C
ATOM   4245  O   ILE A 278      33.740  31.940  47.050  1.00  0.00           O
ATOM   4246  N   LEU A 279      31.600  32.580  47.410  1.00  0.00           N
ATOM   4247  HN  LEU A 279      30.710  32.360  47.800  1.00  0.00           H
ATOM   4248  CA  LEU A 279      31.680  33.740  46.620  1.00  0.00           C
ATOM   4249  HA  LEU A 279      30.670  34.090  46.460  1.00  0.00           H
ATOM   4250  CB  LEU A 279      32.350  34.950  47.400  1.00  0.00           C
ATOM   4251  HB1 LEU A 279      32.560  35.850  46.790  1.00  0.00           H
ATOM   4252  HB2 LEU A 279      33.260  34.570  47.910  1.00  0.00           H
ATOM   4253  CG  LEU A 279      31.400  35.450  48.570  1.00  0.00           C
ATOM   4254  HG  LEU A 279      30.980  34.540  49.050  1.00  0.00           H
ATOM   4255  CD1 LEU A 279      32.120  36.210  49.650  1.00  0.00           C
ATOM   4256 1HD1 LEU A 279      32.950  35.620  50.100  1.00  0.00           H
ATOM   4257 2HD1 LEU A 279      31.400  36.600  50.400  1.00  0.00           H
ATOM   4258 3HD1 LEU A 279      32.590  37.070  49.130  1.00  0.00           H
ATOM   4259  CD2 LEU A 279      30.180  36.240  48.070  1.00  0.00           C
ATOM   4260 1HD2 LEU A 279      29.580  35.670  47.320  1.00  0.00           H
ATOM   4261 2HD2 LEU A 279      30.410  37.140  47.460  1.00  0.00           H
ATOM   4262 3HD2 LEU A 279      29.470  36.610  48.840  1.00  0.00           H
ATOM   4263  C   LEU A 279      32.120  33.550  45.150  1.00  0.00           C
ATOM   4264  O   LEU A 279      32.740  34.380  44.580  1.00  0.00           O
ATOM   4265  N   GLY A 280      31.780  32.410  44.510  1.00  0.00           N
ATOM   4266  HN  GLY A 280      31.280  31.770  45.100  1.00  0.00           H
ATOM   4267  CA  GLY A 280      32.040  31.940  43.160  1.00  0.00           C
ATOM   4268  HA1 GLY A 280      31.900  32.800  42.530  1.00  0.00           H
ATOM   4269  HA2 GLY A 280      31.310  31.160  43.010  1.00  0.00           H
ATOM   4270  C   GLY A 280      33.470  31.360  42.950  1.00  0.00           C
ATOM   4271  O   GLY A 280      34.040  31.250  41.850  1.00  0.00           O
ATOM   4272  N   SER A 281      34.160  30.940  44.090  1.00  0.00           N
ATOM   4273  HN  SER A 281      33.750  30.900  44.990  1.00  0.00           H
ATOM   4274  CA  SER A 281      35.640  30.650  44.040  1.00  0.00           C
ATOM   4275  HA  SER A 281      35.830  30.380  43.010  1.00  0.00           H
ATOM   4276  CB  SER A 281      36.510  31.910  44.370  1.00  0.00           C
ATOM   4277  HB1 SER A 281      36.110  32.220  45.360  1.00  0.00           H
ATOM   4278  HB2 SER A 281      36.280  32.750  43.680  1.00  0.00           H
ATOM   4279  OG  SER A 281      37.930  31.680  44.430  1.00  0.00           O
ATOM   4280  HG1 SER A 281      38.170  31.200  43.630  1.00  0.00           H
ATOM   4281  C   SER A 281      36.020  29.510  44.990  1.00  0.00           C
ATOM   4282  O   SER A 281      35.370  29.210  45.990  1.00  0.00           O
ATOM   4283  N   CYS A 282      37.060  28.740  44.690  1.00  0.00           N
ATOM   4284  HN  CYS A 282      37.560  28.900  43.840  1.00  0.00           H
ATOM   4285  CA  CYS A 282      37.620  27.700  45.560  1.00  0.00           C
ATOM   4286  HA  CYS A 282      37.020  27.540  46.440  1.00  0.00           H
ATOM   4287  CB  CYS A 282      37.760  26.360  44.760  1.00  0.00           C
ATOM   4288  HB1 CYS A 282      38.160  25.540  45.390  1.00  0.00           H
ATOM   4289  HB2 CYS A 282      38.380  26.520  43.850  1.00  0.00           H
ATOM   4290  SG  CYS A 282      36.080  25.990  44.130  1.00  0.00           S
ATOM   4291  HG1 CYS A 282      35.410  25.920  45.270  1.00  0.00           H
ATOM   4292  C   CYS A 282      39.000  28.120  46.120  1.00  0.00           C
ATOM   4293  O   CYS A 282      39.900  27.280  46.360  1.00  0.00           O
ATOM   4294  N   THR A 283      39.180  29.450  46.230  1.00  0.00           N
ATOM   4295  HN  THR A 283      38.530  30.110  45.860  1.00  0.00           H
ATOM   4296  CA  THR A 283      40.300  30.100  46.800  1.00  0.00           C
ATOM   4297  HA  THR A 283      40.860  29.390  47.400  1.00  0.00           H
ATOM   4298  CB  THR A 283      41.280  30.700  45.800  1.00  0.00           C
ATOM   4299  HB  THR A 283      41.850  31.480  46.350  1.00  0.00           H
ATOM   4300  OG1 THR A 283      40.650  31.420  44.740  1.00  0.00           O
ATOM   4301  HG1 THR A 283      39.970  31.900  45.220  1.00  0.00           H
ATOM   4302  CG2 THR A 283      42.080  29.520  45.160  1.00  0.00           C
ATOM   4303 1HG2 THR A 283      41.370  28.700  44.910  1.00  0.00           H
ATOM   4304 2HG2 THR A 283      42.880  29.210  45.860  1.00  0.00           H
ATOM   4305 3HG2 THR A 283      42.520  29.770  44.170  1.00  0.00           H
ATOM   4306  C   THR A 283      39.890  31.240  47.740  1.00  0.00           C
ATOM   4307  O   THR A 283      38.880  31.930  47.650  1.00  0.00           O
ATOM   4308  N   PHE A 284      40.690  31.470  48.790  1.00  0.00           N
ATOM   4309  HN  PHE A 284      41.500  30.940  49.010  1.00  0.00           H
ATOM   4310  CA  PHE A 284      40.500  32.590  49.690  1.00  0.00           C
ATOM   4311  HA  PHE A 284      39.460  32.470  49.980  1.00  0.00           H
ATOM   4312  CB  PHE A 284      41.610  32.610  50.800  1.00  0.00           C
ATOM   4313  HB1 PHE A 284      41.510  33.490  51.470  1.00  0.00           H
ATOM   4314  HB2 PHE A 284      42.570  32.830  50.280  1.00  0.00           H
ATOM   4315  CG  PHE A 284      41.600  31.260  51.580  1.00  0.00           C
ATOM   4316  CD1 PHE A 284      42.720  30.560  51.620  1.00  0.00           C
ATOM   4317  HD1 PHE A 284      43.560  30.850  51.000  1.00  0.00           H
ATOM   4318  CE1 PHE A 284      42.780  29.450  52.470  1.00  0.00           C
ATOM   4319  HE1 PHE A 284      43.700  28.870  52.480  1.00  0.00           H
ATOM   4320  CZ  PHE A 284      41.790  29.120  53.360  1.00  0.00           C
ATOM   4321  HZ  PHE A 284      41.850  28.410  54.180  1.00  0.00           H
ATOM   4322  CD2 PHE A 284      40.530  30.990  52.420  1.00  0.00           C
ATOM   4323  HD2 PHE A 284      39.680  31.650  52.320  1.00  0.00           H
ATOM   4324  CE2 PHE A 284      40.610  29.850  53.290  1.00  0.00           C
ATOM   4325  HE2 PHE A 284      39.670  29.720  53.810  1.00  0.00           H
ATOM   4326  C   PHE A 284      40.560  34.030  48.920  1.00  0.00           C
ATOM   4327  O   PHE A 284      41.350  34.240  48.000  1.00  0.00           O
ATOM   4328  N   GLU A 285      39.670  35.050  49.370  1.00  0.00           N
ATOM   4329  HN  GLU A 285      38.840  34.810  49.850  1.00  0.00           H
ATOM   4330  CA  GLU A 285      40.030  36.480  49.130  1.00  0.00           C
ATOM   4331  HA  GLU A 285      40.810  36.580  48.400  1.00  0.00           H
ATOM   4332  CB  GLU A 285      38.870  37.370  48.680  1.00  0.00           C
ATOM   4333  HB1 GLU A 285      37.950  37.170  49.270  1.00  0.00           H
ATOM   4334  HB2 GLU A 285      38.690  37.040  47.640  1.00  0.00           H
ATOM   4335  CG  GLU A 285      39.170  38.910  48.620  1.00  0.00           C
ATOM   4336  HG1 GLU A 285      40.190  39.050  48.190  1.00  0.00           H
ATOM   4337  HG2 GLU A 285      39.170  39.290  49.670  1.00  0.00           H
ATOM   4338  CD  GLU A 285      38.270  39.710  47.640  1.00  0.00           C
ATOM   4339  OE1 GLU A 285      38.310  39.590  46.360  1.00  0.00           O
ATOM   4340  OE2 GLU A 285      37.530  40.610  48.210  1.00  0.00           O
ATOM   4341  C   GLU A 285      40.480  37.000  50.580  1.00  0.00           C
ATOM   4342  O   GLU A 285      39.690  36.850  51.570  1.00  0.00           O
ATOM   4343  N   ASP A 286      41.560  37.700  50.700  1.00  0.00           N
ATOM   4344  HN  ASP A 286      42.140  37.940  49.930  1.00  0.00           H
ATOM   4345  CA  ASP A 286      42.100  38.330  51.910  1.00  0.00           C
ATOM   4346  HA  ASP A 286      41.340  38.290  52.680  1.00  0.00           H
ATOM   4347  CB  ASP A 286      43.230  37.420  52.430  1.00  0.00           C
ATOM   4348  HB1 ASP A 286      43.020  36.350  52.640  1.00  0.00           H
ATOM   4349  HB2 ASP A 286      43.460  37.800  53.450  1.00  0.00           H
ATOM   4350  CG  ASP A 286      44.530  37.430  51.750  1.00  0.00           C
ATOM   4351  OD1 ASP A 286      44.550  37.650  50.530  1.00  0.00           O
ATOM   4352  OD2 ASP A 286      45.610  37.300  52.370  1.00  0.00           O
ATOM   4353  C   ASP A 286      42.330  39.830  51.660  1.00  0.00           C
ATOM   4354  O   ASP A 286      43.140  40.480  52.340  1.00  0.00           O
ATOM   4355  N   GLU A 287      41.480  40.430  50.800  1.00  0.00           N
ATOM   4356  HN  GLU A 287      40.700  39.890  50.490  1.00  0.00           H
ATOM   4357  CA  GLU A 287      41.470  41.810  50.250  1.00  0.00           C
ATOM   4358  HA  GLU A 287      42.390  42.300  50.540  1.00  0.00           H
ATOM   4359  CB  GLU A 287      41.440  41.690  48.730  1.00  0.00           C
ATOM   4360  HB1 GLU A 287      41.210  42.640  48.200  1.00  0.00           H
ATOM   4361  HB2 GLU A 287      40.570  41.060  48.420  1.00  0.00           H
ATOM   4362  CG  GLU A 287      42.740  40.980  48.140  1.00  0.00           C
ATOM   4363  HG1 GLU A 287      42.570  39.900  48.300  1.00  0.00           H
ATOM   4364  HG2 GLU A 287      43.510  41.250  48.890  1.00  0.00           H
ATOM   4365  CD  GLU A 287      42.950  41.230  46.650  1.00  0.00           C
ATOM   4366  OE1 GLU A 287      42.200  40.700  45.770  1.00  0.00           O
ATOM   4367  OE2 GLU A 287      44.000  41.870  46.370  1.00  0.00           O
ATOM   4368  C   GLU A 287      40.240  42.600  50.710  1.00  0.00           C
ATOM   4369  O   GLU A 287      40.040  43.790  50.350  1.00  0.00           O
ATOM   4370  N   LEU A 288      39.290  42.030  51.510  1.00  0.00           N
ATOM   4371  HN  LEU A 288      39.510  41.110  51.820  1.00  0.00           H
ATOM   4372  CA  LEU A 288      38.150  42.780  51.960  1.00  0.00           C
ATOM   4373  HA  LEU A 288      38.010  43.700  51.400  1.00  0.00           H
ATOM   4374  CB  LEU A 288      36.930  41.870  51.810  1.00  0.00           C
ATOM   4375  HB1 LEU A 288      36.920  40.960  52.430  1.00  0.00           H
ATOM   4376  HB2 LEU A 288      36.990  41.410  50.800  1.00  0.00           H
ATOM   4377  CG  LEU A 288      35.520  42.600  51.970  1.00  0.00           C
ATOM   4378  HG  LEU A 288      35.510  43.130  52.940  1.00  0.00           H
ATOM   4379  CD1 LEU A 288      35.350  43.790  50.980  1.00  0.00           C
ATOM   4380 1HD1 LEU A 288      34.380  44.290  51.200  1.00  0.00           H
ATOM   4381 2HD1 LEU A 288      35.410  43.410  49.940  1.00  0.00           H
ATOM   4382 3HD1 LEU A 288      36.090  44.620  51.020  1.00  0.00           H
ATOM   4383  CD2 LEU A 288      34.380  41.700  51.750  1.00  0.00           C
ATOM   4384 1HD2 LEU A 288      34.550  41.160  50.790  1.00  0.00           H
ATOM   4385 2HD2 LEU A 288      33.460  42.320  51.820  1.00  0.00           H
ATOM   4386 3HD2 LEU A 288      34.350  40.880  52.510  1.00  0.00           H
ATOM   4387  C   LEU A 288      38.320  43.000  53.430  1.00  0.00           C
ATOM   4388  O   LEU A 288      38.350  42.080  54.200  1.00  0.00           O
ATOM   4389  N   ALA A 289      38.500  44.220  53.980  1.00  0.00           N
ATOM   4390  HN  ALA A 289      38.570  45.060  53.450  1.00  0.00           H
ATOM   4391  CA  ALA A 289      38.430  44.430  55.440  1.00  0.00           C
ATOM   4392  HA  ALA A 289      39.130  43.720  55.860  1.00  0.00           H
ATOM   4393  CB  ALA A 289      39.100  45.750  55.980  1.00  0.00           C
ATOM   4394  HB1 ALA A 289      39.640  45.540  56.930  1.00  0.00           H
ATOM   4395  HB2 ALA A 289      38.440  46.630  56.120  1.00  0.00           H
ATOM   4396  HB3 ALA A 289      39.860  46.080  55.240  1.00  0.00           H
ATOM   4397  C   ALA A 289      37.070  44.260  56.060  1.00  0.00           C
ATOM   4398  O   ALA A 289      35.990  44.410  55.430  1.00  0.00           O
ATOM   4399  N   PRO A 290      37.060  43.890  57.350  1.00  0.00           N
ATOM   4400  CD  PRO A 290      38.170  43.280  58.110  1.00  0.00           C
ATOM   4401  HD1 PRO A 290      38.680  44.130  58.610  1.00  0.00           H
ATOM   4402  HD2 PRO A 290      38.890  42.650  57.550  1.00  0.00           H
ATOM   4403  CA  PRO A 290      35.830  43.670  58.070  1.00  0.00           C
ATOM   4404  HA  PRO A 290      35.210  42.930  57.570  1.00  0.00           H
ATOM   4405  CB  PRO A 290      36.170  43.130  59.420  1.00  0.00           C
ATOM   4406  HB1 PRO A 290      35.430  42.510  59.960  1.00  0.00           H
ATOM   4407  HB2 PRO A 290      36.280  43.980  60.130  1.00  0.00           H
ATOM   4408  CG  PRO A 290      37.530  42.430  59.250  1.00  0.00           C
ATOM   4409  HG1 PRO A 290      38.120  42.320  60.180  1.00  0.00           H
ATOM   4410  HG2 PRO A 290      37.320  41.350  59.100  1.00  0.00           H
ATOM   4411  C   PRO A 290      35.030  44.890  58.220  1.00  0.00           C
ATOM   4412  O   PRO A 290      33.800  44.940  58.310  1.00  0.00           O
ATOM   4413  N   SER A 291      35.820  45.930  58.380  1.00  0.00           N
ATOM   4414  HN  SER A 291      36.810  45.770  58.340  1.00  0.00           H
ATOM   4415  CA  SER A 291      35.420  47.290  58.350  1.00  0.00           C
ATOM   4416  HA  SER A 291      34.680  47.420  59.130  1.00  0.00           H
ATOM   4417  CB  SER A 291      36.480  48.400  58.760  1.00  0.00           C
ATOM   4418  HB1 SER A 291      36.470  48.640  59.840  1.00  0.00           H
ATOM   4419  HB2 SER A 291      36.280  49.360  58.230  1.00  0.00           H
ATOM   4420  OG  SER A 291      37.820  47.960  58.440  1.00  0.00           O
ATOM   4421  HG1 SER A 291      38.150  48.310  57.610  1.00  0.00           H
ATOM   4422  C   SER A 291      34.770  47.650  57.010  1.00  0.00           C
ATOM   4423  O   SER A 291      33.760  48.310  57.080  1.00  0.00           O
ATOM   4424  N   ASP A 292      35.390  47.320  55.870  1.00  0.00           N
ATOM   4425  HN  ASP A 292      36.100  46.620  55.940  1.00  0.00           H
ATOM   4426  CA  ASP A 292      34.940  47.630  54.530  1.00  0.00           C
ATOM   4427  HA  ASP A 292      35.000  48.700  54.350  1.00  0.00           H
ATOM   4428  CB  ASP A 292      35.810  47.030  53.460  1.00  0.00           C
ATOM   4429  HB1 ASP A 292      35.360  47.020  52.440  1.00  0.00           H
ATOM   4430  HB2 ASP A 292      36.010  45.990  53.800  1.00  0.00           H
ATOM   4431  CG  ASP A 292      37.200  47.620  53.380  1.00  0.00           C
ATOM   4432  OD1 ASP A 292      37.460  48.800  53.820  1.00  0.00           O
ATOM   4433  OD2 ASP A 292      38.120  47.000  52.800  1.00  0.00           O
ATOM   4434  C   ASP A 292      33.520  46.990  54.250  1.00  0.00           C
ATOM   4435  O   ASP A 292      32.640  47.750  53.880  1.00  0.00           O
ATOM   4436  N   VAL A 293      33.280  45.690  54.650  1.00  0.00           N
ATOM   4437  HN  VAL A 293      34.000  45.080  54.950  1.00  0.00           H
ATOM   4438  CA  VAL A 293      31.910  45.190  54.610  1.00  0.00           C
ATOM   4439  HA  VAL A 293      31.530  45.470  53.630  1.00  0.00           H
ATOM   4440  CB  VAL A 293      31.920  43.620  54.650  1.00  0.00           C
ATOM   4441  HB  VAL A 293      32.740  43.360  53.950  1.00  0.00           H
ATOM   4442  CG1 VAL A 293      32.270  43.140  55.980  1.00  0.00           C
ATOM   4443 1HG1 VAL A 293      31.690  43.470  56.870  1.00  0.00           H
ATOM   4444 2HG1 VAL A 293      33.260  43.520  56.320  1.00  0.00           H
ATOM   4445 3HG1 VAL A 293      32.180  42.050  56.180  1.00  0.00           H
ATOM   4446  CG2 VAL A 293      30.640  42.900  54.040  1.00  0.00           C
ATOM   4447 1HG2 VAL A 293      30.650  42.980  52.940  1.00  0.00           H
ATOM   4448 2HG2 VAL A 293      29.720  43.360  54.450  1.00  0.00           H
ATOM   4449 3HG2 VAL A 293      30.720  41.820  54.310  1.00  0.00           H
ATOM   4450  C   VAL A 293      30.860  45.820  55.620  1.00  0.00           C
ATOM   4451  O   VAL A 293      29.660  46.090  55.400  1.00  0.00           O
ATOM   4452  N   TYR A 294      31.330  46.000  56.950  1.00  0.00           N
ATOM   4453  HN  TYR A 294      32.240  45.630  57.100  1.00  0.00           H
ATOM   4454  CA  TYR A 294      30.600  46.540  58.000  1.00  0.00           C
ATOM   4455  HA  TYR A 294      29.640  46.060  57.980  1.00  0.00           H
ATOM   4456  CB  TYR A 294      31.310  46.300  59.390  1.00  0.00           C
ATOM   4457  HB1 TYR A 294      32.260  46.860  59.480  1.00  0.00           H
ATOM   4458  HB2 TYR A 294      31.540  45.230  59.600  1.00  0.00           H
ATOM   4459  CG  TYR A 294      30.400  46.620  60.500  1.00  0.00           C
ATOM   4460  CD1 TYR A 294      30.620  47.790  61.290  1.00  0.00           C
ATOM   4461  HD1 TYR A 294      31.440  48.460  61.100  1.00  0.00           H
ATOM   4462  CE1 TYR A 294      29.760  48.060  62.430  1.00  0.00           C
ATOM   4463  HE1 TYR A 294      29.960  48.930  63.030  1.00  0.00           H
ATOM   4464  CZ  TYR A 294      28.620  47.180  62.630  1.00  0.00           C
ATOM   4465  OH  TYR A 294      27.790  47.470  63.680  1.00  0.00           O
ATOM   4466  HH  TYR A 294      26.980  46.960  63.620  1.00  0.00           H
ATOM   4467  CD2 TYR A 294      29.230  45.830  60.780  1.00  0.00           C
ATOM   4468  HD2 TYR A 294      28.920  45.010  60.140  1.00  0.00           H
ATOM   4469  CE2 TYR A 294      28.360  46.120  61.840  1.00  0.00           C
ATOM   4470  HE2 TYR A 294      27.420  45.580  61.880  1.00  0.00           H
ATOM   4471  C   TYR A 294      30.220  48.020  57.760  1.00  0.00           C
ATOM   4472  O   TYR A 294      29.050  48.340  57.810  1.00  0.00           O
ATOM   4473  N   GLN A 295      31.080  48.860  57.360  1.00  0.00           N
ATOM   4474  HN  GLN A 295      32.060  48.690  57.360  1.00  0.00           H
ATOM   4475  CA  GLN A 295      30.860  50.240  56.930  1.00  0.00           C
ATOM   4476  HA  GLN A 295      30.220  50.720  57.650  1.00  0.00           H
ATOM   4477  CB  GLN A 295      32.170  51.100  56.830  1.00  0.00           C
ATOM   4478  HB1 GLN A 295      31.940  52.110  56.440  1.00  0.00           H
ATOM   4479  HB2 GLN A 295      32.920  50.560  56.220  1.00  0.00           H
ATOM   4480  CG  GLN A 295      32.910  51.340  58.220  1.00  0.00           C
ATOM   4481  HG1 GLN A 295      33.510  52.280  58.190  1.00  0.00           H
ATOM   4482  HG2 GLN A 295      33.420  50.380  58.450  1.00  0.00           H
ATOM   4483  CD  GLN A 295      31.840  51.490  59.280  1.00  0.00           C
ATOM   4484  OE1 GLN A 295      31.540  50.660  60.150  1.00  0.00           O
ATOM   4485  NE2 GLN A 295      31.220  52.700  59.150  1.00  0.00           N
ATOM   4486 1HE2 GLN A 295      30.380  52.930  59.640  1.00  0.00           H
ATOM   4487 2HE2 GLN A 295      31.580  53.440  58.580  1.00  0.00           H
ATOM   4488  C   GLN A 295      29.930  50.340  55.760  1.00  0.00           C
ATOM   4489  O   GLN A 295      28.960  51.130  55.740  1.00  0.00           O
ATOM   4490  N   GLN A 296      30.080  49.480  54.680  1.00  0.00           N
ATOM   4491  HN  GLN A 296      30.810  48.820  54.530  1.00  0.00           H
ATOM   4492  CA  GLN A 296      29.060  49.480  53.570  1.00  0.00           C
ATOM   4493  HA  GLN A 296      29.050  50.480  53.170  1.00  0.00           H
ATOM   4494  CB  GLN A 296      29.560  48.560  52.430  1.00  0.00           C
ATOM   4495  HB1 GLN A 296      30.090  47.670  52.830  1.00  0.00           H
ATOM   4496  HB2 GLN A 296      30.350  49.180  51.940  1.00  0.00           H
ATOM   4497  CG  GLN A 296      28.480  48.090  51.330  1.00  0.00           C
ATOM   4498  HG1 GLN A 296      27.710  48.860  51.130  1.00  0.00           H
ATOM   4499  HG2 GLN A 296      27.800  47.280  51.680  1.00  0.00           H
ATOM   4500  CD  GLN A 296      29.150  47.640  49.970  1.00  0.00           C
ATOM   4501  OE1 GLN A 296      28.680  46.750  49.230  1.00  0.00           O
ATOM   4502  NE2 GLN A 296      30.260  48.340  49.650  1.00  0.00           N
ATOM   4503 1HE2 GLN A 296      30.670  48.140  48.760  1.00  0.00           H
ATOM   4504 2HE2 GLN A 296      30.770  48.960  50.260  1.00  0.00           H
ATOM   4505  C   GLN A 296      27.640  49.090  53.980  1.00  0.00           C
ATOM   4506  O   GLN A 296      26.650  49.650  53.470  1.00  0.00           O
ATOM   4507  N   LEU A 297      27.460  48.130  54.920  1.00  0.00           N
ATOM   4508  HN  LEU A 297      28.180  47.480  55.160  1.00  0.00           H
ATOM   4509  CA  LEU A 297      26.190  47.820  55.460  1.00  0.00           C
ATOM   4510  HA  LEU A 297      25.440  47.970  54.700  1.00  0.00           H
ATOM   4511  CB  LEU A 297      26.250  46.280  55.710  1.00  0.00           C
ATOM   4512  HB1 LEU A 297      27.000  46.120  56.520  1.00  0.00           H
ATOM   4513  HB2 LEU A 297      26.670  45.800  54.800  1.00  0.00           H
ATOM   4514  CG  LEU A 297      24.940  45.590  56.030  1.00  0.00           C
ATOM   4515  HG  LEU A 297      24.140  46.040  55.400  1.00  0.00           H
ATOM   4516  CD1 LEU A 297      25.140  44.140  55.490  1.00  0.00           C
ATOM   4517 1HD1 LEU A 297      25.890  43.540  56.050  1.00  0.00           H
ATOM   4518 2HD1 LEU A 297      25.350  44.070  54.400  1.00  0.00           H
ATOM   4519 3HD1 LEU A 297      24.160  43.630  55.580  1.00  0.00           H
ATOM   4520  CD2 LEU A 297      24.620  45.520  57.480  1.00  0.00           C
ATOM   4521 1HD2 LEU A 297      23.540  45.270  57.460  1.00  0.00           H
ATOM   4522 2HD2 LEU A 297      24.790  46.440  58.080  1.00  0.00           H
ATOM   4523 3HD2 LEU A 297      25.250  44.690  57.870  1.00  0.00           H
ATOM   4524  C   LEU A 297      25.590  48.600  56.670  1.00  0.00           C
ATOM   4525  O   LEU A 297      24.410  48.890  56.610  1.00  0.00           O
ATOM   4526  N   ALA A 298      26.470  49.040  57.580  1.00  0.00           N
ATOM   4527  HN  ALA A 298      27.380  48.650  57.590  1.00  0.00           H
ATOM   4528  CA  ALA A 298      25.960  49.830  58.700  1.00  0.00           C
ATOM   4529  HA  ALA A 298      24.990  49.510  59.030  1.00  0.00           H
ATOM   4530  CB  ALA A 298      26.910  49.570  59.810  1.00  0.00           C
ATOM   4531  HB1 ALA A 298      26.560  49.810  60.840  1.00  0.00           H
ATOM   4532  HB2 ALA A 298      27.830  50.190  59.760  1.00  0.00           H
ATOM   4533  HB3 ALA A 298      27.290  48.530  59.870  1.00  0.00           H
ATOM   4534  C   ALA A 298      26.040  51.330  58.590  1.00  0.00           C
ATOM   4535  O   ALA A 298      25.320  52.070  59.300  1.00  0.00           O
ATOM   4536  N   GLY A 299      26.910  51.800  57.650  1.00  0.00           N
ATOM   4537  HN  GLY A 299      27.370  51.130  57.090  1.00  0.00           H
ATOM   4538  CA  GLY A 299      27.390  53.170  57.220  1.00  0.00           C
ATOM   4539  HA1 GLY A 299      26.500  53.660  56.830  1.00  0.00           H
ATOM   4540  HA2 GLY A 299      28.190  53.100  56.500  1.00  0.00           H
ATOM   4541  C   GLY A 299      27.910  54.140  58.300  1.00  0.00           C
ATOM   4542  O   GLY A 299      28.250  53.720  59.420  1.00  0.00           O
ATOM   4543  N   VAL A 300      28.100  55.480  58.100  1.00  0.00           N
ATOM   4544  HN  VAL A 300      28.510  55.900  58.910  1.00  0.00           H
ATOM   4545  CA  VAL A 300      27.920  56.180  56.830  1.00  0.00           C
ATOM   4546  HA  VAL A 300      27.450  55.560  56.090  1.00  0.00           H
ATOM   4547  CB  VAL A 300      27.070  57.430  56.940  1.00  0.00           C
ATOM   4548  HB  VAL A 300      27.620  58.210  57.520  1.00  0.00           H
ATOM   4549  CG1 VAL A 300      26.760  58.000  55.550  1.00  0.00           C
ATOM   4550 1HG1 VAL A 300      25.890  58.690  55.600  1.00  0.00           H
ATOM   4551 2HG1 VAL A 300      26.550  57.130  54.890  1.00  0.00           H
ATOM   4552 3HG1 VAL A 300      27.610  58.600  55.160  1.00  0.00           H
ATOM   4553  CG2 VAL A 300      25.800  57.120  57.710  1.00  0.00           C
ATOM   4554 1HG2 VAL A 300      25.160  56.420  57.130  1.00  0.00           H
ATOM   4555 2HG2 VAL A 300      25.230  58.050  57.910  1.00  0.00           H
ATOM   4556 3HG2 VAL A 300      25.850  56.670  58.720  1.00  0.00           H
ATOM   4557  C   VAL A 300      29.280  56.660  56.280  1.00  0.00           C
ATOM   4558  O   VAL A 300      30.110  57.320  56.970  1.00  0.00           O
ATOM   4559  NT  VAL A 300      29.570  56.470  55.010  1.00  0.00           N
ATOM   4560  HNT VAL A 300      28.870  56.110  54.400  1.00  0.00           H
ATOM   4561  CAT VAL A 300      30.910  56.790  54.540  1.00  0.00           C
ATOM   4562  HT1 VAL A 300      30.770  57.410  53.630  1.00  0.00           H
ATOM   4563  HT2 VAL A 300      31.510  55.870  54.370  1.00  0.00           H
ATOM   4564  HT3 VAL A 300      31.520  57.450  55.180  1.00  0.00           H
ATOM   4565  CAY GLY B   2      44.180  38.680  32.290  1.00  0.00           C
ATOM   4566  HY1 GLY B   2      44.600  38.790  31.270  1.00  0.00           H
ATOM   4567  HY2 GLY B   2      43.070  38.680  32.230  1.00  0.00           H
ATOM   4568  HY3 GLY B   2      44.650  37.700  32.540  1.00  0.00           H
ATOM   4569  CY  GLY B   2      44.670  39.660  33.230  1.00  0.00           C
ATOM   4570  OY  GLY B   2      45.530  40.380  32.860  1.00  0.00           O
ATOM   4571  N   GLY B   2      44.310  39.630  34.500  1.00  0.00           N
ATOM   4572  HN  GLY B   2      43.620  38.950  34.730  1.00  0.00           H
ATOM   4573  CA  GLY B   2      44.780  40.410  35.600  1.00  0.00           C
ATOM   4574  HA1 GLY B   2      45.860  40.330  35.500  1.00  0.00           H
ATOM   4575  HA2 GLY B   2      44.220  40.200  36.500  1.00  0.00           H
ATOM   4576  C   GLY B   2      44.450  41.830  35.430  1.00  0.00           C
ATOM   4577  O   GLY B   2      45.250  42.760  35.810  1.00  0.00           O
ATOM   4578  N   ILE B   3      43.230  42.120  34.940  1.00  0.00           N
ATOM   4579  HN  ILE B   3      42.600  41.390  34.680  1.00  0.00           H
ATOM   4580  CA  ILE B   3      42.740  43.440  34.720  1.00  0.00           C
ATOM   4581  HA  ILE B   3      43.550  44.040  34.320  1.00  0.00           H
ATOM   4582  CB  ILE B   3      41.590  43.470  33.690  1.00  0.00           C
ATOM   4583  HB  ILE B   3      40.760  42.830  34.040  1.00  0.00           H
ATOM   4584  CG2 ILE B   3      41.090  44.950  33.480  1.00  0.00           C
ATOM   4585 1HG2 ILE B   3      40.400  45.320  34.260  1.00  0.00           H
ATOM   4586 2HG2 ILE B   3      40.360  44.920  32.630  1.00  0.00           H
ATOM   4587 3HG2 ILE B   3      41.930  45.620  33.220  1.00  0.00           H
ATOM   4588  CG1 ILE B   3      42.120  43.100  32.270  1.00  0.00           C
ATOM   4589 1HG1 ILE B   3      41.260  43.270  31.590  1.00  0.00           H
ATOM   4590 2HG1 ILE B   3      42.390  42.030  32.200  1.00  0.00           H
ATOM   4591  CD  ILE B   3      43.310  43.820  31.720  1.00  0.00           C
ATOM   4592  HD1 ILE B   3      44.150  43.830  32.440  1.00  0.00           H
ATOM   4593  HD2 ILE B   3      43.010  44.780  31.260  1.00  0.00           H
ATOM   4594  HD3 ILE B   3      43.820  43.200  30.950  1.00  0.00           H
ATOM   4595  C   ILE B   3      42.400  44.150  36.040  1.00  0.00           C
ATOM   4596  O   ILE B   3      41.570  43.560  36.830  1.00  0.00           O
ATOM   4597  N   VAL B   4      43.040  45.290  36.400  1.00  0.00           N
ATOM   4598  HN  VAL B   4      43.650  45.590  35.670  1.00  0.00           H
ATOM   4599  CA  VAL B   4      42.690  46.110  37.550  1.00  0.00           C
ATOM   4600  HA  VAL B   4      42.390  45.350  38.260  1.00  0.00           H
ATOM   4601  CB  VAL B   4      43.830  46.930  38.050  1.00  0.00           C
ATOM   4602  HB  VAL B   4      44.160  47.420  37.110  1.00  0.00           H
ATOM   4603  CG1 VAL B   4      43.350  47.940  39.110  1.00  0.00           C
ATOM   4604 1HG1 VAL B   4      42.560  48.630  38.730  1.00  0.00           H
ATOM   4605 2HG1 VAL B   4      44.210  48.360  39.670  1.00  0.00           H
ATOM   4606 3HG1 VAL B   4      42.780  47.470  39.930  1.00  0.00           H
ATOM   4607  CG2 VAL B   4      44.990  46.080  38.640  1.00  0.00           C
ATOM   4608 1HG2 VAL B   4      44.720  45.380  39.460  1.00  0.00           H
ATOM   4609 2HG2 VAL B   4      45.710  46.830  39.050  1.00  0.00           H
ATOM   4610 3HG2 VAL B   4      45.570  45.580  37.830  1.00  0.00           H
ATOM   4611  C   VAL B   4      41.400  46.910  37.320  1.00  0.00           C
ATOM   4612  O   VAL B   4      41.160  47.530  36.310  1.00  0.00           O
ATOM   4613  N   LYS B   5      40.380  46.630  38.230  1.00  0.00           N
ATOM   4614  HN  LYS B   5      40.650  46.120  39.040  1.00  0.00           H
ATOM   4615  CA  LYS B   5      39.010  47.110  38.220  1.00  0.00           C
ATOM   4616  HA  LYS B   5      38.690  47.100  37.190  1.00  0.00           H
ATOM   4617  CB  LYS B   5      38.220  45.980  38.940  1.00  0.00           C
ATOM   4618  HB1 LYS B   5      37.160  46.260  39.120  1.00  0.00           H
ATOM   4619  HB2 LYS B   5      38.580  45.710  39.960  1.00  0.00           H
ATOM   4620  CG  LYS B   5      38.130  44.700  37.980  1.00  0.00           C
ATOM   4621  HG1 LYS B   5      39.150  44.410  37.650  1.00  0.00           H
ATOM   4622  HG2 LYS B   5      37.530  44.920  37.070  1.00  0.00           H
ATOM   4623  CD  LYS B   5      37.480  43.470  38.620  1.00  0.00           C
ATOM   4624  HD1 LYS B   5      36.440  43.810  38.810  1.00  0.00           H
ATOM   4625  HD2 LYS B   5      37.930  43.310  39.620  1.00  0.00           H
ATOM   4626  CE  LYS B   5      37.450  42.080  37.800  1.00  0.00           C
ATOM   4627  HE1 LYS B   5      38.480  41.680  37.880  1.00  0.00           H
ATOM   4628  HE2 LYS B   5      37.180  42.130  36.720  1.00  0.00           H
ATOM   4629  NZ  LYS B   5      36.480  41.210  38.450  1.00  0.00           N
ATOM   4630  HZ1 LYS B   5      35.550  41.680  38.510  1.00  0.00           H
ATOM   4631  HZ2 LYS B   5      36.720  40.850  39.400  1.00  0.00           H
ATOM   4632  HZ3 LYS B   5      36.230  40.390  37.860  1.00  0.00           H
ATOM   4633  C   LYS B   5      38.840  48.510  38.810  1.00  0.00           C
ATOM   4634  O   LYS B   5      38.030  48.780  39.690  1.00  0.00           O
ATOM   4635  N   MET B   6      39.590  49.420  38.210  1.00  0.00           N
ATOM   4636  HN  MET B   6      40.090  49.060  37.430  1.00  0.00           H
ATOM   4637  CA  MET B   6      39.590  50.870  38.420  1.00  0.00           C
ATOM   4638  HA  MET B   6      39.880  51.010  39.450  1.00  0.00           H
ATOM   4639  CB  MET B   6      40.610  51.760  37.660  1.00  0.00           C
ATOM   4640  HB1 MET B   6      40.440  52.830  37.930  1.00  0.00           H
ATOM   4641  HB2 MET B   6      40.430  51.550  36.590  1.00  0.00           H
ATOM   4642  CG  MET B   6      42.070  51.460  38.080  1.00  0.00           C
ATOM   4643  HG1 MET B   6      42.340  50.400  37.860  1.00  0.00           H
ATOM   4644  HG2 MET B   6      42.180  51.680  39.160  1.00  0.00           H
ATOM   4645  SD  MET B   6      43.320  52.510  37.400  1.00  0.00           S
ATOM   4646  CE  MET B   6      44.640  51.520  38.090  1.00  0.00           C
ATOM   4647  HE1 MET B   6      45.560  52.120  38.200  1.00  0.00           H
ATOM   4648  HE2 MET B   6      45.170  50.770  37.470  1.00  0.00           H
ATOM   4649  HE3 MET B   6      44.380  51.140  39.110  1.00  0.00           H
ATOM   4650  C   MET B   6      38.220  51.500  38.600  1.00  0.00           C
ATOM   4651  O   MET B   6      37.330  51.090  37.900  1.00  0.00           O
ATOM   4652  N   VAL B   7      38.120  52.620  39.330  1.00  0.00           N
ATOM   4653  HN  VAL B   7      38.940  52.970  39.760  1.00  0.00           H
ATOM   4654  CA  VAL B   7      36.960  53.450  39.590  1.00  0.00           C
ATOM   4655  HA  VAL B   7      36.150  53.010  39.020  1.00  0.00           H
ATOM   4656  CB  VAL B   7      36.630  53.540  41.080  1.00  0.00           C
ATOM   4657  HB  VAL B   7      37.530  53.980  41.570  1.00  0.00           H
ATOM   4658  CG1 VAL B   7      35.370  54.350  41.200  1.00  0.00           C
ATOM   4659 1HG1 VAL B   7      35.600  55.380  40.870  1.00  0.00           H
ATOM   4660 2HG1 VAL B   7      35.000  54.300  42.250  1.00  0.00           H
ATOM   4661 3HG1 VAL B   7      34.500  53.880  40.690  1.00  0.00           H
ATOM   4662  CG2 VAL B   7      36.400  52.070  41.550  1.00  0.00           C
ATOM   4663 1HG2 VAL B   7      37.250  51.370  41.430  1.00  0.00           H
ATOM   4664 2HG2 VAL B   7      35.510  51.770  40.960  1.00  0.00           H
ATOM   4665 3HG2 VAL B   7      36.130  52.090  42.630  1.00  0.00           H
ATOM   4666  C   VAL B   7      37.270  54.840  38.960  1.00  0.00           C
ATOM   4667  O   VAL B   7      38.400  55.270  38.990  1.00  0.00           O
ATOM   4668  N   SER B   8      36.260  55.530  38.270  1.00  0.00           N
ATOM   4669  HN  SER B   8      35.340  55.150  38.280  1.00  0.00           H
ATOM   4670  CA  SER B   8      36.650  56.580  37.390  1.00  0.00           C
ATOM   4671  HA  SER B   8      37.580  56.260  36.970  1.00  0.00           H
ATOM   4672  CB  SER B   8      35.530  56.810  36.260  1.00  0.00           C
ATOM   4673  HB1 SER B   8      34.670  57.380  36.660  1.00  0.00           H
ATOM   4674  HB2 SER B   8      35.130  55.900  35.770  1.00  0.00           H
ATOM   4675  OG  SER B   8      36.090  57.430  35.060  1.00  0.00           O
ATOM   4676  HG1 SER B   8      36.800  56.900  34.700  1.00  0.00           H
ATOM   4677  C   SER B   8      36.860  57.950  38.250  1.00  0.00           C
ATOM   4678  O   SER B   8      36.260  58.090  39.340  1.00  0.00           O
ATOM   4679  N   PRO B   9      37.650  58.880  37.780  1.00  0.00           N
ATOM   4680  CD  PRO B   9      38.400  58.840  36.490  1.00  0.00           C
ATOM   4681  HD1 PRO B   9      37.780  59.340  35.720  1.00  0.00           H
ATOM   4682  HD2 PRO B   9      38.590  57.810  36.120  1.00  0.00           H
ATOM   4683  CA  PRO B   9      37.920  60.210  38.470  1.00  0.00           C
ATOM   4684  HA  PRO B   9      38.440  60.040  39.390  1.00  0.00           H
ATOM   4685  CB  PRO B   9      38.850  61.020  37.500  1.00  0.00           C
ATOM   4686  HB1 PRO B   9      39.500  61.650  38.140  1.00  0.00           H
ATOM   4687  HB2 PRO B   9      38.180  61.550  36.790  1.00  0.00           H
ATOM   4688  CG  PRO B   9      39.590  59.800  36.790  1.00  0.00           C
ATOM   4689  HG1 PRO B   9      40.150  60.050  35.870  1.00  0.00           H
ATOM   4690  HG2 PRO B   9      40.340  59.390  37.510  1.00  0.00           H
ATOM   4691  C   PRO B   9      36.630  61.020  38.690  1.00  0.00           C
ATOM   4692  O   PRO B   9      35.600  60.750  38.070  1.00  0.00           O
ATOM   4693  N   THR B  10      36.630  61.860  39.780  1.00  0.00           N
ATOM   4694  HN  THR B  10      37.480  62.170  40.210  1.00  0.00           H
ATOM   4695  CA  THR B  10      35.350  62.320  40.380  1.00  0.00           C
ATOM   4696  HA  THR B  10      34.510  62.090  39.740  1.00  0.00           H
ATOM   4697  CB  THR B  10      35.050  61.800  41.750  1.00  0.00           C
ATOM   4698  HB  THR B  10      34.130  62.300  42.120  1.00  0.00           H
ATOM   4699  OG1 THR B  10      36.040  62.120  42.730  1.00  0.00           O
ATOM   4700  HG1 THR B  10      36.810  61.610  42.460  1.00  0.00           H
ATOM   4701  CG2 THR B  10      34.970  60.230  41.880  1.00  0.00           C
ATOM   4702 1HG2 THR B  10      34.880  59.950  42.950  1.00  0.00           H
ATOM   4703 2HG2 THR B  10      35.860  59.760  41.420  1.00  0.00           H
ATOM   4704 3HG2 THR B  10      34.090  59.840  41.320  1.00  0.00           H
ATOM   4705  C   THR B  10      35.270  63.850  40.400  1.00  0.00           C
ATOM   4706  O   THR B  10      34.230  64.460  40.680  1.00  0.00           O
ATOM   4707  N   SER B  11      36.310  64.630  40.010  1.00  0.00           N
ATOM   4708  HN  SER B  11      37.190  64.290  39.680  1.00  0.00           H
ATOM   4709  CA  SER B  11      36.370  66.120  40.310  1.00  0.00           C
ATOM   4710  HA  SER B  11      36.200  66.300  41.360  1.00  0.00           H
ATOM   4711  CB  SER B  11      37.800  66.630  40.200  1.00  0.00           C
ATOM   4712  HB1 SER B  11      38.360  66.010  40.930  1.00  0.00           H
ATOM   4713  HB2 SER B  11      37.910  67.700  40.500  1.00  0.00           H
ATOM   4714  OG  SER B  11      38.500  66.490  38.940  1.00  0.00           O
ATOM   4715  HG1 SER B  11      38.680  65.560  38.780  1.00  0.00           H
ATOM   4716  C   SER B  11      35.470  67.060  39.540  1.00  0.00           C
ATOM   4717  O   SER B  11      35.090  68.130  39.930  1.00  0.00           O
ATOM   4718  N   LYS B  12      35.090  66.570  38.300  1.00  0.00           N
ATOM   4719  HN  LYS B  12      35.460  65.780  37.820  1.00  0.00           H
ATOM   4720  CA  LYS B  12      34.110  67.310  37.590  1.00  0.00           C
ATOM   4721  HA  LYS B  12      34.260  68.360  37.800  1.00  0.00           H
ATOM   4722  CB  LYS B  12      34.310  67.000  36.070  1.00  0.00           C
ATOM   4723  HB1 LYS B  12      33.310  67.030  35.590  1.00  0.00           H
ATOM   4724  HB2 LYS B  12      34.840  66.040  35.890  1.00  0.00           H
ATOM   4725  CG  LYS B  12      35.190  68.040  35.370  1.00  0.00           C
ATOM   4726  HG1 LYS B  12      34.720  68.970  35.770  1.00  0.00           H
ATOM   4727  HG2 LYS B  12      35.060  67.880  34.270  1.00  0.00           H
ATOM   4728  CD  LYS B  12      36.700  68.050  35.780  1.00  0.00           C
ATOM   4729  HD1 LYS B  12      37.030  67.050  35.440  1.00  0.00           H
ATOM   4730  HD2 LYS B  12      36.750  68.160  36.880  1.00  0.00           H
ATOM   4731  CE  LYS B  12      37.580  69.150  35.020  1.00  0.00           C
ATOM   4732  HE1 LYS B  12      37.350  70.130  35.500  1.00  0.00           H
ATOM   4733  HE2 LYS B  12      37.340  69.130  33.940  1.00  0.00           H
ATOM   4734  NZ  LYS B  12      39.030  69.040  34.970  1.00  0.00           N
ATOM   4735  HZ1 LYS B  12      39.410  69.800  34.380  1.00  0.00           H
ATOM   4736  HZ2 LYS B  12      39.340  68.070  34.770  1.00  0.00           H
ATOM   4737  HZ3 LYS B  12      39.380  69.130  35.950  1.00  0.00           H
ATOM   4738  C   LYS B  12      32.730  67.110  38.070  1.00  0.00           C
ATOM   4739  O   LYS B  12      31.830  67.920  37.820  1.00  0.00           O
ATOM   4740  N   ILE B  13      32.510  66.040  38.880  1.00  0.00           N
ATOM   4741  HN  ILE B  13      33.180  65.360  39.180  1.00  0.00           H
ATOM   4742  CA  ILE B  13      31.200  65.590  39.120  1.00  0.00           C
ATOM   4743  HA  ILE B  13      30.420  66.030  38.500  1.00  0.00           H
ATOM   4744  CB  ILE B  13      30.950  64.080  38.930  1.00  0.00           C
ATOM   4745  HB  ILE B  13      31.690  63.530  39.530  1.00  0.00           H
ATOM   4746  CG2 ILE B  13      29.540  63.720  39.480  1.00  0.00           C
ATOM   4747 1HG2 ILE B  13      28.760  64.300  38.950  1.00  0.00           H
ATOM   4748 2HG2 ILE B  13      29.420  63.860  40.580  1.00  0.00           H
ATOM   4749 3HG2 ILE B  13      29.110  62.720  39.260  1.00  0.00           H
ATOM   4750  CG1 ILE B  13      31.020  63.850  37.390  1.00  0.00           C
ATOM   4751 1HG1 ILE B  13      30.710  64.770  36.850  1.00  0.00           H
ATOM   4752 2HG1 ILE B  13      30.240  63.100  37.140  1.00  0.00           H
ATOM   4753  CD  ILE B  13      32.360  63.490  36.860  1.00  0.00           C
ATOM   4754  HD1 ILE B  13      32.970  62.870  37.560  1.00  0.00           H
ATOM   4755  HD2 ILE B  13      32.920  64.420  36.640  1.00  0.00           H
ATOM   4756  HD3 ILE B  13      32.190  62.940  35.910  1.00  0.00           H
ATOM   4757  C   ILE B  13      30.750  66.050  40.520  1.00  0.00           C
ATOM   4758  O   ILE B  13      29.620  66.540  40.800  1.00  0.00           O
ATOM   4759  N   GLU B  14      31.690  66.070  41.490  1.00  0.00           N
ATOM   4760  HN  GLU B  14      32.650  65.890  41.250  1.00  0.00           H
ATOM   4761  CA  GLU B  14      31.560  66.580  42.800  1.00  0.00           C
ATOM   4762  HA  GLU B  14      30.920  65.910  43.350  1.00  0.00           H
ATOM   4763  CB  GLU B  14      32.980  66.490  43.430  1.00  0.00           C
ATOM   4764  HB1 GLU B  14      33.760  67.000  42.840  1.00  0.00           H
ATOM   4765  HB2 GLU B  14      33.350  65.460  43.250  1.00  0.00           H
ATOM   4766  CG  GLU B  14      33.190  66.700  44.920  1.00  0.00           C
ATOM   4767  HG1 GLU B  14      33.520  65.750  45.390  1.00  0.00           H
ATOM   4768  HG2 GLU B  14      32.190  66.900  45.380  1.00  0.00           H
ATOM   4769  CD  GLU B  14      34.230  67.770  45.330  1.00  0.00           C
ATOM   4770  OE1 GLU B  14      35.030  67.560  46.300  1.00  0.00           O
ATOM   4771  OE2 GLU B  14      34.270  68.820  44.630  1.00  0.00           O
ATOM   4772  C   GLU B  14      30.870  67.910  43.060  1.00  0.00           C
ATOM   4773  O   GLU B  14      29.850  67.940  43.760  1.00  0.00           O
ATOM   4774  N   PRO B  15      31.250  69.040  42.510  1.00  0.00           N
ATOM   4775  CD  PRO B  15      32.430  69.280  41.690  1.00  0.00           C
ATOM   4776  HD1 PRO B  15      32.730  68.370  41.130  1.00  0.00           H
ATOM   4777  HD2 PRO B  15      33.310  69.480  42.340  1.00  0.00           H
ATOM   4778  CA  PRO B  15      30.440  70.300  42.700  1.00  0.00           C
ATOM   4779  HA  PRO B  15      30.410  70.500  43.760  1.00  0.00           H
ATOM   4780  CB  PRO B  15      31.200  71.380  41.830  1.00  0.00           C
ATOM   4781  HB1 PRO B  15      31.790  72.050  42.500  1.00  0.00           H
ATOM   4782  HB2 PRO B  15      30.570  72.020  41.170  1.00  0.00           H
ATOM   4783  CG  PRO B  15      32.130  70.560  40.870  1.00  0.00           C
ATOM   4784  HG1 PRO B  15      31.540  70.400  39.940  1.00  0.00           H
ATOM   4785  HG2 PRO B  15      33.080  71.030  40.540  1.00  0.00           H
ATOM   4786  C   PRO B  15      29.000  70.190  42.190  1.00  0.00           C
ATOM   4787  O   PRO B  15      28.100  70.940  42.630  1.00  0.00           O
ATOM   4788  N   CYS B  16      28.690  69.250  41.280  1.00  0.00           N
ATOM   4789  HN  CYS B  16      29.330  68.530  41.020  1.00  0.00           H
ATOM   4790  CA  CYS B  16      27.420  69.190  40.710  1.00  0.00           C
ATOM   4791  HA  CYS B  16      26.990  70.150  40.440  1.00  0.00           H
ATOM   4792  CB  CYS B  16      27.590  68.500  39.360  1.00  0.00           C
ATOM   4793  HB1 CYS B  16      26.650  68.380  38.790  1.00  0.00           H
ATOM   4794  HB2 CYS B  16      27.870  67.440  39.550  1.00  0.00           H
ATOM   4795  SG  CYS B  16      28.730  69.390  38.210  1.00  0.00           S
ATOM   4796  HG1 CYS B  16      29.550  68.400  37.900  1.00  0.00           H
ATOM   4797  C   CYS B  16      26.300  68.430  41.470  1.00  0.00           C
ATOM   4798  O   CYS B  16      25.130  68.530  41.160  1.00  0.00           O
ATOM   4799  N   ILE B  17      26.620  67.710  42.550  1.00  0.00           N
ATOM   4800  HN  ILE B  17      27.570  67.620  42.840  1.00  0.00           H
ATOM   4801  CA  ILE B  17      25.720  67.030  43.400  1.00  0.00           C
ATOM   4802  HA  ILE B  17      25.050  66.490  42.750  1.00  0.00           H
ATOM   4803  CB  ILE B  17      26.360  65.900  44.170  1.00  0.00           C
ATOM   4804  HB  ILE B  17      27.240  66.320  44.710  1.00  0.00           H
ATOM   4805  CG2 ILE B  17      25.500  65.270  45.250  1.00  0.00           C
ATOM   4806 1HG2 ILE B  17      24.660  64.730  44.760  1.00  0.00           H
ATOM   4807 2HG2 ILE B  17      25.000  66.110  45.790  1.00  0.00           H
ATOM   4808 3HG2 ILE B  17      26.050  64.560  45.900  1.00  0.00           H
ATOM   4809  CG1 ILE B  17      26.820  64.770  43.270  1.00  0.00           C
ATOM   4810 1HG1 ILE B  17      27.340  63.970  43.840  1.00  0.00           H
ATOM   4811 2HG1 ILE B  17      27.640  65.210  42.670  1.00  0.00           H
ATOM   4812  CD  ILE B  17      25.830  64.140  42.300  1.00  0.00           C
ATOM   4813  HD1 ILE B  17      26.330  63.220  41.920  1.00  0.00           H
ATOM   4814  HD2 ILE B  17      25.680  64.800  41.420  1.00  0.00           H
ATOM   4815  HD3 ILE B  17      24.860  63.820  42.730  1.00  0.00           H
ATOM   4816  C   ILE B  17      24.840  67.950  44.300  1.00  0.00           C
ATOM   4817  O   ILE B  17      25.430  68.930  44.880  1.00  0.00           O
ATOM   4818  N   VAL B  18      23.500  67.720  44.400  1.00  0.00           N
ATOM   4819  HN  VAL B  18      23.080  66.970  43.910  1.00  0.00           H
ATOM   4820  CA  VAL B  18      22.680  68.520  45.320  1.00  0.00           C
ATOM   4821  HA  VAL B  18      23.270  69.160  45.970  1.00  0.00           H
ATOM   4822  CB  VAL B  18      21.760  69.530  44.690  1.00  0.00           C
ATOM   4823  HB  VAL B  18      21.140  70.010  45.470  1.00  0.00           H
ATOM   4824  CG1 VAL B  18      22.480  70.720  44.020  1.00  0.00           C
ATOM   4825 1HG1 VAL B  18      23.280  70.270  43.400  1.00  0.00           H
ATOM   4826 2HG1 VAL B  18      22.970  71.270  44.850  1.00  0.00           H
ATOM   4827 3HG1 VAL B  18      21.790  71.370  43.430  1.00  0.00           H
ATOM   4828  CG2 VAL B  18      20.930  68.790  43.630  1.00  0.00           C
ATOM   4829 1HG2 VAL B  18      20.270  69.560  43.170  1.00  0.00           H
ATOM   4830 2HG2 VAL B  18      20.160  68.120  44.080  1.00  0.00           H
ATOM   4831 3HG2 VAL B  18      21.520  68.290  42.830  1.00  0.00           H
ATOM   4832  C   VAL B  18      21.930  67.610  46.170  1.00  0.00           C
ATOM   4833  O   VAL B  18      21.660  66.420  45.800  1.00  0.00           O
ATOM   4834  N   SER B  19      21.500  68.030  47.360  1.00  0.00           N
ATOM   4835  HN  SER B  19      21.830  68.880  47.770  1.00  0.00           H
ATOM   4836  CA  SER B  19      20.430  67.300  48.120  1.00  0.00           C
ATOM   4837  HA  SER B  19      20.210  66.350  47.670  1.00  0.00           H
ATOM   4838  CB  SER B  19      20.880  67.040  49.620  1.00  0.00           C
ATOM   4839  HB1 SER B  19      21.390  67.930  50.050  1.00  0.00           H
ATOM   4840  HB2 SER B  19      21.660  66.260  49.460  1.00  0.00           H
ATOM   4841  OG  SER B  19      19.930  66.450  50.500  1.00  0.00           O
ATOM   4842  HG1 SER B  19      20.010  65.500  50.450  1.00  0.00           H
ATOM   4843  C   SER B  19      19.210  68.160  47.980  1.00  0.00           C
ATOM   4844  O   SER B  19      19.300  69.360  47.860  1.00  0.00           O
ATOM   4845  N   VAL B  20      18.050  67.520  48.070  1.00  0.00           N
ATOM   4846  HN  VAL B  20      18.020  66.530  48.100  1.00  0.00           H
ATOM   4847  CA  VAL B  20      16.800  68.120  47.780  1.00  0.00           C
ATOM   4848  HA  VAL B  20      16.920  69.180  47.920  1.00  0.00           H
ATOM   4849  CB  VAL B  20      16.340  67.690  46.390  1.00  0.00           C
ATOM   4850  HB  VAL B  20      16.150  66.600  46.450  1.00  0.00           H
ATOM   4851  CG1 VAL B  20      15.010  68.410  46.040  1.00  0.00           C
ATOM   4852 1HG1 VAL B  20      15.170  69.490  46.240  1.00  0.00           H
ATOM   4853 2HG1 VAL B  20      14.210  67.960  46.670  1.00  0.00           H
ATOM   4854 3HG1 VAL B  20      14.670  68.300  44.980  1.00  0.00           H
ATOM   4855  CG2 VAL B  20      17.370  68.040  45.300  1.00  0.00           C
ATOM   4856 1HG2 VAL B  20      17.790  69.050  45.450  1.00  0.00           H
ATOM   4857 2HG2 VAL B  20      16.890  67.870  44.320  1.00  0.00           H
ATOM   4858 3HG2 VAL B  20      18.160  67.260  45.420  1.00  0.00           H
ATOM   4859  C   VAL B  20      15.840  67.630  48.870  1.00  0.00           C
ATOM   4860  O   VAL B  20      15.780  66.410  49.150  1.00  0.00           O
ATOM   4861  N   THR B  21      15.010  68.540  49.450  1.00  0.00           N
ATOM   4862  HN  THR B  21      14.910  69.490  49.160  1.00  0.00           H
ATOM   4863  CA  THR B  21      14.140  68.080  50.430  1.00  0.00           C
ATOM   4864  HA  THR B  21      13.900  67.040  50.290  1.00  0.00           H
ATOM   4865  CB  THR B  21      14.780  68.180  51.790  1.00  0.00           C
ATOM   4866  HB  THR B  21      15.670  67.520  51.900  1.00  0.00           H
ATOM   4867  OG1 THR B  21      13.870  67.860  52.760  1.00  0.00           O
ATOM   4868  HG1 THR B  21      13.750  66.910  52.630  1.00  0.00           H
ATOM   4869  CG2 THR B  21      15.280  69.570  52.240  1.00  0.00           C
ATOM   4870 1HG2 THR B  21      15.960  69.960  51.460  1.00  0.00           H
ATOM   4871 2HG2 THR B  21      15.750  69.520  53.250  1.00  0.00           H
ATOM   4872 3HG2 THR B  21      14.450  70.300  52.210  1.00  0.00           H
ATOM   4873  C   THR B  21      12.790  68.860  50.470  1.00  0.00           C
ATOM   4874  O   THR B  21      12.680  70.050  50.110  1.00  0.00           O
ATOM   4875  N   TYR B  22      11.730  68.130  50.800  1.00  0.00           N
ATOM   4876  HN  TYR B  22      11.820  67.160  51.040  1.00  0.00           H
ATOM   4877  CA  TYR B  22      10.390  68.720  51.100  1.00  0.00           C
ATOM   4878  HA  TYR B  22      10.610  69.700  51.500  1.00  0.00           H
ATOM   4879  CB  TYR B  22       9.640  68.840  49.810  1.00  0.00           C
ATOM   4880  HB1 TYR B  22       9.700  67.830  49.350  1.00  0.00           H
ATOM   4881  HB2 TYR B  22      10.240  69.470  49.130  1.00  0.00           H
ATOM   4882  CG  TYR B  22       8.240  69.430  49.920  1.00  0.00           C
ATOM   4883  CD1 TYR B  22       8.090  70.780  50.220  1.00  0.00           C
ATOM   4884  HD1 TYR B  22       8.940  71.320  50.610  1.00  0.00           H
ATOM   4885  CE1 TYR B  22       6.790  71.270  50.270  1.00  0.00           C
ATOM   4886  HE1 TYR B  22       6.610  72.300  50.560  1.00  0.00           H
ATOM   4887  CZ  TYR B  22       5.690  70.490  49.940  1.00  0.00           C
ATOM   4888  OH  TYR B  22       4.310  71.030  50.060  1.00  0.00           O
ATOM   4889  HH  TYR B  22       3.690  70.290  50.100  1.00  0.00           H
ATOM   4890  CD2 TYR B  22       7.150  68.610  49.610  1.00  0.00           C
ATOM   4891  HD2 TYR B  22       7.380  67.560  49.510  1.00  0.00           H
ATOM   4892  CE2 TYR B  22       5.870  69.120  49.550  1.00  0.00           C
ATOM   4893  HE2 TYR B  22       4.960  68.580  49.370  1.00  0.00           H
ATOM   4894  C   TYR B  22       9.680  68.020  52.180  1.00  0.00           C
ATOM   4895  O   TYR B  22       9.530  66.810  52.180  1.00  0.00           O
ATOM   4896  N   GLY B  23       9.160  68.690  53.260  1.00  0.00           N
ATOM   4897  HN  GLY B  23       9.180  69.680  53.370  1.00  0.00           H
ATOM   4898  CA  GLY B  23       8.570  67.970  54.410  1.00  0.00           C
ATOM   4899  HA1 GLY B  23       7.780  67.350  54.010  1.00  0.00           H
ATOM   4900  HA2 GLY B  23       8.070  68.650  55.080  1.00  0.00           H
ATOM   4901  C   GLY B  23       9.590  67.110  55.120  1.00  0.00           C
ATOM   4902  O   GLY B  23      10.660  67.650  55.410  1.00  0.00           O
ATOM   4903  N   SER B  24       9.270  65.800  55.320  1.00  0.00           N
ATOM   4904  HN  SER B  24       8.410  65.400  55.000  1.00  0.00           H
ATOM   4905  CA  SER B  24      10.170  64.900  56.010  1.00  0.00           C
ATOM   4906  HA  SER B  24      10.810  65.420  56.710  1.00  0.00           H
ATOM   4907  CB  SER B  24       9.400  63.850  56.830  1.00  0.00           C
ATOM   4908  HB1 SER B  24      10.030  63.070  57.300  1.00  0.00           H
ATOM   4909  HB2 SER B  24       8.730  63.240  56.180  1.00  0.00           H
ATOM   4910  OG  SER B  24       8.490  64.420  57.800  1.00  0.00           O
ATOM   4911  HG1 SER B  24       7.750  64.810  57.320  1.00  0.00           H
ATOM   4912  C   SER B  24      11.040  64.060  55.050  1.00  0.00           C
ATOM   4913  O   SER B  24      11.590  63.050  55.430  1.00  0.00           O
ATOM   4914  N   MET B  25      11.140  64.500  53.760  1.00  0.00           N
ATOM   4915  HN  MET B  25      10.720  65.330  53.410  1.00  0.00           H
ATOM   4916  CA  MET B  25      11.590  63.670  52.710  1.00  0.00           C
ATOM   4917  HA  MET B  25      11.550  62.650  53.060  1.00  0.00           H
ATOM   4918  CB  MET B  25      10.660  63.710  51.450  1.00  0.00           C
ATOM   4919  HB1 MET B  25      11.110  63.030  50.700  1.00  0.00           H
ATOM   4920  HB2 MET B  25      10.510  64.750  51.080  1.00  0.00           H
ATOM   4921  CG  MET B  25       9.240  63.210  51.740  1.00  0.00           C
ATOM   4922  HG1 MET B  25       8.680  63.270  50.780  1.00  0.00           H
ATOM   4923  HG2 MET B  25       8.590  63.790  52.430  1.00  0.00           H
ATOM   4924  SD  MET B  25       9.260  61.460  52.320  1.00  0.00           S
ATOM   4925  CE  MET B  25       7.470  61.350  52.600  1.00  0.00           C
ATOM   4926  HE1 MET B  25       7.250  61.910  53.540  1.00  0.00           H
ATOM   4927  HE2 MET B  25       7.100  60.300  52.660  1.00  0.00           H
ATOM   4928  HE3 MET B  25       6.890  61.940  51.860  1.00  0.00           H
ATOM   4929  C   MET B  25      12.960  64.120  52.180  1.00  0.00           C
ATOM   4930  O   MET B  25      12.980  65.290  51.820  1.00  0.00           O
ATOM   4931  N   THR B  26      14.010  63.220  52.250  1.00  0.00           N
ATOM   4932  HN  THR B  26      13.840  62.250  52.420  1.00  0.00           H
ATOM   4933  CA  THR B  26      15.400  63.630  51.880  1.00  0.00           C
ATOM   4934  HA  THR B  26      15.460  64.590  51.390  1.00  0.00           H
ATOM   4935  CB  THR B  26      16.310  63.640  53.110  1.00  0.00           C
ATOM   4936  HB  THR B  26      16.090  62.740  53.730  1.00  0.00           H
ATOM   4937  OG1 THR B  26      16.160  64.870  53.850  1.00  0.00           O
ATOM   4938  HG1 THR B  26      15.220  64.790  54.030  1.00  0.00           H
ATOM   4939  CG2 THR B  26      17.810  63.680  52.770  1.00  0.00           C
ATOM   4940 1HG2 THR B  26      18.440  64.000  53.630  1.00  0.00           H
ATOM   4941 2HG2 THR B  26      17.890  64.360  51.890  1.00  0.00           H
ATOM   4942 3HG2 THR B  26      18.120  62.640  52.540  1.00  0.00           H
ATOM   4943  C   THR B  26      16.060  62.640  50.900  1.00  0.00           C
ATOM   4944  O   THR B  26      16.260  61.460  51.230  1.00  0.00           O
ATOM   4945  N   LEU B  27      16.300  63.150  49.690  1.00  0.00           N
ATOM   4946  HN  LEU B  27      16.100  64.120  49.540  1.00  0.00           H
ATOM   4947  CA  LEU B  27      16.870  62.520  48.570  1.00  0.00           C
ATOM   4948  HA  LEU B  27      17.380  61.640  48.920  1.00  0.00           H
ATOM   4949  CB  LEU B  27      15.810  62.230  47.530  1.00  0.00           C
ATOM   4950  HB1 LEU B  27      16.270  61.920  46.570  1.00  0.00           H
ATOM   4951  HB2 LEU B  27      15.200  63.120  47.250  1.00  0.00           H
ATOM   4952  CG  LEU B  27      14.810  61.160  47.850  1.00  0.00           C
ATOM   4953  HG  LEU B  27      14.230  61.370  48.780  1.00  0.00           H
ATOM   4954  CD1 LEU B  27      13.770  61.400  46.730  1.00  0.00           C
ATOM   4955 1HD1 LEU B  27      13.370  62.430  46.710  1.00  0.00           H
ATOM   4956 2HD1 LEU B  27      12.950  60.680  46.920  1.00  0.00           H
ATOM   4957 3HD1 LEU B  27      14.200  61.250  45.710  1.00  0.00           H
ATOM   4958  CD2 LEU B  27      15.390  59.780  47.990  1.00  0.00           C
ATOM   4959 1HD2 LEU B  27      16.040  59.620  47.110  1.00  0.00           H
ATOM   4960 2HD2 LEU B  27      14.660  58.960  48.150  1.00  0.00           H
ATOM   4961 3HD2 LEU B  27      16.060  59.810  48.870  1.00  0.00           H
ATOM   4962  C   LEU B  27      17.930  63.440  47.930  1.00  0.00           C
ATOM   4963  O   LEU B  27      17.970  64.670  48.120  1.00  0.00           O
ATOM   4964  N   ASN B  28      18.780  62.770  47.160  1.00  0.00           N
ATOM   4965  HN  ASN B  28      18.770  61.780  47.060  1.00  0.00           H
ATOM   4966  CA  ASN B  28      19.800  63.380  46.420  1.00  0.00           C
ATOM   4967  HA  ASN B  28      20.000  64.300  46.940  1.00  0.00           H
ATOM   4968  CB  ASN B  28      21.160  62.620  46.430  1.00  0.00           C
ATOM   4969  HB1 ASN B  28      21.920  63.150  45.820  1.00  0.00           H
ATOM   4970  HB2 ASN B  28      21.030  61.740  45.770  1.00  0.00           H
ATOM   4971  CG  ASN B  28      21.750  62.140  47.790  1.00  0.00           C
ATOM   4972  OD1 ASN B  28      22.670  62.680  48.370  1.00  0.00           O
ATOM   4973  ND2 ASN B  28      21.180  61.060  48.420  1.00  0.00           N
ATOM   4974 1HD2 ASN B  28      21.740  60.640  49.140  1.00  0.00           H
ATOM   4975 2HD2 ASN B  28      20.480  60.690  47.810  1.00  0.00           H
ATOM   4976  C   ASN B  28      19.410  63.760  45.030  1.00  0.00           C
ATOM   4977  O   ASN B  28      18.280  63.510  44.660  1.00  0.00           O
ATOM   4978  N   GLY B  29      20.210  64.620  44.390  1.00  0.00           N
ATOM   4979  HN  GLY B  29      21.000  64.960  44.880  1.00  0.00           H
ATOM   4980  CA  GLY B  29      19.960  65.190  43.060  1.00  0.00           C
ATOM   4981  HA1 GLY B  29      19.430  66.110  43.230  1.00  0.00           H
ATOM   4982  HA2 GLY B  29      19.240  64.550  42.570  1.00  0.00           H
ATOM   4983  C   GLY B  29      21.200  65.550  42.270  1.00  0.00           C
ATOM   4984  O   GLY B  29      22.330  65.660  42.770  1.00  0.00           O
ATOM   4985  N   LEU B  30      21.060  65.930  40.970  1.00  0.00           N
ATOM   4986  HN  LEU B  30      20.130  65.980  40.600  1.00  0.00           H
ATOM   4987  CA  LEU B  30      22.160  66.440  40.150  1.00  0.00           C
ATOM   4988  HA  LEU B  30      23.030  66.450  40.780  1.00  0.00           H
ATOM   4989  CB  LEU B  30      22.550  65.420  39.060  1.00  0.00           C
ATOM   4990  HB1 LEU B  30      21.600  65.240  38.530  1.00  0.00           H
ATOM   4991  HB2 LEU B  30      22.820  64.550  39.690  1.00  0.00           H
ATOM   4992  CG  LEU B  30      23.760  65.810  38.160  1.00  0.00           C
ATOM   4993  HG  LEU B  30      23.610  66.780  37.650  1.00  0.00           H
ATOM   4994  CD1 LEU B  30      25.070  65.790  38.910  1.00  0.00           C
ATOM   4995 1HD1 LEU B  30      25.360  64.780  39.260  1.00  0.00           H
ATOM   4996 2HD1 LEU B  30      24.870  66.340  39.860  1.00  0.00           H
ATOM   4997 3HD1 LEU B  30      25.910  66.250  38.360  1.00  0.00           H
ATOM   4998  CD2 LEU B  30      23.920  64.760  37.110  1.00  0.00           C
ATOM   4999 1HD2 LEU B  30      23.010  64.460  36.540  1.00  0.00           H
ATOM   5000 2HD2 LEU B  30      24.280  63.830  37.590  1.00  0.00           H
ATOM   5001 3HD2 LEU B  30      24.800  65.040  36.480  1.00  0.00           H
ATOM   5002  C   LEU B  30      21.900  67.850  39.550  1.00  0.00           C
ATOM   5003  O   LEU B  30      20.790  68.070  38.990  1.00  0.00           O
ATOM   5004  N   TRP B  31      22.780  68.860  39.700  1.00  0.00           N
ATOM   5005  HN  TRP B  31      23.640  68.640  40.160  1.00  0.00           H
ATOM   5006  CA  TRP B  31      22.600  70.250  39.230  1.00  0.00           C
ATOM   5007  HA  TRP B  31      21.610  70.280  38.790  1.00  0.00           H
ATOM   5008  CB  TRP B  31      22.810  71.210  40.420  1.00  0.00           C
ATOM   5009  HB1 TRP B  31      23.750  70.900  40.920  1.00  0.00           H
ATOM   5010  HB2 TRP B  31      22.110  70.990  41.260  1.00  0.00           H
ATOM   5011  CG  TRP B  31      22.750  72.720  40.140  1.00  0.00           C
ATOM   5012  CD1 TRP B  31      21.970  73.410  39.190  1.00  0.00           C
ATOM   5013  HD1 TRP B  31      21.260  72.980  38.490  1.00  0.00           H
ATOM   5014  NE1 TRP B  31      22.210  74.760  39.360  1.00  0.00           N
ATOM   5015  HE1 TRP B  31      22.090  75.450  38.670  1.00  0.00           H
ATOM   5016  CE2 TRP B  31      23.030  74.990  40.390  1.00  0.00           C
ATOM   5017  CD2 TRP B  31      23.420  73.710  40.910  1.00  0.00           C
ATOM   5018  CE3 TRP B  31      24.330  73.710  41.970  1.00  0.00           C
ATOM   5019  HE3 TRP B  31      24.730  72.760  42.280  1.00  0.00           H
ATOM   5020  CZ3 TRP B  31      25.020  74.800  42.360  1.00  0.00           C
ATOM   5021  HZ3 TRP B  31      25.750  74.740  43.150  1.00  0.00           H
ATOM   5022  CZ2 TRP B  31      23.630  76.170  40.910  1.00  0.00           C
ATOM   5023  HZ2 TRP B  31      23.330  77.040  40.350  1.00  0.00           H
ATOM   5024  CH2 TRP B  31      24.730  76.040  41.780  1.00  0.00           C
ATOM   5025  HH2 TRP B  31      25.280  76.910  42.100  1.00  0.00           H
ATOM   5026  C   TRP B  31      23.640  70.570  38.190  1.00  0.00           C
ATOM   5027  O   TRP B  31      24.850  70.600  38.410  1.00  0.00           O
ATOM   5028  N   LEU B  32      23.160  70.870  36.940  1.00  0.00           N
ATOM   5029  HN  LEU B  32      22.180  70.880  36.760  1.00  0.00           H
ATOM   5030  CA  LEU B  32      24.080  71.100  35.820  1.00  0.00           C
ATOM   5031  HA  LEU B  32      25.050  71.400  36.190  1.00  0.00           H
ATOM   5032  CB  LEU B  32      24.160  69.980  34.760  1.00  0.00           C
ATOM   5033  HB1 LEU B  32      25.090  70.180  34.200  1.00  0.00           H
ATOM   5034  HB2 LEU B  32      23.310  69.960  34.040  1.00  0.00           H
ATOM   5035  CG  LEU B  32      24.470  68.600  35.360  1.00  0.00           C
ATOM   5036  HG  LEU B  32      23.620  68.380  36.040  1.00  0.00           H
ATOM   5037  CD1 LEU B  32      24.470  67.480  34.260  1.00  0.00           C
ATOM   5038 1HD1 LEU B  32      24.300  66.460  34.670  1.00  0.00           H
ATOM   5039 2HD1 LEU B  32      25.400  67.520  33.650  1.00  0.00           H
ATOM   5040 3HD1 LEU B  32      23.590  67.640  33.600  1.00  0.00           H
ATOM   5041  CD2 LEU B  32      25.920  68.550  36.080  1.00  0.00           C
ATOM   5042 1HD2 LEU B  32      26.770  68.650  35.370  1.00  0.00           H
ATOM   5043 2HD2 LEU B  32      25.990  67.620  36.700  1.00  0.00           H
ATOM   5044 3HD2 LEU B  32      26.130  69.340  36.830  1.00  0.00           H
ATOM   5045  C   LEU B  32      23.370  72.260  35.080  1.00  0.00           C
ATOM   5046  O   LEU B  32      22.150  72.110  34.740  1.00  0.00           O
ATOM   5047  N   ASP B  33      24.060  73.380  34.620  1.00  0.00           N
ATOM   5048  HN  ASP B  33      25.050  73.470  34.740  1.00  0.00           H
ATOM   5049  CA  ASP B  33      23.350  74.620  34.240  1.00  0.00           C
ATOM   5050  HA  ASP B  33      24.120  75.360  34.080  1.00  0.00           H
ATOM   5051  CB  ASP B  33      22.410  74.630  32.920  1.00  0.00           C
ATOM   5052  HB1 ASP B  33      22.030  75.660  32.740  1.00  0.00           H
ATOM   5053  HB2 ASP B  33      21.530  73.960  32.990  1.00  0.00           H
ATOM   5054  CG  ASP B  33      23.160  74.190  31.720  1.00  0.00           C
ATOM   5055  OD1 ASP B  33      24.330  74.600  31.540  1.00  0.00           O
ATOM   5056  OD2 ASP B  33      22.570  73.400  30.970  1.00  0.00           O
ATOM   5057  C   ASP B  33      22.630  75.200  35.390  1.00  0.00           C
ATOM   5058  O   ASP B  33      23.100  75.230  36.510  1.00  0.00           O
ATOM   5059  N   ASP B  34      21.340  75.520  35.200  1.00  0.00           N
ATOM   5060  HN  ASP B  34      21.010  75.480  34.260  1.00  0.00           H
[truncated: 330,706 more chars]
