# Supplementary material for: Structural and functional characterization of NEMO cleavage by SARS-CoV-2 3CLpro
Source: Nat Commun. 2022 Sep 8;13:5285. doi: 10.1038/s41467-022-32922-9 (PMC9453703; doi:10.1038/s41467-022-32922-9)
Supplement: Supplementary file 4 — Supplementary Data 1 [file 41467_2022_32922_MOESM4_ESM.zip › supp_files/MDML_snapshots/HKU1/select_final.txt]

init -457.190476
simA 1 84400 -677.612732
simD 1 57200 -660.639343
simB 1 26800 -657.44574
simE 2 175200 -652.907745
simE 4 217200 -649.1582940000001
simE 1 125600 -646.314727
