# Supplementary material for: Structural and functional characterization of NEMO cleavage by SARS-CoV-2 3CLpro
Source: Nat Commun. 2022 Sep 8;13:5285. doi: 10.1038/s41467-022-32922-9 (PMC9453703; doi:10.1038/s41467-022-32922-9)
Supplement: Supplementary file 4 — Supplementary Data 1 [file 41467_2022_32922_MOESM4_ESM.zip › supp_files/MDML_snapshots/SARS1/sars1_simC_4000.pdb]

REMARK    GENERATED BY TRJCONV
TITLE     Title t= 4000.00000 step= 1000000
REMARK    THIS IS A SIMULATION BOX
CRYST1  100.541  100.541  100.541  90.00  90.00  90.00 P 1           1
MODEL        1
ATOM      1  N   SER A   1      53.610  45.620  36.050  1.00  0.00           N
ATOM      2  HT1 SER A   1      54.640  45.800  36.030  1.00  0.00           H
ATOM      3  HT2 SER A   1      53.200  45.990  36.930  1.00  0.00           H
ATOM      4  HT3 SER A   1      53.140  46.150  35.300  1.00  0.00           H
ATOM      5  CA  SER A   1      53.340  44.160  36.070  1.00  0.00           C
ATOM      6  HA  SER A   1      53.270  43.780  35.060  1.00  0.00           H
ATOM      7  CB  SER A   1      54.300  43.190  37.010  1.00  0.00           C
ATOM      8  HB1 SER A   1      53.910  42.260  37.480  1.00  0.00           H
ATOM      9  HB2 SER A   1      54.780  43.770  37.830  1.00  0.00           H
ATOM     10  OG  SER A   1      55.340  42.610  36.270  1.00  0.00           O
ATOM     11  HG1 SER A   1      55.910  43.360  36.110  1.00  0.00           H
ATOM     12  C   SER A   1      51.910  44.100  36.590  1.00  0.00           C
ATOM     13  O   SER A   1      51.220  45.130  36.790  1.00  0.00           O
ATOM     14  N   GLY A   2      51.370  42.910  36.870  1.00  0.00           N
ATOM     15  HN  GLY A   2      51.880  42.110  36.570  1.00  0.00           H
ATOM     16  CA  GLY A   2      50.070  42.640  37.550  1.00  0.00           C
ATOM     17  HA1 GLY A   2      49.990  43.240  38.440  1.00  0.00           H
ATOM     18  HA2 GLY A   2      50.050  41.560  37.670  1.00  0.00           H
ATOM     19  C   GLY A   2      48.780  42.980  36.710  1.00  0.00           C
ATOM     20  O   GLY A   2      48.990  43.650  35.690  1.00  0.00           O
ATOM     21  N   PHE A   3      47.610  42.670  37.160  1.00  0.00           N
ATOM     22  HN  PHE A   3      47.450  42.200  38.020  1.00  0.00           H
ATOM     23  CA  PHE A   3      46.380  42.950  36.390  1.00  0.00           C
ATOM     24  HA  PHE A   3      46.520  43.870  35.830  1.00  0.00           H
ATOM     25  CB  PHE A   3      45.840  41.800  35.580  1.00  0.00           C
ATOM     26  HB1 PHE A   3      45.020  41.270  36.110  1.00  0.00           H
ATOM     27  HB2 PHE A   3      46.710  41.120  35.460  1.00  0.00           H
ATOM     28  CG  PHE A   3      45.220  42.170  34.220  1.00  0.00           C
ATOM     29  CD1 PHE A   3      45.960  42.970  33.280  1.00  0.00           C
ATOM     30  HD1 PHE A   3      46.960  43.270  33.540  1.00  0.00           H
ATOM     31  CE1 PHE A   3      45.580  42.990  31.920  1.00  0.00           C
ATOM     32  HE1 PHE A   3      46.210  43.530  31.220  1.00  0.00           H
ATOM     33  CZ  PHE A   3      44.330  42.440  31.530  1.00  0.00           C
ATOM     34  HZ  PHE A   3      43.960  42.420  30.510  1.00  0.00           H
ATOM     35  CD2 PHE A   3      44.020  41.580  33.770  1.00  0.00           C
ATOM     36  HD2 PHE A   3      43.380  41.000  34.410  1.00  0.00           H
ATOM     37  CE2 PHE A   3      43.570  41.750  32.490  1.00  0.00           C
ATOM     38  HE2 PHE A   3      42.620  41.300  32.250  1.00  0.00           H
ATOM     39  C   PHE A   3      45.400  43.180  37.510  1.00  0.00           C
ATOM     40  O   PHE A   3      45.320  42.380  38.410  1.00  0.00           O
ATOM     41  N   ARG A   4      44.610  44.230  37.530  1.00  0.00           N
ATOM     42  HN  ARG A   4      44.640  44.850  36.740  1.00  0.00           H
ATOM     43  CA  ARG A   4      43.700  44.570  38.580  1.00  0.00           C
ATOM     44  HA  ARG A   4      43.460  43.680  39.150  1.00  0.00           H
ATOM     45  CB  ARG A   4      44.400  45.490  39.670  1.00  0.00           C
ATOM     46  HB1 ARG A   4      43.610  46.010  40.240  1.00  0.00           H
ATOM     47  HB2 ARG A   4      44.930  46.180  38.970  1.00  0.00           H
ATOM     48  CG  ARG A   4      45.420  44.760  40.540  1.00  0.00           C
ATOM     49  HG1 ARG A   4      45.880  45.450  41.280  1.00  0.00           H
ATOM     50  HG2 ARG A   4      46.230  44.350  39.890  1.00  0.00           H
ATOM     51  CD  ARG A   4      44.820  43.560  41.370  1.00  0.00           C
ATOM     52  HD1 ARG A   4      44.350  42.740  40.790  1.00  0.00           H
ATOM     53  HD2 ARG A   4      43.960  43.880  41.990  1.00  0.00           H
ATOM     54  NE  ARG A   4      45.890  43.110  42.240  1.00  0.00           N
ATOM     55  HE  ARG A   4      45.820  43.360  43.210  1.00  0.00           H
ATOM     56  CZ  ARG A   4      46.870  42.290  41.920  1.00  0.00           C
ATOM     57  NH1 ARG A   4      46.940  41.820  40.660  1.00  0.00           N
ATOM     58 1HH1 ARG A   4      47.680  41.220  40.340  1.00  0.00           H
ATOM     59 2HH1 ARG A   4      46.300  42.120  39.960  1.00  0.00           H
ATOM     60  NH2 ARG A   4      47.640  41.830  42.880  1.00  0.00           N
ATOM     61 1HH2 ARG A   4      47.480  42.190  43.790  1.00  0.00           H
ATOM     62 2HH2 ARG A   4      48.200  41.010  42.770  1.00  0.00           H
ATOM     63  C   ARG A   4      42.480  45.220  38.110  1.00  0.00           C
ATOM     64  O   ARG A   4      42.550  45.850  37.050  1.00  0.00           O
ATOM     65  N   LYS A   5      41.370  45.240  38.920  1.00  0.00           N
ATOM     66  HN  LYS A   5      41.420  44.900  39.850  1.00  0.00           H
ATOM     67  CA  LYS A   5      40.240  46.110  38.700  1.00  0.00           C
ATOM     68  HA  LYS A   5      39.980  46.040  37.660  1.00  0.00           H
ATOM     69  CB  LYS A   5      39.090  45.740  39.680  1.00  0.00           C
ATOM     70  HB1 LYS A   5      38.180  46.370  39.620  1.00  0.00           H
ATOM     71  HB2 LYS A   5      39.440  45.900  40.730  1.00  0.00           H
ATOM     72  CG  LYS A   5      38.570  44.220  39.510  1.00  0.00           C
ATOM     73  HG1 LYS A   5      37.830  43.920  40.280  1.00  0.00           H
ATOM     74  HG2 LYS A   5      39.440  43.570  39.690  1.00  0.00           H
ATOM     75  CD  LYS A   5      37.970  44.090  38.030  1.00  0.00           C
ATOM     76  HD1 LYS A   5      38.090  43.000  37.840  1.00  0.00           H
ATOM     77  HD2 LYS A   5      38.490  44.560  37.160  1.00  0.00           H
ATOM     78  CE  LYS A   5      36.460  44.380  37.910  1.00  0.00           C
ATOM     79  HE1 LYS A   5      36.280  44.140  36.840  1.00  0.00           H
ATOM     80  HE2 LYS A   5      36.330  45.480  38.030  1.00  0.00           H
ATOM     81  NZ  LYS A   5      35.540  43.570  38.800  1.00  0.00           N
ATOM     82  HZ1 LYS A   5      35.780  43.750  39.800  1.00  0.00           H
ATOM     83  HZ2 LYS A   5      35.660  42.550  38.670  1.00  0.00           H
ATOM     84  HZ3 LYS A   5      34.540  43.720  38.540  1.00  0.00           H
ATOM     85  C   LYS A   5      40.720  47.560  38.980  1.00  0.00           C
ATOM     86  O   LYS A   5      41.270  47.760  40.050  1.00  0.00           O
ATOM     87  N   MET A   6      40.610  48.400  37.930  1.00  0.00           N
ATOM     88  HN  MET A   6      40.230  48.080  37.060  1.00  0.00           H
ATOM     89  CA  MET A   6      40.820  49.780  38.060  1.00  0.00           C
ATOM     90  HA  MET A   6      40.860  50.030  39.110  1.00  0.00           H
ATOM     91  CB  MET A   6      41.880  50.370  37.210  1.00  0.00           C
ATOM     92  HB1 MET A   6      42.090  51.330  37.720  1.00  0.00           H
ATOM     93  HB2 MET A   6      41.500  50.610  36.190  1.00  0.00           H
ATOM     94  CG  MET A   6      43.090  49.510  37.040  1.00  0.00           C
ATOM     95  HG1 MET A   6      42.830  48.740  36.280  1.00  0.00           H
ATOM     96  HG2 MET A   6      43.430  49.090  38.010  1.00  0.00           H
ATOM     97  SD  MET A   6      44.670  50.550  36.670  1.00  0.00           S
ATOM     98  CE  MET A   6      46.050  49.440  36.830  1.00  0.00           C
ATOM     99  HE1 MET A   6      46.070  48.990  37.840  1.00  0.00           H
ATOM    100  HE2 MET A   6      47.020  49.960  36.640  1.00  0.00           H
ATOM    101  HE3 MET A   6      46.050  48.660  36.040  1.00  0.00           H
ATOM    102  C   MET A   6      39.490  50.450  37.580  1.00  0.00           C
ATOM    103  O   MET A   6      38.970  50.030  36.530  1.00  0.00           O
ATOM    104  N   ALA A   7      38.870  51.480  38.280  1.00  0.00           N
ATOM    105  HN  ALA A   7      39.320  51.810  39.100  1.00  0.00           H
ATOM    106  CA  ALA A   7      37.670  52.200  37.930  1.00  0.00           C
ATOM    107  HA  ALA A   7      37.220  51.690  37.090  1.00  0.00           H
ATOM    108  CB  ALA A   7      36.830  52.410  39.200  1.00  0.00           C
ATOM    109  HB1 ALA A   7      37.180  53.300  39.760  1.00  0.00           H
ATOM    110  HB2 ALA A   7      36.970  51.590  39.940  1.00  0.00           H
ATOM    111  HB3 ALA A   7      35.750  52.560  38.970  1.00  0.00           H
ATOM    112  C   ALA A   7      38.140  53.470  37.260  1.00  0.00           C
ATOM    113  O   ALA A   7      39.330  53.900  37.410  1.00  0.00           O
ATOM    114  N   PHE A   8      37.290  54.110  36.530  1.00  0.00           N
ATOM    115  HN  PHE A   8      36.330  53.850  36.490  1.00  0.00           H
ATOM    116  CA  PHE A   8      37.640  55.440  36.030  1.00  0.00           C
ATOM    117  HA  PHE A   8      38.510  55.360  35.400  1.00  0.00           H
ATOM    118  CB  PHE A   8      36.580  55.910  34.920  1.00  0.00           C
ATOM    119  HB1 PHE A   8      36.800  56.900  34.470  1.00  0.00           H
ATOM    120  HB2 PHE A   8      35.530  55.980  35.290  1.00  0.00           H
ATOM    121  CG  PHE A   8      36.520  54.910  33.760  1.00  0.00           C
ATOM    122  CD1 PHE A   8      37.590  54.750  32.870  1.00  0.00           C
ATOM    123  HD1 PHE A   8      38.480  55.330  33.050  1.00  0.00           H
ATOM    124  CE1 PHE A   8      37.640  53.820  31.860  1.00  0.00           C
ATOM    125  HE1 PHE A   8      38.500  53.710  31.220  1.00  0.00           H
ATOM    126  CZ  PHE A   8      36.510  52.940  31.770  1.00  0.00           C
ATOM    127  HZ  PHE A   8      36.470  52.230  30.960  1.00  0.00           H
ATOM    128  CD2 PHE A   8      35.350  54.160  33.540  1.00  0.00           C
ATOM    129  HD2 PHE A   8      34.470  54.170  34.150  1.00  0.00           H
ATOM    130  CE2 PHE A   8      35.370  53.200  32.510  1.00  0.00           C
ATOM    131  HE2 PHE A   8      34.490  52.610  32.300  1.00  0.00           H
ATOM    132  C   PHE A   8      37.860  56.590  37.110  1.00  0.00           C
ATOM    133  O   PHE A   8      37.310  56.420  38.170  1.00  0.00           O
ATOM    134  N   PRO A   9      38.600  57.660  36.820  1.00  0.00           N
ATOM    135  CD  PRO A   9      39.400  57.730  35.640  1.00  0.00           C
ATOM    136  HD1 PRO A   9      38.740  57.660  34.750  1.00  0.00           H
ATOM    137  HD2 PRO A   9      40.140  56.910  35.470  1.00  0.00           H
ATOM    138  CA  PRO A   9      38.430  58.990  37.470  1.00  0.00           C
ATOM    139  HA  PRO A   9      38.900  59.080  38.430  1.00  0.00           H
ATOM    140  CB  PRO A   9      39.080  59.950  36.460  1.00  0.00           C
ATOM    141  HB1 PRO A   9      39.490  60.820  37.020  1.00  0.00           H
ATOM    142  HB2 PRO A   9      38.250  60.330  35.830  1.00  0.00           H
ATOM    143  CG  PRO A   9      40.050  59.100  35.700  1.00  0.00           C
ATOM    144  HG1 PRO A   9      40.230  59.550  34.700  1.00  0.00           H
ATOM    145  HG2 PRO A   9      41.050  58.940  36.150  1.00  0.00           H
ATOM    146  C   PRO A   9      37.000  59.440  37.910  1.00  0.00           C
ATOM    147  O   PRO A   9      36.120  59.490  37.050  1.00  0.00           O
ATOM    148  N   SER A  10      36.780  59.820  39.250  1.00  0.00           N
ATOM    149  HN  SER A  10      37.470  59.490  39.890  1.00  0.00           H
ATOM    150  CA  SER A  10      35.460  60.110  39.770  1.00  0.00           C
ATOM    151  HA  SER A  10      34.660  59.820  39.100  1.00  0.00           H
ATOM    152  CB  SER A  10      35.210  59.490  41.130  1.00  0.00           C
ATOM    153  HB1 SER A  10      35.280  58.420  40.870  1.00  0.00           H
ATOM    154  HB2 SER A  10      34.220  59.550  41.640  1.00  0.00           H
ATOM    155  OG  SER A  10      36.310  59.740  42.010  1.00  0.00           O
ATOM    156  HG1 SER A  10      36.210  60.600  42.420  1.00  0.00           H
ATOM    157  C   SER A  10      35.330  61.570  40.030  1.00  0.00           C
ATOM    158  O   SER A  10      34.300  62.060  40.450  1.00  0.00           O
ATOM    159  N   GLY A  11      36.320  62.460  39.740  1.00  0.00           N
ATOM    160  HN  GLY A  11      37.170  62.210  39.290  1.00  0.00           H
ATOM    161  CA  GLY A  11      36.160  63.810  40.200  1.00  0.00           C
ATOM    162  HA1 GLY A  11      37.140  64.250  40.070  1.00  0.00           H
ATOM    163  HA2 GLY A  11      35.780  63.820  41.210  1.00  0.00           H
ATOM    164  C   GLY A  11      35.110  64.700  39.480  1.00  0.00           C
ATOM    165  O   GLY A  11      34.640  65.650  40.050  1.00  0.00           O
ATOM    166  N   LYS A  12      34.830  64.390  38.200  1.00  0.00           N
ATOM    167  HN  LYS A  12      35.280  63.660  37.690  1.00  0.00           H
ATOM    168  CA  LYS A  12      33.810  65.110  37.450  1.00  0.00           C
ATOM    169  HA  LYS A  12      33.720  66.130  37.780  1.00  0.00           H
ATOM    170  CB  LYS A  12      34.210  65.250  35.950  1.00  0.00           C
ATOM    171  HB1 LYS A  12      33.290  65.600  35.440  1.00  0.00           H
ATOM    172  HB2 LYS A  12      34.430  64.300  35.430  1.00  0.00           H
ATOM    173  CG  LYS A  12      35.360  66.270  35.720  1.00  0.00           C
ATOM    174  HG1 LYS A  12      36.230  65.920  36.320  1.00  0.00           H
ATOM    175  HG2 LYS A  12      35.160  67.280  36.120  1.00  0.00           H
ATOM    176  CD  LYS A  12      35.670  66.400  34.160  1.00  0.00           C
ATOM    177  HD1 LYS A  12      34.790  66.810  33.610  1.00  0.00           H
ATOM    178  HD2 LYS A  12      35.860  65.430  33.670  1.00  0.00           H
ATOM    179  CE  LYS A  12      36.900  67.330  33.960  1.00  0.00           C
ATOM    180  HE1 LYS A  12      37.620  67.000  34.740  1.00  0.00           H
ATOM    181  HE2 LYS A  12      36.610  68.380  34.180  1.00  0.00           H
ATOM    182  NZ  LYS A  12      37.490  67.350  32.590  1.00  0.00           N
ATOM    183  HZ1 LYS A  12      36.750  67.320  31.860  1.00  0.00           H
ATOM    184  HZ2 LYS A  12      38.040  66.480  32.470  1.00  0.00           H
ATOM    185  HZ3 LYS A  12      38.120  68.140  32.380  1.00  0.00           H
ATOM    186  C   LYS A  12      32.360  64.660  37.670  1.00  0.00           C
ATOM    187  O   LYS A  12      31.420  65.230  37.180  1.00  0.00           O
ATOM    188  N   VAL A  13      32.330  63.690  38.580  1.00  0.00           N
ATOM    189  HN  VAL A  13      33.140  63.200  38.900  1.00  0.00           H
ATOM    190  CA  VAL A  13      31.080  63.310  39.260  1.00  0.00           C
ATOM    191  HA  VAL A  13      30.220  63.780  38.790  1.00  0.00           H
ATOM    192  CB  VAL A  13      30.860  61.750  39.040  1.00  0.00           C
ATOM    193  HB  VAL A  13      31.800  61.280  39.410  1.00  0.00           H
ATOM    194  CG1 VAL A  13      29.660  61.220  39.900  1.00  0.00           C
ATOM    195 1HG1 VAL A  13      28.680  61.530  39.490  1.00  0.00           H
ATOM    196 2HG1 VAL A  13      29.820  61.430  40.980  1.00  0.00           H
ATOM    197 3HG1 VAL A  13      29.470  60.130  39.860  1.00  0.00           H
ATOM    198  CG2 VAL A  13      30.680  61.470  37.540  1.00  0.00           C
ATOM    199 1HG2 VAL A  13      31.620  61.670  36.990  1.00  0.00           H
ATOM    200 2HG2 VAL A  13      29.870  62.050  37.040  1.00  0.00           H
ATOM    201 3HG2 VAL A  13      30.480  60.390  37.420  1.00  0.00           H
ATOM    202  C   VAL A  13      31.030  63.820  40.740  1.00  0.00           C
ATOM    203  O   VAL A  13      29.920  64.120  41.180  1.00  0.00           O
ATOM    204  N   GLU A  14      32.210  63.930  41.460  1.00  0.00           N
ATOM    205  HN  GLU A  14      33.060  63.560  41.090  1.00  0.00           H
ATOM    206  CA  GLU A  14      32.190  64.380  42.920  1.00  0.00           C
ATOM    207  HA  GLU A  14      31.470  63.740  43.420  1.00  0.00           H
ATOM    208  CB  GLU A  14      33.670  64.430  43.530  1.00  0.00           C
ATOM    209  HB1 GLU A  14      33.710  64.970  44.490  1.00  0.00           H
ATOM    210  HB2 GLU A  14      34.290  65.020  42.820  1.00  0.00           H
ATOM    211  CG  GLU A  14      34.110  62.990  43.810  1.00  0.00           C
ATOM    212  HG1 GLU A  14      33.720  62.310  43.020  1.00  0.00           H
ATOM    213  HG2 GLU A  14      33.670  62.610  44.760  1.00  0.00           H
ATOM    214  CD  GLU A  14      35.660  62.910  43.930  1.00  0.00           C
ATOM    215  OE1 GLU A  14      36.300  62.020  43.320  1.00  0.00           O
ATOM    216  OE2 GLU A  14      36.180  63.650  44.740  1.00  0.00           O
ATOM    217  C   GLU A  14      31.600  65.780  43.020  1.00  0.00           C
ATOM    218  O   GLU A  14      30.720  65.940  43.880  1.00  0.00           O
ATOM    219  N   GLY A  15      31.950  66.790  42.100  1.00  0.00           N
ATOM    220  HN  GLY A  15      32.640  66.700  41.380  1.00  0.00           H
ATOM    221  CA  GLY A  15      31.300  68.070  42.120  1.00  0.00           C
ATOM    222  HA1 GLY A  15      31.870  68.780  41.540  1.00  0.00           H
ATOM    223  HA2 GLY A  15      31.200  68.430  43.130  1.00  0.00           H
ATOM    224  C   GLY A  15      29.870  68.110  41.580  1.00  0.00           C
ATOM    225  O   GLY A  15      29.080  68.960  41.830  1.00  0.00           O
ATOM    226  N   CYS A  16      29.500  67.120  40.760  1.00  0.00           N
ATOM    227  HN  CYS A  16      30.180  66.420  40.540  1.00  0.00           H
ATOM    228  CA  CYS A  16      28.100  66.960  40.250  1.00  0.00           C
ATOM    229  HA  CYS A  16      27.850  67.980  39.980  1.00  0.00           H
ATOM    230  CB  CYS A  16      28.020  66.320  38.830  1.00  0.00           C
ATOM    231  HB1 CYS A  16      26.960  66.330  38.510  1.00  0.00           H
ATOM    232  HB2 CYS A  16      28.330  65.250  38.930  1.00  0.00           H
ATOM    233  SG  CYS A  16      28.880  67.380  37.630  1.00  0.00           S
ATOM    234  HG1 CYS A  16      29.910  66.550  37.560  1.00  0.00           H
ATOM    235  C   CYS A  16      27.120  66.370  41.190  1.00  0.00           C
ATOM    236  O   CYS A  16      25.930  66.630  41.100  1.00  0.00           O
ATOM    237  N   MET A  17      27.580  65.760  42.250  1.00  0.00           N
ATOM    238  HN  MET A  17      28.560  65.710  42.400  1.00  0.00           H
ATOM    239  CA  MET A  17      26.670  65.010  43.160  1.00  0.00           C
ATOM    240  HA  MET A  17      25.810  64.640  42.620  1.00  0.00           H
ATOM    241  CB  MET A  17      27.320  63.740  43.770  1.00  0.00           C
ATOM    242  HB1 MET A  17      26.820  63.420  44.710  1.00  0.00           H
ATOM    243  HB2 MET A  17      28.370  63.970  44.010  1.00  0.00           H
ATOM    244  CG  MET A  17      27.390  62.550  42.800  1.00  0.00           C
ATOM    245  HG1 MET A  17      28.010  61.710  43.190  1.00  0.00           H
ATOM    246  HG2 MET A  17      27.880  62.870  41.860  1.00  0.00           H
ATOM    247  SD  MET A  17      25.790  61.980  42.200  1.00  0.00           S
ATOM    248  CE  MET A  17      24.970  61.350  43.700  1.00  0.00           C
ATOM    249  HE1 MET A  17      25.680  60.840  44.380  1.00  0.00           H
ATOM    250  HE2 MET A  17      24.160  60.600  43.640  1.00  0.00           H
ATOM    251  HE3 MET A  17      24.520  62.230  44.210  1.00  0.00           H
ATOM    252  C   MET A  17      26.140  65.870  44.320  1.00  0.00           C
ATOM    253  O   MET A  17      26.850  66.740  44.830  1.00  0.00           O
ATOM    254  N   VAL A  18      24.850  65.690  44.600  1.00  0.00           N
ATOM    255  HN  VAL A  18      24.280  65.020  44.120  1.00  0.00           H
ATOM    256  CA  VAL A  18      24.130  66.610  45.480  1.00  0.00           C
ATOM    257  HA  VAL A  18      24.800  67.240  46.050  1.00  0.00           H
ATOM    258  CB  VAL A  18      23.160  67.620  44.780  1.00  0.00           C
ATOM    259  HB  VAL A  18      22.520  68.120  45.530  1.00  0.00           H
ATOM    260  CG1 VAL A  18      24.000  68.720  44.200  1.00  0.00           C
ATOM    261 1HG1 VAL A  18      23.340  69.470  43.720  1.00  0.00           H
ATOM    262 2HG1 VAL A  18      24.630  68.300  43.380  1.00  0.00           H
ATOM    263 3HG1 VAL A  18      24.620  69.290  44.920  1.00  0.00           H
ATOM    264  CG2 VAL A  18      22.270  66.950  43.730  1.00  0.00           C
ATOM    265 1HG2 VAL A  18      23.000  66.620  42.960  1.00  0.00           H
ATOM    266 2HG2 VAL A  18      21.560  67.660  43.270  1.00  0.00           H
ATOM    267 3HG2 VAL A  18      21.710  66.110  44.200  1.00  0.00           H
ATOM    268  C   VAL A  18      23.350  65.680  46.400  1.00  0.00           C
ATOM    269  O   VAL A  18      23.190  64.430  46.170  1.00  0.00           O
ATOM    270  N   GLN A  19      22.910  66.280  47.540  1.00  0.00           N
ATOM    271  HN  GLN A  19      23.170  67.180  47.910  1.00  0.00           H
ATOM    272  CA  GLN A  19      21.930  65.650  48.470  1.00  0.00           C
ATOM    273  HA  GLN A  19      21.870  64.580  48.330  1.00  0.00           H
ATOM    274  CB  GLN A  19      22.300  66.000  49.990  1.00  0.00           C
ATOM    275  HB1 GLN A  19      22.180  67.100  50.120  1.00  0.00           H
ATOM    276  HB2 GLN A  19      23.400  65.860  50.100  1.00  0.00           H
ATOM    277  CG  GLN A  19      21.490  65.390  51.120  1.00  0.00           C
ATOM    278  HG1 GLN A  19      21.560  64.290  51.050  1.00  0.00           H
ATOM    279  HG2 GLN A  19      20.430  65.730  51.030  1.00  0.00           H
ATOM    280  CD  GLN A  19      22.000  65.960  52.440  1.00  0.00           C
ATOM    281  OE1 GLN A  19      22.790  66.890  52.620  1.00  0.00           O
ATOM    282  NE2 GLN A  19      21.400  65.400  53.500  1.00  0.00           N
ATOM    283 1HE2 GLN A  19      21.700  65.720  54.400  1.00  0.00           H
ATOM    284 2HE2 GLN A  19      20.680  64.700  53.460  1.00  0.00           H
ATOM    285  C   GLN A  19      20.620  66.280  48.220  1.00  0.00           C
ATOM    286  O   GLN A  19      20.660  67.500  48.180  1.00  0.00           O
ATOM    287  N   VAL A  20      19.550  65.520  48.080  1.00  0.00           N
ATOM    288  HN  VAL A  20      19.610  64.520  48.100  1.00  0.00           H
ATOM    289  CA  VAL A  20      18.230  66.170  47.900  1.00  0.00           C
ATOM    290  HA  VAL A  20      18.320  67.210  48.180  1.00  0.00           H
ATOM    291  CB  VAL A  20      17.630  65.910  46.540  1.00  0.00           C
ATOM    292  HB  VAL A  20      17.460  64.810  46.530  1.00  0.00           H
ATOM    293  CG1 VAL A  20      16.320  66.660  46.430  1.00  0.00           C
ATOM    294 1HG1 VAL A  20      15.810  66.410  45.480  1.00  0.00           H
ATOM    295 2HG1 VAL A  20      16.530  67.730  46.630  1.00  0.00           H
ATOM    296 3HG1 VAL A  20      15.520  66.410  47.160  1.00  0.00           H
ATOM    297  CG2 VAL A  20      18.600  66.280  45.440  1.00  0.00           C
ATOM    298 1HG2 VAL A  20      17.970  66.350  44.520  1.00  0.00           H
ATOM    299 2HG2 VAL A  20      19.360  65.480  45.370  1.00  0.00           H
ATOM    300 3HG2 VAL A  20      18.960  67.300  45.700  1.00  0.00           H
ATOM    301  C   VAL A  20      17.300  65.670  49.000  1.00  0.00           C
ATOM    302  O   VAL A  20      17.150  64.480  49.260  1.00  0.00           O
ATOM    303  N   THR A  21      16.670  66.590  49.790  1.00  0.00           N
ATOM    304  HN  THR A  21      16.790  67.550  49.560  1.00  0.00           H
ATOM    305  CA  THR A  21      15.820  66.320  50.920  1.00  0.00           C
ATOM    306  HA  THR A  21      15.830  65.250  51.080  1.00  0.00           H
ATOM    307  CB  THR A  21      16.140  67.030  52.250  1.00  0.00           C
ATOM    308  HB  THR A  21      15.920  68.100  52.070  1.00  0.00           H
ATOM    309  OG1 THR A  21      17.540  66.860  52.550  1.00  0.00           O
ATOM    310  HG1 THR A  21      17.860  67.610  53.050  1.00  0.00           H
ATOM    311  CG2 THR A  21      15.400  66.350  53.410  1.00  0.00           C
ATOM    312 1HG2 THR A  21      15.790  66.690  54.390  1.00  0.00           H
ATOM    313 2HG2 THR A  21      15.540  65.250  53.310  1.00  0.00           H
ATOM    314 3HG2 THR A  21      14.300  66.490  53.300  1.00  0.00           H
ATOM    315  C   THR A  21      14.470  66.770  50.610  1.00  0.00           C
ATOM    316  O   THR A  21      14.150  67.810  50.090  1.00  0.00           O
ATOM    317  N   CYS A  22      13.480  65.920  50.940  1.00  0.00           N
ATOM    318  HN  CYS A  22      13.620  64.970  51.210  1.00  0.00           H
ATOM    319  CA  CYS A  22      12.090  66.350  50.970  1.00  0.00           C
ATOM    320  HA  CYS A  22      12.030  67.380  51.260  1.00  0.00           H
ATOM    321  CB  CYS A  22      11.430  66.190  49.600  1.00  0.00           C
ATOM    322  HB1 CYS A  22      11.170  65.130  49.360  1.00  0.00           H
ATOM    323  HB2 CYS A  22      12.040  66.650  48.800  1.00  0.00           H
ATOM    324  SG  CYS A  22       9.890  67.150  49.440  1.00  0.00           S
ATOM    325  HG1 CYS A  22      10.420  68.320  49.110  1.00  0.00           H
ATOM    326  C   CYS A  22      11.330  65.500  51.970  1.00  0.00           C
ATOM    327  O   CYS A  22      11.580  64.320  52.170  1.00  0.00           O
ATOM    328  N   GLY A  23      10.460  66.230  52.700  1.00  0.00           N
ATOM    329  HN  GLY A  23      10.220  67.170  52.470  1.00  0.00           H
ATOM    330  CA  GLY A  23       9.630  65.480  53.720  1.00  0.00           C
ATOM    331  HA1 GLY A  23       8.960  64.760  53.280  1.00  0.00           H
ATOM    332  HA2 GLY A  23       9.010  66.270  54.110  1.00  0.00           H
ATOM    333  C   GLY A  23      10.380  64.890  54.880  1.00  0.00           C
ATOM    334  O   GLY A  23      10.950  65.620  55.720  1.00  0.00           O
ATOM    335  N   THR A  24      10.500  63.550  54.980  1.00  0.00           N
ATOM    336  HN  THR A  24       9.990  62.910  54.400  1.00  0.00           H
ATOM    337  CA  THR A  24      11.290  62.760  55.990  1.00  0.00           C
ATOM    338  HA  THR A  24      11.770  63.510  56.610  1.00  0.00           H
ATOM    339  CB  THR A  24      10.400  61.990  57.020  1.00  0.00           C
ATOM    340  HB  THR A  24       9.710  62.750  57.430  1.00  0.00           H
ATOM    341  OG1 THR A  24      11.280  61.540  57.960  1.00  0.00           O
ATOM    342  HG1 THR A  24      11.970  62.170  58.160  1.00  0.00           H
ATOM    343  CG2 THR A  24       9.660  60.760  56.380  1.00  0.00           C
ATOM    344 1HG2 THR A  24      10.270  59.880  56.100  1.00  0.00           H
ATOM    345 2HG2 THR A  24       9.110  61.140  55.490  1.00  0.00           H
ATOM    346 3HG2 THR A  24       8.870  60.300  57.010  1.00  0.00           H
ATOM    347  C   THR A  24      12.390  61.950  55.250  1.00  0.00           C
ATOM    348  O   THR A  24      13.010  61.030  55.810  1.00  0.00           O
ATOM    349  N   THR A  25      12.630  62.320  53.990  1.00  0.00           N
ATOM    350  HN  THR A  25      12.110  63.090  53.620  1.00  0.00           H
ATOM    351  CA  THR A  25      13.570  61.550  53.200  1.00  0.00           C
ATOM    352  HA  THR A  25      14.050  60.800  53.820  1.00  0.00           H
ATOM    353  CB  THR A  25      12.990  60.870  51.980  1.00  0.00           C
ATOM    354  HB  THR A  25      12.710  61.610  51.200  1.00  0.00           H
ATOM    355  OG1 THR A  25      11.750  60.210  52.310  1.00  0.00           O
ATOM    356  HG1 THR A  25      11.120  60.870  52.590  1.00  0.00           H
ATOM    357  CG2 THR A  25      13.950  59.800  51.380  1.00  0.00           C
ATOM    358 1HG2 THR A  25      14.250  58.990  52.090  1.00  0.00           H
ATOM    359 2HG2 THR A  25      14.880  60.110  50.870  1.00  0.00           H
ATOM    360 3HG2 THR A  25      13.390  59.250  50.590  1.00  0.00           H
ATOM    361  C   THR A  25      14.620  62.470  52.610  1.00  0.00           C
ATOM    362  O   THR A  25      14.350  63.350  51.790  1.00  0.00           O
ATOM    363  N   THR A  26      15.920  62.260  53.010  1.00  0.00           N
ATOM    364  HN  THR A  26      16.260  61.600  53.680  1.00  0.00           H
ATOM    365  CA  THR A  26      17.040  62.850  52.360  1.00  0.00           C
ATOM    366  HA  THR A  26      16.760  63.610  51.640  1.00  0.00           H
ATOM    367  CB  THR A  26      17.870  63.580  53.350  1.00  0.00           C
ATOM    368  HB  THR A  26      17.290  64.260  54.000  1.00  0.00           H
ATOM    369  OG1 THR A  26      18.820  64.390  52.690  1.00  0.00           O
ATOM    370  HG1 THR A  26      18.430  65.260  52.530  1.00  0.00           H
ATOM    371  CG2 THR A  26      18.670  62.720  54.320  1.00  0.00           C
ATOM    372 1HG2 THR A  26      19.350  63.260  55.010  1.00  0.00           H
ATOM    373 2HG2 THR A  26      19.340  62.070  53.720  1.00  0.00           H
ATOM    374 3HG2 THR A  26      18.010  62.090  54.960  1.00  0.00           H
ATOM    375  C   THR A  26      17.800  61.700  51.520  1.00  0.00           C
ATOM    376  O   THR A  26      18.110  60.600  52.080  1.00  0.00           O
ATOM    377  N   LEU A  27      18.120  61.980  50.260  1.00  0.00           N
ATOM    378  HN  LEU A  27      18.000  62.880  49.850  1.00  0.00           H
ATOM    379  CA  LEU A  27      18.760  60.960  49.350  1.00  0.00           C
ATOM    380  HA  LEU A  27      19.310  60.290  49.990  1.00  0.00           H
ATOM    381  CB  LEU A  27      17.680  60.220  48.540  1.00  0.00           C
ATOM    382  HB1 LEU A  27      17.190  59.460  49.180  1.00  0.00           H
ATOM    383  HB2 LEU A  27      18.140  59.570  47.770  1.00  0.00           H
ATOM    384  CG  LEU A  27      16.410  60.990  47.960  1.00  0.00           C
ATOM    385  HG  LEU A  27      15.860  61.460  48.800  1.00  0.00           H
ATOM    386  CD1 LEU A  27      16.790  62.050  46.900  1.00  0.00           C
ATOM    387 1HD1 LEU A  27      17.280  62.830  47.530  1.00  0.00           H
ATOM    388 2HD1 LEU A  27      15.920  62.590  46.460  1.00  0.00           H
ATOM    389 3HD1 LEU A  27      17.570  61.730  46.170  1.00  0.00           H
ATOM    390  CD2 LEU A  27      15.530  59.990  47.260  1.00  0.00           C
ATOM    391 1HD2 LEU A  27      14.880  59.390  47.930  1.00  0.00           H
ATOM    392 2HD2 LEU A  27      16.220  59.450  46.570  1.00  0.00           H
ATOM    393 3HD2 LEU A  27      14.820  60.460  46.550  1.00  0.00           H
ATOM    394  C   LEU A  27      19.830  61.590  48.480  1.00  0.00           C
ATOM    395  O   LEU A  27      20.210  62.780  48.580  1.00  0.00           O
ATOM    396  N   ASN A  28      20.440  60.790  47.530  1.00  0.00           N
ATOM    397  HN  ASN A  28      20.230  59.830  47.380  1.00  0.00           H
ATOM    398  CA  ASN A  28      21.400  61.460  46.630  1.00  0.00           C
ATOM    399  HA  ASN A  28      21.820  62.330  47.120  1.00  0.00           H
ATOM    400  CB  ASN A  28      22.630  60.540  46.340  1.00  0.00           C
ATOM    401  HB1 ASN A  28      23.290  61.360  45.980  1.00  0.00           H
ATOM    402  HB2 ASN A  28      22.560  59.870  45.460  1.00  0.00           H
ATOM    403  CG  ASN A  28      23.340  59.630  47.420  1.00  0.00           C
ATOM    404  OD1 ASN A  28      24.100  60.130  48.220  1.00  0.00           O
ATOM    405  ND2 ASN A  28      23.110  58.290  47.460  1.00  0.00           N
ATOM    406 1HD2 ASN A  28      23.610  57.760  48.140  1.00  0.00           H
ATOM    407 2HD2 ASN A  28      22.380  57.800  46.970  1.00  0.00           H
ATOM    408  C   ASN A  28      20.700  61.930  45.320  1.00  0.00           C
ATOM    409  O   ASN A  28      19.640  61.470  44.880  1.00  0.00           O
ATOM    410  N   GLY A  29      21.230  62.990  44.650  1.00  0.00           N
ATOM    411  HN  GLY A  29      22.070  63.450  44.920  1.00  0.00           H
ATOM    412  CA  GLY A  29      20.750  63.320  43.300  1.00  0.00           C
ATOM    413  HA1 GLY A  29      20.110  64.200  43.370  1.00  0.00           H
ATOM    414  HA2 GLY A  29      20.440  62.460  42.730  1.00  0.00           H
ATOM    415  C   GLY A  29      22.030  63.730  42.600  1.00  0.00           C
ATOM    416  O   GLY A  29      23.110  63.950  43.160  1.00  0.00           O
ATOM    417  N   LEU A  30      21.890  64.050  41.300  1.00  0.00           N
ATOM    418  HN  LEU A  30      21.000  63.950  40.860  1.00  0.00           H
ATOM    419  CA  LEU A  30      23.080  64.410  40.450  1.00  0.00           C
ATOM    420  HA  LEU A  30      23.970  64.730  40.960  1.00  0.00           H
ATOM    421  CB  LEU A  30      23.430  63.210  39.470  1.00  0.00           C
ATOM    422  HB1 LEU A  30      22.470  62.830  39.050  1.00  0.00           H
ATOM    423  HB2 LEU A  30      23.900  62.450  40.120  1.00  0.00           H
ATOM    424  CG  LEU A  30      24.270  63.370  38.200  1.00  0.00           C
ATOM    425  HG  LEU A  30      23.970  64.300  37.670  1.00  0.00           H
ATOM    426  CD1 LEU A  30      25.780  63.470  38.400  1.00  0.00           C
ATOM    427 1HD1 LEU A  30      26.250  63.530  37.400  1.00  0.00           H
ATOM    428 2HD1 LEU A  30      26.160  62.640  39.040  1.00  0.00           H
ATOM    429 3HD1 LEU A  30      26.050  64.400  38.940  1.00  0.00           H
ATOM    430  CD2 LEU A  30      23.950  62.260  37.200  1.00  0.00           C
ATOM    431 1HD2 LEU A  30      24.460  62.350  36.220  1.00  0.00           H
ATOM    432 2HD2 LEU A  30      22.870  62.200  36.960  1.00  0.00           H
ATOM    433 3HD2 LEU A  30      24.290  61.320  37.680  1.00  0.00           H
ATOM    434  C   LEU A  30      22.720  65.670  39.770  1.00  0.00           C
ATOM    435  O   LEU A  30      21.650  65.750  39.170  1.00  0.00           O
ATOM    436  N   TRP A  31      23.620  66.680  39.740  1.00  0.00           N
ATOM    437  HN  TRP A  31      24.590  66.530  39.940  1.00  0.00           H
ATOM    438  CA  TRP A  31      23.350  67.940  39.240  1.00  0.00           C
ATOM    439  HA  TRP A  31      22.320  68.100  38.940  1.00  0.00           H
ATOM    440  CB  TRP A  31      23.610  68.990  40.430  1.00  0.00           C
ATOM    441  HB1 TRP A  31      24.660  68.860  40.760  1.00  0.00           H
ATOM    442  HB2 TRP A  31      22.930  68.700  41.260  1.00  0.00           H
ATOM    443  CG  TRP A  31      23.610  70.430  40.280  1.00  0.00           C
ATOM    444  CD1 TRP A  31      22.830  71.200  39.510  1.00  0.00           C
ATOM    445  HD1 TRP A  31      22.200  70.790  38.730  1.00  0.00           H
ATOM    446  NE1 TRP A  31      23.080  72.490  39.720  1.00  0.00           N
ATOM    447  HE1 TRP A  31      22.680  73.250  39.260  1.00  0.00           H
ATOM    448  CE2 TRP A  31      24.060  72.600  40.680  1.00  0.00           C
ATOM    449  CD2 TRP A  31      24.340  71.300  41.090  1.00  0.00           C
ATOM    450  CE3 TRP A  31      25.410  71.150  42.040  1.00  0.00           C
ATOM    451  HE3 TRP A  31      25.760  70.190  42.390  1.00  0.00           H
ATOM    452  CZ3 TRP A  31      26.130  72.250  42.480  1.00  0.00           C
ATOM    453  HZ3 TRP A  31      26.800  72.180  43.320  1.00  0.00           H
ATOM    454  CZ2 TRP A  31      24.710  73.710  41.190  1.00  0.00           C
ATOM    455  HZ2 TRP A  31      24.590  74.670  40.710  1.00  0.00           H
ATOM    456  CH2 TRP A  31      25.850  73.520  42.000  1.00  0.00           C
ATOM    457  HH2 TRP A  31      26.480  74.380  42.160  1.00  0.00           H
ATOM    458  C   TRP A  31      24.180  68.310  38.040  1.00  0.00           C
ATOM    459  O   TRP A  31      25.410  68.290  38.160  1.00  0.00           O
ATOM    460  N   LEU A  32      23.580  68.560  36.870  1.00  0.00           N
ATOM    461  HN  LEU A  32      22.590  68.620  36.840  1.00  0.00           H
ATOM    462  CA  LEU A  32      24.320  68.940  35.690  1.00  0.00           C
ATOM    463  HA  LEU A  32      25.350  69.120  35.920  1.00  0.00           H
ATOM    464  CB  LEU A  32      24.240  67.710  34.660  1.00  0.00           C
ATOM    465  HB1 LEU A  32      24.790  68.000  33.740  1.00  0.00           H
ATOM    466  HB2 LEU A  32      23.160  67.610  34.410  1.00  0.00           H
ATOM    467  CG  LEU A  32      24.710  66.380  35.230  1.00  0.00           C
ATOM    468  HG  LEU A  32      24.380  66.150  36.270  1.00  0.00           H
ATOM    469  CD1 LEU A  32      24.120  65.260  34.420  1.00  0.00           C
ATOM    470 1HD1 LEU A  32      24.490  64.280  34.790  1.00  0.00           H
ATOM    471 2HD1 LEU A  32      24.600  65.450  33.440  1.00  0.00           H
ATOM    472 3HD1 LEU A  32      23.010  65.250  34.430  1.00  0.00           H
ATOM    473  CD2 LEU A  32      26.260  66.380  35.230  1.00  0.00           C
ATOM    474 1HD2 LEU A  32      26.660  66.490  34.200  1.00  0.00           H
ATOM    475 2HD2 LEU A  32      26.390  65.380  35.700  1.00  0.00           H
ATOM    476 3HD2 LEU A  32      26.640  67.220  35.860  1.00  0.00           H
ATOM    477  C   LEU A  32      23.600  70.120  35.070  1.00  0.00           C
ATOM    478  O   LEU A  32      22.410  70.100  34.830  1.00  0.00           O
ATOM    479  N   ASP A  33      24.390  71.220  34.810  1.00  0.00           N
ATOM    480  HN  ASP A  33      25.380  71.220  34.880  1.00  0.00           H
ATOM    481  CA  ASP A  33      23.830  72.530  34.420  1.00  0.00           C
ATOM    482  HA  ASP A  33      24.680  73.190  34.550  1.00  0.00           H
ATOM    483  CB  ASP A  33      23.200  72.540  32.970  1.00  0.00           C
ATOM    484  HB1 ASP A  33      22.540  73.430  32.880  1.00  0.00           H
ATOM    485  HB2 ASP A  33      22.610  71.600  32.950  1.00  0.00           H
ATOM    486  CG  ASP A  33      24.200  72.570  31.840  1.00  0.00           C
ATOM    487  OD1 ASP A  33      23.690  72.460  30.720  1.00  0.00           O
ATOM    488  OD2 ASP A  33      25.430  72.780  32.070  1.00  0.00           O
ATOM    489  C   ASP A  33      22.970  73.060  35.540  1.00  0.00           C
ATOM    490  O   ASP A  33      23.340  73.230  36.690  1.00  0.00           O
ATOM    491  N   ASP A  34      21.670  73.290  35.220  1.00  0.00           N
ATOM    492  HN  ASP A  34      21.380  73.200  34.270  1.00  0.00           H
ATOM    493  CA  ASP A  34      20.670  73.710  36.170  1.00  0.00           C
ATOM    494  HA  ASP A  34      21.150  73.980  37.110  1.00  0.00           H
ATOM    495  CB  ASP A  34      19.950  74.920  35.490  1.00  0.00           C
ATOM    496  HB1 ASP A  34      20.600  75.820  35.410  1.00  0.00           H
ATOM    497  HB2 ASP A  34      19.170  75.200  36.230  1.00  0.00           H
ATOM    498  CG  ASP A  34      19.390  74.670  34.100  1.00  0.00           C
ATOM    499  OD1 ASP A  34      19.470  73.630  33.480  1.00  0.00           O
ATOM    500  OD2 ASP A  34      18.850  75.650  33.560  1.00  0.00           O
ATOM    501  C   ASP A  34      19.570  72.670  36.410  1.00  0.00           C
ATOM    502  O   ASP A  34      18.580  72.920  37.120  1.00  0.00           O
ATOM    503  N   THR A  35      19.830  71.470  35.860  1.00  0.00           N
ATOM    504  HN  THR A  35      20.630  71.420  35.260  1.00  0.00           H
ATOM    505  CA  THR A  35      18.940  70.310  36.120  1.00  0.00           C
ATOM    506  HA  THR A  35      18.090  70.690  36.670  1.00  0.00           H
ATOM    507  CB  THR A  35      18.360  69.660  34.860  1.00  0.00           C
ATOM    508  HB  THR A  35      19.150  69.080  34.340  1.00  0.00           H
ATOM    509  OG1 THR A  35      17.940  70.670  33.930  1.00  0.00           O
ATOM    510  HG1 THR A  35      18.700  70.720  33.340  1.00  0.00           H
ATOM    511  CG2 THR A  35      17.110  68.860  35.210  1.00  0.00           C
ATOM    512 1HG2 THR A  35      16.720  68.470  34.250  1.00  0.00           H
ATOM    513 2HG2 THR A  35      16.400  69.560  35.690  1.00  0.00           H
ATOM    514 3HG2 THR A  35      17.310  68.050  35.940  1.00  0.00           H
ATOM    515  C   THR A  35      19.580  69.280  37.080  1.00  0.00           C
ATOM    516  O   THR A  35      20.760  68.930  36.840  1.00  0.00           O
ATOM    517  N   VAL A  36      18.870  68.950  38.150  1.00  0.00           N
ATOM    518  HN  VAL A  36      17.970  69.360  38.290  1.00  0.00           H
ATOM    519  CA  VAL A  36      19.210  68.030  39.180  1.00  0.00           C
ATOM    520  HA  VAL A  36      20.180  67.620  38.980  1.00  0.00           H
ATOM    521  CB  VAL A  36      19.070  68.500  40.610  1.00  0.00           C
ATOM    522  HB  VAL A  36      18.000  68.770  40.740  1.00  0.00           H
ATOM    523  CG1 VAL A  36      19.380  67.390  41.630  1.00  0.00           C
ATOM    524 1HG1 VAL A  36      20.390  66.990  41.390  1.00  0.00           H
ATOM    525 2HG1 VAL A  36      18.630  66.580  41.550  1.00  0.00           H
ATOM    526 3HG1 VAL A  36      19.400  67.790  42.670  1.00  0.00           H
ATOM    527  CG2 VAL A  36      20.000  69.690  40.950  1.00  0.00           C
ATOM    528 1HG2 VAL A  36      21.060  69.480  40.690  1.00  0.00           H
ATOM    529 2HG2 VAL A  36      19.930  70.010  42.010  1.00  0.00           H
ATOM    530 3HG2 VAL A  36      19.810  70.480  40.200  1.00  0.00           H
ATOM    531  C   VAL A  36      18.320  66.800  38.960  1.00  0.00           C
ATOM    532  O   VAL A  36      17.110  66.960  38.780  1.00  0.00           O
ATOM    533  N   TYR A  37      18.870  65.570  38.900  1.00  0.00           N
ATOM    534  HN  TYR A  37      19.840  65.370  39.050  1.00  0.00           H
ATOM    535  CA  TYR A  37      18.160  64.400  38.650  1.00  0.00           C
ATOM    536  HA  TYR A  37      17.090  64.560  38.560  1.00  0.00           H
ATOM    537  CB  TYR A  37      18.780  63.520  37.580  1.00  0.00           C
ATOM    538  HB1 TYR A  37      18.200  62.610  37.320  1.00  0.00           H
ATOM    539  HB2 TYR A  37      19.790  63.180  37.880  1.00  0.00           H
ATOM    540  CG  TYR A  37      18.850  64.340  36.330  1.00  0.00           C
ATOM    541  CD1 TYR A  37      17.760  64.430  35.490  1.00  0.00           C
ATOM    542  HD1 TYR A  37      16.850  63.920  35.750  1.00  0.00           H
ATOM    543  CE1 TYR A  37      17.790  65.160  34.320  1.00  0.00           C
ATOM    544  HE1 TYR A  37      16.910  65.380  33.750  1.00  0.00           H
ATOM    545  CZ  TYR A  37      18.970  65.880  33.990  1.00  0.00           C
ATOM    546  OH  TYR A  37      19.030  66.780  32.870  1.00  0.00           O
ATOM    547  HH  TYR A  37      19.900  67.170  32.920  1.00  0.00           H
ATOM    548  CD2 TYR A  37      20.050  65.020  36.000  1.00  0.00           C
ATOM    549  HD2 TYR A  37      20.880  65.020  36.690  1.00  0.00           H
ATOM    550  CE2 TYR A  37      20.090  65.810  34.820  1.00  0.00           C
ATOM    551  HE2 TYR A  37      20.920  66.450  34.570  1.00  0.00           H
ATOM    552  C   TYR A  37      18.290  63.530  39.940  1.00  0.00           C
ATOM    553  O   TYR A  37      19.350  63.340  40.460  1.00  0.00           O
ATOM    554  N   CYS A  38      17.200  62.870  40.360  1.00  0.00           N
ATOM    555  HN  CYS A  38      16.280  63.070  40.050  1.00  0.00           H
ATOM    556  CA  CYS A  38      17.110  62.070  41.550  1.00  0.00           C
ATOM    557  HA  CYS A  38      18.070  61.570  41.590  1.00  0.00           H
ATOM    558  CB  CYS A  38      16.920  63.030  42.690  1.00  0.00           C
ATOM    559  HB1 CYS A  38      17.900  63.540  42.810  1.00  0.00           H
ATOM    560  HB2 CYS A  38      16.850  62.390  43.600  1.00  0.00           H
ATOM    561  SG  CYS A  38      15.460  64.140  42.730  1.00  0.00           S
ATOM    562  HG1 CYS A  38      15.510  64.730  41.540  1.00  0.00           H
ATOM    563  C   CYS A  38      15.990  61.010  41.510  1.00  0.00           C
ATOM    564  O   CYS A  38      15.070  61.110  40.720  1.00  0.00           O
ATOM    565  N   PRO A  39      15.980  60.040  42.450  1.00  0.00           N
ATOM    566  CD  PRO A  39      17.070  59.600  43.240  1.00  0.00           C
ATOM    567  HD1 PRO A  39      17.260  60.210  44.150  1.00  0.00           H
ATOM    568  HD2 PRO A  39      18.030  59.440  42.710  1.00  0.00           H
ATOM    569  CA  PRO A  39      14.740  59.330  42.610  1.00  0.00           C
ATOM    570  HA  PRO A  39      14.500  58.780  41.720  1.00  0.00           H
ATOM    571  CB  PRO A  39      15.070  58.410  43.740  1.00  0.00           C
ATOM    572  HB1 PRO A  39      14.660  57.390  43.610  1.00  0.00           H
ATOM    573  HB2 PRO A  39      14.890  58.770  44.780  1.00  0.00           H
ATOM    574  CG  PRO A  39      16.620  58.170  43.650  1.00  0.00           C
ATOM    575  HG1 PRO A  39      17.140  57.820  44.560  1.00  0.00           H
ATOM    576  HG2 PRO A  39      16.860  57.470  42.820  1.00  0.00           H
ATOM    577  C   PRO A  39      13.450  60.150  42.910  1.00  0.00           C
ATOM    578  O   PRO A  39      13.450  61.210  43.520  1.00  0.00           O
ATOM    579  N   ARG A  40      12.220  59.610  42.350  1.00  0.00           N
ATOM    580  HN  ARG A  40      12.200  58.770  41.820  1.00  0.00           H
ATOM    581  CA  ARG A  40      10.950  60.430  42.510  1.00  0.00           C
ATOM    582  HA  ARG A  40      11.140  61.490  42.630  1.00  0.00           H
ATOM    583  CB  ARG A  40       9.910  60.130  41.320  1.00  0.00           C
ATOM    584  HB1 ARG A  40      10.380  60.700  40.480  1.00  0.00           H
ATOM    585  HB2 ARG A  40       9.000  60.700  41.610  1.00  0.00           H
ATOM    586  CG  ARG A  40       9.500  58.680  41.150  1.00  0.00           C
ATOM    587  HG1 ARG A  40       9.210  58.320  42.160  1.00  0.00           H
ATOM    588  HG2 ARG A  40      10.310  58.050  40.750  1.00  0.00           H
ATOM    589  CD  ARG A  40       8.220  58.420  40.300  1.00  0.00           C
ATOM    590  HD1 ARG A  40       8.270  59.020  39.370  1.00  0.00           H
ATOM    591  HD2 ARG A  40       7.320  58.690  40.900  1.00  0.00           H
ATOM    592  NE  ARG A  40       8.110  56.940  40.080  1.00  0.00           N
ATOM    593  HE  ARG A  40       8.790  56.280  40.380  1.00  0.00           H
ATOM    594  CZ  ARG A  40       7.280  56.420  39.220  1.00  0.00           C
ATOM    595  NH1 ARG A  40       6.320  57.060  38.560  1.00  0.00           N
ATOM    596 1HH1 ARG A  40       6.380  58.030  38.340  1.00  0.00           H
ATOM    597 2HH1 ARG A  40       5.820  56.450  37.940  1.00  0.00           H
ATOM    598  NH2 ARG A  40       7.390  55.170  38.840  1.00  0.00           N
ATOM    599 1HH2 ARG A  40       7.050  54.940  37.930  1.00  0.00           H
ATOM    600 2HH2 ARG A  40       8.110  54.560  39.180  1.00  0.00           H
ATOM    601  C   ARG A  40      10.370  60.120  43.930  1.00  0.00           C
ATOM    602  O   ARG A  40       9.400  60.640  44.390  1.00  0.00           O
ATOM    603  N   HSP A  41      11.000  59.150  44.600  1.00  0.00           N
ATOM    604  HN  HSP A  41      11.820  58.840  44.130  1.00  0.00           H
ATOM    605  CA  HSP A  41      10.690  58.490  45.860  1.00  0.00           C
ATOM    606  HA  HSP A  41       9.680  58.100  45.840  1.00  0.00           H
ATOM    607  CB  HSP A  41      11.660  57.380  46.060  1.00  0.00           C
ATOM    608  HB1 HSP A  41      12.670  57.730  46.350  1.00  0.00           H
ATOM    609  HB2 HSP A  41      11.790  56.840  45.100  1.00  0.00           H
ATOM    610  CD2 HSP A  41      10.960  54.990  46.960  1.00  0.00           C
ATOM    611  HD2 HSP A  41      10.700  54.450  46.050  1.00  0.00           H
ATOM    612  CG  HSP A  41      11.320  56.300  47.100  1.00  0.00           C
ATOM    613  NE2 HSP A  41      10.730  54.470  48.260  1.00  0.00           N
ATOM    614  HE2 HSP A  41      10.610  53.480  48.380  1.00  0.00           H
ATOM    615  ND1 HSP A  41      11.340  56.520  48.380  1.00  0.00           N
ATOM    616  HD1 HSP A  41      11.620  57.250  49.000  1.00  0.00           H
ATOM    617  CE1 HSP A  41      11.060  55.360  49.080  1.00  0.00           C
ATOM    618  HE1 HSP A  41      11.180  55.120  50.110  1.00  0.00           H
ATOM    619  C   HSP A  41      10.800  59.500  46.960  1.00  0.00           C
ATOM    620  O   HSP A  41      10.100  59.280  47.990  1.00  0.00           O
ATOM    621  N   VAL A  42      11.560  60.610  46.840  1.00  0.00           N
ATOM    622  HN  VAL A  42      11.970  60.740  45.940  1.00  0.00           H
ATOM    623  CA  VAL A  42      11.800  61.540  47.920  1.00  0.00           C
ATOM    624  HA  VAL A  42      12.100  60.980  48.790  1.00  0.00           H
ATOM    625  CB  VAL A  42      12.900  62.600  47.530  1.00  0.00           C
ATOM    626  HB  VAL A  42      13.690  61.990  47.040  1.00  0.00           H
ATOM    627  CG1 VAL A  42      12.430  63.650  46.500  1.00  0.00           C
ATOM    628 1HG1 VAL A  42      13.250  64.360  46.250  1.00  0.00           H
ATOM    629 2HG1 VAL A  42      11.680  64.290  47.020  1.00  0.00           H
ATOM    630 3HG1 VAL A  42      12.110  63.270  45.510  1.00  0.00           H
ATOM    631  CG2 VAL A  42      13.550  63.220  48.770  1.00  0.00           C
ATOM    632 1HG2 VAL A  42      14.070  62.410  49.330  1.00  0.00           H
ATOM    633 2HG2 VAL A  42      12.810  63.630  49.480  1.00  0.00           H
ATOM    634 3HG2 VAL A  42      14.260  64.050  48.560  1.00  0.00           H
ATOM    635  C   VAL A  42      10.620  62.180  48.540  1.00  0.00           C
ATOM    636  O   VAL A  42      10.630  62.360  49.750  1.00  0.00           O
ATOM    637  N   ILE A  43       9.510  62.330  47.740  1.00  0.00           N
ATOM    638  HN  ILE A  43       9.450  62.020  46.800  1.00  0.00           H
ATOM    639  CA  ILE A  43       8.350  62.970  48.170  1.00  0.00           C
ATOM    640  HA  ILE A  43       8.730  63.660  48.900  1.00  0.00           H
ATOM    641  CB  ILE A  43       7.610  63.630  47.010  1.00  0.00           C
ATOM    642  HB  ILE A  43       6.780  64.230  47.440  1.00  0.00           H
ATOM    643  CG2 ILE A  43       8.640  64.630  46.420  1.00  0.00           C
ATOM    644 1HG2 ILE A  43       9.370  65.010  47.170  1.00  0.00           H
ATOM    645 2HG2 ILE A  43       8.130  65.490  45.930  1.00  0.00           H
ATOM    646 3HG2 ILE A  43       9.320  64.100  45.710  1.00  0.00           H
ATOM    647  CG1 ILE A  43       7.020  62.590  46.040  1.00  0.00           C
ATOM    648 1HG1 ILE A  43       6.160  61.960  46.360  1.00  0.00           H
ATOM    649 2HG1 ILE A  43       7.830  61.920  45.680  1.00  0.00           H
ATOM    650  CD  ILE A  43       6.490  63.310  44.770  1.00  0.00           C
ATOM    651  HD1 ILE A  43       5.840  62.600  44.220  1.00  0.00           H
ATOM    652  HD2 ILE A  43       7.280  63.700  44.090  1.00  0.00           H
ATOM    653  HD3 ILE A  43       5.760  64.100  45.070  1.00  0.00           H
ATOM    654  C   ILE A  43       7.410  62.160  48.930  1.00  0.00           C
ATOM    655  O   ILE A  43       6.560  62.740  49.640  1.00  0.00           O
ATOM    656  N   CYS A  44       7.620  60.850  48.870  1.00  0.00           N
ATOM    657  HN  CYS A  44       8.450  60.500  48.440  1.00  0.00           H
ATOM    658  CA  CYS A  44       6.760  59.850  49.460  1.00  0.00           C
ATOM    659  HA  CYS A  44       5.740  60.210  49.440  1.00  0.00           H
ATOM    660  CB  CYS A  44       6.850  58.550  48.520  1.00  0.00           C
ATOM    661  HB1 CYS A  44       6.250  57.760  49.020  1.00  0.00           H
ATOM    662  HB2 CYS A  44       7.910  58.230  48.430  1.00  0.00           H
ATOM    663  SG  CYS A  44       6.180  58.890  46.870  1.00  0.00           S
ATOM    664  HG1 CYS A  44       6.820  57.970  46.160  1.00  0.00           H
ATOM    665  C   CYS A  44       7.190  59.250  50.770  1.00  0.00           C
ATOM    666  O   CYS A  44       8.330  58.880  50.860  1.00  0.00           O
ATOM    667  N   THR A  45       6.310  58.980  51.720  1.00  0.00           N
ATOM    668  HN  THR A  45       5.430  59.450  51.700  1.00  0.00           H
ATOM    669  CA  THR A  45       6.630  58.120  52.880  1.00  0.00           C
ATOM    670  HA  THR A  45       7.700  58.070  53.030  1.00  0.00           H
ATOM    671  CB  THR A  45       5.990  58.550  54.170  1.00  0.00           C
ATOM    672  HB  THR A  45       6.490  58.060  55.030  1.00  0.00           H
ATOM    673  OG1 THR A  45       4.620  58.340  54.210  1.00  0.00           O
ATOM    674  HG1 THR A  45       4.260  58.950  53.550  1.00  0.00           H
ATOM    675  CG2 THR A  45       6.150  60.050  54.180  1.00  0.00           C
ATOM    676 1HG2 THR A  45       5.750  60.300  55.190  1.00  0.00           H
ATOM    677 2HG2 THR A  45       5.490  60.650  53.510  1.00  0.00           H
ATOM    678 3HG2 THR A  45       7.190  60.460  54.160  1.00  0.00           H
ATOM    679  C   THR A  45       6.160  56.700  52.430  1.00  0.00           C
ATOM    680  O   THR A  45       5.800  56.480  51.290  1.00  0.00           O
ATOM    681  N   ALA A  46       6.140  55.640  53.240  1.00  0.00           N
ATOM    682  HN  ALA A  46       6.500  55.720  54.170  1.00  0.00           H
ATOM    683  CA  ALA A  46       5.670  54.340  52.890  1.00  0.00           C
ATOM    684  HA  ALA A  46       6.200  54.000  52.010  1.00  0.00           H
ATOM    685  CB  ALA A  46       5.940  53.280  53.940  1.00  0.00           C
ATOM    686  HB1 ALA A  46       5.810  52.220  53.640  1.00  0.00           H
ATOM    687  HB2 ALA A  46       5.390  53.530  54.880  1.00  0.00           H
ATOM    688  HB3 ALA A  46       7.020  53.330  54.160  1.00  0.00           H
ATOM    689  C   ALA A  46       4.210  54.210  52.420  1.00  0.00           C
ATOM    690  O   ALA A  46       3.840  53.590  51.480  1.00  0.00           O
ATOM    691  N   GLU A  47       3.260  54.920  53.070  1.00  0.00           N
ATOM    692  HN  GLU A  47       3.570  55.320  53.930  1.00  0.00           H
ATOM    693  CA  GLU A  47       1.850  54.960  52.620  1.00  0.00           C
ATOM    694  HA  GLU A  47       1.530  53.930  52.510  1.00  0.00           H
ATOM    695  CB  GLU A  47       0.850  55.520  53.720  1.00  0.00           C
ATOM    696  HB1 GLU A  47       1.030  55.020  54.690  1.00  0.00           H
ATOM    697  HB2 GLU A  47      -0.150  55.190  53.350  1.00  0.00           H
ATOM    698  CG  GLU A  47       0.780  57.030  54.060  1.00  0.00           C
ATOM    699  HG1 GLU A  47       0.670  57.530  53.080  1.00  0.00           H
ATOM    700  HG2 GLU A  47       1.780  57.300  54.460  1.00  0.00           H
ATOM    701  CD  GLU A  47      -0.390  57.460  54.870  1.00  0.00           C
ATOM    702  OE1 GLU A  47      -1.160  58.320  54.400  1.00  0.00           O
ATOM    703  OE2 GLU A  47      -0.680  56.830  55.970  1.00  0.00           O
ATOM    704  C   GLU A  47       1.660  55.610  51.250  1.00  0.00           C
ATOM    705  O   GLU A  47       0.780  55.310  50.430  1.00  0.00           O
ATOM    706  N   ASP A  48       2.520  56.570  50.930  1.00  0.00           N
ATOM    707  HN  ASP A  48       3.340  56.670  51.490  1.00  0.00           H
ATOM    708  CA  ASP A  48       2.450  57.340  49.690  1.00  0.00           C
ATOM    709  HA  ASP A  48       1.410  57.540  49.490  1.00  0.00           H
ATOM    710  CB  ASP A  48       3.310  58.550  49.990  1.00  0.00           C
ATOM    711  HB1 ASP A  48       3.250  59.190  49.090  1.00  0.00           H
ATOM    712  HB2 ASP A  48       4.340  58.200  50.230  1.00  0.00           H
ATOM    713  CG  ASP A  48       2.680  59.320  51.210  1.00  0.00           C
ATOM    714  OD1 ASP A  48       1.510  59.740  51.230  1.00  0.00           O
ATOM    715  OD2 ASP A  48       3.460  59.620  52.190  1.00  0.00           O
ATOM    716  C   ASP A  48       3.040  56.510  48.560  1.00  0.00           C
ATOM    717  O   ASP A  48       2.910  56.840  47.340  1.00  0.00           O
ATOM    718  N   MET A  49       3.820  55.420  48.870  1.00  0.00           N
ATOM    719  HN  MET A  49       4.060  55.140  49.790  1.00  0.00           H
ATOM    720  CA  MET A  49       4.400  54.570  47.880  1.00  0.00           C
ATOM    721  HA  MET A  49       4.490  55.150  46.970  1.00  0.00           H
ATOM    722  CB  MET A  49       5.740  54.000  48.480  1.00  0.00           C
ATOM    723  HB1 MET A  49       6.040  53.070  47.940  1.00  0.00           H
ATOM    724  HB2 MET A  49       5.550  53.730  49.540  1.00  0.00           H
ATOM    725  CG  MET A  49       6.960  54.960  48.400  1.00  0.00           C
ATOM    726  HG1 MET A  49       7.900  54.530  48.810  1.00  0.00           H
ATOM    727  HG2 MET A  49       6.630  55.730  49.130  1.00  0.00           H
ATOM    728  SD  MET A  49       7.360  55.640  46.850  1.00  0.00           S
ATOM    729  CE  MET A  49       7.880  54.110  45.990  1.00  0.00           C
ATOM    730  HE1 MET A  49       8.450  53.400  46.630  1.00  0.00           H
ATOM    731  HE2 MET A  49       8.690  54.350  45.260  1.00  0.00           H
ATOM    732  HE3 MET A  49       7.050  53.540  45.520  1.00  0.00           H
ATOM    733  C   MET A  49       3.450  53.530  47.430  1.00  0.00           C
ATOM    734  O   MET A  49       3.580  52.990  46.390  1.00  0.00           O
ATOM    735  N   LEU A  50       2.440  53.240  48.300  1.00  0.00           N
ATOM    736  HN  LEU A  50       2.470  53.760  49.150  1.00  0.00           H
ATOM    737  CA  LEU A  50       1.360  52.320  47.960  1.00  0.00           C
ATOM    738  HA  LEU A  50       1.830  51.360  47.840  1.00  0.00           H
ATOM    739  CB  LEU A  50       0.480  52.120  49.200  1.00  0.00           C
ATOM    740  HB1 LEU A  50      -0.140  53.020  49.430  1.00  0.00           H
ATOM    741  HB2 LEU A  50       1.100  51.930  50.100  1.00  0.00           H
ATOM    742  CG  LEU A  50      -0.650  51.110  49.040  1.00  0.00           C
ATOM    743  HG  LEU A  50      -1.140  51.270  48.060  1.00  0.00           H
ATOM    744  CD1 LEU A  50      -0.120  49.610  49.040  1.00  0.00           C
ATOM    745 1HD1 LEU A  50       0.610  49.500  48.210  1.00  0.00           H
ATOM    746 2HD1 LEU A  50      -1.010  48.950  49.040  1.00  0.00           H
ATOM    747 3HD1 LEU A  50       0.400  49.390  50.000  1.00  0.00           H
ATOM    748  CD2 LEU A  50      -1.660  51.120  50.110  1.00  0.00           C
ATOM    749 1HD2 LEU A  50      -2.190  52.090  50.220  1.00  0.00           H
ATOM    750 2HD2 LEU A  50      -1.160  50.880  51.080  1.00  0.00           H
ATOM    751 3HD2 LEU A  50      -2.420  50.310  50.030  1.00  0.00           H
ATOM    752  C   LEU A  50       0.490  52.760  46.730  1.00  0.00           C
ATOM    753  O   LEU A  50       0.140  51.920  45.900  1.00  0.00           O
ATOM    754  N   ASN A  51       0.210  54.100  46.510  1.00  0.00           N
ATOM    755  HN  ASN A  51       0.600  54.750  47.150  1.00  0.00           H
ATOM    756  CA  ASN A  51      -0.610  54.630  45.400  1.00  0.00           C
ATOM    757  HA  ASN A  51      -1.510  54.040  45.500  1.00  0.00           H
ATOM    758  CB  ASN A  51      -0.900  56.230  45.540  1.00  0.00           C
ATOM    759  HB1 ASN A  51      -1.660  56.610  44.830  1.00  0.00           H
ATOM    760  HB2 ASN A  51       0.030  56.810  45.350  1.00  0.00           H
ATOM    761  CG  ASN A  51      -1.350  56.470  46.910  1.00  0.00           C
ATOM    762  OD1 ASN A  51      -0.690  57.130  47.680  1.00  0.00           O
ATOM    763  ND2 ASN A  51      -2.590  55.840  47.260  1.00  0.00           N
ATOM    764 1HD2 ASN A  51      -3.250  55.550  46.560  1.00  0.00           H
ATOM    765 2HD2 ASN A  51      -2.900  56.020  48.190  1.00  0.00           H
ATOM    766  C   ASN A  51       0.080  54.260  44.100  1.00  0.00           C
ATOM    767  O   ASN A  51       1.310  54.330  44.070  1.00  0.00           O
ATOM    768  N   PRO A  52      -0.550  53.950  42.940  1.00  0.00           N
ATOM    769  CD  PRO A  52      -1.980  53.710  42.880  1.00  0.00           C
ATOM    770  HD1 PRO A  52      -2.590  54.450  43.430  1.00  0.00           H
ATOM    771  HD2 PRO A  52      -2.240  52.730  43.320  1.00  0.00           H
ATOM    772  CA  PRO A  52       0.100  53.910  41.610  1.00  0.00           C
ATOM    773  HA  PRO A  52       1.010  53.340  41.710  1.00  0.00           H
ATOM    774  CB  PRO A  52      -0.970  53.220  40.730  1.00  0.00           C
ATOM    775  HB1 PRO A  52      -0.880  52.140  40.970  1.00  0.00           H
ATOM    776  HB2 PRO A  52      -0.890  53.430  39.640  1.00  0.00           H
ATOM    777  CG  PRO A  52      -2.240  53.540  41.370  1.00  0.00           C
ATOM    778  HG1 PRO A  52      -2.650  54.410  40.820  1.00  0.00           H
ATOM    779  HG2 PRO A  52      -3.030  52.780  41.220  1.00  0.00           H
ATOM    780  C   PRO A  52       0.460  55.280  41.010  1.00  0.00           C
ATOM    781  O   PRO A  52       1.440  55.370  40.280  1.00  0.00           O
ATOM    782  N   ASN A  53      -0.380  56.300  41.210  1.00  0.00           N
ATOM    783  HN  ASN A  53      -1.150  56.070  41.800  1.00  0.00           H
ATOM    784  CA  ASN A  53      -0.190  57.600  40.640  1.00  0.00           C
ATOM    785  HA  ASN A  53       0.520  57.540  39.830  1.00  0.00           H
ATOM    786  CB  ASN A  53      -1.480  58.060  39.890  1.00  0.00           C
ATOM    787  HB1 ASN A  53      -1.330  58.840  39.120  1.00  0.00           H
ATOM    788  HB2 ASN A  53      -2.290  58.390  40.590  1.00  0.00           H
ATOM    789  CG  ASN A  53      -2.000  56.880  39.030  1.00  0.00           C
ATOM    790  OD1 ASN A  53      -3.090  56.370  39.270  1.00  0.00           O
ATOM    791  ND2 ASN A  53      -1.240  56.380  37.980  1.00  0.00           N
ATOM    792 1HD2 ASN A  53      -1.720  55.800  37.320  1.00  0.00           H
ATOM    793 2HD2 ASN A  53      -0.370  56.850  37.820  1.00  0.00           H
ATOM    794  C   ASN A  53       0.300  58.620  41.580  1.00  0.00           C
ATOM    795  O   ASN A  53      -0.150  58.720  42.750  1.00  0.00           O
ATOM    796  N   TYR A  54       1.410  59.350  41.280  1.00  0.00           N
ATOM    797  HN  TYR A  54       1.780  59.160  40.370  1.00  0.00           H
ATOM    798  CA  TYR A  54       2.220  60.080  42.260  1.00  0.00           C
ATOM    799  HA  TYR A  54       1.930  59.920  43.290  1.00  0.00           H
ATOM    800  CB  TYR A  54       3.800  59.660  42.230  1.00  0.00           C
ATOM    801  HB1 TYR A  54       4.390  60.250  42.970  1.00  0.00           H
ATOM    802  HB2 TYR A  54       4.110  59.830  41.170  1.00  0.00           H
ATOM    803  CG  TYR A  54       3.890  58.170  42.570  1.00  0.00           C
ATOM    804  CD1 TYR A  54       4.360  57.270  41.580  1.00  0.00           C
ATOM    805  HD1 TYR A  54       4.600  57.710  40.620  1.00  0.00           H
ATOM    806  CE1 TYR A  54       4.410  55.840  41.840  1.00  0.00           C
ATOM    807  HE1 TYR A  54       4.740  55.210  41.020  1.00  0.00           H
ATOM    808  CZ  TYR A  54       4.140  55.470  43.120  1.00  0.00           C
ATOM    809  OH  TYR A  54       4.130  54.130  43.540  1.00  0.00           O
ATOM    810  HH  TYR A  54       3.360  54.000  44.100  1.00  0.00           H
ATOM    811  CD2 TYR A  54       3.510  57.720  43.780  1.00  0.00           C
ATOM    812  HD2 TYR A  54       3.210  58.370  44.590  1.00  0.00           H
ATOM    813  CE2 TYR A  54       3.750  56.350  44.060  1.00  0.00           C
ATOM    814  HE2 TYR A  54       3.520  55.970  45.040  1.00  0.00           H
ATOM    815  C   TYR A  54       2.300  61.600  42.090  1.00  0.00           C
ATOM    816  O   TYR A  54       2.840  62.340  42.920  1.00  0.00           O
ATOM    817  N   GLU A  55       1.880  62.130  40.920  1.00  0.00           N
ATOM    818  HN  GLU A  55       1.550  61.580  40.150  1.00  0.00           H
ATOM    819  CA  GLU A  55       1.910  63.530  40.610  1.00  0.00           C
ATOM    820  HA  GLU A  55       2.920  63.870  40.810  1.00  0.00           H
ATOM    821  CB  GLU A  55       1.550  63.720  39.120  1.00  0.00           C
ATOM    822  HB1 GLU A  55       1.690  64.800  38.880  1.00  0.00           H
ATOM    823  HB2 GLU A  55       0.480  63.410  39.050  1.00  0.00           H
ATOM    824  CG  GLU A  55       2.430  62.940  38.080  1.00  0.00           C
ATOM    825  HG1 GLU A  55       2.220  61.850  38.160  1.00  0.00           H
ATOM    826  HG2 GLU A  55       3.540  63.010  38.190  1.00  0.00           H
ATOM    827  CD  GLU A  55       2.060  63.290  36.640  1.00  0.00           C
ATOM    828  OE1 GLU A  55       2.030  62.370  35.780  1.00  0.00           O
ATOM    829  OE2 GLU A  55       1.630  64.430  36.310  1.00  0.00           O
ATOM    830  C   GLU A  55       1.030  64.340  41.520  1.00  0.00           C
ATOM    831  O   GLU A  55       1.380  65.470  41.860  1.00  0.00           O
ATOM    832  N   ASP A  56      -0.110  63.800  42.040  1.00  0.00           N
ATOM    833  HN  ASP A  56      -0.340  62.910  41.640  1.00  0.00           H
ATOM    834  CA  ASP A  56      -0.970  64.600  42.910  1.00  0.00           C
ATOM    835  HA  ASP A  56      -1.290  65.530  42.470  1.00  0.00           H
ATOM    836  CB  ASP A  56      -2.190  63.720  43.240  1.00  0.00           C
ATOM    837  HB1 ASP A  56      -2.970  64.270  43.820  1.00  0.00           H
ATOM    838  HB2 ASP A  56      -1.900  62.750  43.710  1.00  0.00           H
ATOM    839  CG  ASP A  56      -2.990  63.410  41.940  1.00  0.00           C
ATOM    840  OD1 ASP A  56      -2.390  63.300  40.830  1.00  0.00           O
ATOM    841  OD2 ASP A  56      -4.150  62.920  42.150  1.00  0.00           O
ATOM    842  C   ASP A  56      -0.390  64.930  44.270  1.00  0.00           C
ATOM    843  O   ASP A  56      -0.540  66.030  44.730  1.00  0.00           O
ATOM    844  N   LEU A  57       0.430  64.020  44.870  1.00  0.00           N
ATOM    845  HN  LEU A  57       0.470  63.080  44.550  1.00  0.00           H
ATOM    846  CA  LEU A  57       1.390  64.290  45.890  1.00  0.00           C
ATOM    847  HA  LEU A  57       0.810  64.760  46.670  1.00  0.00           H
ATOM    848  CB  LEU A  57       2.040  62.970  46.360  1.00  0.00           C
ATOM    849  HB1 LEU A  57       2.250  62.390  45.430  1.00  0.00           H
ATOM    850  HB2 LEU A  57       1.200  62.450  46.870  1.00  0.00           H
ATOM    851  CG  LEU A  57       3.210  63.020  47.350  1.00  0.00           C
ATOM    852  HG  LEU A  57       4.080  63.460  46.800  1.00  0.00           H
ATOM    853  CD1 LEU A  57       2.990  63.900  48.560  1.00  0.00           C
ATOM    854 1HD1 LEU A  57       2.700  64.910  48.220  1.00  0.00           H
ATOM    855 2HD1 LEU A  57       3.990  64.000  49.040  1.00  0.00           H
ATOM    856 3HD1 LEU A  57       2.250  63.450  49.260  1.00  0.00           H
ATOM    857  CD2 LEU A  57       3.570  61.610  47.660  1.00  0.00           C
ATOM    858 1HD2 LEU A  57       2.800  61.040  48.220  1.00  0.00           H
ATOM    859 2HD2 LEU A  57       4.490  61.520  48.280  1.00  0.00           H
ATOM    860 3HD2 LEU A  57       3.720  60.980  46.760  1.00  0.00           H
ATOM    861  C   LEU A  57       2.530  65.270  45.480  1.00  0.00           C
ATOM    862  O   LEU A  57       2.920  66.170  46.230  1.00  0.00           O
ATOM    863  N   LEU A  58       3.070  65.270  44.290  1.00  0.00           N
ATOM    864  HN  LEU A  58       2.800  64.450  43.790  1.00  0.00           H
ATOM    865  CA  LEU A  58       4.120  66.130  43.730  1.00  0.00           C
ATOM    866  HA  LEU A  58       4.960  66.180  44.400  1.00  0.00           H
ATOM    867  CB  LEU A  58       4.670  65.540  42.420  1.00  0.00           C
ATOM    868  HB1 LEU A  58       3.740  65.570  41.800  1.00  0.00           H
ATOM    869  HB2 LEU A  58       5.120  64.530  42.520  1.00  0.00           H
ATOM    870  CG  LEU A  58       5.770  66.330  41.770  1.00  0.00           C
ATOM    871  HG  LEU A  58       5.470  67.370  41.500  1.00  0.00           H
ATOM    872  CD1 LEU A  58       6.980  66.460  42.690  1.00  0.00           C
ATOM    873 1HD1 LEU A  58       7.890  66.790  42.160  1.00  0.00           H
ATOM    874 2HD1 LEU A  58       7.160  65.520  43.260  1.00  0.00           H
ATOM    875 3HD1 LEU A  58       6.790  67.250  43.450  1.00  0.00           H
ATOM    876  CD2 LEU A  58       6.130  65.640  40.480  1.00  0.00           C
ATOM    877 1HD2 LEU A  58       7.140  65.910  40.120  1.00  0.00           H
ATOM    878 2HD2 LEU A  58       5.340  65.680  39.700  1.00  0.00           H
ATOM    879 3HD2 LEU A  58       6.210  64.560  40.720  1.00  0.00           H
ATOM    880  C   LEU A  58       3.740  67.570  43.520  1.00  0.00           C
ATOM    881  O   LEU A  58       4.460  68.530  43.890  1.00  0.00           O
ATOM    882  N   ILE A  59       2.500  67.800  43.070  1.00  0.00           N
ATOM    883  HN  ILE A  59       1.900  67.030  42.840  1.00  0.00           H
ATOM    884  CA  ILE A  59       1.800  69.040  43.180  1.00  0.00           C
ATOM    885  HA  ILE A  59       2.400  69.800  42.710  1.00  0.00           H
ATOM    886  CB  ILE A  59       0.540  69.120  42.330  1.00  0.00           C
ATOM    887  HB  ILE A  59      -0.090  68.300  42.730  1.00  0.00           H
ATOM    888  CG2 ILE A  59      -0.130  70.450  42.520  1.00  0.00           C
ATOM    889 1HG2 ILE A  59      -0.670  70.390  43.490  1.00  0.00           H
ATOM    890 2HG2 ILE A  59      -0.800  70.670  41.660  1.00  0.00           H
ATOM    891 3HG2 ILE A  59       0.530  71.340  42.500  1.00  0.00           H
ATOM    892  CG1 ILE A  59       0.910  68.870  40.800  1.00  0.00           C
ATOM    893 1HG1 ILE A  59       1.510  67.950  40.670  1.00  0.00           H
ATOM    894 2HG1 ILE A  59       1.530  69.700  40.380  1.00  0.00           H
ATOM    895  CD  ILE A  59      -0.300  68.800  39.780  1.00  0.00           C
ATOM    896  HD1 ILE A  59      -0.730  69.830  39.780  1.00  0.00           H
ATOM    897  HD2 ILE A  59      -1.030  68.030  40.130  1.00  0.00           H
ATOM    898  HD3 ILE A  59      -0.100  68.470  38.740  1.00  0.00           H
ATOM    899  C   ILE A  59       1.500  69.520  44.560  1.00  0.00           C
ATOM    900  O   ILE A  59       1.670  70.700  44.890  1.00  0.00           O
ATOM    901  N   ARG A  60       1.140  68.570  45.420  1.00  0.00           N
ATOM    902  HN  ARG A  60       1.220  67.600  45.170  1.00  0.00           H
ATOM    903  CA  ARG A  60       0.850  68.860  46.830  1.00  0.00           C
ATOM    904  HA  ARG A  60       0.160  69.680  46.750  1.00  0.00           H
ATOM    905  CB  ARG A  60       0.080  67.770  47.680  1.00  0.00           C
ATOM    906  HB1 ARG A  60       0.760  66.910  47.900  1.00  0.00           H
ATOM    907  HB2 ARG A  60      -0.690  67.300  47.040  1.00  0.00           H
ATOM    908  CG  ARG A  60      -0.490  68.290  48.970  1.00  0.00           C
ATOM    909  HG1 ARG A  60      -0.890  69.320  48.830  1.00  0.00           H
ATOM    910  HG2 ARG A  60       0.200  68.490  49.820  1.00  0.00           H
ATOM    911  CD  ARG A  60      -1.690  67.410  49.470  1.00  0.00           C
ATOM    912  HD1 ARG A  60      -2.470  67.450  48.680  1.00  0.00           H
ATOM    913  HD2 ARG A  60      -2.040  67.960  50.370  1.00  0.00           H
ATOM    914  NE  ARG A  60      -1.180  66.080  49.970  1.00  0.00           N
ATOM    915  HE  ARG A  60      -0.630  66.010  50.800  1.00  0.00           H
ATOM    916  CZ  ARG A  60      -1.190  64.940  49.290  1.00  0.00           C
ATOM    917  NH1 ARG A  60      -1.760  64.870  48.140  1.00  0.00           N
ATOM    918 1HH1 ARG A  60      -2.320  65.590  47.740  1.00  0.00           H
ATOM    919 2HH1 ARG A  60      -1.690  63.950  47.740  1.00  0.00           H
ATOM    920  NH2 ARG A  60      -0.540  63.880  49.750  1.00  0.00           N
ATOM    921 1HH2 ARG A  60      -0.430  63.870  50.740  1.00  0.00           H
ATOM    922 2HH2 ARG A  60      -0.650  63.030  49.240  1.00  0.00           H
ATOM    923  C   ARG A  60       2.020  69.430  47.640  1.00  0.00           C
ATOM    924  O   ARG A  60       1.930  70.510  48.210  1.00  0.00           O
ATOM    925  N   LYS A  61       3.250  68.880  47.540  1.00  0.00           N
ATOM    926  HN  LYS A  61       3.260  68.020  47.050  1.00  0.00           H
ATOM    927  CA  LYS A  61       4.500  69.400  48.070  1.00  0.00           C
ATOM    928  HA  LYS A  61       4.400  69.640  49.120  1.00  0.00           H
ATOM    929  CB  LYS A  61       5.700  68.390  47.990  1.00  0.00           C
ATOM    930  HB1 LYS A  61       6.570  68.820  48.520  1.00  0.00           H
ATOM    931  HB2 LYS A  61       5.970  68.300  46.920  1.00  0.00           H
ATOM    932  CG  LYS A  61       5.350  67.010  48.580  1.00  0.00           C
ATOM    933  HG1 LYS A  61       6.270  66.390  48.620  1.00  0.00           H
ATOM    934  HG2 LYS A  61       4.540  66.550  47.980  1.00  0.00           H
ATOM    935  CD  LYS A  61       4.730  67.070  50.040  1.00  0.00           C
ATOM    936  HD1 LYS A  61       4.670  66.020  50.400  1.00  0.00           H
ATOM    937  HD2 LYS A  61       3.740  67.570  50.050  1.00  0.00           H
ATOM    938  CE  LYS A  61       5.630  67.660  51.100  1.00  0.00           C
ATOM    939  HE1 LYS A  61       6.110  68.530  50.610  1.00  0.00           H
ATOM    940  HE2 LYS A  61       6.400  66.930  51.440  1.00  0.00           H
ATOM    941  NZ  LYS A  61       4.930  68.190  52.320  1.00  0.00           N
ATOM    942  HZ1 LYS A  61       4.380  67.440  52.770  1.00  0.00           H
ATOM    943  HZ2 LYS A  61       4.240  68.930  52.070  1.00  0.00           H
ATOM    944  HZ3 LYS A  61       5.510  68.640  53.060  1.00  0.00           H
ATOM    945  C   LYS A  61       5.000  70.680  47.430  1.00  0.00           C
ATOM    946  O   LYS A  61       4.870  70.890  46.230  1.00  0.00           O
ATOM    947  N   SER A  62       5.580  71.620  48.270  1.00  0.00           N
ATOM    948  HN  SER A  62       5.380  71.470  49.230  1.00  0.00           H
ATOM    949  CA  SER A  62       5.980  72.960  47.730  1.00  0.00           C
ATOM    950  HA  SER A  62       5.490  73.190  46.800  1.00  0.00           H
ATOM    951  CB  SER A  62       5.840  74.100  48.690  1.00  0.00           C
ATOM    952  HB1 SER A  62       4.780  74.390  48.860  1.00  0.00           H
ATOM    953  HB2 SER A  62       6.200  75.000  48.140  1.00  0.00           H
ATOM    954  OG  SER A  62       6.600  73.850  49.890  1.00  0.00           O
ATOM    955  HG1 SER A  62       6.220  73.180  50.460  1.00  0.00           H
ATOM    956  C   SER A  62       7.410  72.920  47.340  1.00  0.00           C
ATOM    957  O   SER A  62       8.120  72.050  47.810  1.00  0.00           O
ATOM    958  N   ASN A  63       7.760  73.780  46.360  1.00  0.00           N
ATOM    959  HN  ASN A  63       7.070  74.410  46.000  1.00  0.00           H
ATOM    960  CA  ASN A  63       9.150  73.940  45.800  1.00  0.00           C
ATOM    961  HA  ASN A  63       9.450  73.010  45.340  1.00  0.00           H
ATOM    962  CB  ASN A  63       9.190  75.080  44.770  1.00  0.00           C
ATOM    963  HB1 ASN A  63      10.230  75.240  44.420  1.00  0.00           H
ATOM    964  HB2 ASN A  63       8.700  76.000  45.170  1.00  0.00           H
ATOM    965  CG  ASN A  63       8.380  74.640  43.560  1.00  0.00           C
ATOM    966  OD1 ASN A  63       8.150  73.450  43.280  1.00  0.00           O
ATOM    967  ND2 ASN A  63       7.730  75.580  42.810  1.00  0.00           N
ATOM    968 1HD2 ASN A  63       7.170  75.230  42.060  1.00  0.00           H
ATOM    969 2HD2 ASN A  63       7.890  76.540  43.020  1.00  0.00           H
ATOM    970  C   ASN A  63      10.160  74.260  46.880  1.00  0.00           C
ATOM    971  O   ASN A  63      11.260  73.730  46.780  1.00  0.00           O
ATOM    972  N   HSP A  64       9.740  75.060  47.910  1.00  0.00           N
ATOM    973  HN  HSP A  64       8.870  75.550  47.830  1.00  0.00           H
ATOM    974  CA  HSP A  64      10.610  75.260  49.040  1.00  0.00           C
ATOM    975  HA  HSP A  64      11.650  75.170  48.780  1.00  0.00           H
ATOM    976  CB  HSP A  64      10.640  76.690  49.670  1.00  0.00           C
ATOM    977  HB1 HSP A  64      11.230  77.240  48.900  1.00  0.00           H
ATOM    978  HB2 HSP A  64      11.200  76.730  50.630  1.00  0.00           H
ATOM    979  CD2 HSP A  64       8.830  78.450  49.220  1.00  0.00           C
ATOM    980  HD2 HSP A  64       9.360  79.050  48.490  1.00  0.00           H
ATOM    981  CG  HSP A  64       9.380  77.300  49.810  1.00  0.00           C
ATOM    982  NE2 HSP A  64       7.590  78.580  49.740  1.00  0.00           N
ATOM    983  HE2 HSP A  64       6.940  79.300  49.470  1.00  0.00           H
ATOM    984  ND1 HSP A  64       8.470  76.780  50.640  1.00  0.00           N
ATOM    985  HD1 HSP A  64       8.530  75.980  51.240  1.00  0.00           H
ATOM    986  CE1 HSP A  64       7.400  77.600  50.610  1.00  0.00           C
ATOM    987  HE1 HSP A  64       6.530  77.450  51.210  1.00  0.00           H
ATOM    988  C   HSP A  64      10.580  74.290  50.230  1.00  0.00           C
ATOM    989  O   HSP A  64      11.360  74.460  51.150  1.00  0.00           O
ATOM    990  N   SER A  65       9.810  73.270  50.120  1.00  0.00           N
ATOM    991  HN  SER A  65       9.180  73.150  49.360  1.00  0.00           H
ATOM    992  CA  SER A  65       9.870  72.150  51.010  1.00  0.00           C
ATOM    993  HA  SER A  65      10.050  72.530  52.000  1.00  0.00           H
ATOM    994  CB  SER A  65       8.570  71.340  51.080  1.00  0.00           C
ATOM    995  HB1 SER A  65       7.770  72.110  51.140  1.00  0.00           H
ATOM    996  HB2 SER A  65       8.470  70.690  51.970  1.00  0.00           H
ATOM    997  OG  SER A  65       8.360  70.520  49.920  1.00  0.00           O
ATOM    998  HG1 SER A  65       8.330  70.970  49.070  1.00  0.00           H
ATOM    999  C   SER A  65      11.050  71.260  50.640  1.00  0.00           C
ATOM   1000  O   SER A  65      11.680  70.580  51.440  1.00  0.00           O
ATOM   1001  N   PHE A  66      11.360  71.350  49.270  1.00  0.00           N
ATOM   1002  HN  PHE A  66      10.750  71.910  48.700  1.00  0.00           H
ATOM   1003  CA  PHE A  66      12.520  70.720  48.690  1.00  0.00           C
ATOM   1004  HA  PHE A  66      12.700  69.710  49.010  1.00  0.00           H
ATOM   1005  CB  PHE A  66      12.540  70.570  47.060  1.00  0.00           C
ATOM   1006  HB1 PHE A  66      13.450  70.060  46.690  1.00  0.00           H
ATOM   1007  HB2 PHE A  66      12.470  71.550  46.540  1.00  0.00           H
ATOM   1008  CG  PHE A  66      11.410  69.810  46.530  1.00  0.00           C
ATOM   1009  CD1 PHE A  66      10.130  70.270  46.320  1.00  0.00           C
ATOM   1010  HD1 PHE A  66       9.910  71.280  46.640  1.00  0.00           H
ATOM   1011  CE1 PHE A  66       9.170  69.530  45.590  1.00  0.00           C
ATOM   1012  HE1 PHE A  66       8.210  69.950  45.310  1.00  0.00           H
ATOM   1013  CZ  PHE A  66       9.490  68.250  45.130  1.00  0.00           C
ATOM   1014  HZ  PHE A  66       8.650  67.730  44.690  1.00  0.00           H
ATOM   1015  CD2 PHE A  66      11.690  68.510  45.980  1.00  0.00           C
ATOM   1016  HD2 PHE A  66      12.720  68.190  45.960  1.00  0.00           H
ATOM   1017  CE2 PHE A  66      10.710  67.700  45.490  1.00  0.00           C
ATOM   1018  HE2 PHE A  66      11.020  66.710  45.220  1.00  0.00           H
ATOM   1019  C   PHE A  66      13.800  71.440  49.130  1.00  0.00           C
ATOM   1020  O   PHE A  66      13.850  72.700  49.190  1.00  0.00           O
ATOM   1021  N   LEU A  67      14.810  70.690  49.490  1.00  0.00           N
ATOM   1022  HN  LEU A  67      14.670  69.710  49.650  1.00  0.00           H
ATOM   1023  CA  LEU A  67      16.100  71.190  49.810  1.00  0.00           C
ATOM   1024  HA  LEU A  67      16.200  72.220  49.510  1.00  0.00           H
ATOM   1025  CB  LEU A  67      16.410  71.170  51.340  1.00  0.00           C
ATOM   1026  HB1 LEU A  67      16.020  70.250  51.830  1.00  0.00           H
ATOM   1027  HB2 LEU A  67      15.800  71.980  51.780  1.00  0.00           H
ATOM   1028  CG  LEU A  67      17.880  71.420  51.840  1.00  0.00           C
ATOM   1029  HG  LEU A  67      18.460  70.520  51.530  1.00  0.00           H
ATOM   1030  CD1 LEU A  67      18.520  72.640  51.190  1.00  0.00           C
ATOM   1031 1HD1 LEU A  67      19.430  73.000  51.710  1.00  0.00           H
ATOM   1032 2HD1 LEU A  67      17.670  73.350  51.260  1.00  0.00           H
ATOM   1033 3HD1 LEU A  67      18.790  72.420  50.130  1.00  0.00           H
ATOM   1034  CD2 LEU A  67      17.920  71.650  53.350  1.00  0.00           C
ATOM   1035 1HD2 LEU A  67      17.500  72.640  53.620  1.00  0.00           H
ATOM   1036 2HD2 LEU A  67      18.990  71.610  53.660  1.00  0.00           H
ATOM   1037 3HD2 LEU A  67      17.390  70.910  53.990  1.00  0.00           H
ATOM   1038  C   LEU A  67      17.120  70.400  49.010  1.00  0.00           C
ATOM   1039  O   LEU A  67      17.270  69.180  49.080  1.00  0.00           O
ATOM   1040  N   VAL A  68      17.950  71.040  48.090  1.00  0.00           N
ATOM   1041  HN  VAL A  68      17.710  72.000  47.970  1.00  0.00           H
ATOM   1042  CA  VAL A  68      19.000  70.470  47.360  1.00  0.00           C
ATOM   1043  HA  VAL A  68      19.120  69.430  47.620  1.00  0.00           H
ATOM   1044  CB  VAL A  68      18.890  70.690  45.900  1.00  0.00           C
ATOM   1045  HB  VAL A  68      18.930  71.800  45.790  1.00  0.00           H
ATOM   1046  CG1 VAL A  68      20.160  70.120  45.220  1.00  0.00           C
ATOM   1047 1HG1 VAL A  68      20.470  69.170  45.720  1.00  0.00           H
ATOM   1048 2HG1 VAL A  68      21.010  70.810  45.360  1.00  0.00           H
ATOM   1049 3HG1 VAL A  68      20.120  69.940  44.120  1.00  0.00           H
ATOM   1050  CG2 VAL A  68      17.570  70.150  45.370  1.00  0.00           C
ATOM   1051 1HG2 VAL A  68      16.730  70.250  46.090  1.00  0.00           H
ATOM   1052 2HG2 VAL A  68      17.700  69.050  45.280  1.00  0.00           H
ATOM   1053 3HG2 VAL A  68      17.400  70.650  44.390  1.00  0.00           H
ATOM   1054  C   VAL A  68      20.240  71.190  47.860  1.00  0.00           C
ATOM   1055  O   VAL A  68      20.330  72.390  47.870  1.00  0.00           O
ATOM   1056  N   GLN A  69      21.210  70.480  48.430  1.00  0.00           N
ATOM   1057  HN  GLN A  69      21.200  69.490  48.440  1.00  0.00           H
ATOM   1058  CA  GLN A  69      22.340  71.200  48.950  1.00  0.00           C
ATOM   1059  HA  GLN A  69      22.500  72.140  48.430  1.00  0.00           H
ATOM   1060  CB  GLN A  69      22.370  71.320  50.470  1.00  0.00           C
ATOM   1061  HB1 GLN A  69      21.530  71.980  50.760  1.00  0.00           H
ATOM   1062  HB2 GLN A  69      23.330  71.780  50.800  1.00  0.00           H
ATOM   1063  CG  GLN A  69      22.310  70.030  51.260  1.00  0.00           C
ATOM   1064  HG1 GLN A  69      22.990  69.300  50.790  1.00  0.00           H
ATOM   1065  HG2 GLN A  69      21.350  69.490  51.130  1.00  0.00           H
ATOM   1066  CD  GLN A  69      22.510  70.250  52.730  1.00  0.00           C
ATOM   1067  OE1 GLN A  69      23.340  69.640  53.410  1.00  0.00           O
ATOM   1068  NE2 GLN A  69      21.690  71.110  53.280  1.00  0.00           N
ATOM   1069 1HE2 GLN A  69      21.840  71.220  54.270  1.00  0.00           H
ATOM   1070 2HE2 GLN A  69      21.090  71.730  52.770  1.00  0.00           H
ATOM   1071  C   GLN A  69      23.670  70.430  48.620  1.00  0.00           C
ATOM   1072  O   GLN A  69      23.660  69.210  48.360  1.00  0.00           O
ATOM   1073  N   ALA A  70      24.800  71.110  48.530  1.00  0.00           N
ATOM   1074  HN  ALA A  70      24.740  72.100  48.640  1.00  0.00           H
ATOM   1075  CA  ALA A  70      26.100  70.670  48.150  1.00  0.00           C
ATOM   1076  HA  ALA A  70      26.190  69.600  47.990  1.00  0.00           H
ATOM   1077  CB  ALA A  70      26.560  71.310  46.820  1.00  0.00           C
ATOM   1078  HB1 ALA A  70      26.620  72.420  46.880  1.00  0.00           H
ATOM   1079  HB2 ALA A  70      25.920  71.060  45.940  1.00  0.00           H
ATOM   1080  HB3 ALA A  70      27.500  70.850  46.450  1.00  0.00           H
ATOM   1081  C   ALA A  70      27.010  71.030  49.340  1.00  0.00           C
ATOM   1082  O   ALA A  70      27.830  71.990  49.320  1.00  0.00           O
ATOM   1083  N   GLY A  71      26.920  70.350  50.470  1.00  0.00           N
ATOM   1084  HN  GLY A  71      26.310  69.570  50.580  1.00  0.00           H
ATOM   1085  CA  GLY A  71      27.730  70.620  51.610  1.00  0.00           C
ATOM   1086  HA1 GLY A  71      28.730  70.890  51.310  1.00  0.00           H
ATOM   1087  HA2 GLY A  71      27.620  69.710  52.180  1.00  0.00           H
ATOM   1088  C   GLY A  71      27.230  71.720  52.420  1.00  0.00           C
ATOM   1089  O   GLY A  71      26.230  71.570  53.090  1.00  0.00           O
ATOM   1090  N   ASN A  72      27.960  72.880  52.500  1.00  0.00           N
ATOM   1091  HN  ASN A  72      28.880  73.030  52.150  1.00  0.00           H
ATOM   1092  CA  ASN A  72      27.440  74.010  53.220  1.00  0.00           C
ATOM   1093  HA  ASN A  72      26.970  73.760  54.160  1.00  0.00           H
ATOM   1094  CB  ASN A  72      28.490  75.070  53.360  1.00  0.00           C
ATOM   1095  HB1 ASN A  72      27.970  76.000  53.670  1.00  0.00           H
ATOM   1096  HB2 ASN A  72      29.080  75.280  52.450  1.00  0.00           H
ATOM   1097  CG  ASN A  72      29.450  74.610  54.520  1.00  0.00           C
ATOM   1098  OD1 ASN A  72      29.040  73.950  55.440  1.00  0.00           O
ATOM   1099  ND2 ASN A  72      30.680  75.120  54.510  1.00  0.00           N
ATOM   1100 1HD2 ASN A  72      31.280  74.870  55.280  1.00  0.00           H
ATOM   1101 2HD2 ASN A  72      30.810  75.990  54.050  1.00  0.00           H
ATOM   1102  C   ASN A  72      26.330  74.740  52.400  1.00  0.00           C
ATOM   1103  O   ASN A  72      25.500  75.480  52.890  1.00  0.00           O
ATOM   1104  N   VAL A  73      26.370  74.500  51.070  1.00  0.00           N
ATOM   1105  HN  VAL A  73      26.730  73.640  50.720  1.00  0.00           H
ATOM   1106  CA  VAL A  73      25.840  75.400  50.100  1.00  0.00           C
ATOM   1107  HA  VAL A  73      25.850  76.400  50.520  1.00  0.00           H
ATOM   1108  CB  VAL A  73      26.710  75.520  48.820  1.00  0.00           C
ATOM   1109  HB  VAL A  73      26.870  74.460  48.540  1.00  0.00           H
ATOM   1110  CG1 VAL A  73      26.050  76.510  47.740  1.00  0.00           C
ATOM   1111 1HG1 VAL A  73      25.180  76.040  47.240  1.00  0.00           H
ATOM   1112 2HG1 VAL A  73      26.760  76.740  46.920  1.00  0.00           H
ATOM   1113 3HG1 VAL A  73      25.740  77.500  48.120  1.00  0.00           H
ATOM   1114  CG2 VAL A  73      28.100  76.000  49.360  1.00  0.00           C
ATOM   1115 1HG2 VAL A  73      28.760  76.080  48.480  1.00  0.00           H
ATOM   1116 2HG2 VAL A  73      28.630  75.200  49.920  1.00  0.00           H
ATOM   1117 3HG2 VAL A  73      28.130  76.930  49.970  1.00  0.00           H
ATOM   1118  C   VAL A  73      24.420  75.010  49.760  1.00  0.00           C
ATOM   1119  O   VAL A  73      24.100  73.800  49.540  1.00  0.00           O
ATOM   1120  N   GLN A  74      23.480  75.970  49.620  1.00  0.00           N
ATOM   1121  HN  GLN A  74      23.740  76.890  49.890  1.00  0.00           H
ATOM   1122  CA  GLN A  74      22.120  75.690  49.300  1.00  0.00           C
ATOM   1123  HA  GLN A  74      21.750  74.700  49.540  1.00  0.00           H
ATOM   1124  CB  GLN A  74      21.090  76.580  50.130  1.00  0.00           C
ATOM   1125  HB1 GLN A  74      21.230  77.650  49.850  1.00  0.00           H
ATOM   1126  HB2 GLN A  74      21.410  76.500  51.190  1.00  0.00           H
ATOM   1127  CG  GLN A  74      19.610  76.190  50.010  1.00  0.00           C
ATOM   1128  HG1 GLN A  74      19.490  75.090  50.120  1.00  0.00           H
ATOM   1129  HG2 GLN A  74      19.110  76.430  49.050  1.00  0.00           H
ATOM   1130  CD  GLN A  74      18.560  76.810  50.930  1.00  0.00           C
ATOM   1131  OE1 GLN A  74      18.090  77.950  50.710  1.00  0.00           O
ATOM   1132  NE2 GLN A  74      18.240  76.170  52.070  1.00  0.00           N
ATOM   1133 1HE2 GLN A  74      18.770  75.390  52.390  1.00  0.00           H
ATOM   1134 2HE2 GLN A  74      17.630  76.620  52.720  1.00  0.00           H
ATOM   1135  C   GLN A  74      21.750  75.960  47.880  1.00  0.00           C
ATOM   1136  O   GLN A  74      22.030  77.020  47.370  1.00  0.00           O
ATOM   1137  N   LEU A  75      21.110  75.050  47.130  1.00  0.00           N
ATOM   1138  HN  LEU A  75      20.940  74.130  47.490  1.00  0.00           H
ATOM   1139  CA  LEU A  75      20.640  75.190  45.780  1.00  0.00           C
ATOM   1140  HA  LEU A  75      20.980  76.140  45.400  1.00  0.00           H
ATOM   1141  CB  LEU A  75      21.140  74.010  45.000  1.00  0.00           C
ATOM   1142  HB1 LEU A  75      20.990  74.260  43.930  1.00  0.00           H
ATOM   1143  HB2 LEU A  75      20.710  73.010  45.210  1.00  0.00           H
ATOM   1144  CG  LEU A  75      22.670  73.850  45.040  1.00  0.00           C
ATOM   1145  HG  LEU A  75      23.130  74.030  46.030  1.00  0.00           H
ATOM   1146  CD1 LEU A  75      23.070  72.440  44.500  1.00  0.00           C
ATOM   1147 1HD1 LEU A  75      22.790  71.590  45.150  1.00  0.00           H
ATOM   1148 2HD1 LEU A  75      24.170  72.340  44.460  1.00  0.00           H
ATOM   1149 3HD1 LEU A  75      22.590  72.220  43.520  1.00  0.00           H
ATOM   1150  CD2 LEU A  75      23.380  74.900  44.120  1.00  0.00           C
ATOM   1151 1HD2 LEU A  75      23.060  75.850  44.600  1.00  0.00           H
ATOM   1152 2HD2 LEU A  75      23.090  74.850  43.050  1.00  0.00           H
ATOM   1153 3HD2 LEU A  75      24.470  74.690  44.180  1.00  0.00           H
ATOM   1154  C   LEU A  75      19.060  75.250  45.740  1.00  0.00           C
ATOM   1155  O   LEU A  75      18.250  74.310  45.910  1.00  0.00           O
ATOM   1156  N   ARG A  76      18.590  76.490  45.520  1.00  0.00           N
ATOM   1157  HN  ARG A  76      19.300  77.140  45.260  1.00  0.00           H
ATOM   1158  CA  ARG A  76      17.180  76.950  45.530  1.00  0.00           C
ATOM   1159  HA  ARG A  76      16.750  76.380  46.340  1.00  0.00           H
ATOM   1160  CB  ARG A  76      16.930  78.430  45.810  1.00  0.00           C
ATOM   1161  HB1 ARG A  76      15.840  78.600  45.850  1.00  0.00           H
ATOM   1162  HB2 ARG A  76      17.260  79.170  45.060  1.00  0.00           H
ATOM   1163  CG  ARG A  76      17.490  78.940  47.170  1.00  0.00           C
ATOM   1164  HG1 ARG A  76      17.090  78.290  47.980  1.00  0.00           H
ATOM   1165  HG2 ARG A  76      16.960  79.920  47.210  1.00  0.00           H
ATOM   1166  CD  ARG A  76      19.000  79.180  47.360  1.00  0.00           C
ATOM   1167  HD1 ARG A  76      19.300  79.850  46.520  1.00  0.00           H
ATOM   1168  HD2 ARG A  76      19.400  78.150  47.260  1.00  0.00           H
ATOM   1169  NE  ARG A  76      19.270  79.650  48.730  1.00  0.00           N
ATOM   1170  HE  ARG A  76      18.600  79.530  49.460  1.00  0.00           H
ATOM   1171  CZ  ARG A  76      20.450  80.190  49.070  1.00  0.00           C
ATOM   1172  NH1 ARG A  76      21.410  80.550  48.260  1.00  0.00           N
ATOM   1173 1HH1 ARG A  76      21.210  80.540  47.290  1.00  0.00           H
ATOM   1174 2HH1 ARG A  76      22.130  81.080  48.710  1.00  0.00           H
ATOM   1175  NH2 ARG A  76      20.520  80.420  50.350  1.00  0.00           N
ATOM   1176 1HH2 ARG A  76      19.660  80.290  50.860  1.00  0.00           H
ATOM   1177 2HH2 ARG A  76      21.360  80.820  50.700  1.00  0.00           H
ATOM   1178  C   ARG A  76      16.410  76.440  44.260  1.00  0.00           C
ATOM   1179  O   ARG A  76      16.770  76.740  43.130  1.00  0.00           O
ATOM   1180  N   VAL A  77      15.310  75.630  44.490  1.00  0.00           N
ATOM   1181  HN  VAL A  77      15.070  75.320  45.400  1.00  0.00           H
ATOM   1182  CA  VAL A  77      14.490  74.980  43.510  1.00  0.00           C
ATOM   1183  HA  VAL A  77      15.190  74.700  42.730  1.00  0.00           H
ATOM   1184  CB  VAL A  77      13.830  73.720  44.080  1.00  0.00           C
ATOM   1185  HB  VAL A  77      13.380  73.870  45.080  1.00  0.00           H
ATOM   1186  CG1 VAL A  77      12.870  73.070  43.200  1.00  0.00           C
ATOM   1187 1HG1 VAL A  77      12.410  72.220  43.740  1.00  0.00           H
ATOM   1188 2HG1 VAL A  77      13.400  72.650  42.320  1.00  0.00           H
ATOM   1189 3HG1 VAL A  77      12.060  73.770  42.900  1.00  0.00           H
ATOM   1190  CG2 VAL A  77      15.110  72.850  44.450  1.00  0.00           C
ATOM   1191 1HG2 VAL A  77      15.780  72.670  43.580  1.00  0.00           H
ATOM   1192 2HG2 VAL A  77      14.780  71.840  44.800  1.00  0.00           H
ATOM   1193 3HG2 VAL A  77      15.700  73.300  45.270  1.00  0.00           H
ATOM   1194  C   VAL A  77      13.510  75.840  42.780  1.00  0.00           C
ATOM   1195  O   VAL A  77      12.660  76.370  43.440  1.00  0.00           O
ATOM   1196  N   ILE A  78      13.520  75.980  41.440  1.00  0.00           N
ATOM   1197  HN  ILE A  78      14.190  75.440  40.930  1.00  0.00           H
ATOM   1198  CA  ILE A  78      12.530  76.780  40.670  1.00  0.00           C
ATOM   1199  HA  ILE A  78      11.890  77.420  41.260  1.00  0.00           H
ATOM   1200  CB  ILE A  78      13.250  77.620  39.580  1.00  0.00           C
ATOM   1201  HB  ILE A  78      12.450  78.030  38.930  1.00  0.00           H
ATOM   1202  CG2 ILE A  78      13.830  78.780  40.200  1.00  0.00           C
ATOM   1203 1HG2 ILE A  78      14.380  78.610  41.150  1.00  0.00           H
ATOM   1204 2HG2 ILE A  78      13.010  79.450  40.540  1.00  0.00           H
ATOM   1205 3HG2 ILE A  78      14.520  79.370  39.560  1.00  0.00           H
ATOM   1206  CG1 ILE A  78      14.300  76.770  38.770  1.00  0.00           C
ATOM   1207 1HG1 ILE A  78      13.800  75.960  38.200  1.00  0.00           H
ATOM   1208 2HG1 ILE A  78      14.950  76.130  39.400  1.00  0.00           H
ATOM   1209  CD  ILE A  78      15.260  77.450  37.790  1.00  0.00           C
ATOM   1210  HD1 ILE A  78      15.940  76.760  37.260  1.00  0.00           H
ATOM   1211  HD2 ILE A  78      15.770  78.200  38.430  1.00  0.00           H
ATOM   1212  HD3 ILE A  78      14.600  78.000  37.080  1.00  0.00           H
ATOM   1213  C   ILE A  78      11.510  75.910  39.920  1.00  0.00           C
ATOM   1214  O   ILE A  78      10.600  76.500  39.280  1.00  0.00           O
ATOM   1215  N   GLY A  79      11.540  74.520  39.980  1.00  0.00           N
ATOM   1216  HN  GLY A  79      12.200  74.100  40.590  1.00  0.00           H
ATOM   1217  CA  GLY A  79      10.550  73.620  39.470  1.00  0.00           C
ATOM   1218  HA1 GLY A  79      10.370  73.770  38.420  1.00  0.00           H
ATOM   1219  HA2 GLY A  79       9.620  73.750  40.010  1.00  0.00           H
ATOM   1220  C   GLY A  79      10.900  72.130  39.620  1.00  0.00           C
ATOM   1221  O   GLY A  79      11.990  71.720  40.070  1.00  0.00           O
ATOM   1222  N   HSP A  80       9.970  71.330  39.210  1.00  0.00           N
ATOM   1223  HN  HSP A  80       9.050  71.630  38.980  1.00  0.00           H
ATOM   1224  CA  HSP A  80      10.020  69.920  39.360  1.00  0.00           C
ATOM   1225  HA  HSP A  80      11.060  69.640  39.320  1.00  0.00           H
ATOM   1226  CB  HSP A  80       9.270  69.590  40.770  1.00  0.00           C
ATOM   1227  HB1 HSP A  80       9.860  70.110  41.560  1.00  0.00           H
ATOM   1228  HB2 HSP A  80       9.380  68.510  40.990  1.00  0.00           H
ATOM   1229  CD2 HSP A  80       7.340  70.810  42.040  1.00  0.00           C
ATOM   1230  HD2 HSP A  80       7.900  71.130  42.900  1.00  0.00           H
ATOM   1231  CG  HSP A  80       7.840  70.080  40.990  1.00  0.00           C
ATOM   1232  NE2 HSP A  80       6.000  70.660  41.970  1.00  0.00           N
ATOM   1233  HE2 HSP A  80       5.380  70.930  42.700  1.00  0.00           H
ATOM   1234  ND1 HSP A  80       6.750  69.590  40.290  1.00  0.00           N
ATOM   1235  HD1 HSP A  80       6.800  69.090  39.430  1.00  0.00           H
ATOM   1236  CE1 HSP A  80       5.680  69.860  40.900  1.00  0.00           C
ATOM   1237  HE1 HSP A  80       4.720  69.630  40.470  1.00  0.00           H
ATOM   1238  C   HSP A  80       9.250  69.280  38.230  1.00  0.00           C
ATOM   1239  O   HSP A  80       8.140  69.660  37.870  1.00  0.00           O
ATOM   1240  N   SER A  81       9.740  68.180  37.740  1.00  0.00           N
ATOM   1241  HN  SER A  81      10.560  67.740  38.110  1.00  0.00           H
ATOM   1242  CA  SER A  81       9.040  67.390  36.720  1.00  0.00           C
ATOM   1243  HA  SER A  81       7.990  67.490  36.980  1.00  0.00           H
ATOM   1244  CB  SER A  81       9.210  67.970  35.270  1.00  0.00           C
ATOM   1245  HB1 SER A  81       8.610  68.880  35.100  1.00  0.00           H
ATOM   1246  HB2 SER A  81       8.850  67.250  34.510  1.00  0.00           H
ATOM   1247  OG  SER A  81      10.550  68.360  34.900  1.00  0.00           O
ATOM   1248  HG1 SER A  81      10.680  69.290  35.100  1.00  0.00           H
ATOM   1249  C   SER A  81       9.370  65.960  36.750  1.00  0.00           C
ATOM   1250  O   SER A  81      10.460  65.490  37.080  1.00  0.00           O
ATOM   1251  N   MET A  82       8.390  65.090  36.510  1.00  0.00           N
ATOM   1252  HN  MET A  82       7.440  65.390  36.430  1.00  0.00           H
ATOM   1253  CA  MET A  82       8.580  63.700  36.460  1.00  0.00           C
ATOM   1254  HA  MET A  82       9.190  63.290  37.250  1.00  0.00           H
ATOM   1255  CB  MET A  82       7.250  62.970  36.450  1.00  0.00           C
ATOM   1256  HB1 MET A  82       7.560  61.910  36.340  1.00  0.00           H
ATOM   1257  HB2 MET A  82       6.650  63.260  35.570  1.00  0.00           H
ATOM   1258  CG  MET A  82       6.460  62.980  37.840  1.00  0.00           C
ATOM   1259  HG1 MET A  82       5.480  62.460  37.740  1.00  0.00           H
ATOM   1260  HG2 MET A  82       6.090  64.010  38.040  1.00  0.00           H
ATOM   1261  SD  MET A  82       7.420  62.180  39.160  1.00  0.00           S
ATOM   1262  CE  MET A  82       5.930  61.630  39.970  1.00  0.00           C
ATOM   1263  HE1 MET A  82       6.110  61.400  41.040  1.00  0.00           H
ATOM   1264  HE2 MET A  82       5.450  60.790  39.440  1.00  0.00           H
ATOM   1265  HE3 MET A  82       5.200  62.470  39.990  1.00  0.00           H
ATOM   1266  C   MET A  82       9.350  63.260  35.260  1.00  0.00           C
ATOM   1267  O   MET A  82       9.160  63.810  34.200  1.00  0.00           O
ATOM   1268  N   GLN A  83      10.160  62.140  35.370  1.00  0.00           N
ATOM   1269  HN  GLN A  83      10.220  61.620  36.220  1.00  0.00           H
ATOM   1270  CA  GLN A  83      10.940  61.600  34.280  1.00  0.00           C
ATOM   1271  HA  GLN A  83      10.360  61.810  33.390  1.00  0.00           H
ATOM   1272  CB  GLN A  83      12.370  62.230  34.380  1.00  0.00           C
ATOM   1273  HB1 GLN A  83      12.640  62.090  35.450  1.00  0.00           H
ATOM   1274  HB2 GLN A  83      12.280  63.340  34.400  1.00  0.00           H
ATOM   1275  CG  GLN A  83      13.490  61.670  33.490  1.00  0.00           C
ATOM   1276  HG1 GLN A  83      13.090  61.790  32.460  1.00  0.00           H
ATOM   1277  HG2 GLN A  83      13.560  60.560  33.540  1.00  0.00           H
ATOM   1278  CD  GLN A  83      14.820  62.440  33.710  1.00  0.00           C
ATOM   1279  OE1 GLN A  83      14.880  63.550  33.330  1.00  0.00           O
ATOM   1280  NE2 GLN A  83      15.780  61.780  34.240  1.00  0.00           N
ATOM   1281 1HE2 GLN A  83      16.650  62.290  34.330  1.00  0.00           H
ATOM   1282 2HE2 GLN A  83      15.810  60.790  34.310  1.00  0.00           H
ATOM   1283  C   GLN A  83      10.880  60.130  34.490  1.00  0.00           C
ATOM   1284  O   GLN A  83      11.740  59.460  35.040  1.00  0.00           O
ATOM   1285  N   ASN A  84       9.780  59.540  34.050  1.00  0.00           N
ATOM   1286  HN  ASN A  84       9.180  60.130  33.520  1.00  0.00           H
ATOM   1287  CA  ASN A  84       9.380  58.140  34.170  1.00  0.00           C
ATOM   1288  HA  ASN A  84       8.310  58.070  34.010  1.00  0.00           H
ATOM   1289  CB  ASN A  84      10.090  57.110  33.140  1.00  0.00           C
ATOM   1290  HB1 ASN A  84       9.480  56.200  33.320  1.00  0.00           H
ATOM   1291  HB2 ASN A  84      11.180  57.070  33.360  1.00  0.00           H
ATOM   1292  CG  ASN A  84       9.950  57.420  31.680  1.00  0.00           C
ATOM   1293  OD1 ASN A  84       9.380  58.460  31.300  1.00  0.00           O
ATOM   1294  ND2 ASN A  84      10.430  56.530  30.820  1.00  0.00           N
ATOM   1295 1HD2 ASN A  84      10.240  56.620  29.840  1.00  0.00           H
ATOM   1296 2HD2 ASN A  84      11.050  55.810  31.120  1.00  0.00           H
ATOM   1297  C   ASN A  84       9.550  57.610  35.670  1.00  0.00           C
ATOM   1298  O   ASN A  84       8.790  58.030  36.570  1.00  0.00           O
ATOM   1299  N   CYS A  85      10.640  56.880  35.980  1.00  0.00           N
ATOM   1300  HN  CYS A  85      11.280  56.660  35.250  1.00  0.00           H
ATOM   1301  CA  CYS A  85      10.900  56.480  37.330  1.00  0.00           C
ATOM   1302  HA  CYS A  85      10.030  56.600  37.950  1.00  0.00           H
ATOM   1303  CB  CYS A  85      11.320  54.940  37.370  1.00  0.00           C
ATOM   1304  HB1 CYS A  85      11.750  54.670  38.370  1.00  0.00           H
ATOM   1305  HB2 CYS A  85      12.200  54.820  36.700  1.00  0.00           H
ATOM   1306  SG  CYS A  85      10.030  53.770  36.790  1.00  0.00           S
ATOM   1307  HG1 CYS A  85       9.740  53.370  38.020  1.00  0.00           H
ATOM   1308  C   CYS A  85      11.880  57.240  38.060  1.00  0.00           C
ATOM   1309  O   CYS A  85      12.490  56.830  39.050  1.00  0.00           O
ATOM   1310  N   LEU A  86      11.980  58.480  37.750  1.00  0.00           N
ATOM   1311  HN  LEU A  86      11.590  58.710  36.870  1.00  0.00           H
ATOM   1312  CA  LEU A  86      12.780  59.440  38.430  1.00  0.00           C
ATOM   1313  HA  LEU A  86      12.900  59.090  39.450  1.00  0.00           H
ATOM   1314  CB  LEU A  86      14.150  59.560  37.690  1.00  0.00           C
ATOM   1315  HB1 LEU A  86      14.660  60.460  38.110  1.00  0.00           H
ATOM   1316  HB2 LEU A  86      13.910  59.890  36.660  1.00  0.00           H
ATOM   1317  CG  LEU A  86      15.190  58.480  37.780  1.00  0.00           C
ATOM   1318  HG  LEU A  86      14.880  57.550  37.260  1.00  0.00           H
ATOM   1319  CD1 LEU A  86      16.510  58.970  37.140  1.00  0.00           C
ATOM   1320 1HD1 LEU A  86      17.320  58.210  37.100  1.00  0.00           H
ATOM   1321 2HD1 LEU A  86      16.920  59.840  37.690  1.00  0.00           H
ATOM   1322 3HD1 LEU A  86      16.410  59.140  36.050  1.00  0.00           H
ATOM   1323  CD2 LEU A  86      15.570  58.100  39.180  1.00  0.00           C
ATOM   1324 1HD2 LEU A  86      16.420  57.400  39.250  1.00  0.00           H
ATOM   1325 2HD2 LEU A  86      14.710  57.580  39.660  1.00  0.00           H
ATOM   1326 3HD2 LEU A  86      15.900  58.920  39.860  1.00  0.00           H
ATOM   1327  C   LEU A  86      12.090  60.820  38.460  1.00  0.00           C
ATOM   1328  O   LEU A  86      11.090  61.060  37.810  1.00  0.00           O
ATOM   1329  N   LEU A  87      12.680  61.780  39.260  1.00  0.00           N
ATOM   1330  HN  LEU A  87      13.550  61.710  39.750  1.00  0.00           H
ATOM   1331  CA  LEU A  87      12.130  63.150  39.470  1.00  0.00           C
ATOM   1332  HA  LEU A  87      11.360  63.240  38.710  1.00  0.00           H
ATOM   1333  CB  LEU A  87      11.670  63.380  40.870  1.00  0.00           C
ATOM   1334  HB1 LEU A  87      12.440  63.090  41.610  1.00  0.00           H
ATOM   1335  HB2 LEU A  87      10.730  62.780  40.920  1.00  0.00           H
ATOM   1336  CG  LEU A  87      11.160  64.800  41.180  1.00  0.00           C
ATOM   1337  HG  LEU A  87      11.800  65.550  40.670  1.00  0.00           H
ATOM   1338  CD1 LEU A  87       9.790  65.130  40.570  1.00  0.00           C
ATOM   1339 1HD1 LEU A  87       9.830  64.750  39.530  1.00  0.00           H
ATOM   1340 2HD1 LEU A  87       9.550  66.210  40.490  1.00  0.00           H
ATOM   1341 3HD1 LEU A  87       8.950  64.700  41.140  1.00  0.00           H
ATOM   1342  CD2 LEU A  87      11.220  65.130  42.720  1.00  0.00           C
ATOM   1343 1HD2 LEU A  87      11.230  66.230  42.870  1.00  0.00           H
ATOM   1344 2HD2 LEU A  87      12.090  64.630  43.210  1.00  0.00           H
ATOM   1345 3HD2 LEU A  87      10.350  64.680  43.230  1.00  0.00           H
ATOM   1346  C   LEU A  87      13.340  64.020  39.090  1.00  0.00           C
ATOM   1347  O   LEU A  87      14.410  63.880  39.620  1.00  0.00           O
ATOM   1348  N   ARG A  88      13.180  64.890  38.070  1.00  0.00           N
ATOM   1349  HN  ARG A  88      12.350  64.930  37.520  1.00  0.00           H
ATOM   1350  CA  ARG A  88      14.160  65.990  37.970  1.00  0.00           C
ATOM   1351  HA  ARG A  88      15.130  65.690  38.350  1.00  0.00           H
ATOM   1352  CB  ARG A  88      14.550  66.310  36.450  1.00  0.00           C
ATOM   1353  HB1 ARG A  88      15.260  65.540  36.100  1.00  0.00           H
ATOM   1354  HB2 ARG A  88      15.200  67.210  36.450  1.00  0.00           H
ATOM   1355  CG  ARG A  88      13.350  66.450  35.480  1.00  0.00           C
ATOM   1356  HG1 ARG A  88      12.650  67.160  35.960  1.00  0.00           H
ATOM   1357  HG2 ARG A  88      12.840  65.460  35.500  1.00  0.00           H
ATOM   1358  CD  ARG A  88      13.710  66.890  34.050  1.00  0.00           C
ATOM   1359  HD1 ARG A  88      14.810  66.990  33.950  1.00  0.00           H
ATOM   1360  HD2 ARG A  88      13.310  67.850  33.650  1.00  0.00           H
ATOM   1361  NE  ARG A  88      13.250  65.810  33.180  1.00  0.00           N
ATOM   1362  HE  ARG A  88      13.840  65.010  33.120  1.00  0.00           H
ATOM   1363  CZ  ARG A  88      12.120  65.820  32.440  1.00  0.00           C
ATOM   1364  NH1 ARG A  88      11.240  66.740  32.630  1.00  0.00           N
ATOM   1365 1HH1 ARG A  88      11.220  67.290  33.460  1.00  0.00           H
ATOM   1366 2HH1 ARG A  88      10.440  66.670  32.040  1.00  0.00           H
ATOM   1367  NH2 ARG A  88      11.960  64.810  31.510  1.00  0.00           N
ATOM   1368 1HH2 ARG A  88      12.770  64.310  31.250  1.00  0.00           H
ATOM   1369 2HH2 ARG A  88      11.240  65.000  30.840  1.00  0.00           H
ATOM   1370  C   ARG A  88      13.680  67.310  38.700  1.00  0.00           C
ATOM   1371  O   ARG A  88      12.530  67.670  38.660  1.00  0.00           O
ATOM   1372  N   LEU A  89      14.700  68.090  39.130  1.00  0.00           N
ATOM   1373  HN  LEU A  89      15.630  67.740  39.130  1.00  0.00           H
ATOM   1374  CA  LEU A  89      14.460  69.310  39.770  1.00  0.00           C
ATOM   1375  HA  LEU A  89      13.400  69.510  39.790  1.00  0.00           H
ATOM   1376  CB  LEU A  89      14.820  69.340  41.260  1.00  0.00           C
ATOM   1377  HB1 LEU A  89      14.830  70.360  41.690  1.00  0.00           H
ATOM   1378  HB2 LEU A  89      15.870  68.960  41.250  1.00  0.00           H
ATOM   1379  CG  LEU A  89      14.080  68.450  42.190  1.00  0.00           C
ATOM   1380  HG  LEU A  89      13.970  67.510  41.620  1.00  0.00           H
ATOM   1381  CD1 LEU A  89      14.820  68.200  43.510  1.00  0.00           C
ATOM   1382 1HD1 LEU A  89      14.150  67.860  44.330  1.00  0.00           H
ATOM   1383 2HD1 LEU A  89      15.140  69.200  43.890  1.00  0.00           H
ATOM   1384 3HD1 LEU A  89      15.720  67.550  43.440  1.00  0.00           H
ATOM   1385  CD2 LEU A  89      12.720  69.160  42.470  1.00  0.00           C
ATOM   1386 1HD2 LEU A  89      12.180  68.530  43.210  1.00  0.00           H
ATOM   1387 2HD2 LEU A  89      12.130  69.050  41.540  1.00  0.00           H
ATOM   1388 3HD2 LEU A  89      12.890  70.200  42.820  1.00  0.00           H
ATOM   1389  C   LEU A  89      15.280  70.310  39.000  1.00  0.00           C
ATOM   1390  O   LEU A  89      16.370  70.030  38.540  1.00  0.00           O
ATOM   1391  N   LYS A  90      14.740  71.540  38.920  1.00  0.00           N
ATOM   1392  HN  LYS A  90      13.830  71.740  39.280  1.00  0.00           H
ATOM   1393  CA  LYS A  90      15.430  72.580  38.250  1.00  0.00           C
ATOM   1394  HA  LYS A  90      16.350  72.180  37.850  1.00  0.00           H
ATOM   1395  CB  LYS A  90      14.580  73.400  37.170  1.00  0.00           C
ATOM   1396  HB1 LYS A  90      14.990  74.370  36.840  1.00  0.00           H
ATOM   1397  HB2 LYS A  90      13.600  73.580  37.650  1.00  0.00           H
ATOM   1398  CG  LYS A  90      14.280  72.640  35.900  1.00  0.00           C
ATOM   1399  HG1 LYS A  90      13.560  73.150  35.230  1.00  0.00           H
ATOM   1400  HG2 LYS A  90      13.840  71.630  36.070  1.00  0.00           H
ATOM   1401  CD  LYS A  90      15.470  72.490  34.950  1.00  0.00           C
ATOM   1402  HD1 LYS A  90      15.090  71.830  34.150  1.00  0.00           H
ATOM   1403  HD2 LYS A  90      16.220  71.910  35.530  1.00  0.00           H
ATOM   1404  CE  LYS A  90      15.940  73.840  34.440  1.00  0.00           C
ATOM   1405  HE1 LYS A  90      16.490  74.440  35.200  1.00  0.00           H
ATOM   1406  HE2 LYS A  90      15.100  74.450  34.070  1.00  0.00           H
ATOM   1407  NZ  LYS A  90      16.710  73.480  33.210  1.00  0.00           N
ATOM   1408  HZ1 LYS A  90      16.840  74.260  32.540  1.00  0.00           H
ATOM   1409  HZ2 LYS A  90      16.290  72.640  32.760  1.00  0.00           H
ATOM   1410  HZ3 LYS A  90      17.640  73.240  33.610  1.00  0.00           H
ATOM   1411  C   LYS A  90      15.800  73.490  39.450  1.00  0.00           C
ATOM   1412  O   LYS A  90      14.870  73.940  40.130  1.00  0.00           O
ATOM   1413  N   VAL A  91      17.100  73.810  39.660  1.00  0.00           N
ATOM   1414  HN  VAL A  91      17.740  73.480  38.970  1.00  0.00           H
ATOM   1415  CA  VAL A  91      17.580  74.800  40.630  1.00  0.00           C
ATOM   1416  HA  VAL A  91      16.810  75.140  41.290  1.00  0.00           H
ATOM   1417  CB  VAL A  91      18.810  74.230  41.380  1.00  0.00           C
ATOM   1418  HB  VAL A  91      19.270  75.010  42.020  1.00  0.00           H
ATOM   1419  CG1 VAL A  91      18.380  73.090  42.270  1.00  0.00           C
ATOM   1420 1HG1 VAL A  91      17.710  73.520  43.050  1.00  0.00           H
ATOM   1421 2HG1 VAL A  91      19.230  72.700  42.870  1.00  0.00           H
ATOM   1422 3HG1 VAL A  91      17.770  72.340  41.720  1.00  0.00           H
ATOM   1423  CG2 VAL A  91      19.950  73.770  40.460  1.00  0.00           C
ATOM   1424 1HG2 VAL A  91      19.560  73.020  39.740  1.00  0.00           H
ATOM   1425 2HG2 VAL A  91      20.730  73.340  41.110  1.00  0.00           H
ATOM   1426 3HG2 VAL A  91      20.420  74.600  39.890  1.00  0.00           H
ATOM   1427  C   VAL A  91      18.150  76.020  39.890  1.00  0.00           C
ATOM   1428  O   VAL A  91      18.700  75.990  38.750  1.00  0.00           O
ATOM   1429  N   ASP A  92      17.900  77.200  40.470  1.00  0.00           N
ATOM   1430  HN  ASP A  92      17.470  77.250  41.370  1.00  0.00           H
ATOM   1431  CA  ASP A  92      18.330  78.450  39.850  1.00  0.00           C
ATOM   1432  HA  ASP A  92      17.880  78.490  38.870  1.00  0.00           H
ATOM   1433  CB  ASP A  92      17.710  79.640  40.540  1.00  0.00           C
ATOM   1434  HB1 ASP A  92      16.600  79.610  40.510  1.00  0.00           H
ATOM   1435  HB2 ASP A  92      17.960  80.590  40.020  1.00  0.00           H
ATOM   1436  CG  ASP A  92      18.010  79.770  42.040  1.00  0.00           C
ATOM   1437  OD1 ASP A  92      19.100  79.340  42.470  1.00  0.00           O
ATOM   1438  OD2 ASP A  92      17.230  80.440  42.750  1.00  0.00           O
ATOM   1439  C   ASP A  92      19.780  78.620  39.520  1.00  0.00           C
ATOM   1440  O   ASP A  92      20.150  79.210  38.530  1.00  0.00           O
ATOM   1441  N   THR A  93      20.610  78.170  40.420  1.00  0.00           N
ATOM   1442  HN  THR A  93      20.060  77.790  41.170  1.00  0.00           H
ATOM   1443  CA  THR A  93      22.060  78.280  40.480  1.00  0.00           C
ATOM   1444  HA  THR A  93      22.310  79.200  39.990  1.00  0.00           H
ATOM   1445  CB  THR A  93      22.630  78.140  41.880  1.00  0.00           C
ATOM   1446  HB  THR A  93      22.500  77.160  42.380  1.00  0.00           H
ATOM   1447  OG1 THR A  93      21.970  79.140  42.700  1.00  0.00           O
ATOM   1448  HG1 THR A  93      21.110  79.240  42.300  1.00  0.00           H
ATOM   1449  CG2 THR A  93      24.160  78.600  41.860  1.00  0.00           C
ATOM   1450 1HG2 THR A  93      24.390  78.790  42.930  1.00  0.00           H
ATOM   1451 2HG2 THR A  93      24.190  79.540  41.270  1.00  0.00           H
ATOM   1452 3HG2 THR A  93      24.830  77.860  41.370  1.00  0.00           H
ATOM   1453  C   THR A  93      22.620  77.110  39.650  1.00  0.00           C
ATOM   1454  O   THR A  93      22.450  75.940  39.900  1.00  0.00           O
ATOM   1455  N   SER A  94      23.290  77.340  38.550  1.00  0.00           N
ATOM   1456  HN  SER A  94      23.440  78.310  38.370  1.00  0.00           H
ATOM   1457  CA  SER A  94      23.760  76.370  37.600  1.00  0.00           C
ATOM   1458  HA  SER A  94      23.140  75.490  37.530  1.00  0.00           H
ATOM   1459  CB  SER A  94      23.810  77.040  36.150  1.00  0.00           C
ATOM   1460  HB1 SER A  94      24.500  77.910  36.230  1.00  0.00           H
ATOM   1461  HB2 SER A  94      22.850  77.590  36.020  1.00  0.00           H
ATOM   1462  OG  SER A  94      24.090  76.190  34.980  1.00  0.00           O
ATOM   1463  HG1 SER A  94      25.020  75.960  34.900  1.00  0.00           H
ATOM   1464  C   SER A  94      25.160  75.890  37.930  1.00  0.00           C
ATOM   1465  O   SER A  94      25.980  76.670  38.440  1.00  0.00           O
ATOM   1466  N   ASN A  95      25.480  74.610  37.750  1.00  0.00           N
ATOM   1467  HN  ASN A  95      24.840  73.940  37.370  1.00  0.00           H
ATOM   1468  CA  ASN A  95      26.620  73.980  38.320  1.00  0.00           C
ATOM   1469  HA  ASN A  95      26.640  74.180  39.380  1.00  0.00           H
ATOM   1470  CB  ASN A  95      26.320  72.360  38.210  1.00  0.00           C
ATOM   1471  HB1 ASN A  95      26.080  72.040  37.170  1.00  0.00           H
ATOM   1472  HB2 ASN A  95      25.350  72.270  38.740  1.00  0.00           H
ATOM   1473  CG  ASN A  95      27.400  71.590  38.900  1.00  0.00           C
ATOM   1474  OD1 ASN A  95      28.410  72.030  39.460  1.00  0.00           O
ATOM   1475  ND2 ASN A  95      27.160  70.320  39.140  1.00  0.00           N
ATOM   1476 1HD2 ASN A  95      27.690  69.920  39.890  1.00  0.00           H
ATOM   1477 2HD2 ASN A  95      26.470  69.830  38.600  1.00  0.00           H
ATOM   1478  C   ASN A  95      28.000  74.340  37.700  1.00  0.00           C
ATOM   1479  O   ASN A  95      28.220  74.040  36.560  1.00  0.00           O
ATOM   1480  N   PRO A  96      28.900  74.970  38.470  1.00  0.00           N
ATOM   1481  CD  PRO A  96      28.650  75.500  39.810  1.00  0.00           C
ATOM   1482  HD1 PRO A  96      28.140  74.790  40.490  1.00  0.00           H
ATOM   1483  HD2 PRO A  96      28.050  76.430  39.710  1.00  0.00           H
ATOM   1484  CA  PRO A  96      30.210  75.340  37.880  1.00  0.00           C
ATOM   1485  HA  PRO A  96      30.060  75.730  36.880  1.00  0.00           H
ATOM   1486  CB  PRO A  96      30.770  76.340  38.940  1.00  0.00           C
ATOM   1487  HB1 PRO A  96      30.450  77.360  38.640  1.00  0.00           H
ATOM   1488  HB2 PRO A  96      31.860  76.170  38.990  1.00  0.00           H
ATOM   1489  CG  PRO A  96      30.150  75.920  40.260  1.00  0.00           C
ATOM   1490  HG1 PRO A  96      30.760  75.140  40.750  1.00  0.00           H
ATOM   1491  HG2 PRO A  96      30.150  76.720  41.040  1.00  0.00           H
ATOM   1492  C   PRO A  96      31.090  74.130  37.690  1.00  0.00           C
ATOM   1493  O   PRO A  96      32.180  74.380  37.130  1.00  0.00           O
ATOM   1494  N   LYS A  97      30.750  72.880  38.120  1.00  0.00           N
ATOM   1495  HN  LYS A  97      29.870  72.690  38.540  1.00  0.00           H
ATOM   1496  CA  LYS A  97      31.530  71.670  37.940  1.00  0.00           C
ATOM   1497  HA  LYS A  97      32.520  72.010  37.690  1.00  0.00           H
ATOM   1498  CB  LYS A  97      31.550  70.830  39.200  1.00  0.00           C
ATOM   1499  HB1 LYS A  97      32.100  69.890  39.020  1.00  0.00           H
ATOM   1500  HB2 LYS A  97      30.560  70.480  39.570  1.00  0.00           H
ATOM   1501  CG  LYS A  97      32.130  71.540  40.420  1.00  0.00           C
ATOM   1502  HG1 LYS A  97      31.810  71.100  41.390  1.00  0.00           H
ATOM   1503  HG2 LYS A  97      31.750  72.580  40.510  1.00  0.00           H
ATOM   1504  CD  LYS A  97      33.720  71.520  40.320  1.00  0.00           C
ATOM   1505  HD1 LYS A  97      33.780  71.500  39.210  1.00  0.00           H
ATOM   1506  HD2 LYS A  97      33.940  70.550  40.810  1.00  0.00           H
ATOM   1507  CE  LYS A  97      34.370  72.650  41.040  1.00  0.00           C
ATOM   1508  HE1 LYS A  97      33.830  72.790  42.000  1.00  0.00           H
ATOM   1509  HE2 LYS A  97      34.380  73.530  40.370  1.00  0.00           H
ATOM   1510  NZ  LYS A  97      35.750  72.170  41.360  1.00  0.00           N
ATOM   1511  HZ1 LYS A  97      35.570  71.420  42.050  1.00  0.00           H
ATOM   1512  HZ2 LYS A  97      36.380  72.920  41.720  1.00  0.00           H
ATOM   1513  HZ3 LYS A  97      36.240  71.770  40.530  1.00  0.00           H
ATOM   1514  C   LYS A  97      30.940  70.810  36.790  1.00  0.00           C
ATOM   1515  O   LYS A  97      31.060  69.600  36.780  1.00  0.00           O
ATOM   1516  N   THR A  98      30.140  71.390  35.820  1.00  0.00           N
ATOM   1517  HN  THR A  98      29.930  72.360  35.720  1.00  0.00           H
ATOM   1518  CA  THR A  98      29.400  70.490  34.910  1.00  0.00           C
ATOM   1519  HA  THR A  98      28.990  69.720  35.550  1.00  0.00           H
ATOM   1520  CB  THR A  98      28.210  71.250  34.340  1.00  0.00           C
ATOM   1521  HB  THR A  98      28.630  72.080  33.740  1.00  0.00           H
ATOM   1522  OG1 THR A  98      27.310  71.750  35.310  1.00  0.00           O
ATOM   1523  HG1 THR A  98      27.800  72.410  35.800  1.00  0.00           H
ATOM   1524  CG2 THR A  98      27.380  70.350  33.440  1.00  0.00           C
ATOM   1525 1HG2 THR A  98      27.100  69.380  33.910  1.00  0.00           H
ATOM   1526 2HG2 THR A  98      27.910  70.080  32.500  1.00  0.00           H
ATOM   1527 3HG2 THR A  98      26.490  70.950  33.160  1.00  0.00           H
ATOM   1528  C   THR A  98      30.250  70.150  33.690  1.00  0.00           C
ATOM   1529  O   THR A  98      30.600  71.040  32.910  1.00  0.00           O
ATOM   1530  N   PRO A  99      30.630  68.890  33.480  1.00  0.00           N
ATOM   1531  CD  PRO A  99      30.180  67.780  34.210  1.00  0.00           C
ATOM   1532  HD1 PRO A  99      29.070  67.760  34.210  1.00  0.00           H
ATOM   1533  HD2 PRO A  99      30.700  67.690  35.190  1.00  0.00           H
ATOM   1534  CA  PRO A  99      31.470  68.520  32.320  1.00  0.00           C
ATOM   1535  HA  PRO A  99      32.250  69.260  32.210  1.00  0.00           H
ATOM   1536  CB  PRO A  99      31.960  67.130  32.680  1.00  0.00           C
ATOM   1537  HB1 PRO A  99      32.930  67.360  33.160  1.00  0.00           H
ATOM   1538  HB2 PRO A  99      32.260  66.540  31.790  1.00  0.00           H
ATOM   1539  CG  PRO A  99      30.770  66.620  33.450  1.00  0.00           C
ATOM   1540  HG1 PRO A  99      30.020  66.170  32.750  1.00  0.00           H
ATOM   1541  HG2 PRO A  99      31.050  65.760  34.090  1.00  0.00           H
ATOM   1542  C   PRO A  99      30.660  68.590  31.030  1.00  0.00           C
ATOM   1543  O   PRO A  99      29.490  69.000  31.120  1.00  0.00           O
ATOM   1544  N   LYS A 100      31.190  68.230  29.870  1.00  0.00           N
ATOM   1545  HN  LYS A 100      32.170  68.100  29.770  1.00  0.00           H
ATOM   1546  CA  LYS A 100      30.440  67.780  28.760  1.00  0.00           C
ATOM   1547  HA  LYS A 100      29.670  68.530  28.710  1.00  0.00           H
ATOM   1548  CB  LYS A 100      31.180  67.740  27.400  1.00  0.00           C
ATOM   1549  HB1 LYS A 100      30.400  67.490  26.650  1.00  0.00           H
ATOM   1550  HB2 LYS A 100      31.930  66.930  27.490  1.00  0.00           H
ATOM   1551  CG  LYS A 100      31.730  69.080  26.960  1.00  0.00           C
ATOM   1552  HG1 LYS A 100      32.460  69.430  27.720  1.00  0.00           H
ATOM   1553  HG2 LYS A 100      30.910  69.830  27.020  1.00  0.00           H
ATOM   1554  CD  LYS A 100      32.380  69.110  25.540  1.00  0.00           C
ATOM   1555  HD1 LYS A 100      32.860  70.100  25.380  1.00  0.00           H
ATOM   1556  HD2 LYS A 100      31.570  69.080  24.780  1.00  0.00           H
ATOM   1557  CE  LYS A 100      33.380  68.010  25.180  1.00  0.00           C
ATOM   1558  HE1 LYS A 100      32.900  67.010  25.090  1.00  0.00           H
ATOM   1559  HE2 LYS A 100      34.180  67.740  25.900  1.00  0.00           H
ATOM   1560  NZ  LYS A 100      34.070  68.220  23.900  1.00  0.00           N
ATOM   1561  HZ1 LYS A 100      33.440  68.070  23.080  1.00  0.00           H
ATOM   1562  HZ2 LYS A 100      34.730  67.420  23.790  1.00  0.00           H
ATOM   1563  HZ3 LYS A 100      34.420  69.200  23.870  1.00  0.00           H
ATOM   1564  C   LYS A 100      29.820  66.440  29.110  1.00  0.00           C
ATOM   1565  O   LYS A 100      30.490  65.540  29.550  1.00  0.00           O
ATOM   1566  N   TYR A 101      28.460  66.390  29.120  1.00  0.00           N
ATOM   1567  HN  TYR A 101      28.030  67.210  28.770  1.00  0.00           H
ATOM   1568  CA  TYR A 101      27.670  65.250  29.580  1.00  0.00           C
ATOM   1569  HA  TYR A 101      28.350  64.480  29.910  1.00  0.00           H
ATOM   1570  CB  TYR A 101      26.870  65.760  30.850  1.00  0.00           C
ATOM   1571  HB1 TYR A 101      27.580  66.080  31.650  1.00  0.00           H
ATOM   1572  HB2 TYR A 101      26.250  64.940  31.260  1.00  0.00           H
ATOM   1573  CG  TYR A 101      25.880  66.910  30.570  1.00  0.00           C
ATOM   1574  CD1 TYR A 101      24.420  66.590  30.460  1.00  0.00           C
ATOM   1575  HD1 TYR A 101      24.070  65.570  30.420  1.00  0.00           H
ATOM   1576  CE1 TYR A 101      23.520  67.670  30.510  1.00  0.00           C
ATOM   1577  HE1 TYR A 101      22.450  67.550  30.560  1.00  0.00           H
ATOM   1578  CZ  TYR A 101      23.940  69.000  30.610  1.00  0.00           C
ATOM   1579  OH  TYR A 101      23.030  70.010  30.720  1.00  0.00           O
ATOM   1580  HH  TYR A 101      23.420  70.890  30.700  1.00  0.00           H
ATOM   1581  CD2 TYR A 101      26.300  68.220  30.790  1.00  0.00           C
ATOM   1582  HD2 TYR A 101      27.360  68.310  30.960  1.00  0.00           H
ATOM   1583  CE2 TYR A 101      25.340  69.210  30.880  1.00  0.00           C
ATOM   1584  HE2 TYR A 101      25.710  70.210  31.070  1.00  0.00           H
ATOM   1585  C   TYR A 101      26.800  64.600  28.560  1.00  0.00           C
ATOM   1586  O   TYR A 101      26.450  65.210  27.580  1.00  0.00           O
ATOM   1587  N   LYS A 102      26.560  63.290  28.740  1.00  0.00           N
ATOM   1588  HN  LYS A 102      27.000  62.850  29.520  1.00  0.00           H
ATOM   1589  CA  LYS A 102      25.610  62.520  27.910  1.00  0.00           C
ATOM   1590  HA  LYS A 102      24.790  63.160  27.620  1.00  0.00           H
ATOM   1591  CB  LYS A 102      26.250  62.010  26.650  1.00  0.00           C
ATOM   1592  HB1 LYS A 102      26.850  62.820  26.170  1.00  0.00           H
ATOM   1593  HB2 LYS A 102      25.470  61.660  25.940  1.00  0.00           H
ATOM   1594  CG  LYS A 102      27.270  60.860  26.780  1.00  0.00           C
ATOM   1595  HG1 LYS A 102      26.650  60.040  27.210  1.00  0.00           H
ATOM   1596  HG2 LYS A 102      28.070  61.100  27.510  1.00  0.00           H
ATOM   1597  CD  LYS A 102      27.810  60.220  25.440  1.00  0.00           C
ATOM   1598  HD1 LYS A 102      26.980  60.100  24.710  1.00  0.00           H
ATOM   1599  HD2 LYS A 102      28.240  59.230  25.700  1.00  0.00           H
ATOM   1600  CE  LYS A 102      28.880  61.070  24.810  1.00  0.00           C
ATOM   1601  HE1 LYS A 102      29.810  60.810  25.360  1.00  0.00           H
ATOM   1602  HE2 LYS A 102      28.750  62.170  24.780  1.00  0.00           H
ATOM   1603  NZ  LYS A 102      28.940  60.630  23.490  1.00  0.00           N
ATOM   1604  HZ1 LYS A 102      29.230  61.350  22.800  1.00  0.00           H
ATOM   1605  HZ2 LYS A 102      28.010  60.290  23.160  1.00  0.00           H
ATOM   1606  HZ3 LYS A 102      29.510  59.760  23.510  1.00  0.00           H
ATOM   1607  C   LYS A 102      25.030  61.460  28.790  1.00  0.00           C
ATOM   1608  O   LYS A 102      25.670  60.950  29.770  1.00  0.00           O
ATOM   1609  N   PHE A 103      23.780  61.070  28.490  1.00  0.00           N
ATOM   1610  HN  PHE A 103      23.380  61.370  27.630  1.00  0.00           H
ATOM   1611  CA  PHE A 103      23.010  60.000  29.190  1.00  0.00           C
ATOM   1612  HA  PHE A 103      23.600  59.640  30.020  1.00  0.00           H
ATOM   1613  CB  PHE A 103      21.520  60.450  29.690  1.00  0.00           C
ATOM   1614  HB1 PHE A 103      21.090  59.810  30.500  1.00  0.00           H
ATOM   1615  HB2 PHE A 103      20.870  60.610  28.810  1.00  0.00           H
ATOM   1616  CG  PHE A 103      21.680  61.780  30.370  1.00  0.00           C
ATOM   1617  CD1 PHE A 103      20.920  62.890  29.890  1.00  0.00           C
ATOM   1618  HD1 PHE A 103      20.250  62.700  29.070  1.00  0.00           H
ATOM   1619  CE1 PHE A 103      21.140  64.120  30.370  1.00  0.00           C
ATOM   1620  HE1 PHE A 103      20.750  65.010  29.900  1.00  0.00           H
ATOM   1621  CZ  PHE A 103      21.970  64.330  31.500  1.00  0.00           C
ATOM   1622  HZ  PHE A 103      22.130  65.320  31.880  1.00  0.00           H
ATOM   1623  CD2 PHE A 103      22.470  61.910  31.530  1.00  0.00           C
ATOM   1624  HD2 PHE A 103      23.040  61.060  31.870  1.00  0.00           H
ATOM   1625  CE2 PHE A 103      22.640  63.210  32.000  1.00  0.00           C
ATOM   1626  HE2 PHE A 103      23.320  63.210  32.840  1.00  0.00           H
ATOM   1627  C   PHE A 103      22.830  58.820  28.190  1.00  0.00           C
ATOM   1628  O   PHE A 103      22.220  58.960  27.140  1.00  0.00           O
ATOM   1629  N   VAL A 104      23.440  57.700  28.530  1.00  0.00           N
ATOM   1630  HN  VAL A 104      23.920  57.620  29.400  1.00  0.00           H
ATOM   1631  CA  VAL A 104      23.540  56.610  27.530  1.00  0.00           C
ATOM   1632  HA  VAL A 104      22.770  56.720  26.780  1.00  0.00           H
ATOM   1633  CB  VAL A 104      24.900  56.420  26.820  1.00  0.00           C
ATOM   1634  HB  VAL A 104      24.910  55.590  26.090  1.00  0.00           H
ATOM   1635  CG1 VAL A 104      25.070  57.640  25.870  1.00  0.00           C
ATOM   1636 1HG1 VAL A 104      25.010  58.590  26.440  1.00  0.00           H
ATOM   1637 2HG1 VAL A 104      24.240  57.550  25.130  1.00  0.00           H
ATOM   1638 3HG1 VAL A 104      26.060  57.680  25.360  1.00  0.00           H
ATOM   1639  CG2 VAL A 104      26.050  56.360  27.860  1.00  0.00           C
ATOM   1640 1HG2 VAL A 104      27.000  56.280  27.300  1.00  0.00           H
ATOM   1641 2HG2 VAL A 104      26.110  55.470  28.530  1.00  0.00           H
ATOM   1642 3HG2 VAL A 104      26.100  57.300  28.450  1.00  0.00           H
ATOM   1643  C   VAL A 104      23.230  55.290  28.190  1.00  0.00           C
ATOM   1644  O   VAL A 104      23.410  55.050  29.420  1.00  0.00           O
ATOM   1645  N   ARG A 105      22.720  54.400  27.360  1.00  0.00           N
ATOM   1646  HN  ARG A 105      22.590  54.540  26.380  1.00  0.00           H
ATOM   1647  CA  ARG A 105      22.280  53.120  27.780  1.00  0.00           C
ATOM   1648  HA  ARG A 105      22.120  53.150  28.840  1.00  0.00           H
ATOM   1649  CB  ARG A 105      21.020  52.710  26.970  1.00  0.00           C
ATOM   1650  HB1 ARG A 105      21.370  52.260  26.010  1.00  0.00           H
ATOM   1651  HB2 ARG A 105      20.480  53.650  26.760  1.00  0.00           H
ATOM   1652  CG  ARG A 105      20.160  51.640  27.660  1.00  0.00           C
ATOM   1653  HG1 ARG A 105      20.780  50.780  27.970  1.00  0.00           H
ATOM   1654  HG2 ARG A 105      19.420  51.270  26.920  1.00  0.00           H
ATOM   1655  CD  ARG A 105      19.400  52.200  28.850  1.00  0.00           C
ATOM   1656  HD1 ARG A 105      18.890  53.060  28.370  1.00  0.00           H
ATOM   1657  HD2 ARG A 105      20.060  52.560  29.670  1.00  0.00           H
ATOM   1658  NE  ARG A 105      18.630  51.120  29.370  1.00  0.00           N
ATOM   1659  HE  ARG A 105      18.570  50.370  28.700  1.00  0.00           H
ATOM   1660  CZ  ARG A 105      17.780  51.070  30.430  1.00  0.00           C
ATOM   1661  NH1 ARG A 105      17.560  52.180  31.100  1.00  0.00           N
ATOM   1662 1HH1 ARG A 105      18.110  52.950  30.780  1.00  0.00           H
ATOM   1663 2HH1 ARG A 105      17.160  52.360  32.000  1.00  0.00           H
ATOM   1664  NH2 ARG A 105      17.200  49.900  30.510  1.00  0.00           N
ATOM   1665 1HH2 ARG A 105      17.360  49.170  29.850  1.00  0.00           H
ATOM   1666 2HH2 ARG A 105      16.580  49.800  31.290  1.00  0.00           H
ATOM   1667  C   ARG A 105      23.320  51.980  27.600  1.00  0.00           C
ATOM   1668  O   ARG A 105      23.520  51.360  26.570  1.00  0.00           O
ATOM   1669  N   ILE A 106      23.870  51.510  28.770  1.00  0.00           N
ATOM   1670  HN  ILE A 106      23.580  51.860  29.660  1.00  0.00           H
ATOM   1671  CA  ILE A 106      24.860  50.470  28.870  1.00  0.00           C
ATOM   1672  HA  ILE A 106      25.550  50.610  28.050  1.00  0.00           H
ATOM   1673  CB  ILE A 106      25.630  50.520  30.180  1.00  0.00           C
ATOM   1674  HB  ILE A 106      24.870  50.570  30.980  1.00  0.00           H
ATOM   1675  CG2 ILE A 106      26.570  49.240  30.360  1.00  0.00           C
ATOM   1676 1HG2 ILE A 106      27.260  49.400  31.220  1.00  0.00           H
ATOM   1677 2HG2 ILE A 106      27.050  49.060  29.380  1.00  0.00           H
ATOM   1678 3HG2 ILE A 106      25.910  48.390  30.620  1.00  0.00           H
ATOM   1679  CG1 ILE A 106      26.490  51.820  30.300  1.00  0.00           C
ATOM   1680 1HG1 ILE A 106      26.710  52.010  31.370  1.00  0.00           H
ATOM   1681 2HG1 ILE A 106      25.930  52.710  29.920  1.00  0.00           H
ATOM   1682  CD  ILE A 106      27.820  51.770  29.530  1.00  0.00           C
ATOM   1683  HD1 ILE A 106      28.440  52.680  29.720  1.00  0.00           H
ATOM   1684  HD2 ILE A 106      27.720  51.570  28.450  1.00  0.00           H
ATOM   1685  HD3 ILE A 106      28.480  50.950  29.880  1.00  0.00           H
ATOM   1686  C   ILE A 106      24.320  49.020  28.570  1.00  0.00           C
ATOM   1687  O   ILE A 106      23.630  48.450  29.410  1.00  0.00           O
ATOM   1688  N   GLN A 107      24.830  48.430  27.500  1.00  0.00           N
ATOM   1689  HN  GLN A 107      25.440  48.980  26.930  1.00  0.00           H
ATOM   1690  CA  GLN A 107      24.580  47.120  27.040  1.00  0.00           C
ATOM   1691  HA  GLN A 107      23.520  46.910  27.060  1.00  0.00           H
ATOM   1692  CB  GLN A 107      25.060  46.890  25.550  1.00  0.00           C
ATOM   1693  HB1 GLN A 107      24.780  45.890  25.170  1.00  0.00           H
ATOM   1694  HB2 GLN A 107      26.170  46.870  25.500  1.00  0.00           H
ATOM   1695  CG  GLN A 107      24.420  47.940  24.620  1.00  0.00           C
ATOM   1696  HG1 GLN A 107      24.920  47.690  23.660  1.00  0.00           H
ATOM   1697  HG2 GLN A 107      24.640  49.000  24.860  1.00  0.00           H
ATOM   1698  CD  GLN A 107      22.970  47.590  24.490  1.00  0.00           C
ATOM   1699  OE1 GLN A 107      22.420  46.510  24.880  1.00  0.00           O
ATOM   1700  NE2 GLN A 107      22.240  48.500  23.840  1.00  0.00           N
ATOM   1701 1HE2 GLN A 107      21.280  48.240  23.730  1.00  0.00           H
ATOM   1702 2HE2 GLN A 107      22.630  49.330  23.450  1.00  0.00           H
ATOM   1703  C   GLN A 107      25.200  46.110  27.990  1.00  0.00           C
ATOM   1704  O   GLN A 107      26.170  46.350  28.650  1.00  0.00           O
ATOM   1705  N   PRO A 108      24.740  44.870  28.020  1.00  0.00           N
ATOM   1706  CD  PRO A 108      23.400  44.500  27.530  1.00  0.00           C
ATOM   1707  HD1 PRO A 108      23.290  44.550  26.430  1.00  0.00           H
ATOM   1708  HD2 PRO A 108      22.710  45.180  28.070  1.00  0.00           H
ATOM   1709  CA  PRO A 108      25.420  43.820  28.670  1.00  0.00           C
ATOM   1710  HA  PRO A 108      25.370  44.090  29.710  1.00  0.00           H
ATOM   1711  CB  PRO A 108      24.570  42.520  28.320  1.00  0.00           C
ATOM   1712  HB1 PRO A 108      24.600  41.750  29.120  1.00  0.00           H
ATOM   1713  HB2 PRO A 108      24.850  42.080  27.340  1.00  0.00           H
ATOM   1714  CG  PRO A 108      23.220  43.080  28.180  1.00  0.00           C
ATOM   1715  HG1 PRO A 108      22.460  42.460  27.650  1.00  0.00           H
ATOM   1716  HG2 PRO A 108      22.830  43.250  29.200  1.00  0.00           H
ATOM   1717  C   PRO A 108      26.860  43.590  28.320  1.00  0.00           C
ATOM   1718  O   PRO A 108      27.290  44.060  27.250  1.00  0.00           O
ATOM   1719  N   GLY A 109      27.600  42.940  29.300  1.00  0.00           N
ATOM   1720  HN  GLY A 109      27.150  42.650  30.140  1.00  0.00           H
ATOM   1721  CA  GLY A 109      29.010  42.580  29.240  1.00  0.00           C
ATOM   1722  HA1 GLY A 109      29.140  42.030  28.330  1.00  0.00           H
ATOM   1723  HA2 GLY A 109      29.230  41.890  30.050  1.00  0.00           H
ATOM   1724  C   GLY A 109      29.970  43.740  29.340  1.00  0.00           C
ATOM   1725  O   GLY A 109      31.120  43.570  29.560  1.00  0.00           O
ATOM   1726  N   GLN A 110      29.480  44.950  29.140  1.00  0.00           N
ATOM   1727  HN  GLN A 110      28.510  45.140  28.960  1.00  0.00           H
ATOM   1728  CA  GLN A 110      30.290  46.170  29.200  1.00  0.00           C
ATOM   1729  HA  GLN A 110      31.220  45.770  28.810  1.00  0.00           H
ATOM   1730  CB  GLN A 110      29.660  47.290  28.340  1.00  0.00           C
ATOM   1731  HB1 GLN A 110      30.440  48.070  28.230  1.00  0.00           H
ATOM   1732  HB2 GLN A 110      28.870  47.830  28.900  1.00  0.00           H
ATOM   1733  CG  GLN A 110      29.260  46.860  26.910  1.00  0.00           C
ATOM   1734  HG1 GLN A 110      29.010  47.710  26.250  1.00  0.00           H
ATOM   1735  HG2 GLN A 110      28.250  46.410  27.060  1.00  0.00           H
ATOM   1736  CD  GLN A 110      30.380  45.980  26.340  1.00  0.00           C
ATOM   1737  OE1 GLN A 110      31.520  46.470  26.260  1.00  0.00           O
ATOM   1738  NE2 GLN A 110      30.150  44.720  25.990  1.00  0.00           N
ATOM   1739 1HE2 GLN A 110      30.920  44.140  25.720  1.00  0.00           H
ATOM   1740 2HE2 GLN A 110      29.210  44.380  26.090  1.00  0.00           H
ATOM   1741  C   GLN A 110      30.690  46.590  30.580  1.00  0.00           C
ATOM   1742  O   GLN A 110      29.870  46.370  31.480  1.00  0.00           O
ATOM   1743  N   THR A 111      31.910  47.080  30.850  1.00  0.00           N
ATOM   1744  HN  THR A 111      32.580  47.240  30.130  1.00  0.00           H
ATOM   1745  CA  THR A 111      32.300  47.570  32.150  1.00  0.00           C
ATOM   1746  HA  THR A 111      31.700  47.160  32.960  1.00  0.00           H
ATOM   1747  CB  THR A 111      33.810  47.330  32.540  1.00  0.00           C
ATOM   1748  HB  THR A 111      34.210  48.270  32.980  1.00  0.00           H
ATOM   1749  OG1 THR A 111      34.450  47.110  31.280  1.00  0.00           O
ATOM   1750  HG1 THR A 111      35.320  46.710  31.370  1.00  0.00           H
ATOM   1751  CG2 THR A 111      34.030  46.110  33.460  1.00  0.00           C
ATOM   1752 1HG2 THR A 111      33.910  45.180  32.870  1.00  0.00           H
ATOM   1753 2HG2 THR A 111      33.410  46.110  34.380  1.00  0.00           H
ATOM   1754 3HG2 THR A 111      35.090  46.060  33.790  1.00  0.00           H
ATOM   1755  C   THR A 111      31.970  49.050  32.280  1.00  0.00           C
ATOM   1756  O   THR A 111      31.880  49.790  31.250  1.00  0.00           O
ATOM   1757  N   PHE A 112      31.760  49.560  33.510  1.00  0.00           N
ATOM   1758  HN  PHE A 112      31.690  49.040  34.350  1.00  0.00           H
ATOM   1759  CA  PHE A 112      31.500  50.970  33.710  1.00  0.00           C
ATOM   1760  HA  PHE A 112      32.230  51.480  33.100  1.00  0.00           H
ATOM   1761  CB  PHE A 112      30.090  51.370  33.220  1.00  0.00           C
ATOM   1762  HB1 PHE A 112      29.950  50.950  32.210  1.00  0.00           H
ATOM   1763  HB2 PHE A 112      29.980  52.470  33.380  1.00  0.00           H
ATOM   1764  CG  PHE A 112      29.060  50.890  34.110  1.00  0.00           C
ATOM   1765  CD1 PHE A 112      28.410  51.750  35.030  1.00  0.00           C
ATOM   1766  HD1 PHE A 112      28.900  52.700  35.190  1.00  0.00           H
ATOM   1767  CE1 PHE A 112      27.370  51.270  35.810  1.00  0.00           C
ATOM   1768  HE1 PHE A 112      26.820  51.890  36.510  1.00  0.00           H
ATOM   1769  CZ  PHE A 112      26.910  49.960  35.570  1.00  0.00           C
ATOM   1770  HZ  PHE A 112      26.140  49.650  36.260  1.00  0.00           H
ATOM   1771  CD2 PHE A 112      28.560  49.590  33.840  1.00  0.00           C
ATOM   1772  HD2 PHE A 112      28.960  48.960  33.070  1.00  0.00           H
ATOM   1773  CE2 PHE A 112      27.500  49.090  34.630  1.00  0.00           C
ATOM   1774  HE2 PHE A 112      27.090  48.110  34.440  1.00  0.00           H
ATOM   1775  C   PHE A 112      31.810  51.230  35.220  1.00  0.00           C
ATOM   1776  O   PHE A 112      32.120  50.290  35.970  1.00  0.00           O
ATOM   1777  N   SER A 113      31.880  52.510  35.750  1.00  0.00           N
ATOM   1778  HN  SER A 113      31.630  53.390  35.340  1.00  0.00           H
ATOM   1779  CA  SER A 113      32.280  52.740  37.180  1.00  0.00           C
ATOM   1780  HA  SER A 113      32.720  51.830  37.580  1.00  0.00           H
ATOM   1781  CB  SER A 113      33.270  53.930  37.360  1.00  0.00           C
ATOM   1782  HB1 SER A 113      33.440  54.070  38.450  1.00  0.00           H
ATOM   1783  HB2 SER A 113      32.920  54.930  37.010  1.00  0.00           H
ATOM   1784  OG  SER A 113      34.480  53.630  36.740  1.00  0.00           O
ATOM   1785  HG1 SER A 113      34.440  52.680  36.620  1.00  0.00           H
ATOM   1786  C   SER A 113      31.030  52.940  37.930  1.00  0.00           C
ATOM   1787  O   SER A 113      29.980  53.340  37.380  1.00  0.00           O
ATOM   1788  N   VAL A 114      30.970  52.690  39.300  1.00  0.00           N
ATOM   1789  HN  VAL A 114      31.830  52.280  39.610  1.00  0.00           H
ATOM   1790  CA  VAL A 114      29.920  53.180  40.210  1.00  0.00           C
ATOM   1791  HA  VAL A 114      29.230  53.830  39.680  1.00  0.00           H
ATOM   1792  CB  VAL A 114      29.030  52.090  40.710  1.00  0.00           C
ATOM   1793  HB  VAL A 114      29.610  51.140  40.710  1.00  0.00           H
ATOM   1794  CG1 VAL A 114      28.530  52.280  42.140  1.00  0.00           C
ATOM   1795 1HG1 VAL A 114      27.660  52.970  42.210  1.00  0.00           H
ATOM   1796 2HG1 VAL A 114      29.350  52.620  42.810  1.00  0.00           H
ATOM   1797 3HG1 VAL A 114      28.100  51.360  42.590  1.00  0.00           H
ATOM   1798  CG2 VAL A 114      27.820  51.720  39.820  1.00  0.00           C
ATOM   1799 1HG2 VAL A 114      27.410  52.700  39.480  1.00  0.00           H
ATOM   1800 2HG2 VAL A 114      27.010  51.250  40.420  1.00  0.00           H
ATOM   1801 3HG2 VAL A 114      28.150  51.170  38.920  1.00  0.00           H
ATOM   1802  C   VAL A 114      30.570  54.000  41.270  1.00  0.00           C
ATOM   1803  O   VAL A 114      31.600  53.660  41.880  1.00  0.00           O
ATOM   1804  N   LEU A 115      29.940  55.120  41.650  1.00  0.00           N
ATOM   1805  HN  LEU A 115      29.050  55.350  41.240  1.00  0.00           H
ATOM   1806  CA  LEU A 115      30.390  55.900  42.790  1.00  0.00           C
ATOM   1807  HA  LEU A 115      31.320  55.480  43.130  1.00  0.00           H
ATOM   1808  CB  LEU A 115      30.660  57.350  42.420  1.00  0.00           C
ATOM   1809  HB1 LEU A 115      29.680  57.600  41.960  1.00  0.00           H
ATOM   1810  HB2 LEU A 115      31.400  57.370  41.590  1.00  0.00           H
ATOM   1811  CG  LEU A 115      31.160  58.390  43.480  1.00  0.00           C
ATOM   1812  HG  LEU A 115      30.550  58.280  44.400  1.00  0.00           H
ATOM   1813  CD1 LEU A 115      32.650  58.240  43.750  1.00  0.00           C
ATOM   1814 1HD1 LEU A 115      32.780  57.220  44.180  1.00  0.00           H
ATOM   1815 2HD1 LEU A 115      32.950  59.000  44.500  1.00  0.00           H
ATOM   1816 3HD1 LEU A 115      33.240  58.370  42.820  1.00  0.00           H
ATOM   1817  CD2 LEU A 115      31.000  59.830  42.910  1.00  0.00           C
ATOM   1818 1HD2 LEU A 115      31.770  60.600  43.150  1.00  0.00           H
ATOM   1819 2HD2 LEU A 115      30.030  60.330  43.120  1.00  0.00           H
ATOM   1820 3HD2 LEU A 115      31.000  59.780  41.800  1.00  0.00           H
ATOM   1821  C   LEU A 115      29.340  55.780  43.870  1.00  0.00           C
ATOM   1822  O   LEU A 115      28.250  56.320  43.900  1.00  0.00           O
ATOM   1823  N   ALA A 116      29.730  54.940  44.830  1.00  0.00           N
ATOM   1824  HN  ALA A 116      30.700  54.780  45.010  1.00  0.00           H
ATOM   1825  CA  ALA A 116      28.910  54.740  46.020  1.00  0.00           C
ATOM   1826  HA  ALA A 116      27.910  54.450  45.730  1.00  0.00           H
ATOM   1827  CB  ALA A 116      29.550  53.750  47.050  1.00  0.00           C
ATOM   1828  HB1 ALA A 116      28.870  53.640  47.920  1.00  0.00           H
ATOM   1829  HB2 ALA A 116      30.580  54.030  47.360  1.00  0.00           H
ATOM   1830  HB3 ALA A 116      29.580  52.760  46.550  1.00  0.00           H
ATOM   1831  C   ALA A 116      28.810  56.140  46.760  1.00  0.00           C
ATOM   1832  O   ALA A 116      29.790  56.850  46.940  1.00  0.00           O
ATOM   1833  N   CYS A 117      27.570  56.610  47.160  1.00  0.00           N
ATOM   1834  HN  CYS A 117      26.810  56.060  46.830  1.00  0.00           H
ATOM   1835  CA  CYS A 117      27.220  57.950  47.680  1.00  0.00           C
ATOM   1836  HA  CYS A 117      28.110  58.300  48.180  1.00  0.00           H
ATOM   1837  CB  CYS A 117      26.700  58.850  46.560  1.00  0.00           C
ATOM   1838  HB1 CYS A 117      26.160  59.720  46.970  1.00  0.00           H
ATOM   1839  HB2 CYS A 117      25.870  58.320  46.030  1.00  0.00           H
ATOM   1840  SG  CYS A 117      27.920  59.460  45.410  1.00  0.00           S
ATOM   1841  HG1 CYS A 117      28.170  58.210  45.040  1.00  0.00           H
ATOM   1842  C   CYS A 117      26.210  57.780  48.850  1.00  0.00           C
ATOM   1843  O   CYS A 117      25.260  56.950  48.790  1.00  0.00           O
ATOM   1844  N   TYR A 118      26.430  58.530  49.900  1.00  0.00           N
ATOM   1845  HN  TYR A 118      27.140  59.230  49.830  1.00  0.00           H
ATOM   1846  CA  TYR A 118      25.560  58.540  51.050  1.00  0.00           C
ATOM   1847  HA  TYR A 118      24.600  58.180  50.740  1.00  0.00           H
ATOM   1848  CB  TYR A 118      26.090  57.730  52.270  1.00  0.00           C
ATOM   1849  HB1 TYR A 118      25.570  57.930  53.220  1.00  0.00           H
ATOM   1850  HB2 TYR A 118      27.130  58.060  52.450  1.00  0.00           H
ATOM   1851  CG  TYR A 118      26.200  56.230  52.030  1.00  0.00           C
ATOM   1852  CD1 TYR A 118      25.230  55.330  52.440  1.00  0.00           C
ATOM   1853  HD1 TYR A 118      24.340  55.710  52.930  1.00  0.00           H
ATOM   1854  CE1 TYR A 118      25.310  54.010  52.000  1.00  0.00           C
ATOM   1855  HE1 TYR A 118      24.570  53.250  52.190  1.00  0.00           H
ATOM   1856  CZ  TYR A 118      26.440  53.580  51.240  1.00  0.00           C
ATOM   1857  OH  TYR A 118      26.550  52.200  50.880  1.00  0.00           O
ATOM   1858  HH  TYR A 118      27.490  52.120  50.760  1.00  0.00           H
ATOM   1859  CD2 TYR A 118      27.360  55.780  51.410  1.00  0.00           C
ATOM   1860  HD2 TYR A 118      28.200  56.440  51.240  1.00  0.00           H
ATOM   1861  CE2 TYR A 118      27.540  54.420  51.050  1.00  0.00           C
ATOM   1862  HE2 TYR A 118      28.490  54.160  50.610  1.00  0.00           H
ATOM   1863  C   TYR A 118      25.290  60.050  51.400  1.00  0.00           C
ATOM   1864  O   TYR A 118      26.230  60.810  51.750  1.00  0.00           O
ATOM   1865  N   ASN A 119      24.030  60.470  51.430  1.00  0.00           N
ATOM   1866  HN  ASN A 119      23.360  59.790  51.120  1.00  0.00           H
ATOM   1867  CA  ASN A 119      23.570  61.820  51.800  1.00  0.00           C
ATOM   1868  HA  ASN A 119      22.510  61.770  51.610  1.00  0.00           H
ATOM   1869  CB  ASN A 119      23.740  62.140  53.360  1.00  0.00           C
ATOM   1870  HB1 ASN A 119      23.310  63.130  53.630  1.00  0.00           H
ATOM   1871  HB2 ASN A 119      24.800  62.200  53.670  1.00  0.00           H
ATOM   1872  CG  ASN A 119      23.100  61.060  54.260  1.00  0.00           C
ATOM   1873  OD1 ASN A 119      23.740  60.310  55.070  1.00  0.00           O
ATOM   1874  ND2 ASN A 119      21.730  60.920  54.000  1.00  0.00           N
ATOM   1875 1HD2 ASN A 119      21.200  60.230  54.480  1.00  0.00           H
ATOM   1876 2HD2 ASN A 119      21.320  61.390  53.220  1.00  0.00           H
ATOM   1877  C   ASN A 119      24.150  62.910  50.940  1.00  0.00           C
ATOM   1878  O   ASN A 119      24.340  64.020  51.390  1.00  0.00           O
ATOM   1879  N   GLY A 120      24.410  62.560  49.640  1.00  0.00           N
ATOM   1880  HN  GLY A 120      24.290  61.610  49.340  1.00  0.00           H
ATOM   1881  CA  GLY A 120      25.020  63.370  48.620  1.00  0.00           C
ATOM   1882  HA1 GLY A 120      24.570  64.350  48.560  1.00  0.00           H
ATOM   1883  HA2 GLY A 120      24.860  62.810  47.710  1.00  0.00           H
ATOM   1884  C   GLY A 120      26.530  63.530  48.820  1.00  0.00           C
ATOM   1885  O   GLY A 120      27.150  64.340  48.080  1.00  0.00           O
ATOM   1886  N   SER A 121      27.200  62.780  49.720  1.00  0.00           N
ATOM   1887  HN  SER A 121      26.660  62.330  50.440  1.00  0.00           H
ATOM   1888  CA  SER A 121      28.670  62.750  49.900  1.00  0.00           C
ATOM   1889  HA  SER A 121      29.100  63.660  49.510  1.00  0.00           H
ATOM   1890  CB  SER A 121      29.130  62.530  51.310  1.00  0.00           C
ATOM   1891  HB1 SER A 121      28.820  61.580  51.800  1.00  0.00           H
ATOM   1892  HB2 SER A 121      28.540  63.270  51.890  1.00  0.00           H
ATOM   1893  OG  SER A 121      30.520  62.750  51.490  1.00  0.00           O
ATOM   1894  HG1 SER A 121      30.620  63.320  52.250  1.00  0.00           H
ATOM   1895  C   SER A 121      29.040  61.550  49.020  1.00  0.00           C
ATOM   1896  O   SER A 121      28.630  60.460  49.360  1.00  0.00           O
ATOM   1897  N   PRO A 122      29.850  61.690  48.040  1.00  0.00           N
ATOM   1898  CD  PRO A 122      30.120  62.880  47.330  1.00  0.00           C
ATOM   1899  HD1 PRO A 122      30.920  63.450  47.850  1.00  0.00           H
ATOM   1900  HD2 PRO A 122      29.230  63.540  47.290  1.00  0.00           H
ATOM   1901  CA  PRO A 122      30.660  60.590  47.510  1.00  0.00           C
ATOM   1902  HA  PRO A 122      29.940  59.890  47.110  1.00  0.00           H
ATOM   1903  CB  PRO A 122      31.520  61.210  46.390  1.00  0.00           C
ATOM   1904  HB1 PRO A 122      31.680  60.580  45.490  1.00  0.00           H
ATOM   1905  HB2 PRO A 122      32.540  61.480  46.750  1.00  0.00           H
ATOM   1906  CG  PRO A 122      30.590  62.390  45.980  1.00  0.00           C
ATOM   1907  HG1 PRO A 122      31.280  63.100  45.480  1.00  0.00           H
ATOM   1908  HG2 PRO A 122      29.740  62.160  45.300  1.00  0.00           H
ATOM   1909  C   PRO A 122      31.450  59.810  48.580  1.00  0.00           C
ATOM   1910  O   PRO A 122      31.920  60.390  49.500  1.00  0.00           O
ATOM   1911  N   SER A 123      31.490  58.460  48.550  1.00  0.00           N
ATOM   1912  HN  SER A 123      31.020  58.050  47.770  1.00  0.00           H
ATOM   1913  CA  SER A 123      32.000  57.660  49.610  1.00  0.00           C
ATOM   1914  HA  SER A 123      32.610  58.260  50.280  1.00  0.00           H
ATOM   1915  CB  SER A 123      30.870  56.990  50.400  1.00  0.00           C
ATOM   1916  HB1 SER A 123      30.430  56.050  50.020  1.00  0.00           H
ATOM   1917  HB2 SER A 123      29.950  57.610  50.490  1.00  0.00           H
ATOM   1918  OG  SER A 123      31.350  56.540  51.650  1.00  0.00           O
ATOM   1919  HG1 SER A 123      31.630  57.360  52.070  1.00  0.00           H
ATOM   1920  C   SER A 123      32.980  56.600  49.150  1.00  0.00           C
ATOM   1921  O   SER A 123      33.890  56.210  49.780  1.00  0.00           O
ATOM   1922  N   GLY A 124      32.820  56.220  47.880  1.00  0.00           N
ATOM   1923  HN  GLY A 124      32.030  56.400  47.310  1.00  0.00           H
ATOM   1924  CA  GLY A 124      33.920  55.410  47.270  1.00  0.00           C
ATOM   1925  HA1 GLY A 124      33.890  54.480  47.830  1.00  0.00           H
ATOM   1926  HA2 GLY A 124      34.890  55.890  47.250  1.00  0.00           H
ATOM   1927  C   GLY A 124      33.630  55.080  45.850  1.00  0.00           C
ATOM   1928  O   GLY A 124      32.510  55.360  45.500  1.00  0.00           O
ATOM   1929  N   VAL A 125      34.620  54.530  45.100  1.00  0.00           N
ATOM   1930  HN  VAL A 125      35.520  54.360  45.500  1.00  0.00           H
ATOM   1931  CA  VAL A 125      34.470  54.230  43.660  1.00  0.00           C
ATOM   1932  HA  VAL A 125      33.420  54.250  43.410  1.00  0.00           H
ATOM   1933  CB  VAL A 125      35.170  55.260  42.870  1.00  0.00           C
ATOM   1934  HB  VAL A 125      34.810  56.240  43.250  1.00  0.00           H
ATOM   1935  CG1 VAL A 125      36.690  55.150  43.180  1.00  0.00           C
ATOM   1936 1HG1 VAL A 125      36.870  55.210  44.280  1.00  0.00           H
ATOM   1937 2HG1 VAL A 125      37.370  55.950  42.820  1.00  0.00           H
ATOM   1938 3HG1 VAL A 125      37.140  54.200  42.810  1.00  0.00           H
ATOM   1939  CG2 VAL A 125      34.940  55.060  41.400  1.00  0.00           C
ATOM   1940 1HG2 VAL A 125      35.670  55.720  40.890  1.00  0.00           H
ATOM   1941 2HG2 VAL A 125      33.930  55.410  41.090  1.00  0.00           H
ATOM   1942 3HG2 VAL A 125      35.190  54.040  41.040  1.00  0.00           H
ATOM   1943  C   VAL A 125      34.860  52.820  43.420  1.00  0.00           C
ATOM   1944  O   VAL A 125      35.870  52.360  43.980  1.00  0.00           O
ATOM   1945  N   TYR A 126      34.170  52.020  42.550  1.00  0.00           N
ATOM   1946  HN  TYR A 126      33.330  52.340  42.130  1.00  0.00           H
ATOM   1947  CA  TYR A 126      34.420  50.690  42.210  1.00  0.00           C
ATOM   1948  HA  TYR A 126      35.490  50.590  42.230  1.00  0.00           H
ATOM   1949  CB  TYR A 126      33.800  49.730  43.340  1.00  0.00           C
ATOM   1950  HB1 TYR A 126      34.320  50.090  44.250  1.00  0.00           H
ATOM   1951  HB2 TYR A 126      33.950  48.640  43.190  1.00  0.00           H
ATOM   1952  CG  TYR A 126      32.280  49.870  43.620  1.00  0.00           C
ATOM   1953  CD1 TYR A 126      31.460  49.290  42.680  1.00  0.00           C
ATOM   1954  HD1 TYR A 126      31.930  48.960  41.760  1.00  0.00           H
ATOM   1955  CE1 TYR A 126      30.110  49.290  42.960  1.00  0.00           C
ATOM   1956  HE1 TYR A 126      29.310  48.980  42.300  1.00  0.00           H
ATOM   1957  CZ  TYR A 126      29.580  49.710  44.180  1.00  0.00           C
ATOM   1958  OH  TYR A 126      28.170  49.690  44.370  1.00  0.00           O
ATOM   1959  HH  TYR A 126      28.000  49.960  45.280  1.00  0.00           H
ATOM   1960  CD2 TYR A 126      31.820  50.210  44.860  1.00  0.00           C
ATOM   1961  HD2 TYR A 126      32.590  50.570  45.530  1.00  0.00           H
ATOM   1962  CE2 TYR A 126      30.490  50.110  45.200  1.00  0.00           C
ATOM   1963  HE2 TYR A 126      30.110  50.370  46.180  1.00  0.00           H
ATOM   1964  C   TYR A 126      34.020  50.490  40.740  1.00  0.00           C
ATOM   1965  O   TYR A 126      33.400  51.320  40.060  1.00  0.00           O
ATOM   1966  N   GLN A 127      34.460  49.380  40.190  1.00  0.00           N
ATOM   1967  HN  GLN A 127      35.060  48.800  40.740  1.00  0.00           H
ATOM   1968  CA  GLN A 127      34.190  48.990  38.890  1.00  0.00           C
ATOM   1969  HA  GLN A 127      33.870  49.840  38.310  1.00  0.00           H
ATOM   1970  CB  GLN A 127      35.470  48.500  38.200  1.00  0.00           C
ATOM   1971  HB1 GLN A 127      35.760  47.480  38.520  1.00  0.00           H
ATOM   1972  HB2 GLN A 127      36.310  49.160  38.520  1.00  0.00           H
ATOM   1973  CG  GLN A 127      35.340  48.600  36.610  1.00  0.00           C
ATOM   1974  HG1 GLN A 127      34.440  47.990  36.360  1.00  0.00           H
ATOM   1975  HG2 GLN A 127      36.170  48.010  36.170  1.00  0.00           H
ATOM   1976  CD  GLN A 127      35.350  50.010  36.020  1.00  0.00           C
ATOM   1977  OE1 GLN A 127      34.810  50.990  36.440  1.00  0.00           O
ATOM   1978  NE2 GLN A 127      36.000  50.060  34.840  1.00  0.00           N
ATOM   1979 1HE2 GLN A 127      36.230  49.190  34.400  1.00  0.00           H
ATOM   1980 2HE2 GLN A 127      36.440  50.940  34.670  1.00  0.00           H
ATOM   1981  C   GLN A 127      33.090  47.940  38.900  1.00  0.00           C
ATOM   1982  O   GLN A 127      33.070  47.040  39.800  1.00  0.00           O
ATOM   1983  N   CYS A 128      32.200  47.900  37.930  1.00  0.00           N
ATOM   1984  HN  CYS A 128      32.170  48.570  37.190  1.00  0.00           H
ATOM   1985  CA  CYS A 128      31.290  46.730  37.840  1.00  0.00           C
ATOM   1986  HA  CYS A 128      31.780  45.870  38.280  1.00  0.00           H
ATOM   1987  CB  CYS A 128      29.930  46.870  38.530  1.00  0.00           C
ATOM   1988  HB1 CYS A 128      29.230  46.030  38.310  1.00  0.00           H
ATOM   1989  HB2 CYS A 128      29.400  47.730  38.060  1.00  0.00           H
ATOM   1990  SG  CYS A 128      29.860  47.230  40.390  1.00  0.00           S
ATOM   1991  HG1 CYS A 128      30.340  46.010  40.610  1.00  0.00           H
ATOM   1992  C   CYS A 128      31.050  46.500  36.330  1.00  0.00           C
ATOM   1993  O   CYS A 128      31.140  47.400  35.440  1.00  0.00           O
ATOM   1994  N   ALA A 129      30.650  45.310  35.890  1.00  0.00           N
ATOM   1995  HN  ALA A 129      30.550  44.550  36.510  1.00  0.00           H
ATOM   1996  CA  ALA A 129      30.370  44.900  34.530  1.00  0.00           C
ATOM   1997  HA  ALA A 129      30.550  45.620  33.730  1.00  0.00           H
ATOM   1998  CB  ALA A 129      31.230  43.680  34.040  1.00  0.00           C
ATOM   1999  HB1 ALA A 129      31.000  42.900  34.790  1.00  0.00           H
ATOM   2000  HB2 ALA A 129      32.300  43.940  34.180  1.00  0.00           H
ATOM   2001  HB3 ALA A 129      30.940  43.320  33.030  1.00  0.00           H
ATOM   2002  C   ALA A 129      28.900  44.670  34.430  1.00  0.00           C
ATOM   2003  O   ALA A 129      28.320  43.990  35.290  1.00  0.00           O
ATOM   2004  N   MET A 130      28.230  45.210  33.460  1.00  0.00           N
ATOM   2005  HN  MET A 130      28.730  45.650  32.720  1.00  0.00           H
ATOM   2006  CA  MET A 130      26.760  45.000  33.250  1.00  0.00           C
ATOM   2007  HA  MET A 130      26.250  45.240  34.170  1.00  0.00           H
ATOM   2008  CB  MET A 130      26.140  45.910  32.110  1.00  0.00           C
ATOM   2009  HB1 MET A 130      26.630  45.600  31.160  1.00  0.00           H
ATOM   2010  HB2 MET A 130      26.500  46.930  32.360  1.00  0.00           H
ATOM   2011  CG  MET A 130      24.600  45.820  32.200  1.00  0.00           C
ATOM   2012  HG1 MET A 130      24.240  44.790  32.010  1.00  0.00           H
ATOM   2013  HG2 MET A 130      24.280  46.440  31.330  1.00  0.00           H
ATOM   2014  SD  MET A 130      23.910  46.550  33.760  1.00  0.00           S
ATOM   2015  CE  MET A 130      24.200  48.220  33.300  1.00  0.00           C
ATOM   2016  HE1 MET A 130      24.380  48.350  32.210  1.00  0.00           H
ATOM   2017  HE2 MET A 130      25.130  48.550  33.810  1.00  0.00           H
ATOM   2018  HE3 MET A 130      23.380  48.950  33.460  1.00  0.00           H
ATOM   2019  C   MET A 130      26.430  43.510  33.000  1.00  0.00           C
ATOM   2020  O   MET A 130      26.930  42.990  32.020  1.00  0.00           O
ATOM   2021  N   ARG A 131      25.530  42.780  33.840  1.00  0.00           N
ATOM   2022  HN  ARG A 131      25.040  43.200  34.600  1.00  0.00           H
ATOM   2023  CA  ARG A 131      25.310  41.360  33.710  1.00  0.00           C
ATOM   2024  HA  ARG A 131      26.220  40.920  33.330  1.00  0.00           H
ATOM   2025  CB  ARG A 131      24.790  40.690  35.040  1.00  0.00           C
ATOM   2026  HB1 ARG A 131      24.280  39.710  34.970  1.00  0.00           H
ATOM   2027  HB2 ARG A 131      23.970  41.390  35.310  1.00  0.00           H
ATOM   2028  CG  ARG A 131      25.850  40.640  36.230  1.00  0.00           C
ATOM   2029  HG1 ARG A 131      25.280  40.380  37.150  1.00  0.00           H
ATOM   2030  HG2 ARG A 131      26.150  41.690  36.410  1.00  0.00           H
ATOM   2031  CD  ARG A 131      26.920  39.620  36.030  1.00  0.00           C
ATOM   2032  HD1 ARG A 131      27.090  39.510  34.940  1.00  0.00           H
ATOM   2033  HD2 ARG A 131      26.540  38.690  36.510  1.00  0.00           H
ATOM   2034  NE  ARG A 131      28.160  39.990  36.790  1.00  0.00           N
ATOM   2035  HE  ARG A 131      28.240  40.850  37.290  1.00  0.00           H
ATOM   2036  CZ  ARG A 131      29.270  39.300  36.770  1.00  0.00           C
ATOM   2037  NH1 ARG A 131      29.290  37.970  36.630  1.00  0.00           N
ATOM   2038 1HH1 ARG A 131      30.050  37.400  36.950  1.00  0.00           H
ATOM   2039 2HH1 ARG A 131      28.460  37.440  36.800  1.00  0.00           H
ATOM   2040  NH2 ARG A 131      30.440  39.880  37.160  1.00  0.00           N
ATOM   2041 1HH2 ARG A 131      30.560  40.880  37.170  1.00  0.00           H
ATOM   2042 2HH2 ARG A 131      31.200  39.230  37.170  1.00  0.00           H
ATOM   2043  C   ARG A 131      24.310  41.080  32.580  1.00  0.00           C
ATOM   2044  O   ARG A 131      23.550  41.960  32.160  1.00  0.00           O
ATOM   2045  N   PRO A 132      24.140  39.890  31.990  1.00  0.00           N
ATOM   2046  CD  PRO A 132      25.330  38.990  31.950  1.00  0.00           C
ATOM   2047  HD1 PRO A 132      25.270  38.200  32.720  1.00  0.00           H
ATOM   2048  HD2 PRO A 132      26.280  39.570  31.980  1.00  0.00           H
ATOM   2049  CA  PRO A 132      23.170  39.470  31.010  1.00  0.00           C
ATOM   2050  HA  PRO A 132      23.260  40.180  30.200  1.00  0.00           H
ATOM   2051  CB  PRO A 132      23.660  38.130  30.570  1.00  0.00           C
ATOM   2052  HB1 PRO A 132      23.200  37.940  29.580  1.00  0.00           H
ATOM   2053  HB2 PRO A 132      23.260  37.330  31.210  1.00  0.00           H
ATOM   2054  CG  PRO A 132      25.180  38.200  30.620  1.00  0.00           C
ATOM   2055  HG1 PRO A 132      25.560  37.160  30.610  1.00  0.00           H
ATOM   2056  HG2 PRO A 132      25.710  38.720  29.790  1.00  0.00           H
ATOM   2057  C   PRO A 132      21.690  39.630  31.450  1.00  0.00           C
ATOM   2058  O   PRO A 132      20.860  39.780  30.590  1.00  0.00           O
ATOM   2059  N   ASN A 133      21.410  39.770  32.730  1.00  0.00           N
ATOM   2060  HN  ASN A 133      22.030  39.390  33.410  1.00  0.00           H
ATOM   2061  CA  ASN A 133      20.080  40.100  33.280  1.00  0.00           C
ATOM   2062  HA  ASN A 133      19.350  39.830  32.530  1.00  0.00           H
ATOM   2063  CB  ASN A 133      19.770  39.340  34.530  1.00  0.00           C
ATOM   2064  HB1 ASN A 133      19.770  38.230  34.390  1.00  0.00           H
ATOM   2065  HB2 ASN A 133      18.730  39.480  34.890  1.00  0.00           H
ATOM   2066  CG  ASN A 133      20.800  39.490  35.640  1.00  0.00           C
ATOM   2067  OD1 ASN A 133      21.750  40.290  35.550  1.00  0.00           O
ATOM   2068  ND2 ASN A 133      20.580  38.750  36.710  1.00  0.00           N
ATOM   2069 1HD2 ASN A 133      21.100  38.770  37.560  1.00  0.00           H
ATOM   2070 2HD2 ASN A 133      20.040  37.930  36.510  1.00  0.00           H
ATOM   2071  C   ASN A 133      19.920  41.560  33.490  1.00  0.00           C
ATOM   2072  O   ASN A 133      18.880  42.090  33.870  1.00  0.00           O
ATOM   2073  N   HSP A 134      20.920  42.430  33.190  1.00  0.00           N
ATOM   2074  HN  HSP A 134      21.820  42.040  32.980  1.00  0.00           H
ATOM   2075  CA  HSP A 134      20.800  43.950  33.200  1.00  0.00           C
ATOM   2076  HA  HSP A 134      21.590  44.340  32.570  1.00  0.00           H
ATOM   2077  CB  HSP A 134      19.610  44.470  32.350  1.00  0.00           C
ATOM   2078  HB1 HSP A 134      19.640  45.570  32.160  1.00  0.00           H
ATOM   2079  HB2 HSP A 134      18.640  44.200  32.820  1.00  0.00           H
ATOM   2080  CD2 HSP A 134      18.860  42.700  30.550  1.00  0.00           C
ATOM   2081  HD2 HSP A 134      18.430  41.880  31.100  1.00  0.00           H
ATOM   2082  CG  HSP A 134      19.490  43.860  30.950  1.00  0.00           C
ATOM   2083  NE2 HSP A 134      19.040  42.570  29.180  1.00  0.00           N
ATOM   2084  HE2 HSP A 134      18.960  41.740  28.630  1.00  0.00           H
ATOM   2085  ND1 HSP A 134      20.060  44.380  29.810  1.00  0.00           N
ATOM   2086  HD1 HSP A 134      20.650  45.190  29.710  1.00  0.00           H
ATOM   2087  CE1 HSP A 134      19.780  43.590  28.740  1.00  0.00           C
ATOM   2088  HE1 HSP A 134      20.030  43.810  27.720  1.00  0.00           H
ATOM   2089  C   HSP A 134      21.020  44.430  34.570  1.00  0.00           C
ATOM   2090  O   HSP A 134      20.250  45.300  35.010  1.00  0.00           O
ATOM   2091  N   THR A 135      21.990  43.860  35.320  1.00  0.00           N
ATOM   2092  HN  THR A 135      22.400  43.000  35.030  1.00  0.00           H
ATOM   2093  CA  THR A 135      22.190  44.030  36.750  1.00  0.00           C
ATOM   2094  HA  THR A 135      21.680  44.920  37.090  1.00  0.00           H
ATOM   2095  CB  THR A 135      21.720  43.010  37.740  1.00  0.00           C
ATOM   2096  HB  THR A 135      21.820  43.370  38.790  1.00  0.00           H
ATOM   2097  OG1 THR A 135      22.340  41.780  37.660  1.00  0.00           O
ATOM   2098  HG1 THR A 135      22.030  41.230  36.940  1.00  0.00           H
ATOM   2099  CG2 THR A 135      20.120  42.800  37.650  1.00  0.00           C
ATOM   2100 1HG2 THR A 135      19.980  42.660  36.550  1.00  0.00           H
ATOM   2101 2HG2 THR A 135      19.650  43.740  38.000  1.00  0.00           H
ATOM   2102 3HG2 THR A 135      19.800  42.020  38.370  1.00  0.00           H
ATOM   2103  C   THR A 135      23.610  44.270  36.940  1.00  0.00           C
ATOM   2104  O   THR A 135      24.400  43.880  36.100  1.00  0.00           O
ATOM   2105  N   ILE A 136      23.940  44.880  38.100  1.00  0.00           N
ATOM   2106  HN  ILE A 136      23.250  45.120  38.770  1.00  0.00           H
ATOM   2107  CA  ILE A 136      25.300  44.870  38.560  1.00  0.00           C
ATOM   2108  HA  ILE A 136      25.880  44.190  37.960  1.00  0.00           H
ATOM   2109  CB  ILE A 136      25.950  46.280  38.590  1.00  0.00           C
ATOM   2110  HB  ILE A 136      26.930  46.200  39.110  1.00  0.00           H
ATOM   2111  CG2 ILE A 136      26.240  46.650  37.140  1.00  0.00           C
ATOM   2112 1HG2 ILE A 136      25.320  46.910  36.590  1.00  0.00           H
ATOM   2113 2HG2 ILE A 136      26.630  45.790  36.560  1.00  0.00           H
ATOM   2114 3HG2 ILE A 136      26.970  47.460  36.920  1.00  0.00           H
ATOM   2115  CG1 ILE A 136      25.040  47.380  39.270  1.00  0.00           C
ATOM   2116 1HG1 ILE A 136      24.790  47.050  40.300  1.00  0.00           H
ATOM   2117 2HG1 ILE A 136      24.230  47.480  38.520  1.00  0.00           H
ATOM   2118  CD  ILE A 136      25.760  48.680  39.440  1.00  0.00           C
ATOM   2119  HD1 ILE A 136      25.120  49.330  40.070  1.00  0.00           H
ATOM   2120  HD2 ILE A 136      25.940  49.260  38.500  1.00  0.00           H
ATOM   2121  HD3 ILE A 136      26.740  48.630  39.960  1.00  0.00           H
ATOM   2122  C   ILE A 136      25.400  44.370  39.970  1.00  0.00           C
ATOM   2123  O   ILE A 136      24.630  44.680  40.870  1.00  0.00           O
ATOM   2124  N   LYS A 137      26.390  43.550  40.270  1.00  0.00           N
ATOM   2125  HN  LYS A 137      27.170  43.460  39.650  1.00  0.00           H
ATOM   2126  CA  LYS A 137      26.610  42.870  41.550  1.00  0.00           C
ATOM   2127  HA  LYS A 137      25.670  42.700  42.050  1.00  0.00           H
ATOM   2128  CB  LYS A 137      27.270  41.480  41.320  1.00  0.00           C
ATOM   2129  HB1 LYS A 137      27.370  40.990  42.320  1.00  0.00           H
ATOM   2130  HB2 LYS A 137      28.330  41.650  41.030  1.00  0.00           H
ATOM   2131  CG  LYS A 137      26.510  40.520  40.440  1.00  0.00           C
ATOM   2132  HG1 LYS A 137      26.620  40.700  39.350  1.00  0.00           H
ATOM   2133  HG2 LYS A 137      25.440  40.580  40.730  1.00  0.00           H
ATOM   2134  CD  LYS A 137      26.920  39.080  40.800  1.00  0.00           C
ATOM   2135  HD1 LYS A 137      26.610  38.840  41.840  1.00  0.00           H
ATOM   2136  HD2 LYS A 137      28.000  38.860  40.620  1.00  0.00           H
ATOM   2137  CE  LYS A 137      26.200  38.130  39.830  1.00  0.00           C
ATOM   2138  HE1 LYS A 137      26.580  38.310  38.800  1.00  0.00           H
ATOM   2139  HE2 LYS A 137      25.120  38.380  39.940  1.00  0.00           H
ATOM   2140  NZ  LYS A 137      26.490  36.730  40.120  1.00  0.00           N
ATOM   2141  HZ1 LYS A 137      27.500  36.510  40.240  1.00  0.00           H
ATOM   2142  HZ2 LYS A 137      26.130  36.140  39.340  1.00  0.00           H
ATOM   2143  HZ3 LYS A 137      25.960  36.470  40.970  1.00  0.00           H
ATOM   2144  C   LYS A 137      27.430  43.790  42.380  1.00  0.00           C
ATOM   2145  O   LYS A 137      28.320  43.470  43.190  1.00  0.00           O
ATOM   2146  N   GLY A 138      26.980  45.080  42.430  1.00  0.00           N
ATOM   2147  HN  GLY A 138      26.110  45.220  41.980  1.00  0.00           H
ATOM   2148  CA  GLY A 138      27.560  46.130  43.300  1.00  0.00           C
ATOM   2149  HA1 GLY A 138      27.080  47.030  42.950  1.00  0.00           H
ATOM   2150  HA2 GLY A 138      28.620  46.300  43.220  1.00  0.00           H
ATOM   2151  C   GLY A 138      27.310  46.120  44.830  1.00  0.00           C
ATOM   2152  O   GLY A 138      26.620  45.280  45.380  1.00  0.00           O
ATOM   2153  N   SER A 139      28.070  46.980  45.480  1.00  0.00           N
ATOM   2154  HN  SER A 139      28.550  47.710  45.000  1.00  0.00           H
ATOM   2155  CA  SER A 139      28.100  47.070  46.910  1.00  0.00           C
ATOM   2156  HA  SER A 139      27.570  46.210  47.300  1.00  0.00           H
ATOM   2157  CB  SER A 139      29.550  46.980  47.440  1.00  0.00           C
ATOM   2158  HB1 SER A 139      30.220  47.570  46.770  1.00  0.00           H
ATOM   2159  HB2 SER A 139      29.940  45.950  47.290  1.00  0.00           H
ATOM   2160  OG  SER A 139      29.600  47.140  48.810  1.00  0.00           O
ATOM   2161  HG1 SER A 139      30.530  47.180  49.020  1.00  0.00           H
ATOM   2162  C   SER A 139      27.330  48.250  47.370  1.00  0.00           C
ATOM   2163  O   SER A 139      27.730  49.380  47.060  1.00  0.00           O
ATOM   2164  N   PHE A 140      26.230  48.060  48.140  1.00  0.00           N
ATOM   2165  HN  PHE A 140      25.940  47.160  48.470  1.00  0.00           H
ATOM   2166  CA  PHE A 140      25.330  49.100  48.640  1.00  0.00           C
ATOM   2167  HA  PHE A 140      25.930  49.990  48.780  1.00  0.00           H
ATOM   2168  CB  PHE A 140      24.120  49.210  47.690  1.00  0.00           C
ATOM   2169  HB1 PHE A 140      23.290  49.770  48.190  1.00  0.00           H
ATOM   2170  HB2 PHE A 140      23.690  48.200  47.540  1.00  0.00           H
ATOM   2171  CG  PHE A 140      24.430  49.870  46.450  1.00  0.00           C
ATOM   2172  CD1 PHE A 140      24.270  49.140  45.260  1.00  0.00           C
ATOM   2173  HD1 PHE A 140      23.790  48.180  45.400  1.00  0.00           H
ATOM   2174  CE1 PHE A 140      24.760  49.530  44.030  1.00  0.00           C
ATOM   2175  HE1 PHE A 140      24.610  48.950  43.130  1.00  0.00           H
ATOM   2176  CZ  PHE A 140      25.280  50.850  43.970  1.00  0.00           C
ATOM   2177  HZ  PHE A 140      25.550  51.200  42.980  1.00  0.00           H
ATOM   2178  CD2 PHE A 140      25.100  51.100  46.350  1.00  0.00           C
ATOM   2179  HD2 PHE A 140      25.100  51.770  47.200  1.00  0.00           H
ATOM   2180  CE2 PHE A 140      25.480  51.610  45.120  1.00  0.00           C
ATOM   2181  HE2 PHE A 140      25.960  52.570  45.050  1.00  0.00           H
ATOM   2182  C   PHE A 140      24.740  48.780  50.040  1.00  0.00           C
ATOM   2183  O   PHE A 140      24.570  47.620  50.430  1.00  0.00           O
ATOM   2184  N   LEU A 141      24.460  49.840  50.800  1.00  0.00           N
ATOM   2185  HN  LEU A 141      24.800  50.760  50.600  1.00  0.00           H
ATOM   2186  CA  LEU A 141      23.770  49.680  52.030  1.00  0.00           C
ATOM   2187  HA  LEU A 141      23.400  48.680  52.190  1.00  0.00           H
ATOM   2188  CB  LEU A 141      24.590  50.010  53.350  1.00  0.00           C
ATOM   2189  HB1 LEU A 141      23.950  50.450  54.150  1.00  0.00           H
ATOM   2190  HB2 LEU A 141      25.260  50.830  53.000  1.00  0.00           H
ATOM   2191  CG  LEU A 141      25.590  48.880  53.850  1.00  0.00           C
ATOM   2192  HG  LEU A 141      26.150  48.570  52.950  1.00  0.00           H
ATOM   2193  CD1 LEU A 141      26.580  49.540  54.880  1.00  0.00           C
ATOM   2194 1HD1 LEU A 141      26.950  50.450  54.370  1.00  0.00           H
ATOM   2195 2HD1 LEU A 141      27.380  48.850  55.220  1.00  0.00           H
ATOM   2196 3HD1 LEU A 141      25.930  49.870  55.720  1.00  0.00           H
ATOM   2197  CD2 LEU A 141      24.970  47.610  54.450  1.00  0.00           C
ATOM   2198 1HD2 LEU A 141      25.480  47.450  55.430  1.00  0.00           H
ATOM   2199 2HD2 LEU A 141      25.180  46.780  53.750  1.00  0.00           H
ATOM   2200 3HD2 LEU A 141      23.860  47.680  54.420  1.00  0.00           H
ATOM   2201  C   LEU A 141      22.510  50.600  51.980  1.00  0.00           C
ATOM   2202  O   LEU A 141      22.390  51.470  51.130  1.00  0.00           O
ATOM   2203  N   ASN A 142      21.610  50.340  52.930  1.00  0.00           N
ATOM   2204  HN  ASN A 142      21.840  49.590  53.550  1.00  0.00           H
ATOM   2205  CA  ASN A 142      20.290  50.990  53.120  1.00  0.00           C
ATOM   2206  HA  ASN A 142      19.880  50.820  52.140  1.00  0.00           H
ATOM   2207  CB  ASN A 142      19.500  50.260  54.280  1.00  0.00           C
ATOM   2208  HB1 ASN A 142      18.580  50.830  54.540  1.00  0.00           H
ATOM   2209  HB2 ASN A 142      20.190  50.240  55.150  1.00  0.00           H
ATOM   2210  CG  ASN A 142      19.170  48.790  54.020  1.00  0.00           C
ATOM   2211  OD1 ASN A 142      19.430  48.140  52.990  1.00  0.00           O
ATOM   2212  ND2 ASN A 142      18.600  48.130  55.090  1.00  0.00           N
ATOM   2213 1HD2 ASN A 142      18.330  48.580  55.940  1.00  0.00           H
ATOM   2214 2HD2 ASN A 142      18.640  47.130  55.070  1.00  0.00           H
ATOM   2215  C   ASN A 142      20.510  52.470  53.460  1.00  0.00           C
ATOM   2216  O   ASN A 142      21.070  52.760  54.530  1.00  0.00           O
ATOM   2217  N   GLY A 143      20.280  53.390  52.520  1.00  0.00           N
ATOM   2218  HN  GLY A 143      19.670  53.130  51.780  1.00  0.00           H
ATOM   2219  CA  GLY A 143      20.830  54.800  52.550  1.00  0.00           C
ATOM   2220  HA1 GLY A 143      21.510  55.050  53.350  1.00  0.00           H
ATOM   2221  HA2 GLY A 143      19.910  55.380  52.490  1.00  0.00           H
ATOM   2222  C   GLY A 143      21.580  55.140  51.310  1.00  0.00           C
ATOM   2223  O   GLY A 143      21.970  56.290  51.070  1.00  0.00           O
ATOM   2224  N   SER A 144      21.730  54.290  50.290  1.00  0.00           N
ATOM   2225  HN  SER A 144      21.420  53.350  50.400  1.00  0.00           H
ATOM   2226  CA  SER A 144      22.570  54.540  49.130  1.00  0.00           C
ATOM   2227  HA  SER A 144      23.170  55.430  49.270  1.00  0.00           H
ATOM   2228  CB  SER A 144      23.440  53.310  48.790  1.00  0.00           C
ATOM   2229  HB1 SER A 144      24.200  53.020  49.540  1.00  0.00           H
ATOM   2230  HB2 SER A 144      23.990  53.470  47.840  1.00  0.00           H
ATOM   2231  OG  SER A 144      22.670  52.130  48.670  1.00  0.00           O
ATOM   2232  HG1 SER A 144      22.610  51.790  49.560  1.00  0.00           H
ATOM   2233  C   SER A 144      21.720  54.800  47.840  1.00  0.00           C
ATOM   2234  O   SER A 144      22.100  54.790  46.690  1.00  0.00           O
ATOM   2235  N   CYM A 145      20.420  55.070  48.030  1.00  0.00           N
ATOM   2236  HN  CYM A 145      20.010  55.120  48.940  1.00  0.00           H
ATOM   2237  CA  CYM A 145      19.530  55.480  46.940  1.00  0.00           C
ATOM   2238  HA  CYM A 145      19.540  54.710  46.180  1.00  0.00           H
ATOM   2239  CB  CYM A 145      18.070  55.560  47.440  1.00  0.00           C
ATOM   2240  HB1 CYM A 145      17.790  56.550  47.870  1.00  0.00           H
ATOM   2241  HB2 CYM A 145      18.020  54.870  48.310  1.00  0.00           H
ATOM   2242  SG  CYM A 145      16.760  55.310  46.140  1.00  0.00           S
ATOM   2243  C   CYM A 145      19.980  56.680  46.150  1.00  0.00           C
ATOM   2244  O   CYM A 145      20.400  57.660  46.780  1.00  0.00           O
ATOM   2245  N   GLY A 146      20.000  56.590  44.780  1.00  0.00           N
ATOM   2246  HN  GLY A 146      19.510  55.820  44.380  1.00  0.00           H
ATOM   2247  CA  GLY A 146      20.650  57.500  43.880  1.00  0.00           C
ATOM   2248  HA1 GLY A 146      20.640  58.480  44.320  1.00  0.00           H
ATOM   2249  HA2 GLY A 146      20.180  57.410  42.910  1.00  0.00           H
ATOM   2250  C   GLY A 146      22.050  57.320  43.600  1.00  0.00           C
ATOM   2251  O   GLY A 146      22.620  58.160  42.930  1.00  0.00           O
ATOM   2252  N   SER A 147      22.750  56.250  44.100  1.00  0.00           N
ATOM   2253  HN  SER A 147      22.290  55.610  44.710  1.00  0.00           H
ATOM   2254  CA  SER A 147      24.190  55.980  43.810  1.00  0.00           C
ATOM   2255  HA  SER A 147      24.700  56.900  44.060  1.00  0.00           H
ATOM   2256  CB  SER A 147      24.930  54.950  44.680  1.00  0.00           C
ATOM   2257  HB1 SER A 147      25.990  54.840  44.380  1.00  0.00           H
ATOM   2258  HB2 SER A 147      24.480  53.940  44.530  1.00  0.00           H
ATOM   2259  OG  SER A 147      24.890  55.430  45.980  1.00  0.00           O
ATOM   2260  HG1 SER A 147      23.980  55.290  46.230  1.00  0.00           H
ATOM   2261  C   SER A 147      24.530  55.810  42.300  1.00  0.00           C
ATOM   2262  O   SER A 147      23.970  55.010  41.550  1.00  0.00           O
ATOM   2263  N   VAL A 148      25.560  56.530  41.860  1.00  0.00           N
ATOM   2264  HN  VAL A 148      26.180  57.090  42.410  1.00  0.00           H
ATOM   2265  CA  VAL A 148      25.610  57.000  40.500  1.00  0.00           C
ATOM   2266  HA  VAL A 148      24.620  56.820  40.110  1.00  0.00           H
ATOM   2267  CB  VAL A 148      25.820  58.510  40.590  1.00  0.00           C
ATOM   2268  HB  VAL A 148      25.070  59.090  41.170  1.00  0.00           H
ATOM   2269  CG1 VAL A 148      27.220  58.900  41.240  1.00  0.00           C
ATOM   2270 1HG1 VAL A 148      27.590  59.940  41.130  1.00  0.00           H
ATOM   2271 2HG1 VAL A 148      27.990  58.290  40.720  1.00  0.00           H
ATOM   2272 3HG1 VAL A 148      27.250  58.710  42.340  1.00  0.00           H
ATOM   2273  CG2 VAL A 148      25.790  59.160  39.190  1.00  0.00           C
ATOM   2274 1HG2 VAL A 148      26.090  60.220  39.290  1.00  0.00           H
ATOM   2275 2HG2 VAL A 148      24.750  58.960  38.830  1.00  0.00           H
ATOM   2276 3HG2 VAL A 148      26.430  58.610  38.470  1.00  0.00           H
ATOM   2277  C   VAL A 148      26.660  56.190  39.640  1.00  0.00           C
ATOM   2278  O   VAL A 148      27.770  55.910  40.090  1.00  0.00           O
ATOM   2279  N   GLY A 149      26.310  55.690  38.410  1.00  0.00           N
ATOM   2280  HN  GLY A 149      25.430  55.910  38.000  1.00  0.00           H
ATOM   2281  CA  GLY A 149      27.300  55.000  37.590  1.00  0.00           C
ATOM   2282  HA1 GLY A 149      26.950  54.020  37.310  1.00  0.00           H
ATOM   2283  HA2 GLY A 149      28.300  55.030  38.010  1.00  0.00           H
ATOM   2284  C   GLY A 149      27.490  55.630  36.230  1.00  0.00           C
ATOM   2285  O   GLY A 149      26.600  56.250  35.650  1.00  0.00           O
ATOM   2286  N   PHE A 150      28.690  55.370  35.660  1.00  0.00           N
ATOM   2287  HN  PHE A 150      29.360  54.680  35.910  1.00  0.00           H
ATOM   2288  CA  PHE A 150      29.130  56.200  34.550  1.00  0.00           C
ATOM   2289  HA  PHE A 150      28.310  56.390  33.880  1.00  0.00           H
ATOM   2290  CB  PHE A 150      29.570  57.630  35.080  1.00  0.00           C
ATOM   2291  HB1 PHE A 150      28.660  58.090  35.520  1.00  0.00           H
ATOM   2292  HB2 PHE A 150      29.940  58.410  34.380  1.00  0.00           H
ATOM   2293  CG  PHE A 150      30.630  57.570  36.210  1.00  0.00           C
ATOM   2294  CD1 PHE A 150      32.000  57.660  35.920  1.00  0.00           C
ATOM   2295  HD1 PHE A 150      32.410  57.670  34.920  1.00  0.00           H
ATOM   2296  CE1 PHE A 150      32.940  57.630  36.920  1.00  0.00           C
ATOM   2297  HE1 PHE A 150      34.000  57.650  36.730  1.00  0.00           H
ATOM   2298  CZ  PHE A 150      32.610  57.650  38.280  1.00  0.00           C
ATOM   2299  HZ  PHE A 150      33.470  57.630  38.940  1.00  0.00           H
ATOM   2300  CD2 PHE A 150      30.240  57.490  37.610  1.00  0.00           C
ATOM   2301  HD2 PHE A 150      29.220  57.460  37.960  1.00  0.00           H
ATOM   2302  CE2 PHE A 150      31.260  57.600  38.580  1.00  0.00           C
ATOM   2303  HE2 PHE A 150      30.950  57.590  39.620  1.00  0.00           H
ATOM   2304  C   PHE A 150      30.290  55.530  33.830  1.00  0.00           C
ATOM   2305  O   PHE A 150      30.910  54.620  34.370  1.00  0.00           O
ATOM   2306  N   ASN A 151      30.570  55.950  32.560  1.00  0.00           N
ATOM   2307  HN  ASN A 151      30.200  56.800  32.190  1.00  0.00           H
ATOM   2308  CA  ASN A 151      31.720  55.530  31.880  1.00  0.00           C
ATOM   2309  HA  ASN A 151      32.360  54.960  32.530  1.00  0.00           H
ATOM   2310  CB  ASN A 151      31.220  54.580  30.740  1.00  0.00           C
ATOM   2311  HB1 ASN A 151      30.320  54.990  30.220  1.00  0.00           H
ATOM   2312  HB2 ASN A 151      30.750  53.680  31.200  1.00  0.00           H
ATOM   2313  CG  ASN A 151      32.270  54.290  29.630  1.00  0.00           C
ATOM   2314  OD1 ASN A 151      33.440  54.080  29.970  1.00  0.00           O
ATOM   2315  ND2 ASN A 151      31.830  54.300  28.380  1.00  0.00           N
ATOM   2316 1HD2 ASN A 151      32.380  53.860  27.660  1.00  0.00           H
ATOM   2317 2HD2 ASN A 151      30.890  54.540  28.150  1.00  0.00           H
ATOM   2318  C   ASN A 151      32.460  56.740  31.410  1.00  0.00           C
ATOM   2319  O   ASN A 151      31.830  57.820  31.060  1.00  0.00           O
ATOM   2320  N   ILE A 152      33.770  56.700  31.260  1.00  0.00           N
ATOM   2321  HN  ILE A 152      34.250  55.880  31.570  1.00  0.00           H
ATOM   2322  CA  ILE A 152      34.610  57.880  30.890  1.00  0.00           C
ATOM   2323  HA  ILE A 152      33.990  58.720  30.640  1.00  0.00           H
ATOM   2324  CB  ILE A 152      35.600  58.250  32.030  1.00  0.00           C
ATOM   2325  HB  ILE A 152      36.330  57.420  32.140  1.00  0.00           H
ATOM   2326  CG2 ILE A 152      36.640  59.330  31.620  1.00  0.00           C
ATOM   2327 1HG2 ILE A 152      37.320  59.600  32.460  1.00  0.00           H
ATOM   2328 2HG2 ILE A 152      36.140  60.300  31.410  1.00  0.00           H
ATOM   2329 3HG2 ILE A 152      37.200  58.830  30.800  1.00  0.00           H
ATOM   2330  CG1 ILE A 152      34.860  58.660  33.340  1.00  0.00           C
ATOM   2331 1HG1 ILE A 152      35.570  59.000  34.120  1.00  0.00           H
ATOM   2332 2HG1 ILE A 152      34.350  57.740  33.700  1.00  0.00           H
ATOM   2333  CD  ILE A 152      33.830  59.740  33.150  1.00  0.00           C
ATOM   2334  HD1 ILE A 152      33.490  60.040  34.160  1.00  0.00           H
ATOM   2335  HD2 ILE A 152      32.860  59.440  32.710  1.00  0.00           H
ATOM   2336  HD3 ILE A 152      34.250  60.600  32.580  1.00  0.00           H
ATOM   2337  C   ILE A 152      35.300  57.440  29.590  1.00  0.00           C
ATOM   2338  O   ILE A 152      36.030  56.440  29.570  1.00  0.00           O
ATOM   2339  N   ASP A 153      35.130  58.170  28.480  1.00  0.00           N
ATOM   2340  HN  ASP A 153      34.440  58.890  28.480  1.00  0.00           H
ATOM   2341  CA  ASP A 153      35.810  58.040  27.250  1.00  0.00           C
ATOM   2342  HA  ASP A 153      36.860  57.870  27.460  1.00  0.00           H
ATOM   2343  CB  ASP A 153      35.220  56.850  26.500  1.00  0.00           C
ATOM   2344  HB1 ASP A 153      34.120  57.000  26.550  1.00  0.00           H
ATOM   2345  HB2 ASP A 153      35.490  55.900  27.010  1.00  0.00           H
ATOM   2346  CG  ASP A 153      35.670  56.750  25.010  1.00  0.00           C
ATOM   2347  OD1 ASP A 153      34.920  56.150  24.210  1.00  0.00           O
ATOM   2348  OD2 ASP A 153      36.950  56.920  24.850  1.00  0.00           O
ATOM   2349  C   ASP A 153      35.710  59.430  26.580  1.00  0.00           C
ATOM   2350  O   ASP A 153      34.810  60.270  26.800  1.00  0.00           O
ATOM   2351  N   TYR A 154      36.770  59.700  25.760  1.00  0.00           N
ATOM   2352  HN  TYR A 154      37.410  58.980  25.530  1.00  0.00           H
ATOM   2353  CA  TYR A 154      37.110  61.040  25.300  1.00  0.00           C
ATOM   2354  HA  TYR A 154      38.170  61.040  25.110  1.00  0.00           H
ATOM   2355  CB  TYR A 154      36.360  61.470  23.950  1.00  0.00           C
ATOM   2356  HB1 TYR A 154      36.580  62.540  23.760  1.00  0.00           H
ATOM   2357  HB2 TYR A 154      35.250  61.440  23.900  1.00  0.00           H
ATOM   2358  CG  TYR A 154      36.990  60.610  22.860  1.00  0.00           C
ATOM   2359  CD1 TYR A 154      36.410  59.370  22.470  1.00  0.00           C
ATOM   2360  HD1 TYR A 154      35.620  58.950  23.070  1.00  0.00           H
ATOM   2361  CE1 TYR A 154      37.030  58.520  21.480  1.00  0.00           C
ATOM   2362  HE1 TYR A 154      36.630  57.580  21.140  1.00  0.00           H
ATOM   2363  CZ  TYR A 154      38.230  58.990  20.940  1.00  0.00           C
ATOM   2364  OH  TYR A 154      38.830  58.180  19.960  1.00  0.00           O
ATOM   2365  HH  TYR A 154      38.140  57.570  19.680  1.00  0.00           H
ATOM   2366  CD2 TYR A 154      38.170  61.070  22.260  1.00  0.00           C
ATOM   2367  HD2 TYR A 154      38.590  62.020  22.510  1.00  0.00           H
ATOM   2368  CE2 TYR A 154      38.770  60.220  21.260  1.00  0.00           C
ATOM   2369  HE2 TYR A 154      39.720  60.550  20.870  1.00  0.00           H
ATOM   2370  C   TYR A 154      36.990  62.160  26.450  1.00  0.00           C
ATOM   2371  O   TYR A 154      37.400  61.990  27.620  1.00  0.00           O
ATOM   2372  N   ASP A 155      36.420  63.360  26.050  1.00  0.00           N
ATOM   2373  HN  ASP A 155      36.140  63.510  25.110  1.00  0.00           H
ATOM   2374  CA  ASP A 155      36.250  64.480  26.870  1.00  0.00           C
ATOM   2375  HA  ASP A 155      36.800  64.400  27.790  1.00  0.00           H
ATOM   2376  CB  ASP A 155      36.690  65.740  26.110  1.00  0.00           C
ATOM   2377  HB1 ASP A 155      37.790  65.620  25.940  1.00  0.00           H
ATOM   2378  HB2 ASP A 155      36.540  66.740  26.560  1.00  0.00           H
ATOM   2379  CG  ASP A 155      36.010  65.840  24.760  1.00  0.00           C
ATOM   2380  OD1 ASP A 155      35.120  65.070  24.430  1.00  0.00           O
ATOM   2381  OD2 ASP A 155      36.380  66.700  23.990  1.00  0.00           O
ATOM   2382  C   ASP A 155      34.830  64.690  27.300  1.00  0.00           C
ATOM   2383  O   ASP A 155      34.400  65.780  27.620  1.00  0.00           O
ATOM   2384  N   CYS A 156      34.050  63.680  27.310  1.00  0.00           N
ATOM   2385  HN  CYS A 156      34.600  62.900  27.010  1.00  0.00           H
ATOM   2386  CA  CYS A 156      32.640  63.760  27.800  1.00  0.00           C
ATOM   2387  HA  CYS A 156      32.410  64.680  28.310  1.00  0.00           H
ATOM   2388  CB  CYS A 156      31.570  63.560  26.720  1.00  0.00           C
ATOM   2389  HB1 CYS A 156      31.790  62.570  26.260  1.00  0.00           H
ATOM   2390  HB2 CYS A 156      31.790  64.370  25.990  1.00  0.00           H
ATOM   2391  SG  CYS A 156      29.870  63.600  27.130  1.00  0.00           S
ATOM   2392  HG1 CYS A 156      29.430  64.410  26.180  1.00  0.00           H
ATOM   2393  C   CYS A 156      32.590  62.700  28.920  1.00  0.00           C
ATOM   2394  O   CYS A 156      33.170  61.630  28.810  1.00  0.00           O
ATOM   2395  N   VAL A 157      31.740  62.960  29.940  1.00  0.00           N
ATOM   2396  HN  VAL A 157      31.290  63.850  29.910  1.00  0.00           H
ATOM   2397  CA  VAL A 157      31.310  62.040  30.910  1.00  0.00           C
ATOM   2398  HA  VAL A 157      32.120  61.350  31.070  1.00  0.00           H
ATOM   2399  CB  VAL A 157      31.190  62.740  32.280  1.00  0.00           C
ATOM   2400  HB  VAL A 157      30.550  63.650  32.190  1.00  0.00           H
ATOM   2401  CG1 VAL A 157      30.610  61.790  33.380  1.00  0.00           C
ATOM   2402 1HG1 VAL A 157      29.500  61.840  33.420  1.00  0.00           H
ATOM   2403 2HG1 VAL A 157      30.850  62.110  34.410  1.00  0.00           H
ATOM   2404 3HG1 VAL A 157      31.100  60.810  33.200  1.00  0.00           H
ATOM   2405  CG2 VAL A 157      32.550  63.270  32.680  1.00  0.00           C
ATOM   2406 1HG2 VAL A 157      32.660  63.710  33.700  1.00  0.00           H
ATOM   2407 2HG2 VAL A 157      32.760  64.110  31.990  1.00  0.00           H
ATOM   2408 3HG2 VAL A 157      33.300  62.470  32.490  1.00  0.00           H
ATOM   2409  C   VAL A 157      30.050  61.350  30.500  1.00  0.00           C
ATOM   2410  O   VAL A 157      29.010  61.980  30.340  1.00  0.00           O
ATOM   2411  N   SER A 158      30.120  60.020  30.310  1.00  0.00           N
ATOM   2412  HN  SER A 158      30.920  59.520  30.630  1.00  0.00           H
ATOM   2413  CA  SER A 158      28.940  59.160  29.880  1.00  0.00           C
ATOM   2414  HA  SER A 158      28.270  59.840  29.370  1.00  0.00           H
ATOM   2415  CB  SER A 158      29.250  57.840  29.090  1.00  0.00           C
ATOM   2416  HB1 SER A 158      28.320  57.240  28.980  1.00  0.00           H
ATOM   2417  HB2 SER A 158      30.020  57.260  29.640  1.00  0.00           H
ATOM   2418  OG  SER A 158      29.700  58.190  27.790  1.00  0.00           O
ATOM   2419  HG1 SER A 158      30.590  58.530  27.940  1.00  0.00           H
ATOM   2420  C   SER A 158      28.120  58.670  31.140  1.00  0.00           C
ATOM   2421  O   SER A 158      28.450  57.690  31.720  1.00  0.00           O
ATOM   2422  N   PHE A 159      27.040  59.370  31.550  1.00  0.00           N
ATOM   2423  HN  PHE A 159      26.870  60.210  31.040  1.00  0.00           H
ATOM   2424  CA  PHE A 159      26.120  59.000  32.620  1.00  0.00           C
ATOM   2425  HA  PHE A 159      26.700  58.610  33.440  1.00  0.00           H
ATOM   2426  CB  PHE A 159      25.390  60.220  33.050  1.00  0.00           C
ATOM   2427  HB1 PHE A 159      24.540  60.130  33.760  1.00  0.00           H
ATOM   2428  HB2 PHE A 159      24.940  60.690  32.150  1.00  0.00           H
ATOM   2429  CG  PHE A 159      26.280  61.310  33.710  1.00  0.00           C
ATOM   2430  CD1 PHE A 159      26.790  61.010  34.990  1.00  0.00           C
ATOM   2431  HD1 PHE A 159      26.700  60.060  35.500  1.00  0.00           H
ATOM   2432  CE1 PHE A 159      27.570  62.020  35.570  1.00  0.00           C
ATOM   2433  HE1 PHE A 159      27.870  61.960  36.600  1.00  0.00           H
ATOM   2434  CZ  PHE A 159      27.780  63.200  34.870  1.00  0.00           C
ATOM   2435  HZ  PHE A 159      28.510  63.860  35.320  1.00  0.00           H
ATOM   2436  CD2 PHE A 159      26.540  62.440  32.990  1.00  0.00           C
ATOM   2437  HD2 PHE A 159      26.210  62.590  31.980  1.00  0.00           H
ATOM   2438  CE2 PHE A 159      27.390  63.400  33.580  1.00  0.00           C
ATOM   2439  HE2 PHE A 159      27.820  64.170  32.960  1.00  0.00           H
ATOM   2440  C   PHE A 159      25.090  57.830  32.370  1.00  0.00           C
ATOM   2441  O   PHE A 159      24.220  57.890  31.510  1.00  0.00           O
ATOM   2442  N   CYS A 160      25.220  56.680  33.170  1.00  0.00           N
ATOM   2443  HN  CYS A 160      25.930  56.700  33.870  1.00  0.00           H
ATOM   2444  CA  CYS A 160      24.720  55.360  32.740  1.00  0.00           C
ATOM   2445  HA  CYS A 160      24.280  55.460  31.760  1.00  0.00           H
ATOM   2446  CB  CYS A 160      25.910  54.450  32.540  1.00  0.00           C
ATOM   2447  HB1 CYS A 160      25.500  53.440  32.310  1.00  0.00           H
ATOM   2448  HB2 CYS A 160      26.590  54.360  33.420  1.00  0.00           H
ATOM   2449  SG  CYS A 160      27.000  54.980  31.120  1.00  0.00           S
ATOM   2450  HG1 CYS A 160      27.410  56.090  31.720  1.00  0.00           H
ATOM   2451  C   CYS A 160      23.710  54.880  33.610  1.00  0.00           C
ATOM   2452  O   CYS A 160      22.610  54.520  33.220  1.00  0.00           O
ATOM   2453  N   TYR A 161      23.970  54.870  34.920  1.00  0.00           N
ATOM   2454  HN  TYR A 161      24.640  55.510  35.310  1.00  0.00           H
ATOM   2455  CA  TYR A 161      23.200  54.200  35.890  1.00  0.00           C
ATOM   2456  HA  TYR A 161      22.200  54.000  35.540  1.00  0.00           H
ATOM   2457  CB  TYR A 161      24.000  52.870  36.210  1.00  0.00           C
ATOM   2458  HB1 TYR A 161      25.060  53.100  36.440  1.00  0.00           H
ATOM   2459  HB2 TYR A 161      23.960  52.170  35.350  1.00  0.00           H
ATOM   2460  CG  TYR A 161      23.480  51.960  37.310  1.00  0.00           C
ATOM   2461  CD1 TYR A 161      22.410  51.080  37.070  1.00  0.00           C
ATOM   2462  HD1 TYR A 161      22.010  51.060  36.060  1.00  0.00           H
ATOM   2463  CE1 TYR A 161      21.850  50.300  38.100  1.00  0.00           C
ATOM   2464  HE1 TYR A 161      21.150  49.520  37.860  1.00  0.00           H
ATOM   2465  CZ  TYR A 161      22.430  50.340  39.330  1.00  0.00           C
ATOM   2466  OH  TYR A 161      21.940  49.580  40.350  1.00  0.00           O
ATOM   2467  HH  TYR A 161      21.640  48.750  39.990  1.00  0.00           H
ATOM   2468  CD2 TYR A 161      24.020  52.020  38.550  1.00  0.00           C
ATOM   2469  HD2 TYR A 161      24.800  52.730  38.790  1.00  0.00           H
ATOM   2470  CE2 TYR A 161      23.480  51.260  39.580  1.00  0.00           C
ATOM   2471  HE2 TYR A 161      23.960  51.270  40.550  1.00  0.00           H
ATOM   2472  C   TYR A 161      22.920  55.030  37.150  1.00  0.00           C
ATOM   2473  O   TYR A 161      23.720  55.850  37.480  1.00  0.00           O
ATOM   2474  N   MET A 162      21.740  54.700  37.760  1.00  0.00           N
ATOM   2475  HN  MET A 162      21.210  53.890  37.500  1.00  0.00           H
ATOM   2476  CA  MET A 162      21.400  55.260  39.010  1.00  0.00           C
ATOM   2477  HA  MET A 162      22.200  55.720  39.560  1.00  0.00           H
ATOM   2478  CB  MET A 162      20.280  56.300  38.750  1.00  0.00           C
ATOM   2479  HB1 MET A 162      19.370  55.760  38.410  1.00  0.00           H
ATOM   2480  HB2 MET A 162      20.590  57.020  37.960  1.00  0.00           H
ATOM   2481  CG  MET A 162      19.900  57.120  40.010  1.00  0.00           C
ATOM   2482  HG1 MET A 162      20.830  57.270  40.590  1.00  0.00           H
ATOM   2483  HG2 MET A 162      19.280  56.530  40.710  1.00  0.00           H
ATOM   2484  SD  MET A 162      19.220  58.770  39.660  1.00  0.00           S
ATOM   2485  CE  MET A 162      20.350  59.820  40.520  1.00  0.00           C
ATOM   2486  HE1 MET A 162      20.380  59.540  41.590  1.00  0.00           H
ATOM   2487  HE2 MET A 162      19.980  60.860  40.430  1.00  0.00           H
ATOM   2488  HE3 MET A 162      21.410  59.930  40.200  1.00  0.00           H
ATOM   2489  C   MET A 162      20.820  54.080  39.900  1.00  0.00           C
ATOM   2490  O   MET A 162      19.700  53.630  39.630  1.00  0.00           O
ATOM   2491  N   HSD A 163      21.500  53.730  40.970  1.00  0.00           N
ATOM   2492  HN  HSD A 163      22.380  54.180  41.140  1.00  0.00           H
ATOM   2493  CA  HSD A 163      21.110  52.720  41.980  1.00  0.00           C
ATOM   2494  HA  HSD A 163      20.850  51.760  41.560  1.00  0.00           H
ATOM   2495  CB  HSD A 163      22.160  52.430  43.170  1.00  0.00           C
ATOM   2496  HB1 HSD A 163      22.320  53.470  43.540  1.00  0.00           H
ATOM   2497  HB2 HSD A 163      23.090  52.000  42.750  1.00  0.00           H
ATOM   2498  ND1 HSD A 163      21.510  52.090  45.610  1.00  0.00           N
ATOM   2499  HD1 HSD A 163      21.900  52.900  46.050  1.00  0.00           H
ATOM   2500  CG  HSD A 163      21.680  51.560  44.310  1.00  0.00           C
ATOM   2501  CE1 HSD A 163      21.020  51.090  46.320  1.00  0.00           C
ATOM   2502  HE1 HSD A 163      20.840  51.140  47.400  1.00  0.00           H
ATOM   2503  NE2 HSD A 163      20.750  49.980  45.600  1.00  0.00           N
ATOM   2504  CD2 HSD A 163      21.090  50.350  44.340  1.00  0.00           C
ATOM   2505  HD2 HSD A 163      20.970  49.730  43.460  1.00  0.00           H
ATOM   2506  C   HSD A 163      19.790  53.110  42.690  1.00  0.00           C
ATOM   2507  O   HSD A 163      19.590  54.300  43.030  1.00  0.00           O
ATOM   2508  N   HSP A 164      18.850  52.090  42.950  1.00  0.00           N
ATOM   2509  HN  HSP A 164      19.010  51.140  42.680  1.00  0.00           H
ATOM   2510  CA  HSP A 164      17.690  52.330  43.890  1.00  0.00           C
ATOM   2511  HA  HSP A 164      17.760  53.310  44.360  1.00  0.00           H
ATOM   2512  CB  HSP A 164      16.340  52.370  43.140  1.00  0.00           C
ATOM   2513  HB1 HSP A 164      15.540  52.390  43.910  1.00  0.00           H
ATOM   2514  HB2 HSP A 164      16.240  51.420  42.580  1.00  0.00           H
ATOM   2515  CD2 HSP A 164      17.110  53.890  41.140  1.00  0.00           C
ATOM   2516  HD2 HSP A 164      18.020  53.390  40.830  1.00  0.00           H
ATOM   2517  CG  HSP A 164      16.280  53.570  42.190  1.00  0.00           C
ATOM   2518  NE2 HSP A 164      16.530  54.890  40.420  1.00  0.00           N
ATOM   2519  HE2 HSP A 164      16.880  55.230  39.540  1.00  0.00           H
ATOM   2520  ND1 HSP A 164      15.210  54.460  42.000  1.00  0.00           N
ATOM   2521  HD1 HSP A 164      14.340  54.410  42.490  1.00  0.00           H
ATOM   2522  CE1 HSP A 164      15.380  55.210  40.960  1.00  0.00           C
ATOM   2523  HE1 HSP A 164      14.740  55.990  40.600  1.00  0.00           H
ATOM   2524  C   HSP A 164      17.630  51.440  45.020  1.00  0.00           C
ATOM   2525  O   HSP A 164      17.840  51.880  46.120  1.00  0.00           O
ATOM   2526  N   MET A 165      17.260  50.130  44.860  1.00  0.00           N
ATOM   2527  HN  MET A 165      17.020  49.680  44.000  1.00  0.00           H
ATOM   2528  CA  MET A 165      16.850  49.390  46.030  1.00  0.00           C
ATOM   2529  HA  MET A 165      17.260  49.850  46.910  1.00  0.00           H
ATOM   2530  CB  MET A 165      15.350  49.440  46.320  1.00  0.00           C
ATOM   2531  HB1 MET A 165      15.010  50.470  46.560  1.00  0.00           H
ATOM   2532  HB2 MET A 165      15.150  48.880  47.260  1.00  0.00           H
ATOM   2533  CG  MET A 165      14.420  48.750  45.290  1.00  0.00           C
ATOM   2534  HG1 MET A 165      13.420  48.730  45.770  1.00  0.00           H
ATOM   2535  HG2 MET A 165      14.670  47.670  45.200  1.00  0.00           H
ATOM   2536  SD  MET A 165      14.410  49.710  43.730  1.00  0.00           S
ATOM   2537  CE  MET A 165      12.910  48.980  42.970  1.00  0.00           C
ATOM   2538  HE1 MET A 165      12.980  49.060  41.860  1.00  0.00           H
ATOM   2539  HE2 MET A 165      11.910  49.410  43.180  1.00  0.00           H
ATOM   2540  HE3 MET A 165      12.840  47.930  43.330  1.00  0.00           H
ATOM   2541  C   MET A 165      17.410  47.970  45.940  1.00  0.00           C
ATOM   2542  O   MET A 165      17.460  47.320  44.840  1.00  0.00           O
ATOM   2543  N   GLU A 166      17.580  47.400  47.110  1.00  0.00           N
ATOM   2544  HN  GLU A 166      17.780  47.940  47.920  1.00  0.00           H
ATOM   2545  CA  GLU A 166      17.900  45.990  47.250  1.00  0.00           C
ATOM   2546  HA  GLU A 166      18.530  45.670  46.430  1.00  0.00           H
ATOM   2547  CB  GLU A 166      18.670  45.660  48.580  1.00  0.00           C
ATOM   2548  HB1 GLU A 166      18.140  46.160  49.420  1.00  0.00           H
ATOM   2549  HB2 GLU A 166      19.680  46.120  48.540  1.00  0.00           H
ATOM   2550  CG  GLU A 166      18.840  44.200  48.980  1.00  0.00           C
ATOM   2551  HG1 GLU A 166      19.150  43.740  48.020  1.00  0.00           H
ATOM   2552  HG2 GLU A 166      17.920  43.760  49.430  1.00  0.00           H
ATOM   2553  CD  GLU A 166      20.050  43.930  49.820  1.00  0.00           C
ATOM   2554  OE1 GLU A 166      20.480  42.730  49.860  1.00  0.00           O
ATOM   2555  OE2 GLU A 166      20.560  44.850  50.530  1.00  0.00           O
ATOM   2556  C   GLU A 166      16.690  45.070  47.240  1.00  0.00           C
ATOM   2557  O   GLU A 166      16.000  44.990  48.210  1.00  0.00           O
ATOM   2558  N   LEU A 167      16.480  44.350  46.180  1.00  0.00           N
ATOM   2559  HN  LEU A 167      17.200  44.340  45.490  1.00  0.00           H
ATOM   2560  CA  LEU A 167      15.450  43.260  46.170  1.00  0.00           C
ATOM   2561  HA  LEU A 167      14.610  43.720  46.680  1.00  0.00           H
ATOM   2562  CB  LEU A 167      15.130  42.970  44.740  1.00  0.00           C
ATOM   2563  HB1 LEU A 167      14.500  42.060  44.740  1.00  0.00           H
ATOM   2564  HB2 LEU A 167      16.040  42.780  44.140  1.00  0.00           H
ATOM   2565  CG  LEU A 167      14.340  44.050  43.990  1.00  0.00           C
ATOM   2566  HG  LEU A 167      14.750  45.080  44.060  1.00  0.00           H
ATOM   2567  CD1 LEU A 167      14.260  43.730  42.500  1.00  0.00           C
ATOM   2568 1HD1 LEU A 167      13.830  44.540  41.880  1.00  0.00           H
ATOM   2569 2HD1 LEU A 167      13.630  42.840  42.260  1.00  0.00           H
ATOM   2570 3HD1 LEU A 167      15.230  43.500  42.020  1.00  0.00           H
ATOM   2571  CD2 LEU A 167      12.920  44.050  44.540  1.00  0.00           C
ATOM   2572 1HD2 LEU A 167      12.360  43.180  44.130  1.00  0.00           H
ATOM   2573 2HD2 LEU A 167      12.450  45.010  44.230  1.00  0.00           H
ATOM   2574 3HD2 LEU A 167      12.970  44.180  45.640  1.00  0.00           H
ATOM   2575  C   LEU A 167      15.960  42.110  47.100  1.00  0.00           C
ATOM   2576  O   LEU A 167      17.110  41.760  47.220  1.00  0.00           O
ATOM   2577  N   PRO A 168      15.000  41.450  47.800  1.00  0.00           N
ATOM   2578  CD  PRO A 168      13.530  41.520  47.490  1.00  0.00           C
ATOM   2579  HD1 PRO A 168      13.330  41.220  46.430  1.00  0.00           H
ATOM   2580  HD2 PRO A 168      13.160  42.530  47.780  1.00  0.00           H
ATOM   2581  CA  PRO A 168      15.280  40.670  48.970  1.00  0.00           C
ATOM   2582  HA  PRO A 168      15.980  41.130  49.650  1.00  0.00           H
ATOM   2583  CB  PRO A 168      13.880  40.510  49.520  1.00  0.00           C
ATOM   2584  HB1 PRO A 168      13.750  41.470  50.080  1.00  0.00           H
ATOM   2585  HB2 PRO A 168      13.700  39.710  50.270  1.00  0.00           H
ATOM   2586  CG  PRO A 168      12.870  40.410  48.340  1.00  0.00           C
ATOM   2587  HG1 PRO A 168      12.860  39.400  47.890  1.00  0.00           H
ATOM   2588  HG2 PRO A 168      11.830  40.770  48.520  1.00  0.00           H
ATOM   2589  C   PRO A 168      15.880  39.270  48.650  1.00  0.00           C
ATOM   2590  O   PRO A 168      16.020  38.480  49.630  1.00  0.00           O
ATOM   2591  N   THR A 169      16.350  38.980  47.390  1.00  0.00           N
ATOM   2592  HN  THR A 169      16.180  39.650  46.670  1.00  0.00           H
ATOM   2593  CA  THR A 169      17.140  37.810  47.070  1.00  0.00           C
ATOM   2594  HA  THR A 169      17.030  37.160  47.920  1.00  0.00           H
ATOM   2595  CB  THR A 169      16.760  37.080  45.780  1.00  0.00           C
ATOM   2596  HB  THR A 169      17.480  36.260  45.590  1.00  0.00           H
ATOM   2597  OG1 THR A 169      16.640  37.940  44.620  1.00  0.00           O
ATOM   2598  HG1 THR A 169      17.030  37.430  43.900  1.00  0.00           H
ATOM   2599  CG2 THR A 169      15.400  36.360  45.970  1.00  0.00           C
ATOM   2600 1HG2 THR A 169      15.410  35.300  45.630  1.00  0.00           H
ATOM   2601 2HG2 THR A 169      14.650  36.920  45.380  1.00  0.00           H
ATOM   2602 3HG2 THR A 169      15.060  36.310  47.030  1.00  0.00           H
ATOM   2603  C   THR A 169      18.620  38.290  46.980  1.00  0.00           C
ATOM   2604  O   THR A 169      19.610  37.600  46.860  1.00  0.00           O
ATOM   2605  N   GLY A 170      18.830  39.590  47.090  1.00  0.00           N
ATOM   2606  HN  GLY A 170      18.090  40.180  47.390  1.00  0.00           H
ATOM   2607  CA  GLY A 170      20.120  40.320  47.110  1.00  0.00           C
ATOM   2608  HA1 GLY A 170      20.920  39.630  47.310  1.00  0.00           H
ATOM   2609  HA2 GLY A 170      20.020  41.060  47.890  1.00  0.00           H
ATOM   2610  C   GLY A 170      20.510  40.900  45.810  1.00  0.00           C
ATOM   2611  O   GLY A 170      21.670  41.000  45.490  1.00  0.00           O
ATOM   2612  N   VAL A 171      19.490  41.310  45.100  1.00  0.00           N
ATOM   2613  HN  VAL A 171      18.560  41.070  45.380  1.00  0.00           H
ATOM   2614  CA  VAL A 171      19.740  41.860  43.790  1.00  0.00           C
ATOM   2615  HA  VAL A 171      20.800  41.780  43.610  1.00  0.00           H
ATOM   2616  CB  VAL A 171      18.980  41.130  42.670  1.00  0.00           C
ATOM   2617  HB  VAL A 171      17.950  41.010  43.080  1.00  0.00           H
ATOM   2618  CG1 VAL A 171      18.940  41.840  41.400  1.00  0.00           C
ATOM   2619 1HG1 VAL A 171      18.450  41.210  40.630  1.00  0.00           H
ATOM   2620 2HG1 VAL A 171      19.880  42.370  41.120  1.00  0.00           H
ATOM   2621 3HG1 VAL A 171      18.240  42.660  41.680  1.00  0.00           H
ATOM   2622  CG2 VAL A 171      19.660  39.800  42.480  1.00  0.00           C
ATOM   2623 1HG2 VAL A 171      20.700  39.850  42.110  1.00  0.00           H
ATOM   2624 2HG2 VAL A 171      18.970  39.260  41.790  1.00  0.00           H
ATOM   2625 3HG2 VAL A 171      19.800  39.270  43.450  1.00  0.00           H
ATOM   2626  C   VAL A 171      19.340  43.300  43.850  1.00  0.00           C
ATOM   2627  O   VAL A 171      18.230  43.690  44.220  1.00  0.00           O
ATOM   2628  N   HSD A 172      20.260  44.180  43.440  1.00  0.00           N
ATOM   2629  HN  HSD A 172      21.190  43.950  43.160  1.00  0.00           H
ATOM   2630  CA  HSD A 172      20.080  45.600  43.480  1.00  0.00           C
ATOM   2631  HA  HSD A 172      19.440  45.930  44.290  1.00  0.00           H
ATOM   2632  CB  HSD A 172      21.460  46.280  43.540  1.00  0.00           C
ATOM   2633  HB1 HSD A 172      21.300  47.380  43.660  1.00  0.00           H
ATOM   2634  HB2 HSD A 172      22.070  46.190  42.620  1.00  0.00           H
ATOM   2635  ND1 HSD A 172      23.540  45.680  44.900  1.00  0.00           N
ATOM   2636  HD1 HSD A 172      24.160  45.500  44.140  1.00  0.00           H
ATOM   2637  CG  HSD A 172      22.220  45.980  44.810  1.00  0.00           C
ATOM   2638  CE1 HSD A 172      23.870  45.470  46.200  1.00  0.00           C
ATOM   2639  HE1 HSD A 172      24.850  45.140  46.540  1.00  0.00           H
ATOM   2640  NE2 HSD A 172      22.810  45.650  47.010  1.00  0.00           N
ATOM   2641  CD2 HSD A 172      21.810  45.970  46.100  1.00  0.00           C
ATOM   2642  HD2 HSD A 172      20.820  46.060  46.530  1.00  0.00           H
ATOM   2643  C   HSD A 172      19.560  46.090  42.110  1.00  0.00           C
ATOM   2644  O   HSD A 172      20.120  45.770  41.080  1.00  0.00           O
ATOM   2645  N   ALA A 173      18.460  46.790  42.190  1.00  0.00           N
ATOM   2646  HN  ALA A 173      17.950  46.750  43.040  1.00  0.00           H
ATOM   2647  CA  ALA A 173      17.710  47.410  41.120  1.00  0.00           C
ATOM   2648  HA  ALA A 173      18.050  46.900  40.230  1.00  0.00           H
ATOM   2649  CB  ALA A 173      16.240  46.980  41.220  1.00  0.00           C
ATOM   2650  HB1 ALA A 173      15.780  46.950  40.210  1.00  0.00           H
ATOM   2651  HB2 ALA A 173      15.740  47.760  41.840  1.00  0.00           H
ATOM   2652  HB3 ALA A 173      16.280  45.960  41.670  1.00  0.00           H
ATOM   2653  C   ALA A 173      17.890  48.960  40.930  1.00  0.00           C
ATOM   2654  O   ALA A 173      17.880  49.720  41.920  1.00  0.00           O
ATOM   2655  N   GLY A 174      18.100  49.390  39.640  1.00  0.00           N
ATOM   2656  HN  GLY A 174      18.050  48.770  38.860  1.00  0.00           H
ATOM   2657  CA  GLY A 174      18.430  50.800  39.320  1.00  0.00           C
ATOM   2658  HA1 GLY A 174      19.490  51.010  39.230  1.00  0.00           H
ATOM   2659  HA2 GLY A 174      18.040  51.470  40.070  1.00  0.00           H
ATOM   2660  C   GLY A 174      17.850  51.220  38.010  1.00  0.00           C
ATOM   2661  O   GLY A 174      17.440  50.430  37.210  1.00  0.00           O
ATOM   2662  N   THR A 175      17.930  52.530  37.690  1.00  0.00           N
ATOM   2663  HN  THR A 175      18.240  53.320  38.220  1.00  0.00           H
ATOM   2664  CA  THR A 175      17.500  53.100  36.430  1.00  0.00           C
ATOM   2665  HA  THR A 175      17.120  52.310  35.800  1.00  0.00           H
ATOM   2666  CB  THR A 175      16.550  54.360  36.600  1.00  0.00           C
ATOM   2667  HB  THR A 175      16.340  54.950  35.690  1.00  0.00           H
ATOM   2668  OG1 THR A 175      17.080  55.150  37.640  1.00  0.00           O
ATOM   2669  HG1 THR A 175      17.560  55.820  37.140  1.00  0.00           H
ATOM   2670  CG2 THR A 175      15.150  53.960  37.140  1.00  0.00           C
ATOM   2671 1HG2 THR A 175      14.460  53.490  36.400  1.00  0.00           H
ATOM   2672 2HG2 THR A 175      14.550  54.880  37.340  1.00  0.00           H
ATOM   2673 3HG2 THR A 175      15.110  53.280  38.010  1.00  0.00           H
ATOM   2674  C   THR A 175      18.700  53.700  35.710  1.00  0.00           C
ATOM   2675  O   THR A 175      19.820  53.440  36.200  1.00  0.00           O
ATOM   2676  N   ASP A 176      18.520  54.360  34.560  1.00  0.00           N
ATOM   2677  HN  ASP A 176      17.570  54.570  34.350  1.00  0.00           H
ATOM   2678  CA  ASP A 176      19.520  55.130  33.980  1.00  0.00           C
ATOM   2679  HA  ASP A 176      20.510  54.790  34.230  1.00  0.00           H
ATOM   2680  CB  ASP A 176      19.400  55.000  32.410  1.00  0.00           C
ATOM   2681  HB1 ASP A 176      19.940  54.130  32.000  1.00  0.00           H
ATOM   2682  HB2 ASP A 176      20.010  55.750  31.860  1.00  0.00           H
ATOM   2683  CG  ASP A 176      18.010  55.360  31.770  1.00  0.00           C
ATOM   2684  OD1 ASP A 176      17.790  55.230  30.560  1.00  0.00           O
ATOM   2685  OD2 ASP A 176      17.090  55.840  32.490  1.00  0.00           O
ATOM   2686  C   ASP A 176      19.330  56.540  34.570  1.00  0.00           C
ATOM   2687  O   ASP A 176      18.650  56.700  35.570  1.00  0.00           O
ATOM   2688  N   LEU A 177      19.860  57.540  33.890  1.00  0.00           N
ATOM   2689  HN  LEU A 177      20.410  57.470  33.070  1.00  0.00           H
ATOM   2690  CA  LEU A 177      19.630  58.910  34.240  1.00  0.00           C
ATOM   2691  HA  LEU A 177      19.230  58.860  35.240  1.00  0.00           H
ATOM   2692  CB  LEU A 177      21.000  59.690  34.210  1.00  0.00           C
ATOM   2693  HB1 LEU A 177      20.800  60.770  34.020  1.00  0.00           H
ATOM   2694  HB2 LEU A 177      21.560  59.240  33.360  1.00  0.00           H
ATOM   2695  CG  LEU A 177      21.900  59.610  35.510  1.00  0.00           C
ATOM   2696  HG  LEU A 177      22.610  60.450  35.360  1.00  0.00           H
ATOM   2697  CD1 LEU A 177      21.150  60.020  36.780  1.00  0.00           C
ATOM   2698 1HD1 LEU A 177      21.740  59.900  37.720  1.00  0.00           H
ATOM   2699 2HD1 LEU A 177      20.220  59.430  36.930  1.00  0.00           H
ATOM   2700 3HD1 LEU A 177      20.700  61.020  36.580  1.00  0.00           H
ATOM   2701  CD2 LEU A 177      22.600  58.270  35.580  1.00  0.00           C
ATOM   2702 1HD2 LEU A 177      23.110  58.210  36.570  1.00  0.00           H
ATOM   2703 2HD2 LEU A 177      23.270  58.110  34.700  1.00  0.00           H
ATOM   2704 3HD2 LEU A 177      21.880  57.430  35.560  1.00  0.00           H
ATOM   2705  C   LEU A 177      18.620  59.490  33.330  1.00  0.00           C
ATOM   2706  O   LEU A 177      18.460  60.720  33.370  1.00  0.00           O
ATOM   2707  N   GLU A 178      17.900  58.730  32.480  1.00  0.00           N
ATOM   2708  HN  GLU A 178      18.260  57.810  32.350  1.00  0.00           H
ATOM   2709  CA  GLU A 178      16.830  59.200  31.650  1.00  0.00           C
ATOM   2710  HA  GLU A 178      16.780  60.280  31.690  1.00  0.00           H
ATOM   2711  CB  GLU A 178      16.980  58.680  30.130  1.00  0.00           C
ATOM   2712  HB1 GLU A 178      16.150  59.180  29.600  1.00  0.00           H
ATOM   2713  HB2 GLU A 178      16.780  57.590  30.150  1.00  0.00           H
ATOM   2714  CG  GLU A 178      18.220  59.190  29.400  1.00  0.00           C
ATOM   2715  HG1 GLU A 178      19.010  58.670  29.990  1.00  0.00           H
ATOM   2716  HG2 GLU A 178      18.230  60.300  29.440  1.00  0.00           H
ATOM   2717  CD  GLU A 178      18.190  58.720  27.980  1.00  0.00           C
ATOM   2718  OE1 GLU A 178      18.270  57.490  27.720  1.00  0.00           O
ATOM   2719  OE2 GLU A 178      18.230  59.590  27.080  1.00  0.00           O
ATOM   2720  C   GLU A 178      15.580  58.790  32.260  1.00  0.00           C
ATOM   2721  O   GLU A 178      14.540  59.360  31.980  1.00  0.00           O
ATOM   2722  N   GLY A 179      15.560  57.920  33.250  1.00  0.00           N
ATOM   2723  HN  GLY A 179      16.320  57.280  33.250  1.00  0.00           H
ATOM   2724  CA  GLY A 179      14.420  57.600  34.040  1.00  0.00           C
ATOM   2725  HA1 GLY A 179      13.520  58.170  33.860  1.00  0.00           H
ATOM   2726  HA2 GLY A 179      14.730  57.590  35.070  1.00  0.00           H
ATOM   2727  C   GLY A 179      13.850  56.200  33.870  1.00  0.00           C
ATOM   2728  O   GLY A 179      12.910  55.840  34.540  1.00  0.00           O
ATOM   2729  N   LYS A 180      14.420  55.340  33.030  1.00  0.00           N
ATOM   2730  HN  LYS A 180      15.250  55.570  32.530  1.00  0.00           H
ATOM   2731  CA  LYS A 180      13.860  53.990  32.700  1.00  0.00           C
ATOM   2732  HA  LYS A 180      12.920  53.820  33.200  1.00  0.00           H
ATOM   2733  CB  LYS A 180      13.600  53.700  31.130  1.00  0.00           C
ATOM   2734  HB1 LYS A 180      12.620  54.100  30.800  1.00  0.00           H
ATOM   2735  HB2 LYS A 180      13.450  52.600  31.040  1.00  0.00           H
ATOM   2736  CG  LYS A 180      14.600  54.230  30.050  1.00  0.00           C
ATOM   2737  HG1 LYS A 180      14.370  53.640  29.140  1.00  0.00           H
ATOM   2738  HG2 LYS A 180      15.680  53.980  30.150  1.00  0.00           H
ATOM   2739  CD  LYS A 180      14.530  55.730  29.850  1.00  0.00           C
ATOM   2740  HD1 LYS A 180      15.040  56.280  30.660  1.00  0.00           H
ATOM   2741  HD2 LYS A 180      13.440  55.960  29.790  1.00  0.00           H
ATOM   2742  CE  LYS A 180      15.120  56.190  28.460  1.00  0.00           C
ATOM   2743  HE1 LYS A 180      15.080  57.300  28.340  1.00  0.00           H
ATOM   2744  HE2 LYS A 180      14.480  55.820  27.630  1.00  0.00           H
ATOM   2745  NZ  LYS A 180      16.480  55.710  28.190  1.00  0.00           N
ATOM   2746  HZ1 LYS A 180      16.930  55.410  29.080  1.00  0.00           H
ATOM   2747  HZ2 LYS A 180      17.110  56.500  27.950  1.00  0.00           H
ATOM   2748  HZ3 LYS A 180      16.550  54.920  27.520  1.00  0.00           H
ATOM   2749  C   LYS A 180      14.720  53.030  33.420  1.00  0.00           C
ATOM   2750  O   LYS A 180      15.960  53.090  33.400  1.00  0.00           O
ATOM   2751  N   PHE A 181      14.110  51.970  34.020  1.00  0.00           N
ATOM   2752  HN  PHE A 181      13.140  51.830  33.870  1.00  0.00           H
ATOM   2753  CA  PHE A 181      14.800  50.920  34.700  1.00  0.00           C
ATOM   2754  HA  PHE A 181      15.560  51.290  35.380  1.00  0.00           H
ATOM   2755  CB  PHE A 181      13.940  50.040  35.600  1.00  0.00           C
ATOM   2756  HB1 PHE A 181      14.170  48.950  35.690  1.00  0.00           H
ATOM   2757  HB2 PHE A 181      12.900  49.970  35.210  1.00  0.00           H
ATOM   2758  CG  PHE A 181      13.900  50.490  37.080  1.00  0.00           C
ATOM   2759  CD1 PHE A 181      12.900  51.450  37.320  1.00  0.00           C
ATOM   2760  HD1 PHE A 181      12.240  51.830  36.550  1.00  0.00           H
ATOM   2761  CE1 PHE A 181      12.640  51.830  38.620  1.00  0.00           C
ATOM   2762  HE1 PHE A 181      12.020  52.690  38.830  1.00  0.00           H
ATOM   2763  CZ  PHE A 181      13.390  51.250  39.730  1.00  0.00           C
ATOM   2764  HZ  PHE A 181      13.260  51.510  40.770  1.00  0.00           H
ATOM   2765  CD2 PHE A 181      14.620  49.890  38.080  1.00  0.00           C
ATOM   2766  HD2 PHE A 181      15.340  49.090  38.000  1.00  0.00           H
ATOM   2767  CE2 PHE A 181      14.430  50.290  39.430  1.00  0.00           C
ATOM   2768  HE2 PHE A 181      14.880  49.690  40.210  1.00  0.00           H
ATOM   2769  C   PHE A 181      15.670  50.050  33.830  1.00  0.00           C
ATOM   2770  O   PHE A 181      15.540  49.890  32.600  1.00  0.00           O
ATOM   2771  N   TYR A 182      16.720  49.490  34.490  1.00  0.00           N
ATOM   2772  HN  TYR A 182      16.960  49.670  35.440  1.00  0.00           H
ATOM   2773  CA  TYR A 182      17.410  48.340  33.940  1.00  0.00           C
ATOM   2774  HA  TYR A 182      17.330  48.270  32.860  1.00  0.00           H
ATOM   2775  CB  TYR A 182      18.960  48.400  34.330  1.00  0.00           C
ATOM   2776  HB1 TYR A 182      19.510  47.470  34.100  1.00  0.00           H
ATOM   2777  HB2 TYR A 182      18.990  48.760  35.380  1.00  0.00           H
ATOM   2778  CG  TYR A 182      19.730  49.370  33.430  1.00  0.00           C
ATOM   2779  CD1 TYR A 182      20.280  48.960  32.210  1.00  0.00           C
ATOM   2780  HD1 TYR A 182      19.980  48.010  31.790  1.00  0.00           H
ATOM   2781  CE1 TYR A 182      21.190  49.830  31.510  1.00  0.00           C
ATOM   2782  HE1 TYR A 182      21.540  49.560  30.530  1.00  0.00           H
ATOM   2783  CZ  TYR A 182      21.590  51.120  32.010  1.00  0.00           C
ATOM   2784  OH  TYR A 182      22.580  51.920  31.380  1.00  0.00           O
ATOM   2785  HH  TYR A 182      22.600  52.800  31.770  1.00  0.00           H
ATOM   2786  CD2 TYR A 182      20.110  50.660  33.880  1.00  0.00           C
ATOM   2787  HD2 TYR A 182      19.730  51.050  34.820  1.00  0.00           H
ATOM   2788  CE2 TYR A 182      21.010  51.470  33.200  1.00  0.00           C
ATOM   2789  HE2 TYR A 182      21.240  52.380  33.740  1.00  0.00           H
ATOM   2790  C   TYR A 182      16.960  46.960  34.420  1.00  0.00           C
ATOM   2791  O   TYR A 182      16.910  46.750  35.620  1.00  0.00           O
ATOM   2792  N   GLY A 183      16.660  46.100  33.430  1.00  0.00           N
ATOM   2793  HN  GLY A 183      16.890  46.260  32.470  1.00  0.00           H
ATOM   2794  CA  GLY A 183      15.980  44.930  33.790  1.00  0.00           C
ATOM   2795  HA1 GLY A 183      16.150  44.570  34.800  1.00  0.00           H
ATOM   2796  HA2 GLY A 183      16.080  44.190  33.020  1.00  0.00           H
ATOM   2797  C   GLY A 183      14.460  45.230  33.800  1.00  0.00           C
ATOM   2798  O   GLY A 183      14.010  46.350  33.660  1.00  0.00           O
ATOM   2799  N   PRO A 184      13.650  44.180  34.130  1.00  0.00           N
ATOM   2800  CD  PRO A 184      14.230  42.830  34.240  1.00  0.00           C
ATOM   2801  HD1 PRO A 184      15.110  42.840  34.900  1.00  0.00           H
ATOM   2802  HD2 PRO A 184      14.600  42.400  33.280  1.00  0.00           H
ATOM   2803  CA  PRO A 184      12.190  44.190  34.100  1.00  0.00           C
ATOM   2804  HA  PRO A 184      11.840  44.870  33.350  1.00  0.00           H
ATOM   2805  CB  PRO A 184      11.890  42.630  33.980  1.00  0.00           C
ATOM   2806  HB1 PRO A 184      11.820  42.370  32.910  1.00  0.00           H
ATOM   2807  HB2 PRO A 184      10.970  42.350  34.540  1.00  0.00           H
ATOM   2808  CG  PRO A 184      13.080  41.930  34.620  1.00  0.00           C
ATOM   2809  HG1 PRO A 184      12.960  41.790  35.720  1.00  0.00           H
ATOM   2810  HG2 PRO A 184      13.170  40.910  34.200  1.00  0.00           H
ATOM   2811  C   PRO A 184      11.640  44.870  35.430  1.00  0.00           C
ATOM   2812  O   PRO A 184      10.610  44.420  35.970  1.00  0.00           O
ATOM   2813  N   PHE A 185      12.340  45.910  35.940  1.00  0.00           N
ATOM   2814  HN  PHE A 185      13.130  46.240  35.430  1.00  0.00           H
ATOM   2815  CA  PHE A 185      12.100  46.400  37.310  1.00  0.00           C
ATOM   2816  HA  PHE A 185      11.410  45.750  37.820  1.00  0.00           H
ATOM   2817  CB  PHE A 185      13.450  46.530  38.100  1.00  0.00           C
ATOM   2818  HB1 PHE A 185      13.160  46.910  39.110  1.00  0.00           H
ATOM   2819  HB2 PHE A 185      14.130  47.260  37.620  1.00  0.00           H
ATOM   2820  CG  PHE A 185      14.080  45.140  38.210  1.00  0.00           C
ATOM   2821  CD1 PHE A 185      13.370  43.890  38.420  1.00  0.00           C
ATOM   2822  HD1 PHE A 185      12.310  43.740  38.550  1.00  0.00           H
ATOM   2823  CE1 PHE A 185      14.000  42.620  38.270  1.00  0.00           C
ATOM   2824  HE1 PHE A 185      13.420  41.710  38.340  1.00  0.00           H
ATOM   2825  CZ  PHE A 185      15.450  42.640  38.030  1.00  0.00           C
ATOM   2826  HZ  PHE A 185      16.040  41.750  37.890  1.00  0.00           H
ATOM   2827  CD2 PHE A 185      15.460  45.090  37.900  1.00  0.00           C
ATOM   2828  HD2 PHE A 185      16.010  45.990  37.650  1.00  0.00           H
ATOM   2829  CE2 PHE A 185      16.150  43.830  37.840  1.00  0.00           C
ATOM   2830  HE2 PHE A 185      17.160  43.930  37.460  1.00  0.00           H
ATOM   2831  C   PHE A 185      11.320  47.700  37.300  1.00  0.00           C
ATOM   2832  O   PHE A 185      11.270  48.360  36.280  1.00  0.00           O
ATOM   2833  N   VAL A 186      10.680  48.030  38.440  1.00  0.00           N
ATOM   2834  HN  VAL A 186      10.600  47.320  39.130  1.00  0.00           H
ATOM   2835  CA  VAL A 186       9.940  49.230  38.720  1.00  0.00           C
ATOM   2836  HA  VAL A 186      10.570  49.990  38.300  1.00  0.00           H
ATOM   2837  CB  VAL A 186       8.510  49.110  38.050  1.00  0.00           C
ATOM   2838  HB  VAL A 186       8.620  48.860  36.970  1.00  0.00           H
ATOM   2839  CG1 VAL A 186       7.580  48.080  38.640  1.00  0.00           C
ATOM   2840 1HG1 VAL A 186       7.460  48.230  39.730  1.00  0.00           H
ATOM   2841 2HG1 VAL A 186       7.940  47.030  38.610  1.00  0.00           H
ATOM   2842 3HG1 VAL A 186       6.590  48.270  38.160  1.00  0.00           H
ATOM   2843  CG2 VAL A 186       7.910  50.540  37.900  1.00  0.00           C
ATOM   2844 1HG2 VAL A 186       6.920  50.470  37.400  1.00  0.00           H
ATOM   2845 2HG2 VAL A 186       8.570  51.080  37.180  1.00  0.00           H
ATOM   2846 3HG2 VAL A 186       7.900  51.030  38.890  1.00  0.00           H
ATOM   2847  C   VAL A 186       9.880  49.630  40.250  1.00  0.00           C
ATOM   2848  O   VAL A 186       9.890  48.830  41.180  1.00  0.00           O
ATOM   2849  N   ASP A 187       9.800  50.940  40.570  1.00  0.00           N
ATOM   2850  HN  ASP A 187       9.640  51.690  39.940  1.00  0.00           H
ATOM   2851  CA  ASP A 187       9.880  51.480  41.900  1.00  0.00           C
ATOM   2852  HA  ASP A 187      10.570  50.810  42.400  1.00  0.00           H
ATOM   2853  CB  ASP A 187      10.400  52.970  41.700  1.00  0.00           C
ATOM   2854  HB1 ASP A 187      11.460  52.790  41.410  1.00  0.00           H
ATOM   2855  HB2 ASP A 187      10.440  53.430  42.710  1.00  0.00           H
ATOM   2856  CG  ASP A 187       9.740  53.880  40.760  1.00  0.00           C
ATOM   2857  OD1 ASP A 187       9.230  53.430  39.660  1.00  0.00           O
ATOM   2858  OD2 ASP A 187       9.970  55.080  40.930  1.00  0.00           O
ATOM   2859  C   ASP A 187       8.560  51.470  42.660  1.00  0.00           C
ATOM   2860  O   ASP A 187       8.570  51.640  43.820  1.00  0.00           O
ATOM   2861  N   ARG A 188       7.490  51.140  41.910  1.00  0.00           N
ATOM   2862  HN  ARG A 188       7.670  51.090  40.930  1.00  0.00           H
ATOM   2863  CA  ARG A 188       6.130  50.860  42.360  1.00  0.00           C
ATOM   2864  HA  ARG A 188       5.860  51.690  43.000  1.00  0.00           H
ATOM   2865  CB  ARG A 188       5.180  50.770  41.160  1.00  0.00           C
ATOM   2866  HB1 ARG A 188       4.170  50.510  41.540  1.00  0.00           H
ATOM   2867  HB2 ARG A 188       5.620  49.910  40.610  1.00  0.00           H
ATOM   2868  CG  ARG A 188       5.000  51.860  40.150  1.00  0.00           C
ATOM   2869  HG1 ARG A 188       6.000  52.240  39.860  1.00  0.00           H
ATOM   2870  HG2 ARG A 188       4.460  52.730  40.580  1.00  0.00           H
ATOM   2871  CD  ARG A 188       4.150  51.400  38.900  1.00  0.00           C
ATOM   2872  HD1 ARG A 188       3.340  50.730  39.260  1.00  0.00           H
ATOM   2873  HD2 ARG A 188       4.640  50.720  38.170  1.00  0.00           H
ATOM   2874  NE  ARG A 188       3.600  52.570  38.130  1.00  0.00           N
ATOM   2875  HE  ARG A 188       4.260  53.230  37.780  1.00  0.00           H
ATOM   2876  CZ  ARG A 188       2.400  52.650  37.620  1.00  0.00           C
ATOM   2877  NH1 ARG A 188       1.420  51.850  37.990  1.00  0.00           N
ATOM   2878 1HH1 ARG A 188       1.500  51.250  38.790  1.00  0.00           H
ATOM   2879 2HH1 ARG A 188       0.510  52.070  37.650  1.00  0.00           H
ATOM   2880  NH2 ARG A 188       2.110  53.550  36.690  1.00  0.00           N
ATOM   2881 1HH2 ARG A 188       2.830  54.210  36.490  1.00  0.00           H
ATOM   2882 2HH2 ARG A 188       1.200  53.580  36.270  1.00  0.00           H
ATOM   2883  C   ARG A 188       6.070  49.570  43.160  1.00  0.00           C
ATOM   2884  O   ARG A 188       6.760  48.560  42.850  1.00  0.00           O
ATOM   2885  N   GLN A 189       5.170  49.560  44.170  1.00  0.00           N
ATOM   2886  HN  GLN A 189       4.570  50.330  44.360  1.00  0.00           H
ATOM   2887  CA  GLN A 189       4.970  48.420  45.050  1.00  0.00           C
ATOM   2888  HA  GLN A 189       5.920  48.010  45.370  1.00  0.00           H
ATOM   2889  CB  GLN A 189       3.980  48.780  46.240  1.00  0.00           C
ATOM   2890  HB1 GLN A 189       3.570  47.840  46.670  1.00  0.00           H
ATOM   2891  HB2 GLN A 189       3.200  49.460  45.830  1.00  0.00           H
ATOM   2892  CG  GLN A 189       4.700  49.760  47.260  1.00  0.00           C
ATOM   2893  HG1 GLN A 189       4.130  50.020  48.180  1.00  0.00           H
ATOM   2894  HG2 GLN A 189       4.720  50.710  46.680  1.00  0.00           H
ATOM   2895  CD  GLN A 189       6.160  49.540  47.480  1.00  0.00           C
ATOM   2896  OE1 GLN A 189       7.060  50.360  47.300  1.00  0.00           O
ATOM   2897  NE2 GLN A 189       6.460  48.250  47.810  1.00  0.00           N
ATOM   2898 1HE2 GLN A 189       7.410  48.020  48.020  1.00  0.00           H
ATOM   2899 2HE2 GLN A 189       5.800  47.600  48.190  1.00  0.00           H
ATOM   2900  C   GLN A 189       4.400  47.300  44.160  1.00  0.00           C
ATOM   2901  O   GLN A 189       3.230  47.360  43.770  1.00  0.00           O
ATOM   2902  N   THR A 190       5.230  46.260  44.000  1.00  0.00           N
ATOM   2903  HN  THR A 190       6.180  46.450  44.270  1.00  0.00           H
ATOM   2904  CA  THR A 190       4.970  45.030  43.200  1.00  0.00           C
ATOM   2905  HA  THR A 190       3.980  44.650  43.390  1.00  0.00           H
ATOM   2906  CB  THR A 190       5.030  45.360  41.630  1.00  0.00           C
ATOM   2907  HB  THR A 190       4.550  46.350  41.570  1.00  0.00           H
ATOM   2908  OG1 THR A 190       4.320  44.310  40.910  1.00  0.00           O
ATOM   2909  HG1 THR A 190       3.440  44.680  40.850  1.00  0.00           H
ATOM   2910  CG2 THR A 190       6.510  45.460  41.200  1.00  0.00           C
ATOM   2911 1HG2 THR A 190       7.060  46.200  41.830  1.00  0.00           H
ATOM   2912 2HG2 THR A 190       6.420  45.790  40.140  1.00  0.00           H
ATOM   2913 3HG2 THR A 190       7.130  44.550  41.340  1.00  0.00           H
ATOM   2914  C   THR A 190       5.790  43.850  43.560  1.00  0.00           C
ATOM   2915  O   THR A 190       6.950  43.980  44.050  1.00  0.00           O
ATOM   2916  N   ALA A 191       5.380  42.580  43.290  1.00  0.00           N
ATOM   2917  HN  ALA A 191       4.480  42.310  42.960  1.00  0.00           H
ATOM   2918  CA  ALA A 191       6.290  41.490  43.170  1.00  0.00           C
ATOM   2919  HA  ALA A 191       7.030  41.470  43.950  1.00  0.00           H
ATOM   2920  CB  ALA A 191       5.500  40.100  43.210  1.00  0.00           C
ATOM   2921  HB1 ALA A 191       6.250  39.290  43.050  1.00  0.00           H
ATOM   2922  HB2 ALA A 191       4.760  39.960  42.400  1.00  0.00           H
ATOM   2923  HB3 ALA A 191       5.010  39.970  44.190  1.00  0.00           H
ATOM   2924  C   ALA A 191       7.170  41.510  41.840  1.00  0.00           C
ATOM   2925  O   ALA A 191       6.690  41.480  40.720  1.00  0.00           O
ATOM   2926  N   GLN A 192       8.510  41.440  41.980  1.00  0.00           N
ATOM   2927  HN  GLN A 192       9.000  41.410  42.850  1.00  0.00           H
ATOM   2928  CA  GLN A 192       9.360  41.530  40.850  1.00  0.00           C
ATOM   2929  HA  GLN A 192       8.890  41.110  39.970  1.00  0.00           H
ATOM   2930  CB  GLN A 192       9.660  42.990  40.430  1.00  0.00           C
ATOM   2931  HB1 GLN A 192       8.690  43.380  40.050  1.00  0.00           H
ATOM   2932  HB2 GLN A 192      10.480  43.040  39.680  1.00  0.00           H
ATOM   2933  CG  GLN A 192      10.110  43.890  41.630  1.00  0.00           C
ATOM   2934  HG1 GLN A 192      11.100  43.760  42.120  1.00  0.00           H
ATOM   2935  HG2 GLN A 192       9.440  43.750  42.500  1.00  0.00           H
ATOM   2936  CD  GLN A 192      10.150  45.410  41.280  1.00  0.00           C
ATOM   2937  OE1 GLN A 192      10.290  45.820  40.100  1.00  0.00           O
ATOM   2938  NE2 GLN A 192       9.990  46.200  42.360  1.00  0.00           N
ATOM   2939 1HE2 GLN A 192       9.870  47.190  42.310  1.00  0.00           H
ATOM   2940 2HE2 GLN A 192       9.560  45.710  43.130  1.00  0.00           H
ATOM   2941  C   GLN A 192      10.570  40.660  41.100  1.00  0.00           C
ATOM   2942  O   GLN A 192      11.180  40.740  42.120  1.00  0.00           O
ATOM   2943  N   ALA A 193      10.890  39.850  40.100  1.00  0.00           N
ATOM   2944  HN  ALA A 193      10.560  40.070  39.180  1.00  0.00           H
ATOM   2945  CA  ALA A 193      11.740  38.730  40.320  1.00  0.00           C
ATOM   2946  HA  ALA A 193      12.260  38.860  41.260  1.00  0.00           H
ATOM   2947  CB  ALA A 193      10.830  37.430  40.390  1.00  0.00           C
ATOM   2948  HB1 ALA A 193      10.220  37.340  39.470  1.00  0.00           H
ATOM   2949  HB2 ALA A 193      10.070  37.520  41.190  1.00  0.00           H
ATOM   2950  HB3 ALA A 193      11.540  36.580  40.480  1.00  0.00           H
ATOM   2951  C   ALA A 193      12.860  38.600  39.280  1.00  0.00           C
ATOM   2952  O   ALA A 193      12.680  38.300  38.090  1.00  0.00           O
ATOM   2953  N   ALA A 194      14.110  38.770  39.780  1.00  0.00           N
ATOM   2954  HN  ALA A 194      14.340  38.650  40.750  1.00  0.00           H
ATOM   2955  CA  ALA A 194      15.250  38.930  38.850  1.00  0.00           C
ATOM   2956  HA  ALA A 194      15.030  39.760  38.190  1.00  0.00           H
ATOM   2957  CB  ALA A 194      16.490  39.080  39.610  1.00  0.00           C
ATOM   2958  HB1 ALA A 194      16.390  39.980  40.260  1.00  0.00           H
ATOM   2959  HB2 ALA A 194      17.360  39.210  38.930  1.00  0.00           H
ATOM   2960  HB3 ALA A 194      16.700  38.200  40.250  1.00  0.00           H
ATOM   2961  C   ALA A 194      15.370  37.650  38.030  1.00  0.00           C
ATOM   2962  O   ALA A 194      15.270  36.550  38.500  1.00  0.00           O
ATOM   2963  N   GLY A 195      15.740  37.870  36.720  1.00  0.00           N
ATOM   2964  HN  GLY A 195      15.940  38.760  36.310  1.00  0.00           H
ATOM   2965  CA  GLY A 195      16.110  36.710  35.890  1.00  0.00           C
ATOM   2966  HA1 GLY A 195      16.360  37.120  34.920  1.00  0.00           H
ATOM   2967  HA2 GLY A 195      15.330  35.960  35.810  1.00  0.00           H
ATOM   2968  C   GLY A 195      17.370  35.970  36.360  1.00  0.00           C
ATOM   2969  O   GLY A 195      18.000  36.430  37.310  1.00  0.00           O
ATOM   2970  N   THR A 196      17.670  34.750  35.780  1.00  0.00           N
ATOM   2971  HN  THR A 196      17.100  34.400  35.040  1.00  0.00           H
ATOM   2972  CA  THR A 196      18.770  33.830  36.110  1.00  0.00           C
ATOM   2973  HA  THR A 196      18.570  33.390  37.070  1.00  0.00           H
ATOM   2974  CB  THR A 196      18.850  32.780  34.980  1.00  0.00           C
ATOM   2975  HB  THR A 196      18.840  33.230  33.970  1.00  0.00           H
ATOM   2976  OG1 THR A 196      17.600  32.070  34.960  1.00  0.00           O
ATOM   2977  HG1 THR A 196      17.510  31.600  35.790  1.00  0.00           H
ATOM   2978  CG2 THR A 196      19.910  31.700  35.250  1.00  0.00           C
ATOM   2979 1HG2 THR A 196      19.910  30.860  34.520  1.00  0.00           H
ATOM   2980 2HG2 THR A 196      19.810  31.380  36.310  1.00  0.00           H
ATOM   2981 3HG2 THR A 196      20.920  32.120  35.030  1.00  0.00           H
ATOM   2982  C   THR A 196      20.240  34.420  36.180  1.00  0.00           C
ATOM   2983  O   THR A 196      20.610  35.220  35.330  1.00  0.00           O
ATOM   2984  N   ASP A 197      21.130  34.140  37.180  1.00  0.00           N
ATOM   2985  HN  ASP A 197      20.870  33.590  37.970  1.00  0.00           H
ATOM   2986  CA  ASP A 197      22.500  34.400  37.260  1.00  0.00           C
ATOM   2987  HA  ASP A 197      22.610  35.470  37.110  1.00  0.00           H
ATOM   2988  CB  ASP A 197      22.960  34.150  38.660  1.00  0.00           C
ATOM   2989  HB1 ASP A 197      22.910  33.080  38.950  1.00  0.00           H
ATOM   2990  HB2 ASP A 197      22.270  34.860  39.170  1.00  0.00           H
ATOM   2991  CG  ASP A 197      24.320  34.610  39.020  1.00  0.00           C
ATOM   2992  OD1 ASP A 197      24.950  35.420  38.240  1.00  0.00           O
ATOM   2993  OD2 ASP A 197      24.810  34.330  40.140  1.00  0.00           O
ATOM   2994  C   ASP A 197      23.420  33.760  36.310  1.00  0.00           C
ATOM   2995  O   ASP A 197      23.640  32.570  36.250  1.00  0.00           O
ATOM   2996  N   THR A 198      24.050  34.650  35.390  1.00  0.00           N
ATOM   2997  HN  THR A 198      24.030  35.630  35.560  1.00  0.00           H
ATOM   2998  CA  THR A 198      24.490  34.220  34.120  1.00  0.00           C
ATOM   2999  HA  THR A 198      24.560  33.140  34.060  1.00  0.00           H
ATOM   3000  CB  THR A 198      23.560  34.710  32.950  1.00  0.00           C
ATOM   3001  HB  THR A 198      23.620  35.820  32.920  1.00  0.00           H
ATOM   3002  OG1 THR A 198      22.170  34.400  33.260  1.00  0.00           O
ATOM   3003  HG1 THR A 198      21.920  34.860  34.070  1.00  0.00           H
ATOM   3004  CG2 THR A 198      24.020  34.170  31.590  1.00  0.00           C
ATOM   3005 1HG2 THR A 198      24.080  33.060  31.660  1.00  0.00           H
ATOM   3006 2HG2 THR A 198      25.040  34.500  31.300  1.00  0.00           H
ATOM   3007 3HG2 THR A 198      23.300  34.370  30.760  1.00  0.00           H
ATOM   3008  C   THR A 198      25.790  34.850  33.840  1.00  0.00           C
ATOM   3009  O   THR A 198      25.910  36.060  33.900  1.00  0.00           O
ATOM   3010  N   THR A 199      26.740  34.070  33.440  1.00  0.00           N
ATOM   3011  HN  THR A 199      26.530  33.100  33.530  1.00  0.00           H
ATOM   3012  CA  THR A 199      28.110  34.490  33.090  1.00  0.00           C
ATOM   3013  HA  THR A 199      28.460  35.120  33.890  1.00  0.00           H
ATOM   3014  CB  THR A 199      29.100  33.290  33.200  1.00  0.00           C
ATOM   3015  HB  THR A 199      28.860  32.580  32.380  1.00  0.00           H
ATOM   3016  OG1 THR A 199      28.870  32.590  34.380  1.00  0.00           O
ATOM   3017  HG1 THR A 199      29.480  31.850  34.360  1.00  0.00           H
ATOM   3018  CG2 THR A 199      30.550  33.760  33.230  1.00  0.00           C
ATOM   3019 1HG2 THR A 199      31.170  32.840  33.350  1.00  0.00           H
ATOM   3020 2HG2 THR A 199      30.680  34.500  34.050  1.00  0.00           H
ATOM   3021 3HG2 THR A 199      30.860  34.240  32.290  1.00  0.00           H
ATOM   3022  C   THR A 199      28.230  35.140  31.670  1.00  0.00           C
ATOM   3023  O   THR A 199      27.590  34.720  30.760  1.00  0.00           O
ATOM   3024  N   ILE A 200      29.070  36.190  31.560  1.00  0.00           N
ATOM   3025  HN  ILE A 200      29.510  36.500  32.400  1.00  0.00           H
ATOM   3026  CA  ILE A 200      29.540  36.660  30.260  1.00  0.00           C
ATOM   3027  HA  ILE A 200      28.740  36.570  29.540  1.00  0.00           H
ATOM   3028  CB  ILE A 200      29.940  38.090  30.480  1.00  0.00           C
ATOM   3029  HB  ILE A 200      30.860  38.000  31.090  1.00  0.00           H
ATOM   3030  CG2 ILE A 200      30.240  38.750  29.100  1.00  0.00           C
ATOM   3031 1HG2 ILE A 200      30.330  39.860  29.140  1.00  0.00           H
ATOM   3032 2HG2 ILE A 200      29.310  38.570  28.510  1.00  0.00           H
ATOM   3033 3HG2 ILE A 200      31.130  38.280  28.640  1.00  0.00           H
ATOM   3034  CG1 ILE A 200      28.910  39.010  31.120  1.00  0.00           C
ATOM   3035 1HG1 ILE A 200      27.930  38.490  31.030  1.00  0.00           H
ATOM   3036 2HG1 ILE A 200      28.750  39.950  30.540  1.00  0.00           H
ATOM   3037  CD  ILE A 200      29.240  39.410  32.650  1.00  0.00           C
ATOM   3038  HD1 ILE A 200      28.530  40.210  32.970  1.00  0.00           H
ATOM   3039  HD2 ILE A 200      30.280  39.790  32.770  1.00  0.00           H
ATOM   3040  HD3 ILE A 200      29.130  38.470  33.230  1.00  0.00           H
ATOM   3041  C   ILE A 200      30.630  35.800  29.710  1.00  0.00           C
ATOM   3042  O   ILE A 200      31.710  35.610  30.230  1.00  0.00           O
ATOM   3043  N   THR A 201      30.220  35.100  28.630  1.00  0.00           N
ATOM   3044  HN  THR A 201      29.290  35.100  28.270  1.00  0.00           H
ATOM   3045  CA  THR A 201      31.150  34.190  27.880  1.00  0.00           C
ATOM   3046  HA  THR A 201      31.530  33.470  28.590  1.00  0.00           H
ATOM   3047  CB  THR A 201      30.500  33.430  26.740  1.00  0.00           C
ATOM   3048  HB  THR A 201      30.400  33.960  25.780  1.00  0.00           H
ATOM   3049  OG1 THR A 201      29.270  32.910  27.240  1.00  0.00           O
ATOM   3050  HG1 THR A 201      28.740  32.600  26.510  1.00  0.00           H
ATOM   3051  CG2 THR A 201      31.390  32.250  26.320  1.00  0.00           C
ATOM   3052 1HG2 THR A 201      31.830  31.690  27.180  1.00  0.00           H
ATOM   3053 2HG2 THR A 201      32.250  32.560  25.690  1.00  0.00           H
ATOM   3054 3HG2 THR A 201      30.830  31.410  25.850  1.00  0.00           H
ATOM   3055  C   THR A 201      32.280  34.920  27.250  1.00  0.00           C
ATOM   3056  O   THR A 201      33.460  34.490  27.300  1.00  0.00           O
ATOM   3057  N   LEU A 202      31.900  36.080  26.640  1.00  0.00           N
ATOM   3058  HN  LEU A 202      30.990  36.480  26.600  1.00  0.00           H
ATOM   3059  CA  LEU A 202      32.820  36.910  25.990  1.00  0.00           C
ATOM   3060  HA  LEU A 202      33.340  36.310  25.270  1.00  0.00           H
ATOM   3061  CB  LEU A 202      32.080  38.080  25.330  1.00  0.00           C
ATOM   3062  HB1 LEU A 202      31.460  38.580  26.100  1.00  0.00           H
ATOM   3063  HB2 LEU A 202      31.370  37.720  24.550  1.00  0.00           H
ATOM   3064  CG  LEU A 202      32.950  39.210  24.640  1.00  0.00           C
ATOM   3065  HG  LEU A 202      33.640  39.660  25.390  1.00  0.00           H
ATOM   3066  CD1 LEU A 202      33.760  38.660  23.460  1.00  0.00           C
ATOM   3067 1HD1 LEU A 202      33.070  38.290  22.670  1.00  0.00           H
ATOM   3068 2HD1 LEU A 202      34.490  37.880  23.760  1.00  0.00           H
ATOM   3069 3HD1 LEU A 202      34.370  39.450  22.970  1.00  0.00           H
ATOM   3070  CD2 LEU A 202      32.090  40.360  24.180  1.00  0.00           C
ATOM   3071 1HD2 LEU A 202      31.230  39.880  23.670  1.00  0.00           H
ATOM   3072 2HD2 LEU A 202      32.660  41.070  23.550  1.00  0.00           H
ATOM   3073 3HD2 LEU A 202      31.600  40.970  24.970  1.00  0.00           H
ATOM   3074  C   LEU A 202      33.990  37.370  26.950  1.00  0.00           C
ATOM   3075  O   LEU A 202      35.190  37.380  26.650  1.00  0.00           O
ATOM   3076  N   ASN A 203      33.660  37.820  28.160  1.00  0.00           N
ATOM   3077  HN  ASN A 203      32.720  37.820  28.500  1.00  0.00           H
ATOM   3078  CA  ASN A 203      34.680  38.470  29.000  1.00  0.00           C
ATOM   3079  HA  ASN A 203      35.340  39.090  28.420  1.00  0.00           H
ATOM   3080  CB  ASN A 203      33.900  39.260  30.260  1.00  0.00           C
ATOM   3081  HB1 ASN A 203      34.620  39.490  31.080  1.00  0.00           H
ATOM   3082  HB2 ASN A 203      33.130  38.600  30.720  1.00  0.00           H
ATOM   3083  CG  ASN A 203      33.280  40.540  29.810  1.00  0.00           C
ATOM   3084  OD1 ASN A 203      33.460  40.970  28.720  1.00  0.00           O
ATOM   3085  ND2 ASN A 203      32.490  41.140  30.690  1.00  0.00           N
ATOM   3086 1HD2 ASN A 203      32.210  40.660  31.510  1.00  0.00           H
ATOM   3087 2HD2 ASN A 203      32.140  42.040  30.400  1.00  0.00           H
ATOM   3088  C   ASN A 203      35.510  37.440  29.640  1.00  0.00           C
ATOM   3089  O   ASN A 203      36.660  37.630  30.030  1.00  0.00           O
ATOM   3090  N   VAL A 204      35.080  36.150  29.800  1.00  0.00           N
ATOM   3091  HN  VAL A 204      34.110  35.990  29.660  1.00  0.00           H
ATOM   3092  CA  VAL A 204      35.920  35.090  30.210  1.00  0.00           C
ATOM   3093  HA  VAL A 204      36.500  35.470  31.040  1.00  0.00           H
ATOM   3094  CB  VAL A 204      35.140  33.900  30.600  1.00  0.00           C
ATOM   3095  HB  VAL A 204      34.340  33.710  29.860  1.00  0.00           H
ATOM   3096  CG1 VAL A 204      35.960  32.640  30.850  1.00  0.00           C
ATOM   3097 1HG1 VAL A 204      35.520  31.860  31.510  1.00  0.00           H
ATOM   3098 2HG1 VAL A 204      36.830  33.020  31.430  1.00  0.00           H
ATOM   3099 3HG1 VAL A 204      36.470  32.200  29.960  1.00  0.00           H
ATOM   3100  CG2 VAL A 204      34.260  34.130  31.890  1.00  0.00           C
ATOM   3101 1HG2 VAL A 204      33.740  33.200  32.220  1.00  0.00           H
ATOM   3102 2HG2 VAL A 204      33.490  34.890  31.660  1.00  0.00           H
ATOM   3103 3HG2 VAL A 204      34.910  34.540  32.700  1.00  0.00           H
ATOM   3104  C   VAL A 204      36.920  34.660  29.100  1.00  0.00           C
ATOM   3105  O   VAL A 204      38.090  34.580  29.470  1.00  0.00           O
ATOM   3106  N   LEU A 205      36.500  34.590  27.790  1.00  0.00           N
ATOM   3107  HN  LEU A 205      35.560  34.610  27.450  1.00  0.00           H
ATOM   3108  CA  LEU A 205      37.480  34.230  26.760  1.00  0.00           C
ATOM   3109  HA  LEU A 205      38.130  33.410  27.030  1.00  0.00           H
ATOM   3110  CB  LEU A 205      36.700  33.860  25.480  1.00  0.00           C
ATOM   3111  HB1 LEU A 205      37.410  33.730  24.640  1.00  0.00           H
ATOM   3112  HB2 LEU A 205      36.180  34.780  25.150  1.00  0.00           H
ATOM   3113  CG  LEU A 205      35.820  32.610  25.450  1.00  0.00           C
ATOM   3114  HG  LEU A 205      35.250  32.530  26.410  1.00  0.00           H
ATOM   3115  CD1 LEU A 205      34.900  32.650  24.290  1.00  0.00           C
ATOM   3116 1HD1 LEU A 205      35.520  32.890  23.400  1.00  0.00           H
ATOM   3117 2HD1 LEU A 205      34.100  33.410  24.450  1.00  0.00           H
ATOM   3118 3HD1 LEU A 205      34.300  31.720  24.220  1.00  0.00           H
ATOM   3119  CD2 LEU A 205      36.690  31.330  25.440  1.00  0.00           C
ATOM   3120 1HD2 LEU A 205      37.380  31.360  26.300  1.00  0.00           H
ATOM   3121 2HD2 LEU A 205      37.270  31.230  24.500  1.00  0.00           H
ATOM   3122 3HD2 LEU A 205      36.100  30.390  25.400  1.00  0.00           H
ATOM   3123  C   LEU A 205      38.490  35.350  26.560  1.00  0.00           C
ATOM   3124  O   LEU A 205      39.660  35.160  26.380  1.00  0.00           O
ATOM   3125  N   ALA A 206      38.060  36.640  26.670  1.00  0.00           N
ATOM   3126  HN  ALA A 206      37.090  36.860  26.800  1.00  0.00           H
ATOM   3127  CA  ALA A 206      38.960  37.800  26.780  1.00  0.00           C
ATOM   3128  HA  ALA A 206      39.460  37.900  25.830  1.00  0.00           H
ATOM   3129  CB  ALA A 206      38.120  39.060  26.730  1.00  0.00           C
ATOM   3130  HB1 ALA A 206      37.370  39.120  27.550  1.00  0.00           H
ATOM   3131  HB2 ALA A 206      37.460  39.150  25.840  1.00  0.00           H
ATOM   3132  HB3 ALA A 206      38.710  40.000  26.700  1.00  0.00           H
ATOM   3133  C   ALA A 206      39.920  37.870  27.840  1.00  0.00           C
ATOM   3134  O   ALA A 206      41.090  38.170  27.580  1.00  0.00           O
ATOM   3135  N   TRP A 207      39.500  37.560  29.060  1.00  0.00           N
ATOM   3136  HN  TRP A 207      38.560  37.280  29.250  1.00  0.00           H
ATOM   3137  CA  TRP A 207      40.370  37.430  30.190  1.00  0.00           C
ATOM   3138  HA  TRP A 207      40.990  38.310  30.200  1.00  0.00           H
ATOM   3139  CB  TRP A 207      39.560  37.190  31.500  1.00  0.00           C
ATOM   3140  HB1 TRP A 207      38.980  36.250  31.350  1.00  0.00           H
ATOM   3141  HB2 TRP A 207      38.790  37.980  31.650  1.00  0.00           H
ATOM   3142  CG  TRP A 207      40.240  37.040  32.810  1.00  0.00           C
ATOM   3143  CD1 TRP A 207      41.060  37.900  33.520  1.00  0.00           C
ATOM   3144  HD1 TRP A 207      41.340  38.870  33.120  1.00  0.00           H
ATOM   3145  NE1 TRP A 207      41.460  37.370  34.690  1.00  0.00           N
ATOM   3146  HE1 TRP A 207      41.910  37.850  35.410  1.00  0.00           H
ATOM   3147  CE2 TRP A 207      40.990  36.070  34.780  1.00  0.00           C
ATOM   3148  CD2 TRP A 207      40.370  35.790  33.590  1.00  0.00           C
ATOM   3149  CE3 TRP A 207      39.880  34.520  33.370  1.00  0.00           C
ATOM   3150  HE3 TRP A 207      39.260  34.310  32.510  1.00  0.00           H
ATOM   3151  CZ3 TRP A 207      40.150  33.520  34.270  1.00  0.00           C
ATOM   3152  HZ3 TRP A 207      39.820  32.520  34.010  1.00  0.00           H
ATOM   3153  CZ2 TRP A 207      41.330  35.060  35.710  1.00  0.00           C
ATOM   3154  HZ2 TRP A 207      42.120  35.120  36.460  1.00  0.00           H
ATOM   3155  CH2 TRP A 207      40.910  33.790  35.430  1.00  0.00           C
ATOM   3156  HH2 TRP A 207      41.290  33.010  36.090  1.00  0.00           H
ATOM   3157  C   TRP A 207      41.380  36.340  30.050  1.00  0.00           C
ATOM   3158  O   TRP A 207      42.520  36.530  30.400  1.00  0.00           O
ATOM   3159  N   LEU A 208      40.960  35.250  29.490  1.00  0.00           N
ATOM   3160  HN  LEU A 208      40.000  35.100  29.290  1.00  0.00           H
ATOM   3161  CA  LEU A 208      41.900  34.180  29.130  1.00  0.00           C
ATOM   3162  HA  LEU A 208      42.530  33.890  29.960  1.00  0.00           H
ATOM   3163  CB  LEU A 208      41.130  32.950  28.720  1.00  0.00           C
ATOM   3164  HB1 LEU A 208      41.840  32.270  28.190  1.00  0.00           H
ATOM   3165  HB2 LEU A 208      40.410  33.210  27.910  1.00  0.00           H
ATOM   3166  CG  LEU A 208      40.410  32.220  29.760  1.00  0.00           C
ATOM   3167  HG  LEU A 208      39.660  32.880  30.240  1.00  0.00           H
ATOM   3168  CD1 LEU A 208      39.640  31.020  29.110  1.00  0.00           C
ATOM   3169 1HD1 LEU A 208      38.910  30.700  29.880  1.00  0.00           H
ATOM   3170 2HD1 LEU A 208      40.390  30.220  28.890  1.00  0.00           H
ATOM   3171 3HD1 LEU A 208      39.160  31.330  28.160  1.00  0.00           H
ATOM   3172  CD2 LEU A 208      41.380  31.680  30.800  1.00  0.00           C
ATOM   3173 1HD2 LEU A 208      42.260  31.090  30.470  1.00  0.00           H
ATOM   3174 2HD2 LEU A 208      40.850  31.060  31.550  1.00  0.00           H
ATOM   3175 3HD2 LEU A 208      41.840  32.490  31.400  1.00  0.00           H
ATOM   3176  C   LEU A 208      42.910  34.500  28.040  1.00  0.00           C
ATOM   3177  O   LEU A 208      44.080  34.120  28.150  1.00  0.00           O
ATOM   3178  N   TYR A 209      42.540  35.300  27.000  1.00  0.00           N
ATOM   3179  HN  TYR A 209      41.560  35.400  26.890  1.00  0.00           H
ATOM   3180  CA  TYR A 209      43.420  35.910  26.090  1.00  0.00           C
ATOM   3181  HA  TYR A 209      44.090  35.190  25.630  1.00  0.00           H
ATOM   3182  CB  TYR A 209      42.630  36.570  24.930  1.00  0.00           C
ATOM   3183  HB1 TYR A 209      43.300  37.360  24.530  1.00  0.00           H
ATOM   3184  HB2 TYR A 209      41.740  37.130  25.310  1.00  0.00           H
ATOM   3185  CG  TYR A 209      42.180  35.580  23.740  1.00  0.00           C
ATOM   3186  CD1 TYR A 209      40.890  35.480  23.200  1.00  0.00           C
ATOM   3187  HD1 TYR A 209      40.000  36.030  23.500  1.00  0.00           H
ATOM   3188  CE1 TYR A 209      40.650  34.600  22.150  1.00  0.00           C
ATOM   3189  HE1 TYR A 209      39.630  34.440  21.830  1.00  0.00           H
ATOM   3190  CZ  TYR A 209      41.640  33.830  21.540  1.00  0.00           C
ATOM   3191  OH  TYR A 209      41.260  32.830  20.670  1.00  0.00           O
ATOM   3192  HH  TYR A 209      42.020  32.550  20.140  1.00  0.00           H
ATOM   3193  CD2 TYR A 209      43.210  35.020  22.950  1.00  0.00           C
ATOM   3194  HD2 TYR A 209      44.180  35.100  23.420  1.00  0.00           H
ATOM   3195  CE2 TYR A 209      42.980  34.030  21.960  1.00  0.00           C
ATOM   3196  HE2 TYR A 209      43.880  33.560  21.600  1.00  0.00           H
ATOM   3197  C   TYR A 209      44.390  36.840  26.750  1.00  0.00           C
ATOM   3198  O   TYR A 209      45.600  36.780  26.470  1.00  0.00           O
ATOM   3199  N   ALA A 210      43.920  37.660  27.720  1.00  0.00           N
ATOM   3200  HN  ALA A 210      42.940  37.810  27.750  1.00  0.00           H
ATOM   3201  CA  ALA A 210      44.830  38.430  28.550  1.00  0.00           C
ATOM   3202  HA  ALA A 210      45.460  38.940  27.840  1.00  0.00           H
ATOM   3203  CB  ALA A 210      44.100  39.530  29.400  1.00  0.00           C
ATOM   3204  HB1 ALA A 210      43.620  39.170  30.330  1.00  0.00           H
ATOM   3205  HB2 ALA A 210      43.370  40.000  28.690  1.00  0.00           H
ATOM   3206  HB3 ALA A 210      44.880  40.240  29.740  1.00  0.00           H
ATOM   3207  C   ALA A 210      45.720  37.560  29.450  1.00  0.00           C
ATOM   3208  O   ALA A 210      46.810  38.030  29.700  1.00  0.00           O
ATOM   3209  N   ALA A 211      45.340  36.430  29.960  1.00  0.00           N
ATOM   3210  HN  ALA A 211      44.420  36.080  29.760  1.00  0.00           H
ATOM   3211  CA  ALA A 211      46.160  35.500  30.650  1.00  0.00           C
ATOM   3212  HA  ALA A 211      46.720  35.990  31.440  1.00  0.00           H
ATOM   3213  CB  ALA A 211      45.240  34.430  31.240  1.00  0.00           C
ATOM   3214  HB1 ALA A 211      45.680  33.820  32.060  1.00  0.00           H
ATOM   3215  HB2 ALA A 211      44.760  33.780  30.480  1.00  0.00           H
ATOM   3216  HB3 ALA A 211      44.330  34.860  31.720  1.00  0.00           H
ATOM   3217  C   ALA A 211      47.290  34.950  29.800  1.00  0.00           C
ATOM   3218  O   ALA A 211      48.430  34.950  30.200  1.00  0.00           O
ATOM   3219  N   VAL A 212      47.070  34.600  28.520  1.00  0.00           N
ATOM   3220  HN  VAL A 212      46.130  34.570  28.210  1.00  0.00           H
ATOM   3221  CA  VAL A 212      48.060  34.280  27.530  1.00  0.00           C
ATOM   3222  HA  VAL A 212      48.460  33.330  27.860  1.00  0.00           H
ATOM   3223  CB  VAL A 212      47.360  34.090  26.150  1.00  0.00           C
ATOM   3224  HB  VAL A 212      46.600  34.870  25.930  1.00  0.00           H
ATOM   3225  CG1 VAL A 212      48.360  34.180  24.940  1.00  0.00           C
ATOM   3226 1HG1 VAL A 212      48.750  35.200  24.730  1.00  0.00           H
ATOM   3227 2HG1 VAL A 212      47.730  33.900  24.070  1.00  0.00           H
ATOM   3228 3HG1 VAL A 212      49.140  33.390  25.020  1.00  0.00           H
ATOM   3229  CG2 VAL A 212      46.600  32.720  26.120  1.00  0.00           C
ATOM   3230 1HG2 VAL A 212      45.960  32.520  25.240  1.00  0.00           H
ATOM   3231 2HG2 VAL A 212      45.950  32.670  27.020  1.00  0.00           H
ATOM   3232 3HG2 VAL A 212      47.410  31.960  26.100  1.00  0.00           H
ATOM   3233  C   VAL A 212      49.060  35.360  27.350  1.00  0.00           C
ATOM   3234  O   VAL A 212      50.270  35.130  27.360  1.00  0.00           O
ATOM   3235  N   ILE A 213      48.590  36.620  27.260  1.00  0.00           N
ATOM   3236  HN  ILE A 213      47.600  36.690  27.250  1.00  0.00           H
ATOM   3237  CA  ILE A 213      49.490  37.740  27.090  1.00  0.00           C
ATOM   3238  HA  ILE A 213      50.260  37.560  26.360  1.00  0.00           H
ATOM   3239  CB  ILE A 213      48.730  38.920  26.550  1.00  0.00           C
ATOM   3240  HB  ILE A 213      47.960  39.200  27.300  1.00  0.00           H
ATOM   3241  CG2 ILE A 213      49.670  40.200  26.330  1.00  0.00           C
ATOM   3242 1HG2 ILE A 213      50.110  40.580  27.270  1.00  0.00           H
ATOM   3243 2HG2 ILE A 213      49.000  41.000  25.930  1.00  0.00           H
ATOM   3244 3HG2 ILE A 213      50.420  39.870  25.580  1.00  0.00           H
ATOM   3245  CG1 ILE A 213      47.990  38.620  25.220  1.00  0.00           C
ATOM   3246 1HG1 ILE A 213      47.540  37.600  25.210  1.00  0.00           H
ATOM   3247 2HG1 ILE A 213      48.750  38.530  24.410  1.00  0.00           H
ATOM   3248  CD  ILE A 213      47.010  39.660  24.830  1.00  0.00           C
ATOM   3249  HD1 ILE A 213      47.520  40.550  24.390  1.00  0.00           H
ATOM   3250  HD2 ILE A 213      46.330  39.980  25.640  1.00  0.00           H
ATOM   3251  HD3 ILE A 213      46.310  39.340  24.040  1.00  0.00           H
ATOM   3252  C   ILE A 213      50.210  38.110  28.380  1.00  0.00           C
ATOM   3253  O   ILE A 213      51.360  38.540  28.350  1.00  0.00           O
ATOM   3254  N   ASN A 214      49.640  37.870  29.560  1.00  0.00           N
ATOM   3255  HN  ASN A 214      48.680  37.600  29.550  1.00  0.00           H
ATOM   3256  CA  ASN A 214      50.380  38.080  30.800  1.00  0.00           C
ATOM   3257  HA  ASN A 214      51.100  38.880  30.680  1.00  0.00           H
ATOM   3258  CB  ASN A 214      49.390  38.240  31.970  1.00  0.00           C
ATOM   3259  HB1 ASN A 214      49.720  37.990  33.010  1.00  0.00           H
ATOM   3260  HB2 ASN A 214      48.490  37.610  31.830  1.00  0.00           H
ATOM   3261  CG  ASN A 214      48.930  39.700  31.990  1.00  0.00           C
ATOM   3262  OD1 ASN A 214      49.620  40.590  32.470  1.00  0.00           O
ATOM   3263  ND2 ASN A 214      47.740  39.900  31.490  1.00  0.00           N
ATOM   3264 1HD2 ASN A 214      47.220  39.110  31.150  1.00  0.00           H
ATOM   3265 2HD2 ASN A 214      47.300  40.780  31.640  1.00  0.00           H
ATOM   3266  C   ASN A 214      51.300  36.920  31.090  1.00  0.00           C
ATOM   3267  O   ASN A 214      52.190  37.020  31.900  1.00  0.00           O
ATOM   3268  N   GLY A 215      51.060  35.780  30.420  1.00  0.00           N
ATOM   3269  HN  GLY A 215      50.260  35.600  29.850  1.00  0.00           H
ATOM   3270  CA  GLY A 215      52.090  34.690  30.500  1.00  0.00           C
ATOM   3271  HA1 GLY A 215      52.880  35.030  31.160  1.00  0.00           H
ATOM   3272  HA2 GLY A 215      52.330  34.560  29.460  1.00  0.00           H
ATOM   3273  C   GLY A 215      51.570  33.390  30.860  1.00  0.00           C
ATOM   3274  O   GLY A 215      52.390  32.510  30.720  1.00  0.00           O
ATOM   3275  N   ASP A 216      50.310  33.200  31.220  1.00  0.00           N
ATOM   3276  HN  ASP A 216      49.640  33.930  31.170  1.00  0.00           H
ATOM   3277  CA  ASP A 216      49.870  31.860  31.560  1.00  0.00           C
ATOM   3278  HA  ASP A 216      50.610  31.190  31.960  1.00  0.00           H
ATOM   3279  CB  ASP A 216      48.750  31.910  32.680  1.00  0.00           C
ATOM   3280  HB1 ASP A 216      48.460  30.860  32.890  1.00  0.00           H
ATOM   3281  HB2 ASP A 216      47.940  32.560  32.270  1.00  0.00           H
ATOM   3282  CG  ASP A 216      49.150  32.500  33.960  1.00  0.00           C
ATOM   3283  OD1 ASP A 216      50.350  32.240  34.280  1.00  0.00           O
ATOM   3284  OD2 ASP A 216      48.290  33.040  34.670  1.00  0.00           O
ATOM   3285  C   ASP A 216      49.290  31.150  30.300  1.00  0.00           C
ATOM   3286  O   ASP A 216      48.500  31.680  29.520  1.00  0.00           O
ATOM   3287  N   ARG A 217      49.690  29.900  29.970  1.00  0.00           N
ATOM   3288  HN  ARG A 217      50.460  29.500  30.460  1.00  0.00           H
ATOM   3289  CA  ARG A 217      49.180  29.180  28.820  1.00  0.00           C
ATOM   3290  HA  ARG A 217      48.160  29.430  28.570  1.00  0.00           H
ATOM   3291  CB  ARG A 217      50.060  29.330  27.540  1.00  0.00           C
ATOM   3292  HB1 ARG A 217      49.390  28.850  26.800  1.00  0.00           H
ATOM   3293  HB2 ARG A 217      51.030  28.780  27.560  1.00  0.00           H
ATOM   3294  CG  ARG A 217      50.230  30.770  27.010  1.00  0.00           C
ATOM   3295  HG1 ARG A 217      50.640  31.440  27.790  1.00  0.00           H
ATOM   3296  HG2 ARG A 217      49.230  31.170  26.710  1.00  0.00           H
ATOM   3297  CD  ARG A 217      51.090  30.870  25.760  1.00  0.00           C
ATOM   3298  HD1 ARG A 217      51.010  31.890  25.340  1.00  0.00           H
ATOM   3299  HD2 ARG A 217      50.710  30.230  24.940  1.00  0.00           H
ATOM   3300  NE  ARG A 217      52.540  30.630  26.130  1.00  0.00           N
ATOM   3301  HE  ARG A 217      52.730  30.400  27.080  1.00  0.00           H
ATOM   3302  CZ  ARG A 217      53.500  30.570  25.240  1.00  0.00           C
ATOM   3303  NH1 ARG A 217      53.330  30.700  23.940  1.00  0.00           N
ATOM   3304 1HH1 ARG A 217      52.430  30.910  23.540  1.00  0.00           H
ATOM   3305 2HH1 ARG A 217      54.030  30.460  23.270  1.00  0.00           H
ATOM   3306  NH2 ARG A 217      54.740  30.220  25.630  1.00  0.00           N
ATOM   3307 1HH2 ARG A 217      54.810  29.930  26.580  1.00  0.00           H
ATOM   3308 2HH2 ARG A 217      55.480  30.070  24.980  1.00  0.00           H
ATOM   3309  C   ARG A 217      49.210  27.710  29.240  1.00  0.00           C
ATOM   3310  O   ARG A 217      49.360  26.750  28.480  1.00  0.00           O
ATOM   3311  N   TRP A 218      49.160  27.390  30.570  1.00  0.00           N
ATOM   3312  HN  TRP A 218      49.060  28.110  31.250  1.00  0.00           H
ATOM   3313  CA  TRP A 218      49.340  26.070  31.200  1.00  0.00           C
ATOM   3314  HA  TRP A 218      50.200  25.600  30.740  1.00  0.00           H
ATOM   3315  CB  TRP A 218      49.660  26.120  32.770  1.00  0.00           C
ATOM   3316  HB1 TRP A 218      50.540  26.800  32.770  1.00  0.00           H
ATOM   3317  HB2 TRP A 218      50.070  25.150  33.140  1.00  0.00           H
ATOM   3318  CG  TRP A 218      48.490  26.500  33.620  1.00  0.00           C
ATOM   3319  CD1 TRP A 218      48.440  27.780  34.210  1.00  0.00           C
ATOM   3320  HD1 TRP A 218      49.250  28.500  34.140  1.00  0.00           H
ATOM   3321  NE1 TRP A 218      47.220  27.920  34.850  1.00  0.00           N
ATOM   3322  HE1 TRP A 218      46.980  28.690  35.400  1.00  0.00           H
ATOM   3323  CE2 TRP A 218      46.510  26.710  34.800  1.00  0.00           C
ATOM   3324  CD2 TRP A 218      47.270  25.820  33.970  1.00  0.00           C
ATOM   3325  CE3 TRP A 218      46.690  24.610  33.700  1.00  0.00           C
ATOM   3326  HE3 TRP A 218      47.240  23.810  33.230  1.00  0.00           H
ATOM   3327  CZ3 TRP A 218      45.380  24.340  34.120  1.00  0.00           C
ATOM   3328  HZ3 TRP A 218      44.990  23.360  33.850  1.00  0.00           H
ATOM   3329  CZ2 TRP A 218      45.420  26.280  35.520  1.00  0.00           C
ATOM   3330  HZ2 TRP A 218      45.040  26.860  36.350  1.00  0.00           H
ATOM   3331  CH2 TRP A 218      44.780  25.140  35.070  1.00  0.00           C
ATOM   3332  HH2 TRP A 218      43.890  24.730  35.520  1.00  0.00           H
ATOM   3333  C   TRP A 218      48.030  25.260  30.990  1.00  0.00           C
ATOM   3334  O   TRP A 218      47.970  24.050  31.130  1.00  0.00           O
ATOM   3335  N   PHE A 219      46.960  25.910  30.570  1.00  0.00           N
ATOM   3336  HN  PHE A 219      47.060  26.900  30.520  1.00  0.00           H
ATOM   3337  CA  PHE A 219      45.590  25.390  30.610  1.00  0.00           C
ATOM   3338  HA  PHE A 219      45.570  24.590  31.330  1.00  0.00           H
ATOM   3339  CB  PHE A 219      44.700  26.450  31.250  1.00  0.00           C
ATOM   3340  HB1 PHE A 219      45.060  26.710  32.270  1.00  0.00           H
ATOM   3341  HB2 PHE A 219      43.620  26.220  31.360  1.00  0.00           H
ATOM   3342  CG  PHE A 219      44.750  27.770  30.570  1.00  0.00           C
ATOM   3343  CD1 PHE A 219      43.910  28.020  29.470  1.00  0.00           C
ATOM   3344  HD1 PHE A 219      43.250  27.210  29.190  1.00  0.00           H
ATOM   3345  CE1 PHE A 219      43.920  29.250  28.870  1.00  0.00           C
ATOM   3346  HE1 PHE A 219      43.230  29.450  28.060  1.00  0.00           H
ATOM   3347  CZ  PHE A 219      44.750  30.290  29.410  1.00  0.00           C
ATOM   3348  HZ  PHE A 219      44.640  31.180  28.800  1.00  0.00           H
ATOM   3349  CD2 PHE A 219      45.530  28.830  31.080  1.00  0.00           C
ATOM   3350  HD2 PHE A 219      46.190  28.660  31.910  1.00  0.00           H
ATOM   3351  CE2 PHE A 219      45.530  30.070  30.490  1.00  0.00           C
ATOM   3352  HE2 PHE A 219      46.290  30.760  30.830  1.00  0.00           H
ATOM   3353  C   PHE A 219      45.100  24.960  29.200  1.00  0.00           C
ATOM   3354  O   PHE A 219      44.070  24.370  29.150  1.00  0.00           O
ATOM   3355  N   LEU A 220      45.940  25.210  28.200  1.00  0.00           N
ATOM   3356  HN  LEU A 220      46.810  25.620  28.460  1.00  0.00           H
ATOM   3357  CA  LEU A 220      45.760  25.000  26.780  1.00  0.00           C
ATOM   3358  HA  LEU A 220      44.690  24.970  26.610  1.00  0.00           H
ATOM   3359  CB  LEU A 220      46.230  26.230  25.950  1.00  0.00           C
ATOM   3360  HB1 LEU A 220      46.220  26.010  24.860  1.00  0.00           H
ATOM   3361  HB2 LEU A 220      47.290  26.420  26.230  1.00  0.00           H
ATOM   3362  CG  LEU A 220      45.410  27.550  26.210  1.00  0.00           C
ATOM   3363  HG  LEU A 220      44.960  27.370  27.210  1.00  0.00           H
ATOM   3364  CD1 LEU A 220      46.300  28.840  26.300  1.00  0.00           C
ATOM   3365 1HD1 LEU A 220      46.630  28.950  25.240  1.00  0.00           H
ATOM   3366 2HD1 LEU A 220      47.080  28.720  27.080  1.00  0.00           H
ATOM   3367 3HD1 LEU A 220      45.620  29.680  26.560  1.00  0.00           H
ATOM   3368  CD2 LEU A 220      44.280  27.780  25.190  1.00  0.00           C
ATOM   3369 1HD2 LEU A 220      43.630  28.610  25.550  1.00  0.00           H
ATOM   3370 2HD2 LEU A 220      43.690  26.840  25.060  1.00  0.00           H
ATOM   3371 3HD2 LEU A 220      44.740  27.980  24.200  1.00  0.00           H
ATOM   3372  C   LEU A 220      46.610  23.750  26.310  1.00  0.00           C
ATOM   3373  O   LEU A 220      47.850  23.860  26.410  1.00  0.00           O
ATOM   3374  N   ASN A 221      46.070  22.620  25.890  1.00  0.00           N
ATOM   3375  HN  ASN A 221      45.070  22.590  25.800  1.00  0.00           H
ATOM   3376  CA  ASN A 221      46.800  21.380  25.850  1.00  0.00           C
ATOM   3377  HA  ASN A 221      47.720  21.500  25.300  1.00  0.00           H
ATOM   3378  CB  ASN A 221      47.180  21.010  27.270  1.00  0.00           C
ATOM   3379  HB1 ASN A 221      46.340  21.100  27.980  1.00  0.00           H
ATOM   3380  HB2 ASN A 221      48.000  21.640  27.680  1.00  0.00           H
ATOM   3381  CG  ASN A 221      47.690  19.530  27.350  1.00  0.00           C
ATOM   3382  OD1 ASN A 221      47.110  18.730  28.080  1.00  0.00           O
ATOM   3383  ND2 ASN A 221      48.860  19.240  26.700  1.00  0.00           N
ATOM   3384 1HD2 ASN A 221      49.170  18.290  26.650  1.00  0.00           H
ATOM   3385 2HD2 ASN A 221      49.340  20.020  26.310  1.00  0.00           H
ATOM   3386  C   ASN A 221      45.870  20.390  25.150  1.00  0.00           C
ATOM   3387  O   ASN A 221      46.300  19.790  24.150  1.00  0.00           O
ATOM   3388  N   ARG A 222      44.520  20.310  25.540  1.00  0.00           N
ATOM   3389  HN  ARG A 222      44.240  20.840  26.340  1.00  0.00           H
ATOM   3390  CA  ARG A 222      43.540  19.620  24.760  1.00  0.00           C
ATOM   3391  HA  ARG A 222      44.030  19.220  23.890  1.00  0.00           H
ATOM   3392  CB  ARG A 222      42.850  18.370  25.400  1.00  0.00           C
ATOM   3393  HB1 ARG A 222      42.060  17.950  24.740  1.00  0.00           H
ATOM   3394  HB2 ARG A 222      42.350  18.780  26.300  1.00  0.00           H
ATOM   3395  CG  ARG A 222      43.960  17.340  25.770  1.00  0.00           C
ATOM   3396  HG1 ARG A 222      43.520  16.620  26.500  1.00  0.00           H
ATOM   3397  HG2 ARG A 222      44.700  17.910  26.370  1.00  0.00           H
ATOM   3398  CD  ARG A 222      44.510  16.570  24.550  1.00  0.00           C
ATOM   3399  HD1 ARG A 222      45.050  17.170  23.790  1.00  0.00           H
ATOM   3400  HD2 ARG A 222      43.770  15.780  24.270  1.00  0.00           H
ATOM   3401  NE  ARG A 222      45.680  15.890  25.150  1.00  0.00           N
ATOM   3402  HE  ARG A 222      45.900  16.100  26.100  1.00  0.00           H
ATOM   3403  CZ  ARG A 222      46.230  14.780  24.640  1.00  0.00           C
ATOM   3404  NH1 ARG A 222      45.670  14.240  23.570  1.00  0.00           N
ATOM   3405 1HH1 ARG A 222      46.110  13.420  23.200  1.00  0.00           H
ATOM   3406 2HH1 ARG A 222      44.970  14.730  23.050  1.00  0.00           H
ATOM   3407  NH2 ARG A 222      47.240  14.150  25.240  1.00  0.00           N
ATOM   3408 1HH2 ARG A 222      47.730  14.620  25.980  1.00  0.00           H
ATOM   3409 2HH2 ARG A 222      47.470  13.200  25.030  1.00  0.00           H
ATOM   3410  C   ARG A 222      42.490  20.630  24.160  1.00  0.00           C
ATOM   3411  O   ARG A 222      41.740  21.270  24.880  1.00  0.00           O
ATOM   3412  N   PHE A 223      42.510  20.700  22.800  1.00  0.00           N
ATOM   3413  HN  PHE A 223      43.100  19.990  22.450  1.00  0.00           H
ATOM   3414  CA  PHE A 223      41.740  21.560  21.980  1.00  0.00           C
ATOM   3415  HA  PHE A 223      41.400  22.420  22.540  1.00  0.00           H
ATOM   3416  CB  PHE A 223      42.540  22.010  20.790  1.00  0.00           C
ATOM   3417  HB1 PHE A 223      41.990  22.880  20.360  1.00  0.00           H
ATOM   3418  HB2 PHE A 223      42.740  21.190  20.070  1.00  0.00           H
ATOM   3419  CG  PHE A 223      43.890  22.470  21.210  1.00  0.00           C
ATOM   3420  CD1 PHE A 223      44.030  23.550  22.030  1.00  0.00           C
ATOM   3421  HD1 PHE A 223      43.130  24.010  22.420  1.00  0.00           H
ATOM   3422  CE1 PHE A 223      45.270  24.040  22.470  1.00  0.00           C
ATOM   3423  HE1 PHE A 223      45.200  24.940  23.060  1.00  0.00           H
ATOM   3424  CZ  PHE A 223      46.380  23.490  21.900  1.00  0.00           C
ATOM   3425  HZ  PHE A 223      47.390  23.750  22.210  1.00  0.00           H
ATOM   3426  CD2 PHE A 223      45.010  21.980  20.640  1.00  0.00           C
ATOM   3427  HD2 PHE A 223      44.870  21.110  20.020  1.00  0.00           H
ATOM   3428  CE2 PHE A 223      46.310  22.390  21.050  1.00  0.00           C
ATOM   3429  HE2 PHE A 223      47.260  22.040  20.680  1.00  0.00           H
ATOM   3430  C   PHE A 223      40.530  20.710  21.500  1.00  0.00           C
ATOM   3431  O   PHE A 223      40.260  19.690  22.070  1.00  0.00           O
ATOM   3432  N   THR A 224      39.910  20.970  20.340  1.00  0.00           N
ATOM   3433  HN  THR A 224      40.110  21.790  19.800  1.00  0.00           H
ATOM   3434  CA  THR A 224      38.880  20.260  19.740  1.00  0.00           C
ATOM   3435  HA  THR A 224      38.840  20.680  18.740  1.00  0.00           H
ATOM   3436  CB  THR A 224      39.020  18.750  19.540  1.00  0.00           C
ATOM   3437  HB  THR A 224      39.020  18.290  20.550  1.00  0.00           H
ATOM   3438  OG1 THR A 224      40.170  18.420  18.880  1.00  0.00           O
ATOM   3439  HG1 THR A 224      40.960  18.670  19.360  1.00  0.00           H
ATOM   3440  CG2 THR A 224      37.890  18.060  18.770  1.00  0.00           C
ATOM   3441 1HG2 THR A 224      37.750  18.390  17.720  1.00  0.00           H
ATOM   3442 2HG2 THR A 224      36.920  18.210  19.290  1.00  0.00           H
ATOM   3443 3HG2 THR A 224      38.200  16.990  18.760  1.00  0.00           H
ATOM   3444  C   THR A 224      37.560  20.620  20.310  1.00  0.00           C
ATOM   3445  O   THR A 224      37.060  20.160  21.370  1.00  0.00           O
ATOM   3446  N   THR A 225      36.890  21.450  19.500  1.00  0.00           N
ATOM   3447  HN  THR A 225      37.320  21.750  18.650  1.00  0.00           H
ATOM   3448  CA  THR A 225      35.480  21.720  19.680  1.00  0.00           C
ATOM   3449  HA  THR A 225      35.000  20.750  19.690  1.00  0.00           H
ATOM   3450  CB  THR A 225      35.130  22.430  21.040  1.00  0.00           C
ATOM   3451  HB  THR A 225      35.630  21.890  21.870  1.00  0.00           H
ATOM   3452  OG1 THR A 225      33.800  22.200  21.390  1.00  0.00           O
ATOM   3453  HG1 THR A 225      33.540  21.290  21.230  1.00  0.00           H
ATOM   3454  CG2 THR A 225      35.260  23.990  20.950  1.00  0.00           C
ATOM   3455 1HG2 THR A 225      34.990  24.420  21.940  1.00  0.00           H
ATOM   3456 2HG2 THR A 225      34.520  24.480  20.270  1.00  0.00           H
ATOM   3457 3HG2 THR A 225      36.310  24.290  20.730  1.00  0.00           H
ATOM   3458  C   THR A 225      34.920  22.450  18.480  1.00  0.00           C
ATOM   3459  O   THR A 225      35.660  22.910  17.610  1.00  0.00           O
ATOM   3460  N   THR A 226      33.600  22.360  18.400  1.00  0.00           N
ATOM   3461  HN  THR A 226      33.150  22.020  19.220  1.00  0.00           H
ATOM   3462  CA  THR A 226      32.790  23.050  17.410  1.00  0.00           C
ATOM   3463  HA  THR A 226      33.320  23.950  17.140  1.00  0.00           H
ATOM   3464  CB  THR A 226      32.450  22.190  16.280  1.00  0.00           C
ATOM   3465  HB  THR A 226      33.390  21.880  15.760  1.00  0.00           H
ATOM   3466  OG1 THR A 226      31.660  22.840  15.290  1.00  0.00           O
ATOM   3467  HG1 THR A 226      31.950  22.460  14.460  1.00  0.00           H
ATOM   3468  CG2 THR A 226      31.710  20.900  16.720  1.00  0.00           C
ATOM   3469 1HG2 THR A 226      32.490  20.230  17.140  1.00  0.00           H
ATOM   3470 2HG2 THR A 226      31.210  20.480  15.820  1.00  0.00           H
ATOM   3471 3HG2 THR A 226      30.860  20.980  17.430  1.00  0.00           H
ATOM   3472  C   THR A 226      31.570  23.560  18.100  1.00  0.00           C
ATOM   3473  O   THR A 226      31.200  23.090  19.180  1.00  0.00           O
ATOM   3474  N   LEU A 227      30.990  24.650  17.520  1.00  0.00           N
ATOM   3475  HN  LEU A 227      31.290  24.940  16.610  1.00  0.00           H
ATOM   3476  CA  LEU A 227      29.950  25.550  18.090  1.00  0.00           C
ATOM   3477  HA  LEU A 227      30.430  26.330  18.670  1.00  0.00           H
ATOM   3478  CB  LEU A 227      29.320  26.290  16.890  1.00  0.00           C
ATOM   3479  HB1 LEU A 227      28.500  26.900  17.340  1.00  0.00           H
ATOM   3480  HB2 LEU A 227      28.780  25.510  16.310  1.00  0.00           H
ATOM   3481  CG  LEU A 227      30.190  27.260  16.150  1.00  0.00           C
ATOM   3482  HG  LEU A 227      31.070  26.730  15.700  1.00  0.00           H
ATOM   3483  CD1 LEU A 227      29.430  27.710  14.870  1.00  0.00           C
ATOM   3484 1HD1 LEU A 227      30.010  28.380  14.200  1.00  0.00           H
ATOM   3485 2HD1 LEU A 227      28.530  28.350  15.030  1.00  0.00           H
ATOM   3486 3HD1 LEU A 227      29.080  26.830  14.280  1.00  0.00           H
ATOM   3487  CD2 LEU A 227      30.710  28.520  16.930  1.00  0.00           C
ATOM   3488 1HD2 LEU A 227      29.870  29.250  16.940  1.00  0.00           H
ATOM   3489 2HD2 LEU A 227      31.590  28.950  16.420  1.00  0.00           H
ATOM   3490 3HD2 LEU A 227      30.990  28.280  17.980  1.00  0.00           H
ATOM   3491  C   LEU A 227      28.830  24.890  19.010  1.00  0.00           C
ATOM   3492  O   LEU A 227      28.650  25.260  20.160  1.00  0.00           O
ATOM   3493  N   ASN A 228      28.150  23.910  18.490  1.00  0.00           N
ATOM   3494  HN  ASN A 228      28.410  23.490  17.620  1.00  0.00           H
ATOM   3495  CA  ASN A 228      26.980  23.320  19.130  1.00  0.00           C
ATOM   3496  HA  ASN A 228      26.210  24.080  19.090  1.00  0.00           H
ATOM   3497  CB  ASN A 228      26.460  22.200  18.170  1.00  0.00           C
ATOM   3498  HB1 ASN A 228      25.610  21.660  18.640  1.00  0.00           H
ATOM   3499  HB2 ASN A 228      27.200  21.400  17.950  1.00  0.00           H
ATOM   3500  CG  ASN A 228      25.960  22.700  16.850  1.00  0.00           C
ATOM   3501  OD1 ASN A 228      25.720  23.890  16.720  1.00  0.00           O
ATOM   3502  ND2 ASN A 228      25.780  21.810  15.830  1.00  0.00           N
ATOM   3503 1HD2 ASN A 228      25.560  22.340  15.010  1.00  0.00           H
ATOM   3504 2HD2 ASN A 228      26.170  20.900  15.800  1.00  0.00           H
ATOM   3505  C   ASN A 228      27.310  22.680  20.470  1.00  0.00           C
ATOM   3506  O   ASN A 228      26.630  22.980  21.400  1.00  0.00           O
ATOM   3507  N   ASP A 229      28.440  21.950  20.670  1.00  0.00           N
ATOM   3508  HN  ASP A 229      29.170  21.750  20.020  1.00  0.00           H
ATOM   3509  CA  ASP A 229      28.730  21.430  21.970  1.00  0.00           C
ATOM   3510  HA  ASP A 229      27.840  20.890  22.280  1.00  0.00           H
ATOM   3511  CB  ASP A 229      29.960  20.470  21.830  1.00  0.00           C
ATOM   3512  HB1 ASP A 229      30.490  20.160  22.750  1.00  0.00           H
ATOM   3513  HB2 ASP A 229      30.740  21.040  21.280  1.00  0.00           H
ATOM   3514  CG  ASP A 229      29.670  19.230  21.040  1.00  0.00           C
ATOM   3515  OD1 ASP A 229      28.540  19.070  20.580  1.00  0.00           O
ATOM   3516  OD2 ASP A 229      30.620  18.510  20.720  1.00  0.00           O
ATOM   3517  C   ASP A 229      29.000  22.480  22.970  1.00  0.00           C
ATOM   3518  O   ASP A 229      28.760  22.350  24.170  1.00  0.00           O
ATOM   3519  N   PHE A 230      29.670  23.540  22.560  1.00  0.00           N
ATOM   3520  HN  PHE A 230      29.820  23.700  21.590  1.00  0.00           H
ATOM   3521  CA  PHE A 230      30.120  24.670  23.380  1.00  0.00           C
ATOM   3522  HA  PHE A 230      30.600  24.130  24.190  1.00  0.00           H
ATOM   3523  CB  PHE A 230      31.150  25.560  22.560  1.00  0.00           C
ATOM   3524  HB1 PHE A 230      30.770  26.020  21.630  1.00  0.00           H
ATOM   3525  HB2 PHE A 230      32.050  24.970  22.280  1.00  0.00           H
ATOM   3526  CG  PHE A 230      31.810  26.660  23.340  1.00  0.00           C
ATOM   3527  CD1 PHE A 230      32.290  26.300  24.600  1.00  0.00           C
ATOM   3528  HD1 PHE A 230      32.290  25.270  24.920  1.00  0.00           H
ATOM   3529  CE1 PHE A 230      32.480  27.300  25.580  1.00  0.00           C
ATOM   3530  HE1 PHE A 230      32.800  27.020  26.570  1.00  0.00           H
ATOM   3531  CZ  PHE A 230      32.570  28.640  25.140  1.00  0.00           C
ATOM   3532  HZ  PHE A 230      32.970  29.260  25.930  1.00  0.00           H
ATOM   3533  CD2 PHE A 230      31.730  28.040  22.940  1.00  0.00           C
ATOM   3534  HD2 PHE A 230      31.420  28.300  21.940  1.00  0.00           H
ATOM   3535  CE2 PHE A 230      32.160  29.000  23.870  1.00  0.00           C
ATOM   3536  HE2 PHE A 230      32.080  30.050  23.620  1.00  0.00           H
ATOM   3537  C   PHE A 230      28.900  25.470  23.880  1.00  0.00           C
ATOM   3538  O   PHE A 230      28.780  25.780  24.990  1.00  0.00           O
ATOM   3539  N   ASN A 231      27.840  25.690  23.050  1.00  0.00           N
ATOM   3540  HN  ASN A 231      27.870  25.560  22.060  1.00  0.00           H
ATOM   3541  CA  ASN A 231      26.640  26.230  23.660  1.00  0.00           C
ATOM   3542  HA  ASN A 231      26.840  27.120  24.240  1.00  0.00           H
ATOM   3543  CB  ASN A 231      25.730  26.630  22.480  1.00  0.00           C
ATOM   3544  HB1 ASN A 231      24.780  27.090  22.840  1.00  0.00           H
ATOM   3545  HB2 ASN A 231      25.600  25.670  21.930  1.00  0.00           H
ATOM   3546  CG  ASN A 231      26.460  27.600  21.530  1.00  0.00           C
ATOM   3547  OD1 ASN A 231      27.390  28.300  21.790  1.00  0.00           O
ATOM   3548  ND2 ASN A 231      25.920  27.720  20.310  1.00  0.00           N
ATOM   3549 1HD2 ASN A 231      26.540  28.290  19.760  1.00  0.00           H
ATOM   3550 2HD2 ASN A 231      25.070  27.230  20.130  1.00  0.00           H
ATOM   3551  C   ASN A 231      25.960  25.200  24.600  1.00  0.00           C
ATOM   3552  O   ASN A 231      25.160  25.600  25.480  1.00  0.00           O
ATOM   3553  N   LEU A 232      26.180  23.860  24.440  1.00  0.00           N
ATOM   3554  HN  LEU A 232      26.720  23.480  23.690  1.00  0.00           H
ATOM   3555  CA  LEU A 232      25.580  22.900  25.330  1.00  0.00           C
ATOM   3556  HA  LEU A 232      24.530  23.050  25.500  1.00  0.00           H
ATOM   3557  CB  LEU A 232      25.700  21.390  24.740  1.00  0.00           C
ATOM   3558  HB1 LEU A 232      26.710  21.040  24.440  1.00  0.00           H
ATOM   3559  HB2 LEU A 232      25.120  21.430  23.790  1.00  0.00           H
ATOM   3560  CG  LEU A 232      25.050  20.260  25.630  1.00  0.00           C
ATOM   3561  HG  LEU A 232      24.120  20.590  26.130  1.00  0.00           H
ATOM   3562  CD1 LEU A 232      24.650  19.080  24.690  1.00  0.00           C
ATOM   3563 1HD1 LEU A 232      24.090  18.350  25.320  1.00  0.00           H
ATOM   3564 2HD1 LEU A 232      25.470  18.580  24.140  1.00  0.00           H
ATOM   3565 3HD1 LEU A 232      24.010  19.430  23.860  1.00  0.00           H
ATOM   3566  CD2 LEU A 232      26.150  19.730  26.630  1.00  0.00           C
ATOM   3567 1HD2 LEU A 232      27.120  19.700  26.080  1.00  0.00           H
ATOM   3568 2HD2 LEU A 232      25.890  18.680  26.910  1.00  0.00           H
ATOM   3569 3HD2 LEU A 232      26.230  20.380  27.530  1.00  0.00           H
ATOM   3570  C   LEU A 232      26.210  22.940  26.730  1.00  0.00           C
ATOM   3571  O   LEU A 232      25.490  22.880  27.690  1.00  0.00           O
ATOM   3572  N   VAL A 233      27.580  23.250  26.820  1.00  0.00           N
ATOM   3573  HN  VAL A 233      28.060  23.130  25.950  1.00  0.00           H
ATOM   3574  CA  VAL A 233      28.370  23.570  27.970  1.00  0.00           C
ATOM   3575  HA  VAL A 233      28.180  22.720  28.620  1.00  0.00           H
ATOM   3576  CB  VAL A 233      29.880  23.620  27.680  1.00  0.00           C
ATOM   3577  HB  VAL A 233      30.080  24.390  26.900  1.00  0.00           H
ATOM   3578  CG1 VAL A 233      30.740  23.860  28.960  1.00  0.00           C
ATOM   3579 1HG1 VAL A 233      31.750  24.050  28.540  1.00  0.00           H
ATOM   3580 2HG1 VAL A 233      30.690  23.000  29.660  1.00  0.00           H
ATOM   3581 3HG1 VAL A 233      30.470  24.710  29.620  1.00  0.00           H
ATOM   3582  CG2 VAL A 233      30.270  22.250  27.070  1.00  0.00           C
ATOM   3583 1HG2 VAL A 233      30.040  22.130  25.990  1.00  0.00           H
ATOM   3584 2HG2 VAL A 233      29.850  21.510  27.780  1.00  0.00           H
ATOM   3585 3HG2 VAL A 233      31.360  22.080  26.950  1.00  0.00           H
ATOM   3586  C   VAL A 233      27.910  24.850  28.640  1.00  0.00           C
ATOM   3587  O   VAL A 233      27.630  25.000  29.830  1.00  0.00           O
ATOM   3588  N   ALA A 234      27.680  25.860  27.780  1.00  0.00           N
ATOM   3589  HN  ALA A 234      27.760  25.760  26.790  1.00  0.00           H
ATOM   3590  CA  ALA A 234      27.310  27.160  28.280  1.00  0.00           C
ATOM   3591  HA  ALA A 234      28.010  27.500  29.030  1.00  0.00           H
ATOM   3592  CB  ALA A 234      27.150  28.140  27.030  1.00  0.00           C
ATOM   3593  HB1 ALA A 234      26.770  29.140  27.330  1.00  0.00           H
ATOM   3594  HB2 ALA A 234      26.410  27.680  26.340  1.00  0.00           H
ATOM   3595  HB3 ALA A 234      28.150  28.170  26.550  1.00  0.00           H
ATOM   3596  C   ALA A 234      26.060  27.230  29.020  1.00  0.00           C
ATOM   3597  O   ALA A 234      25.960  27.580  30.190  1.00  0.00           O
ATOM   3598  N   MET A 235      25.060  26.530  28.500  1.00  0.00           N
ATOM   3599  HN  MET A 235      25.260  26.100  27.630  1.00  0.00           H
ATOM   3600  CA  MET A 235      23.740  26.260  29.090  1.00  0.00           C
ATOM   3601  HA  MET A 235      23.340  27.210  29.430  1.00  0.00           H
ATOM   3602  CB  MET A 235      22.800  25.560  28.090  1.00  0.00           C
ATOM   3603  HB1 MET A 235      21.860  25.300  28.620  1.00  0.00           H
ATOM   3604  HB2 MET A 235      23.270  24.590  27.830  1.00  0.00           H
ATOM   3605  CG  MET A 235      22.490  26.460  26.870  1.00  0.00           C
ATOM   3606  HG1 MET A 235      21.960  25.760  26.190  1.00  0.00           H
ATOM   3607  HG2 MET A 235      23.370  26.870  26.330  1.00  0.00           H
ATOM   3608  SD  MET A 235      21.510  27.920  27.330  1.00  0.00           S
ATOM   3609  CE  MET A 235      19.810  27.270  27.020  1.00  0.00           C
ATOM   3610  HE1 MET A 235      19.600  26.190  27.160  1.00  0.00           H
ATOM   3611  HE2 MET A 235      19.480  27.660  26.040  1.00  0.00           H
ATOM   3612  HE3 MET A 235      19.140  27.860  27.680  1.00  0.00           H
ATOM   3613  C   MET A 235      23.830  25.370  30.330  1.00  0.00           C
ATOM   3614  O   MET A 235      23.220  25.600  31.390  1.00  0.00           O
ATOM   3615  N   LYS A 236      24.730  24.320  30.360  1.00  0.00           N
ATOM   3616  HN  LYS A 236      25.250  23.980  29.580  1.00  0.00           H
ATOM   3617  CA  LYS A 236      25.060  23.470  31.490  1.00  0.00           C
ATOM   3618  HA  LYS A 236      24.160  22.990  31.850  1.00  0.00           H
ATOM   3619  CB  LYS A 236      26.070  22.320  31.150  1.00  0.00           C
ATOM   3620  HB1 LYS A 236      27.000  22.770  30.750  1.00  0.00           H
ATOM   3621  HB2 LYS A 236      25.600  21.790  30.300  1.00  0.00           H
ATOM   3622  CG  LYS A 236      26.480  21.310  32.230  1.00  0.00           C
ATOM   3623  HG1 LYS A 236      27.210  21.810  32.900  1.00  0.00           H
ATOM   3624  HG2 LYS A 236      27.170  20.600  31.740  1.00  0.00           H
ATOM   3625  CD  LYS A 236      25.460  20.500  32.970  1.00  0.00           C
ATOM   3626  HD1 LYS A 236      24.790  20.070  32.180  1.00  0.00           H
ATOM   3627  HD2 LYS A 236      24.790  21.170  33.550  1.00  0.00           H
ATOM   3628  CE  LYS A 236      25.980  19.310  33.740  1.00  0.00           C
ATOM   3629  HE1 LYS A 236      26.730  19.680  34.480  1.00  0.00           H
ATOM   3630  HE2 LYS A 236      26.560  18.670  33.030  1.00  0.00           H
ATOM   3631  NZ  LYS A 236      24.900  18.560  34.250  1.00  0.00           N
ATOM   3632  HZ1 LYS A 236      25.150  17.690  34.760  1.00  0.00           H
ATOM   3633  HZ2 LYS A 236      24.200  18.300  33.520  1.00  0.00           H
ATOM   3634  HZ3 LYS A 236      24.410  19.180  34.920  1.00  0.00           H
ATOM   3635  C   LYS A 236      25.620  24.210  32.650  1.00  0.00           C
ATOM   3636  O   LYS A 236      25.200  24.130  33.820  1.00  0.00           O
ATOM   3637  N   TYR A 237      26.590  25.200  32.410  1.00  0.00           N
ATOM   3638  HN  TYR A 237      27.050  25.270  31.530  1.00  0.00           H
ATOM   3639  CA  TYR A 237      27.290  25.780  33.590  1.00  0.00           C
ATOM   3640  HA  TYR A 237      27.130  25.250  34.520  1.00  0.00           H
ATOM   3641  CB  TYR A 237      28.830  25.750  33.430  1.00  0.00           C
ATOM   3642  HB1 TYR A 237      29.260  26.210  34.340  1.00  0.00           H
ATOM   3643  HB2 TYR A 237      29.180  26.290  32.510  1.00  0.00           H
ATOM   3644  CG  TYR A 237      29.330  24.320  33.530  1.00  0.00           C
ATOM   3645  CD1 TYR A 237      29.590  23.510  32.420  1.00  0.00           C
ATOM   3646  HD1 TYR A 237      29.350  23.890  31.440  1.00  0.00           H
ATOM   3647  CE1 TYR A 237      30.020  22.180  32.530  1.00  0.00           C
ATOM   3648  HE1 TYR A 237      30.120  21.540  31.670  1.00  0.00           H
ATOM   3649  CZ  TYR A 237      30.270  21.650  33.820  1.00  0.00           C
ATOM   3650  OH  TYR A 237      30.780  20.320  33.970  1.00  0.00           O
ATOM   3651  HH  TYR A 237      30.890  19.870  33.130  1.00  0.00           H
ATOM   3652  CD2 TYR A 237      29.560  23.760  34.800  1.00  0.00           C
ATOM   3653  HD2 TYR A 237      29.440  24.280  35.730  1.00  0.00           H
ATOM   3654  CE2 TYR A 237      30.030  22.440  34.980  1.00  0.00           C
ATOM   3655  HE2 TYR A 237      30.250  21.990  35.930  1.00  0.00           H
ATOM   3656  C   TYR A 237      26.840  27.250  33.850  1.00  0.00           C
ATOM   3657  O   TYR A 237      27.460  27.890  34.690  1.00  0.00           O
ATOM   3658  N   ASN A 238      25.820  27.770  33.120  1.00  0.00           N
ATOM   3659  HN  ASN A 238      25.390  27.100  32.520  1.00  0.00           H
ATOM   3660  CA  ASN A 238      25.140  29.020  33.230  1.00  0.00           C
ATOM   3661  HA  ASN A 238      24.210  28.960  32.690  1.00  0.00           H
ATOM   3662  CB  ASN A 238      24.730  29.490  34.580  1.00  0.00           C
ATOM   3663  HB1 ASN A 238      23.860  30.170  34.680  1.00  0.00           H
ATOM   3664  HB2 ASN A 238      25.670  29.700  35.130  1.00  0.00           H
ATOM   3665  CG  ASN A 238      24.350  28.230  35.440  1.00  0.00           C
ATOM   3666  OD1 ASN A 238      24.990  27.980  36.470  1.00  0.00           O
ATOM   3667  ND2 ASN A 238      23.290  27.440  35.070  1.00  0.00           N
ATOM   3668 1HD2 ASN A 238      23.030  26.620  35.570  1.00  0.00           H
ATOM   3669 2HD2 ASN A 238      22.720  27.820  34.340  1.00  0.00           H
ATOM   3670  C   ASN A 238      25.730  30.260  32.420  1.00  0.00           C
ATOM   3671  O   ASN A 238      25.890  31.340  32.890  1.00  0.00           O
ATOM   3672  N   TYR A 239      26.170  30.080  31.200  1.00  0.00           N
ATOM   3673  HN  TYR A 239      26.130  29.160  30.820  1.00  0.00           H
ATOM   3674  CA  TYR A 239      26.770  31.080  30.380  1.00  0.00           C
ATOM   3675  HA  TYR A 239      26.950  31.960  30.980  1.00  0.00           H
ATOM   3676  CB  TYR A 239      28.130  30.500  29.730  1.00  0.00           C
ATOM   3677  HB1 TYR A 239      28.470  30.950  28.770  1.00  0.00           H
ATOM   3678  HB2 TYR A 239      27.950  29.420  29.530  1.00  0.00           H
ATOM   3679  CG  TYR A 239      29.260  30.520  30.700  1.00  0.00           C
ATOM   3680  CD1 TYR A 239      29.410  29.590  31.820  1.00  0.00           C
ATOM   3681  HD1 TYR A 239      28.690  28.820  32.070  1.00  0.00           H
ATOM   3682  CE1 TYR A 239      30.520  29.570  32.630  1.00  0.00           C
ATOM   3683  HE1 TYR A 239      30.640  28.930  33.490  1.00  0.00           H
ATOM   3684  CZ  TYR A 239      31.600  30.390  32.320  1.00  0.00           C
ATOM   3685  OH  TYR A 239      32.720  30.300  33.060  1.00  0.00           O
ATOM   3686  HH  TYR A 239      32.460  29.790  33.830  1.00  0.00           H
ATOM   3687  CD2 TYR A 239      30.430  31.370  30.460  1.00  0.00           C
ATOM   3688  HD2 TYR A 239      30.410  31.960  29.560  1.00  0.00           H
ATOM   3689  CE2 TYR A 239      31.590  31.180  31.240  1.00  0.00           C
ATOM   3690  HE2 TYR A 239      32.450  31.800  31.050  1.00  0.00           H
ATOM   3691  C   TYR A 239      25.870  31.440  29.200  1.00  0.00           C
ATOM   3692  O   TYR A 239      24.750  30.910  29.080  1.00  0.00           O
ATOM   3693  N   GLU A 240      26.230  32.470  28.420  1.00  0.00           N
ATOM   3694  HN  GLU A 240      27.070  32.950  28.650  1.00  0.00           H
ATOM   3695  CA  GLU A 240      25.530  32.780  27.210  1.00  0.00           C
ATOM   3696  HA  GLU A 240      24.480  32.640  27.390  1.00  0.00           H
ATOM   3697  CB  GLU A 240      25.870  34.270  26.910  1.00  0.00           C
ATOM   3698  HB1 GLU A 240      25.310  34.530  25.980  1.00  0.00           H
ATOM   3699  HB2 GLU A 240      26.960  34.350  26.720  1.00  0.00           H
ATOM   3700  CG  GLU A 240      25.480  35.280  27.980  1.00  0.00           C
ATOM   3701  HG1 GLU A 240      25.940  35.140  28.980  1.00  0.00           H
ATOM   3702  HG2 GLU A 240      24.400  35.190  28.230  1.00  0.00           H
ATOM   3703  CD  GLU A 240      25.630  36.680  27.390  1.00  0.00           C
ATOM   3704  OE1 GLU A 240      26.620  37.410  27.610  1.00  0.00           O
ATOM   3705  OE2 GLU A 240      24.650  37.130  26.700  1.00  0.00           O
ATOM   3706  C   GLU A 240      26.020  31.960  26.050  1.00  0.00           C
ATOM   3707  O   GLU A 240      27.190  31.960  25.730  1.00  0.00           O
ATOM   3708  N   PRO A 241      25.160  31.250  25.360  1.00  0.00           N
ATOM   3709  CD  PRO A 241      23.680  31.100  25.670  1.00  0.00           C
ATOM   3710  HD1 PRO A 241      23.100  32.020  25.450  1.00  0.00           H
ATOM   3711  HD2 PRO A 241      23.580  30.580  26.650  1.00  0.00           H
ATOM   3712  CA  PRO A 241      25.460  30.790  23.990  1.00  0.00           C
ATOM   3713  HA  PRO A 241      26.090  29.920  24.150  1.00  0.00           H
ATOM   3714  CB  PRO A 241      24.170  30.270  23.390  1.00  0.00           C
ATOM   3715  HB1 PRO A 241      24.350  29.460  22.650  1.00  0.00           H
ATOM   3716  HB2 PRO A 241      23.710  31.130  22.850  1.00  0.00           H
ATOM   3717  CG  PRO A 241      23.380  29.950  24.670  1.00  0.00           C
ATOM   3718  HG1 PRO A 241      22.300  29.790  24.460  1.00  0.00           H
ATOM   3719  HG2 PRO A 241      23.740  29.030  25.180  1.00  0.00           H
ATOM   3720  C   PRO A 241      26.250  31.740  23.100  1.00  0.00           C
ATOM   3721  O   PRO A 241      25.890  32.910  22.980  1.00  0.00           O
ATOM   3722  N   LEU A 242      27.310  31.270  22.360  1.00  0.00           N
ATOM   3723  HN  LEU A 242      27.570  30.320  22.180  1.00  0.00           H
ATOM   3724  CA  LEU A 242      28.280  32.110  21.860  1.00  0.00           C
ATOM   3725  HA  LEU A 242      28.500  32.980  22.470  1.00  0.00           H
ATOM   3726  CB  LEU A 242      29.610  31.260  21.670  1.00  0.00           C
ATOM   3727  HB1 LEU A 242      29.390  30.370  21.040  1.00  0.00           H
ATOM   3728  HB2 LEU A 242      29.900  30.830  22.650  1.00  0.00           H
ATOM   3729  CG  LEU A 242      30.890  31.960  21.090  1.00  0.00           C
ATOM   3730  HG  LEU A 242      30.570  32.610  20.250  1.00  0.00           H
ATOM   3731  CD1 LEU A 242      31.760  32.840  22.070  1.00  0.00           C
ATOM   3732 1HD1 LEU A 242      31.040  33.540  22.550  1.00  0.00           H
ATOM   3733 2HD1 LEU A 242      32.450  33.500  21.490  1.00  0.00           H
ATOM   3734 3HD1 LEU A 242      32.340  32.230  22.790  1.00  0.00           H
ATOM   3735  CD2 LEU A 242      31.760  30.940  20.430  1.00  0.00           C
ATOM   3736 1HD2 LEU A 242      31.190  30.070  20.040  1.00  0.00           H
ATOM   3737 2HD2 LEU A 242      32.340  30.430  21.220  1.00  0.00           H
ATOM   3738 3HD2 LEU A 242      32.300  31.460  19.600  1.00  0.00           H
ATOM   3739  C   LEU A 242      28.120  32.580  20.420  1.00  0.00           C
ATOM   3740  O   LEU A 242      27.670  31.850  19.480  1.00  0.00           O
ATOM   3741  N   THR A 243      28.380  33.920  20.190  1.00  0.00           N
ATOM   3742  HN  THR A 243      28.670  34.590  20.880  1.00  0.00           H
ATOM   3743  CA  THR A 243      27.960  34.500  18.900  1.00  0.00           C
ATOM   3744  HA  THR A 243      27.130  33.980  18.460  1.00  0.00           H
ATOM   3745  CB  THR A 243      27.210  35.840  19.220  1.00  0.00           C
ATOM   3746  HB  THR A 243      27.000  36.280  18.230  1.00  0.00           H
ATOM   3747  OG1 THR A 243      28.030  36.820  19.860  1.00  0.00           O
ATOM   3748  HG1 THR A 243      27.560  37.600  20.140  1.00  0.00           H
ATOM   3749  CG2 THR A 243      25.930  35.550  19.990  1.00  0.00           C
ATOM   3750 1HG2 THR A 243      25.370  34.690  19.560  1.00  0.00           H
ATOM   3751 2HG2 THR A 243      25.270  36.440  20.000  1.00  0.00           H
ATOM   3752 3HG2 THR A 243      26.130  35.260  21.050  1.00  0.00           H
ATOM   3753  C   THR A 243      29.040  34.640  17.870  1.00  0.00           C
ATOM   3754  O   THR A 243      30.250  34.730  18.230  1.00  0.00           O
ATOM   3755  N   GLN A 244      28.670  34.720  16.570  1.00  0.00           N
ATOM   3756  HN  GLN A 244      27.710  34.830  16.290  1.00  0.00           H
ATOM   3757  CA  GLN A 244      29.650  35.030  15.510  1.00  0.00           C
ATOM   3758  HA  GLN A 244      30.400  34.250  15.590  1.00  0.00           H
ATOM   3759  CB  GLN A 244      29.050  34.790  14.130  1.00  0.00           C
ATOM   3760  HB1 GLN A 244      29.690  35.270  13.360  1.00  0.00           H
ATOM   3761  HB2 GLN A 244      28.080  35.310  14.030  1.00  0.00           H
ATOM   3762  CG  GLN A 244      28.760  33.350  13.770  1.00  0.00           C
ATOM   3763  HG1 GLN A 244      29.700  32.940  13.350  1.00  0.00           H
ATOM   3764  HG2 GLN A 244      27.980  33.340  12.980  1.00  0.00           H
ATOM   3765  CD  GLN A 244      28.460  32.360  14.840  1.00  0.00           C
ATOM   3766  OE1 GLN A 244      27.340  32.070  15.260  1.00  0.00           O
ATOM   3767  NE2 GLN A 244      29.470  31.750  15.520  1.00  0.00           N
ATOM   3768 1HE2 GLN A 244      29.290  31.390  16.440  1.00  0.00           H
ATOM   3769 2HE2 GLN A 244      30.380  31.780  15.130  1.00  0.00           H
ATOM   3770  C   GLN A 244      30.250  36.410  15.740  1.00  0.00           C
ATOM   3771  O   GLN A 244      31.410  36.670  15.660  1.00  0.00           O
ATOM   3772  N   ASP A 245      29.410  37.380  16.090  1.00  0.00           N
ATOM   3773  HN  ASP A 245      28.460  37.260  15.820  1.00  0.00           H
ATOM   3774  CA  ASP A 245      29.800  38.630  16.750  1.00  0.00           C
ATOM   3775  HA  ASP A 245      30.330  39.190  15.990  1.00  0.00           H
ATOM   3776  CB  ASP A 245      28.560  39.420  17.320  1.00  0.00           C
ATOM   3777  HB1 ASP A 245      28.940  40.250  17.950  1.00  0.00           H
ATOM   3778  HB2 ASP A 245      27.940  38.780  17.990  1.00  0.00           H
ATOM   3779  CG  ASP A 245      27.610  39.930  16.260  1.00  0.00           C
ATOM   3780  OD1 ASP A 245      26.740  40.770  16.560  1.00  0.00           O
ATOM   3781  OD2 ASP A 245      27.720  39.320  15.140  1.00  0.00           O
ATOM   3782  C   ASP A 245      30.930  38.500  17.850  1.00  0.00           C
ATOM   3783  O   ASP A 245      32.000  39.070  17.700  1.00  0.00           O
ATOM   3784  N   HSD A 246      30.740  37.580  18.810  1.00  0.00           N
ATOM   3785  HN  HSD A 246      29.860  37.120  18.790  1.00  0.00           H
ATOM   3786  CA  HSD A 246      31.690  37.320  19.910  1.00  0.00           C
ATOM   3787  HA  HSD A 246      31.950  38.310  20.240  1.00  0.00           H
ATOM   3788  CB  HSD A 246      30.960  36.510  21.110  1.00  0.00           C
ATOM   3789  HB1 HSD A 246      31.740  36.110  21.800  1.00  0.00           H
ATOM   3790  HB2 HSD A 246      30.350  35.660  20.760  1.00  0.00           H
ATOM   3791  ND1 HSD A 246      29.390  36.950  23.100  1.00  0.00           N
ATOM   3792  HD1 HSD A 246      29.200  36.000  23.340  1.00  0.00           H
ATOM   3793  CG  HSD A 246      30.080  37.440  21.990  1.00  0.00           C
ATOM   3794  CE1 HSD A 246      28.550  37.990  23.480  1.00  0.00           C
ATOM   3795  HE1 HSD A 246      27.890  37.950  24.350  1.00  0.00           H
ATOM   3796  NE2 HSD A 246      28.640  39.080  22.710  1.00  0.00           N
ATOM   3797  CD2 HSD A 246      29.570  38.710  21.770  1.00  0.00           C
ATOM   3798  HD2 HSD A 246      29.880  39.350  20.960  1.00  0.00           H
ATOM   3799  C   HSD A 246      33.080  36.800  19.460  1.00  0.00           C
ATOM   3800  O   HSD A 246      34.150  37.200  19.920  1.00  0.00           O
ATOM   3801  N   VAL A 247      32.950  35.850  18.460  1.00  0.00           N
ATOM   3802  HN  VAL A 247      32.110  35.360  18.240  1.00  0.00           H
ATOM   3803  CA  VAL A 247      34.100  35.260  17.790  1.00  0.00           C
ATOM   3804  HA  VAL A 247      34.880  34.790  18.380  1.00  0.00           H
ATOM   3805  CB  VAL A 247      33.660  34.230  16.790  1.00  0.00           C
ATOM   3806  HB  VAL A 247      32.890  34.610  16.080  1.00  0.00           H
ATOM   3807  CG1 VAL A 247      34.870  33.610  16.130  1.00  0.00           C
ATOM   3808 1HG1 VAL A 247      35.550  34.350  15.660  1.00  0.00           H
ATOM   3809 2HG1 VAL A 247      34.660  32.750  15.450  1.00  0.00           H
ATOM   3810 3HG1 VAL A 247      35.530  33.220  16.930  1.00  0.00           H
ATOM   3811  CG2 VAL A 247      32.990  33.140  17.510  1.00  0.00           C
ATOM   3812 1HG2 VAL A 247      33.720  32.770  18.270  1.00  0.00           H
ATOM   3813 2HG2 VAL A 247      32.840  32.320  16.780  1.00  0.00           H
ATOM   3814 3HG2 VAL A 247      32.030  33.580  17.860  1.00  0.00           H
ATOM   3815  C   VAL A 247      34.940  36.330  17.120  1.00  0.00           C
ATOM   3816  O   VAL A 247      36.180  36.340  17.190  1.00  0.00           O
ATOM   3817  N   ASP A 248      34.280  37.290  16.410  1.00  0.00           N
ATOM   3818  HN  ASP A 248      33.280  37.240  16.380  1.00  0.00           H
ATOM   3819  CA  ASP A 248      34.980  38.440  15.820  1.00  0.00           C
ATOM   3820  HA  ASP A 248      35.850  38.040  15.310  1.00  0.00           H
ATOM   3821  CB  ASP A 248      33.930  39.020  14.830  1.00  0.00           C
ATOM   3822  HB1 ASP A 248      33.070  39.330  15.470  1.00  0.00           H
ATOM   3823  HB2 ASP A 248      33.610  38.170  14.190  1.00  0.00           H
ATOM   3824  CG  ASP A 248      34.430  40.070  13.980  1.00  0.00           C
ATOM   3825  OD1 ASP A 248      35.530  39.860  13.440  1.00  0.00           O
ATOM   3826  OD2 ASP A 248      33.660  41.000  13.670  1.00  0.00           O
ATOM   3827  C   ASP A 248      35.520  39.470  16.750  1.00  0.00           C
ATOM   3828  O   ASP A 248      36.610  40.000  16.560  1.00  0.00           O
ATOM   3829  N   ILE A 249      34.870  39.760  17.880  1.00  0.00           N
ATOM   3830  HN  ILE A 249      33.960  39.400  18.090  1.00  0.00           H
ATOM   3831  CA  ILE A 249      35.380  40.660  18.940  1.00  0.00           C
ATOM   3832  HA  ILE A 249      35.580  41.580  18.400  1.00  0.00           H
ATOM   3833  CB  ILE A 249      34.250  40.880  19.920  1.00  0.00           C
ATOM   3834  HB  ILE A 249      33.960  39.930  20.410  1.00  0.00           H
ATOM   3835  CG2 ILE A 249      34.860  41.870  20.930  1.00  0.00           C
ATOM   3836 1HG2 ILE A 249      35.610  41.320  21.540  1.00  0.00           H
ATOM   3837 2HG2 ILE A 249      34.110  42.420  21.520  1.00  0.00           H
ATOM   3838 3HG2 ILE A 249      35.300  42.650  20.270  1.00  0.00           H
ATOM   3839  CG1 ILE A 249      32.960  41.550  19.350  1.00  0.00           C
ATOM   3840 1HG1 ILE A 249      32.690  41.310  18.300  1.00  0.00           H
ATOM   3841 2HG1 ILE A 249      33.180  42.640  19.330  1.00  0.00           H
ATOM   3842  CD  ILE A 249      31.700  41.330  20.230  1.00  0.00           C
ATOM   3843  HD1 ILE A 249      30.800  41.490  19.600  1.00  0.00           H
ATOM   3844  HD2 ILE A 249      31.570  42.040  21.070  1.00  0.00           H
ATOM   3845  HD3 ILE A 249      31.760  40.250  20.500  1.00  0.00           H
ATOM   3846  C   ILE A 249      36.640  40.180  19.490  1.00  0.00           C
ATOM   3847  O   ILE A 249      37.580  40.900  19.910  1.00  0.00           O
ATOM   3848  N   LEU A 250      36.800  38.830  19.610  1.00  0.00           N
ATOM   3849  HN  LEU A 250      36.050  38.200  19.420  1.00  0.00           H
ATOM   3850  CA  LEU A 250      38.010  38.200  20.050  1.00  0.00           C
ATOM   3851  HA  LEU A 250      38.390  38.780  20.890  1.00  0.00           H
ATOM   3852  CB  LEU A 250      37.740  36.840  20.660  1.00  0.00           C
ATOM   3853  HB1 LEU A 250      38.750  36.470  20.950  1.00  0.00           H
ATOM   3854  HB2 LEU A 250      37.380  36.240  19.800  1.00  0.00           H
ATOM   3855  CG  LEU A 250      36.720  36.840  21.770  1.00  0.00           C
ATOM   3856  HG  LEU A 250      35.880  37.540  21.530  1.00  0.00           H
ATOM   3857  CD1 LEU A 250      36.070  35.380  21.830  1.00  0.00           C
ATOM   3858 1HD1 LEU A 250      35.780  35.080  20.800  1.00  0.00           H
ATOM   3859 2HD1 LEU A 250      35.230  35.400  22.550  1.00  0.00           H
ATOM   3860 3HD1 LEU A 250      36.790  34.550  21.990  1.00  0.00           H
ATOM   3861  CD2 LEU A 250      37.270  37.330  23.120  1.00  0.00           C
ATOM   3862 1HD2 LEU A 250      36.520  37.370  23.940  1.00  0.00           H
ATOM   3863 2HD2 LEU A 250      37.790  38.310  22.990  1.00  0.00           H
ATOM   3864 3HD2 LEU A 250      38.050  36.590  23.380  1.00  0.00           H
ATOM   3865  C   LEU A 250      39.100  38.080  19.010  1.00  0.00           C
ATOM   3866  O   LEU A 250      40.240  37.860  19.330  1.00  0.00           O
ATOM   3867  N   GLY A 251      38.730  38.220  17.650  1.00  0.00           N
ATOM   3868  HN  GLY A 251      37.860  38.670  17.470  1.00  0.00           H
ATOM   3869  CA  GLY A 251      39.610  38.030  16.500  1.00  0.00           C
ATOM   3870  HA1 GLY A 251      39.180  38.310  15.550  1.00  0.00           H
ATOM   3871  HA2 GLY A 251      39.900  37.010  16.670  1.00  0.00           H
ATOM   3872  C   GLY A 251      40.910  38.910  16.560  1.00  0.00           C
ATOM   3873  O   GLY A 251      41.960  38.290  16.350  1.00  0.00           O
ATOM   3874  N   PRO A 252      41.030  40.140  16.930  1.00  0.00           N
ATOM   3875  CD  PRO A 252      39.900  41.060  17.030  1.00  0.00           C
ATOM   3876  HD1 PRO A 252      38.940  40.710  17.480  1.00  0.00           H
ATOM   3877  HD2 PRO A 252      39.730  41.570  16.060  1.00  0.00           H
ATOM   3878  CA  PRO A 252      42.260  40.890  17.150  1.00  0.00           C
ATOM   3879  HA  PRO A 252      42.890  40.820  16.280  1.00  0.00           H
ATOM   3880  CB  PRO A 252      41.850  42.310  17.360  1.00  0.00           C
ATOM   3881  HB1 PRO A 252      41.810  42.870  16.400  1.00  0.00           H
ATOM   3882  HB2 PRO A 252      42.510  42.840  18.080  1.00  0.00           H
ATOM   3883  CG  PRO A 252      40.460  42.210  17.900  1.00  0.00           C
ATOM   3884  HG1 PRO A 252      40.470  41.880  18.960  1.00  0.00           H
ATOM   3885  HG2 PRO A 252      39.900  43.160  17.790  1.00  0.00           H
ATOM   3886  C   PRO A 252      43.090  40.280  18.220  1.00  0.00           C
ATOM   3887  O   PRO A 252      44.280  40.240  18.080  1.00  0.00           O
ATOM   3888  N   LEU A 253      42.450  39.700  19.260  1.00  0.00           N
ATOM   3889  HN  LEU A 253      41.470  39.510  19.280  1.00  0.00           H
ATOM   3890  CA  LEU A 253      43.210  39.120  20.410  1.00  0.00           C
ATOM   3891  HA  LEU A 253      43.950  39.850  20.710  1.00  0.00           H
ATOM   3892  CB  LEU A 253      42.430  38.800  21.750  1.00  0.00           C
ATOM   3893  HB1 LEU A 253      43.150  38.520  22.540  1.00  0.00           H
ATOM   3894  HB2 LEU A 253      41.830  37.900  21.520  1.00  0.00           H
ATOM   3895  CG  LEU A 253      41.420  39.910  22.130  1.00  0.00           C
ATOM   3896  HG  LEU A 253      40.840  40.130  21.200  1.00  0.00           H
ATOM   3897  CD1 LEU A 253      40.490  39.390  23.220  1.00  0.00           C
ATOM   3898 1HD1 LEU A 253      41.000  39.250  24.200  1.00  0.00           H
ATOM   3899 2HD1 LEU A 253      40.060  38.420  22.880  1.00  0.00           H
ATOM   3900 3HD1 LEU A 253      39.640  40.100  23.400  1.00  0.00           H
ATOM   3901  CD2 LEU A 253      42.060  41.270  22.430  1.00  0.00           C
ATOM   3902 1HD2 LEU A 253      42.810  41.040  23.210  1.00  0.00           H
ATOM   3903 2HD2 LEU A 253      41.250  41.990  22.690  1.00  0.00           H
ATOM   3904 3HD2 LEU A 253      42.600  41.720  21.570  1.00  0.00           H
ATOM   3905  C   LEU A 253      43.880  37.800  19.960  1.00  0.00           C
ATOM   3906  O   LEU A 253      44.960  37.380  20.220  1.00  0.00           O
ATOM   3907  N   SER A 254      43.130  37.030  19.230  1.00  0.00           N
ATOM   3908  HN  SER A 254      42.180  37.280  19.030  1.00  0.00           H
ATOM   3909  CA  SER A 254      43.500  35.830  18.610  1.00  0.00           C
ATOM   3910  HA  SER A 254      43.910  35.160  19.360  1.00  0.00           H
ATOM   3911  CB  SER A 254      42.290  35.180  17.950  1.00  0.00           C
ATOM   3912  HB1 SER A 254      41.740  35.870  17.270  1.00  0.00           H
ATOM   3913  HB2 SER A 254      41.570  35.010  18.780  1.00  0.00           H
ATOM   3914  OG  SER A 254      42.650  33.950  17.280  1.00  0.00           O
ATOM   3915  HG1 SER A 254      43.100  33.400  17.930  1.00  0.00           H
ATOM   3916  C   SER A 254      44.640  36.070  17.570  1.00  0.00           C
ATOM   3917  O   SER A 254      45.730  35.450  17.620  1.00  0.00           O
ATOM   3918  N   ALA A 255      44.440  37.050  16.740  1.00  0.00           N
ATOM   3919  HN  ALA A 255      43.630  37.630  16.670  1.00  0.00           H
ATOM   3920  CA  ALA A 255      45.570  37.450  15.820  1.00  0.00           C
ATOM   3921  HA  ALA A 255      45.800  36.610  15.180  1.00  0.00           H
ATOM   3922  CB  ALA A 255      45.060  38.730  15.010  1.00  0.00           C
ATOM   3923  HB1 ALA A 255      44.830  39.570  15.690  1.00  0.00           H
ATOM   3924  HB2 ALA A 255      44.220  38.420  14.350  1.00  0.00           H
ATOM   3925  HB3 ALA A 255      45.910  39.030  14.370  1.00  0.00           H
ATOM   3926  C   ALA A 255      46.840  37.840  16.460  1.00  0.00           C
ATOM   3927  O   ALA A 255      47.850  37.240  16.090  1.00  0.00           O
ATOM   3928  N   GLN A 256      46.860  38.720  17.560  1.00  0.00           N
ATOM   3929  HN  GLN A 256      45.980  39.120  17.790  1.00  0.00           H
ATOM   3930  CA  GLN A 256      48.080  38.990  18.280  1.00  0.00           C
ATOM   3931  HA  GLN A 256      48.750  39.270  17.480  1.00  0.00           H
ATOM   3932  CB  GLN A 256      47.980  40.280  19.100  1.00  0.00           C
ATOM   3933  HB1 GLN A 256      47.580  41.050  18.410  1.00  0.00           H
ATOM   3934  HB2 GLN A 256      48.950  40.560  19.560  1.00  0.00           H
ATOM   3935  CG  GLN A 256      46.940  40.070  20.300  1.00  0.00           C
ATOM   3936  HG1 GLN A 256      47.280  39.280  21.000  1.00  0.00           H
ATOM   3937  HG2 GLN A 256      46.070  39.630  19.750  1.00  0.00           H
ATOM   3938  CD  GLN A 256      46.560  41.380  20.970  1.00  0.00           C
ATOM   3939  OE1 GLN A 256      47.030  41.860  21.980  1.00  0.00           O
ATOM   3940  NE2 GLN A 256      45.580  42.010  20.290  1.00  0.00           N
ATOM   3941 1HE2 GLN A 256      45.050  41.610  19.540  1.00  0.00           H
ATOM   3942 2HE2 GLN A 256      45.120  42.780  20.730  1.00  0.00           H
ATOM   3943  C   GLN A 256      48.700  37.860  19.180  1.00  0.00           C
ATOM   3944  O   GLN A 256      49.900  37.750  19.320  1.00  0.00           O
ATOM   3945  N   THR A 257      47.890  36.980  19.770  1.00  0.00           N
ATOM   3946  HN  THR A 257      46.900  37.090  19.700  1.00  0.00           H
ATOM   3947  CA  THR A 257      48.260  35.740  20.410  1.00  0.00           C
ATOM   3948  HA  THR A 257      49.130  35.900  21.030  1.00  0.00           H
ATOM   3949  CB  THR A 257      47.270  35.330  21.480  1.00  0.00           C
ATOM   3950  HB  THR A 257      47.580  34.430  22.060  1.00  0.00           H
ATOM   3951  OG1 THR A 257      45.920  34.980  20.950  1.00  0.00           O
ATOM   3952  HG1 THR A 257      45.470  35.750  20.600  1.00  0.00           H
ATOM   3953  CG2 THR A 257      47.190  36.410  22.630  1.00  0.00           C
ATOM   3954 1HG2 THR A 257      46.660  37.330  22.290  1.00  0.00           H
ATOM   3955 2HG2 THR A 257      48.220  36.790  22.800  1.00  0.00           H
ATOM   3956 3HG2 THR A 257      46.720  35.980  23.530  1.00  0.00           H
ATOM   3957  C   THR A 257      48.590  34.570  19.560  1.00  0.00           C
ATOM   3958  O   THR A 257      49.430  33.730  19.960  1.00  0.00           O
ATOM   3959  N   GLY A 258      48.090  34.510  18.240  1.00  0.00           N
ATOM   3960  HN  GLY A 258      47.370  35.140  17.980  1.00  0.00           H
ATOM   3961  CA  GLY A 258      48.260  33.300  17.400  1.00  0.00           C
ATOM   3962  HA1 GLY A 258      49.240  32.870  17.510  1.00  0.00           H
ATOM   3963  HA2 GLY A 258      48.060  33.620  16.390  1.00  0.00           H
ATOM   3964  C   GLY A 258      47.310  32.180  17.790  1.00  0.00           C
ATOM   3965  O   GLY A 258      47.430  31.140  17.190  1.00  0.00           O
ATOM   3966  N   ILE A 259      46.520  32.360  18.820  1.00  0.00           N
ATOM   3967  HN  ILE A 259      46.670  33.150  19.420  1.00  0.00           H
ATOM   3968  CA  ILE A 259      45.690  31.310  19.390  1.00  0.00           C
ATOM   3969  HA  ILE A 259      46.040  30.350  19.040  1.00  0.00           H
ATOM   3970  CB  ILE A 259      45.760  31.220  20.920  1.00  0.00           C
ATOM   3971  HB  ILE A 259      45.220  32.040  21.430  1.00  0.00           H
ATOM   3972  CG2 ILE A 259      44.950  29.970  21.480  1.00  0.00           C
ATOM   3973 1HG2 ILE A 259      43.920  29.990  21.050  1.00  0.00           H
ATOM   3974 2HG2 ILE A 259      45.070  30.010  22.580  1.00  0.00           H
ATOM   3975 3HG2 ILE A 259      45.440  29.050  21.090  1.00  0.00           H
ATOM   3976  CG1 ILE A 259      47.250  31.280  21.370  1.00  0.00           C
ATOM   3977 1HG1 ILE A 259      47.490  32.340  21.150  1.00  0.00           H
ATOM   3978 2HG1 ILE A 259      47.930  30.660  20.740  1.00  0.00           H
ATOM   3979  CD  ILE A 259      47.350  30.930  22.870  1.00  0.00           C
ATOM   3980  HD1 ILE A 259      48.380  31.260  23.140  1.00  0.00           H
ATOM   3981  HD2 ILE A 259      47.240  29.830  22.930  1.00  0.00           H
ATOM   3982  HD3 ILE A 259      46.580  31.500  23.440  1.00  0.00           H
ATOM   3983  C   ILE A 259      44.340  31.330  19.000  1.00  0.00           C
ATOM   3984  O   ILE A 259      43.570  32.280  19.290  1.00  0.00           O
ATOM   3985  N   ALA A 260      43.820  30.300  18.310  1.00  0.00           N
ATOM   3986  HN  ALA A 260      44.290  29.440  18.100  1.00  0.00           H
ATOM   3987  CA  ALA A 260      42.440  30.280  17.850  1.00  0.00           C
ATOM   3988  HA  ALA A 260      42.350  31.240  17.360  1.00  0.00           H
ATOM   3989  CB  ALA A 260      42.290  29.210  16.790  1.00  0.00           C
ATOM   3990  HB1 ALA A 260      42.300  28.240  17.330  1.00  0.00           H
ATOM   3991  HB2 ALA A 260      43.140  29.290  16.090  1.00  0.00           H
ATOM   3992  HB3 ALA A 260      41.330  29.220  16.230  1.00  0.00           H
ATOM   3993  C   ALA A 260      41.340  30.230  18.840  1.00  0.00           C
ATOM   3994  O   ALA A 260      41.350  29.590  19.900  1.00  0.00           O
ATOM   3995  N   VAL A 261      40.200  30.980  18.580  1.00  0.00           N
ATOM   3996  HN  VAL A 261      40.200  31.280  17.630  1.00  0.00           H
ATOM   3997  CA  VAL A 261      39.040  31.130  19.420  1.00  0.00           C
ATOM   3998  HA  VAL A 261      39.410  31.470  20.380  1.00  0.00           H
ATOM   3999  CB  VAL A 261      38.050  32.010  18.640  1.00  0.00           C
ATOM   4000  HB  VAL A 261      37.860  31.510  17.670  1.00  0.00           H
ATOM   4001  CG1 VAL A 261      36.710  32.240  19.350  1.00  0.00           C
ATOM   4002 1HG1 VAL A 261      36.270  33.080  18.770  1.00  0.00           H
ATOM   4003 2HG1 VAL A 261      36.860  32.630  20.390  1.00  0.00           H
ATOM   4004 3HG1 VAL A 261      36.050  31.350  19.330  1.00  0.00           H
ATOM   4005  CG2 VAL A 261      38.590  33.440  18.280  1.00  0.00           C
ATOM   4006 1HG2 VAL A 261      38.680  34.010  19.230  1.00  0.00           H
ATOM   4007 2HG2 VAL A 261      37.920  33.990  17.580  1.00  0.00           H
ATOM   4008 3HG2 VAL A 261      39.600  33.290  17.840  1.00  0.00           H
ATOM   4009  C   VAL A 261      38.360  29.890  19.800  1.00  0.00           C
ATOM   4010  O   VAL A 261      38.000  29.680  20.950  1.00  0.00           O
ATOM   4011  N   LEU A 262      38.200  28.970  18.830  1.00  0.00           N
ATOM   4012  HN  LEU A 262      38.450  28.970  17.860  1.00  0.00           H
ATOM   4013  CA  LEU A 262      37.770  27.650  19.170  1.00  0.00           C
ATOM   4014  HA  LEU A 262      36.980  27.810  19.880  1.00  0.00           H
ATOM   4015  CB  LEU A 262      37.230  26.920  17.970  1.00  0.00           C
ATOM   4016  HB1 LEU A 262      37.010  25.860  18.240  1.00  0.00           H
ATOM   4017  HB2 LEU A 262      38.040  26.780  17.220  1.00  0.00           H
ATOM   4018  CG  LEU A 262      36.010  27.580  17.250  1.00  0.00           C
ATOM   4019  HG  LEU A 262      36.410  28.530  16.820  1.00  0.00           H
ATOM   4020  CD1 LEU A 262      35.570  26.710  16.110  1.00  0.00           C
ATOM   4021 1HD1 LEU A 262      35.380  25.680  16.480  1.00  0.00           H
ATOM   4022 2HD1 LEU A 262      36.340  26.510  15.330  1.00  0.00           H
ATOM   4023 3HD1 LEU A 262      34.660  27.100  15.610  1.00  0.00           H
ATOM   4024  CD2 LEU A 262      34.820  27.670  18.190  1.00  0.00           C
ATOM   4025 1HD2 LEU A 262      34.700  26.710  18.740  1.00  0.00           H
ATOM   4026 2HD2 LEU A 262      33.860  27.950  17.700  1.00  0.00           H
ATOM   4027 3HD2 LEU A 262      34.970  28.430  18.980  1.00  0.00           H
ATOM   4028  C   LEU A 262      38.680  26.810  19.990  1.00  0.00           C
ATOM   4029  O   LEU A 262      38.140  26.160  20.900  1.00  0.00           O
ATOM   4030  N   ASP A 263      40.020  26.880  19.850  1.00  0.00           N
ATOM   4031  HN  ASP A 263      40.340  27.600  19.240  1.00  0.00           H
ATOM   4032  CA  ASP A 263      41.080  26.230  20.700  1.00  0.00           C
ATOM   4033  HA  ASP A 263      40.870  25.180  20.820  1.00  0.00           H
ATOM   4034  CB  ASP A 263      42.390  26.500  19.950  1.00  0.00           C
ATOM   4035  HB1 ASP A 263      43.260  26.170  20.550  1.00  0.00           H
ATOM   4036  HB2 ASP A 263      42.470  27.550  19.600  1.00  0.00           H
ATOM   4037  CG  ASP A 263      42.580  25.530  18.870  1.00  0.00           C
ATOM   4038  OD1 ASP A 263      41.730  24.690  18.510  1.00  0.00           O
ATOM   4039  OD2 ASP A 263      43.640  25.640  18.250  1.00  0.00           O
ATOM   4040  C   ASP A 263      41.080  26.780  22.050  1.00  0.00           C
ATOM   4041  O   ASP A 263      41.150  26.050  23.070  1.00  0.00           O
ATOM   4042  N   MET A 264      41.000  28.100  22.290  1.00  0.00           N
ATOM   4043  HN  MET A 264      41.250  28.700  21.530  1.00  0.00           H
ATOM   4044  CA  MET A 264      40.750  28.720  23.600  1.00  0.00           C
ATOM   4045  HA  MET A 264      41.540  28.480  24.300  1.00  0.00           H
ATOM   4046  CB  MET A 264      40.730  30.280  23.490  1.00  0.00           C
ATOM   4047  HB1 MET A 264      40.020  30.580  22.700  1.00  0.00           H
ATOM   4048  HB2 MET A 264      41.720  30.610  23.120  1.00  0.00           H
ATOM   4049  CG  MET A 264      40.520  31.050  24.810  1.00  0.00           C
ATOM   4050  HG1 MET A 264      39.570  30.680  25.250  1.00  0.00           H
ATOM   4051  HG2 MET A 264      40.290  32.090  24.510  1.00  0.00           H
ATOM   4052  SD  MET A 264      41.770  30.890  26.020  1.00  0.00           S
ATOM   4053  CE  MET A 264      43.000  31.840  25.140  1.00  0.00           C
ATOM   4054  HE1 MET A 264      43.960  31.940  25.690  1.00  0.00           H
ATOM   4055  HE2 MET A 264      42.520  32.760  24.750  1.00  0.00           H
ATOM   4056  HE3 MET A 264      43.230  31.160  24.290  1.00  0.00           H
ATOM   4057  C   MET A 264      39.460  28.330  24.330  1.00  0.00           C
ATOM   4058  O   MET A 264      39.420  27.900  25.480  1.00  0.00           O
ATOM   4059  N   CYS A 265      38.300  28.210  23.490  1.00  0.00           N
ATOM   4060  HN  CYS A 265      38.320  28.380  22.510  1.00  0.00           H
ATOM   4061  CA  CYS A 265      37.020  27.580  23.900  1.00  0.00           C
ATOM   4062  HA  CYS A 265      36.730  28.180  24.750  1.00  0.00           H
ATOM   4063  CB  CYS A 265      35.890  27.660  22.920  1.00  0.00           C
ATOM   4064  HB1 CYS A 265      34.980  27.060  23.120  1.00  0.00           H
ATOM   4065  HB2 CYS A 265      36.180  27.160  21.970  1.00  0.00           H
ATOM   4066  SG  CYS A 265      35.300  29.360  22.680  1.00  0.00           S
ATOM   4067  HG1 CYS A 265      36.220  29.730  21.800  1.00  0.00           H
ATOM   4068  C   CYS A 265      37.070  26.120  24.380  1.00  0.00           C
ATOM   4069  O   CYS A 265      36.570  25.790  25.450  1.00  0.00           O
ATOM   4070  N   ALA A 266      37.770  25.230  23.650  1.00  0.00           N
ATOM   4071  HN  ALA A 266      38.160  25.510  22.780  1.00  0.00           H
ATOM   4072  CA  ALA A 266      38.060  23.870  24.130  1.00  0.00           C
ATOM   4073  HA  ALA A 266      37.100  23.380  24.240  1.00  0.00           H
ATOM   4074  CB  ALA A 266      38.870  23.280  23.060  1.00  0.00           C
ATOM   4075  HB1 ALA A 266      39.900  23.700  23.120  1.00  0.00           H
ATOM   4076  HB2 ALA A 266      38.400  23.670  22.130  1.00  0.00           H
ATOM   4077  HB3 ALA A 266      38.840  22.170  23.080  1.00  0.00           H
ATOM   4078  C   ALA A 266      38.780  23.830  25.510  1.00  0.00           C
ATOM   4079  O   ALA A 266      38.440  23.110  26.410  1.00  0.00           O
ATOM   4080  N   ALA A 267      39.810  24.700  25.650  1.00  0.00           N
ATOM   4081  HN  ALA A 267      40.190  25.280  24.940  1.00  0.00           H
ATOM   4082  CA  ALA A 267      40.450  24.670  26.950  1.00  0.00           C
ATOM   4083  HA  ALA A 267      40.680  23.660  27.260  1.00  0.00           H
ATOM   4084  CB  ALA A 267      41.800  25.340  26.680  1.00  0.00           C
ATOM   4085  HB1 ALA A 267      42.360  24.740  25.930  1.00  0.00           H
ATOM   4086  HB2 ALA A 267      42.360  25.300  27.640  1.00  0.00           H
ATOM   4087  HB3 ALA A 267      41.520  26.360  26.370  1.00  0.00           H
ATOM   4088  C   ALA A 267      39.560  25.320  28.060  1.00  0.00           C
ATOM   4089  O   ALA A 267      39.670  24.900  29.210  1.00  0.00           O
ATOM   4090  N   LEU A 268      38.720  26.300  27.660  1.00  0.00           N
ATOM   4091  HN  LEU A 268      38.640  26.560  26.700  1.00  0.00           H
ATOM   4092  CA  LEU A 268      37.590  26.720  28.560  1.00  0.00           C
ATOM   4093  HA  LEU A 268      38.100  27.030  29.460  1.00  0.00           H
ATOM   4094  CB  LEU A 268      36.870  28.030  27.930  1.00  0.00           C
ATOM   4095  HB1 LEU A 268      36.270  27.750  27.040  1.00  0.00           H
ATOM   4096  HB2 LEU A 268      37.640  28.790  27.680  1.00  0.00           H
ATOM   4097  CG  LEU A 268      35.660  28.560  28.850  1.00  0.00           C
ATOM   4098  HG  LEU A 268      34.850  27.800  28.760  1.00  0.00           H
ATOM   4099  CD1 LEU A 268      35.980  28.700  30.340  1.00  0.00           C
ATOM   4100 1HD1 LEU A 268      36.320  27.730  30.750  1.00  0.00           H
ATOM   4101 2HD1 LEU A 268      35.020  28.980  30.830  1.00  0.00           H
ATOM   4102 3HD1 LEU A 268      36.670  29.560  30.520  1.00  0.00           H
ATOM   4103  CD2 LEU A 268      35.010  29.820  28.220  1.00  0.00           C
ATOM   4104 1HD2 LEU A 268      34.690  29.440  27.230  1.00  0.00           H
ATOM   4105 2HD2 LEU A 268      35.820  30.580  28.240  1.00  0.00           H
ATOM   4106 3HD2 LEU A 268      34.100  30.040  28.820  1.00  0.00           H
ATOM   4107  C   LEU A 268      36.610  25.500  28.910  1.00  0.00           C
ATOM   4108  O   LEU A 268      36.320  25.280  30.080  1.00  0.00           O
ATOM   4109  N   LYS A 269      36.190  24.670  27.910  1.00  0.00           N
ATOM   4110  HN  LYS A 269      36.450  24.860  26.960  1.00  0.00           H
ATOM   4111  CA  LYS A 269      35.430  23.430  28.180  1.00  0.00           C
ATOM   4112  HA  LYS A 269      34.450  23.630  28.590  1.00  0.00           H
ATOM   4113  CB  LYS A 269      35.020  22.750  26.840  1.00  0.00           C
ATOM   4114  HB1 LYS A 269      35.920  22.660  26.200  1.00  0.00           H
ATOM   4115  HB2 LYS A 269      34.260  23.400  26.350  1.00  0.00           H
ATOM   4116  CG  LYS A 269      34.360  21.330  26.940  1.00  0.00           C
ATOM   4117  HG1 LYS A 269      33.550  21.160  26.200  1.00  0.00           H
ATOM   4118  HG2 LYS A 269      33.740  21.320  27.860  1.00  0.00           H
ATOM   4119  CD  LYS A 269      35.340  20.170  26.920  1.00  0.00           C
ATOM   4120  HD1 LYS A 269      34.770  19.220  27.010  1.00  0.00           H
ATOM   4121  HD2 LYS A 269      35.960  20.320  27.830  1.00  0.00           H
ATOM   4122  CE  LYS A 269      36.370  19.980  25.750  1.00  0.00           C
ATOM   4123  HE1 LYS A 269      37.080  20.840  25.800  1.00  0.00           H
ATOM   4124  HE2 LYS A 269      35.800  19.920  24.800  1.00  0.00           H
ATOM   4125  NZ  LYS A 269      37.200  18.850  25.900  1.00  0.00           N
ATOM   4126  HZ1 LYS A 269      37.460  18.700  26.900  1.00  0.00           H
ATOM   4127  HZ2 LYS A 269      38.040  18.950  25.300  1.00  0.00           H
ATOM   4128  HZ3 LYS A 269      36.720  17.980  25.560  1.00  0.00           H
ATOM   4129  C   LYS A 269      36.100  22.540  29.090  1.00  0.00           C
ATOM   4130  O   LYS A 269      35.440  22.100  30.000  1.00  0.00           O
ATOM   4131  N   GLU A 270      37.420  22.320  29.000  1.00  0.00           N
ATOM   4132  HN  GLU A 270      37.940  22.740  28.260  1.00  0.00           H
ATOM   4133  CA  GLU A 270      38.300  21.600  29.940  1.00  0.00           C
ATOM   4134  HA  GLU A 270      37.900  20.590  29.880  1.00  0.00           H
ATOM   4135  CB  GLU A 270      39.700  21.470  29.390  1.00  0.00           C
ATOM   4136  HB1 GLU A 270      40.330  20.850  30.060  1.00  0.00           H
ATOM   4137  HB2 GLU A 270      40.120  22.490  29.240  1.00  0.00           H
ATOM   4138  CG  GLU A 270      39.820  20.780  28.000  1.00  0.00           C
ATOM   4139  HG1 GLU A 270      40.660  21.230  27.430  1.00  0.00           H
ATOM   4140  HG2 GLU A 270      38.920  20.970  27.380  1.00  0.00           H
ATOM   4141  CD  GLU A 270      40.020  19.310  28.150  1.00  0.00           C
ATOM   4142  OE1 GLU A 270      41.080  18.720  28.540  1.00  0.00           O
ATOM   4143  OE2 GLU A 270      39.020  18.570  27.930  1.00  0.00           O
ATOM   4144  C   GLU A 270      38.350  22.210  31.360  1.00  0.00           C
ATOM   4145  O   GLU A 270      38.280  21.510  32.380  1.00  0.00           O
ATOM   4146  N   LEU A 271      38.470  23.530  31.490  1.00  0.00           N
ATOM   4147  HN  LEU A 271      38.910  24.140  30.840  1.00  0.00           H
ATOM   4148  CA  LEU A 271      38.290  24.200  32.770  1.00  0.00           C
ATOM   4149  HA  LEU A 271      38.960  23.650  33.420  1.00  0.00           H
ATOM   4150  CB  LEU A 271      38.800  25.680  32.660  1.00  0.00           C
ATOM   4151  HB1 LEU A 271      38.610  26.200  33.620  1.00  0.00           H
ATOM   4152  HB2 LEU A 271      38.180  26.330  32.000  1.00  0.00           H
ATOM   4153  CG  LEU A 271      40.350  25.860  32.440  1.00  0.00           C
ATOM   4154  HG  LEU A 271      40.670  25.110  31.680  1.00  0.00           H
ATOM   4155  CD1 LEU A 271      40.610  27.310  31.910  1.00  0.00           C
ATOM   4156 1HD1 LEU A 271      39.940  28.020  32.430  1.00  0.00           H
ATOM   4157 2HD1 LEU A 271      40.420  27.360  30.820  1.00  0.00           H
ATOM   4158 3HD1 LEU A 271      41.680  27.550  32.140  1.00  0.00           H
ATOM   4159  CD2 LEU A 271      41.150  25.520  33.660  1.00  0.00           C
ATOM   4160 1HD2 LEU A 271      40.990  24.500  34.090  1.00  0.00           H
ATOM   4161 2HD2 LEU A 271      40.870  26.220  34.480  1.00  0.00           H
ATOM   4162 3HD2 LEU A 271      42.250  25.720  33.640  1.00  0.00           H
ATOM   4163  C   LEU A 271      36.890  24.040  33.370  1.00  0.00           C
ATOM   4164  O   LEU A 271      36.680  23.810  34.570  1.00  0.00           O
ATOM   4165  N   LEU A 272      35.930  24.150  32.530  1.00  0.00           N
ATOM   4166  HN  LEU A 272      36.050  24.470  31.590  1.00  0.00           H
ATOM   4167  CA  LEU A 272      34.570  23.970  33.020  1.00  0.00           C
ATOM   4168  HA  LEU A 272      34.480  24.600  33.890  1.00  0.00           H
ATOM   4169  CB  LEU A 272      33.590  24.440  31.880  1.00  0.00           C
ATOM   4170  HB1 LEU A 272      32.540  24.350  32.210  1.00  0.00           H
ATOM   4171  HB2 LEU A 272      33.920  23.930  30.950  1.00  0.00           H
ATOM   4172  CG  LEU A 272      33.620  25.920  31.530  1.00  0.00           C
ATOM   4173  HG  LEU A 272      34.680  26.240  31.530  1.00  0.00           H
ATOM   4174  CD1 LEU A 272      32.870  26.220  30.260  1.00  0.00           C
ATOM   4175 1HD1 LEU A 272      33.220  25.660  29.370  1.00  0.00           H
ATOM   4176 2HD1 LEU A 272      32.900  27.290  29.990  1.00  0.00           H
ATOM   4177 3HD1 LEU A 272      31.770  26.060  30.330  1.00  0.00           H
ATOM   4178  CD2 LEU A 272      33.010  26.710  32.680  1.00  0.00           C
ATOM   4179 1HD2 LEU A 272      33.030  27.770  32.380  1.00  0.00           H
ATOM   4180 2HD2 LEU A 272      33.700  26.570  33.540  1.00  0.00           H
ATOM   4181 3HD2 LEU A 272      31.960  26.380  32.860  1.00  0.00           H
ATOM   4182  C   LEU A 272      34.310  22.560  33.370  1.00  0.00           C
ATOM   4183  O   LEU A 272      33.690  22.380  34.450  1.00  0.00           O
ATOM   4184  N   GLN A 273      34.810  21.540  32.680  1.00  0.00           N
ATOM   4185  HN  GLN A 273      35.400  21.750  31.910  1.00  0.00           H
ATOM   4186  CA  GLN A 273      34.420  20.140  33.000  1.00  0.00           C
ATOM   4187  HA  GLN A 273      33.380  20.100  33.290  1.00  0.00           H
ATOM   4188  CB  GLN A 273      34.540  19.050  31.930  1.00  0.00           C
ATOM   4189  HB1 GLN A 273      34.260  18.090  32.430  1.00  0.00           H
ATOM   4190  HB2 GLN A 273      35.560  18.880  31.530  1.00  0.00           H
ATOM   4191  CG  GLN A 273      33.690  19.230  30.630  1.00  0.00           C
ATOM   4192  HG1 GLN A 273      33.900  18.360  29.990  1.00  0.00           H
ATOM   4193  HG2 GLN A 273      34.070  20.160  30.150  1.00  0.00           H
ATOM   4194  CD  GLN A 273      32.170  19.330  30.830  1.00  0.00           C
ATOM   4195  OE1 GLN A 273      31.560  18.870  31.760  1.00  0.00           O
ATOM   4196  NE2 GLN A 273      31.520  19.910  29.840  1.00  0.00           N
ATOM   4197 1HE2 GLN A 273      30.580  19.570  29.830  1.00  0.00           H
ATOM   4198 2HE2 GLN A 273      31.930  20.270  29.000  1.00  0.00           H
ATOM   4199  C   GLN A 273      35.120  19.640  34.200  1.00  0.00           C
ATOM   4200  O   GLN A 273      34.580  19.100  35.200  1.00  0.00           O
ATOM   4201  N   ASN A 274      36.470  19.950  34.230  1.00  0.00           N
ATOM   4202  HN  ASN A 274      36.870  20.590  33.580  1.00  0.00           H
ATOM   4203  CA  ASN A 274      37.330  19.360  35.160  1.00  0.00           C
ATOM   4204  HA  ASN A 274      36.810  18.520  35.610  1.00  0.00           H
ATOM   4205  CB  ASN A 274      38.590  18.800  34.540  1.00  0.00           C
ATOM   4206  HB1 ASN A 274      39.210  18.240  35.270  1.00  0.00           H
ATOM   4207  HB2 ASN A 274      39.190  19.570  34.010  1.00  0.00           H
ATOM   4208  CG  ASN A 274      38.230  17.860  33.390  1.00  0.00           C
ATOM   4209  OD1 ASN A 274      38.490  18.130  32.230  1.00  0.00           O
ATOM   4210  ND2 ASN A 274      37.710  16.660  33.830  1.00  0.00           N
ATOM   4211 1HD2 ASN A 274      37.620  16.500  34.810  1.00  0.00           H
ATOM   4212 2HD2 ASN A 274      37.750  15.850  33.240  1.00  0.00           H
ATOM   4213  C   ASN A 274      37.700  20.280  36.360  1.00  0.00           C
ATOM   4214  O   ASN A 274      38.070  19.800  37.470  1.00  0.00           O
ATOM   4215  N   GLY A 275      37.670  21.630  36.290  1.00  0.00           N
ATOM   4216  HN  GLY A 275      37.330  22.020  35.440  1.00  0.00           H
ATOM   4217  CA  GLY A 275      37.980  22.700  37.330  1.00  0.00           C
ATOM   4218  HA1 GLY A 275      37.810  22.250  38.300  1.00  0.00           H
ATOM   4219  HA2 GLY A 275      37.530  23.670  37.220  1.00  0.00           H
ATOM   4220  C   GLY A 275      39.500  22.950  37.480  1.00  0.00           C
ATOM   4221  O   GLY A 275      40.390  22.410  36.780  1.00  0.00           O
ATOM   4222  N   MET A 276      39.950  23.900  38.360  1.00  0.00           N
ATOM   4223  HN  MET A 276      39.310  24.410  38.940  1.00  0.00           H
ATOM   4224  CA  MET A 276      41.290  24.560  38.250  1.00  0.00           C
ATOM   4225  HA  MET A 276      41.650  24.530  37.230  1.00  0.00           H
ATOM   4226  CB  MET A 276      41.320  25.940  38.870  1.00  0.00           C
ATOM   4227  HB1 MET A 276      42.320  26.310  39.190  1.00  0.00           H
ATOM   4228  HB2 MET A 276      40.580  26.070  39.690  1.00  0.00           H
ATOM   4229  CG  MET A 276      40.980  27.180  37.870  1.00  0.00           C
ATOM   4230  HG1 MET A 276      39.900  27.140  37.620  1.00  0.00           H
ATOM   4231  HG2 MET A 276      41.430  27.100  36.860  1.00  0.00           H
ATOM   4232  SD  MET A 276      41.190  28.830  38.570  1.00  0.00           S
ATOM   4233  CE  MET A 276      42.020  29.750  37.220  1.00  0.00           C
ATOM   4234  HE1 MET A 276      43.010  29.290  37.020  1.00  0.00           H
ATOM   4235  HE2 MET A 276      42.070  30.830  37.480  1.00  0.00           H
ATOM   4236  HE3 MET A 276      41.490  29.590  36.260  1.00  0.00           H
ATOM   4237  C   MET A 276      42.270  23.710  39.020  1.00  0.00           C
ATOM   4238  O   MET A 276      43.440  23.940  39.010  1.00  0.00           O
ATOM   4239  N   ASN A 277      41.780  22.590  39.740  1.00  0.00           N
ATOM   4240  HN  ASN A 277      40.790  22.650  39.830  1.00  0.00           H
ATOM   4241  CA  ASN A 277      42.560  21.670  40.650  1.00  0.00           C
ATOM   4242  HA  ASN A 277      41.850  21.500  41.460  1.00  0.00           H
ATOM   4243  CB  ASN A 277      42.920  20.370  39.920  1.00  0.00           C
ATOM   4244  HB1 ASN A 277      43.490  19.810  40.690  1.00  0.00           H
ATOM   4245  HB2 ASN A 277      43.450  20.600  38.980  1.00  0.00           H
ATOM   4246  CG  ASN A 277      41.600  19.650  39.590  1.00  0.00           C
ATOM   4247  OD1 ASN A 277      41.200  18.830  40.410  1.00  0.00           O
ATOM   4248  ND2 ASN A 277      40.990  19.870  38.420  1.00  0.00           N
ATOM   4249 1HD2 ASN A 277      40.070  19.500  38.270  1.00  0.00           H
ATOM   4250 2HD2 ASN A 277      41.320  20.500  37.720  1.00  0.00           H
ATOM   4251  C   ASN A 277      43.780  22.370  41.260  1.00  0.00           C
ATOM   4252  O   ASN A 277      44.930  22.010  40.970  1.00  0.00           O
ATOM   4253  N   GLY A 278      43.580  23.310  42.180  1.00  0.00           N
ATOM   4254  HN  GLY A 278      42.690  23.740  42.300  1.00  0.00           H
ATOM   4255  CA  GLY A 278      44.680  23.930  42.890  1.00  0.00           C
ATOM   4256  HA1 GLY A 278      45.430  23.190  43.140  1.00  0.00           H
ATOM   4257  HA2 GLY A 278      44.210  24.470  43.690  1.00  0.00           H
ATOM   4258  C   GLY A 278      45.440  24.970  42.160  1.00  0.00           C
ATOM   4259  O   GLY A 278      45.880  25.930  42.720  1.00  0.00           O
ATOM   4260  N   ARG A 279      45.470  24.910  40.830  1.00  0.00           N
ATOM   4261  HN  ARG A 279      45.080  24.150  40.320  1.00  0.00           H
ATOM   4262  CA  ARG A 279      46.230  25.890  40.100  1.00  0.00           C
ATOM   4263  HA  ARG A 279      47.110  26.150  40.670  1.00  0.00           H
ATOM   4264  CB  ARG A 279      46.650  25.260  38.720  1.00  0.00           C
ATOM   4265  HB1 ARG A 279      47.090  26.110  38.160  1.00  0.00           H
ATOM   4266  HB2 ARG A 279      45.760  24.860  38.190  1.00  0.00           H
ATOM   4267  CG  ARG A 279      47.620  24.080  38.790  1.00  0.00           C
ATOM   4268  HG1 ARG A 279      46.990  23.260  39.190  1.00  0.00           H
ATOM   4269  HG2 ARG A 279      48.390  24.330  39.550  1.00  0.00           H
ATOM   4270  CD  ARG A 279      48.230  23.610  37.400  1.00  0.00           C
ATOM   4271  HD1 ARG A 279      47.520  23.730  36.550  1.00  0.00           H
ATOM   4272  HD2 ARG A 279      48.490  22.540  37.540  1.00  0.00           H
ATOM   4273  NE  ARG A 279      49.470  24.430  37.030  1.00  0.00           N
ATOM   4274  HE  ARG A 279      49.540  25.410  37.220  1.00  0.00           H
ATOM   4275  CZ  ARG A 279      50.260  24.120  35.980  1.00  0.00           C
ATOM   4276  NH1 ARG A 279      50.000  23.090  35.180  1.00  0.00           N
ATOM   4277 1HH1 ARG A 279      49.370  22.350  35.420  1.00  0.00           H
ATOM   4278 2HH1 ARG A 279      50.520  22.900  34.350  1.00  0.00           H
ATOM   4279  NH2 ARG A 279      51.260  24.890  35.680  1.00  0.00           N
ATOM   4280 1HH2 ARG A 279      51.490  25.410  36.510  1.00  0.00           H
ATOM   4281 2HH2 ARG A 279      51.940  24.580  35.020  1.00  0.00           H
ATOM   4282  C   ARG A 279      45.460  27.240  39.820  1.00  0.00           C
ATOM   4283  O   ARG A 279      44.280  27.370  40.120  1.00  0.00           O
ATOM   4284  N   THR A 280      46.190  28.220  39.200  1.00  0.00           N
ATOM   4285  HN  THR A 280      47.140  27.980  39.010  1.00  0.00           H
ATOM   4286  CA  THR A 280      45.670  29.640  39.060  1.00  0.00           C
ATOM   4287  HA  THR A 280      44.610  29.740  39.240  1.00  0.00           H
ATOM   4288  CB  THR A 280      46.450  30.550  39.990  1.00  0.00           C
ATOM   4289  HB  THR A 280      46.100  31.580  39.760  1.00  0.00           H
ATOM   4290  OG1 THR A 280      47.910  30.490  39.980  1.00  0.00           O
ATOM   4291  HG1 THR A 280      48.190  30.390  40.890  1.00  0.00           H
ATOM   4292  CG2 THR A 280      46.000  30.230  41.390  1.00  0.00           C
ATOM   4293 1HG2 THR A 280      46.160  29.170  41.680  1.00  0.00           H
ATOM   4294 2HG2 THR A 280      44.920  30.400  41.590  1.00  0.00           H
ATOM   4295 3HG2 THR A 280      46.540  30.890  42.100  1.00  0.00           H
ATOM   4296  C   THR A 280      45.880  30.090  37.630  1.00  0.00           C
ATOM   4297  O   THR A 280      46.790  29.640  36.960  1.00  0.00           O
ATOM   4298  N   ILE A 281      45.030  31.040  37.180  1.00  0.00           N
ATOM   4299  HN  ILE A 281      44.200  31.330  37.660  1.00  0.00           H
ATOM   4300  CA  ILE A 281      45.070  31.720  35.920  1.00  0.00           C
ATOM   4301  HA  ILE A 281      46.030  31.630  35.440  1.00  0.00           H
ATOM   4302  CB  ILE A 281      44.020  31.260  34.990  1.00  0.00           C
ATOM   4303  HB  ILE A 281      43.060  31.190  35.530  1.00  0.00           H
ATOM   4304  CG2 ILE A 281      43.960  32.120  33.720  1.00  0.00           C
ATOM   4305 1HG2 ILE A 281      44.990  32.000  33.300  1.00  0.00           H
ATOM   4306 2HG2 ILE A 281      43.590  33.160  33.840  1.00  0.00           H
ATOM   4307 3HG2 ILE A 281      43.330  31.610  32.960  1.00  0.00           H
ATOM   4308  CG1 ILE A 281      44.420  29.820  34.520  1.00  0.00           C
ATOM   4309 1HG1 ILE A 281      44.510  29.200  35.440  1.00  0.00           H
ATOM   4310 2HG1 ILE A 281      45.320  29.740  33.880  1.00  0.00           H
ATOM   4311  CD  ILE A 281      43.260  29.090  33.730  1.00  0.00           C
ATOM   4312  HD1 ILE A 281      43.350  29.370  32.660  1.00  0.00           H
ATOM   4313  HD2 ILE A 281      42.250  29.360  34.090  1.00  0.00           H
ATOM   4314  HD3 ILE A 281      43.260  27.980  33.740  1.00  0.00           H
ATOM   4315  C   ILE A 281      44.870  33.250  36.320  1.00  0.00           C
ATOM   4316  O   ILE A 281      43.930  33.620  37.020  1.00  0.00           O
ATOM   4317  N   LEU A 282      45.860  34.110  36.000  1.00  0.00           N
ATOM   4318  HN  LEU A 282      46.680  33.710  35.600  1.00  0.00           H
ATOM   4319  CA  LEU A 282      45.890  35.570  36.120  1.00  0.00           C
ATOM   4320  HA  LEU A 282      46.920  35.810  35.880  1.00  0.00           H
ATOM   4321  CB  LEU A 282      45.020  36.260  35.000  1.00  0.00           C
ATOM   4322  HB1 LEU A 282      43.950  36.130  35.280  1.00  0.00           H
ATOM   4323  HB2 LEU A 282      45.140  35.670  34.060  1.00  0.00           H
ATOM   4324  CG  LEU A 282      45.190  37.740  34.660  1.00  0.00           C
ATOM   4325  HG  LEU A 282      44.700  38.390  35.420  1.00  0.00           H
ATOM   4326  CD1 LEU A 282      46.730  38.200  34.640  1.00  0.00           C
ATOM   4327 1HD1 LEU A 282      47.430  37.360  34.450  1.00  0.00           H
ATOM   4328 2HD1 LEU A 282      46.990  38.620  35.630  1.00  0.00           H
ATOM   4329 3HD1 LEU A 282      46.910  39.020  33.910  1.00  0.00           H
ATOM   4330  CD2 LEU A 282      44.720  37.980  33.160  1.00  0.00           C
ATOM   4331 1HD2 LEU A 282      43.720  37.530  32.990  1.00  0.00           H
ATOM   4332 2HD2 LEU A 282      45.410  37.470  32.460  1.00  0.00           H
ATOM   4333 3HD2 LEU A 282      44.770  39.090  33.130  1.00  0.00           H
ATOM   4334  C   LEU A 282      45.460  36.070  37.530  1.00  0.00           C
ATOM   4335  O   LEU A 282      44.630  36.920  37.750  1.00  0.00           O
ATOM   4336  N   GLY A 283      46.160  35.530  38.510  1.00  0.00           N
ATOM   4337  HN  GLY A 283      46.860  34.830  38.380  1.00  0.00           H
ATOM   4338  CA  GLY A 283      46.060  35.780  39.980  1.00  0.00           C
ATOM   4339  HA1 GLY A 283      46.280  36.820  40.170  1.00  0.00           H
ATOM   4340  HA2 GLY A 283      46.690  35.090  40.520  1.00  0.00           H
ATOM   4341  C   GLY A 283      44.740  35.470  40.610  1.00  0.00           C
ATOM   4342  O   GLY A 283      44.270  36.100  41.510  1.00  0.00           O
ATOM   4343  N   SER A 284      44.050  34.440  40.040  1.00  0.00           N
ATOM   4344  HN  SER A 284      44.480  33.980  39.260  1.00  0.00           H
ATOM   4345  CA  SER A 284      42.690  34.050  40.340  1.00  0.00           C
ATOM   4346  HA  SER A 284      42.350  34.470  41.270  1.00  0.00           H
ATOM   4347  CB  SER A 284      41.720  34.600  39.270  1.00  0.00           C
ATOM   4348  HB1 SER A 284      41.770  33.980  38.360  1.00  0.00           H
ATOM   4349  HB2 SER A 284      42.000  35.670  39.120  1.00  0.00           H
ATOM   4350  OG  SER A 284      40.420  34.340  39.740  1.00  0.00           O
ATOM   4351  HG1 SER A 284      40.140  33.670  39.110  1.00  0.00           H
ATOM   4352  C   SER A 284      42.680  32.550  40.460  1.00  0.00           C
ATOM   4353  O   SER A 284      43.260  31.760  39.720  1.00  0.00           O
ATOM   4354  N   THR A 285      41.970  32.130  41.520  1.00  0.00           N
ATOM   4355  HN  THR A 285      41.460  32.710  42.160  1.00  0.00           H
ATOM   4356  CA  THR A 285      41.710  30.730  41.800  1.00  0.00           C
ATOM   4357  HA  THR A 285      42.340  30.000  41.330  1.00  0.00           H
ATOM   4358  CB  THR A 285      41.790  30.390  43.280  1.00  0.00           C
ATOM   4359  HB  THR A 285      41.690  29.280  43.340  1.00  0.00           H
ATOM   4360  OG1 THR A 285      40.740  31.000  44.080  1.00  0.00           O
ATOM   4361  HG1 THR A 285      39.960  30.460  43.920  1.00  0.00           H
ATOM   4362  CG2 THR A 285      43.170  30.880  43.830  1.00  0.00           C
ATOM   4363 1HG2 THR A 285      43.170  30.680  44.920  1.00  0.00           H
ATOM   4364 2HG2 THR A 285      43.200  31.980  43.660  1.00  0.00           H
ATOM   4365 3HG2 THR A 285      43.990  30.270  43.410  1.00  0.00           H
ATOM   4366  C   THR A 285      40.290  30.460  41.270  1.00  0.00           C
ATOM   4367  O   THR A 285      39.720  29.390  41.490  1.00  0.00           O
ATOM   4368  N   ILE A 286      39.700  31.490  40.620  1.00  0.00           N
ATOM   4369  HN  ILE A 286      40.230  32.300  40.370  1.00  0.00           H
ATOM   4370  CA  ILE A 286      38.440  31.430  39.960  1.00  0.00           C
ATOM   4371  HA  ILE A 286      38.070  30.430  39.740  1.00  0.00           H
ATOM   4372  CB  ILE A 286      37.460  32.150  40.830  1.00  0.00           C
ATOM   4373  HB  ILE A 286      36.450  32.210  40.370  1.00  0.00           H
ATOM   4374  CG2 ILE A 286      37.240  31.290  42.120  1.00  0.00           C
ATOM   4375 1HG2 ILE A 286      37.390  30.200  42.010  1.00  0.00           H
ATOM   4376 2HG2 ILE A 286      36.210  31.440  42.510  1.00  0.00           H
ATOM   4377 3HG2 ILE A 286      37.880  31.670  42.940  1.00  0.00           H
ATOM   4378  CG1 ILE A 286      37.820  33.610  41.190  1.00  0.00           C
ATOM   4379 1HG1 ILE A 286      38.240  34.210  40.340  1.00  0.00           H
ATOM   4380 2HG1 ILE A 286      38.680  33.560  41.890  1.00  0.00           H
ATOM   4381  CD  ILE A 286      36.780  34.520  41.850  1.00  0.00           C
ATOM   4382  HD1 ILE A 286      36.940  35.600  41.650  1.00  0.00           H
ATOM   4383  HD2 ILE A 286      36.930  34.370  42.940  1.00  0.00           H
ATOM   4384  HD3 ILE A 286      35.760  34.190  41.550  1.00  0.00           H
ATOM   4385  C   ILE A 286      38.490  32.060  38.650  1.00  0.00           C
ATOM   4386  O   ILE A 286      39.520  32.560  38.200  1.00  0.00           O
ATOM   4387  N   LEU A 287      37.470  31.930  37.730  1.00  0.00           N
ATOM   4388  HN  LEU A 287      36.640  31.430  37.970  1.00  0.00           H
ATOM   4389  CA  LEU A 287      37.590  32.520  36.450  1.00  0.00           C
ATOM   4390  HA  LEU A 287      38.580  32.680  36.050  1.00  0.00           H
ATOM   4391  CB  LEU A 287      37.070  31.490  35.320  1.00  0.00           C
ATOM   4392  HB1 LEU A 287      37.240  32.030  34.370  1.00  0.00           H
ATOM   4393  HB2 LEU A 287      35.980  31.370  35.510  1.00  0.00           H
ATOM   4394  CG  LEU A 287      37.540  30.040  35.380  1.00  0.00           C
ATOM   4395  HG  LEU A 287      37.250  29.730  36.410  1.00  0.00           H
ATOM   4396  CD1 LEU A 287      36.780  29.200  34.340  1.00  0.00           C
ATOM   4397 1HD1 LEU A 287      37.020  29.560  33.310  1.00  0.00           H
ATOM   4398 2HD1 LEU A 287      35.700  29.310  34.560  1.00  0.00           H
ATOM   4399 3HD1 LEU A 287      37.090  28.140  34.270  1.00  0.00           H
ATOM   4400  CD2 LEU A 287      39.020  29.930  35.090  1.00  0.00           C
ATOM   4401 1HD2 LEU A 287      39.230  30.250  34.050  1.00  0.00           H
ATOM   4402 2HD2 LEU A 287      39.320  28.870  35.210  1.00  0.00           H
ATOM   4403 3HD2 LEU A 287      39.590  30.540  35.830  1.00  0.00           H
ATOM   4404  C   LEU A 287      36.850  33.880  36.450  1.00  0.00           C
ATOM   4405  O   LEU A 287      35.590  33.940  36.600  1.00  0.00           O
ATOM   4406  N   GLU A 288      37.570  34.970  36.240  1.00  0.00           N
ATOM   4407  HN  GLU A 288      38.570  35.020  36.270  1.00  0.00           H
ATOM   4408  CA  GLU A 288      36.930  36.300  36.280  1.00  0.00           C
ATOM   4409  HA  GLU A 288      36.250  36.370  37.110  1.00  0.00           H
ATOM   4410  CB  GLU A 288      37.970  37.370  36.640  1.00  0.00           C
ATOM   4411  HB1 GLU A 288      37.530  38.380  36.460  1.00  0.00           H
ATOM   4412  HB2 GLU A 288      38.870  37.390  35.980  1.00  0.00           H
ATOM   4413  CG  GLU A 288      38.410  37.230  38.170  1.00  0.00           C
ATOM   4414  HG1 GLU A 288      39.110  36.360  38.220  1.00  0.00           H
ATOM   4415  HG2 GLU A 288      37.590  36.970  38.860  1.00  0.00           H
ATOM   4416  CD  GLU A 288      39.180  38.400  38.730  1.00  0.00           C
ATOM   4417  OE1 GLU A 288      38.510  39.350  39.260  1.00  0.00           O
ATOM   4418  OE2 GLU A 288      40.410  38.400  38.720  1.00  0.00           O
ATOM   4419  C   GLU A 288      36.090  36.670  35.110  1.00  0.00           C
ATOM   4420  O   GLU A 288      36.260  36.110  34.070  1.00  0.00           O
ATOM   4421  N   ASP A 289      35.020  37.490  35.290  1.00  0.00           N
ATOM   4422  HN  ASP A 289      34.910  37.920  36.180  1.00  0.00           H
ATOM   4423  CA  ASP A 289      33.980  37.670  34.270  1.00  0.00           C
ATOM   4424  HA  ASP A 289      34.190  37.190  33.320  1.00  0.00           H
ATOM   4425  CB  ASP A 289      32.650  36.970  34.820  1.00  0.00           C
ATOM   4426  HB1 ASP A 289      32.830  35.880  34.670  1.00  0.00           H
ATOM   4427  HB2 ASP A 289      31.800  37.200  34.130  1.00  0.00           H
ATOM   4428  CG  ASP A 289      32.390  37.170  36.280  1.00  0.00           C
ATOM   4429  OD1 ASP A 289      31.540  36.390  36.800  1.00  0.00           O
ATOM   4430  OD2 ASP A 289      32.710  38.290  36.810  1.00  0.00           O
ATOM   4431  C   ASP A 289      33.730  39.190  33.960  1.00  0.00           C
ATOM   4432  O   ASP A 289      32.850  39.520  33.190  1.00  0.00           O
ATOM   4433  N   GLU A 290      34.550  40.100  34.530  1.00  0.00           N
ATOM   4434  HN  GLU A 290      35.250  39.900  35.200  1.00  0.00           H
ATOM   4435  CA  GLU A 290      34.430  41.540  34.280  1.00  0.00           C
ATOM   4436  HA  GLU A 290      33.540  41.610  33.660  1.00  0.00           H
ATOM   4437  CB  GLU A 290      34.210  42.320  35.620  1.00  0.00           C
ATOM   4438  HB1 GLU A 290      34.060  43.400  35.450  1.00  0.00           H
ATOM   4439  HB2 GLU A 290      35.120  42.270  36.250  1.00  0.00           H
ATOM   4440  CG  GLU A 290      33.050  41.720  36.490  1.00  0.00           C
ATOM   4441  HG1 GLU A 290      33.440  40.840  37.050  1.00  0.00           H
ATOM   4442  HG2 GLU A 290      32.310  41.310  35.760  1.00  0.00           H
ATOM   4443  CD  GLU A 290      32.390  42.720  37.440  1.00  0.00           C
ATOM   4444  OE1 GLU A 290      33.090  43.610  37.890  1.00  0.00           O
ATOM   4445  OE2 GLU A 290      31.140  42.610  37.700  1.00  0.00           O
ATOM   4446  C   GLU A 290      35.550  42.200  33.530  1.00  0.00           C
ATOM   4447  O   GLU A 290      35.690  43.440  33.590  1.00  0.00           O
ATOM   4448  N   PHE A 291      36.450  41.430  32.870  1.00  0.00           N
ATOM   4449  HN  PHE A 291      36.480  40.450  33.050  1.00  0.00           H
ATOM   4450  CA  PHE A 291      37.490  41.990  32.030  1.00  0.00           C
ATOM   4451  HA  PHE A 291      37.580  43.040  32.270  1.00  0.00           H
ATOM   4452  CB  PHE A 291      38.890  41.290  32.200  1.00  0.00           C
ATOM   4453  HB1 PHE A 291      39.690  41.460  31.450  1.00  0.00           H
ATOM   4454  HB2 PHE A 291      38.790  40.180  32.230  1.00  0.00           H
ATOM   4455  CG  PHE A 291      39.360  41.700  33.590  1.00  0.00           C
ATOM   4456  CD1 PHE A 291      38.910  41.020  34.670  1.00  0.00           C
ATOM   4457  HD1 PHE A 291      38.260  40.170  34.510  1.00  0.00           H
ATOM   4458  CE1 PHE A 291      39.410  41.420  35.960  1.00  0.00           C
ATOM   4459  HE1 PHE A 291      39.110  40.960  36.890  1.00  0.00           H
ATOM   4460  CZ  PHE A 291      40.350  42.480  36.070  1.00  0.00           C
ATOM   4461  HZ  PHE A 291      40.850  42.770  36.980  1.00  0.00           H
ATOM   4462  CD2 PHE A 291      40.270  42.820  33.710  1.00  0.00           C
ATOM   4463  HD2 PHE A 291      40.580  43.390  32.850  1.00  0.00           H
ATOM   4464  CE2 PHE A 291      40.740  43.180  34.950  1.00  0.00           C
ATOM   4465  HE2 PHE A 291      41.450  43.980  35.060  1.00  0.00           H
ATOM   4466  C   PHE A 291      36.980  41.910  30.580  1.00  0.00           C
ATOM   4467  O   PHE A 291      36.990  40.850  30.000  1.00  0.00           O
ATOM   4468  N   THR A 292      36.510  43.070  30.110  1.00  0.00           N
ATOM   4469  HN  THR A 292      36.400  43.890  30.670  1.00  0.00           H
ATOM   4470  CA  THR A 292      35.930  43.140  28.730  1.00  0.00           C
ATOM   4471  HA  THR A 292      35.360  42.230  28.640  1.00  0.00           H
ATOM   4472  CB  THR A 292      34.900  44.310  28.500  1.00  0.00           C
ATOM   4473  HB  THR A 292      34.240  44.090  27.640  1.00  0.00           H
ATOM   4474  OG1 THR A 292      35.410  45.670  28.450  1.00  0.00           O
ATOM   4475  HG1 THR A 292      35.870  45.800  29.280  1.00  0.00           H
ATOM   4476  CG2 THR A 292      34.100  44.220  29.820  1.00  0.00           C
ATOM   4477 1HG2 THR A 292      33.650  43.200  29.890  1.00  0.00           H
ATOM   4478 2HG2 THR A 292      33.260  44.940  29.770  1.00  0.00           H
ATOM   4479 3HG2 THR A 292      34.730  44.500  30.700  1.00  0.00           H
ATOM   4480  C   THR A 292      36.970  43.220  27.590  1.00  0.00           C
ATOM   4481  O   THR A 292      38.180  43.530  27.860  1.00  0.00           O
ATOM   4482  N   PRO A 293      36.590  43.020  26.330  1.00  0.00           N
ATOM   4483  CD  PRO A 293      35.640  41.940  25.990  1.00  0.00           C
ATOM   4484  HD1 PRO A 293      34.550  42.140  26.100  1.00  0.00           H
ATOM   4485  HD2 PRO A 293      35.880  41.010  26.550  1.00  0.00           H
ATOM   4486  CA  PRO A 293      37.440  43.350  25.160  1.00  0.00           C
ATOM   4487  HA  PRO A 293      38.320  42.730  25.250  1.00  0.00           H
ATOM   4488  CB  PRO A 293      36.520  42.980  23.980  1.00  0.00           C
ATOM   4489  HB1 PRO A 293      37.090  43.000  23.020  1.00  0.00           H
ATOM   4490  HB2 PRO A 293      35.750  43.770  23.870  1.00  0.00           H
ATOM   4491  CG  PRO A 293      35.890  41.650  24.500  1.00  0.00           C
ATOM   4492  HG1 PRO A 293      34.980  41.360  23.940  1.00  0.00           H
ATOM   4493  HG2 PRO A 293      36.680  40.880  24.430  1.00  0.00           H
ATOM   4494  C   PRO A 293      38.030  44.800  25.070  1.00  0.00           C
ATOM   4495  O   PRO A 293      39.090  44.900  24.500  1.00  0.00           O
ATOM   4496  N   PHE A 294      37.380  45.870  25.480  1.00  0.00           N
ATOM   4497  HN  PHE A 294      36.450  45.830  25.830  1.00  0.00           H
ATOM   4498  CA  PHE A 294      38.010  47.170  25.550  1.00  0.00           C
ATOM   4499  HA  PHE A 294      38.500  47.370  24.600  1.00  0.00           H
ATOM   4500  CB  PHE A 294      36.900  48.270  25.580  1.00  0.00           C
ATOM   4501  HB1 PHE A 294      36.290  48.320  26.520  1.00  0.00           H
ATOM   4502  HB2 PHE A 294      36.240  48.030  24.720  1.00  0.00           H
ATOM   4503  CG  PHE A 294      37.370  49.690  25.310  1.00  0.00           C
ATOM   4504  CD1 PHE A 294      38.380  49.960  24.380  1.00  0.00           C
ATOM   4505  HD1 PHE A 294      38.910  49.150  23.880  1.00  0.00           H
ATOM   4506  CE1 PHE A 294      38.770  51.260  24.020  1.00  0.00           C
ATOM   4507  HE1 PHE A 294      39.680  51.330  23.430  1.00  0.00           H
ATOM   4508  CZ  PHE A 294      38.040  52.360  24.580  1.00  0.00           C
ATOM   4509  HZ  PHE A 294      38.370  53.350  24.300  1.00  0.00           H
ATOM   4510  CD2 PHE A 294      36.730  50.820  25.870  1.00  0.00           C
ATOM   4511  HD2 PHE A 294      36.020  50.750  26.680  1.00  0.00           H
ATOM   4512  CE2 PHE A 294      37.030  52.120  25.470  1.00  0.00           C
ATOM   4513  HE2 PHE A 294      36.470  52.880  25.990  1.00  0.00           H
ATOM   4514  C   PHE A 294      39.050  47.280  26.570  1.00  0.00           C
ATOM   4515  O   PHE A 294      40.120  47.820  26.360  1.00  0.00           O
ATOM   4516  N   ASP A 295      38.790  46.660  27.730  1.00  0.00           N
ATOM   4517  HN  ASP A 295      37.840  46.380  27.790  1.00  0.00           H
ATOM   4518  CA  ASP A 295      39.750  46.780  28.820  1.00  0.00           C
ATOM   4519  HA  ASP A 295      39.800  47.850  28.930  1.00  0.00           H
ATOM   4520  CB  ASP A 295      39.010  46.010  30.050  1.00  0.00           C
ATOM   4521  HB1 ASP A 295      39.750  45.810  30.850  1.00  0.00           H
ATOM   4522  HB2 ASP A 295      38.710  45.030  29.610  1.00  0.00           H
ATOM   4523  CG  ASP A 295      37.750  46.680  30.520  1.00  0.00           C
ATOM   4524  OD1 ASP A 295      37.640  47.950  30.490  1.00  0.00           O
ATOM   4525  OD2 ASP A 295      36.860  45.960  31.090  1.00  0.00           O
ATOM   4526  C   ASP A 295      41.090  46.120  28.610  1.00  0.00           C
ATOM   4527  O   ASP A 295      42.190  46.580  28.960  1.00  0.00           O
ATOM   4528  N   VAL A 296      40.920  44.850  28.070  1.00  0.00           N
ATOM   4529  HN  VAL A 296      40.030  44.480  27.810  1.00  0.00           H
ATOM   4530  CA  VAL A 296      42.070  44.010  27.890  1.00  0.00           C
ATOM   4531  HA  VAL A 296      42.640  43.910  28.810  1.00  0.00           H
ATOM   4532  CB  VAL A 296      41.660  42.490  27.540  1.00  0.00           C
ATOM   4533  HB  VAL A 296      42.530  41.810  27.440  1.00  0.00           H
ATOM   4534  CG1 VAL A 296      40.860  41.960  28.730  1.00  0.00           C
ATOM   4535 1HG1 VAL A 296      40.690  40.860  28.670  1.00  0.00           H
ATOM   4536 2HG1 VAL A 296      39.840  42.400  28.790  1.00  0.00           H
ATOM   4537 3HG1 VAL A 296      41.430  42.050  29.680  1.00  0.00           H
ATOM   4538  CG2 VAL A 296      40.860  42.430  26.190  1.00  0.00           C
ATOM   4539 1HG2 VAL A 296      40.460  41.390  26.130  1.00  0.00           H
ATOM   4540 2HG2 VAL A 296      41.610  42.680  25.410  1.00  0.00           H
ATOM   4541 3HG2 VAL A 296      40.070  43.200  26.180  1.00  0.00           H
ATOM   4542  C   VAL A 296      43.020  44.580  26.870  1.00  0.00           C
ATOM   4543  O   VAL A 296      44.190  44.480  27.090  1.00  0.00           O
ATOM   4544  N   VAL A 297      42.570  45.310  25.810  1.00  0.00           N
ATOM   4545  HN  VAL A 297      41.610  45.320  25.520  1.00  0.00           H
ATOM   4546  CA  VAL A 297      43.370  46.190  24.980  1.00  0.00           C
ATOM   4547  HA  VAL A 297      44.080  45.640  24.390  1.00  0.00           H
ATOM   4548  CB  VAL A 297      42.480  46.750  23.830  1.00  0.00           C
ATOM   4549  HB  VAL A 297      41.640  47.280  24.330  1.00  0.00           H
ATOM   4550  CG1 VAL A 297      43.210  47.820  23.000  1.00  0.00           C
ATOM   4551 1HG1 VAL A 297      42.490  48.250  22.260  1.00  0.00           H
ATOM   4552 2HG1 VAL A 297      44.080  47.460  22.420  1.00  0.00           H
ATOM   4553 3HG1 VAL A 297      43.460  48.760  23.540  1.00  0.00           H
ATOM   4554  CG2 VAL A 297      41.940  45.650  22.900  1.00  0.00           C
ATOM   4555 1HG2 VAL A 297      42.670  44.880  22.570  1.00  0.00           H
ATOM   4556 2HG2 VAL A 297      41.410  46.140  22.060  1.00  0.00           H
ATOM   4557 3HG2 VAL A 297      41.120  45.140  23.450  1.00  0.00           H
ATOM   4558  C   VAL A 297      44.100  47.370  25.730  1.00  0.00           C
ATOM   4559  O   VAL A 297      45.320  47.580  25.680  1.00  0.00           O
ATOM   4560  N   ARG A 298      43.380  48.160  26.570  1.00  0.00           N
ATOM   4561  HN  ARG A 298      42.420  47.890  26.600  1.00  0.00           H
ATOM   4562  CA  ARG A 298      43.740  49.220  27.370  1.00  0.00           C
ATOM   4563  HA  ARG A 298      44.140  49.980  26.720  1.00  0.00           H
ATOM   4564  CB  ARG A 298      42.580  49.840  28.060  1.00  0.00           C
ATOM   4565  HB1 ARG A 298      42.870  50.680  28.720  1.00  0.00           H
ATOM   4566  HB2 ARG A 298      42.030  49.110  28.690  1.00  0.00           H
ATOM   4567  CG  ARG A 298      41.700  50.580  27.070  1.00  0.00           C
ATOM   4568  HG1 ARG A 298      41.430  49.900  26.240  1.00  0.00           H
ATOM   4569  HG2 ARG A 298      42.250  51.470  26.700  1.00  0.00           H
ATOM   4570  CD  ARG A 298      40.440  51.160  27.740  1.00  0.00           C
ATOM   4571  HD1 ARG A 298      40.490  51.030  28.840  1.00  0.00           H
ATOM   4572  HD2 ARG A 298      39.600  50.530  27.370  1.00  0.00           H
ATOM   4573  NE  ARG A 298      40.110  52.550  27.260  1.00  0.00           N
ATOM   4574  HE  ARG A 298      40.730  53.040  26.650  1.00  0.00           H
ATOM   4575  CZ  ARG A 298      39.120  53.180  27.780  1.00  0.00           C
ATOM   4576  NH1 ARG A 298      38.230  52.590  28.520  1.00  0.00           N
ATOM   4577 1HH1 ARG A 298      38.290  51.610  28.720  1.00  0.00           H
ATOM   4578 2HH1 ARG A 298      37.300  52.960  28.600  1.00  0.00           H
ATOM   4579  NH2 ARG A 298      38.970  54.440  27.450  1.00  0.00           N
ATOM   4580 1HH2 ARG A 298      38.450  55.070  28.030  1.00  0.00           H
ATOM   4581 2HH2 ARG A 298      39.580  54.850  26.770  1.00  0.00           H
ATOM   4582  C   ARG A 298      44.810  48.870  28.390  1.00  0.00           C
ATOM   4583  O   ARG A 298      45.790  49.540  28.640  1.00  0.00           O
ATOM   4584  N   GLN A 299      44.650  47.740  29.130  1.00  0.00           N
ATOM   4585  HN  GLN A 299      43.740  47.340  29.180  1.00  0.00           H
ATOM   4586  CA  GLN A 299      45.690  47.140  30.060  1.00  0.00           C
ATOM   4587  HA  GLN A 299      46.180  47.980  30.520  1.00  0.00           H
ATOM   4588  CB  GLN A 299      44.870  46.360  31.260  1.00  0.00           C
ATOM   4589  HB1 GLN A 299      45.580  46.030  32.050  1.00  0.00           H
ATOM   4590  HB2 GLN A 299      44.510  45.490  30.670  1.00  0.00           H
ATOM   4591  CG  GLN A 299      43.590  47.000  31.990  1.00  0.00           C
ATOM   4592  HG1 GLN A 299      43.180  46.240  32.690  1.00  0.00           H
ATOM   4593  HG2 GLN A 299      42.800  47.160  31.220  1.00  0.00           H
ATOM   4594  CD  GLN A 299      43.930  48.310  32.720  1.00  0.00           C
ATOM   4595  OE1 GLN A 299      45.030  48.350  33.270  1.00  0.00           O
ATOM   4596  NE2 GLN A 299      43.090  49.390  32.780  1.00  0.00           N
ATOM   4597 1HE2 GLN A 299      43.370  50.140  33.370  1.00  0.00           H
ATOM   4598 2HE2 GLN A 299      42.460  49.460  32.000  1.00  0.00           H
ATOM   4599  C   GLN A 299      46.810  46.270  29.340  1.00  0.00           C
ATOM   4600  O   GLN A 299      47.800  45.980  30.000  1.00  0.00           O
ATOM   4601  N   CYS A 300      46.780  46.020  27.980  1.00  0.00           N
ATOM   4602  HN  CYS A 300      45.950  46.240  27.470  1.00  0.00           H
ATOM   4603  CA  CYS A 300      47.920  45.470  27.240  1.00  0.00           C
ATOM   4604  HA  CYS A 300      48.460  44.710  27.800  1.00  0.00           H
ATOM   4605  CB  CYS A 300      47.370  44.790  25.950  1.00  0.00           C
ATOM   4606  HB1 CYS A 300      47.010  45.600  25.280  1.00  0.00           H
ATOM   4607  HB2 CYS A 300      46.510  44.150  26.230  1.00  0.00           H
ATOM   4608  SG  CYS A 300      48.570  43.890  24.810  1.00  0.00           S
ATOM   4609  HG1 CYS A 300      47.660  43.450  23.960  1.00  0.00           H
ATOM   4610  C   CYS A 300      48.830  46.610  26.890  1.00  0.00           C
ATOM   4611  O   CYS A 300      48.370  47.690  26.550  1.00  0.00           O
ATOM   4612  N   SER A 301      50.190  46.430  26.890  1.00  0.00           N
ATOM   4613  HN  SER A 301      50.620  45.540  27.060  1.00  0.00           H
ATOM   4614  CA  SER A 301      51.260  47.400  26.640  1.00  0.00           C
ATOM   4615  HA  SER A 301      50.860  48.390  26.550  1.00  0.00           H
ATOM   4616  CB  SER A 301      52.380  47.470  27.670  1.00  0.00           C
ATOM   4617  HB1 SER A 301      51.950  47.840  28.630  1.00  0.00           H
ATOM   4618  HB2 SER A 301      53.150  48.220  27.400  1.00  0.00           H
ATOM   4619  OG  SER A 301      53.080  46.240  27.870  1.00  0.00           O
ATOM   4620  HG1 SER A 301      52.340  45.710  28.190  1.00  0.00           H
ATOM   4621  C   SER A 301      51.830  47.160  25.240  1.00  0.00           C
ATOM   4622  O   SER A 301      52.930  47.620  24.940  1.00  0.00           O
ATOM   4623  N   GLY A 302      51.200  46.310  24.450  1.00  0.00           N
ATOM   4624  HN  GLY A 302      50.420  45.800  24.800  1.00  0.00           H
ATOM   4625  CA  GLY A 302      51.480  45.970  23.040  1.00  0.00           C
ATOM   4626  HA1 GLY A 302      52.050  46.760  22.580  1.00  0.00           H
ATOM   4627  HA2 GLY A 302      50.510  45.780  22.620  1.00  0.00           H
ATOM   4628  C   GLY A 302      52.320  44.760  22.950  1.00  0.00           C
ATOM   4629  O   GLY A 302      53.410  44.790  23.400  1.00  0.00           O
ATOM   4630  N   VAL A 303      51.910  43.660  22.280  1.00  0.00           N
ATOM   4631  HN  VAL A 303      51.020  43.680  21.830  1.00  0.00           H
ATOM   4632  CA  VAL A 303      52.730  42.510  22.020  1.00  0.00           C
ATOM   4633  HA  VAL A 303      52.970  42.110  23.000  1.00  0.00           H
ATOM   4634  CB  VAL A 303      52.000  41.290  21.420  1.00  0.00           C
ATOM   4635  HB  VAL A 303      52.700  40.450  21.250  1.00  0.00           H
ATOM   4636  CG1 VAL A 303      50.820  40.880  22.430  1.00  0.00           C
ATOM   4637 1HG1 VAL A 303      50.370  39.870  22.350  1.00  0.00           H
ATOM   4638 2HG1 VAL A 303      49.960  41.560  22.300  1.00  0.00           H
ATOM   4639 3HG1 VAL A 303      51.300  41.070  23.420  1.00  0.00           H
ATOM   4640  CG2 VAL A 303      51.490  41.500  19.970  1.00  0.00           C
ATOM   4641 1HG2 VAL A 303      52.220  42.010  19.310  1.00  0.00           H
ATOM   4642 2HG2 VAL A 303      50.650  42.230  19.930  1.00  0.00           H
ATOM   4643 3HG2 VAL A 303      51.260  40.550  19.450  1.00  0.00           H
ATOM   4644  C   VAL A 303      54.070  42.690  21.300  1.00  0.00           C
ATOM   4645  O   VAL A 303      54.320  43.670  20.580  1.00  0.00           O
ATOM   4646  N   THR A 304      55.010  41.820  21.580  1.00  0.00           N
ATOM   4647  HN  THR A 304      54.880  41.250  22.390  1.00  0.00           H
ATOM   4648  CA  THR A 304      56.300  41.660  21.020  1.00  0.00           C
ATOM   4649  HA  THR A 304      56.910  42.470  21.380  1.00  0.00           H
ATOM   4650  CB  THR A 304      56.790  40.250  21.540  1.00  0.00           C
ATOM   4651  HB  THR A 304      56.430  39.370  20.970  1.00  0.00           H
ATOM   4652  OG1 THR A 304      56.440  39.970  22.910  1.00  0.00           O
ATOM   4653  HG1 THR A 304      56.970  39.200  23.100  1.00  0.00           H
ATOM   4654  CG2 THR A 304      58.340  40.130  21.320  1.00  0.00           C
ATOM   4655 1HG2 THR A 304      58.550  40.240  20.230  1.00  0.00           H
ATOM   4656 2HG2 THR A 304      58.690  39.150  21.690  1.00  0.00           H
ATOM   4657 3HG2 THR A 304      58.930  40.930  21.820  1.00  0.00           H
ATOM   4658  C   THR A 304      56.300  41.630  19.480  1.00  0.00           C
ATOM   4659  O   THR A 304      55.480  41.020  18.800  1.00  0.00           O
ATOM   4660  N   PHE A 305      57.210  42.390  18.850  1.00  0.00           N
ATOM   4661  HN  PHE A 305      57.840  42.770  19.520  1.00  0.00           H
ATOM   4662  CA  PHE A 305      57.320  42.490  17.390  1.00  0.00           C
ATOM   4663  HA  PHE A 305      56.300  42.670  17.100  1.00  0.00           H
ATOM   4664  CB  PHE A 305      58.140  43.780  17.090  1.00  0.00           C
ATOM   4665  HB1 PHE A 305      57.390  44.580  17.290  1.00  0.00           H
ATOM   4666  HB2 PHE A 305      58.070  43.850  15.980  1.00  0.00           H
ATOM   4667  CG  PHE A 305      59.480  43.930  17.810  1.00  0.00           C
ATOM   4668  CD1 PHE A 305      59.560  45.070  18.610  1.00  0.00           C
ATOM   4669  HD1 PHE A 305      58.700  45.710  18.760  1.00  0.00           H
ATOM   4670  CE1 PHE A 305      60.860  45.460  19.090  1.00  0.00           C
ATOM   4671  HE1 PHE A 305      61.000  46.180  19.880  1.00  0.00           H
ATOM   4672  CZ  PHE A 305      61.970  44.660  18.770  1.00  0.00           C
ATOM   4673  HZ  PHE A 305      62.900  44.830  19.300  1.00  0.00           H
ATOM   4674  CD2 PHE A 305      60.550  43.190  17.460  1.00  0.00           C
ATOM   4675  HD2 PHE A 305      60.390  42.300  16.880  1.00  0.00           H
ATOM   4676  CE2 PHE A 305      61.760  43.550  17.950  1.00  0.00           C
ATOM   4677  HE2 PHE A 305      62.630  42.940  17.760  1.00  0.00           H
ATOM   4678  C   PHE A 305      57.800  41.270  16.680  1.00  0.00           C
ATOM   4679  O   PHE A 305      58.600  40.530  17.220  1.00  0.00           O
ATOM   4680  N   GLN A 306      57.260  40.920  15.500  1.00  0.00           N
ATOM   4681  HN  GLN A 306      56.590  41.540  15.100  1.00  0.00           H
ATOM   4682  CA  GLN A 306      57.550  39.630  14.910  1.00  0.00           C
ATOM   4683  HA  GLN A 306      57.720  38.910  15.700  1.00  0.00           H
ATOM   4684  CB  GLN A 306      56.250  39.000  14.440  1.00  0.00           C
ATOM   4685  HB1 GLN A 306      56.460  38.070  13.870  1.00  0.00           H
ATOM   4686  HB2 GLN A 306      55.820  39.730  13.710  1.00  0.00           H
ATOM   4687  CG  GLN A 306      55.100  38.790  15.500  1.00  0.00           C
ATOM   4688  HG1 GLN A 306      54.200  38.410  14.980  1.00  0.00           H
ATOM   4689  HG2 GLN A 306      54.660  39.700  15.970  1.00  0.00           H
ATOM   4690  CD  GLN A 306      55.610  37.760  16.520  1.00  0.00           C
ATOM   4691  OE1 GLN A 306      55.860  36.600  16.190  1.00  0.00           O
ATOM   4692  NE2 GLN A 306      55.710  38.210  17.800  1.00  0.00           N
ATOM   4693 1HE2 GLN A 306      55.430  37.560  18.510  1.00  0.00           H
ATOM   4694 2HE2 GLN A 306      55.640  39.190  18.020  1.00  0.00           H
ATOM   4695  C   GLN A 306      58.620  39.570  13.840  1.00  0.00           C
ATOM   4696  OT1 GLN A 306      59.480  38.690  13.800  1.00  0.00           O
ATOM   4697  OT2 GLN A 306      58.540  40.330  12.770  1.00  0.00           O
ATOM   4698  N   SER B   1      23.120  45.470  49.830  1.00  0.00           N
ATOM   4699  HT1 SER B   1      22.910  45.490  48.810  1.00  0.00           H
ATOM   4700  HT2 SER B   1      23.450  46.440  50.020  1.00  0.00           H
ATOM   4701  HT3 SER B   1      22.250  45.300  50.380  1.00  0.00           H
ATOM   4702  CA  SER B   1      24.130  44.480  50.180  1.00  0.00           C
ATOM   4703  HA  SER B   1      24.540  44.880  51.100  1.00  0.00           H
ATOM   4704  CB  SER B   1      23.420  43.090  50.530  1.00  0.00           C
ATOM   4705  HB1 SER B   1      22.960  42.640  49.630  1.00  0.00           H
ATOM   4706  HB2 SER B   1      22.670  43.230  51.330  1.00  0.00           H
ATOM   4707  OG  SER B   1      24.360  42.140  51.140  1.00  0.00           O
ATOM   4708  HG1 SER B   1      23.890  41.430  51.590  1.00  0.00           H
ATOM   4709  C   SER B   1      25.280  44.370  49.180  1.00  0.00           C
ATOM   4710  O   SER B   1      25.790  45.370  48.770  1.00  0.00           O
ATOM   4711  N   GLY B   2      25.730  43.170  48.720  1.00  0.00           N
ATOM   4712  HN  GLY B   2      25.290  42.340  49.070  1.00  0.00           H
ATOM   4713  CA  GLY B   2      26.900  42.990  47.840  1.00  0.00           C
ATOM   4714  HA1 GLY B   2      26.710  43.620  46.980  1.00  0.00           H
ATOM   4715  HA2 GLY B   2      26.970  41.920  47.710  1.00  0.00           H
ATOM   4716  C   GLY B   2      28.170  43.350  48.540  1.00  0.00           C
ATOM   4717  O   GLY B   2      28.080  43.640  49.720  1.00  0.00           O
ATOM   4718  N   PHE B   3      29.340  43.320  47.870  1.00  0.00           N
ATOM   4719  HN  PHE B   3      29.340  42.880  46.970  1.00  0.00           H
ATOM   4720  CA  PHE B   3      30.620  43.400  48.580  1.00  0.00           C
ATOM   4721  HA  PHE B   3      30.640  44.360  49.080  1.00  0.00           H
ATOM   4722  CB  PHE B   3      30.750  42.300  49.660  1.00  0.00           C
ATOM   4723  HB1 PHE B   3      30.710  41.300  49.190  1.00  0.00           H
ATOM   4724  HB2 PHE B   3      29.860  42.380  50.320  1.00  0.00           H
ATOM   4725  CG  PHE B   3      31.960  42.430  50.430  1.00  0.00           C
ATOM   4726  CD1 PHE B   3      32.070  43.510  51.310  1.00  0.00           C
ATOM   4727  HD1 PHE B   3      31.340  44.310  51.300  1.00  0.00           H
ATOM   4728  CE1 PHE B   3      33.180  43.550  52.250  1.00  0.00           C
ATOM   4729  HE1 PHE B   3      33.220  44.340  52.980  1.00  0.00           H
ATOM   4730  CZ  PHE B   3      34.080  42.490  52.260  1.00  0.00           C
ATOM   4731  HZ  PHE B   3      34.960  42.540  52.880  1.00  0.00           H
ATOM   4732  CD2 PHE B   3      32.940  41.410  50.470  1.00  0.00           C
ATOM   4733  HD2 PHE B   3      32.800  40.490  49.910  1.00  0.00           H
ATOM   4734  CE2 PHE B   3      34.070  41.430  51.310  1.00  0.00           C
ATOM   4735  HE2 PHE B   3      34.920  40.770  51.280  1.00  0.00           H
ATOM   4736  C   PHE B   3      31.690  43.480  47.440  1.00  0.00           C
ATOM   4737  O   PHE B   3      32.000  42.460  46.810  1.00  0.00           O
ATOM   4738  N   ARG B   4      32.300  44.660  47.210  1.00  0.00           N
ATOM   4739  HN  ARG B   4      32.140  45.420  47.830  1.00  0.00           H
ATOM   4740  CA  ARG B   4      33.350  44.880  46.170  1.00  0.00           C
ATOM   4741  HA  ARG B   4      33.680  43.880  45.940  1.00  0.00           H
ATOM   4742  CB  ARG B   4      32.820  45.620  44.900  1.00  0.00           C
ATOM   4743  HB1 ARG B   4      33.640  45.950  44.230  1.00  0.00           H
ATOM   4744  HB2 ARG B   4      32.230  46.500  45.220  1.00  0.00           H
ATOM   4745  CG  ARG B   4      31.810  44.900  43.950  1.00  0.00           C
ATOM   4746  HG1 ARG B   4      31.560  45.500  43.040  1.00  0.00           H
ATOM   4747  HG2 ARG B   4      30.910  44.730  44.570  1.00  0.00           H
ATOM   4748  CD  ARG B   4      32.380  43.610  43.510  1.00  0.00           C
ATOM   4749  HD1 ARG B   4      32.480  42.950  44.400  1.00  0.00           H
ATOM   4750  HD2 ARG B   4      33.340  43.760  42.990  1.00  0.00           H
ATOM   4751  NE  ARG B   4      31.510  42.970  42.440  1.00  0.00           N
ATOM   4752  HE  ARG B   4      31.030  42.130  42.710  1.00  0.00           H
ATOM   4753  CZ  ARG B   4      31.460  43.200  41.150  1.00  0.00           C
ATOM   4754  NH1 ARG B   4      32.090  44.160  40.540  1.00  0.00           N
ATOM   4755 1HH1 ARG B   4      32.600  44.820  41.100  1.00  0.00           H
ATOM   4756 2HH1 ARG B   4      32.340  43.990  39.580  1.00  0.00           H
ATOM   4757  NH2 ARG B   4      30.810  42.320  40.410  1.00  0.00           N
ATOM   4758 1HH2 ARG B   4      30.310  41.610  40.900  1.00  0.00           H
ATOM   4759 2HH2 ARG B   4      30.870  42.410  39.410  1.00  0.00           H
ATOM   4760  C   ARG B   4      34.560  45.580  46.810  1.00  0.00           C
ATOM   4761  O   ARG B   4      34.340  46.340  47.700  1.00  0.00           O
ATOM   4762  N   LYS B   5      35.750  45.460  46.290  1.00  0.00           N
ATOM   4763  HN  LYS B   5      35.910  44.790  45.570  1.00  0.00           H
ATOM   4764  CA  LYS B   5      36.940  46.290  46.570  1.00  0.00           C
ATOM   4765  HA  LYS B   5      37.050  46.370  47.650  1.00  0.00           H
ATOM   4766  CB  LYS B   5      38.260  45.540  46.140  1.00  0.00           C
ATOM   4767  HB1 LYS B   5      39.230  46.060  46.290  1.00  0.00           H
ATOM   4768  HB2 LYS B   5      38.330  45.520  45.030  1.00  0.00           H
ATOM   4769  CG  LYS B   5      38.400  44.180  46.770  1.00  0.00           C
ATOM   4770  HG1 LYS B   5      37.630  43.530  46.290  1.00  0.00           H
ATOM   4771  HG2 LYS B   5      38.250  44.280  47.870  1.00  0.00           H
ATOM   4772  CD  LYS B   5      39.760  43.520  46.440  1.00  0.00           C
ATOM   4773  HD1 LYS B   5      40.620  43.840  47.060  1.00  0.00           H
ATOM   4774  HD2 LYS B   5      40.120  43.870  45.450  1.00  0.00           H
ATOM   4775  CE  LYS B   5      39.670  41.980  46.380  1.00  0.00           C
ATOM   4776  HE1 LYS B   5      38.830  41.860  45.660  1.00  0.00           H
ATOM   4777  HE2 LYS B   5      39.580  41.630  47.440  1.00  0.00           H
ATOM   4778  NZ  LYS B   5      40.930  41.450  45.820  1.00  0.00           N
ATOM   4779  HZ1 LYS B   5      41.690  42.100  46.120  1.00  0.00           H
ATOM   4780  HZ2 LYS B   5      40.840  41.480  44.780  1.00  0.00           H
ATOM   4781  HZ3 LYS B   5      41.120  40.480  46.150  1.00  0.00           H
ATOM   4782  C   LYS B   5      36.870  47.690  46.070  1.00  0.00           C
ATOM   4783  O   LYS B   5      36.980  48.020  44.900  1.00  0.00           O
ATOM   4784  N   MET B   6      36.660  48.610  47.080  1.00  0.00           N
ATOM   4785  HN  MET B   6      36.660  48.190  47.980  1.00  0.00           H
ATOM   4786  CA  MET B   6      36.320  49.950  46.800  1.00  0.00           C
ATOM   4787  HA  MET B   6      36.090  50.080  45.750  1.00  0.00           H
ATOM   4788  CB  MET B   6      34.930  50.160  47.590  1.00  0.00           C
ATOM   4789  HB1 MET B   6      35.240  49.940  48.630  1.00  0.00           H
ATOM   4790  HB2 MET B   6      34.140  49.400  47.420  1.00  0.00           H
ATOM   4791  CG  MET B   6      34.440  51.600  47.560  1.00  0.00           C
ATOM   4792  HG1 MET B   6      34.560  51.930  46.500  1.00  0.00           H
ATOM   4793  HG2 MET B   6      35.210  52.140  48.150  1.00  0.00           H
ATOM   4794  SD  MET B   6      32.700  51.860  48.040  1.00  0.00           S
ATOM   4795  CE  MET B   6      32.670  50.960  49.630  1.00  0.00           C
ATOM   4796  HE1 MET B   6      31.770  51.120  50.260  1.00  0.00           H
ATOM   4797  HE2 MET B   6      33.560  51.300  50.210  1.00  0.00           H
ATOM   4798  HE3 MET B   6      32.840  49.880  49.430  1.00  0.00           H
ATOM   4799  C   MET B   6      37.400  50.970  47.230  1.00  0.00           C
ATOM   4800  O   MET B   6      37.870  51.040  48.400  1.00  0.00           O
ATOM   4801  N   ALA B   7      37.810  51.820  46.290  1.00  0.00           N
ATOM   4802  HN  ALA B   7      37.280  51.770  45.450  1.00  0.00           H
ATOM   4803  CA  ALA B   7      38.700  52.930  46.370  1.00  0.00           C
ATOM   4804  HA  ALA B   7      39.430  52.780  47.140  1.00  0.00           H
ATOM   4805  CB  ALA B   7      39.450  53.190  45.050  1.00  0.00           C
ATOM   4806  HB1 ALA B   7      38.660  53.270  44.270  1.00  0.00           H
ATOM   4807  HB2 ALA B   7      40.130  52.360  44.750  1.00  0.00           H
ATOM   4808  HB3 ALA B   7      39.930  54.190  44.950  1.00  0.00           H
ATOM   4809  C   ALA B   7      37.900  54.180  46.900  1.00  0.00           C
ATOM   4810  O   ALA B   7      36.640  54.190  46.910  1.00  0.00           O
ATOM   4811  N   PHE B   8      38.640  55.170  47.410  1.00  0.00           N
ATOM   4812  HN  PHE B   8      39.630  55.040  47.400  1.00  0.00           H
ATOM   4813  CA  PHE B   8      38.210  56.550  47.800  1.00  0.00           C
ATOM   4814  HA  PHE B   8      37.240  56.420  48.250  1.00  0.00           H
ATOM   4815  CB  PHE B   8      39.100  57.150  48.930  1.00  0.00           C
ATOM   4816  HB1 PHE B   8      38.960  58.240  49.030  1.00  0.00           H
ATOM   4817  HB2 PHE B   8      40.180  56.900  48.850  1.00  0.00           H
ATOM   4818  CG  PHE B   8      38.760  56.630  50.300  1.00  0.00           C
ATOM   4819  CD1 PHE B   8      37.620  57.150  50.980  1.00  0.00           C
ATOM   4820  HD1 PHE B   8      36.840  57.580  50.380  1.00  0.00           H
ATOM   4821  CE1 PHE B   8      37.380  56.770  52.320  1.00  0.00           C
ATOM   4822  HE1 PHE B   8      36.470  57.090  52.810  1.00  0.00           H
ATOM   4823  CZ  PHE B   8      38.220  55.980  53.060  1.00  0.00           C
ATOM   4824  HZ  PHE B   8      37.890  55.640  54.030  1.00  0.00           H
ATOM   4825  CD2 PHE B   8      39.690  55.910  51.120  1.00  0.00           C
ATOM   4826  HD2 PHE B   8      40.570  55.580  50.590  1.00  0.00           H
ATOM   4827  CE2 PHE B   8      39.380  55.460  52.430  1.00  0.00           C
ATOM   4828  HE2 PHE B   8      39.930  54.750  53.030  1.00  0.00           H
ATOM   4829  C   PHE B   8      38.050  57.390  46.570  1.00  0.00           C
ATOM   4830  O   PHE B   8      38.850  57.120  45.660  1.00  0.00           O
ATOM   4831  N   PRO B   9      37.110  58.260  46.510  1.00  0.00           N
ATOM   4832  CD  PRO B   9      36.370  58.660  47.690  1.00  0.00           C
ATOM   4833  HD1 PRO B   9      36.930  59.470  48.210  1.00  0.00           H
ATOM   4834  HD2 PRO B   9      36.130  57.820  48.380  1.00  0.00           H
ATOM   4835  CA  PRO B   9      36.950  59.200  45.450  1.00  0.00           C
ATOM   4836  HA  PRO B   9      36.680  58.600  44.590  1.00  0.00           H
ATOM   4837  CB  PRO B   9      35.570  59.990  45.820  1.00  0.00           C
ATOM   4838  HB1 PRO B   9      34.890  59.860  44.950  1.00  0.00           H
ATOM   4839  HB2 PRO B   9      35.890  61.030  46.050  1.00  0.00           H
ATOM   4840  CG  PRO B   9      35.080  59.250  47.100  1.00  0.00           C
ATOM   4841  HG1 PRO B   9      34.470  59.920  47.750  1.00  0.00           H
ATOM   4842  HG2 PRO B   9      34.450  58.380  46.850  1.00  0.00           H
ATOM   4843  C   PRO B   9      38.220  59.970  44.990  1.00  0.00           C
ATOM   4844  O   PRO B   9      38.830  60.570  45.840  1.00  0.00           O
ATOM   4845  N   SER B  10      38.580  60.030  43.660  1.00  0.00           N
ATOM   4846  HN  SER B  10      38.010  59.740  42.900  1.00  0.00           H
ATOM   4847  CA  SER B  10      39.920  60.560  43.230  1.00  0.00           C
ATOM   4848  HA  SER B  10      40.670  60.370  44.000  1.00  0.00           H
ATOM   4849  CB  SER B  10      40.450  59.960  41.860  1.00  0.00           C
ATOM   4850  HB1 SER B  10      40.780  58.900  41.990  1.00  0.00           H
ATOM   4851  HB2 SER B  10      41.420  60.430  41.570  1.00  0.00           H
ATOM   4852  OG  SER B  10      39.510  59.990  40.700  1.00  0.00           O
ATOM   4853  HG1 SER B  10      39.390  60.890  40.390  1.00  0.00           H
ATOM   4854  C   SER B  10      40.000  62.100  43.120  1.00  0.00           C
ATOM   4855  O   SER B  10      41.100  62.620  43.000  1.00  0.00           O
ATOM   4856  N   GLY B  11      38.880  62.910  43.040  1.00  0.00           N
ATOM   4857  HN  GLY B  11      38.040  62.430  43.260  1.00  0.00           H
ATOM   4858  CA  GLY B  11      38.740  64.300  42.590  1.00  0.00           C
ATOM   4859  HA1 GLY B  11      37.770  64.390  43.070  1.00  0.00           H
ATOM   4860  HA2 GLY B  11      38.610  64.350  41.520  1.00  0.00           H
ATOM   4861  C   GLY B  11      39.590  65.390  43.110  1.00  0.00           C
ATOM   4862  O   GLY B  11      40.060  66.200  42.280  1.00  0.00           O
ATOM   4863  N   LYS B  12      39.820  65.470  44.430  1.00  0.00           N
ATOM   4864  HN  LYS B  12      39.350  64.840  45.030  1.00  0.00           H
ATOM   4865  CA  LYS B  12      40.780  66.300  45.070  1.00  0.00           C
ATOM   4866  HA  LYS B  12      40.650  67.300  44.670  1.00  0.00           H
ATOM   4867  CB  LYS B  12      40.640  66.230  46.630  1.00  0.00           C
ATOM   4868  HB1 LYS B  12      41.620  66.620  46.970  1.00  0.00           H
ATOM   4869  HB2 LYS B  12      40.500  65.150  46.880  1.00  0.00           H
ATOM   4870  CG  LYS B  12      39.610  67.240  47.280  1.00  0.00           C
ATOM   4871  HG1 LYS B  12      38.720  67.230  46.620  1.00  0.00           H
ATOM   4872  HG2 LYS B  12      40.120  68.210  47.080  1.00  0.00           H
ATOM   4873  CD  LYS B  12      39.260  66.930  48.770  1.00  0.00           C
ATOM   4874  HD1 LYS B  12      38.630  67.810  49.010  1.00  0.00           H
ATOM   4875  HD2 LYS B  12      40.180  66.970  49.390  1.00  0.00           H
ATOM   4876  CE  LYS B  12      38.640  65.540  49.010  1.00  0.00           C
ATOM   4877  HE1 LYS B  12      38.520  65.550  50.110  1.00  0.00           H
ATOM   4878  HE2 LYS B  12      39.240  64.700  48.600  1.00  0.00           H
ATOM   4879  NZ  LYS B  12      37.230  65.370  48.560  1.00  0.00           N
ATOM   4880  HZ1 LYS B  12      37.320  65.050  47.570  1.00  0.00           H
ATOM   4881  HZ2 LYS B  12      36.650  66.230  48.490  1.00  0.00           H
ATOM   4882  HZ3 LYS B  12      36.690  64.700  49.150  1.00  0.00           H
ATOM   4883  C   LYS B  12      42.190  65.860  44.640  1.00  0.00           C
ATOM   4884  O   LYS B  12      43.050  66.720  44.270  1.00  0.00           O
ATOM   4885  N   VAL B  13      42.490  64.550  44.520  1.00  0.00           N
ATOM   4886  HN  VAL B  13      41.840  63.790  44.620  1.00  0.00           H
ATOM   4887  CA  VAL B  13      43.850  64.090  44.080  1.00  0.00           C
ATOM   4888  HA  VAL B  13      44.520  64.700  44.670  1.00  0.00           H
ATOM   4889  CB  VAL B  13      44.050  62.670  44.370  1.00  0.00           C
ATOM   4890  HB  VAL B  13      43.350  62.060  43.750  1.00  0.00           H
ATOM   4891  CG1 VAL B  13      45.450  62.120  44.010  1.00  0.00           C
ATOM   4892 1HG1 VAL B  13      46.210  62.680  44.590  1.00  0.00           H
ATOM   4893 2HG1 VAL B  13      45.680  62.080  42.930  1.00  0.00           H
ATOM   4894 3HG1 VAL B  13      45.480  61.070  44.360  1.00  0.00           H
ATOM   4895  CG2 VAL B  13      43.700  62.440  45.910  1.00  0.00           C
ATOM   4896 1HG2 VAL B  13      44.280  63.120  46.570  1.00  0.00           H
ATOM   4897 2HG2 VAL B  13      43.910  61.400  46.220  1.00  0.00           H
ATOM   4898 3HG2 VAL B  13      42.610  62.570  46.130  1.00  0.00           H
ATOM   4899  C   VAL B  13      44.180  64.410  42.580  1.00  0.00           C
ATOM   4900  O   VAL B  13      45.190  64.930  42.250  1.00  0.00           O
ATOM   4901  N   GLU B  14      43.200  64.260  41.670  1.00  0.00           N
ATOM   4902  HN  GLU B  14      42.310  63.970  42.000  1.00  0.00           H
ATOM   4903  CA  GLU B  14      43.460  64.560  40.250  1.00  0.00           C
ATOM   4904  HA  GLU B  14      44.070  63.740  39.900  1.00  0.00           H
ATOM   4905  CB  GLU B  14      42.180  64.410  39.480  1.00  0.00           C
ATOM   4906  HB1 GLU B  14      42.470  64.470  38.410  1.00  0.00           H
ATOM   4907  HB2 GLU B  14      41.420  65.200  39.690  1.00  0.00           H
ATOM   4908  CG  GLU B  14      41.520  63.000  39.610  1.00  0.00           C
ATOM   4909  HG1 GLU B  14      41.510  62.600  40.650  1.00  0.00           H
ATOM   4910  HG2 GLU B  14      42.140  62.320  38.990  1.00  0.00           H
ATOM   4911  CD  GLU B  14      40.160  62.880  39.080  1.00  0.00           C
ATOM   4912  OE1 GLU B  14      39.090  62.470  39.720  1.00  0.00           O
ATOM   4913  OE2 GLU B  14      40.050  63.290  37.860  1.00  0.00           O
ATOM   4914  C   GLU B  14      44.040  65.900  39.780  1.00  0.00           C
ATOM   4915  O   GLU B  14      45.050  65.910  39.050  1.00  0.00           O
ATOM   4916  N   GLY B  15      43.490  67.060  40.180  1.00  0.00           N
ATOM   4917  HN  GLY B  15      42.690  67.090  40.780  1.00  0.00           H
ATOM   4918  CA  GLY B  15      44.080  68.310  39.820  1.00  0.00           C
ATOM   4919  HA1 GLY B  15      43.320  69.050  40.030  1.00  0.00           H
ATOM   4920  HA2 GLY B  15      44.340  68.410  38.770  1.00  0.00           H
ATOM   4921  C   GLY B  15      45.410  68.740  40.510  1.00  0.00           C
ATOM   4922  O   GLY B  15      46.110  69.720  40.190  1.00  0.00           O
ATOM   4923  N   CYS B  16      45.860  67.840  41.400  1.00  0.00           N
ATOM   4924  HN  CYS B  16      45.170  67.170  41.630  1.00  0.00           H
ATOM   4925  CA  CYS B  16      47.090  67.930  42.120  1.00  0.00           C
ATOM   4926  HA  CYS B  16      47.590  68.880  41.990  1.00  0.00           H
ATOM   4927  CB  CYS B  16      46.820  67.670  43.610  1.00  0.00           C
ATOM   4928  HB1 CYS B  16      47.820  67.490  44.070  1.00  0.00           H
ATOM   4929  HB2 CYS B  16      46.230  66.750  43.830  1.00  0.00           H
ATOM   4930  SG  CYS B  16      45.870  69.010  44.460  1.00  0.00           S
ATOM   4931  HG1 CYS B  16      44.770  68.330  44.180  1.00  0.00           H
ATOM   4932  C   CYS B  16      48.140  67.000  41.460  1.00  0.00           C
ATOM   4933  O   CYS B  16      49.380  67.000  41.630  1.00  0.00           O
ATOM   4934  N   MET B  17      47.700  66.130  40.510  1.00  0.00           N
ATOM   4935  HN  MET B  17      46.760  65.830  40.380  1.00  0.00           H
ATOM   4936  CA  MET B  17      48.530  65.460  39.460  1.00  0.00           C
ATOM   4937  HA  MET B  17      49.370  65.180  40.080  1.00  0.00           H
ATOM   4938  CB  MET B  17      47.980  64.130  38.810  1.00  0.00           C
ATOM   4939  HB1 MET B  17      48.610  63.710  37.990  1.00  0.00           H
ATOM   4940  HB2 MET B  17      47.070  64.400  38.240  1.00  0.00           H
ATOM   4941  CG  MET B  17      47.690  63.000  39.740  1.00  0.00           C
ATOM   4942  HG1 MET B  17      47.460  62.050  39.220  1.00  0.00           H
ATOM   4943  HG2 MET B  17      46.750  63.250  40.280  1.00  0.00           H
ATOM   4944  SD  MET B  17      49.100  62.750  40.950  1.00  0.00           S
ATOM   4945  CE  MET B  17      50.260  62.430  39.590  1.00  0.00           C
ATOM   4946  HE1 MET B  17      51.230  62.120  40.030  1.00  0.00           H
ATOM   4947  HE2 MET B  17      50.480  63.380  39.060  1.00  0.00           H
ATOM   4948  HE3 MET B  17      49.890  61.750  38.800  1.00  0.00           H
ATOM   4949  C   MET B  17      49.150  66.370  38.380  1.00  0.00           C
ATOM   4950  O   MET B  17      48.370  67.090  37.780  1.00  0.00           O
ATOM   4951  N   VAL B  18      50.490  66.300  38.180  1.00  0.00           N
ATOM   4952  HN  VAL B  18      51.000  65.630  38.710  1.00  0.00           H
ATOM   4953  CA  VAL B  18      51.310  67.050  37.230  1.00  0.00           C
ATOM   4954  HA  VAL B  18      50.710  67.280  36.350  1.00  0.00           H
ATOM   4955  CB  VAL B  18      51.940  68.330  37.810  1.00  0.00           C
ATOM   4956  HB  VAL B  18      52.440  68.990  37.070  1.00  0.00           H
ATOM   4957  CG1 VAL B  18      50.730  69.080  38.400  1.00  0.00           C
ATOM   4958 1HG1 VAL B  18      49.910  69.020  37.650  1.00  0.00           H
ATOM   4959 2HG1 VAL B  18      51.020  70.130  38.660  1.00  0.00           H
ATOM   4960 3HG1 VAL B  18      50.330  68.590  39.310  1.00  0.00           H
ATOM   4961  CG2 VAL B  18      52.970  68.220  38.930  1.00  0.00           C
ATOM   4962 1HG2 VAL B  18      53.270  69.250  39.240  1.00  0.00           H
ATOM   4963 2HG2 VAL B  18      53.870  67.620  38.680  1.00  0.00           H
ATOM   4964 3HG2 VAL B  18      52.550  67.710  39.830  1.00  0.00           H
ATOM   4965  C   VAL B  18      52.420  66.080  36.820  1.00  0.00           C
ATOM   4966  O   VAL B  18      52.440  64.910  37.310  1.00  0.00           O
ATOM   4967  N   GLN B  19      53.420  66.540  35.980  1.00  0.00           N
ATOM   4968  HN  GLN B  19      53.190  67.340  35.420  1.00  0.00           H
ATOM   4969  CA  GLN B  19      54.670  65.910  35.800  1.00  0.00           C
ATOM   4970  HA  GLN B  19      54.880  65.250  36.630  1.00  0.00           H
ATOM   4971  CB  GLN B  19      54.620  64.990  34.590  1.00  0.00           C
ATOM   4972  HB1 GLN B  19      53.760  64.310  34.790  1.00  0.00           H
ATOM   4973  HB2 GLN B  19      55.520  64.350  34.520  1.00  0.00           H
ATOM   4974  CG  GLN B  19      54.500  65.740  33.220  1.00  0.00           C
ATOM   4975  HG1 GLN B  19      55.280  66.530  33.190  1.00  0.00           H
ATOM   4976  HG2 GLN B  19      53.500  66.190  33.060  1.00  0.00           H
ATOM   4977  CD  GLN B  19      54.670  64.860  32.030  1.00  0.00           C
ATOM   4978  OE1 GLN B  19      54.730  63.640  32.160  1.00  0.00           O
ATOM   4979  NE2 GLN B  19      54.920  65.340  30.900  1.00  0.00           N
ATOM   4980 1HE2 GLN B  19      55.290  66.260  30.840  1.00  0.00           H
ATOM   4981 2HE2 GLN B  19      55.030  64.760  30.090  1.00  0.00           H
ATOM   4982  C   GLN B  19      55.850  66.900  35.700  1.00  0.00           C
ATOM   4983  O   GLN B  19      55.660  68.120  35.450  1.00  0.00           O
ATOM   4984  N   VAL B  20      57.050  66.330  35.950  1.00  0.00           N
ATOM   4985  HN  VAL B  20      57.200  65.370  36.170  1.00  0.00           H
ATOM   4986  CA  VAL B  20      58.210  67.130  36.170  1.00  0.00           C
ATOM   4987  HA  VAL B  20      58.020  68.170  36.000  1.00  0.00           H
ATOM   4988  CB  VAL B  20      58.840  67.060  37.500  1.00  0.00           C
ATOM   4989  HB  VAL B  20      59.170  66.010  37.640  1.00  0.00           H
ATOM   4990  CG1 VAL B  20      60.150  67.940  37.630  1.00  0.00           C
ATOM   4991 1HG1 VAL B  20      61.030  67.590  37.030  1.00  0.00           H
ATOM   4992 2HG1 VAL B  20      60.430  68.030  38.700  1.00  0.00           H
ATOM   4993 3HG1 VAL B  20      60.040  68.990  37.270  1.00  0.00           H
ATOM   4994  CG2 VAL B  20      57.800  67.400  38.540  1.00  0.00           C
ATOM   4995 1HG2 VAL B  20      57.010  66.640  38.700  1.00  0.00           H
ATOM   4996 2HG2 VAL B  20      57.330  68.410  38.470  1.00  0.00           H
ATOM   4997 3HG2 VAL B  20      58.210  67.610  39.550  1.00  0.00           H
ATOM   4998  C   VAL B  20      59.250  66.530  35.180  1.00  0.00           C
ATOM   4999  O   VAL B  20      59.440  65.310  35.060  1.00  0.00           O
ATOM   5000  N   THR B  21      59.920  67.300  34.370  1.00  0.00           N
ATOM   5001  HN  THR B  21      59.700  68.270  34.310  1.00  0.00           H
ATOM   5002  CA  THR B  21      60.910  66.840  33.360  1.00  0.00           C
ATOM   5003  HA  THR B  21      61.220  65.820  33.560  1.00  0.00           H
ATOM   5004  CB  THR B  21      60.430  66.690  31.910  1.00  0.00           C
ATOM   5005  HB  THR B  21      59.500  66.080  31.940  1.00  0.00           H
ATOM   5006  OG1 THR B  21      61.430  66.190  30.960  1.00  0.00           O
ATOM   5007  HG1 THR B  21      61.490  65.280  31.270  1.00  0.00           H
ATOM   5008  CG2 THR B  21      59.990  68.100  31.410  1.00  0.00           C
ATOM   5009 1HG2 THR B  21      59.160  68.510  32.010  1.00  0.00           H
ATOM   5010 2HG2 THR B  21      59.440  68.010  30.440  1.00  0.00           H
ATOM   5011 3HG2 THR B  21      60.860  68.790  31.380  1.00  0.00           H
ATOM   5012  C   THR B  21      62.130  67.680  33.410  1.00  0.00           C
ATOM   5013  O   THR B  21      62.150  68.820  33.830  1.00  0.00           O
ATOM   5014  N   CYS B  22      63.240  67.140  32.860  1.00  0.00           N
ATOM   5015  HN  CYS B  22      63.210  66.280  32.350  1.00  0.00           H
ATOM   5016  CA  CYS B  22      64.600  67.520  32.980  1.00  0.00           C
ATOM   5017  HA  CYS B  22      64.790  68.520  32.620  1.00  0.00           H
ATOM   5018  CB  CYS B  22      65.090  67.540  34.470  1.00  0.00           C
ATOM   5019  HB1 CYS B  22      64.910  66.530  34.890  1.00  0.00           H
ATOM   5020  HB2 CYS B  22      64.490  68.320  34.990  1.00  0.00           H
ATOM   5021  SG  CYS B  22      66.840  68.120  34.730  1.00  0.00           S
ATOM   5022  HG1 CYS B  22      66.590  69.400  34.500  1.00  0.00           H
ATOM   5023  C   CYS B  22      65.310  66.500  32.170  1.00  0.00           C
ATOM   5024  O   CYS B  22      65.160  65.300  32.230  1.00  0.00           O
ATOM   5025  N   GLY B  23      66.030  67.030  31.180  1.00  0.00           N
ATOM   5026  HN  GLY B  23      66.200  68.010  31.100  1.00  0.00           H
ATOM   5027  CA  GLY B  23      66.670  66.200  30.100  1.00  0.00           C
ATOM   5028  HA1 GLY B  23      67.330  65.490  30.580  1.00  0.00           H
ATOM   5029  HA2 GLY B  23      67.220  66.830  29.420  1.00  0.00           H
ATOM   5030  C   GLY B  23      65.770  65.460  29.190  1.00  0.00           C
ATOM   5031  O   GLY B  23      64.760  65.910  28.640  1.00  0.00           O
ATOM   5032  N   THR B  24      66.030  64.090  29.020  1.00  0.00           N
ATOM   5033  HN  THR B  24      66.870  63.700  29.400  1.00  0.00           H
ATOM   5034  CA  THR B  24      65.180  63.200  28.170  1.00  0.00           C
ATOM   5035  HA  THR B  24      64.360  63.620  27.610  1.00  0.00           H
ATOM   5036  CB  THR B  24      65.870  62.420  27.130  1.00  0.00           C
ATOM   5037  HB  THR B  24      65.230  61.670  26.620  1.00  0.00           H
ATOM   5038  OG1 THR B  24      67.070  61.850  27.680  1.00  0.00           O
ATOM   5039  HG1 THR B  24      67.010  60.920  27.430  1.00  0.00           H
ATOM   5040  CG2 THR B  24      66.520  63.430  26.130  1.00  0.00           C
ATOM   5041 1HG2 THR B  24      65.760  63.930  25.490  1.00  0.00           H
ATOM   5042 2HG2 THR B  24      67.270  63.070  25.390  1.00  0.00           H
ATOM   5043 3HG2 THR B  24      67.180  64.190  26.600  1.00  0.00           H
ATOM   5044  C   THR B  24      64.390  62.330  29.140  1.00  0.00           C
ATOM   5045  O   THR B  24      63.820  61.330  28.710  1.00  0.00           O
ATOM   5046  N   THR B  25      64.290  62.820  30.380  1.00  0.00           N
ATOM   5047  HN  THR B  25      64.500  63.760  30.630  1.00  0.00           H
ATOM   5048  CA  THR B  25      63.680  62.090  31.480  1.00  0.00           C
ATOM   5049  HA  THR B  25      63.520  61.030  31.350  1.00  0.00           H
ATOM   5050  CB  THR B  25      64.620  62.020  32.730  1.00  0.00           C
ATOM   5051  HB  THR B  25      64.920  63.040  33.030  1.00  0.00           H
ATOM   5052  OG1 THR B  25      65.760  61.190  32.470  1.00  0.00           O
ATOM   5053  HG1 THR B  25      66.130  61.070  33.350  1.00  0.00           H
ATOM   5054  CG2 THR B  25      63.930  61.510  33.980  1.00  0.00           C
ATOM   5055 1HG2 THR B  25      63.060  62.070  34.380  1.00  0.00           H
ATOM   5056 2HG2 THR B  25      64.610  61.260  34.810  1.00  0.00           H
ATOM   5057 3HG2 THR B  25      63.570  60.480  33.790  1.00  0.00           H
ATOM   5058  C   THR B  25      62.400  62.760  31.970  1.00  0.00           C
ATOM   5059  O   THR B  25      62.370  63.930  32.180  1.00  0.00           O
ATOM   5060  N   THR B  26      61.290  61.980  32.100  1.00  0.00           N
[truncated: 348,086 more chars]
