# Supplementary material for: Structural and functional characterization of NEMO cleavage by SARS-CoV-2 3CLpro
Source: Nat Commun. 2022 Sep 8;13:5285. doi: 10.1038/s41467-022-32922-9 (PMC9453703; doi:10.1038/s41467-022-32922-9)
Supplement: Supplementary file 4 — Supplementary Data 1 [file 41467_2022_32922_MOESM4_ESM.zip › supp_files/MDML_snapshots/SARS1/rmsd.dat]

rmsd
sars1_simA_14800.pdb sars1_simA_14800.pdb 0.000000
sars1_simA_44000.pdb sars1_simA_44000.pdb 0.000000
sars1_simA_44000.pdb sars1_simB_800.pdb 1.184333
sars1_simA_64000.pdb sars1_simA_64000.pdb 0.000000
sars1_simA_64000.pdb sars1_simC_16000.pdb 1.181933
sars1_simA_80400.pdb sars1_simA_80400.pdb 0.000000
sars1_simA_80400.pdb sars1_simA_82800.pdb 1.183596
sars1_simA_80400.pdb sars1_simC_16000.pdb 1.174272
sars1_simA_82800.pdb sars1_simA_80400.pdb 1.180827
sars1_simA_82800.pdb sars1_simA_82800.pdb 0.000000
sars1_simA_82800.pdb sars1_simB_1200.pdb 1.146352
sars1_simB_100400.pdb sars1_simB_100400.pdb 0.000000
sars1_simB_104400.pdb sars1_simB_104400.pdb 0.000000
sars1_simB_104400.pdb sars1_simB_83600.pdb 1.196239
sars1_simB_1200.pdb sars1_simA_82800.pdb 1.146712
sars1_simB_1200.pdb sars1_simB_1200.pdb 0.000000
sars1_simB_1200.pdb sars1_simB_58400.pdb 1.113981
sars1_simB_1200.pdb sars1_simB_72400.pdb 1.134487
sars1_simB_136400.pdb sars1_simB_136400.pdb 0.000000
sars1_simB_23200.pdb sars1_simB_23200.pdb 0.000000
sars1_simB_400.pdb sars1_simB_400.pdb 0.000000
sars1_simB_400.pdb sars1_simB_800.pdb 0.997753
sars1_simB_400.pdb sars1_simC_4000.pdb 1.120723
sars1_simB_58400.pdb sars1_simB_1200.pdb 1.112717
sars1_simB_58400.pdb sars1_simB_58400.pdb 0.000000
sars1_simB_58400.pdb sars1_simB_72400.pdb 1.081556
sars1_simB_72400.pdb sars1_simB_1200.pdb 1.134040
sars1_simB_72400.pdb sars1_simB_58400.pdb 1.081511
sars1_simB_72400.pdb sars1_simB_72400.pdb 0.000000
sars1_simB_79600.pdb sars1_simB_79600.pdb 0.000000
sars1_simB_800.pdb sars1_simA_44000.pdb 1.177473
sars1_simB_800.pdb sars1_simB_400.pdb 0.997603
sars1_simB_800.pdb sars1_simB_800.pdb 0.000000
sars1_simB_800.pdb sars1_simC_4000.pdb 0.980786
sars1_simB_800.pdb sars1_simE_12000.pdb 1.161673
sars1_simB_83600.pdb sars1_simB_104400.pdb 1.191459
sars1_simB_83600.pdb sars1_simB_83600.pdb 0.000000
sars1_simC_14800.pdb sars1_simC_14800.pdb 0.000000
sars1_simC_16000.pdb sars1_simA_64000.pdb 1.182519
sars1_simC_16000.pdb sars1_simC_16000.pdb 0.000000
sars1_simC_16000.pdb sars1_simE_800.pdb 1.152559
sars1_simC_205200.pdb sars1_simC_205200.pdb 0.000000
sars1_simC_28000.pdb sars1_simC_28000.pdb 0.000000
sars1_simC_28000.pdb sars1_simC_29200.pdb 1.012593
sars1_simC_29200.pdb sars1_simC_28000.pdb 1.013416
sars1_simC_29200.pdb sars1_simC_29200.pdb 0.000000
sars1_simC_4000.pdb sars1_simB_400.pdb 1.115512
sars1_simC_4000.pdb sars1_simB_800.pdb 1.010155
sars1_simC_4000.pdb sars1_simC_4000.pdb 0.000000
sars1_simD_10800.pdb sars1_simD_10800.pdb 0.000000
sars1_simD_13200.pdb sars1_simD_13200.pdb 0.000000
sars1_simD_16000.pdb sars1_simD_16000.pdb 0.000000
sars1_simD_9200.pdb sars1_simD_9200.pdb 0.000000
sars1_simE_12000.pdb sars1_simB_800.pdb 1.165929
sars1_simE_12000.pdb sars1_simE_12000.pdb 0.000000
sars1_simE_143600.pdb sars1_simE_143600.pdb 0.000000
sars1_simE_17200.pdb sars1_simE_17200.pdb 0.000000
sars1_simE_800.pdb sars1_simC_16000.pdb 1.152246
sars1_simE_800.pdb sars1_simE_800.pdb 0.000000
