# Supplementary material for: Structural and functional characterization of NEMO cleavage by SARS-CoV-2 3CLpro
Source: Nat Commun. 2022 Sep 8;13:5285. doi: 10.1038/s41467-022-32922-9 (PMC9453703; doi:10.1038/s41467-022-32922-9)
Supplement: Supplementary file 4 — Supplementary Data 1 [file 41467_2022_32922_MOESM4_ESM.zip › supp_files/MDML_snapshots/SARS1/sars1_simA_14800.pdb]

REMARK    GENERATED BY TRJCONV
TITLE     Title t= 14800.00000 step= 3700000
REMARK    THIS IS A SIMULATION BOX
CRYST1  100.541  100.541  100.541  90.00  90.00  90.00 P 1           1
MODEL        1
ATOM      1  N   SER A   1      54.870  46.360  36.870  1.00  0.00           N
ATOM      2  HT1 SER A   1      54.370  47.010  36.220  1.00  0.00           H
ATOM      3  HT2 SER A   1      55.880  46.430  36.630  1.00  0.00           H
ATOM      4  HT3 SER A   1      54.780  46.640  37.870  1.00  0.00           H
ATOM      5  CA  SER A   1      54.540  44.870  36.730  1.00  0.00           C
ATOM      6  HA  SER A   1      54.410  44.570  35.700  1.00  0.00           H
ATOM      7  CB  SER A   1      55.550  43.930  37.480  1.00  0.00           C
ATOM      8  HB1 SER A   1      55.640  44.440  38.470  1.00  0.00           H
ATOM      9  HB2 SER A   1      56.520  44.160  36.990  1.00  0.00           H
ATOM     10  OG  SER A   1      55.320  42.480  37.510  1.00  0.00           O
ATOM     11  HG1 SER A   1      55.810  42.090  38.230  1.00  0.00           H
ATOM     12  C   SER A   1      53.120  44.550  37.320  1.00  0.00           C
ATOM     13  O   SER A   1      52.330  45.500  37.560  1.00  0.00           O
ATOM     14  N   GLY A   2      52.760  43.300  37.560  1.00  0.00           N
ATOM     15  HN  GLY A   2      53.480  42.640  37.370  1.00  0.00           H
ATOM     16  CA  GLY A   2      51.460  42.800  38.180  1.00  0.00           C
ATOM     17  HA1 GLY A   2      51.260  43.390  39.060  1.00  0.00           H
ATOM     18  HA2 GLY A   2      51.510  41.730  38.300  1.00  0.00           H
ATOM     19  C   GLY A   2      50.210  42.950  37.380  1.00  0.00           C
ATOM     20  O   GLY A   2      50.240  43.600  36.370  1.00  0.00           O
ATOM     21  N   PHE A   3      49.050  42.440  37.790  1.00  0.00           N
ATOM     22  HN  PHE A   3      48.940  41.860  38.590  1.00  0.00           H
ATOM     23  CA  PHE A   3      47.770  42.670  37.150  1.00  0.00           C
ATOM     24  HA  PHE A   3      47.880  43.520  36.490  1.00  0.00           H
ATOM     25  CB  PHE A   3      47.570  41.510  36.210  1.00  0.00           C
ATOM     26  HB1 PHE A   3      47.510  40.540  36.750  1.00  0.00           H
ATOM     27  HB2 PHE A   3      48.440  41.480  35.510  1.00  0.00           H
ATOM     28  CG  PHE A   3      46.280  41.600  35.350  1.00  0.00           C
ATOM     29  CD1 PHE A   3      46.290  41.950  34.020  1.00  0.00           C
ATOM     30  HD1 PHE A   3      47.170  42.460  33.660  1.00  0.00           H
ATOM     31  CE1 PHE A   3      45.090  41.980  33.280  1.00  0.00           C
ATOM     32  HE1 PHE A   3      44.930  42.360  32.280  1.00  0.00           H
ATOM     33  CZ  PHE A   3      43.990  41.270  33.810  1.00  0.00           C
ATOM     34  HZ  PHE A   3      43.160  41.020  33.170  1.00  0.00           H
ATOM     35  CD2 PHE A   3      45.120  41.180  35.950  1.00  0.00           C
ATOM     36  HD2 PHE A   3      45.140  40.800  36.960  1.00  0.00           H
ATOM     37  CE2 PHE A   3      44.000  40.900  35.180  1.00  0.00           C
ATOM     38  HE2 PHE A   3      43.260  40.310  35.700  1.00  0.00           H
ATOM     39  C   PHE A   3      46.720  42.940  38.200  1.00  0.00           C
ATOM     40  O   PHE A   3      46.490  42.100  39.080  1.00  0.00           O
ATOM     41  N   ARG A   4      46.140  44.150  38.010  1.00  0.00           N
ATOM     42  HN  ARG A   4      46.440  44.810  37.330  1.00  0.00           H
ATOM     43  CA  ARG A   4      45.050  44.570  38.890  1.00  0.00           C
ATOM     44  HA  ARG A   4      44.610  43.770  39.460  1.00  0.00           H
ATOM     45  CB  ARG A   4      45.500  45.640  39.900  1.00  0.00           C
ATOM     46  HB1 ARG A   4      44.680  46.160  40.450  1.00  0.00           H
ATOM     47  HB2 ARG A   4      46.030  46.380  39.260  1.00  0.00           H
ATOM     48  CG  ARG A   4      46.350  45.050  41.050  1.00  0.00           C
ATOM     49  HG1 ARG A   4      46.670  45.900  41.700  1.00  0.00           H
ATOM     50  HG2 ARG A   4      47.210  44.540  40.580  1.00  0.00           H
ATOM     51  CD  ARG A   4      45.560  44.030  41.890  1.00  0.00           C
ATOM     52  HD1 ARG A   4      45.280  43.190  41.220  1.00  0.00           H
ATOM     53  HD2 ARG A   4      44.690  44.530  42.380  1.00  0.00           H
ATOM     54  NE  ARG A   4      46.500  43.490  42.960  1.00  0.00           N
ATOM     55  HE  ARG A   4      47.330  43.080  42.560  1.00  0.00           H
ATOM     56  CZ  ARG A   4      46.340  43.430  44.260  1.00  0.00           C
ATOM     57  NH1 ARG A   4      45.410  44.160  44.880  1.00  0.00           N
ATOM     58 1HH1 ARG A   4      45.260  43.960  45.850  1.00  0.00           H
ATOM     59 2HH1 ARG A   4      44.880  44.860  44.410  1.00  0.00           H
ATOM     60  NH2 ARG A   4      47.100  42.670  45.020  1.00  0.00           N
ATOM     61 1HH2 ARG A   4      47.760  42.070  44.570  1.00  0.00           H
ATOM     62 2HH2 ARG A   4      47.010  42.630  46.020  1.00  0.00           H
ATOM     63  C   ARG A   4      43.970  45.250  38.120  1.00  0.00           C
ATOM     64  O   ARG A   4      44.230  45.820  37.100  1.00  0.00           O
ATOM     65  N   LYS A   5      42.630  45.120  38.530  1.00  0.00           N
ATOM     66  HN  LYS A   5      42.520  44.580  39.360  1.00  0.00           H
ATOM     67  CA  LYS A   5      41.580  45.990  38.120  1.00  0.00           C
ATOM     68  HA  LYS A   5      41.500  45.890  37.040  1.00  0.00           H
ATOM     69  CB  LYS A   5      40.200  45.400  38.570  1.00  0.00           C
ATOM     70  HB1 LYS A   5      40.170  45.230  39.670  1.00  0.00           H
ATOM     71  HB2 LYS A   5      40.130  44.340  38.240  1.00  0.00           H
ATOM     72  CG  LYS A   5      38.980  46.210  38.170  1.00  0.00           C
ATOM     73  HG1 LYS A   5      39.090  46.700  37.180  1.00  0.00           H
ATOM     74  HG2 LYS A   5      38.930  47.080  38.860  1.00  0.00           H
ATOM     75  CD  LYS A   5      37.720  45.330  38.160  1.00  0.00           C
ATOM     76  HD1 LYS A   5      37.780  44.550  37.370  1.00  0.00           H
ATOM     77  HD2 LYS A   5      36.820  45.910  37.850  1.00  0.00           H
ATOM     78  CE  LYS A   5      37.490  44.710  39.540  1.00  0.00           C
ATOM     79  HE1 LYS A   5      37.240  45.470  40.320  1.00  0.00           H
ATOM     80  HE2 LYS A   5      38.360  44.090  39.830  1.00  0.00           H
ATOM     81  NZ  LYS A   5      36.310  43.790  39.540  1.00  0.00           N
ATOM     82  HZ1 LYS A   5      36.590  42.930  39.030  1.00  0.00           H
ATOM     83  HZ2 LYS A   5      35.520  44.140  38.950  1.00  0.00           H
ATOM     84  HZ3 LYS A   5      35.940  43.590  40.490  1.00  0.00           H
ATOM     85  C   LYS A   5      41.730  47.460  38.460  1.00  0.00           C
ATOM     86  O   LYS A   5      42.030  47.820  39.670  1.00  0.00           O
ATOM     87  N   MET A   6      41.540  48.320  37.420  1.00  0.00           N
ATOM     88  HN  MET A   6      41.370  47.920  36.520  1.00  0.00           H
ATOM     89  CA  MET A   6      41.700  49.750  37.520  1.00  0.00           C
ATOM     90  HA  MET A   6      42.080  50.060  38.480  1.00  0.00           H
ATOM     91  CB  MET A   6      42.650  50.430  36.460  1.00  0.00           C
ATOM     92  HB1 MET A   6      42.560  51.530  36.550  1.00  0.00           H
ATOM     93  HB2 MET A   6      42.280  50.000  35.500  1.00  0.00           H
ATOM     94  CG  MET A   6      44.110  49.980  36.540  1.00  0.00           C
ATOM     95  HG1 MET A   6      44.680  50.310  35.650  1.00  0.00           H
ATOM     96  HG2 MET A   6      43.980  48.870  36.500  1.00  0.00           H
ATOM     97  SD  MET A   6      44.970  50.390  38.030  1.00  0.00           S
ATOM     98  CE  MET A   6      46.590  49.660  37.540  1.00  0.00           C
ATOM     99  HE1 MET A   6      47.450  50.310  37.820  1.00  0.00           H
ATOM    100  HE2 MET A   6      46.640  49.520  36.440  1.00  0.00           H
ATOM    101  HE3 MET A   6      46.730  48.650  37.990  1.00  0.00           H
ATOM    102  C   MET A   6      40.380  50.400  37.260  1.00  0.00           C
ATOM    103  O   MET A   6      39.600  49.970  36.450  1.00  0.00           O
ATOM    104  N   ALA A   7      40.160  51.440  38.040  1.00  0.00           N
ATOM    105  HN  ALA A   7      40.800  51.700  38.750  1.00  0.00           H
ATOM    106  CA  ALA A   7      39.020  52.340  38.030  1.00  0.00           C
ATOM    107  HA  ALA A   7      38.350  51.920  37.300  1.00  0.00           H
ATOM    108  CB  ALA A   7      38.390  52.450  39.420  1.00  0.00           C
ATOM    109  HB1 ALA A   7      37.960  51.460  39.660  1.00  0.00           H
ATOM    110  HB2 ALA A   7      37.570  53.200  39.460  1.00  0.00           H
ATOM    111  HB3 ALA A   7      39.170  52.770  40.160  1.00  0.00           H
ATOM    112  C   ALA A   7      39.320  53.770  37.520  1.00  0.00           C
ATOM    113  O   ALA A   7      40.490  54.210  37.650  1.00  0.00           O
ATOM    114  N   PHE A   8      38.340  54.420  36.950  1.00  0.00           N
ATOM    115  HN  PHE A   8      37.390  54.210  37.160  1.00  0.00           H
ATOM    116  CA  PHE A   8      38.460  55.710  36.370  1.00  0.00           C
ATOM    117  HA  PHE A   8      39.320  55.740  35.730  1.00  0.00           H
ATOM    118  CB  PHE A   8      37.180  56.100  35.660  1.00  0.00           C
ATOM    119  HB1 PHE A   8      37.320  57.060  35.120  1.00  0.00           H
ATOM    120  HB2 PHE A   8      36.270  56.300  36.270  1.00  0.00           H
ATOM    121  CG  PHE A   8      36.770  55.180  34.530  1.00  0.00           C
ATOM    122  CD1 PHE A   8      37.740  54.630  33.750  1.00  0.00           C
ATOM    123  HD1 PHE A   8      38.780  54.900  33.840  1.00  0.00           H
ATOM    124  CE1 PHE A   8      37.420  53.770  32.770  1.00  0.00           C
ATOM    125  HE1 PHE A   8      38.200  53.420  32.110  1.00  0.00           H
ATOM    126  CZ  PHE A   8      36.060  53.330  32.610  1.00  0.00           C
ATOM    127  HZ  PHE A   8      35.700  52.750  31.780  1.00  0.00           H
ATOM    128  CD2 PHE A   8      35.450  54.980  34.280  1.00  0.00           C
ATOM    129  HD2 PHE A   8      34.670  55.430  34.870  1.00  0.00           H
ATOM    130  CE2 PHE A   8      35.090  53.970  33.330  1.00  0.00           C
ATOM    131  HE2 PHE A   8      34.060  53.650  33.280  1.00  0.00           H
ATOM    132  C   PHE A   8      38.720  56.640  37.560  1.00  0.00           C
ATOM    133  O   PHE A   8      38.120  56.500  38.650  1.00  0.00           O
ATOM    134  N   PRO A   9      39.700  57.550  37.470  1.00  0.00           N
ATOM    135  CD  PRO A   9      40.750  57.560  36.460  1.00  0.00           C
ATOM    136  HD1 PRO A   9      40.360  57.910  35.480  1.00  0.00           H
ATOM    137  HD2 PRO A   9      41.200  56.560  36.300  1.00  0.00           H
ATOM    138  CA  PRO A   9      39.740  58.740  38.310  1.00  0.00           C
ATOM    139  HA  PRO A   9      39.910  58.370  39.310  1.00  0.00           H
ATOM    140  CB  PRO A   9      40.950  59.540  37.850  1.00  0.00           C
ATOM    141  HB1 PRO A   9      41.610  60.050  38.590  1.00  0.00           H
ATOM    142  HB2 PRO A   9      40.620  60.340  37.160  1.00  0.00           H
ATOM    143  CG  PRO A   9      41.810  58.560  37.080  1.00  0.00           C
ATOM    144  HG1 PRO A   9      42.340  59.030  36.220  1.00  0.00           H
ATOM    145  HG2 PRO A   9      42.640  58.150  37.700  1.00  0.00           H
ATOM    146  C   PRO A   9      38.450  59.490  38.310  1.00  0.00           C
ATOM    147  O   PRO A   9      38.090  59.990  37.230  1.00  0.00           O
ATOM    148  N   SER A  10      37.830  59.640  39.470  1.00  0.00           N
ATOM    149  HN  SER A  10      38.110  59.260  40.340  1.00  0.00           H
ATOM    150  CA  SER A  10      36.530  60.120  39.650  1.00  0.00           C
ATOM    151  HA  SER A  10      35.940  59.770  38.810  1.00  0.00           H
ATOM    152  CB  SER A  10      35.940  59.720  41.000  1.00  0.00           C
ATOM    153  HB1 SER A  10      35.680  58.640  40.930  1.00  0.00           H
ATOM    154  HB2 SER A  10      34.980  60.240  41.170  1.00  0.00           H
ATOM    155  OG  SER A  10      36.890  59.910  42.120  1.00  0.00           O
ATOM    156  HG1 SER A  10      36.750  60.790  42.470  1.00  0.00           H
ATOM    157  C   SER A  10      36.310  61.650  39.680  1.00  0.00           C
ATOM    158  O   SER A  10      35.190  62.090  39.510  1.00  0.00           O
ATOM    159  N   GLY A  11      37.380  62.440  39.870  1.00  0.00           N
ATOM    160  HN  GLY A  11      38.320  62.160  39.700  1.00  0.00           H
ATOM    161  CA  GLY A  11      37.450  63.870  40.270  1.00  0.00           C
ATOM    162  HA1 GLY A  11      38.460  64.190  40.070  1.00  0.00           H
ATOM    163  HA2 GLY A  11      37.130  64.010  41.290  1.00  0.00           H
ATOM    164  C   GLY A  11      36.640  64.830  39.510  1.00  0.00           C
ATOM    165  O   GLY A  11      35.880  65.590  40.080  1.00  0.00           O
ATOM    166  N   LYS A  12      36.580  64.660  38.160  1.00  0.00           N
ATOM    167  HN  LYS A  12      37.180  64.030  37.670  1.00  0.00           H
ATOM    168  CA  LYS A  12      35.730  65.390  37.320  1.00  0.00           C
ATOM    169  HA  LYS A  12      36.060  66.410  37.280  1.00  0.00           H
ATOM    170  CB  LYS A  12      35.890  65.030  35.820  1.00  0.00           C
ATOM    171  HB1 LYS A  12      35.000  65.290  35.220  1.00  0.00           H
ATOM    172  HB2 LYS A  12      36.060  63.930  35.770  1.00  0.00           H
ATOM    173  CG  LYS A  12      37.070  65.680  35.110  1.00  0.00           C
ATOM    174  HG1 LYS A  12      38.010  65.450  35.650  1.00  0.00           H
ATOM    175  HG2 LYS A  12      37.020  66.790  35.060  1.00  0.00           H
ATOM    176  CD  LYS A  12      37.060  65.360  33.600  1.00  0.00           C
ATOM    177  HD1 LYS A  12      36.370  65.980  32.990  1.00  0.00           H
ATOM    178  HD2 LYS A  12      36.930  64.270  33.430  1.00  0.00           H
ATOM    179  CE  LYS A  12      38.440  65.600  32.880  1.00  0.00           C
ATOM    180  HE1 LYS A  12      38.130  65.520  31.820  1.00  0.00           H
ATOM    181  HE2 LYS A  12      39.150  64.800  33.190  1.00  0.00           H
ATOM    182  NZ  LYS A  12      39.070  66.930  33.190  1.00  0.00           N
ATOM    183  HZ1 LYS A  12      38.390  67.660  32.900  1.00  0.00           H
ATOM    184  HZ2 LYS A  12      39.910  66.990  32.570  1.00  0.00           H
ATOM    185  HZ3 LYS A  12      39.270  66.990  34.210  1.00  0.00           H
ATOM    186  C   LYS A  12      34.250  65.300  37.650  1.00  0.00           C
ATOM    187  O   LYS A  12      33.550  66.310  37.560  1.00  0.00           O
ATOM    188  N   VAL A  13      33.680  64.210  38.020  1.00  0.00           N
ATOM    189  HN  VAL A  13      34.340  63.480  38.160  1.00  0.00           H
ATOM    190  CA  VAL A  13      32.320  64.000  38.280  1.00  0.00           C
ATOM    191  HA  VAL A  13      31.780  64.530  37.510  1.00  0.00           H
ATOM    192  CB  VAL A  13      31.990  62.490  38.180  1.00  0.00           C
ATOM    193  HB  VAL A  13      32.470  61.880  38.970  1.00  0.00           H
ATOM    194  CG1 VAL A  13      30.450  62.410  38.260  1.00  0.00           C
ATOM    195 1HG1 VAL A  13      30.110  61.360  38.120  1.00  0.00           H
ATOM    196 2HG1 VAL A  13      29.940  63.220  37.700  1.00  0.00           H
ATOM    197 3HG1 VAL A  13      30.200  62.630  39.320  1.00  0.00           H
ATOM    198  CG2 VAL A  13      32.390  62.010  36.780  1.00  0.00           C
ATOM    199 1HG2 VAL A  13      33.480  61.800  36.720  1.00  0.00           H
ATOM    200 2HG2 VAL A  13      32.110  62.650  35.910  1.00  0.00           H
ATOM    201 3HG2 VAL A  13      31.940  61.010  36.590  1.00  0.00           H
ATOM    202  C   VAL A  13      31.990  64.470  39.660  1.00  0.00           C
ATOM    203  O   VAL A  13      30.820  64.910  39.940  1.00  0.00           O
ATOM    204  N   GLU A  14      32.960  64.480  40.620  1.00  0.00           N
ATOM    205  HN  GLU A  14      33.820  64.090  40.310  1.00  0.00           H
ATOM    206  CA  GLU A  14      32.620  64.780  42.010  1.00  0.00           C
ATOM    207  HA  GLU A  14      31.880  64.080  42.370  1.00  0.00           H
ATOM    208  CB  GLU A  14      33.910  64.670  42.930  1.00  0.00           C
ATOM    209  HB1 GLU A  14      33.820  65.120  43.930  1.00  0.00           H
ATOM    210  HB2 GLU A  14      34.680  65.300  42.450  1.00  0.00           H
ATOM    211  CG  GLU A  14      34.590  63.220  42.950  1.00  0.00           C
ATOM    212  HG1 GLU A  14      34.900  63.060  41.890  1.00  0.00           H
ATOM    213  HG2 GLU A  14      33.870  62.480  43.350  1.00  0.00           H
ATOM    214  CD  GLU A  14      35.850  62.990  43.740  1.00  0.00           C
ATOM    215  OE1 GLU A  14      36.720  62.190  43.390  1.00  0.00           O
ATOM    216  OE2 GLU A  14      35.900  63.600  44.810  1.00  0.00           O
ATOM    217  C   GLU A  14      31.930  66.090  42.150  1.00  0.00           C
ATOM    218  O   GLU A  14      30.870  66.210  42.820  1.00  0.00           O
ATOM    219  N   GLY A  15      32.420  67.080  41.410  1.00  0.00           N
ATOM    220  HN  GLY A  15      33.340  66.920  41.040  1.00  0.00           H
ATOM    221  CA  GLY A  15      31.820  68.430  41.390  1.00  0.00           C
ATOM    222  HA1 GLY A  15      32.310  69.090  40.690  1.00  0.00           H
ATOM    223  HA2 GLY A  15      31.870  68.680  42.440  1.00  0.00           H
ATOM    224  C   GLY A  15      30.310  68.480  40.880  1.00  0.00           C
ATOM    225  O   GLY A  15      29.500  69.410  41.060  1.00  0.00           O
ATOM    226  N   CYS A  16      29.930  67.420  40.150  1.00  0.00           N
ATOM    227  HN  CYS A  16      30.600  66.720  39.930  1.00  0.00           H
ATOM    228  CA  CYS A  16      28.610  67.160  39.670  1.00  0.00           C
ATOM    229  HA  CYS A  16      27.980  68.030  39.620  1.00  0.00           H
ATOM    230  CB  CYS A  16      28.790  66.650  38.230  1.00  0.00           C
ATOM    231  HB1 CYS A  16      27.870  66.370  37.690  1.00  0.00           H
ATOM    232  HB2 CYS A  16      29.520  65.810  38.250  1.00  0.00           H
ATOM    233  SG  CYS A  16      29.340  68.080  37.290  1.00  0.00           S
ATOM    234  HG1 CYS A  16      28.150  68.660  37.310  1.00  0.00           H
ATOM    235  C   CYS A  16      27.750  66.250  40.550  1.00  0.00           C
ATOM    236  O   CYS A  16      26.650  65.770  40.290  1.00  0.00           O
ATOM    237  N   MET A  17      28.260  65.860  41.760  1.00  0.00           N
ATOM    238  HN  MET A  17      29.210  66.130  41.850  1.00  0.00           H
ATOM    239  CA  MET A  17      27.490  65.230  42.740  1.00  0.00           C
ATOM    240  HA  MET A  17      26.730  64.620  42.290  1.00  0.00           H
ATOM    241  CB  MET A  17      28.330  64.180  43.460  1.00  0.00           C
ATOM    242  HB1 MET A  17      27.800  63.730  44.330  1.00  0.00           H
ATOM    243  HB2 MET A  17      29.140  64.720  44.000  1.00  0.00           H
ATOM    244  CG  MET A  17      28.880  63.090  42.530  1.00  0.00           C
ATOM    245  HG1 MET A  17      29.210  62.290  43.220  1.00  0.00           H
ATOM    246  HG2 MET A  17      29.600  63.480  41.780  1.00  0.00           H
ATOM    247  SD  MET A  17      27.540  62.230  41.600  1.00  0.00           S
ATOM    248  CE  MET A  17      26.470  61.830  42.980  1.00  0.00           C
ATOM    249  HE1 MET A  17      25.970  62.730  43.380  1.00  0.00           H
ATOM    250  HE2 MET A  17      27.190  61.520  43.770  1.00  0.00           H
ATOM    251  HE3 MET A  17      25.700  61.070  42.730  1.00  0.00           H
ATOM    252  C   MET A  17      26.930  66.230  43.820  1.00  0.00           C
ATOM    253  O   MET A  17      27.650  67.040  44.410  1.00  0.00           O
ATOM    254  N   VAL A  18      25.600  66.220  44.040  1.00  0.00           N
ATOM    255  HN  VAL A  18      25.030  65.760  43.360  1.00  0.00           H
ATOM    256  CA  VAL A  18      24.950  66.980  45.030  1.00  0.00           C
ATOM    257  HA  VAL A  18      25.730  67.410  45.640  1.00  0.00           H
ATOM    258  CB  VAL A  18      23.970  68.120  44.530  1.00  0.00           C
ATOM    259  HB  VAL A  18      23.670  68.770  45.380  1.00  0.00           H
ATOM    260  CG1 VAL A  18      24.670  69.010  43.580  1.00  0.00           C
ATOM    261 1HG1 VAL A  18      25.370  69.710  44.080  1.00  0.00           H
ATOM    262 2HG1 VAL A  18      23.970  69.680  43.050  1.00  0.00           H
ATOM    263 3HG1 VAL A  18      25.260  68.620  42.730  1.00  0.00           H
ATOM    264  CG2 VAL A  18      22.880  67.420  43.730  1.00  0.00           C
ATOM    265 1HG2 VAL A  18      22.570  68.030  42.860  1.00  0.00           H
ATOM    266 2HG2 VAL A  18      21.970  67.360  44.360  1.00  0.00           H
ATOM    267 3HG2 VAL A  18      23.050  66.350  43.470  1.00  0.00           H
ATOM    268  C   VAL A  18      24.130  66.170  46.030  1.00  0.00           C
ATOM    269  O   VAL A  18      23.660  65.070  45.730  1.00  0.00           O
ATOM    270  N   GLN A  19      24.040  66.700  47.260  1.00  0.00           N
ATOM    271  HN  GLN A  19      24.470  67.570  47.490  1.00  0.00           H
ATOM    272  CA  GLN A  19      22.990  66.160  48.190  1.00  0.00           C
ATOM    273  HA  GLN A  19      22.910  65.090  48.090  1.00  0.00           H
ATOM    274  CB  GLN A  19      23.360  66.500  49.680  1.00  0.00           C
ATOM    275  HB1 GLN A  19      23.410  67.600  49.770  1.00  0.00           H
ATOM    276  HB2 GLN A  19      24.410  66.240  49.930  1.00  0.00           H
ATOM    277  CG  GLN A  19      22.380  66.150  50.820  1.00  0.00           C
ATOM    278  HG1 GLN A  19      22.230  65.050  50.800  1.00  0.00           H
ATOM    279  HG2 GLN A  19      21.410  66.690  50.730  1.00  0.00           H
ATOM    280  CD  GLN A  19      22.960  66.720  52.100  1.00  0.00           C
ATOM    281  OE1 GLN A  19      22.590  67.830  52.420  1.00  0.00           O
ATOM    282  NE2 GLN A  19      23.880  66.030  52.890  1.00  0.00           N
ATOM    283 1HE2 GLN A  19      23.920  66.230  53.870  1.00  0.00           H
ATOM    284 2HE2 GLN A  19      24.220  65.220  52.410  1.00  0.00           H
ATOM    285  C   GLN A  19      21.650  66.870  47.870  1.00  0.00           C
ATOM    286  O   GLN A  19      21.600  68.060  47.610  1.00  0.00           O
ATOM    287  N   VAL A  20      20.540  66.110  47.920  1.00  0.00           N
ATOM    288  HN  VAL A  20      20.630  65.150  48.200  1.00  0.00           H
ATOM    289  CA  VAL A  20      19.240  66.700  47.770  1.00  0.00           C
ATOM    290  HA  VAL A  20      19.260  67.780  47.690  1.00  0.00           H
ATOM    291  CB  VAL A  20      18.470  66.050  46.540  1.00  0.00           C
ATOM    292  HB  VAL A  20      18.340  64.970  46.770  1.00  0.00           H
ATOM    293  CG1 VAL A  20      17.130  66.870  46.560  1.00  0.00           C
ATOM    294 1HG1 VAL A  20      16.470  66.340  45.840  1.00  0.00           H
ATOM    295 2HG1 VAL A  20      17.320  67.940  46.370  1.00  0.00           H
ATOM    296 3HG1 VAL A  20      16.490  66.760  47.460  1.00  0.00           H
ATOM    297  CG2 VAL A  20      19.310  66.240  45.290  1.00  0.00           C
ATOM    298 1HG2 VAL A  20      18.730  66.110  44.350  1.00  0.00           H
ATOM    299 2HG2 VAL A  20      20.070  65.430  45.350  1.00  0.00           H
ATOM    300 3HG2 VAL A  20      19.720  67.270  45.230  1.00  0.00           H
ATOM    301  C   VAL A  20      18.400  66.310  48.970  1.00  0.00           C
ATOM    302  O   VAL A  20      18.380  65.160  49.400  1.00  0.00           O
ATOM    303  N   THR A  21      17.740  67.230  49.690  1.00  0.00           N
ATOM    304  HN  THR A  21      17.610  68.150  49.320  1.00  0.00           H
ATOM    305  CA  THR A  21      17.000  66.890  50.920  1.00  0.00           C
ATOM    306  HA  THR A  21      16.950  65.830  51.140  1.00  0.00           H
ATOM    307  CB  THR A  21      17.650  67.380  52.200  1.00  0.00           C
ATOM    308  HB  THR A  21      17.810  68.480  52.060  1.00  0.00           H
ATOM    309  OG1 THR A  21      18.970  66.830  52.350  1.00  0.00           O
ATOM    310  HG1 THR A  21      18.950  65.880  52.510  1.00  0.00           H
ATOM    311  CG2 THR A  21      16.810  67.030  53.410  1.00  0.00           C
ATOM    312 1HG2 THR A  21      17.310  67.330  54.350  1.00  0.00           H
ATOM    313 2HG2 THR A  21      16.760  65.920  53.520  1.00  0.00           H
ATOM    314 3HG2 THR A  21      15.840  67.560  53.450  1.00  0.00           H
ATOM    315  C   THR A  21      15.620  67.420  50.750  1.00  0.00           C
ATOM    316  O   THR A  21      15.370  68.590  50.360  1.00  0.00           O
ATOM    317  N   CYS A  22      14.620  66.550  51.020  1.00  0.00           N
ATOM    318  HN  CYS A  22      14.790  65.580  51.190  1.00  0.00           H
ATOM    319  CA  CYS A  22      13.250  67.020  51.010  1.00  0.00           C
ATOM    320  HA  CYS A  22      13.200  68.090  51.130  1.00  0.00           H
ATOM    321  CB  CYS A  22      12.400  66.650  49.680  1.00  0.00           C
ATOM    322  HB1 CYS A  22      12.450  65.550  49.610  1.00  0.00           H
ATOM    323  HB2 CYS A  22      12.770  67.020  48.690  1.00  0.00           H
ATOM    324  SG  CYS A  22      10.780  67.310  49.790  1.00  0.00           S
ATOM    325  HG1 CYS A  22      10.980  68.610  49.600  1.00  0.00           H
ATOM    326  C   CYS A  22      12.550  66.500  52.240  1.00  0.00           C
ATOM    327  O   CYS A  22      12.480  65.310  52.510  1.00  0.00           O
ATOM    328  N   GLY A  23      12.150  67.440  53.150  1.00  0.00           N
ATOM    329  HN  GLY A  23      12.180  68.420  53.000  1.00  0.00           H
ATOM    330  CA  GLY A  23      12.030  67.110  54.580  1.00  0.00           C
ATOM    331  HA1 GLY A  23      11.060  66.680  54.780  1.00  0.00           H
ATOM    332  HA2 GLY A  23      12.100  68.040  55.110  1.00  0.00           H
ATOM    333  C   GLY A  23      13.110  66.280  55.110  1.00  0.00           C
ATOM    334  O   GLY A  23      14.230  66.780  55.160  1.00  0.00           O
ATOM    335  N   THR A  24      12.850  65.100  55.580  1.00  0.00           N
ATOM    336  HN  THR A  24      11.920  64.760  55.690  1.00  0.00           H
ATOM    337  CA  THR A  24      13.830  64.240  56.290  1.00  0.00           C
ATOM    338  HA  THR A  24      14.430  64.960  56.820  1.00  0.00           H
ATOM    339  CB  THR A  24      13.150  63.400  57.380  1.00  0.00           C
ATOM    340  HB  THR A  24      13.800  62.660  57.900  1.00  0.00           H
ATOM    341  OG1 THR A  24      12.160  62.650  56.730  1.00  0.00           O
ATOM    342  HG1 THR A  24      11.730  62.040  57.330  1.00  0.00           H
ATOM    343  CG2 THR A  24      12.370  64.190  58.410  1.00  0.00           C
ATOM    344 1HG2 THR A  24      13.080  64.680  59.110  1.00  0.00           H
ATOM    345 2HG2 THR A  24      11.800  63.480  59.030  1.00  0.00           H
ATOM    346 3HG2 THR A  24      11.760  64.910  57.820  1.00  0.00           H
ATOM    347  C   THR A  24      14.670  63.370  55.330  1.00  0.00           C
ATOM    348  O   THR A  24      15.740  62.930  55.690  1.00  0.00           O
ATOM    349  N   THR A  25      14.280  63.170  54.120  1.00  0.00           N
ATOM    350  HN  THR A  25      13.430  63.590  53.810  1.00  0.00           H
ATOM    351  CA  THR A  25      14.830  62.260  53.140  1.00  0.00           C
ATOM    352  HA  THR A  25      15.360  61.400  53.530  1.00  0.00           H
ATOM    353  CB  THR A  25      13.700  61.810  52.150  1.00  0.00           C
ATOM    354  HB  THR A  25      13.230  62.740  51.770  1.00  0.00           H
ATOM    355  OG1 THR A  25      12.650  61.070  52.810  1.00  0.00           O
ATOM    356  HG1 THR A  25      12.130  61.670  53.340  1.00  0.00           H
ATOM    357  CG2 THR A  25      14.160  60.860  51.040  1.00  0.00           C
ATOM    358 1HG2 THR A  25      14.310  59.840  51.460  1.00  0.00           H
ATOM    359 2HG2 THR A  25      15.150  61.210  50.680  1.00  0.00           H
ATOM    360 3HG2 THR A  25      13.440  60.880  50.190  1.00  0.00           H
ATOM    361  C   THR A  25      15.860  62.930  52.320  1.00  0.00           C
ATOM    362  O   THR A  25      15.570  63.870  51.620  1.00  0.00           O
ATOM    363  N   THR A  26      17.060  62.360  52.300  1.00  0.00           N
ATOM    364  HN  THR A  26      17.220  61.530  52.830  1.00  0.00           H
ATOM    365  CA  THR A  26      18.200  62.920  51.650  1.00  0.00           C
ATOM    366  HA  THR A  26      18.040  63.770  51.000  1.00  0.00           H
ATOM    367  CB  THR A  26      19.300  63.250  52.690  1.00  0.00           C
ATOM    368  HB  THR A  26      19.630  62.290  53.130  1.00  0.00           H
ATOM    369  OG1 THR A  26      18.810  64.150  53.680  1.00  0.00           O
ATOM    370  HG1 THR A  26      18.310  63.650  54.330  1.00  0.00           H
ATOM    371  CG2 THR A  26      20.570  63.830  52.100  1.00  0.00           C
ATOM    372 1HG2 THR A  26      21.030  63.030  51.480  1.00  0.00           H
ATOM    373 2HG2 THR A  26      21.230  64.250  52.890  1.00  0.00           H
ATOM    374 3HG2 THR A  26      20.280  64.560  51.320  1.00  0.00           H
ATOM    375  C   THR A  26      18.770  61.870  50.750  1.00  0.00           C
ATOM    376  O   THR A  26      19.100  60.790  51.170  1.00  0.00           O
ATOM    377  N   LEU A  27      18.800  62.100  49.450  1.00  0.00           N
ATOM    378  HN  LEU A  27      18.620  63.040  49.150  1.00  0.00           H
ATOM    379  CA  LEU A  27      19.300  61.130  48.470  1.00  0.00           C
ATOM    380  HA  LEU A  27      19.650  60.230  48.960  1.00  0.00           H
ATOM    381  CB  LEU A  27      18.260  60.640  47.360  1.00  0.00           C
ATOM    382  HB1 LEU A  27      18.710  59.970  46.600  1.00  0.00           H
ATOM    383  HB2 LEU A  27      17.970  61.570  46.820  1.00  0.00           H
ATOM    384  CG  LEU A  27      16.990  59.990  47.890  1.00  0.00           C
ATOM    385  HG  LEU A  27      16.520  60.810  48.480  1.00  0.00           H
ATOM    386  CD1 LEU A  27      16.140  59.480  46.760  1.00  0.00           C
ATOM    387 1HD1 LEU A  27      16.620  58.620  46.250  1.00  0.00           H
ATOM    388 2HD1 LEU A  27      15.970  60.260  45.990  1.00  0.00           H
ATOM    389 3HD1 LEU A  27      15.160  59.100  47.130  1.00  0.00           H
ATOM    390  CD2 LEU A  27      17.140  58.810  48.860  1.00  0.00           C
ATOM    391 1HD2 LEU A  27      18.010  59.030  49.510  1.00  0.00           H
ATOM    392 2HD2 LEU A  27      17.440  57.820  48.440  1.00  0.00           H
ATOM    393 3HD2 LEU A  27      16.200  58.740  49.460  1.00  0.00           H
ATOM    394  C   LEU A  27      20.510  61.710  47.760  1.00  0.00           C
ATOM    395  O   LEU A  27      20.890  62.840  48.010  1.00  0.00           O
ATOM    396  N   ASN A  28      21.190  61.010  46.920  1.00  0.00           N
ATOM    397  HN  ASN A  28      20.980  60.050  46.730  1.00  0.00           H
ATOM    398  CA  ASN A  28      22.200  61.640  46.070  1.00  0.00           C
ATOM    399  HA  ASN A  28      22.610  62.500  46.560  1.00  0.00           H
ATOM    400  CB  ASN A  28      23.330  60.590  45.860  1.00  0.00           C
ATOM    401  HB1 ASN A  28      24.110  61.150  45.300  1.00  0.00           H
ATOM    402  HB2 ASN A  28      23.010  59.760  45.200  1.00  0.00           H
ATOM    403  CG  ASN A  28      23.820  60.000  47.150  1.00  0.00           C
ATOM    404  OD1 ASN A  28      24.850  60.480  47.630  1.00  0.00           O
ATOM    405  ND2 ASN A  28      23.150  59.040  47.810  1.00  0.00           N
ATOM    406 1HD2 ASN A  28      23.550  58.670  48.650  1.00  0.00           H
ATOM    407 2HD2 ASN A  28      22.610  58.490  47.180  1.00  0.00           H
ATOM    408  C   ASN A  28      21.700  62.090  44.740  1.00  0.00           C
ATOM    409  O   ASN A  28      20.740  61.480  44.250  1.00  0.00           O
ATOM    410  N   GLY A  29      22.180  63.190  44.160  1.00  0.00           N
ATOM    411  HN  GLY A  29      22.780  63.800  44.660  1.00  0.00           H
ATOM    412  CA  GLY A  29      21.690  63.670  42.870  1.00  0.00           C
ATOM    413  HA1 GLY A  29      21.060  64.510  43.120  1.00  0.00           H
ATOM    414  HA2 GLY A  29      21.140  62.900  42.340  1.00  0.00           H
ATOM    415  C   GLY A  29      22.880  63.990  42.010  1.00  0.00           C
ATOM    416  O   GLY A  29      23.960  64.320  42.530  1.00  0.00           O
ATOM    417  N   LEU A  30      22.750  64.010  40.660  1.00  0.00           N
ATOM    418  HN  LEU A  30      21.880  63.680  40.320  1.00  0.00           H
ATOM    419  CA  LEU A  30      23.760  64.400  39.690  1.00  0.00           C
ATOM    420  HA  LEU A  30      24.700  64.490  40.210  1.00  0.00           H
ATOM    421  CB  LEU A  30      23.980  63.280  38.570  1.00  0.00           C
ATOM    422  HB1 LEU A  30      22.970  62.970  38.210  1.00  0.00           H
ATOM    423  HB2 LEU A  30      24.400  62.430  39.140  1.00  0.00           H
ATOM    424  CG  LEU A  30      24.940  63.670  37.450  1.00  0.00           C
ATOM    425  HG  LEU A  30      24.600  64.660  37.070  1.00  0.00           H
ATOM    426  CD1 LEU A  30      26.440  63.610  37.820  1.00  0.00           C
ATOM    427 1HD1 LEU A  30      27.090  64.190  37.120  1.00  0.00           H
ATOM    428 2HD1 LEU A  30      26.870  62.590  37.960  1.00  0.00           H
ATOM    429 3HD1 LEU A  30      26.490  64.140  38.790  1.00  0.00           H
ATOM    430  CD2 LEU A  30      24.660  62.710  36.290  1.00  0.00           C
ATOM    431 1HD2 LEU A  30      24.170  61.760  36.610  1.00  0.00           H
ATOM    432 2HD2 LEU A  30      25.560  62.320  35.760  1.00  0.00           H
ATOM    433 3HD2 LEU A  30      23.950  63.080  35.530  1.00  0.00           H
ATOM    434  C   LEU A  30      23.490  65.750  39.100  1.00  0.00           C
ATOM    435  O   LEU A  30      22.390  65.810  38.520  1.00  0.00           O
ATOM    436  N   TRP A  31      24.420  66.770  39.260  1.00  0.00           N
ATOM    437  HN  TRP A  31      25.240  66.520  39.770  1.00  0.00           H
ATOM    438  CA  TRP A  31      24.220  68.180  38.940  1.00  0.00           C
ATOM    439  HA  TRP A  31      23.210  68.330  38.600  1.00  0.00           H
ATOM    440  CB  TRP A  31      24.720  69.100  40.060  1.00  0.00           C
ATOM    441  HB1 TRP A  31      25.800  68.860  40.170  1.00  0.00           H
ATOM    442  HB2 TRP A  31      24.290  68.770  41.030  1.00  0.00           H
ATOM    443  CG  TRP A  31      24.520  70.540  39.930  1.00  0.00           C
ATOM    444  CD1 TRP A  31      23.670  71.240  39.080  1.00  0.00           C
ATOM    445  HD1 TRP A  31      22.850  70.870  38.480  1.00  0.00           H
ATOM    446  NE1 TRP A  31      24.030  72.580  39.160  1.00  0.00           N
ATOM    447  HE1 TRP A  31      23.430  73.230  38.750  1.00  0.00           H
ATOM    448  CE2 TRP A  31      25.100  72.790  40.020  1.00  0.00           C
ATOM    449  CD2 TRP A  31      25.430  71.540  40.550  1.00  0.00           C
ATOM    450  CE3 TRP A  31      26.540  71.440  41.380  1.00  0.00           C
ATOM    451  HE3 TRP A  31      26.800  70.500  41.840  1.00  0.00           H
ATOM    452  CZ3 TRP A  31      27.280  72.590  41.630  1.00  0.00           C
ATOM    453  HZ3 TRP A  31      28.210  72.530  42.190  1.00  0.00           H
ATOM    454  CZ2 TRP A  31      25.810  73.970  40.350  1.00  0.00           C
ATOM    455  HZ2 TRP A  31      25.540  74.930  39.940  1.00  0.00           H
ATOM    456  CH2 TRP A  31      26.880  73.830  41.170  1.00  0.00           C
ATOM    457  HH2 TRP A  31      27.500  74.650  41.510  1.00  0.00           H
ATOM    458  C   TRP A  31      25.140  68.580  37.710  1.00  0.00           C
ATOM    459  O   TRP A  31      26.360  68.600  37.810  1.00  0.00           O
ATOM    460  N   LEU A  32      24.460  68.820  36.540  1.00  0.00           N
ATOM    461  HN  LEU A  32      23.470  68.890  36.630  1.00  0.00           H
ATOM    462  CA  LEU A  32      25.090  69.120  35.340  1.00  0.00           C
ATOM    463  HA  LEU A  32      26.080  69.460  35.590  1.00  0.00           H
ATOM    464  CB  LEU A  32      24.990  68.040  34.290  1.00  0.00           C
ATOM    465  HB1 LEU A  32      25.460  68.260  33.310  1.00  0.00           H
ATOM    466  HB2 LEU A  32      23.940  67.810  34.030  1.00  0.00           H
ATOM    467  CG  LEU A  32      25.470  66.600  34.630  1.00  0.00           C
ATOM    468  HG  LEU A  32      25.120  66.310  35.640  1.00  0.00           H
ATOM    469  CD1 LEU A  32      24.880  65.520  33.640  1.00  0.00           C
ATOM    470 1HD1 LEU A  32      25.350  65.600  32.640  1.00  0.00           H
ATOM    471 2HD1 LEU A  32      23.780  65.690  33.570  1.00  0.00           H
ATOM    472 3HD1 LEU A  32      25.010  64.440  33.870  1.00  0.00           H
ATOM    473  CD2 LEU A  32      26.950  66.620  34.670  1.00  0.00           C
ATOM    474 1HD2 LEU A  32      27.310  67.470  35.280  1.00  0.00           H
ATOM    475 2HD2 LEU A  32      27.470  66.680  33.690  1.00  0.00           H
ATOM    476 3HD2 LEU A  32      27.360  65.670  35.070  1.00  0.00           H
ATOM    477  C   LEU A  32      24.440  70.380  34.740  1.00  0.00           C
ATOM    478  O   LEU A  32      23.210  70.420  34.520  1.00  0.00           O
ATOM    479  N   ASP A  33      25.280  71.390  34.440  1.00  0.00           N
ATOM    480  HN  ASP A  33      26.250  71.230  34.600  1.00  0.00           H
ATOM    481  CA  ASP A  33      24.860  72.710  34.070  1.00  0.00           C
ATOM    482  HA  ASP A  33      25.750  73.310  34.150  1.00  0.00           H
ATOM    483  CB  ASP A  33      24.360  72.880  32.550  1.00  0.00           C
ATOM    484  HB1 ASP A  33      24.130  73.970  32.500  1.00  0.00           H
ATOM    485  HB2 ASP A  33      23.430  72.280  32.490  1.00  0.00           H
ATOM    486  CG  ASP A  33      25.440  72.610  31.570  1.00  0.00           C
ATOM    487  OD1 ASP A  33      26.630  72.960  31.780  1.00  0.00           O
ATOM    488  OD2 ASP A  33      25.100  72.170  30.420  1.00  0.00           O
ATOM    489  C   ASP A  33      23.880  73.300  35.130  1.00  0.00           C
ATOM    490  O   ASP A  33      24.400  73.500  36.240  1.00  0.00           O
ATOM    491  N   ASP A  34      22.620  73.520  34.820  1.00  0.00           N
ATOM    492  HN  ASP A  34      22.150  73.300  33.970  1.00  0.00           H
ATOM    493  CA  ASP A  34      21.670  74.090  35.800  1.00  0.00           C
ATOM    494  HA  ASP A  34      22.230  74.530  36.610  1.00  0.00           H
ATOM    495  CB  ASP A  34      20.820  75.110  34.890  1.00  0.00           C
ATOM    496  HB1 ASP A  34      21.490  75.840  34.400  1.00  0.00           H
ATOM    497  HB2 ASP A  34      20.220  75.700  35.610  1.00  0.00           H
ATOM    498  CG  ASP A  34      19.900  74.570  33.840  1.00  0.00           C
ATOM    499  OD1 ASP A  34      19.120  75.350  33.280  1.00  0.00           O
ATOM    500  OD2 ASP A  34      19.930  73.350  33.530  1.00  0.00           O
ATOM    501  C   ASP A  34      20.730  73.000  36.280  1.00  0.00           C
ATOM    502  O   ASP A  34      19.710  73.300  36.840  1.00  0.00           O
ATOM    503  N   THR A  35      20.970  71.680  35.900  1.00  0.00           N
ATOM    504  HN  THR A  35      21.810  71.370  35.460  1.00  0.00           H
ATOM    505  CA  THR A  35      19.950  70.630  36.150  1.00  0.00           C
ATOM    506  HA  THR A  35      19.110  71.040  36.690  1.00  0.00           H
ATOM    507  CB  THR A  35      19.290  70.090  34.890  1.00  0.00           C
ATOM    508  HB  THR A  35      20.080  69.630  34.250  1.00  0.00           H
ATOM    509  OG1 THR A  35      18.690  71.040  34.130  1.00  0.00           O
ATOM    510  HG1 THR A  35      19.270  71.810  34.150  1.00  0.00           H
ATOM    511  CG2 THR A  35      18.290  69.030  35.200  1.00  0.00           C
ATOM    512 1HG2 THR A  35      18.720  68.110  35.650  1.00  0.00           H
ATOM    513 2HG2 THR A  35      17.860  68.730  34.220  1.00  0.00           H
ATOM    514 3HG2 THR A  35      17.450  69.390  35.840  1.00  0.00           H
ATOM    515  C   THR A  35      20.420  69.380  36.920  1.00  0.00           C
ATOM    516  O   THR A  35      21.350  68.720  36.530  1.00  0.00           O
ATOM    517  N   VAL A  36      19.710  69.040  38.000  1.00  0.00           N
ATOM    518  HN  VAL A  36      18.890  69.580  38.190  1.00  0.00           H
ATOM    519  CA  VAL A  36      20.120  67.920  38.880  1.00  0.00           C
ATOM    520  HA  VAL A  36      21.160  67.690  38.710  1.00  0.00           H
ATOM    521  CB  VAL A  36      20.100  68.300  40.340  1.00  0.00           C
ATOM    522  HB  VAL A  36      19.070  68.640  40.580  1.00  0.00           H
ATOM    523  CG1 VAL A  36      20.610  67.110  41.110  1.00  0.00           C
ATOM    524 1HG1 VAL A  36      21.620  66.800  40.770  1.00  0.00           H
ATOM    525 2HG1 VAL A  36      20.060  66.160  40.940  1.00  0.00           H
ATOM    526 3HG1 VAL A  36      20.590  67.270  42.210  1.00  0.00           H
ATOM    527  CG2 VAL A  36      20.960  69.470  40.480  1.00  0.00           C
ATOM    528 1HG2 VAL A  36      20.750  70.310  39.790  1.00  0.00           H
ATOM    529 2HG2 VAL A  36      22.010  69.120  40.510  1.00  0.00           H
ATOM    530 3HG2 VAL A  36      20.740  69.860  41.500  1.00  0.00           H
ATOM    531  C   VAL A  36      19.130  66.770  38.590  1.00  0.00           C
ATOM    532  O   VAL A  36      17.920  66.890  38.740  1.00  0.00           O
ATOM    533  N   TYR A  37      19.720  65.670  38.240  1.00  0.00           N
ATOM    534  HN  TYR A  37      20.710  65.710  38.120  1.00  0.00           H
ATOM    535  CA  TYR A  37      19.040  64.400  37.960  1.00  0.00           C
ATOM    536  HA  TYR A  37      18.040  64.690  37.670  1.00  0.00           H
ATOM    537  CB  TYR A  37      19.590  63.620  36.780  1.00  0.00           C
ATOM    538  HB1 TYR A  37      18.920  62.780  36.500  1.00  0.00           H
ATOM    539  HB2 TYR A  37      20.650  63.320  36.960  1.00  0.00           H
ATOM    540  CG  TYR A  37      19.780  64.480  35.510  1.00  0.00           C
ATOM    541  CD1 TYR A  37      18.770  64.580  34.600  1.00  0.00           C
ATOM    542  HD1 TYR A  37      17.790  64.140  34.700  1.00  0.00           H
ATOM    543  CE1 TYR A  37      18.950  65.420  33.440  1.00  0.00           C
ATOM    544  HE1 TYR A  37      18.110  65.580  32.780  1.00  0.00           H
ATOM    545  CZ  TYR A  37      20.100  66.140  33.290  1.00  0.00           C
ATOM    546  OH  TYR A  37      20.120  66.890  32.100  1.00  0.00           O
ATOM    547  HH  TYR A  37      20.940  67.390  32.040  1.00  0.00           H
ATOM    548  CD2 TYR A  37      20.940  65.340  35.370  1.00  0.00           C
ATOM    549  HD2 TYR A  37      21.730  65.390  36.100  1.00  0.00           H
ATOM    550  CE2 TYR A  37      21.100  66.160  34.210  1.00  0.00           C
ATOM    551  HE2 TYR A  37      21.980  66.770  34.110  1.00  0.00           H
ATOM    552  C   TYR A  37      18.870  63.540  39.260  1.00  0.00           C
ATOM    553  O   TYR A  37      19.840  62.980  39.780  1.00  0.00           O
ATOM    554  N   CYS A  38      17.650  63.240  39.770  1.00  0.00           N
ATOM    555  HN  CYS A  38      16.830  63.600  39.330  1.00  0.00           H
ATOM    556  CA  CYS A  38      17.430  62.600  41.020  1.00  0.00           C
ATOM    557  HA  CYS A  38      18.380  62.300  41.440  1.00  0.00           H
ATOM    558  CB  CYS A  38      16.850  63.630  41.970  1.00  0.00           C
ATOM    559  HB1 CYS A  38      15.810  63.860  41.660  1.00  0.00           H
ATOM    560  HB2 CYS A  38      17.250  64.650  41.760  1.00  0.00           H
ATOM    561  SG  CYS A  38      16.860  63.220  43.770  1.00  0.00           S
ATOM    562  HG1 CYS A  38      15.870  62.350  43.690  1.00  0.00           H
ATOM    563  C   CYS A  38      16.500  61.360  40.940  1.00  0.00           C
ATOM    564  O   CYS A  38      15.510  61.470  40.240  1.00  0.00           O
ATOM    565  N   PRO A  39      16.680  60.240  41.640  1.00  0.00           N
ATOM    566  CD  PRO A  39      17.870  59.900  42.440  1.00  0.00           C
ATOM    567  HD1 PRO A  39      17.970  60.570  43.320  1.00  0.00           H
ATOM    568  HD2 PRO A  39      18.770  59.790  41.790  1.00  0.00           H
ATOM    569  CA  PRO A  39      15.540  59.430  42.010  1.00  0.00           C
ATOM    570  HA  PRO A  39      15.350  58.860  41.120  1.00  0.00           H
ATOM    571  CB  PRO A  39      16.080  58.570  43.170  1.00  0.00           C
ATOM    572  HB1 PRO A  39      15.650  57.540  43.210  1.00  0.00           H
ATOM    573  HB2 PRO A  39      15.840  59.030  44.150  1.00  0.00           H
ATOM    574  CG  PRO A  39      17.570  58.510  42.920  1.00  0.00           C
ATOM    575  HG1 PRO A  39      18.140  58.150  43.790  1.00  0.00           H
ATOM    576  HG2 PRO A  39      17.810  57.830  42.070  1.00  0.00           H
ATOM    577  C   PRO A  39      14.160  60.050  42.390  1.00  0.00           C
ATOM    578  O   PRO A  39      14.040  61.160  42.950  1.00  0.00           O
ATOM    579  N   ARG A  40      13.060  59.450  42.000  1.00  0.00           N
ATOM    580  HN  ARG A  40      13.080  58.590  41.480  1.00  0.00           H
ATOM    581  CA  ARG A  40      11.680  60.010  42.230  1.00  0.00           C
ATOM    582  HA  ARG A  40      11.740  61.080  42.100  1.00  0.00           H
ATOM    583  CB  ARG A  40      10.610  59.380  41.310  1.00  0.00           C
ATOM    584  HB1 ARG A  40      10.910  59.730  40.300  1.00  0.00           H
ATOM    585  HB2 ARG A  40       9.640  59.820  41.620  1.00  0.00           H
ATOM    586  CG  ARG A  40      10.550  57.860  41.130  1.00  0.00           C
ATOM    587  HG1 ARG A  40      10.110  57.510  42.090  1.00  0.00           H
ATOM    588  HG2 ARG A  40      11.590  57.470  41.080  1.00  0.00           H
ATOM    589  CD  ARG A  40       9.590  57.510  39.960  1.00  0.00           C
ATOM    590  HD1 ARG A  40       9.990  57.960  39.020  1.00  0.00           H
ATOM    591  HD2 ARG A  40       8.580  57.880  40.210  1.00  0.00           H
ATOM    592  NE  ARG A  40       9.470  56.030  39.860  1.00  0.00           N
ATOM    593  HE  ARG A  40      10.210  55.480  40.240  1.00  0.00           H
ATOM    594  CZ  ARG A  40       8.570  55.470  39.050  1.00  0.00           C
ATOM    595  NH1 ARG A  40       7.750  56.210  38.280  1.00  0.00           N
ATOM    596 1HH1 ARG A  40       7.800  57.190  38.080  1.00  0.00           H
ATOM    597 2HH1 ARG A  40       7.000  55.800  37.770  1.00  0.00           H
ATOM    598  NH2 ARG A  40       8.510  54.150  38.880  1.00  0.00           N
ATOM    599 1HH2 ARG A  40       7.960  53.930  38.080  1.00  0.00           H
ATOM    600 2HH2 ARG A  40       9.260  53.630  39.290  1.00  0.00           H
ATOM    601  C   ARG A  40      11.160  59.840  43.620  1.00  0.00           C
ATOM    602  O   ARG A  40      10.210  60.470  44.010  1.00  0.00           O
ATOM    603  N   HSP A  41      11.910  58.980  44.360  1.00  0.00           N
ATOM    604  HN  HSP A  41      12.640  58.420  43.980  1.00  0.00           H
ATOM    605  CA  HSP A  41      11.570  58.710  45.760  1.00  0.00           C
ATOM    606  HA  HSP A  41      10.490  58.700  45.740  1.00  0.00           H
ATOM    607  CB  HSP A  41      12.320  57.470  46.430  1.00  0.00           C
ATOM    608  HB1 HSP A  41      13.330  57.730  46.810  1.00  0.00           H
ATOM    609  HB2 HSP A  41      12.460  56.720  45.620  1.00  0.00           H
ATOM    610  CD2 HSP A  41      11.440  57.090  48.780  1.00  0.00           C
ATOM    611  HD2 HSP A  41      12.090  57.640  49.450  1.00  0.00           H
ATOM    612  CG  HSP A  41      11.550  56.850  47.450  1.00  0.00           C
ATOM    613  NE2 HSP A  41      10.260  56.480  49.180  1.00  0.00           N
ATOM    614  HE2 HSP A  41       9.830  56.460  50.080  1.00  0.00           H
ATOM    615  ND1 HSP A  41      10.480  56.060  47.070  1.00  0.00           N
ATOM    616  HD1 HSP A  41      10.380  55.740  46.130  1.00  0.00           H
ATOM    617  CE1 HSP A  41       9.710  55.880  48.160  1.00  0.00           C
ATOM    618  HE1 HSP A  41       8.690  55.540  48.170  1.00  0.00           H
ATOM    619  C   HSP A  41      11.820  59.820  46.770  1.00  0.00           C
ATOM    620  O   HSP A  41      11.210  59.920  47.820  1.00  0.00           O
ATOM    621  N   VAL A  42      12.670  60.840  46.430  1.00  0.00           N
ATOM    622  HN  VAL A  42      13.100  60.850  45.530  1.00  0.00           H
ATOM    623  CA  VAL A  42      13.070  61.940  47.340  1.00  0.00           C
ATOM    624  HA  VAL A  42      13.430  61.470  48.240  1.00  0.00           H
ATOM    625  CB  VAL A  42      14.190  62.810  46.790  1.00  0.00           C
ATOM    626  HB  VAL A  42      15.010  62.120  46.540  1.00  0.00           H
ATOM    627  CG1 VAL A  42      13.820  63.520  45.470  1.00  0.00           C
ATOM    628 1HG1 VAL A  42      13.150  64.390  45.660  1.00  0.00           H
ATOM    629 2HG1 VAL A  42      13.290  62.940  44.680  1.00  0.00           H
ATOM    630 3HG1 VAL A  42      14.690  64.000  44.970  1.00  0.00           H
ATOM    631  CG2 VAL A  42      14.770  63.830  47.790  1.00  0.00           C
ATOM    632 1HG2 VAL A  42      15.670  64.370  47.440  1.00  0.00           H
ATOM    633 2HG2 VAL A  42      15.030  63.330  48.750  1.00  0.00           H
ATOM    634 3HG2 VAL A  42      14.070  64.670  48.020  1.00  0.00           H
ATOM    635  C   VAL A  42      11.840  62.730  47.810  1.00  0.00           C
ATOM    636  O   VAL A  42      11.620  63.190  48.940  1.00  0.00           O
ATOM    637  N   ILE A  43      10.840  62.880  46.960  1.00  0.00           N
ATOM    638  HN  ILE A  43      11.080  62.620  46.030  1.00  0.00           H
ATOM    639  CA  ILE A  43       9.580  63.600  47.280  1.00  0.00           C
ATOM    640  HA  ILE A  43       9.810  64.400  47.970  1.00  0.00           H
ATOM    641  CB  ILE A  43       9.020  64.380  46.070  1.00  0.00           C
ATOM    642  HB  ILE A  43       8.700  65.350  46.520  1.00  0.00           H
ATOM    643  CG2 ILE A  43      10.140  64.660  45.070  1.00  0.00           C
ATOM    644 1HG2 ILE A  43      11.010  65.130  45.570  1.00  0.00           H
ATOM    645 2HG2 ILE A  43       9.840  65.440  44.340  1.00  0.00           H
ATOM    646 3HG2 ILE A  43      10.460  63.800  44.430  1.00  0.00           H
ATOM    647  CG1 ILE A  43       7.870  63.720  45.280  1.00  0.00           C
ATOM    648 1HG1 ILE A  43       6.910  63.600  45.820  1.00  0.00           H
ATOM    649 2HG1 ILE A  43       8.310  62.760  44.930  1.00  0.00           H
ATOM    650  CD  ILE A  43       7.330  64.570  44.020  1.00  0.00           C
ATOM    651  HD1 ILE A  43       7.180  65.570  44.480  1.00  0.00           H
ATOM    652  HD2 ILE A  43       6.270  64.350  43.780  1.00  0.00           H
ATOM    653  HD3 ILE A  43       8.010  64.680  43.140  1.00  0.00           H
ATOM    654  C   ILE A  43       8.480  62.800  48.040  1.00  0.00           C
ATOM    655  O   ILE A  43       7.480  63.380  48.380  1.00  0.00           O
ATOM    656  N   CYS A  44       8.640  61.500  48.180  1.00  0.00           N
ATOM    657  HN  CYS A  44       9.550  61.130  48.010  1.00  0.00           H
ATOM    658  CA  CYS A  44       7.640  60.620  48.740  1.00  0.00           C
ATOM    659  HA  CYS A  44       6.700  60.960  48.330  1.00  0.00           H
ATOM    660  CB  CYS A  44       8.000  59.080  48.350  1.00  0.00           C
ATOM    661  HB1 CYS A  44       7.250  58.490  48.930  1.00  0.00           H
ATOM    662  HB2 CYS A  44       9.030  58.920  48.730  1.00  0.00           H
ATOM    663  SG  CYS A  44       7.730  58.980  46.630  1.00  0.00           S
ATOM    664  HG1 CYS A  44       8.500  60.050  46.460  1.00  0.00           H
ATOM    665  C   CYS A  44       7.600  60.800  50.230  1.00  0.00           C
ATOM    666  O   CYS A  44       8.650  61.010  50.820  1.00  0.00           O
ATOM    667  N   THR A  45       6.410  60.730  50.820  1.00  0.00           N
ATOM    668  HN  THR A  45       5.590  60.770  50.250  1.00  0.00           H
ATOM    669  CA  THR A  45       6.180  60.640  52.260  1.00  0.00           C
ATOM    670  HA  THR A  45       6.950  61.250  52.700  1.00  0.00           H
ATOM    671  CB  THR A  45       4.790  61.180  52.670  1.00  0.00           C
ATOM    672  HB  THR A  45       4.060  60.410  52.370  1.00  0.00           H
ATOM    673  OG1 THR A  45       4.610  62.420  51.900  1.00  0.00           O
ATOM    674  HG1 THR A  45       5.490  62.740  51.700  1.00  0.00           H
ATOM    675  CG2 THR A  45       4.740  61.550  54.140  1.00  0.00           C
ATOM    676 1HG2 THR A  45       5.410  62.380  54.460  1.00  0.00           H
ATOM    677 2HG2 THR A  45       4.930  60.620  54.730  1.00  0.00           H
ATOM    678 3HG2 THR A  45       3.770  62.050  54.330  1.00  0.00           H
ATOM    679  C   THR A  45       6.530  59.280  52.810  1.00  0.00           C
ATOM    680  O   THR A  45       7.080  59.120  53.900  1.00  0.00           O
ATOM    681  N   ALA A  46       6.140  58.240  52.110  1.00  0.00           N
ATOM    682  HN  ALA A  46       5.640  58.440  51.280  1.00  0.00           H
ATOM    683  CA  ALA A  46       6.490  56.830  52.390  1.00  0.00           C
ATOM    684  HA  ALA A  46       6.200  56.540  53.390  1.00  0.00           H
ATOM    685  CB  ALA A  46       5.810  55.740  51.510  1.00  0.00           C
ATOM    686  HB1 ALA A  46       6.090  55.900  50.440  1.00  0.00           H
ATOM    687  HB2 ALA A  46       4.730  55.840  51.760  1.00  0.00           H
ATOM    688  HB3 ALA A  46       6.130  54.720  51.810  1.00  0.00           H
ATOM    689  C   ALA A  46       7.980  56.530  52.250  1.00  0.00           C
ATOM    690  O   ALA A  46       8.640  57.070  51.360  1.00  0.00           O
ATOM    691  N   GLU A  47       8.570  55.730  53.120  1.00  0.00           N
ATOM    692  HN  GLU A  47       8.160  55.450  53.980  1.00  0.00           H
ATOM    693  CA  GLU A  47       9.890  55.190  52.940  1.00  0.00           C
ATOM    694  HA  GLU A  47      10.500  55.960  52.480  1.00  0.00           H
ATOM    695  CB  GLU A  47      10.430  54.540  54.310  1.00  0.00           C
ATOM    696  HB1 GLU A  47      11.420  54.040  54.210  1.00  0.00           H
ATOM    697  HB2 GLU A  47       9.720  53.770  54.660  1.00  0.00           H
ATOM    698  CG  GLU A  47      10.650  55.660  55.380  1.00  0.00           C
ATOM    699  HG1 GLU A  47      10.890  56.660  54.950  1.00  0.00           H
ATOM    700  HG2 GLU A  47      11.470  55.280  56.020  1.00  0.00           H
ATOM    701  CD  GLU A  47       9.510  55.840  56.340  1.00  0.00           C
ATOM    702  OE1 GLU A  47       8.440  55.210  56.200  1.00  0.00           O
ATOM    703  OE2 GLU A  47       9.780  56.610  57.390  1.00  0.00           O
ATOM    704  C   GLU A  47       9.860  54.090  51.960  1.00  0.00           C
ATOM    705  O   GLU A  47      10.500  54.130  50.930  1.00  0.00           O
ATOM    706  N   ASP A  48       8.890  53.170  52.180  1.00  0.00           N
ATOM    707  HN  ASP A  48       8.580  53.260  53.120  1.00  0.00           H
ATOM    708  CA  ASP A  48       8.510  52.100  51.290  1.00  0.00           C
ATOM    709  HA  ASP A  48       9.330  51.410  51.250  1.00  0.00           H
ATOM    710  CB  ASP A  48       7.170  51.410  51.790  1.00  0.00           C
ATOM    711  HB1 ASP A  48       6.730  50.770  51.000  1.00  0.00           H
ATOM    712  HB2 ASP A  48       6.400  52.190  52.000  1.00  0.00           H
ATOM    713  CG  ASP A  48       7.480  50.640  53.100  1.00  0.00           C
ATOM    714  OD1 ASP A  48       8.670  50.570  53.450  1.00  0.00           O
ATOM    715  OD2 ASP A  48       6.520  50.070  53.780  1.00  0.00           O
ATOM    716  C   ASP A  48       8.140  52.670  49.900  1.00  0.00           C
ATOM    717  O   ASP A  48       7.720  53.850  49.770  1.00  0.00           O
ATOM    718  N   MET A  49       8.360  51.840  48.850  1.00  0.00           N
ATOM    719  HN  MET A  49       8.680  50.920  49.060  1.00  0.00           H
ATOM    720  CA  MET A  49       8.180  52.180  47.390  1.00  0.00           C
ATOM    721  HA  MET A  49       8.550  53.180  47.240  1.00  0.00           H
ATOM    722  CB  MET A  49       8.920  51.300  46.380  1.00  0.00           C
ATOM    723  HB1 MET A  49       8.830  51.820  45.400  1.00  0.00           H
ATOM    724  HB2 MET A  49       8.490  50.280  46.420  1.00  0.00           H
ATOM    725  CG  MET A  49      10.400  51.140  46.730  1.00  0.00           C
ATOM    726  HG1 MET A  49      10.810  50.470  45.950  1.00  0.00           H
ATOM    727  HG2 MET A  49      10.380  50.680  47.740  1.00  0.00           H
ATOM    728  SD  MET A  49      11.300  52.640  46.730  1.00  0.00           S
ATOM    729  CE  MET A  49      12.760  51.780  47.530  1.00  0.00           C
ATOM    730  HE1 MET A  49      13.560  52.500  47.800  1.00  0.00           H
ATOM    731  HE2 MET A  49      13.230  50.920  47.000  1.00  0.00           H
ATOM    732  HE3 MET A  49      12.470  51.450  48.550  1.00  0.00           H
ATOM    733  C   MET A  49       6.750  52.260  47.010  1.00  0.00           C
ATOM    734  O   MET A  49       6.300  51.840  45.940  1.00  0.00           O
ATOM    735  N   LEU A  50       5.830  52.830  47.820  1.00  0.00           N
ATOM    736  HN  LEU A  50       6.070  53.250  48.690  1.00  0.00           H
ATOM    737  CA  LEU A  50       4.460  53.000  47.440  1.00  0.00           C
ATOM    738  HA  LEU A  50       4.190  52.090  46.920  1.00  0.00           H
ATOM    739  CB  LEU A  50       3.560  53.040  48.740  1.00  0.00           C
ATOM    740  HB1 LEU A  50       2.540  52.900  48.330  1.00  0.00           H
ATOM    741  HB2 LEU A  50       3.700  54.010  49.250  1.00  0.00           H
ATOM    742  CG  LEU A  50       3.630  51.920  49.750  1.00  0.00           C
ATOM    743  HG  LEU A  50       4.670  51.980  50.150  1.00  0.00           H
ATOM    744  CD1 LEU A  50       2.750  52.020  50.940  1.00  0.00           C
ATOM    745 1HD1 LEU A  50       1.700  52.220  50.640  1.00  0.00           H
ATOM    746 2HD1 LEU A  50       3.100  52.900  51.530  1.00  0.00           H
ATOM    747 3HD1 LEU A  50       2.690  51.150  51.630  1.00  0.00           H
ATOM    748  CD2 LEU A  50       3.340  50.550  49.070  1.00  0.00           C
ATOM    749 1HD2 LEU A  50       3.930  50.390  48.140  1.00  0.00           H
ATOM    750 2HD2 LEU A  50       2.290  50.580  48.730  1.00  0.00           H
ATOM    751 3HD2 LEU A  50       3.460  49.740  49.810  1.00  0.00           H
ATOM    752  C   LEU A  50       4.250  54.200  46.540  1.00  0.00           C
ATOM    753  O   LEU A  50       4.950  55.200  46.630  1.00  0.00           O
ATOM    754  N   ASN A  51       3.300  54.220  45.620  1.00  0.00           N
ATOM    755  HN  ASN A  51       2.520  53.610  45.680  1.00  0.00           H
ATOM    756  CA  ASN A  51       3.210  55.140  44.510  1.00  0.00           C
ATOM    757  HA  ASN A  51       4.240  55.260  44.200  1.00  0.00           H
ATOM    758  CB  ASN A  51       2.700  54.470  43.190  1.00  0.00           C
ATOM    759  HB1 ASN A  51       1.730  53.940  43.290  1.00  0.00           H
ATOM    760  HB2 ASN A  51       3.460  53.740  42.840  1.00  0.00           H
ATOM    761  CG  ASN A  51       2.550  55.480  42.060  1.00  0.00           C
ATOM    762  OD1 ASN A  51       2.700  56.660  42.070  1.00  0.00           O
ATOM    763  ND2 ASN A  51       2.200  54.880  40.950  1.00  0.00           N
ATOM    764 1HD2 ASN A  51       2.260  53.880  40.890  1.00  0.00           H
ATOM    765 2HD2 ASN A  51       1.940  55.440  40.160  1.00  0.00           H
ATOM    766  C   ASN A  51       2.390  56.350  44.950  1.00  0.00           C
ATOM    767  O   ASN A  51       1.330  56.120  45.550  1.00  0.00           O
ATOM    768  N   PRO A  52       2.770  57.600  44.830  1.00  0.00           N
ATOM    769  CD  PRO A  52       4.170  58.010  44.550  1.00  0.00           C
ATOM    770  HD1 PRO A  52       4.400  58.130  43.470  1.00  0.00           H
ATOM    771  HD2 PRO A  52       4.920  57.360  45.060  1.00  0.00           H
ATOM    772  CA  PRO A  52       1.920  58.660  45.340  1.00  0.00           C
ATOM    773  HA  PRO A  52       1.100  58.390  45.980  1.00  0.00           H
ATOM    774  CB  PRO A  52       2.900  59.470  46.040  1.00  0.00           C
ATOM    775  HB1 PRO A  52       3.070  59.010  47.040  1.00  0.00           H
ATOM    776  HB2 PRO A  52       2.590  60.490  46.370  1.00  0.00           H
ATOM    777  CG  PRO A  52       4.280  59.380  45.250  1.00  0.00           C
ATOM    778  HG1 PRO A  52       4.130  60.180  44.500  1.00  0.00           H
ATOM    779  HG2 PRO A  52       5.130  59.630  45.910  1.00  0.00           H
ATOM    780  C   PRO A  52       1.210  59.440  44.250  1.00  0.00           C
ATOM    781  O   PRO A  52       0.530  60.420  44.620  1.00  0.00           O
ATOM    782  N   ASN A  53       1.480  59.100  42.980  1.00  0.00           N
ATOM    783  HN  ASN A  53       2.100  58.340  42.800  1.00  0.00           H
ATOM    784  CA  ASN A  53       1.090  59.760  41.800  1.00  0.00           C
ATOM    785  HA  ASN A  53       1.210  59.010  41.030  1.00  0.00           H
ATOM    786  CB  ASN A  53      -0.460  60.190  41.730  1.00  0.00           C
ATOM    787  HB1 ASN A  53      -0.650  60.670  40.740  1.00  0.00           H
ATOM    788  HB2 ASN A  53      -0.600  60.910  42.560  1.00  0.00           H
ATOM    789  CG  ASN A  53      -1.420  59.030  41.880  1.00  0.00           C
ATOM    790  OD1 ASN A  53      -2.270  59.060  42.710  1.00  0.00           O
ATOM    791  ND2 ASN A  53      -1.390  58.060  40.990  1.00  0.00           N
ATOM    792 1HD2 ASN A  53      -1.960  57.240  41.000  1.00  0.00           H
ATOM    793 2HD2 ASN A  53      -0.680  57.950  40.290  1.00  0.00           H
ATOM    794  C   ASN A  53       2.150  60.820  41.380  1.00  0.00           C
ATOM    795  O   ASN A  53       1.880  62.030  41.490  1.00  0.00           O
ATOM    796  N   TYR A  54       3.340  60.330  41.050  1.00  0.00           N
ATOM    797  HN  TYR A  54       3.510  59.370  40.880  1.00  0.00           H
ATOM    798  CA  TYR A  54       4.580  61.140  41.090  1.00  0.00           C
ATOM    799  HA  TYR A  54       4.770  61.250  42.150  1.00  0.00           H
ATOM    800  CB  TYR A  54       5.660  60.240  40.390  1.00  0.00           C
ATOM    801  HB1 TYR A  54       6.550  60.880  40.250  1.00  0.00           H
ATOM    802  HB2 TYR A  54       5.210  59.880  39.440  1.00  0.00           H
ATOM    803  CG  TYR A  54       6.050  59.100  41.280  1.00  0.00           C
ATOM    804  CD1 TYR A  54       5.730  57.730  41.060  1.00  0.00           C
ATOM    805  HD1 TYR A  54       5.070  57.360  40.290  1.00  0.00           H
ATOM    806  CE1 TYR A  54       6.290  56.690  41.800  1.00  0.00           C
ATOM    807  HE1 TYR A  54       6.130  55.660  41.510  1.00  0.00           H
ATOM    808  CZ  TYR A  54       7.210  57.030  42.830  1.00  0.00           C
ATOM    809  OH  TYR A  54       7.900  56.010  43.480  1.00  0.00           O
ATOM    810  HH  TYR A  54       7.430  55.200  43.260  1.00  0.00           H
ATOM    811  CD2 TYR A  54       6.840  59.440  42.340  1.00  0.00           C
ATOM    812  HD2 TYR A  54       7.160  60.470  42.400  1.00  0.00           H
ATOM    813  CE2 TYR A  54       7.500  58.410  43.080  1.00  0.00           C
ATOM    814  HE2 TYR A  54       8.270  58.690  43.780  1.00  0.00           H
ATOM    815  C   TYR A  54       4.600  62.580  40.410  1.00  0.00           C
ATOM    816  O   TYR A  54       4.850  63.620  41.010  1.00  0.00           O
ATOM    817  N   GLU A  55       4.120  62.620  39.170  1.00  0.00           N
ATOM    818  HN  GLU A  55       3.830  61.810  38.670  1.00  0.00           H
ATOM    819  CA  GLU A  55       3.830  63.770  38.440  1.00  0.00           C
ATOM    820  HA  GLU A  55       4.780  64.290  38.470  1.00  0.00           H
ATOM    821  CB  GLU A  55       3.630  63.410  36.970  1.00  0.00           C
ATOM    822  HB1 GLU A  55       2.940  62.560  36.810  1.00  0.00           H
ATOM    823  HB2 GLU A  55       4.680  63.170  36.710  1.00  0.00           H
ATOM    824  CG  GLU A  55       3.140  64.510  35.990  1.00  0.00           C
ATOM    825  HG1 GLU A  55       3.950  65.230  35.760  1.00  0.00           H
ATOM    826  HG2 GLU A  55       2.260  65.020  36.430  1.00  0.00           H
ATOM    827  CD  GLU A  55       2.640  63.950  34.600  1.00  0.00           C
ATOM    828  OE1 GLU A  55       2.070  64.800  33.820  1.00  0.00           O
ATOM    829  OE2 GLU A  55       2.810  62.770  34.340  1.00  0.00           O
ATOM    830  C   GLU A  55       2.730  64.660  39.060  1.00  0.00           C
ATOM    831  O   GLU A  55       2.860  65.840  39.190  1.00  0.00           O
ATOM    832  N   ASP A  56       1.550  64.150  39.490  1.00  0.00           N
ATOM    833  HN  ASP A  56       1.400  63.170  39.400  1.00  0.00           H
ATOM    834  CA  ASP A  56       0.530  64.880  40.180  1.00  0.00           C
ATOM    835  HA  ASP A  56       0.320  65.770  39.590  1.00  0.00           H
ATOM    836  CB  ASP A  56      -0.710  63.880  40.380  1.00  0.00           C
ATOM    837  HB1 ASP A  56      -1.620  64.300  40.860  1.00  0.00           H
ATOM    838  HB2 ASP A  56      -0.420  62.970  40.930  1.00  0.00           H
ATOM    839  CG  ASP A  56      -1.280  63.540  38.990  1.00  0.00           C
ATOM    840  OD1 ASP A  56      -1.830  62.440  38.780  1.00  0.00           O
ATOM    841  OD2 ASP A  56      -1.240  64.530  38.190  1.00  0.00           O
ATOM    842  C   ASP A  56       0.970  65.480  41.490  1.00  0.00           C
ATOM    843  O   ASP A  56       0.620  66.580  41.850  1.00  0.00           O
ATOM    844  N   LEU A  57       1.650  64.660  42.280  1.00  0.00           N
ATOM    845  HN  LEU A  57       1.860  63.750  41.920  1.00  0.00           H
ATOM    846  CA  LEU A  57       2.250  65.080  43.500  1.00  0.00           C
ATOM    847  HA  LEU A  57       1.480  65.580  44.080  1.00  0.00           H
ATOM    848  CB  LEU A  57       2.720  63.930  44.460  1.00  0.00           C
ATOM    849  HB1 LEU A  57       3.160  63.190  43.760  1.00  0.00           H
ATOM    850  HB2 LEU A  57       1.740  63.550  44.820  1.00  0.00           H
ATOM    851  CG  LEU A  57       3.560  64.330  45.690  1.00  0.00           C
ATOM    852  HG  LEU A  57       4.500  64.800  45.330  1.00  0.00           H
ATOM    853  CD1 LEU A  57       2.740  65.150  46.660  1.00  0.00           C
ATOM    854 1HD1 LEU A  57       1.690  64.790  46.650  1.00  0.00           H
ATOM    855 2HD1 LEU A  57       2.590  66.240  46.490  1.00  0.00           H
ATOM    856 3HD1 LEU A  57       3.150  65.160  47.700  1.00  0.00           H
ATOM    857  CD2 LEU A  57       4.150  63.140  46.510  1.00  0.00           C
ATOM    858 1HD2 LEU A  57       4.710  62.460  45.840  1.00  0.00           H
ATOM    859 2HD2 LEU A  57       3.360  62.530  46.990  1.00  0.00           H
ATOM    860 3HD2 LEU A  57       4.810  63.570  47.290  1.00  0.00           H
ATOM    861  C   LEU A  57       3.320  66.170  43.380  1.00  0.00           C
ATOM    862  O   LEU A  57       3.370  67.140  44.160  1.00  0.00           O
ATOM    863  N   LEU A  58       4.150  66.090  42.330  1.00  0.00           N
ATOM    864  HN  LEU A  58       4.150  65.280  41.760  1.00  0.00           H
ATOM    865  CA  LEU A  58       5.290  66.970  42.100  1.00  0.00           C
ATOM    866  HA  LEU A  58       5.950  67.040  42.950  1.00  0.00           H
ATOM    867  CB  LEU A  58       6.140  66.570  40.870  1.00  0.00           C
ATOM    868  HB1 LEU A  58       5.490  66.370  39.990  1.00  0.00           H
ATOM    869  HB2 LEU A  58       6.590  65.570  41.090  1.00  0.00           H
ATOM    870  CG  LEU A  58       7.300  67.490  40.500  1.00  0.00           C
ATOM    871  HG  LEU A  58       6.910  68.530  40.460  1.00  0.00           H
ATOM    872  CD1 LEU A  58       8.300  67.480  41.650  1.00  0.00           C
ATOM    873 1HD1 LEU A  58       8.800  66.490  41.660  1.00  0.00           H
ATOM    874 2HD1 LEU A  58       7.820  67.740  42.610  1.00  0.00           H
ATOM    875 3HD1 LEU A  58       9.140  68.170  41.440  1.00  0.00           H
ATOM    876  CD2 LEU A  58       7.900  67.040  39.190  1.00  0.00           C
ATOM    877 1HD2 LEU A  58       8.960  67.380  39.070  1.00  0.00           H
ATOM    878 2HD2 LEU A  58       7.330  67.360  38.290  1.00  0.00           H
ATOM    879 3HD2 LEU A  58       7.920  65.930  39.140  1.00  0.00           H
ATOM    880  C   LEU A  58       4.800  68.330  41.900  1.00  0.00           C
ATOM    881  O   LEU A  58       5.490  69.250  42.390  1.00  0.00           O
ATOM    882  N   ILE A  59       3.640  68.700  41.260  1.00  0.00           N
ATOM    883  HN  ILE A  59       3.060  68.030  40.790  1.00  0.00           H
ATOM    884  CA  ILE A  59       3.220  70.030  41.190  1.00  0.00           C
ATOM    885  HA  ILE A  59       4.050  70.670  40.950  1.00  0.00           H
ATOM    886  CB  ILE A  59       2.180  70.320  40.110  1.00  0.00           C
ATOM    887  HB  ILE A  59       2.300  71.420  40.030  1.00  0.00           H
ATOM    888  CG2 ILE A  59       2.810  69.770  38.810  1.00  0.00           C
ATOM    889 1HG2 ILE A  59       2.490  68.730  38.610  1.00  0.00           H
ATOM    890 2HG2 ILE A  59       3.900  69.940  38.920  1.00  0.00           H
ATOM    891 3HG2 ILE A  59       2.530  70.220  37.840  1.00  0.00           H
ATOM    892  CG1 ILE A  59       0.680  69.920  40.350  1.00  0.00           C
ATOM    893 1HG1 ILE A  59       0.320  70.400  41.290  1.00  0.00           H
ATOM    894 2HG1 ILE A  59       0.710  68.810  40.420  1.00  0.00           H
ATOM    895  CD  ILE A  59      -0.260  70.240  39.200  1.00  0.00           C
ATOM    896  HD1 ILE A  59      -0.120  71.330  39.010  1.00  0.00           H
ATOM    897  HD2 ILE A  59      -1.330  70.020  39.400  1.00  0.00           H
ATOM    898  HD3 ILE A  59      -0.030  69.680  38.270  1.00  0.00           H
ATOM    899  C   ILE A  59       2.660  70.600  42.580  1.00  0.00           C
ATOM    900  O   ILE A  59       2.480  71.790  42.620  1.00  0.00           O
ATOM    901  N   ARG A  60       2.440  69.760  43.640  1.00  0.00           N
ATOM    902  HN  ARG A  60       2.540  68.770  43.580  1.00  0.00           H
ATOM    903  CA  ARG A  60       2.010  70.260  44.980  1.00  0.00           C
ATOM    904  HA  ARG A  60       1.610  71.260  44.900  1.00  0.00           H
ATOM    905  CB  ARG A  60       0.980  69.420  45.720  1.00  0.00           C
ATOM    906  HB1 ARG A  60       0.370  70.060  46.400  1.00  0.00           H
ATOM    907  HB2 ARG A  60       1.470  68.660  46.370  1.00  0.00           H
ATOM    908  CG  ARG A  60       0.040  68.530  44.810  1.00  0.00           C
ATOM    909  HG1 ARG A  60       0.760  68.080  44.080  1.00  0.00           H
ATOM    910  HG2 ARG A  60      -0.740  69.160  44.330  1.00  0.00           H
ATOM    911  CD  ARG A  60      -0.720  67.390  45.620  1.00  0.00           C
ATOM    912  HD1 ARG A  60      -1.590  67.750  46.200  1.00  0.00           H
ATOM    913  HD2 ARG A  60       0.000  66.850  46.270  1.00  0.00           H
ATOM    914  NE  ARG A  60      -1.210  66.540  44.480  1.00  0.00           N
ATOM    915  HE  ARG A  60      -1.450  66.960  43.610  1.00  0.00           H
ATOM    916  CZ  ARG A  60      -1.390  65.280  44.590  1.00  0.00           C
ATOM    917  NH1 ARG A  60      -1.020  64.510  45.600  1.00  0.00           N
ATOM    918 1HH1 ARG A  60      -0.970  64.960  46.490  1.00  0.00           H
ATOM    919 2HH1 ARG A  60      -1.210  63.530  45.570  1.00  0.00           H
ATOM    920  NH2 ARG A  60      -1.960  64.550  43.630  1.00  0.00           N
ATOM    921 1HH2 ARG A  60      -2.440  65.090  42.940  1.00  0.00           H
ATOM    922 2HH2 ARG A  60      -2.210  63.630  43.940  1.00  0.00           H
ATOM    923  C   ARG A  60       3.260  70.430  45.860  1.00  0.00           C
ATOM    924  O   ARG A  60       3.160  70.770  47.030  1.00  0.00           O
ATOM    925  N   LYS A  61       4.420  70.100  45.260  1.00  0.00           N
ATOM    926  HN  LYS A  61       4.450  69.750  44.330  1.00  0.00           H
ATOM    927  CA  LYS A  61       5.680  70.350  45.920  1.00  0.00           C
ATOM    928  HA  LYS A  61       5.430  70.540  46.960  1.00  0.00           H
ATOM    929  CB  LYS A  61       6.610  69.050  45.850  1.00  0.00           C
ATOM    930  HB1 LYS A  61       7.680  69.180  46.090  1.00  0.00           H
ATOM    931  HB2 LYS A  61       6.500  68.790  44.780  1.00  0.00           H
ATOM    932  CG  LYS A  61       6.110  67.840  46.610  1.00  0.00           C
ATOM    933  HG1 LYS A  61       6.840  67.100  46.240  1.00  0.00           H
ATOM    934  HG2 LYS A  61       5.120  67.570  46.170  1.00  0.00           H
ATOM    935  CD  LYS A  61       5.940  67.920  48.190  1.00  0.00           C
ATOM    936  HD1 LYS A  61       5.370  67.030  48.540  1.00  0.00           H
ATOM    937  HD2 LYS A  61       5.200  68.700  48.460  1.00  0.00           H
ATOM    938  CE  LYS A  61       7.220  68.220  49.010  1.00  0.00           C
ATOM    939  HE1 LYS A  61       7.980  68.780  48.420  1.00  0.00           H
ATOM    940  HE2 LYS A  61       7.790  67.330  49.350  1.00  0.00           H
ATOM    941  NZ  LYS A  61       6.880  69.180  50.090  1.00  0.00           N
ATOM    942  HZ1 LYS A  61       6.670  70.120  49.710  1.00  0.00           H
ATOM    943  HZ2 LYS A  61       7.650  69.290  50.780  1.00  0.00           H
ATOM    944  HZ3 LYS A  61       6.000  68.910  50.590  1.00  0.00           H
ATOM    945  C   LYS A  61       6.420  71.570  45.570  1.00  0.00           C
ATOM    946  O   LYS A  61       6.940  71.790  44.510  1.00  0.00           O
ATOM    947  N   SER A  62       6.440  72.480  46.500  1.00  0.00           N
ATOM    948  HN  SER A  62       6.090  72.320  47.420  1.00  0.00           H
ATOM    949  CA  SER A  62       7.040  73.830  46.320  1.00  0.00           C
ATOM    950  HA  SER A  62       6.580  74.270  45.450  1.00  0.00           H
ATOM    951  CB  SER A  62       6.760  74.830  47.450  1.00  0.00           C
ATOM    952  HB1 SER A  62       5.660  75.010  47.510  1.00  0.00           H
ATOM    953  HB2 SER A  62       7.290  75.770  47.210  1.00  0.00           H
ATOM    954  OG  SER A  62       7.130  74.490  48.800  1.00  0.00           O
ATOM    955  HG1 SER A  62       6.320  74.660  49.280  1.00  0.00           H
ATOM    956  C   SER A  62       8.530  73.780  46.030  1.00  0.00           C
ATOM    957  O   SER A  62       9.260  73.150  46.830  1.00  0.00           O
ATOM    958  N   ASN A  63       9.040  74.520  44.990  1.00  0.00           N
ATOM    959  HN  ASN A  63       8.420  75.080  44.450  1.00  0.00           H
ATOM    960  CA  ASN A  63      10.500  74.680  44.690  1.00  0.00           C
ATOM    961  HA  ASN A  63      10.750  73.680  44.360  1.00  0.00           H
ATOM    962  CB  ASN A  63      10.630  75.720  43.580  1.00  0.00           C
ATOM    963  HB1 ASN A  63      11.580  76.300  43.640  1.00  0.00           H
ATOM    964  HB2 ASN A  63       9.830  76.490  43.690  1.00  0.00           H
ATOM    965  CG  ASN A  63      10.490  75.040  42.210  1.00  0.00           C
ATOM    966  OD1 ASN A  63      10.710  73.840  42.020  1.00  0.00           O
ATOM    967  ND2 ASN A  63       9.860  75.840  41.340  1.00  0.00           N
ATOM    968 1HD2 ASN A  63       9.350  75.430  40.580  1.00  0.00           H
ATOM    969 2HD2 ASN A  63       9.640  76.700  41.790  1.00  0.00           H
ATOM    970  C   ASN A  63      11.310  74.930  45.940  1.00  0.00           C
ATOM    971  O   ASN A  63      12.400  74.340  46.100  1.00  0.00           O
ATOM    972  N   HSP A  64      10.810  75.710  46.910  1.00  0.00           N
ATOM    973  HN  HSP A  64       9.970  76.230  46.790  1.00  0.00           H
ATOM    974  CA  HSP A  64      11.660  76.010  48.060  1.00  0.00           C
ATOM    975  HA  HSP A  64      12.650  76.240  47.700  1.00  0.00           H
ATOM    976  CB  HSP A  64      11.250  77.350  48.760  1.00  0.00           C
ATOM    977  HB1 HSP A  64      11.300  78.070  47.910  1.00  0.00           H
ATOM    978  HB2 HSP A  64      12.050  77.490  49.520  1.00  0.00           H
ATOM    979  CD2 HSP A  64       8.680  77.970  48.680  1.00  0.00           C
ATOM    980  HD2 HSP A  64       8.610  78.720  47.900  1.00  0.00           H
ATOM    981  CG  HSP A  64       9.800  77.430  49.200  1.00  0.00           C
ATOM    982  NE2 HSP A  64       7.670  77.760  49.530  1.00  0.00           N
ATOM    983  HE2 HSP A  64       6.700  78.010  49.460  1.00  0.00           H
ATOM    984  ND1 HSP A  64       9.480  76.840  50.390  1.00  0.00           N
ATOM    985  HD1 HSP A  64      10.070  76.240  50.920  1.00  0.00           H
ATOM    986  CE1 HSP A  64       8.090  77.030  50.580  1.00  0.00           C
ATOM    987  HE1 HSP A  64       7.600  76.690  51.470  1.00  0.00           H
ATOM    988  C   HSP A  64      11.800  74.970  49.140  1.00  0.00           C
ATOM    989  O   HSP A  64      12.680  75.070  49.990  1.00  0.00           O
ATOM    990  N   SER A  65      10.870  73.980  49.100  1.00  0.00           N
ATOM    991  HN  SER A  65      10.220  73.900  48.340  1.00  0.00           H
ATOM    992  CA  SER A  65      10.860  72.860  49.970  1.00  0.00           C
ATOM    993  HA  SER A  65      11.020  73.170  50.990  1.00  0.00           H
ATOM    994  CB  SER A  65       9.430  72.200  50.070  1.00  0.00           C
ATOM    995  HB1 SER A  65       8.630  72.920  50.330  1.00  0.00           H
ATOM    996  HB2 SER A  65       9.490  71.540  50.960  1.00  0.00           H
ATOM    997  OG  SER A  65       9.080  71.510  48.860  1.00  0.00           O
ATOM    998  HG1 SER A  65       9.310  72.030  48.080  1.00  0.00           H
ATOM    999  C   SER A  65      11.860  71.830  49.510  1.00  0.00           C
ATOM   1000  O   SER A  65      12.240  71.020  50.390  1.00  0.00           O
ATOM   1001  N   PHE A  66      12.300  71.840  48.220  1.00  0.00           N
ATOM   1002  HN  PHE A  66      12.160  72.560  47.550  1.00  0.00           H
ATOM   1003  CA  PHE A  66      13.450  71.040  47.940  1.00  0.00           C
ATOM   1004  HA  PHE A  66      13.460  70.070  48.410  1.00  0.00           H
ATOM   1005  CB  PHE A  66      13.850  70.850  46.450  1.00  0.00           C
ATOM   1006  HB1 PHE A  66      14.830  70.360  46.270  1.00  0.00           H
ATOM   1007  HB2 PHE A  66      13.810  71.790  45.850  1.00  0.00           H
ATOM   1008  CG  PHE A  66      12.790  70.020  45.800  1.00  0.00           C
ATOM   1009  CD1 PHE A  66      11.560  70.730  45.510  1.00  0.00           C
ATOM   1010  HD1 PHE A  66      11.450  71.770  45.780  1.00  0.00           H
ATOM   1011  CE1 PHE A  66      10.470  70.040  45.050  1.00  0.00           C
ATOM   1012  HE1 PHE A  66       9.590  70.660  44.990  1.00  0.00           H
ATOM   1013  CZ  PHE A  66      10.490  68.640  44.830  1.00  0.00           C
ATOM   1014  HZ  PHE A  66       9.570  68.250  44.400  1.00  0.00           H
ATOM   1015  CD2 PHE A  66      12.810  68.680  45.450  1.00  0.00           C
ATOM   1016  HD2 PHE A  66      13.760  68.170  45.540  1.00  0.00           H
ATOM   1017  CE2 PHE A  66      11.710  68.010  44.940  1.00  0.00           C
ATOM   1018  HE2 PHE A  66      11.860  66.960  44.720  1.00  0.00           H
ATOM   1019  C   PHE A  66      14.650  71.810  48.510  1.00  0.00           C
ATOM   1020  O   PHE A  66      14.660  73.010  48.680  1.00  0.00           O
ATOM   1021  N   LEU A  67      15.640  71.110  48.930  1.00  0.00           N
ATOM   1022  HN  LEU A  67      15.510  70.140  49.110  1.00  0.00           H
ATOM   1023  CA  LEU A  67      16.890  71.650  49.380  1.00  0.00           C
ATOM   1024  HA  LEU A  67      16.920  72.730  49.360  1.00  0.00           H
ATOM   1025  CB  LEU A  67      17.150  71.250  50.830  1.00  0.00           C
ATOM   1026  HB1 LEU A  67      18.210  71.540  51.040  1.00  0.00           H
ATOM   1027  HB2 LEU A  67      17.060  70.160  51.010  1.00  0.00           H
ATOM   1028  CG  LEU A  67      16.180  71.740  51.970  1.00  0.00           C
ATOM   1029  HG  LEU A  67      15.150  71.390  51.770  1.00  0.00           H
ATOM   1030  CD1 LEU A  67      16.550  71.070  53.360  1.00  0.00           C
ATOM   1031 1HD1 LEU A  67      16.550  69.960  53.320  1.00  0.00           H
ATOM   1032 2HD1 LEU A  67      15.700  71.370  54.000  1.00  0.00           H
ATOM   1033 3HD1 LEU A  67      17.460  71.580  53.740  1.00  0.00           H
ATOM   1034  CD2 LEU A  67      15.960  73.290  52.090  1.00  0.00           C
ATOM   1035 1HD2 LEU A  67      15.270  73.500  51.240  1.00  0.00           H
ATOM   1036 2HD2 LEU A  67      16.920  73.840  51.950  1.00  0.00           H
ATOM   1037 3HD2 LEU A  67      15.560  73.530  53.100  1.00  0.00           H
ATOM   1038  C   LEU A  67      17.980  71.070  48.480  1.00  0.00           C
ATOM   1039  O   LEU A  67      18.040  69.820  48.230  1.00  0.00           O
ATOM   1040  N   VAL A  68      18.950  71.830  47.930  1.00  0.00           N
ATOM   1041  HN  VAL A  68      18.890  72.820  47.970  1.00  0.00           H
ATOM   1042  CA  VAL A  68      20.120  71.310  47.170  1.00  0.00           C
ATOM   1043  HA  VAL A  68      20.110  70.250  47.360  1.00  0.00           H
ATOM   1044  CB  VAL A  68      19.970  71.320  45.640  1.00  0.00           C
ATOM   1045  HB  VAL A  68      19.860  72.390  45.360  1.00  0.00           H
ATOM   1046  CG1 VAL A  68      21.320  70.860  44.940  1.00  0.00           C
ATOM   1047 1HG1 VAL A  68      22.140  71.480  45.370  1.00  0.00           H
ATOM   1048 2HG1 VAL A  68      21.440  71.050  43.850  1.00  0.00           H
ATOM   1049 3HG1 VAL A  68      21.630  69.830  45.180  1.00  0.00           H
ATOM   1050  CG2 VAL A  68      18.850  70.410  45.200  1.00  0.00           C
ATOM   1051 1HG2 VAL A  68      18.810  70.180  44.120  1.00  0.00           H
ATOM   1052 2HG2 VAL A  68      17.870  70.830  45.530  1.00  0.00           H
ATOM   1053 3HG2 VAL A  68      19.010  69.390  45.610  1.00  0.00           H
ATOM   1054  C   VAL A  68      21.470  71.770  47.710  1.00  0.00           C
ATOM   1055  O   VAL A  68      21.740  73.000  47.700  1.00  0.00           O
ATOM   1056  N   GLN A  69      22.440  70.870  48.020  1.00  0.00           N
ATOM   1057  HN  GLN A  69      22.250  69.890  47.930  1.00  0.00           H
ATOM   1058  CA  GLN A  69      23.760  71.210  48.520  1.00  0.00           C
ATOM   1059  HA  GLN A  69      23.900  72.280  48.550  1.00  0.00           H
ATOM   1060  CB  GLN A  69      24.040  70.790  50.040  1.00  0.00           C
ATOM   1061  HB1 GLN A  69      25.120  71.000  50.210  1.00  0.00           H
ATOM   1062  HB2 GLN A  69      23.750  69.720  50.120  1.00  0.00           H
ATOM   1063  CG  GLN A  69      23.270  71.590  51.110  1.00  0.00           C
ATOM   1064  HG1 GLN A  69      22.180  71.390  51.030  1.00  0.00           H
ATOM   1065  HG2 GLN A  69      23.450  72.660  50.870  1.00  0.00           H
ATOM   1066  CD  GLN A  69      23.800  71.190  52.510  1.00  0.00           C
ATOM   1067  OE1 GLN A  69      24.570  70.270  52.700  1.00  0.00           O
ATOM   1068  NE2 GLN A  69      23.420  71.840  53.650  1.00  0.00           N
ATOM   1069 1HE2 GLN A  69      23.600  71.380  54.520  1.00  0.00           H
ATOM   1070 2HE2 GLN A  69      22.550  72.330  53.680  1.00  0.00           H
ATOM   1071  C   GLN A  69      24.900  70.520  47.740  1.00  0.00           C
ATOM   1072  O   GLN A  69      25.000  69.280  47.570  1.00  0.00           O
ATOM   1073  N   ALA A  70      25.770  71.340  47.240  1.00  0.00           N
ATOM   1074  HN  ALA A  70      25.680  72.320  47.410  1.00  0.00           H
ATOM   1075  CA  ALA A  70      26.980  71.000  46.450  1.00  0.00           C
ATOM   1076  HA  ALA A  70      26.910  69.960  46.170  1.00  0.00           H
ATOM   1077  CB  ALA A  70      27.090  71.970  45.210  1.00  0.00           C
ATOM   1078  HB1 ALA A  70      26.200  71.920  44.540  1.00  0.00           H
ATOM   1079  HB2 ALA A  70      28.010  71.780  44.630  1.00  0.00           H
ATOM   1080  HB3 ALA A  70      27.020  72.990  45.640  1.00  0.00           H
ATOM   1081  C   ALA A  70      28.120  71.140  47.480  1.00  0.00           C
ATOM   1082  O   ALA A  70      29.080  71.840  47.210  1.00  0.00           O
ATOM   1083  N   GLY A  71      28.100  70.390  48.650  1.00  0.00           N
ATOM   1084  HN  GLY A  71      27.370  69.740  48.830  1.00  0.00           H
ATOM   1085  CA  GLY A  71      29.090  70.560  49.770  1.00  0.00           C
ATOM   1086  HA1 GLY A  71      30.020  70.630  49.220  1.00  0.00           H
ATOM   1087  HA2 GLY A  71      29.120  69.750  50.490  1.00  0.00           H
ATOM   1088  C   GLY A  71      28.790  71.780  50.540  1.00  0.00           C
ATOM   1089  O   GLY A  71      27.920  71.790  51.400  1.00  0.00           O
ATOM   1090  N   ASN A  72      29.560  72.870  50.400  1.00  0.00           N
ATOM   1091  HN  ASN A  72      30.310  72.830  49.740  1.00  0.00           H
ATOM   1092  CA  ASN A  72      29.320  74.030  51.240  1.00  0.00           C
ATOM   1093  HA  ASN A  72      28.760  73.760  52.120  1.00  0.00           H
ATOM   1094  CB  ASN A  72      30.670  74.610  51.720  1.00  0.00           C
ATOM   1095  HB1 ASN A  72      30.340  75.330  52.490  1.00  0.00           H
ATOM   1096  HB2 ASN A  72      31.140  75.110  50.850  1.00  0.00           H
ATOM   1097  CG  ASN A  72      31.620  73.590  52.360  1.00  0.00           C
ATOM   1098  OD1 ASN A  72      32.500  72.950  51.840  1.00  0.00           O
ATOM   1099  ND2 ASN A  72      31.390  73.380  53.680  1.00  0.00           N
ATOM   1100 1HD2 ASN A  72      32.190  72.960  54.120  1.00  0.00           H
ATOM   1101 2HD2 ASN A  72      30.680  73.860  54.190  1.00  0.00           H
ATOM   1102  C   ASN A  72      28.570  75.070  50.520  1.00  0.00           C
ATOM   1103  O   ASN A  72      27.750  75.750  51.130  1.00  0.00           O
ATOM   1104  N   VAL A  73      28.790  75.270  49.210  1.00  0.00           N
ATOM   1105  HN  VAL A  73      29.440  74.670  48.740  1.00  0.00           H
ATOM   1106  CA  VAL A  73      27.980  76.070  48.320  1.00  0.00           C
ATOM   1107  HA  VAL A  73      27.930  77.060  48.750  1.00  0.00           H
ATOM   1108  CB  VAL A  73      28.690  76.430  46.980  1.00  0.00           C
ATOM   1109  HB  VAL A  73      28.930  75.540  46.360  1.00  0.00           H
ATOM   1110  CG1 VAL A  73      27.750  77.320  46.170  1.00  0.00           C
ATOM   1111 1HG1 VAL A  73      26.890  76.670  45.890  1.00  0.00           H
ATOM   1112 2HG1 VAL A  73      28.270  77.520  45.210  1.00  0.00           H
ATOM   1113 3HG1 VAL A  73      27.420  78.260  46.650  1.00  0.00           H
ATOM   1114  CG2 VAL A  73      30.060  77.070  47.300  1.00  0.00           C
ATOM   1115 1HG2 VAL A  73      29.760  77.960  47.900  1.00  0.00           H
ATOM   1116 2HG2 VAL A  73      30.570  77.330  46.350  1.00  0.00           H
ATOM   1117 3HG2 VAL A  73      30.600  76.300  47.900  1.00  0.00           H
ATOM   1118  C   VAL A  73      26.540  75.530  48.320  1.00  0.00           C
ATOM   1119  O   VAL A  73      26.230  74.400  47.970  1.00  0.00           O
ATOM   1120  N   GLN A  74      25.540  76.390  48.620  1.00  0.00           N
ATOM   1121  HN  GLN A  74      25.740  77.330  48.860  1.00  0.00           H
ATOM   1122  CA  GLN A  74      24.130  76.110  48.540  1.00  0.00           C
ATOM   1123  HA  GLN A  74      23.950  75.080  48.780  1.00  0.00           H
ATOM   1124  CB  GLN A  74      23.510  77.060  49.550  1.00  0.00           C
ATOM   1125  HB1 GLN A  74      22.410  76.870  49.600  1.00  0.00           H
ATOM   1126  HB2 GLN A  74      23.530  78.090  49.140  1.00  0.00           H
ATOM   1127  CG  GLN A  74      24.000  76.950  50.990  1.00  0.00           C
ATOM   1128  HG1 GLN A  74      23.270  77.380  51.720  1.00  0.00           H
ATOM   1129  HG2 GLN A  74      25.010  77.400  51.060  1.00  0.00           H
ATOM   1130  CD  GLN A  74      23.970  75.510  51.520  1.00  0.00           C
ATOM   1131  OE1 GLN A  74      22.860  75.200  52.040  1.00  0.00           O
ATOM   1132  NE2 GLN A  74      25.010  74.710  51.330  1.00  0.00           N
ATOM   1133 1HE2 GLN A  74      25.800  75.150  50.900  1.00  0.00           H
ATOM   1134 2HE2 GLN A  74      24.950  73.740  51.560  1.00  0.00           H
ATOM   1135  C   GLN A  74      23.410  76.410  47.230  1.00  0.00           C
ATOM   1136  O   GLN A  74      23.730  77.430  46.600  1.00  0.00           O
ATOM   1137  N   LEU A  75      22.610  75.540  46.670  1.00  0.00           N
ATOM   1138  HN  LEU A  75      22.260  74.820  47.270  1.00  0.00           H
ATOM   1139  CA  LEU A  75      22.040  75.740  45.380  1.00  0.00           C
ATOM   1140  HA  LEU A  75      22.390  76.650  44.920  1.00  0.00           H
ATOM   1141  CB  LEU A  75      22.310  74.640  44.260  1.00  0.00           C
ATOM   1142  HB1 LEU A  75      22.220  75.150  43.280  1.00  0.00           H
ATOM   1143  HB2 LEU A  75      21.640  73.760  44.370  1.00  0.00           H
ATOM   1144  CG  LEU A  75      23.660  73.930  44.340  1.00  0.00           C
ATOM   1145  HG  LEU A  75      23.700  73.300  45.250  1.00  0.00           H
ATOM   1146  CD1 LEU A  75      23.870  72.950  43.220  1.00  0.00           C
ATOM   1147 1HD1 LEU A  75      23.910  73.570  42.300  1.00  0.00           H
ATOM   1148 2HD1 LEU A  75      23.010  72.270  43.030  1.00  0.00           H
ATOM   1149 3HD1 LEU A  75      24.840  72.410  43.230  1.00  0.00           H
ATOM   1150  CD2 LEU A  75      24.820  74.890  44.320  1.00  0.00           C
ATOM   1151 1HD2 LEU A  75      24.820  75.450  43.360  1.00  0.00           H
ATOM   1152 2HD2 LEU A  75      25.800  74.360  44.270  1.00  0.00           H
ATOM   1153 3HD2 LEU A  75      24.750  75.500  45.240  1.00  0.00           H
ATOM   1154  C   LEU A  75      20.500  75.840  45.720  1.00  0.00           C
ATOM   1155  O   LEU A  75      20.000  75.290  46.720  1.00  0.00           O
ATOM   1156  N   ARG A  76      19.750  76.680  44.950  1.00  0.00           N
ATOM   1157  HN  ARG A  76      20.170  77.100  44.150  1.00  0.00           H
ATOM   1158  CA  ARG A  76      18.310  76.980  45.170  1.00  0.00           C
ATOM   1159  HA  ARG A  76      17.880  76.620  46.090  1.00  0.00           H
ATOM   1160  CB  ARG A  76      17.970  78.460  45.340  1.00  0.00           C
ATOM   1161  HB1 ARG A  76      16.860  78.550  45.380  1.00  0.00           H
ATOM   1162  HB2 ARG A  76      18.260  79.110  44.480  1.00  0.00           H
ATOM   1163  CG  ARG A  76      18.370  79.170  46.730  1.00  0.00           C
ATOM   1164  HG1 ARG A  76      17.760  78.660  47.510  1.00  0.00           H
ATOM   1165  HG2 ARG A  76      17.850  80.150  46.770  1.00  0.00           H
ATOM   1166  CD  ARG A  76      19.790  79.230  47.160  1.00  0.00           C
ATOM   1167  HD1 ARG A  76      20.180  78.230  47.420  1.00  0.00           H
ATOM   1168  HD2 ARG A  76      19.700  79.990  47.960  1.00  0.00           H
ATOM   1169  NE  ARG A  76      20.450  79.850  45.950  1.00  0.00           N
ATOM   1170  HE  ARG A  76      20.000  79.600  45.090  1.00  0.00           H
ATOM   1171  CZ  ARG A  76      21.760  79.960  45.880  1.00  0.00           C
ATOM   1172  NH1 ARG A  76      22.520  80.110  46.940  1.00  0.00           N
ATOM   1173 1HH1 ARG A  76      22.010  79.860  47.760  1.00  0.00           H
ATOM   1174 2HH1 ARG A  76      23.520  80.210  46.920  1.00  0.00           H
ATOM   1175  NH2 ARG A  76      22.330  80.050  44.670  1.00  0.00           N
ATOM   1176 1HH2 ARG A  76      21.630  80.110  43.960  1.00  0.00           H
ATOM   1177 2HH2 ARG A  76      23.270  80.360  44.510  1.00  0.00           H
ATOM   1178  C   ARG A  76      17.480  76.320  44.070  1.00  0.00           C
ATOM   1179  O   ARG A  76      17.770  76.670  42.920  1.00  0.00           O
ATOM   1180  N   VAL A  77      16.500  75.420  44.320  1.00  0.00           N
ATOM   1181  HN  VAL A  77      16.390  75.200  45.290  1.00  0.00           H
ATOM   1182  CA  VAL A  77      15.700  74.860  43.290  1.00  0.00           C
ATOM   1183  HA  VAL A  77      16.350  74.600  42.470  1.00  0.00           H
ATOM   1184  CB  VAL A  77      15.130  73.450  43.680  1.00  0.00           C
ATOM   1185  HB  VAL A  77      14.570  73.500  44.640  1.00  0.00           H
ATOM   1186  CG1 VAL A  77      14.140  72.990  42.550  1.00  0.00           C
ATOM   1187 1HG1 VAL A  77      13.260  73.630  42.350  1.00  0.00           H
ATOM   1188 2HG1 VAL A  77      13.770  71.990  42.870  1.00  0.00           H
ATOM   1189 3HG1 VAL A  77      14.670  72.940  41.570  1.00  0.00           H
ATOM   1190  CG2 VAL A  77      16.300  72.420  43.810  1.00  0.00           C
ATOM   1191 1HG2 VAL A  77      17.100  72.720  44.520  1.00  0.00           H
ATOM   1192 2HG2 VAL A  77      16.690  72.230  42.790  1.00  0.00           H
ATOM   1193 3HG2 VAL A  77      15.850  71.440  44.100  1.00  0.00           H
ATOM   1194  C   VAL A  77      14.580  75.820  42.800  1.00  0.00           C
ATOM   1195  O   VAL A  77      13.960  76.460  43.680  1.00  0.00           O
ATOM   1196  N   ILE A  78      14.350  76.040  41.530  1.00  0.00           N
ATOM   1197  HN  ILE A  78      14.900  75.420  40.970  1.00  0.00           H
ATOM   1198  CA  ILE A  78      13.630  77.070  40.800  1.00  0.00           C
ATOM   1199  HA  ILE A  78      12.810  77.420  41.410  1.00  0.00           H
ATOM   1200  CB  ILE A  78      14.390  78.280  40.190  1.00  0.00           C
ATOM   1201  HB  ILE A  78      13.630  78.790  39.550  1.00  0.00           H
ATOM   1202  CG2 ILE A  78      14.880  79.140  41.370  1.00  0.00           C
ATOM   1203 1HG2 ILE A  78      14.010  79.240  42.050  1.00  0.00           H
ATOM   1204 2HG2 ILE A  78      15.240  80.180  41.190  1.00  0.00           H
ATOM   1205 3HG2 ILE A  78      15.680  78.700  42.010  1.00  0.00           H
ATOM   1206  CG1 ILE A  78      15.470  77.730  39.270  1.00  0.00           C
ATOM   1207 1HG1 ILE A  78      14.990  76.920  38.680  1.00  0.00           H
ATOM   1208 2HG1 ILE A  78      16.250  77.280  39.920  1.00  0.00           H
ATOM   1209  CD  ILE A  78      15.950  78.820  38.260  1.00  0.00           C
ATOM   1210  HD1 ILE A  78      16.400  78.220  37.430  1.00  0.00           H
ATOM   1211  HD2 ILE A  78      16.720  79.540  38.590  1.00  0.00           H
ATOM   1212  HD3 ILE A  78      15.050  79.290  37.810  1.00  0.00           H
ATOM   1213  C   ILE A  78      12.730  76.470  39.700  1.00  0.00           C
ATOM   1214  O   ILE A  78      11.950  77.180  39.080  1.00  0.00           O
ATOM   1215  N   GLY A  79      12.840  75.180  39.490  1.00  0.00           N
ATOM   1216  HN  GLY A  79      13.370  74.580  40.080  1.00  0.00           H
ATOM   1217  CA  GLY A  79      12.030  74.440  38.510  1.00  0.00           C
ATOM   1218  HA1 GLY A  79      12.500  74.670  37.560  1.00  0.00           H
ATOM   1219  HA2 GLY A  79      10.990  74.720  38.550  1.00  0.00           H
ATOM   1220  C   GLY A  79      12.140  72.920  38.770  1.00  0.00           C
ATOM   1221  O   GLY A  79      13.120  72.520  39.360  1.00  0.00           O
ATOM   1222  N   HSP A  80      11.220  72.100  38.280  1.00  0.00           N
ATOM   1223  HN  HSP A  80      10.360  72.390  37.860  1.00  0.00           H
ATOM   1224  CA  HSP A  80      11.300  70.680  38.600  1.00  0.00           C
ATOM   1225  HA  HSP A  80      12.300  70.270  38.670  1.00  0.00           H
ATOM   1226  CB  HSP A  80      10.880  70.220  40.060  1.00  0.00           C
ATOM   1227  HB1 HSP A  80      11.720  70.490  40.740  1.00  0.00           H
ATOM   1228  HB2 HSP A  80      10.680  69.130  40.160  1.00  0.00           H
ATOM   1229  CD2 HSP A  80       9.480  71.320  41.940  1.00  0.00           C
ATOM   1230  HD2 HSP A  80      10.060  71.230  42.860  1.00  0.00           H
ATOM   1231  CG  HSP A  80       9.730  70.990  40.640  1.00  0.00           C
ATOM   1232  NE2 HSP A  80       8.260  71.890  41.990  1.00  0.00           N
ATOM   1233  HE2 HSP A  80       7.640  71.860  42.770  1.00  0.00           H
ATOM   1234  ND1 HSP A  80       8.660  71.410  39.920  1.00  0.00           N
ATOM   1235  HD1 HSP A  80       8.560  71.470  38.930  1.00  0.00           H
ATOM   1236  CE1 HSP A  80       7.770  71.960  40.690  1.00  0.00           C
ATOM   1237  HE1 HSP A  80       6.860  72.430  40.370  1.00  0.00           H
ATOM   1238  C   HSP A  80      10.400  69.990  37.620  1.00  0.00           C
ATOM   1239  O   HSP A  80       9.500  70.650  37.130  1.00  0.00           O
ATOM   1240  N   SER A  81      10.700  68.720  37.270  1.00  0.00           N
ATOM   1241  HN  SER A  81      11.540  68.270  37.560  1.00  0.00           H
ATOM   1242  CA  SER A  81       9.900  67.910  36.390  1.00  0.00           C
ATOM   1243  HA  SER A  81       8.860  68.030  36.630  1.00  0.00           H
ATOM   1244  CB  SER A  81      10.000  68.040  34.810  1.00  0.00           C
ATOM   1245  HB1 SER A  81       9.700  69.080  34.540  1.00  0.00           H
ATOM   1246  HB2 SER A  81       9.310  67.340  34.290  1.00  0.00           H
ATOM   1247  OG  SER A  81      11.370  68.140  34.270  1.00  0.00           O
ATOM   1248  HG1 SER A  81      11.740  68.940  34.660  1.00  0.00           H
ATOM   1249  C   SER A  81      10.130  66.380  36.600  1.00  0.00           C
ATOM   1250  O   SER A  81      11.220  66.000  36.910  1.00  0.00           O
ATOM   1251  N   MET A  82       9.130  65.520  36.200  1.00  0.00           N
ATOM   1252  HN  MET A  82       8.270  65.840  35.800  1.00  0.00           H
ATOM   1253  CA  MET A  82       9.230  64.150  36.080  1.00  0.00           C
ATOM   1254  HA  MET A  82       9.960  63.760  36.780  1.00  0.00           H
ATOM   1255  CB  MET A  82       7.900  63.380  36.320  1.00  0.00           C
ATOM   1256  HB1 MET A  82       7.980  62.300  36.070  1.00  0.00           H
ATOM   1257  HB2 MET A  82       7.090  63.770  35.660  1.00  0.00           H
ATOM   1258  CG  MET A  82       7.400  63.460  37.810  1.00  0.00           C
ATOM   1259  HG1 MET A  82       6.580  62.720  37.920  1.00  0.00           H
ATOM   1260  HG2 MET A  82       6.920  64.450  37.980  1.00  0.00           H
ATOM   1261  SD  MET A  82       8.620  63.310  39.100  1.00  0.00           S
ATOM   1262  CE  MET A  82       8.990  61.570  38.780  1.00  0.00           C
ATOM   1263  HE1 MET A  82       9.070  61.420  37.680  1.00  0.00           H
ATOM   1264  HE2 MET A  82       8.260  60.800  39.120  1.00  0.00           H
ATOM   1265  HE3 MET A  82       9.970  61.280  39.200  1.00  0.00           H
ATOM   1266  C   MET A  82       9.660  63.720  34.600  1.00  0.00           C
ATOM   1267  O   MET A  82       9.100  64.220  33.620  1.00  0.00           O
ATOM   1268  N   GLN A  83      10.680  62.880  34.420  1.00  0.00           N
ATOM   1269  HN  GLN A  83      11.110  62.470  35.220  1.00  0.00           H
ATOM   1270  CA  GLN A  83      11.100  62.280  33.180  1.00  0.00           C
ATOM   1271  HA  GLN A  83      10.320  62.300  32.430  1.00  0.00           H
ATOM   1272  CB  GLN A  83      12.390  62.970  32.760  1.00  0.00           C
ATOM   1273  HB1 GLN A  83      12.690  62.450  31.820  1.00  0.00           H
ATOM   1274  HB2 GLN A  83      13.100  62.720  33.580  1.00  0.00           H
ATOM   1275  CG  GLN A  83      12.320  64.490  32.360  1.00  0.00           C
ATOM   1276  HG1 GLN A  83      13.380  64.770  32.150  1.00  0.00           H
ATOM   1277  HG2 GLN A  83      11.900  65.090  33.200  1.00  0.00           H
ATOM   1278  CD  GLN A  83      11.480  64.620  31.130  1.00  0.00           C
ATOM   1279  OE1 GLN A  83      11.970  64.600  29.970  1.00  0.00           O
ATOM   1280  NE2 GLN A  83      10.120  64.770  31.220  1.00  0.00           N
ATOM   1281 1HE2 GLN A  83       9.730  65.130  30.370  1.00  0.00           H
ATOM   1282 2HE2 GLN A  83       9.610  64.720  32.080  1.00  0.00           H
ATOM   1283  C   GLN A  83      11.460  60.810  33.320  1.00  0.00           C
ATOM   1284  O   GLN A  83      12.450  60.380  33.930  1.00  0.00           O
ATOM   1285  N   ASN A  84      10.530  60.120  32.800  1.00  0.00           N
ATOM   1286  HN  ASN A  84       9.780  60.540  32.300  1.00  0.00           H
ATOM   1287  CA  ASN A  84      10.550  58.670  32.890  1.00  0.00           C
ATOM   1288  HA  ASN A  84       9.670  58.360  32.350  1.00  0.00           H
ATOM   1289  CB  ASN A  84      11.790  57.990  32.170  1.00  0.00           C
ATOM   1290  HB1 ASN A  84      11.750  56.890  32.260  1.00  0.00           H
ATOM   1291  HB2 ASN A  84      12.780  58.300  32.590  1.00  0.00           H
ATOM   1292  CG  ASN A  84      11.810  58.280  30.720  1.00  0.00           C
ATOM   1293  OD1 ASN A  84      11.090  57.820  29.850  1.00  0.00           O
ATOM   1294  ND2 ASN A  84      12.930  58.890  30.250  1.00  0.00           N
ATOM   1295 1HD2 ASN A  84      13.030  59.080  29.280  1.00  0.00           H
ATOM   1296 2HD2 ASN A  84      13.660  59.090  30.910  1.00  0.00           H
ATOM   1297  C   ASN A  84      10.230  57.960  34.270  1.00  0.00           C
ATOM   1298  O   ASN A  84       9.100  57.990  34.860  1.00  0.00           O
ATOM   1299  N   CYS A  85      11.260  57.550  34.960  1.00  0.00           N
ATOM   1300  HN  CYS A  85      12.160  57.430  34.570  1.00  0.00           H
ATOM   1301  CA  CYS A  85      11.210  57.070  36.380  1.00  0.00           C
ATOM   1302  HA  CYS A  85      10.240  57.330  36.790  1.00  0.00           H
ATOM   1303  CB  CYS A  85      11.490  55.570  36.550  1.00  0.00           C
ATOM   1304  HB1 CYS A  85      11.360  55.330  37.630  1.00  0.00           H
ATOM   1305  HB2 CYS A  85      12.550  55.330  36.300  1.00  0.00           H
ATOM   1306  SG  CYS A  85      10.450  54.470  35.530  1.00  0.00           S
ATOM   1307  HG1 CYS A  85       9.300  54.470  36.190  1.00  0.00           H
ATOM   1308  C   CYS A  85      12.170  57.960  37.230  1.00  0.00           C
ATOM   1309  O   CYS A  85      12.380  57.620  38.420  1.00  0.00           O
ATOM   1310  N   LEU A  86      12.700  58.990  36.640  1.00  0.00           N
ATOM   1311  HN  LEU A  86      12.570  59.180  35.670  1.00  0.00           H
ATOM   1312  CA  LEU A  86      13.520  59.980  37.370  1.00  0.00           C
ATOM   1313  HA  LEU A  86      13.600  59.750  38.420  1.00  0.00           H
ATOM   1314  CB  LEU A  86      14.960  60.180  36.760  1.00  0.00           C
ATOM   1315  HB1 LEU A  86      15.490  60.990  37.300  1.00  0.00           H
ATOM   1316  HB2 LEU A  86      14.990  60.500  35.690  1.00  0.00           H
ATOM   1317  CG  LEU A  86      15.870  58.900  36.920  1.00  0.00           C
ATOM   1318  HG  LEU A  86      15.440  58.150  36.230  1.00  0.00           H
ATOM   1319  CD1 LEU A  86      17.250  59.300  36.480  1.00  0.00           C
ATOM   1320 1HD1 LEU A  86      17.660  60.080  37.160  1.00  0.00           H
ATOM   1321 2HD1 LEU A  86      17.150  59.750  35.470  1.00  0.00           H
ATOM   1322 3HD1 LEU A  86      17.950  58.440  36.470  1.00  0.00           H
ATOM   1323  CD2 LEU A  86      15.830  58.250  38.340  1.00  0.00           C
ATOM   1324 1HD2 LEU A  86      16.240  58.810  39.200  1.00  0.00           H
ATOM   1325 2HD2 LEU A  86      16.500  57.360  38.410  1.00  0.00           H
ATOM   1326 3HD2 LEU A  86      14.860  57.830  38.670  1.00  0.00           H
ATOM   1327  C   LEU A  86      12.960  61.370  37.320  1.00  0.00           C
ATOM   1328  O   LEU A  86      12.040  61.680  36.600  1.00  0.00           O
ATOM   1329  N   LEU A  87      13.540  62.220  38.170  1.00  0.00           N
ATOM   1330  HN  LEU A  87      14.190  61.770  38.780  1.00  0.00           H
ATOM   1331  CA  LEU A  87      13.200  63.550  38.470  1.00  0.00           C
ATOM   1332  HA  LEU A  87      12.280  63.940  38.060  1.00  0.00           H
ATOM   1333  CB  LEU A  87      13.050  63.620  40.000  1.00  0.00           C
ATOM   1334  HB1 LEU A  87      13.900  63.150  40.540  1.00  0.00           H
ATOM   1335  HB2 LEU A  87      12.100  63.080  40.130  1.00  0.00           H
ATOM   1336  CG  LEU A  87      12.880  65.040  40.760  1.00  0.00           C
ATOM   1337  HG  LEU A  87      13.820  65.630  40.670  1.00  0.00           H
ATOM   1338  CD1 LEU A  87      11.620  65.710  40.270  1.00  0.00           C
ATOM   1339 1HD1 LEU A  87      10.800  64.970  40.210  1.00  0.00           H
ATOM   1340 2HD1 LEU A  87      11.770  66.160  39.270  1.00  0.00           H
ATOM   1341 3HD1 LEU A  87      11.400  66.580  40.930  1.00  0.00           H
ATOM   1342  CD2 LEU A  87      12.730  64.840  42.310  1.00  0.00           C
ATOM   1343 1HD2 LEU A  87      11.850  64.200  42.510  1.00  0.00           H
ATOM   1344 2HD2 LEU A  87      12.560  65.800  42.830  1.00  0.00           H
ATOM   1345 3HD2 LEU A  87      13.620  64.380  42.790  1.00  0.00           H
ATOM   1346  C   LEU A  87      14.300  64.540  38.080  1.00  0.00           C
ATOM   1347  O   LEU A  87      15.480  64.420  38.400  1.00  0.00           O
ATOM   1348  N   ARG A  88      13.870  65.550  37.370  1.00  0.00           N
ATOM   1349  HN  ARG A  88      12.900  65.650  37.190  1.00  0.00           H
ATOM   1350  CA  ARG A  88      14.690  66.710  37.070  1.00  0.00           C
ATOM   1351  HA  ARG A  88      15.710  66.350  37.080  1.00  0.00           H
ATOM   1352  CB  ARG A  88      14.540  67.290  35.630  1.00  0.00           C
ATOM   1353  HB1 ARG A  88      15.310  68.080  35.490  1.00  0.00           H
ATOM   1354  HB2 ARG A  88      13.560  67.770  35.440  1.00  0.00           H
ATOM   1355  CG  ARG A  88      14.930  66.280  34.510  1.00  0.00           C
ATOM   1356  HG1 ARG A  88      14.220  65.440  34.340  1.00  0.00           H
ATOM   1357  HG2 ARG A  88      15.960  65.920  34.750  1.00  0.00           H
ATOM   1358  CD  ARG A  88      15.070  67.070  33.180  1.00  0.00           C
ATOM   1359  HD1 ARG A  88      15.580  66.420  32.440  1.00  0.00           H
ATOM   1360  HD2 ARG A  88      15.640  67.990  33.440  1.00  0.00           H
ATOM   1361  NE  ARG A  88      13.750  67.400  32.660  1.00  0.00           N
ATOM   1362  HE  ARG A  88      12.930  67.340  33.230  1.00  0.00           H
ATOM   1363  CZ  ARG A  88      13.540  67.830  31.420  1.00  0.00           C
ATOM   1364  NH1 ARG A  88      14.540  67.990  30.580  1.00  0.00           N
ATOM   1365 1HH1 ARG A  88      15.460  67.940  30.970  1.00  0.00           H
ATOM   1366 2HH1 ARG A  88      14.430  68.040  29.580  1.00  0.00           H
ATOM   1367  NH2 ARG A  88      12.260  67.980  31.030  1.00  0.00           N
ATOM   1368 1HH2 ARG A  88      11.520  67.930  31.700  1.00  0.00           H
ATOM   1369 2HH2 ARG A  88      12.100  68.560  30.240  1.00  0.00           H
ATOM   1370  C   ARG A  88      14.500  67.790  38.190  1.00  0.00           C
ATOM   1371  O   ARG A  88      13.350  68.080  38.620  1.00  0.00           O
ATOM   1372  N   LEU A  89      15.580  68.450  38.640  1.00  0.00           N
ATOM   1373  HN  LEU A  89      16.430  67.960  38.470  1.00  0.00           H
ATOM   1374  CA  LEU A  89      15.470  69.660  39.450  1.00  0.00           C
ATOM   1375  HA  LEU A  89      14.490  70.110  39.470  1.00  0.00           H
ATOM   1376  CB  LEU A  89      15.980  69.550  40.950  1.00  0.00           C
ATOM   1377  HB1 LEU A  89      15.840  70.520  41.470  1.00  0.00           H
ATOM   1378  HB2 LEU A  89      17.080  69.390  41.000  1.00  0.00           H
ATOM   1379  CG  LEU A  89      15.200  68.430  41.730  1.00  0.00           C
ATOM   1380  HG  LEU A  89      15.240  67.620  40.980  1.00  0.00           H
ATOM   1381  CD1 LEU A  89      15.960  68.130  42.930  1.00  0.00           C
ATOM   1382 1HD1 LEU A  89      17.020  68.070  42.610  1.00  0.00           H
ATOM   1383 2HD1 LEU A  89      15.610  67.270  43.540  1.00  0.00           H
ATOM   1384 3HD1 LEU A  89      16.040  69.000  43.620  1.00  0.00           H
ATOM   1385  CD2 LEU A  89      13.780  68.750  42.090  1.00  0.00           C
ATOM   1386 1HD2 LEU A  89      13.370  67.970  42.770  1.00  0.00           H
ATOM   1387 2HD2 LEU A  89      13.200  68.670  41.150  1.00  0.00           H
ATOM   1388 3HD2 LEU A  89      13.780  69.770  42.520  1.00  0.00           H
ATOM   1389  C   LEU A  89      16.350  70.670  38.730  1.00  0.00           C
ATOM   1390  O   LEU A  89      17.470  70.460  38.300  1.00  0.00           O
ATOM   1391  N   LYS A  90      15.790  71.930  38.610  1.00  0.00           N
ATOM   1392  HN  LYS A  90      14.870  72.130  38.940  1.00  0.00           H
ATOM   1393  CA  LYS A  90      16.520  73.010  37.910  1.00  0.00           C
ATOM   1394  HA  LYS A  90      17.410  72.730  37.370  1.00  0.00           H
ATOM   1395  CB  LYS A  90      15.630  73.900  36.950  1.00  0.00           C
ATOM   1396  HB1 LYS A  90      16.240  74.770  36.630  1.00  0.00           H
ATOM   1397  HB2 LYS A  90      14.740  74.250  37.520  1.00  0.00           H
ATOM   1398  CG  LYS A  90      15.250  73.190  35.690  1.00  0.00           C
ATOM   1399  HG1 LYS A  90      14.400  73.670  35.180  1.00  0.00           H
ATOM   1400  HG2 LYS A  90      14.980  72.140  35.960  1.00  0.00           H
ATOM   1401  CD  LYS A  90      16.500  72.890  34.770  1.00  0.00           C
ATOM   1402  HD1 LYS A  90      16.520  71.840  34.430  1.00  0.00           H
ATOM   1403  HD2 LYS A  90      17.420  73.110  35.360  1.00  0.00           H
ATOM   1404  CE  LYS A  90      16.380  73.610  33.400  1.00  0.00           C
ATOM   1405  HE1 LYS A  90      16.420  74.690  33.650  1.00  0.00           H
ATOM   1406  HE2 LYS A  90      15.450  73.170  32.980  1.00  0.00           H
ATOM   1407  NZ  LYS A  90      17.450  73.300  32.430  1.00  0.00           N
ATOM   1408  HZ1 LYS A  90      17.430  73.890  31.570  1.00  0.00           H
ATOM   1409  HZ2 LYS A  90      17.380  72.290  32.170  1.00  0.00           H
ATOM   1410  HZ3 LYS A  90      18.370  73.430  32.900  1.00  0.00           H
ATOM   1411  C   LYS A  90      16.930  73.860  39.090  1.00  0.00           C
ATOM   1412  O   LYS A  90      16.160  74.150  40.000  1.00  0.00           O
ATOM   1413  N   VAL A  91      18.210  74.190  39.110  1.00  0.00           N
ATOM   1414  HN  VAL A  91      18.840  73.960  38.370  1.00  0.00           H
ATOM   1415  CA  VAL A  91      18.740  75.070  40.130  1.00  0.00           C
ATOM   1416  HA  VAL A  91      17.990  75.420  40.830  1.00  0.00           H
ATOM   1417  CB  VAL A  91      19.870  74.350  40.930  1.00  0.00           C
ATOM   1418  HB  VAL A  91      20.180  75.020  41.760  1.00  0.00           H
ATOM   1419  CG1 VAL A  91      19.360  73.060  41.540  1.00  0.00           C
ATOM   1420 1HG1 VAL A  91      18.350  73.200  41.990  1.00  0.00           H
ATOM   1421 2HG1 VAL A  91      20.000  72.710  42.380  1.00  0.00           H
ATOM   1422 3HG1 VAL A  91      19.380  72.270  40.760  1.00  0.00           H
ATOM   1423  CG2 VAL A  91      21.110  74.080  40.010  1.00  0.00           C
ATOM   1424 1HG2 VAL A  91      21.430  75.040  39.560  1.00  0.00           H
ATOM   1425 2HG2 VAL A  91      20.790  73.350  39.230  1.00  0.00           H
ATOM   1426 3HG2 VAL A  91      21.970  73.720  40.610  1.00  0.00           H
ATOM   1427  C   VAL A  91      19.150  76.310  39.530  1.00  0.00           C
ATOM   1428  O   VAL A  91      19.430  76.340  38.340  1.00  0.00           O
ATOM   1429  N   ASP A  92      19.120  77.440  40.310  1.00  0.00           N
ATOM   1430  HN  ASP A  92      18.880  77.330  41.280  1.00  0.00           H
ATOM   1431  CA  ASP A  92      19.530  78.780  39.980  1.00  0.00           C
ATOM   1432  HA  ASP A  92      18.930  79.010  39.110  1.00  0.00           H
ATOM   1433  CB  ASP A  92      19.210  79.750  41.170  1.00  0.00           C
ATOM   1434  HB1 ASP A  92      18.250  79.350  41.590  1.00  0.00           H
ATOM   1435  HB2 ASP A  92      19.010  80.770  40.790  1.00  0.00           H
ATOM   1436  CG  ASP A  92      20.150  79.770  42.340  1.00  0.00           C
ATOM   1437  OD1 ASP A  92      20.540  80.950  42.810  1.00  0.00           O
ATOM   1438  OD2 ASP A  92      20.540  78.730  42.860  1.00  0.00           O
ATOM   1439  C   ASP A  92      20.970  78.940  39.640  1.00  0.00           C
ATOM   1440  O   ASP A  92      21.350  79.540  38.650  1.00  0.00           O
ATOM   1441  N   THR A  93      21.850  78.290  40.420  1.00  0.00           N
ATOM   1442  HN  THR A  93      21.380  78.010  41.250  1.00  0.00           H
ATOM   1443  CA  THR A  93      23.270  78.260  40.190  1.00  0.00           C
ATOM   1444  HA  THR A  93      23.580  79.230  39.830  1.00  0.00           H
ATOM   1445  CB  THR A  93      24.120  77.920  41.410  1.00  0.00           C
ATOM   1446  HB  THR A  93      24.000  76.870  41.780  1.00  0.00           H
ATOM   1447  OG1 THR A  93      23.630  78.780  42.440  1.00  0.00           O
ATOM   1448  HG1 THR A  93      22.710  78.610  42.620  1.00  0.00           H
ATOM   1449  CG2 THR A  93      25.620  78.270  41.310  1.00  0.00           C
ATOM   1450 1HG2 THR A  93      26.150  77.850  40.420  1.00  0.00           H
ATOM   1451 2HG2 THR A  93      26.050  77.900  42.260  1.00  0.00           H
ATOM   1452 3HG2 THR A  93      25.660  79.380  41.280  1.00  0.00           H
ATOM   1453  C   THR A  93      23.580  77.230  39.110  1.00  0.00           C
ATOM   1454  O   THR A  93      23.360  76.050  39.390  1.00  0.00           O
ATOM   1455  N   SER A  94      24.210  77.610  37.960  1.00  0.00           N
ATOM   1456  HN  SER A  94      24.320  78.590  37.810  1.00  0.00           H
ATOM   1457  CA  SER A  94      24.700  76.770  36.910  1.00  0.00           C
ATOM   1458  HA  SER A  94      24.290  75.820  37.250  1.00  0.00           H
ATOM   1459  CB  SER A  94      24.250  77.080  35.520  1.00  0.00           C
ATOM   1460  HB1 SER A  94      24.620  78.120  35.370  1.00  0.00           H
ATOM   1461  HB2 SER A  94      23.140  77.200  35.480  1.00  0.00           H
ATOM   1462  OG  SER A  94      24.770  76.160  34.560  1.00  0.00           O
ATOM   1463  HG1 SER A  94      25.640  76.410  34.260  1.00  0.00           H
ATOM   1464  C   SER A  94      26.170  76.490  37.010  1.00  0.00           C
ATOM   1465  O   SER A  94      26.940  77.410  37.160  1.00  0.00           O
ATOM   1466  N   ASN A  95      26.480  75.280  37.030  1.00  0.00           N
ATOM   1467  HN  ASN A  95      25.810  74.550  36.940  1.00  0.00           H
ATOM   1468  CA  ASN A  95      27.780  74.730  37.270  1.00  0.00           C
ATOM   1469  HA  ASN A  95      27.980  74.890  38.310  1.00  0.00           H
ATOM   1470  CB  ASN A  95      27.580  73.160  37.330  1.00  0.00           C
ATOM   1471  HB1 ASN A  95      27.370  72.740  36.330  1.00  0.00           H
ATOM   1472  HB2 ASN A  95      26.750  72.950  38.040  1.00  0.00           H
ATOM   1473  CG  ASN A  95      28.830  72.400  37.840  1.00  0.00           C
ATOM   1474  OD1 ASN A  95      29.920  72.860  38.010  1.00  0.00           O
ATOM   1475  ND2 ASN A  95      28.480  71.100  38.200  1.00  0.00           N
ATOM   1476 1HD2 ASN A  95      29.190  70.450  38.460  1.00  0.00           H
ATOM   1477 2HD2 ASN A  95      27.510  70.850  38.310  1.00  0.00           H
ATOM   1478  C   ASN A  95      28.960  75.100  36.560  1.00  0.00           C
ATOM   1479  O   ASN A  95      29.040  74.710  35.400  1.00  0.00           O
ATOM   1480  N   PRO A  96      29.990  75.850  37.090  1.00  0.00           N
ATOM   1481  CD  PRO A  96      29.960  76.480  38.380  1.00  0.00           C
ATOM   1482  HD1 PRO A  96      30.630  75.870  39.020  1.00  0.00           H
ATOM   1483  HD2 PRO A  96      28.960  76.760  38.760  1.00  0.00           H
ATOM   1484  CA  PRO A  96      31.050  76.390  36.290  1.00  0.00           C
ATOM   1485  HA  PRO A  96      30.610  76.940  35.470  1.00  0.00           H
ATOM   1486  CB  PRO A  96      31.790  77.480  37.170  1.00  0.00           C
ATOM   1487  HB1 PRO A  96      32.180  78.360  36.610  1.00  0.00           H
ATOM   1488  HB2 PRO A  96      32.570  76.900  37.710  1.00  0.00           H
ATOM   1489  CG  PRO A  96      30.670  77.820  38.220  1.00  0.00           C
ATOM   1490  HG1 PRO A  96      31.120  78.190  39.170  1.00  0.00           H
ATOM   1491  HG2 PRO A  96      30.060  78.710  37.940  1.00  0.00           H
ATOM   1492  C   PRO A  96      31.970  75.200  35.870  1.00  0.00           C
ATOM   1493  O   PRO A  96      32.680  75.370  34.920  1.00  0.00           O
ATOM   1494  N   LYS A  97      31.910  74.050  36.520  1.00  0.00           N
ATOM   1495  HN  LYS A  97      31.130  73.900  37.130  1.00  0.00           H
ATOM   1496  CA  LYS A  97      32.890  73.000  36.350  1.00  0.00           C
ATOM   1497  HA  LYS A  97      33.560  73.290  35.550  1.00  0.00           H
ATOM   1498  CB  LYS A  97      33.780  72.940  37.610  1.00  0.00           C
ATOM   1499  HB1 LYS A  97      34.340  71.980  37.660  1.00  0.00           H
ATOM   1500  HB2 LYS A  97      33.130  72.950  38.510  1.00  0.00           H
ATOM   1501  CG  LYS A  97      34.770  74.180  37.700  1.00  0.00           C
ATOM   1502  HG1 LYS A  97      35.100  74.200  38.760  1.00  0.00           H
ATOM   1503  HG2 LYS A  97      34.240  75.140  37.530  1.00  0.00           H
ATOM   1504  CD  LYS A  97      35.940  74.040  36.770  1.00  0.00           C
ATOM   1505  HD1 LYS A  97      35.640  73.610  35.790  1.00  0.00           H
ATOM   1506  HD2 LYS A  97      36.590  73.300  37.270  1.00  0.00           H
ATOM   1507  CE  LYS A  97      36.740  75.340  36.510  1.00  0.00           C
ATOM   1508  HE1 LYS A  97      36.230  76.110  35.900  1.00  0.00           H
ATOM   1509  HE2 LYS A  97      37.650  75.050  35.930  1.00  0.00           H
ATOM   1510  NZ  LYS A  97      37.140  76.020  37.750  1.00  0.00           N
ATOM   1511  HZ1 LYS A  97      36.320  76.470  38.200  1.00  0.00           H
ATOM   1512  HZ2 LYS A  97      37.820  76.750  37.470  1.00  0.00           H
ATOM   1513  HZ3 LYS A  97      37.600  75.380  38.440  1.00  0.00           H
ATOM   1514  C   LYS A  97      32.360  71.670  35.930  1.00  0.00           C
ATOM   1515  O   LYS A  97      32.910  70.610  36.290  1.00  0.00           O
ATOM   1516  N   THR A  98      31.250  71.690  35.130  1.00  0.00           N
ATOM   1517  HN  THR A  98      31.030  72.560  34.690  1.00  0.00           H
ATOM   1518  CA  THR A  98      30.620  70.570  34.480  1.00  0.00           C
ATOM   1519  HA  THR A  98      30.500  69.890  35.310  1.00  0.00           H
ATOM   1520  CB  THR A  98      29.350  70.820  33.720  1.00  0.00           C
ATOM   1521  HB  THR A  98      29.500  71.240  32.700  1.00  0.00           H
ATOM   1522  OG1 THR A  98      28.410  71.670  34.370  1.00  0.00           O
ATOM   1523  HG1 THR A  98      28.660  72.600  34.350  1.00  0.00           H
ATOM   1524  CG2 THR A  98      28.600  69.460  33.550  1.00  0.00           C
ATOM   1525 1HG2 THR A  98      28.530  68.890  34.510  1.00  0.00           H
ATOM   1526 2HG2 THR A  98      29.110  68.820  32.800  1.00  0.00           H
ATOM   1527 3HG2 THR A  98      27.640  69.600  33.020  1.00  0.00           H
ATOM   1528  C   THR A  98      31.650  70.010  33.470  1.00  0.00           C
ATOM   1529  O   THR A  98      32.080  70.970  32.790  1.00  0.00           O
ATOM   1530  N   PRO A  99      32.030  68.710  33.300  1.00  0.00           N
ATOM   1531  CD  PRO A  99      31.750  67.630  34.240  1.00  0.00           C
ATOM   1532  HD1 PRO A  99      30.660  67.640  34.460  1.00  0.00           H
ATOM   1533  HD2 PRO A  99      32.410  67.830  35.110  1.00  0.00           H
ATOM   1534  CA  PRO A  99      32.830  68.240  32.190  1.00  0.00           C
ATOM   1535  HA  PRO A  99      33.660  68.930  32.130  1.00  0.00           H
ATOM   1536  CB  PRO A  99      33.300  66.940  32.720  1.00  0.00           C
ATOM   1537  HB1 PRO A  99      34.120  67.130  33.440  1.00  0.00           H
ATOM   1538  HB2 PRO A  99      33.800  66.340  31.920  1.00  0.00           H
ATOM   1539  CG  PRO A  99      32.170  66.340  33.580  1.00  0.00           C
ATOM   1540  HG1 PRO A  99      31.430  66.030  32.820  1.00  0.00           H
ATOM   1541  HG2 PRO A  99      32.270  65.460  34.250  1.00  0.00           H
ATOM   1542  C   PRO A  99      32.040  68.200  30.900  1.00  0.00           C
ATOM   1543  O   PRO A  99      30.880  68.580  30.780  1.00  0.00           O
ATOM   1544  N   LYS A 100      32.750  67.780  29.850  1.00  0.00           N
ATOM   1545  HN  LYS A 100      33.730  67.610  29.980  1.00  0.00           H
ATOM   1546  CA  LYS A 100      32.080  67.500  28.560  1.00  0.00           C
ATOM   1547  HA  LYS A 100      31.550  68.420  28.400  1.00  0.00           H
ATOM   1548  CB  LYS A 100      33.190  67.260  27.490  1.00  0.00           C
ATOM   1549  HB1 LYS A 100      33.740  66.290  27.530  1.00  0.00           H
ATOM   1550  HB2 LYS A 100      33.890  68.120  27.580  1.00  0.00           H
ATOM   1551  CG  LYS A 100      32.710  67.260  26.010  1.00  0.00           C
ATOM   1552  HG1 LYS A 100      32.060  68.170  25.990  1.00  0.00           H
ATOM   1553  HG2 LYS A 100      32.080  66.420  25.650  1.00  0.00           H
ATOM   1554  CD  LYS A 100      33.850  67.260  24.960  1.00  0.00           C
ATOM   1555  HD1 LYS A 100      33.350  67.110  23.970  1.00  0.00           H
ATOM   1556  HD2 LYS A 100      34.650  66.520  25.190  1.00  0.00           H
ATOM   1557  CE  LYS A 100      34.500  68.660  24.850  1.00  0.00           C
ATOM   1558  HE1 LYS A 100      34.980  68.990  25.800  1.00  0.00           H
ATOM   1559  HE2 LYS A 100      33.750  69.380  24.450  1.00  0.00           H
ATOM   1560  NZ  LYS A 100      35.540  68.530  23.750  1.00  0.00           N
ATOM   1561  HZ1 LYS A 100      36.040  69.440  23.670  1.00  0.00           H
ATOM   1562  HZ2 LYS A 100      35.070  68.420  22.830  1.00  0.00           H
ATOM   1563  HZ3 LYS A 100      36.180  67.720  23.840  1.00  0.00           H
ATOM   1564  C   LYS A 100      31.350  66.140  28.870  1.00  0.00           C
ATOM   1565  O   LYS A 100      31.990  65.080  29.140  1.00  0.00           O
ATOM   1566  N   TYR A 101      29.950  66.160  28.860  1.00  0.00           N
ATOM   1567  HN  TYR A 101      29.540  67.050  28.680  1.00  0.00           H
ATOM   1568  CA  TYR A 101      29.120  65.030  29.230  1.00  0.00           C
ATOM   1569  HA  TYR A 101      29.770  64.180  29.360  1.00  0.00           H
ATOM   1570  CB  TYR A 101      28.250  65.160  30.500  1.00  0.00           C
ATOM   1571  HB1 TYR A 101      28.990  65.520  31.250  1.00  0.00           H
ATOM   1572  HB2 TYR A 101      27.810  64.190  30.810  1.00  0.00           H
ATOM   1573  CG  TYR A 101      27.310  66.330  30.360  1.00  0.00           C
ATOM   1574  CD1 TYR A 101      25.960  66.140  30.070  1.00  0.00           C
ATOM   1575  HD1 TYR A 101      25.680  65.120  29.850  1.00  0.00           H
ATOM   1576  CE1 TYR A 101      25.070  67.230  30.080  1.00  0.00           C
ATOM   1577  HE1 TYR A 101      24.080  66.860  29.880  1.00  0.00           H
ATOM   1578  CZ  TYR A 101      25.460  68.480  30.440  1.00  0.00           C
ATOM   1579  OH  TYR A 101      24.510  69.510  30.620  1.00  0.00           O
ATOM   1580  HH  TYR A 101      25.030  70.320  30.600  1.00  0.00           H
ATOM   1581  CD2 TYR A 101      27.710  67.680  30.630  1.00  0.00           C
ATOM   1582  HD2 TYR A 101      28.670  67.870  31.080  1.00  0.00           H
ATOM   1583  CE2 TYR A 101      26.820  68.730  30.740  1.00  0.00           C
ATOM   1584  HE2 TYR A 101      27.190  69.700  31.030  1.00  0.00           H
ATOM   1585  C   TYR A 101      28.200  64.590  28.140  1.00  0.00           C
ATOM   1586  O   TYR A 101      27.710  65.370  27.320  1.00  0.00           O
ATOM   1587  N   LYS A 102      27.760  63.280  28.160  1.00  0.00           N
ATOM   1588  HN  LYS A 102      28.120  62.740  28.910  1.00  0.00           H
ATOM   1589  CA  LYS A 102      26.740  62.670  27.320  1.00  0.00           C
ATOM   1590  HA  LYS A 102      25.940  63.370  27.120  1.00  0.00           H
ATOM   1591  CB  LYS A 102      27.410  62.300  25.970  1.00  0.00           C
ATOM   1592  HB1 LYS A 102      28.000  63.160  25.600  1.00  0.00           H
ATOM   1593  HB2 LYS A 102      26.610  62.240  25.200  1.00  0.00           H
ATOM   1594  CG  LYS A 102      28.390  61.070  25.880  1.00  0.00           C
ATOM   1595  HG1 LYS A 102      27.980  60.120  26.290  1.00  0.00           H
ATOM   1596  HG2 LYS A 102      29.130  61.160  26.700  1.00  0.00           H
ATOM   1597  CD  LYS A 102      29.100  60.920  24.520  1.00  0.00           C
ATOM   1598  HD1 LYS A 102      29.570  61.890  24.250  1.00  0.00           H
ATOM   1599  HD2 LYS A 102      28.380  60.740  23.690  1.00  0.00           H
ATOM   1600  CE  LYS A 102      30.080  59.800  24.410  1.00  0.00           C
ATOM   1601  HE1 LYS A 102      29.510  58.880  24.670  1.00  0.00           H
ATOM   1602  HE2 LYS A 102      30.960  59.870  25.090  1.00  0.00           H
ATOM   1603  NZ  LYS A 102      30.610  59.510  23.040  1.00  0.00           N
ATOM   1604  HZ1 LYS A 102      29.850  59.420  22.330  1.00  0.00           H
ATOM   1605  HZ2 LYS A 102      31.220  58.680  23.170  1.00  0.00           H
ATOM   1606  HZ3 LYS A 102      31.280  60.210  22.660  1.00  0.00           H
ATOM   1607  C   LYS A 102      26.220  61.440  27.940  1.00  0.00           C
ATOM   1608  O   LYS A 102      26.860  60.790  28.790  1.00  0.00           O
ATOM   1609  N   PHE A 103      25.010  61.090  27.680  1.00  0.00           N
ATOM   1610  HN  PHE A 103      24.400  61.620  27.100  1.00  0.00           H
ATOM   1611  CA  PHE A 103      24.300  59.960  28.190  1.00  0.00           C
ATOM   1612  HA  PHE A 103      24.770  59.750  29.140  1.00  0.00           H
ATOM   1613  CB  PHE A 103      22.760  60.330  28.410  1.00  0.00           C
ATOM   1614  HB1 PHE A 103      22.180  59.450  28.770  1.00  0.00           H
ATOM   1615  HB2 PHE A 103      22.270  60.650  27.470  1.00  0.00           H
ATOM   1616  CG  PHE A 103      22.590  61.490  29.270  1.00  0.00           C
ATOM   1617  CD1 PHE A 103      22.070  62.740  28.780  1.00  0.00           C
ATOM   1618  HD1 PHE A 103      21.690  62.770  27.760  1.00  0.00           H
ATOM   1619  CE1 PHE A 103      22.060  63.930  29.550  1.00  0.00           C
ATOM   1620  HE1 PHE A 103      21.520  64.800  29.200  1.00  0.00           H
ATOM   1621  CZ  PHE A 103      22.750  63.910  30.790  1.00  0.00           C
ATOM   1622  HZ  PHE A 103      22.890  64.790  31.390  1.00  0.00           H
ATOM   1623  CD2 PHE A 103      23.290  61.520  30.470  1.00  0.00           C
ATOM   1624  HD2 PHE A 103      23.680  60.570  30.810  1.00  0.00           H
ATOM   1625  CE2 PHE A 103      23.460  62.730  31.170  1.00  0.00           C
ATOM   1626  HE2 PHE A 103      23.900  62.630  32.150  1.00  0.00           H
ATOM   1627  C   PHE A 103      24.530  58.770  27.240  1.00  0.00           C
ATOM   1628  O   PHE A 103      24.140  58.960  26.050  1.00  0.00           O
ATOM   1629  N   VAL A 104      25.110  57.660  27.580  1.00  0.00           N
ATOM   1630  HN  VAL A 104      25.410  57.470  28.510  1.00  0.00           H
ATOM   1631  CA  VAL A 104      25.210  56.480  26.740  1.00  0.00           C
ATOM   1632  HA  VAL A 104      24.880  56.690  25.730  1.00  0.00           H
ATOM   1633  CB  VAL A 104      26.630  55.920  26.760  1.00  0.00           C
ATOM   1634  HB  VAL A 104      27.030  56.060  27.790  1.00  0.00           H
ATOM   1635  CG1 VAL A 104      26.810  54.430  26.390  1.00  0.00           C
ATOM   1636 1HG1 VAL A 104      26.120  53.780  26.980  1.00  0.00           H
ATOM   1637 2HG1 VAL A 104      27.840  54.010  26.480  1.00  0.00           H
ATOM   1638 3HG1 VAL A 104      26.570  54.170  25.340  1.00  0.00           H
ATOM   1639  CG2 VAL A 104      27.570  56.720  25.760  1.00  0.00           C
ATOM   1640 1HG2 VAL A 104      28.590  56.290  25.670  1.00  0.00           H
ATOM   1641 2HG2 VAL A 104      27.660  57.730  26.230  1.00  0.00           H
ATOM   1642 3HG2 VAL A 104      27.140  56.850  24.750  1.00  0.00           H
ATOM   1643  C   VAL A 104      24.360  55.390  27.310  1.00  0.00           C
ATOM   1644  O   VAL A 104      24.260  55.230  28.480  1.00  0.00           O
ATOM   1645  N   ARG A 105      23.500  54.670  26.510  1.00  0.00           N
ATOM   1646  HN  ARG A 105      23.670  54.800  25.540  1.00  0.00           H
ATOM   1647  CA  ARG A 105      22.730  53.560  27.040  1.00  0.00           C
ATOM   1648  HA  ARG A 105      22.460  53.830  28.050  1.00  0.00           H
ATOM   1649  CB  ARG A 105      21.570  53.260  26.070  1.00  0.00           C
ATOM   1650  HB1 ARG A 105      22.000  52.980  25.080  1.00  0.00           H
ATOM   1651  HB2 ARG A 105      21.050  54.220  25.850  1.00  0.00           H
ATOM   1652  CG  ARG A 105      20.490  52.250  26.510  1.00  0.00           C
ATOM   1653  HG1 ARG A 105      20.890  51.330  26.980  1.00  0.00           H
ATOM   1654  HG2 ARG A 105      19.880  52.160  25.580  1.00  0.00           H
ATOM   1655  CD  ARG A 105      19.670  52.730  27.670  1.00  0.00           C
ATOM   1656  HD1 ARG A 105      19.350  53.770  27.430  1.00  0.00           H
ATOM   1657  HD2 ARG A 105      20.220  52.720  28.640  1.00  0.00           H
ATOM   1658  NE  ARG A 105      18.430  51.850  27.780  1.00  0.00           N
ATOM   1659  HE  ARG A 105      18.140  51.320  26.990  1.00  0.00           H
ATOM   1660  CZ  ARG A 105      17.700  51.720  28.880  1.00  0.00           C
ATOM   1661  NH1 ARG A 105      17.710  52.590  29.820  1.00  0.00           N
ATOM   1662 1HH1 ARG A 105      18.000  53.510  29.560  1.00  0.00           H
ATOM   1663 2HH1 ARG A 105      17.190  52.420  30.650  1.00  0.00           H
ATOM   1664  NH2 ARG A 105      16.950  50.650  28.980  1.00  0.00           N
ATOM   1665 1HH2 ARG A 105      17.140  49.910  28.340  1.00  0.00           H
ATOM   1666 2HH2 ARG A 105      16.570  50.420  29.880  1.00  0.00           H
ATOM   1667  C   ARG A 105      23.560  52.250  27.080  1.00  0.00           C
ATOM   1668  O   ARG A 105      24.100  51.760  26.040  1.00  0.00           O
ATOM   1669  N   ILE A 106      23.900  51.650  28.240  1.00  0.00           N
ATOM   1670  HN  ILE A 106      23.490  51.890  29.120  1.00  0.00           H
ATOM   1671  CA  ILE A 106      24.950  50.660  28.380  1.00  0.00           C
ATOM   1672  HA  ILE A 106      25.610  50.840  27.540  1.00  0.00           H
ATOM   1673  CB  ILE A 106      25.830  50.750  29.680  1.00  0.00           C
ATOM   1674  HB  ILE A 106      26.180  51.800  29.720  1.00  0.00           H
ATOM   1675  CG2 ILE A 106      24.950  50.480  30.980  1.00  0.00           C
ATOM   1676 1HG2 ILE A 106      25.600  50.600  31.870  1.00  0.00           H
ATOM   1677 2HG2 ILE A 106      24.510  49.460  30.920  1.00  0.00           H
ATOM   1678 3HG2 ILE A 106      24.130  51.220  31.080  1.00  0.00           H
ATOM   1679  CG1 ILE A 106      27.190  50.090  29.560  1.00  0.00           C
ATOM   1680 1HG1 ILE A 106      27.600  50.350  28.570  1.00  0.00           H
ATOM   1681 2HG1 ILE A 106      26.980  49.000  29.610  1.00  0.00           H
ATOM   1682  CD  ILE A 106      28.180  50.550  30.640  1.00  0.00           C
ATOM   1683  HD1 ILE A 106      29.120  49.950  30.660  1.00  0.00           H
ATOM   1684  HD2 ILE A 106      27.760  50.350  31.650  1.00  0.00           H
ATOM   1685  HD3 ILE A 106      28.420  51.620  30.460  1.00  0.00           H
ATOM   1686  C   ILE A 106      24.450  49.170  28.080  1.00  0.00           C
ATOM   1687  O   ILE A 106      23.300  48.780  28.360  1.00  0.00           O
ATOM   1688  N   GLN A 107      25.180  48.430  27.340  1.00  0.00           N
ATOM   1689  HN  GLN A 107      26.120  48.720  27.180  1.00  0.00           H
ATOM   1690  CA  GLN A 107      24.640  47.110  26.830  1.00  0.00           C
ATOM   1691  HA  GLN A 107      23.630  46.890  27.140  1.00  0.00           H
ATOM   1692  CB  GLN A 107      24.890  47.120  25.330  1.00  0.00           C
ATOM   1693  HB1 GLN A 107      24.540  46.160  24.910  1.00  0.00           H
ATOM   1694  HB2 GLN A 107      25.980  47.190  25.140  1.00  0.00           H
ATOM   1695  CG  GLN A 107      24.150  48.160  24.550  1.00  0.00           C
ATOM   1696  HG1 GLN A 107      24.330  47.790  23.520  1.00  0.00           H
ATOM   1697  HG2 GLN A 107      24.600  49.180  24.570  1.00  0.00           H
ATOM   1698  CD  GLN A 107      22.660  48.060  24.770  1.00  0.00           C
ATOM   1699  OE1 GLN A 107      21.970  47.050  25.100  1.00  0.00           O
ATOM   1700  NE2 GLN A 107      21.930  49.210  24.590  1.00  0.00           N
ATOM   1701 1HE2 GLN A 107      20.950  49.160  24.770  1.00  0.00           H
ATOM   1702 2HE2 GLN A 107      22.250  49.980  24.040  1.00  0.00           H
ATOM   1703  C   GLN A 107      25.600  46.150  27.520  1.00  0.00           C
ATOM   1704  O   GLN A 107      26.780  46.480  27.780  1.00  0.00           O
ATOM   1705  N   PRO A 108      25.200  44.960  27.950  1.00  0.00           N
ATOM   1706  CD  PRO A 108      23.730  44.600  27.990  1.00  0.00           C
ATOM   1707  HD1 PRO A 108      23.340  44.530  26.950  1.00  0.00           H
ATOM   1708  HD2 PRO A 108      23.230  45.380  28.610  1.00  0.00           H
ATOM   1709  CA  PRO A 108      26.070  43.900  28.420  1.00  0.00           C
ATOM   1710  HA  PRO A 108      26.400  44.200  29.400  1.00  0.00           H
ATOM   1711  CB  PRO A 108      25.210  42.690  28.490  1.00  0.00           C
ATOM   1712  HB1 PRO A 108      25.500  41.970  29.280  1.00  0.00           H
ATOM   1713  HB2 PRO A 108      25.180  42.150  27.520  1.00  0.00           H
ATOM   1714  CG  PRO A 108      23.790  43.250  28.710  1.00  0.00           C
ATOM   1715  HG1 PRO A 108      23.070  42.470  28.390  1.00  0.00           H
ATOM   1716  HG2 PRO A 108      23.820  43.270  29.820  1.00  0.00           H
ATOM   1717  C   PRO A 108      27.380  43.560  27.790  1.00  0.00           C
ATOM   1718  O   PRO A 108      27.530  43.520  26.570  1.00  0.00           O
ATOM   1719  N   GLY A 109      28.430  43.360  28.600  1.00  0.00           N
ATOM   1720  HN  GLY A 109      28.200  43.440  29.570  1.00  0.00           H
ATOM   1721  CA  GLY A 109      29.770  43.080  28.130  1.00  0.00           C
ATOM   1722  HA1 GLY A 109      29.740  42.730  27.110  1.00  0.00           H
ATOM   1723  HA2 GLY A 109      30.150  42.260  28.720  1.00  0.00           H
ATOM   1724  C   GLY A 109      30.620  44.320  28.290  1.00  0.00           C
ATOM   1725  O   GLY A 109      31.840  44.170  28.570  1.00  0.00           O
ATOM   1726  N   GLN A 110      30.080  45.540  28.000  1.00  0.00           N
ATOM   1727  HN  GLN A 110      29.100  45.630  27.820  1.00  0.00           H
ATOM   1728  CA  GLN A 110      30.750  46.720  28.330  1.00  0.00           C
ATOM   1729  HA  GLN A 110      31.740  46.760  27.910  1.00  0.00           H
ATOM   1730  CB  GLN A 110      29.870  47.950  27.910  1.00  0.00           C
ATOM   1731  HB1 GLN A 110      28.950  48.060  28.520  1.00  0.00           H
ATOM   1732  HB2 GLN A 110      29.510  47.750  26.880  1.00  0.00           H
ATOM   1733  CG  GLN A 110      30.580  49.300  27.840  1.00  0.00           C
ATOM   1734  HG1 GLN A 110      30.880  49.730  28.820  1.00  0.00           H
ATOM   1735  HG2 GLN A 110      29.880  49.900  27.220  1.00  0.00           H
ATOM   1736  CD  GLN A 110      31.910  49.390  26.940  1.00  0.00           C
ATOM   1737  OE1 GLN A 110      31.860  49.120  25.740  1.00  0.00           O
ATOM   1738  NE2 GLN A 110      33.090  49.670  27.590  1.00  0.00           N
ATOM   1739 1HE2 GLN A 110      33.950  49.620  27.080  1.00  0.00           H
ATOM   1740 2HE2 GLN A 110      33.160  49.870  28.570  1.00  0.00           H
ATOM   1741  C   GLN A 110      30.950  46.930  29.820  1.00  0.00           C
ATOM   1742  O   GLN A 110      30.120  46.700  30.610  1.00  0.00           O
ATOM   1743  N   THR A 111      32.120  47.450  30.200  1.00  0.00           N
ATOM   1744  HN  THR A 111      32.860  47.480  29.530  1.00  0.00           H
ATOM   1745  CA  THR A 111      32.300  47.890  31.570  1.00  0.00           C
ATOM   1746  HA  THR A 111      31.590  47.410  32.240  1.00  0.00           H
ATOM   1747  CB  THR A 111      33.700  47.390  31.970  1.00  0.00           C
ATOM   1748  HB  THR A 111      33.900  47.820  32.970  1.00  0.00           H
ATOM   1749  OG1 THR A 111      34.730  47.750  31.050  1.00  0.00           O
ATOM   1750  HG1 THR A 111      35.520  47.560  31.570  1.00  0.00           H
ATOM   1751  CG2 THR A 111      33.620  45.890  32.070  1.00  0.00           C
ATOM   1752 1HG2 THR A 111      33.430  45.430  31.070  1.00  0.00           H
ATOM   1753 2HG2 THR A 111      32.880  45.520  32.820  1.00  0.00           H
ATOM   1754 3HG2 THR A 111      34.660  45.630  32.360  1.00  0.00           H
ATOM   1755  C   THR A 111      32.080  49.380  31.770  1.00  0.00           C
ATOM   1756  O   THR A 111      32.170  50.210  30.910  1.00  0.00           O
ATOM   1757  N   PHE A 112      31.870  49.920  32.970  1.00  0.00           N
ATOM   1758  HN  PHE A 112      31.740  49.380  33.790  1.00  0.00           H
ATOM   1759  CA  PHE A 112      31.920  51.250  33.520  1.00  0.00           C
ATOM   1760  HA  PHE A 112      32.560  51.880  32.910  1.00  0.00           H
ATOM   1761  CB  PHE A 112      30.480  51.870  33.440  1.00  0.00           C
ATOM   1762  HB1 PHE A 112      30.240  51.860  32.350  1.00  0.00           H
ATOM   1763  HB2 PHE A 112      30.470  52.920  33.790  1.00  0.00           H
ATOM   1764  CG  PHE A 112      29.420  51.120  34.280  1.00  0.00           C
ATOM   1765  CD1 PHE A 112      28.990  51.660  35.480  1.00  0.00           C
ATOM   1766  HD1 PHE A 112      29.480  52.560  35.810  1.00  0.00           H
ATOM   1767  CE1 PHE A 112      28.000  51.120  36.260  1.00  0.00           C
ATOM   1768  HE1 PHE A 112      27.710  51.510  37.220  1.00  0.00           H
ATOM   1769  CZ  PHE A 112      27.380  49.930  35.760  1.00  0.00           C
ATOM   1770  HZ  PHE A 112      26.520  49.570  36.310  1.00  0.00           H
ATOM   1771  CD2 PHE A 112      28.870  49.940  33.840  1.00  0.00           C
ATOM   1772  HD2 PHE A 112      29.060  49.400  32.930  1.00  0.00           H
ATOM   1773  CE2 PHE A 112      27.860  49.360  34.550  1.00  0.00           C
ATOM   1774  HE2 PHE A 112      27.540  48.390  34.210  1.00  0.00           H
ATOM   1775  C   PHE A 112      32.360  51.280  34.960  1.00  0.00           C
ATOM   1776  O   PHE A 112      32.190  50.300  35.700  1.00  0.00           O
ATOM   1777  N   SER A 113      32.850  52.400  35.490  1.00  0.00           N
ATOM   1778  HN  SER A 113      32.760  53.200  34.900  1.00  0.00           H
ATOM   1779  CA  SER A 113      33.190  52.630  36.930  1.00  0.00           C
ATOM   1780  HA  SER A 113      33.420  51.710  37.450  1.00  0.00           H
ATOM   1781  CB  SER A 113      34.380  53.620  37.190  1.00  0.00           C
ATOM   1782  HB1 SER A 113      34.420  53.910  38.260  1.00  0.00           H
ATOM   1783  HB2 SER A 113      34.410  54.550  36.590  1.00  0.00           H
ATOM   1784  OG  SER A 113      35.610  53.000  36.870  1.00  0.00           O
ATOM   1785  HG1 SER A 113      35.430  52.330  36.210  1.00  0.00           H
ATOM   1786  C   SER A 113      32.000  53.270  37.650  1.00  0.00           C
ATOM   1787  O   SER A 113      31.260  54.220  37.220  1.00  0.00           O
ATOM   1788  N   VAL A 114      31.790  52.700  38.840  1.00  0.00           N
ATOM   1789  HN  VAL A 114      32.430  52.010  39.170  1.00  0.00           H
ATOM   1790  CA  VAL A 114      30.730  53.050  39.770  1.00  0.00           C
ATOM   1791  HA  VAL A 114      29.960  53.520  39.180  1.00  0.00           H
ATOM   1792  CB  VAL A 114      30.290  51.750  40.440  1.00  0.00           C
ATOM   1793  HB  VAL A 114      31.140  51.140  40.810  1.00  0.00           H
ATOM   1794  CG1 VAL A 114      29.300  52.010  41.570  1.00  0.00           C
ATOM   1795 1HG1 VAL A 114      29.720  52.710  42.320  1.00  0.00           H
ATOM   1796 2HG1 VAL A 114      29.030  50.970  41.860  1.00  0.00           H
ATOM   1797 3HG1 VAL A 114      28.440  52.510  41.080  1.00  0.00           H
ATOM   1798  CG2 VAL A 114      29.530  50.960  39.370  1.00  0.00           C
ATOM   1799 1HG2 VAL A 114      29.640  49.870  39.500  1.00  0.00           H
ATOM   1800 2HG2 VAL A 114      29.990  51.080  38.370  1.00  0.00           H
ATOM   1801 3HG2 VAL A 114      28.450  51.150  39.200  1.00  0.00           H
ATOM   1802  C   VAL A 114      31.150  54.070  40.810  1.00  0.00           C
ATOM   1803  O   VAL A 114      32.080  53.810  41.580  1.00  0.00           O
ATOM   1804  N   LEU A 115      30.580  55.280  40.850  1.00  0.00           N
ATOM   1805  HN  LEU A 115      29.860  55.530  40.210  1.00  0.00           H
ATOM   1806  CA  LEU A 115      30.960  56.250  41.900  1.00  0.00           C
ATOM   1807  HA  LEU A 115      32.010  56.140  42.140  1.00  0.00           H
ATOM   1808  CB  LEU A 115      30.750  57.660  41.310  1.00  0.00           C
ATOM   1809  HB1 LEU A 115      29.710  57.840  40.970  1.00  0.00           H
ATOM   1810  HB2 LEU A 115      31.340  57.540  40.370  1.00  0.00           H
ATOM   1811  CG  LEU A 115      31.220  58.840  42.210  1.00  0.00           C
ATOM   1812  HG  LEU A 115      30.820  58.740  43.240  1.00  0.00           H
ATOM   1813  CD1 LEU A 115      32.690  58.900  42.310  1.00  0.00           C
ATOM   1814 1HD1 LEU A 115      33.040  58.640  41.280  1.00  0.00           H
ATOM   1815 2HD1 LEU A 115      32.950  58.130  43.060  1.00  0.00           H
ATOM   1816 3HD1 LEU A 115      33.100  59.880  42.630  1.00  0.00           H
ATOM   1817  CD2 LEU A 115      30.680  60.150  41.580  1.00  0.00           C
ATOM   1818 1HD2 LEU A 115      29.570  60.220  41.540  1.00  0.00           H
ATOM   1819 2HD2 LEU A 115      31.140  60.430  40.610  1.00  0.00           H
ATOM   1820 3HD2 LEU A 115      30.990  60.960  42.270  1.00  0.00           H
ATOM   1821  C   LEU A 115      30.050  56.100  43.090  1.00  0.00           C
ATOM   1822  O   LEU A 115      28.870  56.350  42.920  1.00  0.00           O
ATOM   1823  N   ALA A 116      30.440  55.620  44.230  1.00  0.00           N
ATOM   1824  HN  ALA A 116      31.410  55.500  44.410  1.00  0.00           H
ATOM   1825  CA  ALA A 116      29.520  55.170  45.280  1.00  0.00           C
ATOM   1826  HA  ALA A 116      28.540  55.000  44.870  1.00  0.00           H
ATOM   1827  CB  ALA A 116      30.240  54.010  45.980  1.00  0.00           C
ATOM   1828  HB1 ALA A 116      31.100  54.290  46.620  1.00  0.00           H
ATOM   1829  HB2 ALA A 116      30.600  53.250  45.260  1.00  0.00           H
ATOM   1830  HB3 ALA A 116      29.480  53.400  46.520  1.00  0.00           H
ATOM   1831  C   ALA A 116      29.280  56.200  46.350  1.00  0.00           C
ATOM   1832  O   ALA A 116      30.170  56.560  47.050  1.00  0.00           O
ATOM   1833  N   CYS A 117      28.070  56.710  46.560  1.00  0.00           N
ATOM   1834  HN  CYS A 117      27.220  56.340  46.180  1.00  0.00           H
ATOM   1835  CA  CYS A 117      27.930  57.960  47.320  1.00  0.00           C
ATOM   1836  HA  CYS A 117      28.850  58.190  47.850  1.00  0.00           H
ATOM   1837  CB  CYS A 117      27.510  59.070  46.340  1.00  0.00           C
ATOM   1838  HB1 CYS A 117      27.430  60.080  46.790  1.00  0.00           H
ATOM   1839  HB2 CYS A 117      26.470  58.940  45.990  1.00  0.00           H
ATOM   1840  SG  CYS A 117      28.610  59.320  44.910  1.00  0.00           S
ATOM   1841  HG1 CYS A 117      28.730  58.080  44.460  1.00  0.00           H
ATOM   1842  C   CYS A 117      26.890  57.770  48.390  1.00  0.00           C
ATOM   1843  O   CYS A 117      26.020  56.910  48.250  1.00  0.00           O
ATOM   1844  N   TYR A 118      27.020  58.530  49.500  1.00  0.00           N
ATOM   1845  HN  TYR A 118      27.710  59.250  49.580  1.00  0.00           H
ATOM   1846  CA  TYR A 118      26.050  58.650  50.590  1.00  0.00           C
ATOM   1847  HA  TYR A 118      25.080  58.430  50.170  1.00  0.00           H
ATOM   1848  CB  TYR A 118      26.480  57.940  51.950  1.00  0.00           C
ATOM   1849  HB1 TYR A 118      25.710  57.960  52.750  1.00  0.00           H
ATOM   1850  HB2 TYR A 118      27.430  58.380  52.330  1.00  0.00           H
ATOM   1851  CG  TYR A 118      26.790  56.480  51.710  1.00  0.00           C
ATOM   1852  CD1 TYR A 118      25.710  55.670  51.890  1.00  0.00           C
ATOM   1853  HD1 TYR A 118      24.720  55.970  52.180  1.00  0.00           H
ATOM   1854  CE1 TYR A 118      25.840  54.330  51.340  1.00  0.00           C
ATOM   1855  HE1 TYR A 118      24.990  53.670  51.390  1.00  0.00           H
ATOM   1856  CZ  TYR A 118      27.070  53.850  50.910  1.00  0.00           C
ATOM   1857  OH  TYR A 118      27.080  52.520  50.330  1.00  0.00           O
ATOM   1858  HH  TYR A 118      28.020  52.340  50.220  1.00  0.00           H
ATOM   1859  CD2 TYR A 118      28.060  56.050  51.260  1.00  0.00           C
ATOM   1860  HD2 TYR A 118      28.950  56.670  51.220  1.00  0.00           H
ATOM   1861  CE2 TYR A 118      28.210  54.690  50.880  1.00  0.00           C
ATOM   1862  HE2 TYR A 118      29.170  54.350  50.510  1.00  0.00           H
ATOM   1863  C   TYR A 118      25.790  60.140  50.950  1.00  0.00           C
ATOM   1864  O   TYR A 118      26.740  60.880  51.310  1.00  0.00           O
ATOM   1865  N   ASN A 119      24.490  60.500  50.970  1.00  0.00           N
ATOM   1866  HN  ASN A 119      23.840  59.770  50.790  1.00  0.00           H
ATOM   1867  CA  ASN A 119      23.900  61.800  51.310  1.00  0.00           C
ATOM   1868  HA  ASN A 119      22.880  61.740  50.950  1.00  0.00           H
ATOM   1869  CB  ASN A 119      23.840  62.000  52.880  1.00  0.00           C
ATOM   1870  HB1 ASN A 119      23.350  62.940  53.220  1.00  0.00           H
ATOM   1871  HB2 ASN A 119      24.880  61.950  53.260  1.00  0.00           H
ATOM   1872  CG  ASN A 119      23.030  60.900  53.630  1.00  0.00           C
ATOM   1873  OD1 ASN A 119      21.820  60.980  53.720  1.00  0.00           O
ATOM   1874  ND2 ASN A 119      23.690  59.890  54.170  1.00  0.00           N
ATOM   1875 1HD2 ASN A 119      23.100  59.240  54.630  1.00  0.00           H
ATOM   1876 2HD2 ASN A 119      24.680  60.010  54.290  1.00  0.00           H
ATOM   1877  C   ASN A 119      24.660  62.940  50.520  1.00  0.00           C
ATOM   1878  O   ASN A 119      24.820  64.040  51.040  1.00  0.00           O
ATOM   1879  N   GLY A 120      25.050  62.700  49.240  1.00  0.00           N
ATOM   1880  HN  GLY A 120      24.960  61.790  48.840  1.00  0.00           H
ATOM   1881  CA  GLY A 120      25.670  63.610  48.340  1.00  0.00           C
ATOM   1882  HA1 GLY A 120      25.420  64.600  48.670  1.00  0.00           H
ATOM   1883  HA2 GLY A 120      25.350  63.210  47.390  1.00  0.00           H
ATOM   1884  C   GLY A 120      27.170  63.550  48.400  1.00  0.00           C
ATOM   1885  O   GLY A 120      27.850  64.140  47.570  1.00  0.00           O
ATOM   1886  N   SER A 121      27.840  62.800  49.340  1.00  0.00           N
ATOM   1887  HN  SER A 121      27.360  62.250  50.010  1.00  0.00           H
ATOM   1888  CA  SER A 121      29.290  62.750  49.580  1.00  0.00           C
ATOM   1889  HA  SER A 121      29.750  63.570  49.050  1.00  0.00           H
ATOM   1890  CB  SER A 121      29.760  62.840  51.080  1.00  0.00           C
ATOM   1891  HB1 SER A 121      29.630  61.920  51.680  1.00  0.00           H
ATOM   1892  HB2 SER A 121      29.160  63.660  51.530  1.00  0.00           H
ATOM   1893  OG  SER A 121      31.160  63.060  51.060  1.00  0.00           O
ATOM   1894  HG1 SER A 121      31.530  62.730  51.880  1.00  0.00           H
ATOM   1895  C   SER A 121      29.780  61.450  48.940  1.00  0.00           C
ATOM   1896  O   SER A 121      29.430  60.410  49.510  1.00  0.00           O
ATOM   1897  N   PRO A 122      30.540  61.390  47.820  1.00  0.00           N
ATOM   1898  CD  PRO A 122      30.670  62.490  46.810  1.00  0.00           C
ATOM   1899  HD1 PRO A 122      31.380  63.170  47.320  1.00  0.00           H
ATOM   1900  HD2 PRO A 122      29.710  62.970  46.510  1.00  0.00           H
ATOM   1901  CA  PRO A 122      31.190  60.180  47.400  1.00  0.00           C
ATOM   1902  HA  PRO A 122      30.420  59.510  47.050  1.00  0.00           H
ATOM   1903  CB  PRO A 122      32.220  60.670  46.330  1.00  0.00           C
ATOM   1904  HB1 PRO A 122      32.350  59.730  45.750  1.00  0.00           H
ATOM   1905  HB2 PRO A 122      33.200  61.010  46.710  1.00  0.00           H
ATOM   1906  CG  PRO A 122      31.460  61.830  45.660  1.00  0.00           C
ATOM   1907  HG1 PRO A 122      32.090  62.590  45.170  1.00  0.00           H
ATOM   1908  HG2 PRO A 122      30.810  61.460  44.840  1.00  0.00           H
ATOM   1909  C   PRO A 122      32.030  59.470  48.560  1.00  0.00           C
ATOM   1910  O   PRO A 122      32.830  60.100  49.240  1.00  0.00           O
ATOM   1911  N   SER A 123      31.950  58.150  48.610  1.00  0.00           N
ATOM   1912  HN  SER A 123      31.450  57.820  47.810  1.00  0.00           H
ATOM   1913  CA  SER A 123      32.550  57.290  49.520  1.00  0.00           C
ATOM   1914  HA  SER A 123      33.120  57.960  50.150  1.00  0.00           H
ATOM   1915  CB  SER A 123      31.460  56.630  50.310  1.00  0.00           C
ATOM   1916  HB1 SER A 123      30.660  56.050  49.790  1.00  0.00           H
ATOM   1917  HB2 SER A 123      30.970  57.410  50.930  1.00  0.00           H
ATOM   1918  OG  SER A 123      31.880  55.790  51.360  1.00  0.00           O
ATOM   1919  HG1 SER A 123      32.360  56.330  52.000  1.00  0.00           H
ATOM   1920  C   SER A 123      33.440  56.320  48.830  1.00  0.00           C
ATOM   1921  O   SER A 123      34.530  55.910  49.290  1.00  0.00           O
ATOM   1922  N   GLY A 124      33.050  55.800  47.590  1.00  0.00           N
ATOM   1923  HN  GLY A 124      32.160  56.020  47.190  1.00  0.00           H
ATOM   1924  CA  GLY A 124      33.880  54.900  46.760  1.00  0.00           C
ATOM   1925  HA1 GLY A 124      33.490  53.890  46.770  1.00  0.00           H
ATOM   1926  HA2 GLY A 124      34.930  54.860  47.030  1.00  0.00           H
ATOM   1927  C   GLY A 124      33.970  55.130  45.300  1.00  0.00           C
ATOM   1928  O   GLY A 124      33.190  55.810  44.630  1.00  0.00           O
ATOM   1929  N   VAL A 125      34.990  54.530  44.740  1.00  0.00           N
ATOM   1930  HN  VAL A 125      35.710  54.140  45.310  1.00  0.00           H
ATOM   1931  CA  VAL A 125      35.040  54.380  43.320  1.00  0.00           C
ATOM   1932  HA  VAL A 125      34.030  54.390  42.920  1.00  0.00           H
ATOM   1933  CB  VAL A 125      35.890  55.480  42.570  1.00  0.00           C
ATOM   1934  HB  VAL A 125      35.550  56.490  42.890  1.00  0.00           H
ATOM   1935  CG1 VAL A 125      37.400  55.370  43.000  1.00  0.00           C
ATOM   1936 1HG1 VAL A 125      38.020  56.270  42.830  1.00  0.00           H
ATOM   1937 2HG1 VAL A 125      37.900  54.480  42.550  1.00  0.00           H
ATOM   1938 3HG1 VAL A 125      37.490  55.290  44.100  1.00  0.00           H
ATOM   1939  CG2 VAL A 125      35.570  55.420  41.030  1.00  0.00           C
ATOM   1940 1HG2 VAL A 125      36.200  54.640  40.540  1.00  0.00           H
ATOM   1941 2HG2 VAL A 125      35.990  56.400  40.730  1.00  0.00           H
ATOM   1942 3HG2 VAL A 125      34.490  55.400  40.770  1.00  0.00           H
ATOM   1943  C   VAL A 125      35.510  52.940  43.070  1.00  0.00           C
ATOM   1944  O   VAL A 125      36.480  52.460  43.670  1.00  0.00           O
ATOM   1945  N   TYR A 126      34.760  52.190  42.190  1.00  0.00           N
ATOM   1946  HN  TYR A 126      33.960  52.540  41.710  1.00  0.00           H
ATOM   1947  CA  TYR A 126      35.120  50.810  41.750  1.00  0.00           C
ATOM   1948  HA  TYR A 126      36.200  50.830  41.720  1.00  0.00           H
ATOM   1949  CB  TYR A 126      34.580  49.790  42.840  1.00  0.00           C
ATOM   1950  HB1 TYR A 126      35.020  50.210  43.760  1.00  0.00           H
ATOM   1951  HB2 TYR A 126      35.000  48.760  42.850  1.00  0.00           H
ATOM   1952  CG  TYR A 126      33.080  49.660  43.130  1.00  0.00           C
ATOM   1953  CD1 TYR A 126      32.440  48.540  42.580  1.00  0.00           C
ATOM   1954  HD1 TYR A 126      32.930  47.790  41.990  1.00  0.00           H
ATOM   1955  CE1 TYR A 126      31.070  48.380  42.730  1.00  0.00           C
ATOM   1956  HE1 TYR A 126      30.550  47.550  42.260  1.00  0.00           H
ATOM   1957  CZ  TYR A 126      30.390  49.230  43.630  1.00  0.00           C
ATOM   1958  OH  TYR A 126      29.120  48.840  44.120  1.00  0.00           O
ATOM   1959  HH  TYR A 126      28.740  49.480  44.730  1.00  0.00           H
ATOM   1960  CD2 TYR A 126      32.400  50.480  44.040  1.00  0.00           C
ATOM   1961  HD2 TYR A 126      32.960  51.290  44.480  1.00  0.00           H
ATOM   1962  CE2 TYR A 126      31.090  50.250  44.270  1.00  0.00           C
ATOM   1963  HE2 TYR A 126      30.540  50.910  44.930  1.00  0.00           H
ATOM   1964  C   TYR A 126      34.580  50.520  40.380  1.00  0.00           C
ATOM   1965  O   TYR A 126      33.630  51.050  39.830  1.00  0.00           O
ATOM   1966  N   GLN A 127      35.240  49.560  39.720  1.00  0.00           N
ATOM   1967  HN  GLN A 127      35.980  48.990  40.070  1.00  0.00           H
ATOM   1968  CA  GLN A 127      34.900  49.160  38.370  1.00  0.00           C
ATOM   1969  HA  GLN A 127      34.470  50.010  37.880  1.00  0.00           H
ATOM   1970  CB  GLN A 127      36.250  48.700  37.690  1.00  0.00           C
ATOM   1971  HB1 GLN A 127      36.670  47.850  38.270  1.00  0.00           H
ATOM   1972  HB2 GLN A 127      36.900  49.590  37.810  1.00  0.00           H
ATOM   1973  CG  GLN A 127      36.090  48.250  36.170  1.00  0.00           C
ATOM   1974  HG1 GLN A 127      35.340  47.440  36.020  1.00  0.00           H
ATOM   1975  HG2 GLN A 127      37.020  47.750  35.830  1.00  0.00           H
ATOM   1976  CD  GLN A 127      35.770  49.460  35.260  1.00  0.00           C
ATOM   1977  OE1 GLN A 127      35.370  50.550  35.700  1.00  0.00           O
ATOM   1978  NE2 GLN A 127      36.050  49.240  33.960  1.00  0.00           N
ATOM   1979 1HE2 GLN A 127      36.370  48.340  33.640  1.00  0.00           H
ATOM   1980 2HE2 GLN A 127      35.700  49.940  33.340  1.00  0.00           H
ATOM   1981  C   GLN A 127      33.830  48.040  38.320  1.00  0.00           C
ATOM   1982  O   GLN A 127      33.870  47.170  39.180  1.00  0.00           O
ATOM   1983  N   CYS A 128      32.830  47.970  37.430  1.00  0.00           N
ATOM   1984  HN  CYS A 128      32.640  48.720  36.790  1.00  0.00           H
ATOM   1985  CA  CYS A 128      31.930  46.860  37.310  1.00  0.00           C
ATOM   1986  HA  CYS A 128      32.560  45.990  37.450  1.00  0.00           H
ATOM   1987  CB  CYS A 128      30.580  47.010  38.130  1.00  0.00           C
ATOM   1988  HB1 CYS A 128      29.750  46.360  37.780  1.00  0.00           H
ATOM   1989  HB2 CYS A 128      30.260  48.070  38.010  1.00  0.00           H
ATOM   1990  SG  CYS A 128      30.780  46.740  39.890  1.00  0.00           S
ATOM   1991  HG1 CYS A 128      31.510  47.830  40.100  1.00  0.00           H
ATOM   1992  C   CYS A 128      31.550  46.810  35.840  1.00  0.00           C
ATOM   1993  O   CYS A 128      31.830  47.650  34.950  1.00  0.00           O
ATOM   1994  N   ALA A 129      30.940  45.610  35.450  1.00  0.00           N
ATOM   1995  HN  ALA A 129      30.640  44.980  36.170  1.00  0.00           H
ATOM   1996  CA  ALA A 129      30.560  45.280  34.150  1.00  0.00           C
ATOM   1997  HA  ALA A 129      30.840  46.050  33.450  1.00  0.00           H
ATOM   1998  CB  ALA A 129      31.150  43.840  33.700  1.00  0.00           C
ATOM   1999  HB1 ALA A 129      32.210  43.560  33.850  1.00  0.00           H
ATOM   2000  HB2 ALA A 129      30.880  43.510  32.680  1.00  0.00           H
ATOM   2001  HB3 ALA A 129      30.670  43.050  34.330  1.00  0.00           H
ATOM   2002  C   ALA A 129      29.100  45.320  34.070  1.00  0.00           C
ATOM   2003  O   ALA A 129      28.400  45.050  35.010  1.00  0.00           O
ATOM   2004  N   MET A 130      28.560  45.610  32.910  1.00  0.00           N
ATOM   2005  HN  MET A 130      29.090  45.770  32.080  1.00  0.00           H
ATOM   2006  CA  MET A 130      27.140  45.540  32.560  1.00  0.00           C
ATOM   2007  HA  MET A 130      26.450  45.840  33.340  1.00  0.00           H
ATOM   2008  CB  MET A 130      26.840  46.600  31.440  1.00  0.00           C
ATOM   2009  HB1 MET A 130      27.460  46.350  30.550  1.00  0.00           H
ATOM   2010  HB2 MET A 130      27.140  47.600  31.830  1.00  0.00           H
ATOM   2011  CG  MET A 130      25.320  46.750  31.140  1.00  0.00           C
ATOM   2012  HG1 MET A 130      24.860  45.910  30.570  1.00  0.00           H
ATOM   2013  HG2 MET A 130      25.280  47.570  30.390  1.00  0.00           H
ATOM   2014  SD  MET A 130      24.430  47.060  32.690  1.00  0.00           S
ATOM   2015  CE  MET A 130      22.820  47.420  31.930  1.00  0.00           C
ATOM   2016  HE1 MET A 130      22.220  46.510  31.710  1.00  0.00           H
ATOM   2017  HE2 MET A 130      22.860  48.180  31.120  1.00  0.00           H
ATOM   2018  HE3 MET A 130      22.200  47.960  32.680  1.00  0.00           H
ATOM   2019  C   MET A 130      26.750  44.140  32.190  1.00  0.00           C
ATOM   2020  O   MET A 130      27.560  43.540  31.480  1.00  0.00           O
ATOM   2021  N   ARG A 131      25.660  43.520  32.720  1.00  0.00           N
ATOM   2022  HN  ARG A 131      24.970  44.150  33.080  1.00  0.00           H
ATOM   2023  CA  ARG A 131      25.440  42.090  32.770  1.00  0.00           C
ATOM   2024  HA  ARG A 131      26.320  41.650  32.320  1.00  0.00           H
ATOM   2025  CB  ARG A 131      25.680  41.620  34.270  1.00  0.00           C
ATOM   2026  HB1 ARG A 131      25.630  40.510  34.230  1.00  0.00           H
ATOM   2027  HB2 ARG A 131      24.960  42.010  35.020  1.00  0.00           H
ATOM   2028  CG  ARG A 131      27.180  41.780  34.840  1.00  0.00           C
ATOM   2029  HG1 ARG A 131      27.610  42.770  34.580  1.00  0.00           H
ATOM   2030  HG2 ARG A 131      27.770  41.000  34.300  1.00  0.00           H
ATOM   2031  CD  ARG A 131      27.260  41.550  36.340  1.00  0.00           C
ATOM   2032  HD1 ARG A 131      26.790  40.560  36.520  1.00  0.00           H
ATOM   2033  HD2 ARG A 131      26.730  42.380  36.850  1.00  0.00           H
ATOM   2034  NE  ARG A 131      28.730  41.660  36.650  1.00  0.00           N
ATOM   2035  HE  ARG A 131      29.100  42.370  37.260  1.00  0.00           H
ATOM   2036  CZ  ARG A 131      29.640  40.740  36.280  1.00  0.00           C
ATOM   2037  NH1 ARG A 131      29.480  39.600  35.710  1.00  0.00           N
ATOM   2038 1HH1 ARG A 131      30.300  39.090  35.450  1.00  0.00           H
ATOM   2039 2HH1 ARG A 131      28.610  39.120  35.640  1.00  0.00           H
ATOM   2040  NH2 ARG A 131      30.930  41.040  36.510  1.00  0.00           N
ATOM   2041 1HH2 ARG A 131      31.180  41.850  37.040  1.00  0.00           H
ATOM   2042 2HH2 ARG A 131      31.640  40.370  36.330  1.00  0.00           H
ATOM   2043  C   ARG A 131      24.020  41.610  32.270  1.00  0.00           C
ATOM   2044  O   ARG A 131      23.010  42.270  32.400  1.00  0.00           O
ATOM   2045  N   PRO A 132      23.920  40.320  31.710  1.00  0.00           N
ATOM   2046  CD  PRO A 132      25.060  39.460  31.380  1.00  0.00           C
ATOM   2047  HD1 PRO A 132      25.360  39.130  32.400  1.00  0.00           H
ATOM   2048  HD2 PRO A 132      25.820  39.950  30.740  1.00  0.00           H
ATOM   2049  CA  PRO A 132      22.720  39.650  31.220  1.00  0.00           C
ATOM   2050  HA  PRO A 132      22.490  40.220  30.330  1.00  0.00           H
ATOM   2051  CB  PRO A 132      23.050  38.220  31.070  1.00  0.00           C
ATOM   2052  HB1 PRO A 132      22.440  37.690  30.310  1.00  0.00           H
ATOM   2053  HB2 PRO A 132      22.960  37.660  32.030  1.00  0.00           H
ATOM   2054  CG  PRO A 132      24.490  38.300  30.550  1.00  0.00           C
ATOM   2055  HG1 PRO A 132      25.110  37.390  30.520  1.00  0.00           H
ATOM   2056  HG2 PRO A 132      24.380  38.690  29.520  1.00  0.00           H
ATOM   2057  C   PRO A 132      21.470  39.740  32.040  1.00  0.00           C
ATOM   2058  O   PRO A 132      20.430  39.780  31.440  1.00  0.00           O
ATOM   2059  N   ASN A 133      21.580  39.780  33.400  1.00  0.00           N
ATOM   2060  HN  ASN A 133      22.490  39.830  33.800  1.00  0.00           H
ATOM   2061  CA  ASN A 133      20.440  39.840  34.240  1.00  0.00           C
ATOM   2062  HA  ASN A 133      19.600  39.400  33.720  1.00  0.00           H
ATOM   2063  CB  ASN A 133      20.450  38.920  35.490  1.00  0.00           C
ATOM   2064  HB1 ASN A 133      20.550  37.870  35.130  1.00  0.00           H
ATOM   2065  HB2 ASN A 133      19.490  39.070  36.020  1.00  0.00           H
ATOM   2066  CG  ASN A 133      21.640  39.190  36.320  1.00  0.00           C
ATOM   2067  OD1 ASN A 133      22.440  40.070  35.960  1.00  0.00           O
ATOM   2068  ND2 ASN A 133      21.900  38.550  37.480  1.00  0.00           N
ATOM   2069 1HD2 ASN A 133      22.570  38.990  38.080  1.00  0.00           H
ATOM   2070 2HD2 ASN A 133      21.330  37.740  37.640  1.00  0.00           H
ATOM   2071  C   ASN A 133      20.030  41.280  34.470  1.00  0.00           C
ATOM   2072  O   ASN A 133      19.080  41.570  35.150  1.00  0.00           O
ATOM   2073  N   HSP A 134      20.590  42.220  33.750  1.00  0.00           N
ATOM   2074  HN  HSP A 134      21.400  41.960  33.240  1.00  0.00           H
ATOM   2075  CA  HSP A 134      20.260  43.640  33.710  1.00  0.00           C
ATOM   2076  HA  HSP A 134      21.020  44.070  33.080  1.00  0.00           H
ATOM   2077  CB  HSP A 134      18.810  43.820  33.160  1.00  0.00           C
ATOM   2078  HB1 HSP A 134      18.760  44.890  32.870  1.00  0.00           H
ATOM   2079  HB2 HSP A 134      18.020  43.550  33.900  1.00  0.00           H
ATOM   2080  CD2 HSP A 134      17.660  41.900  31.870  1.00  0.00           C
ATOM   2081  HD2 HSP A 134      17.230  41.330  32.690  1.00  0.00           H
ATOM   2082  CG  HSP A 134      18.550  42.910  31.990  1.00  0.00           C
ATOM   2083  NE2 HSP A 134      17.550  41.640  30.600  1.00  0.00           N
ATOM   2084  HE2 HSP A 134      16.910  40.990  30.190  1.00  0.00           H
ATOM   2085  ND1 HSP A 134      18.900  43.230  30.700  1.00  0.00           N
ATOM   2086  HD1 HSP A 134      19.290  44.070  30.330  1.00  0.00           H
ATOM   2087  CE1 HSP A 134      18.300  42.430  29.880  1.00  0.00           C
ATOM   2088  HE1 HSP A 134      18.240  42.710  28.860  1.00  0.00           H
ATOM   2089  C   HSP A 134      20.440  44.280  35.120  1.00  0.00           C
ATOM   2090  O   HSP A 134      19.610  45.140  35.540  1.00  0.00           O
ATOM   2091  N   THR A 135      21.460  43.970  35.880  1.00  0.00           N
ATOM   2092  HN  THR A 135      22.300  43.610  35.470  1.00  0.00           H
ATOM   2093  CA  THR A 135      21.540  44.310  37.300  1.00  0.00           C
ATOM   2094  HA  THR A 135      21.320  45.370  37.380  1.00  0.00           H
ATOM   2095  CB  THR A 135      20.670  43.540  38.260  1.00  0.00           C
ATOM   2096  HB  THR A 135      19.600  43.770  38.070  1.00  0.00           H
ATOM   2097  OG1 THR A 135      20.900  43.850  39.610  1.00  0.00           O
ATOM   2098  HG1 THR A 135      20.320  44.600  39.750  1.00  0.00           H
ATOM   2099  CG2 THR A 135      20.950  42.020  38.120  1.00  0.00           C
ATOM   2100 1HG2 THR A 135      21.890  41.780  38.670  1.00  0.00           H
ATOM   2101 2HG2 THR A 135      21.260  41.770  37.080  1.00  0.00           H
ATOM   2102 3HG2 THR A 135      20.220  41.350  38.610  1.00  0.00           H
ATOM   2103  C   THR A 135      23.010  44.270  37.640  1.00  0.00           C
ATOM   2104  O   THR A 135      23.750  43.700  36.850  1.00  0.00           O
ATOM   2105  N   ILE A 136      23.500  44.930  38.640  1.00  0.00           N
ATOM   2106  HN  ILE A 136      23.060  45.370  39.430  1.00  0.00           H
ATOM   2107  CA  ILE A 136      24.940  45.070  38.860  1.00  0.00           C
ATOM   2108  HA  ILE A 136      25.520  44.480  38.170  1.00  0.00           H
ATOM   2109  CB  ILE A 136      25.380  46.490  38.890  1.00  0.00           C
ATOM   2110  HB  ILE A 136      24.770  47.110  39.580  1.00  0.00           H
ATOM   2111  CG2 ILE A 136      26.900  46.760  39.230  1.00  0.00           C
ATOM   2112 1HG2 ILE A 136      27.120  47.820  38.980  1.00  0.00           H
ATOM   2113 2HG2 ILE A 136      27.460  46.080  38.550  1.00  0.00           H
ATOM   2114 3HG2 ILE A 136      27.110  46.580  40.300  1.00  0.00           H
ATOM   2115  CG1 ILE A 136      24.990  47.230  37.530  1.00  0.00           C
ATOM   2116 1HG1 ILE A 136      25.300  48.270  37.780  1.00  0.00           H
ATOM   2117 2HG1 ILE A 136      23.890  47.300  37.410  1.00  0.00           H
ATOM   2118  CD  ILE A 136      25.740  46.790  36.270  1.00  0.00           C
ATOM   2119  HD1 ILE A 136      25.300  45.840  35.890  1.00  0.00           H
ATOM   2120  HD2 ILE A 136      26.810  46.740  36.570  1.00  0.00           H
ATOM   2121  HD3 ILE A 136      25.670  47.490  35.410  1.00  0.00           H
ATOM   2122  C   ILE A 136      25.340  44.540  40.220  1.00  0.00           C
ATOM   2123  O   ILE A 136      24.770  44.900  41.210  1.00  0.00           O
ATOM   2124  N   LYS A 137      26.320  43.630  40.360  1.00  0.00           N
ATOM   2125  HN  LYS A 137      26.430  43.070  39.540  1.00  0.00           H
ATOM   2126  CA  LYS A 137      26.780  43.080  41.590  1.00  0.00           C
ATOM   2127  HA  LYS A 137      25.950  43.010  42.270  1.00  0.00           H
ATOM   2128  CB  LYS A 137      27.170  41.520  41.380  1.00  0.00           C
ATOM   2129  HB1 LYS A 137      26.230  40.920  41.330  1.00  0.00           H
ATOM   2130  HB2 LYS A 137      27.710  41.190  42.290  1.00  0.00           H
ATOM   2131  CG  LYS A 137      28.020  41.040  40.190  1.00  0.00           C
ATOM   2132  HG1 LYS A 137      28.980  41.600  40.190  1.00  0.00           H
ATOM   2133  HG2 LYS A 137      27.520  41.170  39.200  1.00  0.00           H
ATOM   2134  CD  LYS A 137      28.150  39.470  40.280  1.00  0.00           C
ATOM   2135  HD1 LYS A 137      27.180  38.970  40.470  1.00  0.00           H
ATOM   2136  HD2 LYS A 137      28.920  39.250  41.050  1.00  0.00           H
ATOM   2137  CE  LYS A 137      28.840  38.960  38.960  1.00  0.00           C
ATOM   2138  HE1 LYS A 137      29.850  39.380  38.740  1.00  0.00           H
ATOM   2139  HE2 LYS A 137      28.250  39.330  38.100  1.00  0.00           H
ATOM   2140  NZ  LYS A 137      28.890  37.450  38.960  1.00  0.00           N
ATOM   2141  HZ1 LYS A 137      27.900  37.120  38.870  1.00  0.00           H
ATOM   2142  HZ2 LYS A 137      29.320  37.080  39.830  1.00  0.00           H
ATOM   2143  HZ3 LYS A 137      29.440  37.140  38.140  1.00  0.00           H
ATOM   2144  C   LYS A 137      27.900  44.000  42.090  1.00  0.00           C
ATOM   2145  O   LYS A 137      28.710  44.560  41.340  1.00  0.00           O
ATOM   2146  N   GLY A 138      27.890  44.330  43.360  1.00  0.00           N
ATOM   2147  HN  GLY A 138      27.330  43.920  44.080  1.00  0.00           H
ATOM   2148  CA  GLY A 138      28.700  45.450  43.850  1.00  0.00           C
ATOM   2149  HA1 GLY A 138      28.100  46.340  43.710  1.00  0.00           H
ATOM   2150  HA2 GLY A 138      29.660  45.450  43.350  1.00  0.00           H
ATOM   2151  C   GLY A 138      29.020  45.280  45.260  1.00  0.00           C
ATOM   2152  O   GLY A 138      29.120  44.160  45.790  1.00  0.00           O
ATOM   2153  N   SER A 139      29.230  46.430  45.880  1.00  0.00           N
ATOM   2154  HN  SER A 139      29.070  47.220  45.290  1.00  0.00           H
ATOM   2155  CA  SER A 139      29.160  46.500  47.330  1.00  0.00           C
ATOM   2156  HA  SER A 139      28.630  45.680  47.790  1.00  0.00           H
ATOM   2157  CB  SER A 139      30.650  46.630  47.950  1.00  0.00           C
ATOM   2158  HB1 SER A 139      31.220  47.450  47.460  1.00  0.00           H
ATOM   2159  HB2 SER A 139      31.140  45.650  47.740  1.00  0.00           H
ATOM   2160  OG  SER A 139      30.800  46.860  49.350  1.00  0.00           O
ATOM   2161  HG1 SER A 139      31.420  46.200  49.670  1.00  0.00           H
ATOM   2162  C   SER A 139      28.430  47.790  47.550  1.00  0.00           C
ATOM   2163  O   SER A 139      28.870  48.840  47.000  1.00  0.00           O
ATOM   2164  N   PHE A 140      27.280  47.820  48.230  1.00  0.00           N
ATOM   2165  HN  PHE A 140      26.920  46.960  48.600  1.00  0.00           H
ATOM   2166  CA  PHE A 140      26.550  49.040  48.500  1.00  0.00           C
ATOM   2167  HA  PHE A 140      27.320  49.790  48.580  1.00  0.00           H
ATOM   2168  CB  PHE A 140      25.510  49.240  47.410  1.00  0.00           C
ATOM   2169  HB1 PHE A 140      24.820  50.040  47.740  1.00  0.00           H
ATOM   2170  HB2 PHE A 140      25.040  48.240  47.270  1.00  0.00           H
ATOM   2171  CG  PHE A 140      26.020  49.740  46.110  1.00  0.00           C
ATOM   2172  CD1 PHE A 140      25.830  48.920  44.960  1.00  0.00           C
ATOM   2173  HD1 PHE A 140      25.260  48.010  45.120  1.00  0.00           H
ATOM   2174  CE1 PHE A 140      26.100  49.390  43.700  1.00  0.00           C
ATOM   2175  HE1 PHE A 140      25.960  48.670  42.900  1.00  0.00           H
ATOM   2176  CZ  PHE A 140      26.740  50.620  43.600  1.00  0.00           C
ATOM   2177  HZ  PHE A 140      27.130  50.960  42.650  1.00  0.00           H
ATOM   2178  CD2 PHE A 140      26.470  51.040  46.000  1.00  0.00           C
ATOM   2179  HD2 PHE A 140      26.610  51.680  46.850  1.00  0.00           H
ATOM   2180  CE2 PHE A 140      26.880  51.530  44.700  1.00  0.00           C
ATOM   2181  HE2 PHE A 140      27.360  52.490  44.540  1.00  0.00           H
ATOM   2182  C   PHE A 140      25.770  48.850  49.820  1.00  0.00           C
ATOM   2183  O   PHE A 140      25.230  47.780  50.110  1.00  0.00           O
ATOM   2184  N   LEU A 141      25.710  49.890  50.650  1.00  0.00           N
ATOM   2185  HN  LEU A 141      26.010  50.820  50.440  1.00  0.00           H
ATOM   2186  CA  LEU A 141      24.980  49.960  51.960  1.00  0.00           C
ATOM   2187  HA  LEU A 141      24.760  48.960  52.300  1.00  0.00           H
ATOM   2188  CB  LEU A 141      25.910  50.620  52.990  1.00  0.00           C
ATOM   2189  HB1 LEU A 141      25.360  50.560  53.950  1.00  0.00           H
ATOM   2190  HB2 LEU A 141      26.090  51.660  52.630  1.00  0.00           H
ATOM   2191  CG  LEU A 141      27.360  50.120  53.170  1.00  0.00           C
ATOM   2192  HG  LEU A 141      27.930  50.320  52.240  1.00  0.00           H
ATOM   2193  CD1 LEU A 141      28.000  51.010  54.270  1.00  0.00           C
ATOM   2194 1HD1 LEU A 141      27.400  50.930  55.200  1.00  0.00           H
ATOM   2195 2HD1 LEU A 141      28.180  52.070  54.000  1.00  0.00           H
ATOM   2196 3HD1 LEU A 141      29.000  50.560  54.490  1.00  0.00           H
ATOM   2197  CD2 LEU A 141      27.450  48.660  53.580  1.00  0.00           C
ATOM   2198 1HD2 LEU A 141      28.510  48.400  53.800  1.00  0.00           H
ATOM   2199 2HD2 LEU A 141      27.020  48.070  52.750  1.00  0.00           H
ATOM   2200 3HD2 LEU A 141      26.950  48.410  54.540  1.00  0.00           H
ATOM   2201  C   LEU A 141      23.690  50.750  51.810  1.00  0.00           C
ATOM   2202  O   LEU A 141      23.420  51.140  50.670  1.00  0.00           O
ATOM   2203  N   ASN A 142      22.780  50.750  52.830  1.00  0.00           N
ATOM   2204  HN  ASN A 142      22.890  50.390  53.750  1.00  0.00           H
ATOM   2205  CA  ASN A 142      21.530  51.430  52.710  1.00  0.00           C
ATOM   2206  HA  ASN A 142      20.990  51.130  51.820  1.00  0.00           H
ATOM   2207  CB  ASN A 142      20.710  51.090  54.040  1.00  0.00           C
ATOM   2208  HB1 ASN A 142      19.720  51.570  54.150  1.00  0.00           H
ATOM   2209  HB2 ASN A 142      21.270  51.330  54.960  1.00  0.00           H
ATOM   2210  CG  ASN A 142      20.540  49.570  54.110  1.00  0.00           C
ATOM   2211  OD1 ASN A 142      21.200  48.970  54.960  1.00  0.00           O
ATOM   2212  ND2 ASN A 142      19.700  48.960  53.190  1.00  0.00           N
ATOM   2213 1HD2 ASN A 142      19.220  49.580  52.570  1.00  0.00           H
ATOM   2214 2HD2 ASN A 142      19.630  47.960  53.150  1.00  0.00           H
ATOM   2215  C   ASN A 142      21.710  52.920  52.650  1.00  0.00           C
ATOM   2216  O   ASN A 142      22.450  53.480  53.480  1.00  0.00           O
ATOM   2217  N   GLY A 143      21.040  53.580  51.690  1.00  0.00           N
ATOM   2218  HN  GLY A 143      20.530  53.030  51.030  1.00  0.00           H
ATOM   2219  CA  GLY A 143      21.170  55.000  51.500  1.00  0.00           C
ATOM   2220  HA1 GLY A 143      21.560  55.410  52.420  1.00  0.00           H
ATOM   2221  HA2 GLY A 143      20.250  55.420  51.140  1.00  0.00           H
ATOM   2222  C   GLY A 143      22.160  55.280  50.400  1.00  0.00           C
ATOM   2223  O   GLY A 143      22.670  56.360  50.260  1.00  0.00           O
ATOM   2224  N   SER A 144      22.470  54.250  49.520  1.00  0.00           N
ATOM   2225  HN  SER A 144      21.960  53.410  49.700  1.00  0.00           H
ATOM   2226  CA  SER A 144      23.360  54.390  48.390  1.00  0.00           C
ATOM   2227  HA  SER A 144      23.950  55.250  48.670  1.00  0.00           H
ATOM   2228  CB  SER A 144      24.360  53.200  48.090  1.00  0.00           C
ATOM   2229  HB1 SER A 144      25.070  53.220  48.950  1.00  0.00           H
ATOM   2230  HB2 SER A 144      24.910  53.290  47.130  1.00  0.00           H
ATOM   2231  OG  SER A 144      23.650  51.900  48.170  1.00  0.00           O
ATOM   2232  HG1 SER A 144      23.490  51.810  49.110  1.00  0.00           H
ATOM   2233  C   SER A 144      22.720  54.800  47.050  1.00  0.00           C
ATOM   2234  O   SER A 144      23.400  54.800  46.060  1.00  0.00           O
ATOM   2235  N   CYM A 145      21.400  55.150  46.990  1.00  0.00           N
ATOM   2236  HN  CYM A 145      20.900  54.860  47.800  1.00  0.00           H
ATOM   2237  CA  CYM A 145      20.620  55.540  45.840  1.00  0.00           C
ATOM   2238  HA  CYM A 145      20.770  54.770  45.100  1.00  0.00           H
ATOM   2239  CB  CYM A 145      19.160  55.660  46.220  1.00  0.00           C
ATOM   2240  HB1 CYM A 145      18.580  56.120  45.380  1.00  0.00           H
ATOM   2241  HB2 CYM A 145      19.160  56.340  47.100  1.00  0.00           H
ATOM   2242  SG  CYM A 145      18.290  54.070  46.580  1.00  0.00           S
ATOM   2243  C   CYM A 145      21.090  56.890  45.300  1.00  0.00           C
ATOM   2244  O   CYM A 145      21.420  57.880  45.980  1.00  0.00           O
ATOM   2245  N   GLY A 146      21.160  56.970  43.910  1.00  0.00           N
ATOM   2246  HN  GLY A 146      20.880  56.160  43.400  1.00  0.00           H
ATOM   2247  CA  GLY A 146      21.800  58.020  43.150  1.00  0.00           C
ATOM   2248  HA1 GLY A 146      21.630  58.960  43.660  1.00  0.00           H
ATOM   2249  HA2 GLY A 146      21.350  58.080  42.170  1.00  0.00           H
ATOM   2250  C   GLY A 146      23.260  57.850  42.930  1.00  0.00           C
ATOM   2251  O   GLY A 146      23.910  58.750  42.290  1.00  0.00           O
ATOM   2252  N   SER A 147      23.850  56.780  43.420  1.00  0.00           N
ATOM   2253  HN  SER A 147      23.260  56.090  43.820  1.00  0.00           H
ATOM   2254  CA  SER A 147      25.210  56.400  43.060  1.00  0.00           C
ATOM   2255  HA  SER A 147      25.910  57.150  43.400  1.00  0.00           H
ATOM   2256  CB  SER A 147      25.750  55.170  43.770  1.00  0.00           C
ATOM   2257  HB1 SER A 147      26.790  54.950  43.440  1.00  0.00           H
ATOM   2258  HB2 SER A 147      25.200  54.240  43.520  1.00  0.00           H
ATOM   2259  OG  SER A 147      25.720  55.370  45.180  1.00  0.00           O
ATOM   2260  HG1 SER A 147      24.850  55.290  45.570  1.00  0.00           H
ATOM   2261  C   SER A 147      25.420  56.330  41.600  1.00  0.00           C
ATOM   2262  O   SER A 147      24.740  55.630  40.900  1.00  0.00           O
ATOM   2263  N   VAL A 148      26.570  56.880  41.060  1.00  0.00           N
ATOM   2264  HN  VAL A 148      27.300  57.210  41.650  1.00  0.00           H
ATOM   2265  CA  VAL A 148      26.710  57.160  39.650  1.00  0.00           C
ATOM   2266  HA  VAL A 148      25.740  57.070  39.180  1.00  0.00           H
ATOM   2267  CB  VAL A 148      27.140  58.650  39.430  1.00  0.00           C
ATOM   2268  HB  VAL A 148      28.020  58.830  40.090  1.00  0.00           H
ATOM   2269  CG1 VAL A 148      27.680  58.780  37.940  1.00  0.00           C
ATOM   2270 1HG1 VAL A 148      27.840  59.860  37.770  1.00  0.00           H
ATOM   2271 2HG1 VAL A 148      26.890  58.570  37.200  1.00  0.00           H
ATOM   2272 3HG1 VAL A 148      28.590  58.170  37.770  1.00  0.00           H
ATOM   2273  CG2 VAL A 148      26.070  59.670  39.710  1.00  0.00           C
ATOM   2274 1HG2 VAL A 148      25.150  59.540  39.100  1.00  0.00           H
ATOM   2275 2HG2 VAL A 148      26.410  60.720  39.610  1.00  0.00           H
ATOM   2276 3HG2 VAL A 148      25.860  59.570  40.800  1.00  0.00           H
ATOM   2277  C   VAL A 148      27.650  56.270  38.910  1.00  0.00           C
ATOM   2278  O   VAL A 148      28.860  56.190  39.180  1.00  0.00           O
ATOM   2279  N   GLY A 149      27.130  55.600  37.820  1.00  0.00           N
ATOM   2280  HN  GLY A 149      26.140  55.620  37.700  1.00  0.00           H
ATOM   2281  CA  GLY A 149      27.920  54.800  36.890  1.00  0.00           C
ATOM   2282  HA1 GLY A 149      27.420  53.860  36.700  1.00  0.00           H
ATOM   2283  HA2 GLY A 149      28.890  54.610  37.330  1.00  0.00           H
ATOM   2284  C   GLY A 149      28.310  55.460  35.610  1.00  0.00           C
ATOM   2285  O   GLY A 149      27.380  55.950  34.900  1.00  0.00           O
ATOM   2286  N   PHE A 150      29.540  55.430  35.250  1.00  0.00           N
ATOM   2287  HN  PHE A 150      30.140  54.770  35.700  1.00  0.00           H
ATOM   2288  CA  PHE A 150      30.110  56.250  34.190  1.00  0.00           C
ATOM   2289  HA  PHE A 150      29.310  56.380  33.480  1.00  0.00           H
ATOM   2290  CB  PHE A 150      30.390  57.680  34.850  1.00  0.00           C
ATOM   2291  HB1 PHE A 150      29.580  57.980  35.550  1.00  0.00           H
ATOM   2292  HB2 PHE A 150      30.540  58.420  34.040  1.00  0.00           H
ATOM   2293  CG  PHE A 150      31.610  57.730  35.760  1.00  0.00           C
ATOM   2294  CD1 PHE A 150      32.650  58.440  35.270  1.00  0.00           C
ATOM   2295  HD1 PHE A 150      32.580  58.820  34.260  1.00  0.00           H
ATOM   2296  CE1 PHE A 150      33.790  58.740  36.010  1.00  0.00           C
ATOM   2297  HE1 PHE A 150      34.640  59.310  35.670  1.00  0.00           H
ATOM   2298  CZ  PHE A 150      33.940  58.140  37.240  1.00  0.00           C
ATOM   2299  HZ  PHE A 150      34.860  58.330  37.780  1.00  0.00           H
ATOM   2300  CD2 PHE A 150      31.670  57.270  37.050  1.00  0.00           C
ATOM   2301  HD2 PHE A 150      30.800  56.750  37.400  1.00  0.00           H
ATOM   2302  CE2 PHE A 150      32.880  57.430  37.800  1.00  0.00           C
ATOM   2303  HE2 PHE A 150      33.080  56.920  38.730  1.00  0.00           H
ATOM   2304  C   PHE A 150      31.320  55.590  33.520  1.00  0.00           C
ATOM   2305  O   PHE A 150      31.960  54.630  34.010  1.00  0.00           O
ATOM   2306  N   ASN A 151      31.710  56.160  32.410  1.00  0.00           N
ATOM   2307  HN  ASN A 151      31.230  56.920  32.000  1.00  0.00           H
ATOM   2308  CA  ASN A 151      32.730  55.630  31.540  1.00  0.00           C
ATOM   2309  HA  ASN A 151      33.470  55.260  32.230  1.00  0.00           H
ATOM   2310  CB  ASN A 151      32.270  54.530  30.580  1.00  0.00           C
ATOM   2311  HB1 ASN A 151      31.600  54.940  29.800  1.00  0.00           H
ATOM   2312  HB2 ASN A 151      31.670  53.740  31.080  1.00  0.00           H
ATOM   2313  CG  ASN A 151      33.280  53.730  29.740  1.00  0.00           C
ATOM   2314  OD1 ASN A 151      34.470  54.060  29.670  1.00  0.00           O
ATOM   2315  ND2 ASN A 151      32.790  52.650  29.090  1.00  0.00           N
ATOM   2316 1HD2 ASN A 151      33.310  52.120  28.420  1.00  0.00           H
ATOM   2317 2HD2 ASN A 151      31.810  52.470  29.230  1.00  0.00           H
ATOM   2318  C   ASN A 151      33.320  56.860  30.820  1.00  0.00           C
ATOM   2319  O   ASN A 151      32.780  57.950  30.810  1.00  0.00           O
ATOM   2320  N   ILE A 152      34.500  56.720  30.230  1.00  0.00           N
ATOM   2321  HN  ILE A 152      34.860  55.800  30.110  1.00  0.00           H
ATOM   2322  CA  ILE A 152      35.270  57.820  29.630  1.00  0.00           C
ATOM   2323  HA  ILE A 152      34.710  58.750  29.590  1.00  0.00           H
ATOM   2324  CB  ILE A 152      36.670  57.840  30.280  1.00  0.00           C
ATOM   2325  HB  ILE A 152      37.130  56.830  30.300  1.00  0.00           H
ATOM   2326  CG2 ILE A 152      37.660  58.770  29.460  1.00  0.00           C
ATOM   2327 1HG2 ILE A 152      37.890  58.330  28.470  1.00  0.00           H
ATOM   2328 2HG2 ILE A 152      38.670  58.770  29.920  1.00  0.00           H
ATOM   2329 3HG2 ILE A 152      37.280  59.800  29.280  1.00  0.00           H
ATOM   2330  CG1 ILE A 152      36.530  58.350  31.730  1.00  0.00           C
ATOM   2331 1HG1 ILE A 152      35.990  57.490  32.160  1.00  0.00           H
ATOM   2332 2HG1 ILE A 152      35.900  59.270  31.760  1.00  0.00           H
ATOM   2333  CD  ILE A 152      37.770  58.570  32.570  1.00  0.00           C
ATOM   2334  HD1 ILE A 152      37.460  58.830  33.600  1.00  0.00           H
ATOM   2335  HD2 ILE A 152      38.260  59.480  32.160  1.00  0.00           H
ATOM   2336  HD3 ILE A 152      38.480  57.720  32.590  1.00  0.00           H
ATOM   2337  C   ILE A 152      35.410  57.410  28.140  1.00  0.00           C
ATOM   2338  O   ILE A 152      35.820  56.260  27.860  1.00  0.00           O
ATOM   2339  N   ASP A 153      34.990  58.310  27.260  1.00  0.00           N
ATOM   2340  HN  ASP A 153      34.710  59.210  27.570  1.00  0.00           H
ATOM   2341  CA  ASP A 153      34.950  57.930  25.880  1.00  0.00           C
ATOM   2342  HA  ASP A 153      35.610  57.080  25.780  1.00  0.00           H
ATOM   2343  CB  ASP A 153      33.450  57.580  25.550  1.00  0.00           C
ATOM   2344  HB1 ASP A 153      32.900  58.470  25.910  1.00  0.00           H
ATOM   2345  HB2 ASP A 153      33.270  56.780  26.310  1.00  0.00           H
ATOM   2346  CG  ASP A 153      33.060  57.330  24.100  1.00  0.00           C
ATOM   2347  OD1 ASP A 153      33.990  56.940  23.390  1.00  0.00           O
ATOM   2348  OD2 ASP A 153      31.870  57.340  23.760  1.00  0.00           O
ATOM   2349  C   ASP A 153      35.530  59.050  25.010  1.00  0.00           C
ATOM   2350  O   ASP A 153      34.900  60.070  24.950  1.00  0.00           O
ATOM   2351  N   TYR A 154      36.690  58.850  24.370  1.00  0.00           N
ATOM   2352  HN  TYR A 154      36.960  57.900  24.470  1.00  0.00           H
ATOM   2353  CA  TYR A 154      37.380  59.880  23.720  1.00  0.00           C
ATOM   2354  HA  TYR A 154      38.340  59.560  23.350  1.00  0.00           H
ATOM   2355  CB  TYR A 154      36.730  60.340  22.370  1.00  0.00           C
ATOM   2356  HB1 TYR A 154      37.460  61.100  22.010  1.00  0.00           H
ATOM   2357  HB2 TYR A 154      35.750  60.840  22.530  1.00  0.00           H
ATOM   2358  CG  TYR A 154      36.470  59.280  21.320  1.00  0.00           C
ATOM   2359  CD1 TYR A 154      37.630  58.790  20.590  1.00  0.00           C
ATOM   2360  HD1 TYR A 154      38.560  59.340  20.680  1.00  0.00           H
ATOM   2361  CE1 TYR A 154      37.460  57.710  19.670  1.00  0.00           C
ATOM   2362  HE1 TYR A 154      38.340  57.350  19.150  1.00  0.00           H
ATOM   2363  CZ  TYR A 154      36.150  57.180  19.440  1.00  0.00           C
ATOM   2364  OH  TYR A 154      35.910  56.310  18.350  1.00  0.00           O
ATOM   2365  HH  TYR A 154      34.960  56.180  18.330  1.00  0.00           H
ATOM   2366  CD2 TYR A 154      35.240  58.740  21.090  1.00  0.00           C
ATOM   2367  HD2 TYR A 154      34.420  59.110  21.690  1.00  0.00           H
ATOM   2368  CE2 TYR A 154      35.060  57.750  20.120  1.00  0.00           C
ATOM   2369  HE2 TYR A 154      34.120  57.290  19.880  1.00  0.00           H
ATOM   2370  C   TYR A 154      37.780  60.960  24.680  1.00  0.00           C
ATOM   2371  O   TYR A 154      38.650  60.690  25.490  1.00  0.00           O
ATOM   2372  N   ASP A 155      37.330  62.200  24.660  1.00  0.00           N
ATOM   2373  HN  ASP A 155      36.940  62.420  23.770  1.00  0.00           H
ATOM   2374  CA  ASP A 155      37.550  63.270  25.580  1.00  0.00           C
ATOM   2375  HA  ASP A 155      38.370  62.900  26.190  1.00  0.00           H
ATOM   2376  CB  ASP A 155      38.090  64.520  24.880  1.00  0.00           C
ATOM   2377  HB1 ASP A 155      39.030  64.210  24.370  1.00  0.00           H
ATOM   2378  HB2 ASP A 155      38.300  65.320  25.620  1.00  0.00           H
ATOM   2379  CG  ASP A 155      37.230  65.120  23.830  1.00  0.00           C
ATOM   2380  OD1 ASP A 155      36.970  64.480  22.790  1.00  0.00           O
ATOM   2381  OD2 ASP A 155      36.830  66.340  23.990  1.00  0.00           O
ATOM   2382  C   ASP A 155      36.440  63.540  26.520  1.00  0.00           C
ATOM   2383  O   ASP A 155      36.490  64.550  27.180  1.00  0.00           O
ATOM   2384  N   CYS A 156      35.370  62.750  26.550  1.00  0.00           N
ATOM   2385  HN  CYS A 156      35.260  62.080  25.820  1.00  0.00           H
ATOM   2386  CA  CYS A 156      34.120  63.050  27.090  1.00  0.00           C
ATOM   2387  HA  CYS A 156      34.200  64.050  27.490  1.00  0.00           H
ATOM   2388  CB  CYS A 156      33.000  62.950  25.970  1.00  0.00           C
ATOM   2389  HB1 CYS A 156      33.100  61.950  25.490  1.00  0.00           H
ATOM   2390  HB2 CYS A 156      33.210  63.810  25.300  1.00  0.00           H
ATOM   2391  SG  CYS A 156      31.260  63.070  26.430  1.00  0.00           S
ATOM   2392  HG1 CYS A 156      31.210  61.880  27.010  1.00  0.00           H
ATOM   2393  C   CYS A 156      33.740  62.080  28.230  1.00  0.00           C
ATOM   2394  O   CYS A 156      34.000  60.900  28.190  1.00  0.00           O
ATOM   2395  N   VAL A 157      33.160  62.570  29.320  1.00  0.00           N
ATOM   2396  HN  VAL A 157      32.920  63.530  29.350  1.00  0.00           H
ATOM   2397  CA  VAL A 157      32.620  61.690  30.370  1.00  0.00           C
ATOM   2398  HA  VAL A 157      33.230  60.800  30.430  1.00  0.00           H
ATOM   2399  CB  VAL A 157      32.700  62.270  31.760  1.00  0.00           C
ATOM   2400  HB  VAL A 157      32.060  63.170  31.870  1.00  0.00           H
ATOM   2401  CG1 VAL A 157      32.240  61.160  32.730  1.00  0.00           C
ATOM   2402 1HG1 VAL A 157      32.510  61.560  33.740  1.00  0.00           H
ATOM   2403 2HG1 VAL A 157      32.920  60.280  32.680  1.00  0.00           H
ATOM   2404 3HG1 VAL A 157      31.200  60.830  32.530  1.00  0.00           H
ATOM   2405  CG2 VAL A 157      34.110  62.780  32.070  1.00  0.00           C
ATOM   2406 1HG2 VAL A 157      34.120  63.260  33.070  1.00  0.00           H
ATOM   2407 2HG2 VAL A 157      34.380  63.520  31.290  1.00  0.00           H
ATOM   2408 3HG2 VAL A 157      34.770  61.890  32.120  1.00  0.00           H
ATOM   2409  C   VAL A 157      31.190  61.240  30.010  1.00  0.00           C
ATOM   2410  O   VAL A 157      30.230  61.990  29.890  1.00  0.00           O
ATOM   2411  N   SER A 158      31.010  59.930  29.830  1.00  0.00           N
ATOM   2412  HN  SER A 158      31.770  59.290  29.890  1.00  0.00           H
ATOM   2413  CA  SER A 158      29.830  59.220  29.460  1.00  0.00           C
ATOM   2414  HA  SER A 158      29.220  59.930  28.920  1.00  0.00           H
ATOM   2415  CB  SER A 158      30.100  57.920  28.690  1.00  0.00           C
ATOM   2416  HB1 SER A 158      29.120  57.510  28.390  1.00  0.00           H
ATOM   2417  HB2 SER A 158      30.650  57.120  29.230  1.00  0.00           H
ATOM   2418  OG  SER A 158      30.770  58.310  27.490  1.00  0.00           O
ATOM   2419  HG1 SER A 158      31.310  57.520  27.340  1.00  0.00           H
ATOM   2420  C   SER A 158      29.120  58.800  30.710  1.00  0.00           C
ATOM   2421  O   SER A 158      29.700  58.200  31.580  1.00  0.00           O
ATOM   2422  N   PHE A 159      27.870  59.240  30.930  1.00  0.00           N
ATOM   2423  HN  PHE A 159      27.430  59.830  30.260  1.00  0.00           H
ATOM   2424  CA  PHE A 159      27.140  58.710  32.070  1.00  0.00           C
ATOM   2425  HA  PHE A 159      27.770  58.230  32.800  1.00  0.00           H
ATOM   2426  CB  PHE A 159      26.380  59.810  32.790  1.00  0.00           C
ATOM   2427  HB1 PHE A 159      25.820  59.450  33.680  1.00  0.00           H
ATOM   2428  HB2 PHE A 159      25.570  60.280  32.180  1.00  0.00           H
ATOM   2429  CG  PHE A 159      27.380  60.850  33.320  1.00  0.00           C
ATOM   2430  CD1 PHE A 159      28.370  60.460  34.160  1.00  0.00           C
ATOM   2431  HD1 PHE A 159      28.400  59.450  34.550  1.00  0.00           H
ATOM   2432  CE1 PHE A 159      29.200  61.420  34.790  1.00  0.00           C
ATOM   2433  HE1 PHE A 159      29.920  61.160  35.550  1.00  0.00           H
ATOM   2434  CZ  PHE A 159      28.980  62.790  34.440  1.00  0.00           C
ATOM   2435  HZ  PHE A 159      29.640  63.550  34.830  1.00  0.00           H
ATOM   2436  CD2 PHE A 159      27.160  62.260  33.040  1.00  0.00           C
ATOM   2437  HD2 PHE A 159      26.350  62.490  32.370  1.00  0.00           H
ATOM   2438  CE2 PHE A 159      27.970  63.230  33.600  1.00  0.00           C
ATOM   2439  HE2 PHE A 159      27.810  64.190  33.130  1.00  0.00           H
ATOM   2440  C   PHE A 159      26.240  57.650  31.590  1.00  0.00           C
ATOM   2441  O   PHE A 159      25.550  57.670  30.620  1.00  0.00           O
ATOM   2442  N   CYS A 160      26.200  56.530  32.310  1.00  0.00           N
ATOM   2443  HN  CYS A 160      26.700  56.420  33.160  1.00  0.00           H
ATOM   2444  CA  CYS A 160      25.620  55.310  31.750  1.00  0.00           C
ATOM   2445  HA  CYS A 160      25.210  55.480  30.770  1.00  0.00           H
ATOM   2446  CB  CYS A 160      26.750  54.180  31.840  1.00  0.00           C
ATOM   2447  HB1 CYS A 160      26.350  53.210  31.460  1.00  0.00           H
ATOM   2448  HB2 CYS A 160      27.120  54.140  32.890  1.00  0.00           H
ATOM   2449  SG  CYS A 160      28.120  54.580  30.720  1.00  0.00           S
ATOM   2450  HG1 CYS A 160      27.790  54.230  29.490  1.00  0.00           H
ATOM   2451  C   CYS A 160      24.520  54.730  32.640  1.00  0.00           C
ATOM   2452  O   CYS A 160      23.480  54.260  32.170  1.00  0.00           O
ATOM   2453  N   TYR A 161      24.710  54.810  33.970  1.00  0.00           N
ATOM   2454  HN  TYR A 161      25.490  55.230  34.440  1.00  0.00           H
ATOM   2455  CA  TYR A 161      23.960  54.030  34.930  1.00  0.00           C
ATOM   2456  HA  TYR A 161      22.960  53.870  34.570  1.00  0.00           H
ATOM   2457  CB  TYR A 161      24.580  52.600  35.230  1.00  0.00           C
ATOM   2458  HB1 TYR A 161      25.690  52.640  35.240  1.00  0.00           H
ATOM   2459  HB2 TYR A 161      24.220  51.830  34.510  1.00  0.00           H
ATOM   2460  CG  TYR A 161      24.110  51.930  36.480  1.00  0.00           C
ATOM   2461  CD1 TYR A 161      22.950  51.210  36.360  1.00  0.00           C
ATOM   2462  HD1 TYR A 161      22.320  51.270  35.480  1.00  0.00           H
ATOM   2463  CE1 TYR A 161      22.550  50.510  37.480  1.00  0.00           C
ATOM   2464  HE1 TYR A 161      21.590  50.010  37.530  1.00  0.00           H
ATOM   2465  CZ  TYR A 161      23.270  50.530  38.660  1.00  0.00           C
ATOM   2466  OH  TYR A 161      22.900  49.630  39.760  1.00  0.00           O
ATOM   2467  HH  TYR A 161      21.950  49.550  39.830  1.00  0.00           H
ATOM   2468  CD2 TYR A 161      24.920  51.950  37.680  1.00  0.00           C
ATOM   2469  HD2 TYR A 161      25.760  52.620  37.750  1.00  0.00           H
ATOM   2470  CE2 TYR A 161      24.540  51.130  38.710  1.00  0.00           C
ATOM   2471  HE2 TYR A 161      25.040  51.150  39.670  1.00  0.00           H
ATOM   2472  C   TYR A 161      23.750  54.880  36.220  1.00  0.00           C
ATOM   2473  O   TYR A 161      24.650  55.620  36.640  1.00  0.00           O
ATOM   2474  N   MET A 162      22.560  54.790  36.780  1.00  0.00           N
ATOM   2475  HN  MET A 162      21.770  54.390  36.330  1.00  0.00           H
ATOM   2476  CA  MET A 162      22.190  55.470  37.990  1.00  0.00           C
ATOM   2477  HA  MET A 162      23.080  55.690  38.560  1.00  0.00           H
ATOM   2478  CB  MET A 162      21.490  56.930  37.870  1.00  0.00           C
ATOM   2479  HB1 MET A 162      20.600  56.870  37.210  1.00  0.00           H
ATOM   2480  HB2 MET A 162      22.250  57.600  37.430  1.00  0.00           H
ATOM   2481  CG  MET A 162      20.780  57.510  39.090  1.00  0.00           C
ATOM   2482  HG1 MET A 162      21.450  57.410  39.960  1.00  0.00           H
ATOM   2483  HG2 MET A 162      19.940  56.810  39.290  1.00  0.00           H
ATOM   2484  SD  MET A 162      20.390  59.240  39.040  1.00  0.00           S
ATOM   2485  CE  MET A 162      22.100  59.810  39.310  1.00  0.00           C
ATOM   2486  HE1 MET A 162      22.170  60.920  39.290  1.00  0.00           H
ATOM   2487  HE2 MET A 162      22.720  59.360  38.510  1.00  0.00           H
ATOM   2488  HE3 MET A 162      22.440  59.270  40.220  1.00  0.00           H
ATOM   2489  C   MET A 162      21.480  54.540  38.890  1.00  0.00           C
ATOM   2490  O   MET A 162      20.250  54.260  38.830  1.00  0.00           O
ATOM   2491  N   HSD A 163      22.240  54.060  39.920  1.00  0.00           N
ATOM   2492  HN  HSD A 163      23.190  54.330  39.990  1.00  0.00           H
ATOM   2493  CA  HSD A 163      21.820  53.100  40.930  1.00  0.00           C
ATOM   2494  HA  HSD A 163      21.470  52.200  40.440  1.00  0.00           H
ATOM   2495  CB  HSD A 163      22.960  52.900  41.910  1.00  0.00           C
ATOM   2496  HB1 HSD A 163      23.380  53.800  42.390  1.00  0.00           H
ATOM   2497  HB2 HSD A 163      23.870  52.600  41.330  1.00  0.00           H
ATOM   2498  ND1 HSD A 163      23.600  51.900  44.180  1.00  0.00           N
ATOM   2499  HD1 HSD A 163      24.290  52.560  44.480  1.00  0.00           H
ATOM   2500  CG  HSD A 163      22.820  51.840  42.990  1.00  0.00           C
ATOM   2501  CE1 HSD A 163      23.120  50.890  44.970  1.00  0.00           C
ATOM   2502  HE1 HSD A 163      23.400  50.700  46.010  1.00  0.00           H
ATOM   2503  NE2 HSD A 163      22.140  50.230  44.370  1.00  0.00           N
ATOM   2504  CD2 HSD A 163      21.940  50.810  43.140  1.00  0.00           C
ATOM   2505  HD2 HSD A 163      21.260  50.420  42.400  1.00  0.00           H
ATOM   2506  C   HSD A 163      20.600  53.480  41.790  1.00  0.00           C
ATOM   2507  O   HSD A 163      20.560  54.650  42.210  1.00  0.00           O
ATOM   2508  N   HSP A 164      19.660  52.580  42.090  1.00  0.00           N
ATOM   2509  HN  HSP A 164      19.810  51.660  41.720  1.00  0.00           H
ATOM   2510  CA  HSP A 164      18.610  52.680  43.110  1.00  0.00           C
ATOM   2511  HA  HSP A 164      18.930  52.700  44.140  1.00  0.00           H
ATOM   2512  CB  HSP A 164      17.660  53.870  43.170  1.00  0.00           C
ATOM   2513  HB1 HSP A 164      18.350  54.720  43.360  1.00  0.00           H
ATOM   2514  HB2 HSP A 164      16.900  53.800  43.980  1.00  0.00           H
ATOM   2515  CD2 HSP A 164      15.630  54.280  41.650  1.00  0.00           C
ATOM   2516  HD2 HSP A 164      14.810  54.090  42.320  1.00  0.00           H
ATOM   2517  CG  HSP A 164      16.950  54.140  41.890  1.00  0.00           C
ATOM   2518  NE2 HSP A 164      15.450  54.690  40.370  1.00  0.00           N
ATOM   2519  HE2 HSP A 164      14.570  54.930  39.950  1.00  0.00           H
ATOM   2520  ND1 HSP A 164      17.550  54.370  40.720  1.00  0.00           N
ATOM   2521  HD1 HSP A 164      18.540  54.400  40.580  1.00  0.00           H
ATOM   2522  CE1 HSP A 164      16.650  54.720  39.810  1.00  0.00           C
ATOM   2523  HE1 HSP A 164      16.780  54.910  38.770  1.00  0.00           H
ATOM   2524  C   HSP A 164      17.650  51.480  42.780  1.00  0.00           C
ATOM   2525  O   HSP A 164      17.090  51.460  41.680  1.00  0.00           O
ATOM   2526  N   MET A 165      17.520  50.500  43.760  1.00  0.00           N
ATOM   2527  HN  MET A 165      18.030  50.570  44.610  1.00  0.00           H
ATOM   2528  CA  MET A 165      16.780  49.240  43.670  1.00  0.00           C
ATOM   2529  HA  MET A 165      16.090  49.360  44.500  1.00  0.00           H
ATOM   2530  CB  MET A 165      15.880  49.060  42.320  1.00  0.00           C
ATOM   2531  HB1 MET A 165      15.700  47.990  42.120  1.00  0.00           H
ATOM   2532  HB2 MET A 165      16.600  49.330  41.520  1.00  0.00           H
ATOM   2533  CG  MET A 165      14.570  49.790  42.440  1.00  0.00           C
ATOM   2534  HG1 MET A 165      13.920  49.550  41.570  1.00  0.00           H
ATOM   2535  HG2 MET A 165      14.620  50.900  42.560  1.00  0.00           H
ATOM   2536  SD  MET A 165      13.600  49.180  43.900  1.00  0.00           S
ATOM   2537  CE  MET A 165      13.050  47.610  43.040  1.00  0.00           C
ATOM   2538  HE1 MET A 165      12.540  46.930  43.760  1.00  0.00           H
ATOM   2539  HE2 MET A 165      13.980  47.160  42.640  1.00  0.00           H
ATOM   2540  HE3 MET A 165      12.350  47.880  42.220  1.00  0.00           H
ATOM   2541  C   MET A 165      17.530  48.030  44.040  1.00  0.00           C
ATOM   2542  O   MET A 165      18.100  47.340  43.150  1.00  0.00           O
ATOM   2543  N   GLU A 166      17.710  47.600  45.320  1.00  0.00           N
ATOM   2544  HN  GLU A 166      17.430  48.100  46.130  1.00  0.00           H
ATOM   2545  CA  GLU A 166      18.390  46.360  45.620  1.00  0.00           C
ATOM   2546  HA  GLU A 166      19.240  46.210  44.970  1.00  0.00           H
ATOM   2547  CB  GLU A 166      18.920  46.470  47.040  1.00  0.00           C
ATOM   2548  HB1 GLU A 166      18.050  46.510  47.730  1.00  0.00           H
ATOM   2549  HB2 GLU A 166      19.570  47.360  47.200  1.00  0.00           H
ATOM   2550  CG  GLU A 166      19.940  45.330  47.220  1.00  0.00           C
ATOM   2551  HG1 GLU A 166      20.860  45.520  46.630  1.00  0.00           H
ATOM   2552  HG2 GLU A 166      19.630  44.320  46.880  1.00  0.00           H
ATOM   2553  CD  GLU A 166      20.250  45.060  48.740  1.00  0.00           C
ATOM   2554  OE1 GLU A 166      19.560  44.230  49.340  1.00  0.00           O
ATOM   2555  OE2 GLU A 166      21.130  45.790  49.290  1.00  0.00           O
ATOM   2556  C   GLU A 166      17.370  45.300  45.410  1.00  0.00           C
ATOM   2557  O   GLU A 166      16.200  45.520  45.640  1.00  0.00           O
ATOM   2558  N   LEU A 167      17.780  44.100  44.970  1.00  0.00           N
ATOM   2559  HN  LEU A 167      18.740  44.030  44.720  1.00  0.00           H
ATOM   2560  CA  LEU A 167      16.840  43.030  44.570  1.00  0.00           C
ATOM   2561  HA  LEU A 167      15.860  43.350  44.890  1.00  0.00           H
ATOM   2562  CB  LEU A 167      16.950  42.610  43.000  1.00  0.00           C
ATOM   2563  HB1 LEU A 167      16.460  41.630  42.880  1.00  0.00           H
ATOM   2564  HB2 LEU A 167      18.020  42.530  42.710  1.00  0.00           H
ATOM   2565  CG  LEU A 167      16.340  43.640  42.040  1.00  0.00           C
ATOM   2566  HG  LEU A 167      16.660  44.690  42.230  1.00  0.00           H
ATOM   2567  CD1 LEU A 167      16.930  43.400  40.630  1.00  0.00           C
ATOM   2568 1HD1 LEU A 167      16.810  44.230  39.890  1.00  0.00           H
ATOM   2569 2HD1 LEU A 167      16.430  42.480  40.270  1.00  0.00           H
ATOM   2570 3HD1 LEU A 167      18.000  43.100  40.650  1.00  0.00           H
ATOM   2571  CD2 LEU A 167      14.780  43.760  42.010  1.00  0.00           C
ATOM   2572 1HD2 LEU A 167      14.350  44.110  42.960  1.00  0.00           H
ATOM   2573 2HD2 LEU A 167      14.320  42.780  41.740  1.00  0.00           H
ATOM   2574 3HD2 LEU A 167      14.550  44.530  41.240  1.00  0.00           H
ATOM   2575  C   LEU A 167      17.180  41.780  45.400  1.00  0.00           C
ATOM   2576  O   LEU A 167      18.270  41.770  45.990  1.00  0.00           O
ATOM   2577  N   PRO A 168      16.300  40.770  45.550  1.00  0.00           N
ATOM   2578  CD  PRO A 168      14.950  40.890  45.000  1.00  0.00           C
ATOM   2579  HD1 PRO A 168      14.960  40.750  43.900  1.00  0.00           H
ATOM   2580  HD2 PRO A 168      14.360  41.790  45.280  1.00  0.00           H
ATOM   2581  CA  PRO A 168      16.400  39.590  46.410  1.00  0.00           C
ATOM   2582  HA  PRO A 168      16.310  40.050  47.380  1.00  0.00           H
ATOM   2583  CB  PRO A 168      15.260  38.640  45.940  1.00  0.00           C
ATOM   2584  HB1 PRO A 168      14.920  37.950  46.740  1.00  0.00           H
ATOM   2585  HB2 PRO A 168      15.600  38.140  45.000  1.00  0.00           H
ATOM   2586  CG  PRO A 168      14.210  39.710  45.640  1.00  0.00           C
ATOM   2587  HG1 PRO A 168      13.370  39.410  44.980  1.00  0.00           H
ATOM   2588  HG2 PRO A 168      13.710  40.090  46.560  1.00  0.00           H
ATOM   2589  C   PRO A 168      17.750  38.800  46.500  1.00  0.00           C
ATOM   2590  O   PRO A 168      18.080  38.310  47.560  1.00  0.00           O
ATOM   2591  N   THR A 169      18.570  38.800  45.440  1.00  0.00           N
ATOM   2592  HN  THR A 169      18.250  39.430  44.730  1.00  0.00           H
ATOM   2593  CA  THR A 169      19.850  38.170  45.350  1.00  0.00           C
ATOM   2594  HA  THR A 169      19.900  37.410  46.110  1.00  0.00           H
ATOM   2595  CB  THR A 169      20.120  37.480  44.020  1.00  0.00           C
ATOM   2596  HB  THR A 169      21.170  37.140  43.870  1.00  0.00           H
ATOM   2597  OG1 THR A 169      19.900  38.340  42.940  1.00  0.00           O
ATOM   2598  HG1 THR A 169      20.140  37.880  42.130  1.00  0.00           H
ATOM   2599  CG2 THR A 169      19.250  36.230  43.860  1.00  0.00           C
ATOM   2600 1HG2 THR A 169      19.280  35.520  44.710  1.00  0.00           H
ATOM   2601 2HG2 THR A 169      19.500  35.720  42.900  1.00  0.00           H
ATOM   2602 3HG2 THR A 169      18.180  36.450  43.700  1.00  0.00           H
ATOM   2603  C   THR A 169      20.990  39.120  45.750  1.00  0.00           C
ATOM   2604  O   THR A 169      22.100  38.700  45.740  1.00  0.00           O
ATOM   2605  N   GLY A 170      20.670  40.390  46.240  1.00  0.00           N
ATOM   2606  HN  GLY A 170      19.710  40.660  46.310  1.00  0.00           H
ATOM   2607  CA  GLY A 170      21.650  41.330  46.860  1.00  0.00           C
ATOM   2608  HA1 GLY A 170      22.280  40.820  47.570  1.00  0.00           H
ATOM   2609  HA2 GLY A 170      21.050  42.060  47.370  1.00  0.00           H
ATOM   2610  C   GLY A 170      22.380  41.990  45.760  1.00  0.00           C
ATOM   2611  O   GLY A 170      23.500  42.390  45.980  1.00  0.00           O
ATOM   2612  N   VAL A 171      21.760  42.070  44.520  1.00  0.00           N
ATOM   2613  HN  VAL A 171      20.860  41.630  44.490  1.00  0.00           H
ATOM   2614  CA  VAL A 171      22.280  42.720  43.340  1.00  0.00           C
ATOM   2615  HA  VAL A 171      23.320  42.970  43.470  1.00  0.00           H
ATOM   2616  CB  VAL A 171      22.190  41.890  42.110  1.00  0.00           C
ATOM   2617  HB  VAL A 171      22.460  42.340  41.130  1.00  0.00           H
ATOM   2618  CG1 VAL A 171      23.300  40.840  42.210  1.00  0.00           C
ATOM   2619 1HG1 VAL A 171      23.350  40.320  41.230  1.00  0.00           H
ATOM   2620 2HG1 VAL A 171      22.980  40.100  42.980  1.00  0.00           H
ATOM   2621 3HG1 VAL A 171      24.280  41.310  42.430  1.00  0.00           H
ATOM   2622  CG2 VAL A 171      20.750  41.300  41.870  1.00  0.00           C
ATOM   2623 1HG2 VAL A 171      20.460  40.610  42.690  1.00  0.00           H
ATOM   2624 2HG2 VAL A 171      20.820  40.740  40.910  1.00  0.00           H
ATOM   2625 3HG2 VAL A 171      20.010  42.100  41.660  1.00  0.00           H
ATOM   2626  C   VAL A 171      21.480  43.980  43.170  1.00  0.00           C
ATOM   2627  O   VAL A 171      20.380  44.100  43.640  1.00  0.00           O
ATOM   2628  N   HSD A 172      22.040  44.990  42.530  1.00  0.00           N
ATOM   2629  HN  HSD A 172      22.850  44.800  41.990  1.00  0.00           H
ATOM   2630  CA  HSD A 172      21.620  46.340  42.530  1.00  0.00           C
ATOM   2631  HA  HSD A 172      20.760  46.350  43.180  1.00  0.00           H
ATOM   2632  CB  HSD A 172      22.760  47.200  43.150  1.00  0.00           C
ATOM   2633  HB1 HSD A 172      22.270  48.190  43.240  1.00  0.00           H
ATOM   2634  HB2 HSD A 172      23.560  47.430  42.410  1.00  0.00           H
ATOM   2635  ND1 HSD A 172      24.070  45.600  44.710  1.00  0.00           N
ATOM   2636  HD1 HSD A 172      24.600  44.970  44.140  1.00  0.00           H
ATOM   2637  CG  HSD A 172      23.210  46.660  44.470  1.00  0.00           C
ATOM   2638  CE1 HSD A 172      24.100  45.300  46.000  1.00  0.00           C
ATOM   2639  HE1 HSD A 172      24.710  44.540  46.490  1.00  0.00           H
ATOM   2640  NE2 HSD A 172      23.300  46.130  46.660  1.00  0.00           N
ATOM   2641  CD2 HSD A 172      22.810  46.970  45.690  1.00  0.00           C
ATOM   2642  HD2 HSD A 172      22.020  47.600  46.090  1.00  0.00           H
ATOM   2643  C   HSD A 172      21.180  46.780  41.180  1.00  0.00           C
ATOM   2644  O   HSD A 172      21.830  46.610  40.130  1.00  0.00           O
ATOM   2645  N   ALA A 173      20.000  47.310  41.080  1.00  0.00           N
ATOM   2646  HN  ALA A 173      19.440  47.270  41.910  1.00  0.00           H
ATOM   2647  CA  ALA A 173      19.390  47.710  39.810  1.00  0.00           C
ATOM   2648  HA  ALA A 173      19.900  47.430  38.900  1.00  0.00           H
ATOM   2649  CB  ALA A 173      17.910  47.210  39.590  1.00  0.00           C
ATOM   2650  HB1 ALA A 173      18.000  46.110  39.480  1.00  0.00           H
ATOM   2651  HB2 ALA A 173      17.410  47.570  38.660  1.00  0.00           H
ATOM   2652  HB3 ALA A 173      17.370  47.360  40.540  1.00  0.00           H
ATOM   2653  C   ALA A 173      19.500  49.230  39.730  1.00  0.00           C
ATOM   2654  O   ALA A 173      19.950  49.920  40.660  1.00  0.00           O
ATOM   2655  N   GLY A 174      19.040  49.820  38.600  1.00  0.00           N
ATOM   2656  HN  GLY A 174      18.750  49.310  37.790  1.00  0.00           H
ATOM   2657  CA  GLY A 174      19.120  51.260  38.440  1.00  0.00           C
ATOM   2658  HA1 GLY A 174      20.180  51.400  38.340  1.00  0.00           H
ATOM   2659  HA2 GLY A 174      18.670  51.730  39.310  1.00  0.00           H
ATOM   2660  C   GLY A 174      18.510  51.710  37.080  1.00  0.00           C
ATOM   2661  O   GLY A 174      17.990  50.920  36.260  1.00  0.00           O
ATOM   2662  N   THR A 175      18.550  52.980  36.900  1.00  0.00           N
ATOM   2663  HN  THR A 175      19.030  53.650  37.460  1.00  0.00           H
ATOM   2664  CA  THR A 175      18.030  53.610  35.750  1.00  0.00           C
ATOM   2665  HA  THR A 175      17.420  52.920  35.190  1.00  0.00           H
ATOM   2666  CB  THR A 175      17.160  54.850  36.040  1.00  0.00           C
ATOM   2667  HB  THR A 175      17.110  55.520  35.150  1.00  0.00           H
ATOM   2668  OG1 THR A 175      17.930  55.580  37.010  1.00  0.00           O
ATOM   2669  HG1 THR A 175      18.430  56.130  36.400  1.00  0.00           H
ATOM   2670  CG2 THR A 175      15.710  54.460  36.500  1.00  0.00           C
ATOM   2671 1HG2 THR A 175      15.800  53.800  37.390  1.00  0.00           H
ATOM   2672 2HG2 THR A 175      15.260  53.810  35.720  1.00  0.00           H
ATOM   2673 3HG2 THR A 175      15.030  55.320  36.660  1.00  0.00           H
ATOM   2674  C   THR A 175      19.160  54.020  34.850  1.00  0.00           C
ATOM   2675  O   THR A 175      20.300  54.000  35.320  1.00  0.00           O
ATOM   2676  N   ASP A 176      18.890  54.380  33.590  1.00  0.00           N
ATOM   2677  HN  ASP A 176      17.980  54.270  33.210  1.00  0.00           H
ATOM   2678  CA  ASP A 176      19.720  55.250  32.760  1.00  0.00           C
ATOM   2679  HA  ASP A 176      20.720  55.060  33.120  1.00  0.00           H
ATOM   2680  CB  ASP A 176      19.720  54.880  31.290  1.00  0.00           C
ATOM   2681  HB1 ASP A 176      19.630  53.780  31.130  1.00  0.00           H
ATOM   2682  HB2 ASP A 176      20.630  55.050  30.670  1.00  0.00           H
ATOM   2683  CG  ASP A 176      18.620  55.520  30.420  1.00  0.00           C
ATOM   2684  OD1 ASP A 176      17.680  56.130  31.030  1.00  0.00           O
ATOM   2685  OD2 ASP A 176      18.600  55.330  29.220  1.00  0.00           O
ATOM   2686  C   ASP A 176      19.490  56.750  33.170  1.00  0.00           C
ATOM   2687  O   ASP A 176      18.630  57.020  33.990  1.00  0.00           O
ATOM   2688  N   LEU A 177      20.300  57.720  32.640  1.00  0.00           N
ATOM   2689  HN  LEU A 177      21.020  57.500  31.990  1.00  0.00           H
ATOM   2690  CA  LEU A 177      20.240  59.110  33.080  1.00  0.00           C
ATOM   2691  HA  LEU A 177      19.780  59.050  34.050  1.00  0.00           H
ATOM   2692  CB  LEU A 177      21.520  59.910  33.010  1.00  0.00           C
ATOM   2693  HB1 LEU A 177      21.460  61.020  33.090  1.00  0.00           H
ATOM   2694  HB2 LEU A 177      22.000  59.670  32.040  1.00  0.00           H
ATOM   2695  CG  LEU A 177      22.550  59.460  34.190  1.00  0.00           C
ATOM   2696  HG  LEU A 177      23.540  59.940  34.090  1.00  0.00           H
ATOM   2697  CD1 LEU A 177      21.990  60.000  35.480  1.00  0.00           C
ATOM   2698 1HD1 LEU A 177      21.010  59.500  35.680  1.00  0.00           H
ATOM   2699 2HD1 LEU A 177      21.850  61.080  35.300  1.00  0.00           H
ATOM   2700 3HD1 LEU A 177      22.580  59.940  36.420  1.00  0.00           H
ATOM   2701  CD2 LEU A 177      22.780  57.890  34.270  1.00  0.00           C
ATOM   2702 1HD2 LEU A 177      23.540  57.790  35.080  1.00  0.00           H
ATOM   2703 2HD2 LEU A 177      23.170  57.660  33.250  1.00  0.00           H
ATOM   2704 3HD2 LEU A 177      21.980  57.220  34.630  1.00  0.00           H
ATOM   2705  C   LEU A 177      19.430  59.830  32.010  1.00  0.00           C
ATOM   2706  O   LEU A 177      19.110  61.030  32.130  1.00  0.00           O
ATOM   2707  N   GLU A 178      18.960  59.160  30.880  1.00  0.00           N
ATOM   2708  HN  GLU A 178      19.270  58.220  30.720  1.00  0.00           H
ATOM   2709  CA  GLU A 178      17.710  59.580  30.270  1.00  0.00           C
ATOM   2710  HA  GLU A 178      17.810  60.640  30.130  1.00  0.00           H
ATOM   2711  CB  GLU A 178      17.330  58.830  28.910  1.00  0.00           C
ATOM   2712  HB1 GLU A 178      16.440  59.380  28.540  1.00  0.00           H
ATOM   2713  HB2 GLU A 178      17.130  57.740  28.990  1.00  0.00           H
ATOM   2714  CG  GLU A 178      18.470  59.070  27.910  1.00  0.00           C
ATOM   2715  HG1 GLU A 178      19.430  58.660  28.310  1.00  0.00           H
ATOM   2716  HG2 GLU A 178      18.550  60.180  27.880  1.00  0.00           H
ATOM   2717  CD  GLU A 178      18.190  58.520  26.560  1.00  0.00           C
ATOM   2718  OE1 GLU A 178      18.230  57.300  26.400  1.00  0.00           O
ATOM   2719  OE2 GLU A 178      17.670  59.360  25.760  1.00  0.00           O
ATOM   2720  C   GLU A 178      16.540  59.420  31.270  1.00  0.00           C
ATOM   2721  O   GLU A 178      15.610  60.190  31.240  1.00  0.00           O
ATOM   2722  N   GLY A 179      16.490  58.340  32.100  1.00  0.00           N
ATOM   2723  HN  GLY A 179      17.040  57.550  31.890  1.00  0.00           H
ATOM   2724  CA  GLY A 179      15.670  58.240  33.260  1.00  0.00           C
ATOM   2725  HA1 GLY A 179      14.860  58.950  33.210  1.00  0.00           H
ATOM   2726  HA2 GLY A 179      16.410  58.390  34.020  1.00  0.00           H
ATOM   2727  C   GLY A 179      14.860  57.000  33.390  1.00  0.00           C
ATOM   2728  O   GLY A 179      14.050  56.830  34.310  1.00  0.00           O
ATOM   2729  N   LYS A 180      15.170  56.000  32.540  1.00  0.00           N
ATOM   2730  HN  LYS A 180      15.960  56.160  31.950  1.00  0.00           H
ATOM   2731  CA  LYS A 180      14.460  54.710  32.380  1.00  0.00           C
ATOM   2732  HA  LYS A 180      13.620  54.620  33.050  1.00  0.00           H
ATOM   2733  CB  LYS A 180      14.000  54.610  30.870  1.00  0.00           C
ATOM   2734  HB1 LYS A 180      13.060  55.190  30.770  1.00  0.00           H
ATOM   2735  HB2 LYS A 180      13.660  53.560  30.710  1.00  0.00           H
ATOM   2736  CG  LYS A 180      14.960  55.170  29.880  1.00  0.00           C
ATOM   2737  HG1 LYS A 180      15.990  54.790  30.050  1.00  0.00           H
ATOM   2738  HG2 LYS A 180      15.130  56.270  29.900  1.00  0.00           H
ATOM   2739  CD  LYS A 180      14.580  54.840  28.460  1.00  0.00           C
ATOM   2740  HD1 LYS A 180      13.500  54.850  28.240  1.00  0.00           H
ATOM   2741  HD2 LYS A 180      14.830  53.760  28.380  1.00  0.00           H
ATOM   2742  CE  LYS A 180      15.210  55.770  27.500  1.00  0.00           C
ATOM   2743  HE1 LYS A 180      14.920  56.790  27.830  1.00  0.00           H
ATOM   2744  HE2 LYS A 180      14.790  55.670  26.480  1.00  0.00           H
ATOM   2745  NZ  LYS A 180      16.660  55.590  27.520  1.00  0.00           N
ATOM   2746  HZ1 LYS A 180      17.070  54.800  26.980  1.00  0.00           H
ATOM   2747  HZ2 LYS A 180      17.070  55.470  28.470  1.00  0.00           H
ATOM   2748  HZ3 LYS A 180      17.110  56.450  27.150  1.00  0.00           H
ATOM   2749  C   LYS A 180      15.340  53.510  32.740  1.00  0.00           C
ATOM   2750  O   LYS A 180      16.560  53.450  32.580  1.00  0.00           O
ATOM   2751  N   PHE A 181      14.650  52.530  33.340  1.00  0.00           N
ATOM   2752  HN  PHE A 181      13.680  52.750  33.440  1.00  0.00           H
ATOM   2753  CA  PHE A 181      15.320  51.360  33.920  1.00  0.00           C
ATOM   2754  HA  PHE A 181      16.090  51.660  34.610  1.00  0.00           H
ATOM   2755  CB  PHE A 181      14.490  50.440  34.830  1.00  0.00           C
ATOM   2756  HB1 PHE A 181      14.820  49.380  34.750  1.00  0.00           H
ATOM   2757  HB2 PHE A 181      13.430  50.430  34.480  1.00  0.00           H
ATOM   2758  CG  PHE A 181      14.460  50.790  36.250  1.00  0.00           C
ATOM   2759  CD1 PHE A 181      13.510  51.710  36.750  1.00  0.00           C
ATOM   2760  HD1 PHE A 181      12.840  52.230  36.090  1.00  0.00           H
ATOM   2761  CE1 PHE A 181      13.500  52.020  38.130  1.00  0.00           C
ATOM   2762  HE1 PHE A 181      12.860  52.800  38.510  1.00  0.00           H
ATOM   2763  CZ  PHE A 181      14.440  51.440  38.950  1.00  0.00           C
ATOM   2764  HZ  PHE A 181      14.330  51.610  40.010  1.00  0.00           H
ATOM   2765  CD2 PHE A 181      15.360  50.160  37.160  1.00  0.00           C
ATOM   2766  HD2 PHE A 181      15.960  49.370  36.740  1.00  0.00           H
ATOM   2767  CE2 PHE A 181      15.390  50.520  38.510  1.00  0.00           C
ATOM   2768  HE2 PHE A 181      16.190  50.200  39.160  1.00  0.00           H
ATOM   2769  C   PHE A 181      16.160  50.580  32.890  1.00  0.00           C
ATOM   2770  O   PHE A 181      15.810  50.540  31.740  1.00  0.00           O
ATOM   2771  N   TYR A 182      17.320  50.010  33.310  1.00  0.00           N
ATOM   2772  HN  TYR A 182      17.680  50.200  34.220  1.00  0.00           H
ATOM   2773  CA  TYR A 182      17.790  48.710  32.750  1.00  0.00           C
ATOM   2774  HA  TYR A 182      17.720  48.730  31.670  1.00  0.00           H
ATOM   2775  CB  TYR A 182      19.260  48.560  33.230  1.00  0.00           C
ATOM   2776  HB1 TYR A 182      19.700  47.590  32.920  1.00  0.00           H
ATOM   2777  HB2 TYR A 182      19.330  48.720  34.320  1.00  0.00           H
ATOM   2778  CG  TYR A 182      20.100  49.640  32.590  1.00  0.00           C
ATOM   2779  CD1 TYR A 182      20.370  49.550  31.190  1.00  0.00           C
ATOM   2780  HD1 TYR A 182      20.000  48.630  30.750  1.00  0.00           H
ATOM   2781  CE1 TYR A 182      21.050  50.580  30.530  1.00  0.00           C
ATOM   2782  HE1 TYR A 182      21.230  50.390  29.490  1.00  0.00           H
ATOM   2783  CZ  TYR A 182      21.440  51.710  31.270  1.00  0.00           C
ATOM   2784  OH  TYR A 182      22.280  52.620  30.640  1.00  0.00           O
ATOM   2785  HH  TYR A 182      22.610  53.260  31.280  1.00  0.00           H
ATOM   2786  CD2 TYR A 182      20.520  50.720  33.330  1.00  0.00           C
ATOM   2787  HD2 TYR A 182      20.450  50.790  34.410  1.00  0.00           H
ATOM   2788  CE2 TYR A 182      21.200  51.800  32.660  1.00  0.00           C
ATOM   2789  HE2 TYR A 182      21.680  52.610  33.180  1.00  0.00           H
ATOM   2790  C   TYR A 182      16.920  47.500  33.250  1.00  0.00           C
ATOM   2791  O   TYR A 182      16.590  47.350  34.440  1.00  0.00           O
ATOM   2792  N   GLY A 183      16.630  46.520  32.310  1.00  0.00           N
ATOM   2793  HN  GLY A 183      17.000  46.760  31.420  1.00  0.00           H
ATOM   2794  CA  GLY A 183      15.770  45.350  32.510  1.00  0.00           C
ATOM   2795  HA1 GLY A 183      16.070  44.890  33.440  1.00  0.00           H
ATOM   2796  HA2 GLY A 183      15.970  44.660  31.700  1.00  0.00           H
ATOM   2797  C   GLY A 183      14.290  45.660  32.630  1.00  0.00           C
ATOM   2798  O   GLY A 183      13.840  46.680  32.130  1.00  0.00           O
ATOM   2799  N   PRO A 184      13.460  44.680  33.120  1.00  0.00           N
ATOM   2800  CD  PRO A 184      13.990  43.360  33.500  1.00  0.00           C
ATOM   2801  HD1 PRO A 184      14.580  43.490  34.430  1.00  0.00           H
ATOM   2802  HD2 PRO A 184      14.560  42.960  32.630  1.00  0.00           H
ATOM   2803  CA  PRO A 184      12.000  44.810  33.340  1.00  0.00           C
ATOM   2804  HA  PRO A 184      11.510  45.520  32.690  1.00  0.00           H
ATOM   2805  CB  PRO A 184      11.570  43.370  33.100  1.00  0.00           C
ATOM   2806  HB1 PRO A 184      11.740  43.270  32.010  1.00  0.00           H
ATOM   2807  HB2 PRO A 184      10.530  43.100  33.380  1.00  0.00           H
ATOM   2808  CG  PRO A 184      12.670  42.610  33.890  1.00  0.00           C
ATOM   2809  HG1 PRO A 184      12.550  42.500  34.990  1.00  0.00           H
ATOM   2810  HG2 PRO A 184      12.900  41.560  33.590  1.00  0.00           H
ATOM   2811  C   PRO A 184      11.640  45.380  34.710  1.00  0.00           C
ATOM   2812  O   PRO A 184      10.460  45.440  35.040  1.00  0.00           O
ATOM   2813  N   PHE A 185      12.660  45.850  35.480  1.00  0.00           N
ATOM   2814  HN  PHE A 185      13.610  45.660  35.260  1.00  0.00           H
ATOM   2815  CA  PHE A 185      12.470  46.440  36.780  1.00  0.00           C
ATOM   2816  HA  PHE A 185      11.960  45.680  37.360  1.00  0.00           H
ATOM   2817  CB  PHE A 185      13.840  46.570  37.460  1.00  0.00           C
ATOM   2818  HB1 PHE A 185      13.790  46.990  38.480  1.00  0.00           H
ATOM   2819  HB2 PHE A 185      14.500  47.220  36.840  1.00  0.00           H
ATOM   2820  CG  PHE A 185      14.620  45.290  37.470  1.00  0.00           C
ATOM   2821  CD1 PHE A 185      14.100  44.120  37.980  1.00  0.00           C
ATOM   2822  HD1 PHE A 185      13.190  44.220  38.550  1.00  0.00           H
ATOM   2823  CE1 PHE A 185      14.700  42.860  37.820  1.00  0.00           C
ATOM   2824  HE1 PHE A 185      14.150  41.980  38.120  1.00  0.00           H
ATOM   2825  CZ  PHE A 185      15.920  42.730  37.220  1.00  0.00           C
ATOM   2826  HZ  PHE A 185      16.420  41.790  37.060  1.00  0.00           H
ATOM   2827  CD2 PHE A 185      16.010  45.170  37.050  1.00  0.00           C
ATOM   2828  HD2 PHE A 185      16.420  46.120  36.750  1.00  0.00           H
ATOM   2829  CE2 PHE A 185      16.650  43.910  36.920  1.00  0.00           C
ATOM   2830  HE2 PHE A 185      17.710  43.900  36.730  1.00  0.00           H
ATOM   2831  C   PHE A 185      11.820  47.750  36.710  1.00  0.00           C
ATOM   2832  O   PHE A 185      12.190  48.520  35.850  1.00  0.00           O
ATOM   2833  N   VAL A 186      11.090  48.040  37.840  1.00  0.00           N
ATOM   2834  HN  VAL A 186      10.820  47.350  38.510  1.00  0.00           H
ATOM   2835  CA  VAL A 186      10.550  49.400  38.150  1.00  0.00           C
ATOM   2836  HA  VAL A 186      11.150  50.140  37.640  1.00  0.00           H
ATOM   2837  CB  VAL A 186       9.100  49.420  37.640  1.00  0.00           C
ATOM   2838  HB  VAL A 186       8.480  48.510  37.820  1.00  0.00           H
ATOM   2839  CG1 VAL A 186       8.320  50.620  38.120  1.00  0.00           C
ATOM   2840 1HG1 VAL A 186       8.270  50.640  39.230  1.00  0.00           H
ATOM   2841 2HG1 VAL A 186       7.260  50.630  37.790  1.00  0.00           H
ATOM   2842 3HG1 VAL A 186       8.900  51.490  37.750  1.00  0.00           H
ATOM   2843  CG2 VAL A 186       9.100  49.510  36.090  1.00  0.00           C
ATOM   2844 1HG2 VAL A 186       9.690  50.400  35.790  1.00  0.00           H
ATOM   2845 2HG2 VAL A 186       8.050  49.530  35.700  1.00  0.00           H
ATOM   2846 3HG2 VAL A 186       9.540  48.590  35.670  1.00  0.00           H
ATOM   2847  C   VAL A 186      10.630  49.540  39.630  1.00  0.00           C
ATOM   2848  O   VAL A 186      10.600  48.600  40.360  1.00  0.00           O
ATOM   2849  N   ASP A 187      10.850  50.750  40.160  1.00  0.00           N
ATOM   2850  HN  ASP A 187      10.980  51.610  39.680  1.00  0.00           H
ATOM   2851  CA  ASP A 187      10.760  50.840  41.650  1.00  0.00           C
ATOM   2852  HA  ASP A 187      11.420  50.100  42.060  1.00  0.00           H
ATOM   2853  CB  ASP A 187      11.380  52.210  42.130  1.00  0.00           C
ATOM   2854  HB1 ASP A 187      12.480  52.130  42.040  1.00  0.00           H
ATOM   2855  HB2 ASP A 187      11.160  52.360  43.210  1.00  0.00           H
ATOM   2856  CG  ASP A 187      10.980  53.480  41.370  1.00  0.00           C
ATOM   2857  OD1 ASP A 187      11.190  54.580  41.870  1.00  0.00           O
ATOM   2858  OD2 ASP A 187      10.830  53.380  40.140  1.00  0.00           O
ATOM   2859  C   ASP A 187       9.350  50.680  42.210  1.00  0.00           C
ATOM   2860  O   ASP A 187       8.530  51.620  42.070  1.00  0.00           O
ATOM   2861  N   ARG A 188       9.050  49.580  42.880  1.00  0.00           N
ATOM   2862  HN  ARG A 188       9.640  48.790  43.030  1.00  0.00           H
ATOM   2863  CA  ARG A 188       7.710  49.400  43.490  1.00  0.00           C
ATOM   2864  HA  ARG A 188       7.380  50.310  43.970  1.00  0.00           H
ATOM   2865  CB  ARG A 188       6.720  48.970  42.500  1.00  0.00           C
ATOM   2866  HB1 ARG A 188       6.530  49.850  41.840  1.00  0.00           H
ATOM   2867  HB2 ARG A 188       5.780  48.820  43.070  1.00  0.00           H
ATOM   2868  CG  ARG A 188       7.030  47.710  41.710  1.00  0.00           C
ATOM   2869  HG1 ARG A 188       7.310  46.880  42.390  1.00  0.00           H
ATOM   2870  HG2 ARG A 188       7.840  47.730  40.950  1.00  0.00           H
ATOM   2871  CD  ARG A 188       5.690  47.350  40.940  1.00  0.00           C
ATOM   2872  HD1 ARG A 188       5.310  48.180  40.310  1.00  0.00           H
ATOM   2873  HD2 ARG A 188       4.870  47.270  41.690  1.00  0.00           H
ATOM   2874  NE  ARG A 188       5.870  46.060  40.220  1.00  0.00           N
ATOM   2875  HE  ARG A 188       6.000  45.250  40.790  1.00  0.00           H
ATOM   2876  CZ  ARG A 188       6.310  45.940  38.960  1.00  0.00           C
ATOM   2877  NH1 ARG A 188       6.120  46.770  37.980  1.00  0.00           N
ATOM   2878 1HH1 ARG A 188       5.700  47.640  38.220  1.00  0.00           H
ATOM   2879 2HH1 ARG A 188       6.510  46.560  37.080  1.00  0.00           H
ATOM   2880  NH2 ARG A 188       6.620  44.700  38.640  1.00  0.00           N
ATOM   2881 1HH2 ARG A 188       6.140  44.080  39.260  1.00  0.00           H
ATOM   2882 2HH2 ARG A 188       6.300  44.440  37.730  1.00  0.00           H
ATOM   2883  C   ARG A 188       7.760  48.440  44.600  1.00  0.00           C
ATOM   2884  O   ARG A 188       8.850  47.980  44.790  1.00  0.00           O
ATOM   2885  N   GLN A 189       6.720  48.210  45.390  1.00  0.00           N
ATOM   2886  HN  GLN A 189       5.860  48.670  45.170  1.00  0.00           H
ATOM   2887  CA  GLN A 189       6.940  47.690  46.740  1.00  0.00           C
ATOM   2888  HA  GLN A 189       7.990  47.840  46.980  1.00  0.00           H
ATOM   2889  CB  GLN A 189       6.030  48.440  47.690  1.00  0.00           C
ATOM   2890  HB1 GLN A 189       4.970  48.230  47.450  1.00  0.00           H
ATOM   2891  HB2 GLN A 189       6.100  49.550  47.630  1.00  0.00           H
ATOM   2892  CG  GLN A 189       6.190  48.000  49.150  1.00  0.00           C
ATOM   2893  HG1 GLN A 189       6.030  46.930  49.380  1.00  0.00           H
ATOM   2894  HG2 GLN A 189       5.460  48.510  49.810  1.00  0.00           H
ATOM   2895  CD  GLN A 189       7.510  48.360  49.760  1.00  0.00           C
ATOM   2896  OE1 GLN A 189       8.360  49.000  49.170  1.00  0.00           O
ATOM   2897  NE2 GLN A 189       7.760  47.960  51.040  1.00  0.00           N
ATOM   2898 1HE2 GLN A 189       8.620  48.300  51.430  1.00  0.00           H
ATOM   2899 2HE2 GLN A 189       7.010  47.770  51.670  1.00  0.00           H
ATOM   2900  C   GLN A 189       6.580  46.190  46.850  1.00  0.00           C
ATOM   2901  O   GLN A 189       6.930  45.480  47.810  1.00  0.00           O
ATOM   2902  N   THR A 190       5.940  45.690  45.750  1.00  0.00           N
ATOM   2903  HN  THR A 190       5.670  46.280  45.000  1.00  0.00           H
ATOM   2904  CA  THR A 190       5.690  44.300  45.490  1.00  0.00           C
ATOM   2905  HA  THR A 190       5.580  43.780  46.430  1.00  0.00           H
ATOM   2906  CB  THR A 190       4.620  44.100  44.440  1.00  0.00           C
ATOM   2907  HB  THR A 190       4.640  43.140  43.870  1.00  0.00           H
ATOM   2908  OG1 THR A 190       4.550  45.150  43.470  1.00  0.00           O
ATOM   2909  HG1 THR A 190       3.990  44.730  42.820  1.00  0.00           H
ATOM   2910  CG2 THR A 190       3.380  44.080  45.300  1.00  0.00           C
ATOM   2911 1HG2 THR A 190       3.500  43.270  46.050  1.00  0.00           H
ATOM   2912 2HG2 THR A 190       2.420  44.080  44.750  1.00  0.00           H
ATOM   2913 3HG2 THR A 190       3.320  44.990  45.920  1.00  0.00           H
ATOM   2914  C   THR A 190       6.900  43.610  44.930  1.00  0.00           C
ATOM   2915  O   THR A 190       7.560  44.100  44.010  1.00  0.00           O
ATOM   2916  N   ALA A 191       7.190  42.410  45.320  1.00  0.00           N
ATOM   2917  HN  ALA A 191       6.490  41.950  45.850  1.00  0.00           H
ATOM   2918  CA  ALA A 191       8.410  41.670  45.080  1.00  0.00           C
ATOM   2919  HA  ALA A 191       9.240  42.240  45.470  1.00  0.00           H
ATOM   2920  CB  ALA A 191       8.400  40.310  45.760  1.00  0.00           C
ATOM   2921  HB1 ALA A 191       9.150  39.560  45.430  1.00  0.00           H
ATOM   2922  HB2 ALA A 191       7.460  39.750  45.570  1.00  0.00           H
ATOM   2923  HB3 ALA A 191       8.500  40.370  46.870  1.00  0.00           H
ATOM   2924  C   ALA A 191       8.790  41.460  43.600  1.00  0.00           C
ATOM   2925  O   ALA A 191       8.080  40.820  42.860  1.00  0.00           O
ATOM   2926  N   GLN A 192      10.010  41.890  43.190  1.00  0.00           N
ATOM   2927  HN  GLN A 192      10.560  42.390  43.860  1.00  0.00           H
ATOM   2928  CA  GLN A 192      10.530  41.670  41.850  1.00  0.00           C
ATOM   2929  HA  GLN A 192       9.940  41.020  41.240  1.00  0.00           H
ATOM   2930  CB  GLN A 192      10.760  43.010  41.130  1.00  0.00           C
ATOM   2931  HB1 GLN A 192      11.280  42.780  40.170  1.00  0.00           H
ATOM   2932  HB2 GLN A 192      11.270  43.730  41.800  1.00  0.00           H
ATOM   2933  CG  GLN A 192       9.460  43.700  40.760  1.00  0.00           C
ATOM   2934  HG1 GLN A 192       8.710  43.890  41.560  1.00  0.00           H
ATOM   2935  HG2 GLN A 192       8.890  43.120  40.010  1.00  0.00           H
ATOM   2936  CD  GLN A 192       9.820  45.090  40.080  1.00  0.00           C
ATOM   2937  OE1 GLN A 192       9.910  45.310  38.920  1.00  0.00           O
ATOM   2938  NE2 GLN A 192       9.990  46.090  40.990  1.00  0.00           N
ATOM   2939 1HE2 GLN A 192       9.990  47.040  40.700  1.00  0.00           H
ATOM   2940 2HE2 GLN A 192       9.850  45.950  41.970  1.00  0.00           H
ATOM   2941  C   GLN A 192      11.860  40.870  42.060  1.00  0.00           C
ATOM   2942  O   GLN A 192      12.480  41.070  43.120  1.00  0.00           O
ATOM   2943  N   ALA A 193      12.210  39.880  41.250  1.00  0.00           N
ATOM   2944  HN  ALA A 193      11.730  39.790  40.390  1.00  0.00           H
ATOM   2945  CA  ALA A 193      13.460  39.180  41.400  1.00  0.00           C
ATOM   2946  HA  ALA A 193      14.020  39.730  42.130  1.00  0.00           H
ATOM   2947  CB  ALA A 193      13.220  37.770  41.700  1.00  0.00           C
ATOM   2948  HB1 ALA A 193      12.540  37.260  40.990  1.00  0.00           H
ATOM   2949  HB2 ALA A 193      12.780  37.620  42.720  1.00  0.00           H
ATOM   2950  HB3 ALA A 193      14.200  37.260  41.800  1.00  0.00           H
ATOM   2951  C   ALA A 193      14.170  39.240  40.070  1.00  0.00           C
ATOM   2952  O   ALA A 193      13.650  39.630  39.010  1.00  0.00           O
ATOM   2953  N   ALA A 194      15.550  39.010  40.150  1.00  0.00           N
ATOM   2954  HN  ALA A 194      15.890  38.780  41.060  1.00  0.00           H
ATOM   2955  CA  ALA A 194      16.380  39.110  38.990  1.00  0.00           C
ATOM   2956  HA  ALA A 194      15.840  39.630  38.220  1.00  0.00           H
ATOM   2957  CB  ALA A 194      17.670  39.900  39.380  1.00  0.00           C
ATOM   2958  HB1 ALA A 194      18.210  39.490  40.260  1.00  0.00           H
ATOM   2959  HB2 ALA A 194      17.400  40.880  39.820  1.00  0.00           H
ATOM   2960  HB3 ALA A 194      18.390  40.000  38.530  1.00  0.00           H
ATOM   2961  C   ALA A 194      16.760  37.770  38.470  1.00  0.00           C
ATOM   2962  O   ALA A 194      16.910  36.840  39.270  1.00  0.00           O
ATOM   2963  N   GLY A 195      16.910  37.580  37.160  1.00  0.00           N
ATOM   2964  HN  GLY A 195      16.850  38.410  36.610  1.00  0.00           H
ATOM   2965  CA  GLY A 195      17.440  36.380  36.560  1.00  0.00           C
ATOM   2966  HA1 GLY A 195      17.640  36.570  35.520  1.00  0.00           H
ATOM   2967  HA2 GLY A 195      16.770  35.530  36.580  1.00  0.00           H
ATOM   2968  C   GLY A 195      18.820  35.860  37.080  1.00  0.00           C
ATOM   2969  O   GLY A 195      19.480  36.490  37.830  1.00  0.00           O
ATOM   2970  N   THR A 196      19.240  34.630  36.730  1.00  0.00           N
ATOM   2971  HN  THR A 196      18.590  34.000  36.310  1.00  0.00           H
ATOM   2972  CA  THR A 196      20.440  34.000  37.110  1.00  0.00           C
ATOM   2973  HA  THR A 196      20.400  34.010  38.190  1.00  0.00           H
ATOM   2974  CB  THR A 196      20.490  32.560  36.590  1.00  0.00           C
ATOM   2975  HB  THR A 196      20.180  32.560  35.530  1.00  0.00           H
ATOM   2976  OG1 THR A 196      19.560  31.750  37.280  1.00  0.00           O
ATOM   2977  HG1 THR A 196      18.650  32.020  37.160  1.00  0.00           H
ATOM   2978  CG2 THR A 196      21.760  31.890  36.800  1.00  0.00           C
ATOM   2979 1HG2 THR A 196      22.150  31.810  37.840  1.00  0.00           H
ATOM   2980 2HG2 THR A 196      22.560  32.270  36.130  1.00  0.00           H
ATOM   2981 3HG2 THR A 196      21.780  30.860  36.380  1.00  0.00           H
ATOM   2982  C   THR A 196      21.690  34.840  36.710  1.00  0.00           C
ATOM   2983  O   THR A 196      21.750  35.480  35.650  1.00  0.00           O
ATOM   2984  N   ASP A 197      22.650  34.760  37.610  1.00  0.00           N
ATOM   2985  HN  ASP A 197      22.550  34.200  38.430  1.00  0.00           H
ATOM   2986  CA  ASP A 197      23.920  35.460  37.380  1.00  0.00           C
ATOM   2987  HA  ASP A 197      23.640  36.490  37.180  1.00  0.00           H
ATOM   2988  CB  ASP A 197      24.690  35.380  38.690  1.00  0.00           C
ATOM   2989  HB1 ASP A 197      24.820  34.340  39.040  1.00  0.00           H
ATOM   2990  HB2 ASP A 197      24.180  35.970  39.480  1.00  0.00           H
ATOM   2991  CG  ASP A 197      26.160  35.900  38.730  1.00  0.00           C
ATOM   2992  OD1 ASP A 197      26.880  35.530  39.720  1.00  0.00           O
ATOM   2993  OD2 ASP A 197      26.530  36.730  37.880  1.00  0.00           O
ATOM   2994  C   ASP A 197      24.710  34.860  36.240  1.00  0.00           C
ATOM   2995  O   ASP A 197      24.780  33.630  36.140  1.00  0.00           O
ATOM   2996  N   THR A 198      25.200  35.660  35.230  1.00  0.00           N
ATOM   2997  HN  THR A 198      24.980  36.620  35.110  1.00  0.00           H
ATOM   2998  CA  THR A 198      25.750  34.970  34.050  1.00  0.00           C
ATOM   2999  HA  THR A 198      25.900  33.910  34.190  1.00  0.00           H
ATOM   3000  CB  THR A 198      24.920  35.040  32.730  1.00  0.00           C
ATOM   3001  HB  THR A 198      24.770  36.110  32.460  1.00  0.00           H
ATOM   3002  OG1 THR A 198      23.620  34.520  32.890  1.00  0.00           O
ATOM   3003  HG1 THR A 198      23.280  34.980  33.670  1.00  0.00           H
ATOM   3004  CG2 THR A 198      25.580  34.240  31.580  1.00  0.00           C
ATOM   3005 1HG2 THR A 198      25.470  33.180  31.890  1.00  0.00           H
ATOM   3006 2HG2 THR A 198      26.650  34.520  31.420  1.00  0.00           H
ATOM   3007 3HG2 THR A 198      25.030  34.320  30.620  1.00  0.00           H
ATOM   3008  C   THR A 198      27.100  35.590  33.740  1.00  0.00           C
ATOM   3009  O   THR A 198      27.150  36.740  33.330  1.00  0.00           O
ATOM   3010  N   THR A 199      28.230  34.850  33.830  1.00  0.00           N
ATOM   3011  HN  THR A 199      28.110  33.890  34.070  1.00  0.00           H
ATOM   3012  CA  THR A 199      29.580  35.290  33.610  1.00  0.00           C
ATOM   3013  HA  THR A 199      29.720  36.160  34.240  1.00  0.00           H
ATOM   3014  CB  THR A 199      30.610  34.220  33.980  1.00  0.00           C
ATOM   3015  HB  THR A 199      30.340  33.300  33.420  1.00  0.00           H
ATOM   3016  OG1 THR A 199      30.520  34.030  35.380  1.00  0.00           O
ATOM   3017  HG1 THR A 199      31.460  33.920  35.550  1.00  0.00           H
ATOM   3018  CG2 THR A 199      32.020  34.570  33.740  1.00  0.00           C
ATOM   3019 1HG2 THR A 199      32.290  34.700  32.670  1.00  0.00           H
ATOM   3020 2HG2 THR A 199      32.730  33.800  34.130  1.00  0.00           H
ATOM   3021 3HG2 THR A 199      32.150  35.510  34.320  1.00  0.00           H
ATOM   3022  C   THR A 199      29.820  35.730  32.220  1.00  0.00           C
ATOM   3023  O   THR A 199      29.400  35.070  31.270  1.00  0.00           O
ATOM   3024  N   ILE A 200      30.530  36.900  32.110  1.00  0.00           N
ATOM   3025  HN  ILE A 200      30.810  37.380  32.940  1.00  0.00           H
ATOM   3026  CA  ILE A 200      30.860  37.410  30.760  1.00  0.00           C
ATOM   3027  HA  ILE A 200      29.960  37.270  30.200  1.00  0.00           H
ATOM   3028  CB  ILE A 200      31.230  38.910  30.630  1.00  0.00           C
ATOM   3029  HB  ILE A 200      32.240  39.030  31.060  1.00  0.00           H
ATOM   3030  CG2 ILE A 200      31.310  39.260  29.130  1.00  0.00           C
ATOM   3031 1HG2 ILE A 200      30.370  39.040  28.570  1.00  0.00           H
ATOM   3032 2HG2 ILE A 200      32.180  38.890  28.540  1.00  0.00           H
ATOM   3033 3HG2 ILE A 200      31.370  40.370  29.100  1.00  0.00           H
ATOM   3034  CG1 ILE A 200      30.300  39.900  31.360  1.00  0.00           C
ATOM   3035 1HG1 ILE A 200      30.670  40.930  31.200  1.00  0.00           H
ATOM   3036 2HG1 ILE A 200      30.410  39.670  32.440  1.00  0.00           H
ATOM   3037  CD  ILE A 200      28.850  39.820  31.000  1.00  0.00           C
ATOM   3038  HD1 ILE A 200      28.670  39.980  29.910  1.00  0.00           H
ATOM   3039  HD2 ILE A 200      28.240  40.490  31.650  1.00  0.00           H
ATOM   3040  HD3 ILE A 200      28.430  38.800  31.130  1.00  0.00           H
ATOM   3041  C   ILE A 200      31.940  36.600  30.120  1.00  0.00           C
ATOM   3042  O   ILE A 200      33.150  36.740  30.440  1.00  0.00           O
ATOM   3043  N   THR A 201      31.620  35.630  29.240  1.00  0.00           N
ATOM   3044  HN  THR A 201      30.710  35.230  29.350  1.00  0.00           H
ATOM   3045  CA  THR A 201      32.600  34.860  28.500  1.00  0.00           C
ATOM   3046  HA  THR A 201      33.160  34.190  29.140  1.00  0.00           H
ATOM   3047  CB  THR A 201      31.850  33.860  27.590  1.00  0.00           C
ATOM   3048  HB  THR A 201      31.140  34.430  26.950  1.00  0.00           H
ATOM   3049  OG1 THR A 201      30.970  33.050  28.360  1.00  0.00           O
ATOM   3050  HG1 THR A 201      30.460  32.560  27.720  1.00  0.00           H
ATOM   3051  CG2 THR A 201      32.700  32.970  26.670  1.00  0.00           C
ATOM   3052 1HG2 THR A 201      32.090  32.260  26.080  1.00  0.00           H
ATOM   3053 2HG2 THR A 201      33.410  32.380  27.280  1.00  0.00           H
ATOM   3054 3HG2 THR A 201      33.300  33.510  25.910  1.00  0.00           H
ATOM   3055  C   THR A 201      33.600  35.570  27.700  1.00  0.00           C
ATOM   3056  O   THR A 201      34.740  35.200  27.760  1.00  0.00           O
ATOM   3057  N   LEU A 202      33.220  36.640  27.000  1.00  0.00           N
ATOM   3058  HN  LEU A 202      32.270  36.940  26.940  1.00  0.00           H
ATOM   3059  CA  LEU A 202      34.200  37.390  26.210  1.00  0.00           C
ATOM   3060  HA  LEU A 202      34.720  36.760  25.510  1.00  0.00           H
ATOM   3061  CB  LEU A 202      33.390  38.560  25.480  1.00  0.00           C
ATOM   3062  HB1 LEU A 202      32.790  39.190  26.180  1.00  0.00           H
ATOM   3063  HB2 LEU A 202      32.780  37.990  24.750  1.00  0.00           H
ATOM   3064  CG  LEU A 202      34.300  39.400  24.530  1.00  0.00           C
ATOM   3065  HG  LEU A 202      35.100  39.850  25.160  1.00  0.00           H
ATOM   3066  CD1 LEU A 202      35.020  38.770  23.360  1.00  0.00           C
ATOM   3067 1HD1 LEU A 202      35.950  39.370  23.240  1.00  0.00           H
ATOM   3068 2HD1 LEU A 202      34.350  38.760  22.470  1.00  0.00           H
ATOM   3069 3HD1 LEU A 202      35.280  37.720  23.640  1.00  0.00           H
ATOM   3070  CD2 LEU A 202      33.390  40.550  24.050  1.00  0.00           C
ATOM   3071 1HD2 LEU A 202      32.550  39.950  23.640  1.00  0.00           H
ATOM   3072 2HD2 LEU A 202      33.860  41.270  23.350  1.00  0.00           H
ATOM   3073 3HD2 LEU A 202      33.140  41.110  24.970  1.00  0.00           H
ATOM   3074  C   LEU A 202      35.360  37.880  27.080  1.00  0.00           C
ATOM   3075  O   LEU A 202      36.500  37.500  26.850  1.00  0.00           O
ATOM   3076  N   ASN A 203      34.960  38.570  28.140  1.00  0.00           N
ATOM   3077  HN  ASN A 203      34.000  38.830  28.210  1.00  0.00           H
ATOM   3078  CA  ASN A 203      35.750  39.120  29.240  1.00  0.00           C
ATOM   3079  HA  ASN A 203      36.510  39.720  28.760  1.00  0.00           H
ATOM   3080  CB  ASN A 203      34.940  40.070  30.200  1.00  0.00           C
ATOM   3081  HB1 ASN A 203      35.640  40.570  30.900  1.00  0.00           H
ATOM   3082  HB2 ASN A 203      34.300  39.440  30.860  1.00  0.00           H
ATOM   3083  CG  ASN A 203      34.100  41.160  29.550  1.00  0.00           C
ATOM   3084  OD1 ASN A 203      33.920  41.280  28.330  1.00  0.00           O
ATOM   3085  ND2 ASN A 203      33.570  42.010  30.400  1.00  0.00           N
ATOM   3086 1HD2 ASN A 203      33.450  41.740  31.350  1.00  0.00           H
ATOM   3087 2HD2 ASN A 203      33.000  42.720  29.980  1.00  0.00           H
ATOM   3088  C   ASN A 203      36.490  38.040  30.000  1.00  0.00           C
ATOM   3089  O   ASN A 203      37.600  38.270  30.300  1.00  0.00           O
ATOM   3090  N   VAL A 204      35.930  36.860  30.430  1.00  0.00           N
ATOM   3091  HN  VAL A 204      34.950  36.690  30.490  1.00  0.00           H
ATOM   3092  CA  VAL A 204      36.750  35.740  30.930  1.00  0.00           C
ATOM   3093  HA  VAL A 204      37.260  36.100  31.810  1.00  0.00           H
ATOM   3094  CB  VAL A 204      35.900  34.630  31.430  1.00  0.00           C
ATOM   3095  HB  VAL A 204      35.200  34.310  30.630  1.00  0.00           H
ATOM   3096  CG1 VAL A 204      36.710  33.350  31.720  1.00  0.00           C
ATOM   3097 1HG1 VAL A 204      36.060  32.590  32.200  1.00  0.00           H
ATOM   3098 2HG1 VAL A 204      37.570  33.500  32.410  1.00  0.00           H
ATOM   3099 3HG1 VAL A 204      36.890  32.960  30.690  1.00  0.00           H
ATOM   3100  CG2 VAL A 204      35.260  35.150  32.690  1.00  0.00           C
ATOM   3101 1HG2 VAL A 204      34.650  36.040  32.440  1.00  0.00           H
ATOM   3102 2HG2 VAL A 204      36.020  35.530  33.400  1.00  0.00           H
ATOM   3103 3HG2 VAL A 204      34.840  34.320  33.290  1.00  0.00           H
ATOM   3104  C   VAL A 204      37.840  35.220  29.990  1.00  0.00           C
ATOM   3105  O   VAL A 204      39.020  35.080  30.320  1.00  0.00           O
ATOM   3106  N   LEU A 205      37.550  35.120  28.680  1.00  0.00           N
ATOM   3107  HN  LEU A 205      36.650  35.420  28.370  1.00  0.00           H
ATOM   3108  CA  LEU A 205      38.530  34.770  27.680  1.00  0.00           C
ATOM   3109  HA  LEU A 205      39.010  33.870  28.050  1.00  0.00           H
ATOM   3110  CB  LEU A 205      37.950  34.390  26.260  1.00  0.00           C
ATOM   3111  HB1 LEU A 205      38.780  34.240  25.540  1.00  0.00           H
ATOM   3112  HB2 LEU A 205      37.220  35.150  25.910  1.00  0.00           H
ATOM   3113  CG  LEU A 205      37.270  32.980  26.310  1.00  0.00           C
ATOM   3114  HG  LEU A 205      36.640  32.890  27.220  1.00  0.00           H
ATOM   3115  CD1 LEU A 205      36.220  32.820  25.240  1.00  0.00           C
ATOM   3116 1HD1 LEU A 205      35.630  31.890  25.360  1.00  0.00           H
ATOM   3117 2HD1 LEU A 205      36.770  32.810  24.270  1.00  0.00           H
ATOM   3118 3HD1 LEU A 205      35.480  33.650  25.290  1.00  0.00           H
ATOM   3119  CD2 LEU A 205      38.240  31.820  26.340  1.00  0.00           C
ATOM   3120 1HD2 LEU A 205      38.960  31.840  25.500  1.00  0.00           H
ATOM   3121 2HD2 LEU A 205      37.680  30.870  26.270  1.00  0.00           H
ATOM   3122 3HD2 LEU A 205      38.870  31.890  27.250  1.00  0.00           H
ATOM   3123  C   LEU A 205      39.650  35.720  27.420  1.00  0.00           C
ATOM   3124  O   LEU A 205      40.820  35.320  27.230  1.00  0.00           O
ATOM   3125  N   ALA A 206      39.280  36.990  27.440  1.00  0.00           N
ATOM   3126  HN  ALA A 206      38.320  37.270  27.460  1.00  0.00           H
ATOM   3127  CA  ALA A 206      40.270  38.080  27.480  1.00  0.00           C
ATOM   3128  HA  ALA A 206      40.900  37.940  26.620  1.00  0.00           H
ATOM   3129  CB  ALA A 206      39.440  39.390  27.520  1.00  0.00           C
ATOM   3130  HB1 ALA A 206      40.060  40.310  27.580  1.00  0.00           H
ATOM   3131  HB2 ALA A 206      38.740  39.300  28.380  1.00  0.00           H
ATOM   3132  HB3 ALA A 206      38.980  39.500  26.520  1.00  0.00           H
ATOM   3133  C   ALA A 206      41.110  38.020  28.730  1.00  0.00           C
ATOM   3134  O   ALA A 206      42.350  38.190  28.720  1.00  0.00           O
ATOM   3135  N   TRP A 207      40.480  37.670  29.850  1.00  0.00           N
ATOM   3136  HN  TRP A 207      39.520  37.480  30.010  1.00  0.00           H
ATOM   3137  CA  TRP A 207      41.270  37.490  31.070  1.00  0.00           C
ATOM   3138  HA  TRP A 207      41.900  38.370  31.170  1.00  0.00           H
ATOM   3139  CB  TRP A 207      40.280  37.530  32.240  1.00  0.00           C
ATOM   3140  HB1 TRP A 207      39.510  36.730  32.130  1.00  0.00           H
ATOM   3141  HB2 TRP A 207      39.800  38.520  32.120  1.00  0.00           H
ATOM   3142  CG  TRP A 207      40.830  37.510  33.670  1.00  0.00           C
ATOM   3143  CD1 TRP A 207      41.130  38.600  34.450  1.00  0.00           C
ATOM   3144  HD1 TRP A 207      40.910  39.620  34.180  1.00  0.00           H
ATOM   3145  NE1 TRP A 207      41.550  38.190  35.660  1.00  0.00           N
ATOM   3146  HE1 TRP A 207      41.440  38.650  36.520  1.00  0.00           H
ATOM   3147  CE2 TRP A 207      41.640  36.840  35.630  1.00  0.00           C
ATOM   3148  CD2 TRP A 207      41.230  36.350  34.380  1.00  0.00           C
ATOM   3149  CE3 TRP A 207      41.230  34.980  34.140  1.00  0.00           C
ATOM   3150  HE3 TRP A 207      40.830  34.600  33.210  1.00  0.00           H
ATOM   3151  CZ3 TRP A 207      41.720  34.120  35.040  1.00  0.00           C
ATOM   3152  HZ3 TRP A 207      41.790  33.060  34.830  1.00  0.00           H
ATOM   3153  CZ2 TRP A 207      42.050  35.970  36.610  1.00  0.00           C
ATOM   3154  HZ2 TRP A 207      42.320  36.360  37.580  1.00  0.00           H
ATOM   3155  CH2 TRP A 207      42.190  34.610  36.260  1.00  0.00           C
ATOM   3156  HH2 TRP A 207      42.570  33.990  37.060  1.00  0.00           H
ATOM   3157  C   TRP A 207      42.270  36.330  30.900  1.00  0.00           C
ATOM   3158  O   TRP A 207      43.450  36.520  31.230  1.00  0.00           O
ATOM   3159  N   LEU A 208      41.830  35.230  30.350  1.00  0.00           N
ATOM   3160  HN  LEU A 208      40.920  34.960  30.060  1.00  0.00           H
ATOM   3161  CA  LEU A 208      42.710  34.080  30.070  1.00  0.00           C
ATOM   3162  HA  LEU A 208      43.170  33.950  31.040  1.00  0.00           H
ATOM   3163  CB  LEU A 208      42.040  32.820  29.680  1.00  0.00           C
ATOM   3164  HB1 LEU A 208      42.860  32.130  29.410  1.00  0.00           H
ATOM   3165  HB2 LEU A 208      41.500  32.990  28.730  1.00  0.00           H
ATOM   3166  CG  LEU A 208      41.170  32.130  30.830  1.00  0.00           C
ATOM   3167  HG  LEU A 208      40.490  32.930  31.190  1.00  0.00           H
ATOM   3168  CD1 LEU A 208      40.490  31.010  30.110  1.00  0.00           C
ATOM   3169 1HD1 LEU A 208      39.800  31.450  29.350  1.00  0.00           H
ATOM   3170 2HD1 LEU A 208      39.730  30.450  30.690  1.00  0.00           H
ATOM   3171 3HD1 LEU A 208      41.170  30.250  29.680  1.00  0.00           H
ATOM   3172  CD2 LEU A 208      41.990  31.500  31.980  1.00  0.00           C
ATOM   3173 1HD2 LEU A 208      41.700  31.770  33.010  1.00  0.00           H
ATOM   3174 2HD2 LEU A 208      43.060  31.800  31.900  1.00  0.00           H
ATOM   3175 3HD2 LEU A 208      41.980  30.390  31.830  1.00  0.00           H
ATOM   3176  C   LEU A 208      43.890  34.410  29.110  1.00  0.00           C
ATOM   3177  O   LEU A 208      45.030  34.120  29.500  1.00  0.00           O
ATOM   3178  N   TYR A 209      43.670  35.050  27.980  1.00  0.00           N
ATOM   3179  HN  TYR A 209      42.740  35.160  27.620  1.00  0.00           H
ATOM   3180  CA  TYR A 209      44.740  35.710  27.260  1.00  0.00           C
ATOM   3181  HA  TYR A 209      45.380  34.890  26.980  1.00  0.00           H
ATOM   3182  CB  TYR A 209      44.300  36.420  25.960  1.00  0.00           C
ATOM   3183  HB1 TYR A 209      45.150  36.960  25.500  1.00  0.00           H
ATOM   3184  HB2 TYR A 209      43.490  37.120  26.270  1.00  0.00           H
ATOM   3185  CG  TYR A 209      43.790  35.500  24.860  1.00  0.00           C
ATOM   3186  CD1 TYR A 209      42.450  35.380  24.540  1.00  0.00           C
ATOM   3187  HD1 TYR A 209      41.600  35.860  25.020  1.00  0.00           H
ATOM   3188  CE1 TYR A 209      42.090  34.620  23.440  1.00  0.00           C
ATOM   3189  HE1 TYR A 209      41.030  34.620  23.230  1.00  0.00           H
ATOM   3190  CZ  TYR A 209      43.030  33.810  22.690  1.00  0.00           C
ATOM   3191  OH  TYR A 209      42.670  33.100  21.550  1.00  0.00           O
ATOM   3192  HH  TYR A 209      43.450  32.590  21.330  1.00  0.00           H
ATOM   3193  CD2 TYR A 209      44.740  34.670  24.170  1.00  0.00           C
ATOM   3194  HD2 TYR A 209      45.780  34.790  24.400  1.00  0.00           H
ATOM   3195  CE2 TYR A 209      44.380  33.890  23.050  1.00  0.00           C
ATOM   3196  HE2 TYR A 209      45.130  33.310  22.530  1.00  0.00           H
ATOM   3197  C   TYR A 209      45.700  36.630  27.990  1.00  0.00           C
ATOM   3198  O   TYR A 209      46.910  36.680  27.710  1.00  0.00           O
ATOM   3199  N   ALA A 210      45.310  37.510  28.990  1.00  0.00           N
ATOM   3200  HN  ALA A 210      44.390  37.540  29.350  1.00  0.00           H
ATOM   3201  CA  ALA A 210      46.150  38.240  29.950  1.00  0.00           C
ATOM   3202  HA  ALA A 210      46.850  38.870  29.440  1.00  0.00           H
ATOM   3203  CB  ALA A 210      45.210  39.190  30.810  1.00  0.00           C
ATOM   3204  HB1 ALA A 210      44.880  38.540  31.650  1.00  0.00           H
ATOM   3205  HB2 ALA A 210      44.230  39.470  30.350  1.00  0.00           H
ATOM   3206  HB3 ALA A 210      45.700  40.040  31.340  1.00  0.00           H
ATOM   3207  C   ALA A 210      47.020  37.370  30.870  1.00  0.00           C
ATOM   3208  O   ALA A 210      48.220  37.570  31.120  1.00  0.00           O
ATOM   3209  N   ALA A 211      46.320  36.320  31.370  1.00  0.00           N
ATOM   3210  HN  ALA A 211      45.330  36.250  31.340  1.00  0.00           H
ATOM   3211  CA  ALA A 211      46.960  35.250  32.120  1.00  0.00           C
ATOM   3212  HA  ALA A 211      47.420  35.650  33.010  1.00  0.00           H
ATOM   3213  CB  ALA A 211      45.820  34.270  32.600  1.00  0.00           C
ATOM   3214  HB1 ALA A 211      45.090  34.810  33.230  1.00  0.00           H
ATOM   3215  HB2 ALA A 211      46.300  33.440  33.170  1.00  0.00           H
ATOM   3216  HB3 ALA A 211      45.280  33.790  31.760  1.00  0.00           H
ATOM   3217  C   ALA A 211      48.140  34.500  31.430  1.00  0.00           C
ATOM   3218  O   ALA A 211      49.220  34.300  32.000  1.00  0.00           O
ATOM   3219  N   VAL A 212      48.020  34.230  30.090  1.00  0.00           N
ATOM   3220  HN  VAL A 212      47.120  34.350  29.680  1.00  0.00           H
ATOM   3221  CA  VAL A 212      49.040  33.700  29.230  1.00  0.00           C
ATOM   3222  HA  VAL A 212      49.380  32.770  29.660  1.00  0.00           H
ATOM   3223  CB  VAL A 212      48.430  33.410  27.920  1.00  0.00           C
ATOM   3224  HB  VAL A 212      47.840  34.310  27.640  1.00  0.00           H
ATOM   3225  CG1 VAL A 212      49.410  33.170  26.830  1.00  0.00           C
ATOM   3226 1HG1 VAL A 212      49.990  32.260  27.100  1.00  0.00           H
ATOM   3227 2HG1 VAL A 212      50.170  33.980  26.800  1.00  0.00           H
ATOM   3228 3HG1 VAL A 212      49.010  33.000  25.810  1.00  0.00           H
ATOM   3229  CG2 VAL A 212      47.490  32.160  28.020  1.00  0.00           C
ATOM   3230 1HG2 VAL A 212      46.930  32.140  27.060  1.00  0.00           H
ATOM   3231 2HG2 VAL A 212      46.760  32.170  28.860  1.00  0.00           H
ATOM   3232 3HG2 VAL A 212      48.030  31.190  28.090  1.00  0.00           H
ATOM   3233  C   VAL A 212      50.240  34.520  29.220  1.00  0.00           C
ATOM   3234  O   VAL A 212      51.380  34.100  29.480  1.00  0.00           O
ATOM   3235  N   ILE A 213      50.060  35.850  29.140  1.00  0.00           N
ATOM   3236  HN  ILE A 213      49.190  36.200  28.810  1.00  0.00           H
ATOM   3237  CA  ILE A 213      51.080  36.890  29.240  1.00  0.00           C
ATOM   3238  HA  ILE A 213      51.940  36.780  28.600  1.00  0.00           H
ATOM   3239  CB  ILE A 213      50.460  38.210  28.800  1.00  0.00           C
ATOM   3240  HB  ILE A 213      49.500  38.070  29.330  1.00  0.00           H
ATOM   3241  CG2 ILE A 213      51.150  39.460  29.370  1.00  0.00           C
ATOM   3242 1HG2 ILE A 213      50.940  39.570  30.450  1.00  0.00           H
ATOM   3243 2HG2 ILE A 213      50.740  40.340  28.830  1.00  0.00           H
ATOM   3244 3HG2 ILE A 213      52.260  39.460  29.350  1.00  0.00           H
ATOM   3245  CG1 ILE A 213      50.200  38.290  27.310  1.00  0.00           C
ATOM   3246 1HG1 ILE A 213      49.900  37.310  26.880  1.00  0.00           H
ATOM   3247 2HG1 ILE A 213      51.180  38.490  26.820  1.00  0.00           H
ATOM   3248  CD  ILE A 213      49.150  39.360  26.800  1.00  0.00           C
ATOM   3249  HD1 ILE A 213      49.120  39.370  25.690  1.00  0.00           H
ATOM   3250  HD2 ILE A 213      49.320  40.400  27.160  1.00  0.00           H
ATOM   3251  HD3 ILE A 213      48.190  39.010  27.250  1.00  0.00           H
ATOM   3252  C   ILE A 213      51.750  37.050  30.640  1.00  0.00           C
ATOM   3253  O   ILE A 213      52.970  37.040  30.660  1.00  0.00           O
ATOM   3254  N   ASN A 214      50.980  37.060  31.700  1.00  0.00           N
ATOM   3255  HN  ASN A 214      50.010  36.910  31.560  1.00  0.00           H
ATOM   3256  CA  ASN A 214      51.490  37.120  33.040  1.00  0.00           C
ATOM   3257  HA  ASN A 214      52.240  37.890  33.120  1.00  0.00           H
ATOM   3258  CB  ASN A 214      50.430  37.620  34.060  1.00  0.00           C
ATOM   3259  HB1 ASN A 214      50.810  37.570  35.100  1.00  0.00           H
ATOM   3260  HB2 ASN A 214      49.510  37.020  33.910  1.00  0.00           H
ATOM   3261  CG  ASN A 214      50.210  39.080  33.830  1.00  0.00           C
ATOM   3262  OD1 ASN A 214      51.000  39.870  34.400  1.00  0.00           O
ATOM   3263  ND2 ASN A 214      49.110  39.510  33.110  1.00  0.00           N
ATOM   3264 1HD2 ASN A 214      48.810  38.890  32.380  1.00  0.00           H
ATOM   3265 2HD2 ASN A 214      49.030  40.490  32.940  1.00  0.00           H
ATOM   3266  C   ASN A 214      52.200  35.850  33.470  1.00  0.00           C
ATOM   3267  O   ASN A 214      53.110  35.960  34.370  1.00  0.00           O
ATOM   3268  N   GLY A 215      51.940  34.660  32.930  1.00  0.00           N
ATOM   3269  HN  GLY A 215      51.120  34.690  32.350  1.00  0.00           H
ATOM   3270  CA  GLY A 215      52.660  33.400  33.040  1.00  0.00           C
ATOM   3271  HA1 GLY A 215      53.390  33.500  33.830  1.00  0.00           H
ATOM   3272  HA2 GLY A 215      53.020  33.320  32.020  1.00  0.00           H
ATOM   3273  C   GLY A 215      51.840  32.210  33.450  1.00  0.00           C
ATOM   3274  O   GLY A 215      52.470  31.150  33.490  1.00  0.00           O
ATOM   3275  N   ASP A 216      50.510  32.370  33.740  1.00  0.00           N
ATOM   3276  HN  ASP A 216      49.980  33.190  33.560  1.00  0.00           H
ATOM   3277  CA  ASP A 216      49.790  31.180  34.160  1.00  0.00           C
ATOM   3278  HA  ASP A 216      50.450  30.420  34.560  1.00  0.00           H
ATOM   3279  CB  ASP A 216      48.690  31.460  35.220  1.00  0.00           C
ATOM   3280  HB1 ASP A 216      48.020  30.590  35.390  1.00  0.00           H
ATOM   3281  HB2 ASP A 216      48.110  32.300  34.790  1.00  0.00           H
ATOM   3282  CG  ASP A 216      49.330  32.170  36.410  1.00  0.00           C
ATOM   3283  OD1 ASP A 216      50.450  31.850  36.850  1.00  0.00           O
ATOM   3284  OD2 ASP A 216      48.600  33.020  36.980  1.00  0.00           O
ATOM   3285  C   ASP A 216      49.110  30.580  32.910  1.00  0.00           C
ATOM   3286  O   ASP A 216      48.110  31.120  32.480  1.00  0.00           O
ATOM   3287  N   ARG A 217      49.550  29.440  32.380  1.00  0.00           N
ATOM   3288  HN  ARG A 217      50.360  29.020  32.780  1.00  0.00           H
ATOM   3289  CA  ARG A 217      49.050  28.880  31.180  1.00  0.00           C
ATOM   3290  HA  ARG A 217      48.070  29.290  31.010  1.00  0.00           H
ATOM   3291  CB  ARG A 217      49.900  29.370  29.910  1.00  0.00           C
ATOM   3292  HB1 ARG A 217      49.580  30.430  29.960  1.00  0.00           H
ATOM   3293  HB2 ARG A 217      49.580  28.960  28.930  1.00  0.00           H
ATOM   3294  CG  ARG A 217      51.430  29.180  30.070  1.00  0.00           C
ATOM   3295  HG1 ARG A 217      51.740  28.120  30.020  1.00  0.00           H
ATOM   3296  HG2 ARG A 217      51.810  29.450  31.080  1.00  0.00           H
ATOM   3297  CD  ARG A 217      52.280  29.980  29.090  1.00  0.00           C
ATOM   3298  HD1 ARG A 217      53.310  29.930  29.510  1.00  0.00           H
ATOM   3299  HD2 ARG A 217      52.050  31.060  29.040  1.00  0.00           H
ATOM   3300  NE  ARG A 217      52.280  29.420  27.720  1.00  0.00           N
ATOM   3301  HE  ARG A 217      52.090  28.440  27.650  1.00  0.00           H
ATOM   3302  CZ  ARG A 217      52.540  30.160  26.630  1.00  0.00           C
ATOM   3303  NH1 ARG A 217      52.840  31.430  26.700  1.00  0.00           N
ATOM   3304 1HH1 ARG A 217      53.050  31.870  27.580  1.00  0.00           H
ATOM   3305 2HH1 ARG A 217      52.990  31.830  25.800  1.00  0.00           H
ATOM   3306  NH2 ARG A 217      52.460  29.640  25.450  1.00  0.00           N
ATOM   3307 1HH2 ARG A 217      52.300  28.660  25.370  1.00  0.00           H
ATOM   3308 2HH2 ARG A 217      52.570  30.170  24.600  1.00  0.00           H
ATOM   3309  C   ARG A 217      48.980  27.360  31.190  1.00  0.00           C
ATOM   3310  O   ARG A 217      48.820  26.560  30.250  1.00  0.00           O
ATOM   3311  N   TRP A 218      49.020  26.790  32.480  1.00  0.00           N
ATOM   3312  HN  TRP A 218      49.250  27.430  33.210  1.00  0.00           H
ATOM   3313  CA  TRP A 218      48.720  25.400  32.820  1.00  0.00           C
ATOM   3314  HA  TRP A 218      49.510  24.860  32.320  1.00  0.00           H
ATOM   3315  CB  TRP A 218      48.730  25.070  34.300  1.00  0.00           C
ATOM   3316  HB1 TRP A 218      49.790  25.240  34.550  1.00  0.00           H
ATOM   3317  HB2 TRP A 218      48.500  24.020  34.620  1.00  0.00           H
ATOM   3318  CG  TRP A 218      47.960  26.020  35.230  1.00  0.00           C
ATOM   3319  CD1 TRP A 218      48.180  27.310  35.720  1.00  0.00           C
ATOM   3320  HD1 TRP A 218      49.120  27.840  35.740  1.00  0.00           H
ATOM   3321  NE1 TRP A 218      47.080  27.720  36.450  1.00  0.00           N
ATOM   3322  HE1 TRP A 218      47.050  28.300  37.230  1.00  0.00           H
ATOM   3323  CE2 TRP A 218      46.110  26.800  36.340  1.00  0.00           C
ATOM   3324  CD2 TRP A 218      46.610  25.730  35.600  1.00  0.00           C
ATOM   3325  CE3 TRP A 218      45.720  24.630  35.380  1.00  0.00           C
ATOM   3326  HE3 TRP A 218      46.090  23.890  34.680  1.00  0.00           H
ATOM   3327  CZ3 TRP A 218      44.430  24.640  35.860  1.00  0.00           C
ATOM   3328  HZ3 TRP A 218      43.740  23.830  35.700  1.00  0.00           H
ATOM   3329  CZ2 TRP A 218      44.820  26.800  36.910  1.00  0.00           C
ATOM   3330  HZ2 TRP A 218      44.510  27.580  37.590  1.00  0.00           H
ATOM   3331  CH2 TRP A 218      44.050  25.690  36.740  1.00  0.00           C
ATOM   3332  HH2 TRP A 218      43.100  25.540  37.240  1.00  0.00           H
ATOM   3333  C   TRP A 218      47.500  24.730  32.300  1.00  0.00           C
ATOM   3334  O   TRP A 218      47.480  23.530  32.090  1.00  0.00           O
ATOM   3335  N   PHE A 219      46.480  25.510  32.010  1.00  0.00           N
ATOM   3336  HN  PHE A 219      46.680  26.490  32.080  1.00  0.00           H
ATOM   3337  CA  PHE A 219      45.350  25.120  31.240  1.00  0.00           C
ATOM   3338  HA  PHE A 219      44.990  24.230  31.720  1.00  0.00           H
ATOM   3339  CB  PHE A 219      44.090  26.020  31.390  1.00  0.00           C
ATOM   3340  HB1 PHE A 219      43.740  25.830  32.430  1.00  0.00           H
ATOM   3341  HB2 PHE A 219      43.290  25.790  30.650  1.00  0.00           H
ATOM   3342  CG  PHE A 219      44.490  27.480  31.380  1.00  0.00           C
ATOM   3343  CD1 PHE A 219      44.810  28.150  30.180  1.00  0.00           C
ATOM   3344  HD1 PHE A 219      44.740  27.540  29.290  1.00  0.00           H
ATOM   3345  CE1 PHE A 219      45.170  29.450  30.150  1.00  0.00           C
ATOM   3346  HE1 PHE A 219      45.300  29.980  29.220  1.00  0.00           H
ATOM   3347  CZ  PHE A 219      45.310  30.220  31.290  1.00  0.00           C
ATOM   3348  HZ  PHE A 219      45.570  31.260  31.430  1.00  0.00           H
ATOM   3349  CD2 PHE A 219      44.750  28.190  32.580  1.00  0.00           C
ATOM   3350  HD2 PHE A 219      44.770  27.710  33.550  1.00  0.00           H
ATOM   3351  CE2 PHE A 219      45.160  29.550  32.550  1.00  0.00           C
ATOM   3352  HE2 PHE A 219      45.320  30.080  33.480  1.00  0.00           H
ATOM   3353  C   PHE A 219      45.490  24.710  29.830  1.00  0.00           C
ATOM   3354  O   PHE A 219      44.750  23.770  29.360  1.00  0.00           O
ATOM   3355  N   LEU A 220      46.400  25.370  29.120  1.00  0.00           N
ATOM   3356  HN  LEU A 220      47.050  26.030  29.490  1.00  0.00           H
ATOM   3357  CA  LEU A 220      46.630  25.120  27.690  1.00  0.00           C
ATOM   3358  HA  LEU A 220      45.690  24.990  27.170  1.00  0.00           H
ATOM   3359  CB  LEU A 220      47.590  26.180  26.980  1.00  0.00           C
ATOM   3360  HB1 LEU A 220      47.760  25.910  25.920  1.00  0.00           H
ATOM   3361  HB2 LEU A 220      48.600  26.170  27.450  1.00  0.00           H
ATOM   3362  CG  LEU A 220      47.140  27.630  27.040  1.00  0.00           C
ATOM   3363  HG  LEU A 220      47.060  27.810  28.140  1.00  0.00           H
ATOM   3364  CD1 LEU A 220      48.150  28.560  26.310  1.00  0.00           C
ATOM   3365 1HD1 LEU A 220      48.180  28.140  25.290  1.00  0.00           H
ATOM   3366 2HD1 LEU A 220      49.120  28.370  26.820  1.00  0.00           H
ATOM   3367 3HD1 LEU A 220      47.960  29.650  26.470  1.00  0.00           H
ATOM   3368  CD2 LEU A 220      45.680  27.690  26.480  1.00  0.00           C
ATOM   3369 1HD2 LEU A 220      45.570  27.110  25.530  1.00  0.00           H
ATOM   3370 2HD2 LEU A 220      45.210  28.680  26.330  1.00  0.00           H
ATOM   3371 3HD2 LEU A 220      45.000  27.170  27.170  1.00  0.00           H
ATOM   3372  C   LEU A 220      47.270  23.760  27.400  1.00  0.00           C
ATOM   3373  O   LEU A 220      48.410  23.620  27.920  1.00  0.00           O
ATOM   3374  N   ASN A 221      46.470  22.910  26.620  1.00  0.00           N
ATOM   3375  HN  ASN A 221      45.610  23.220  26.220  1.00  0.00           H
ATOM   3376  CA  ASN A 221      46.850  21.590  26.280  1.00  0.00           C
ATOM   3377  HA  ASN A 221      47.880  21.620  25.940  1.00  0.00           H
ATOM   3378  CB  ASN A 221      46.720  20.820  27.590  1.00  0.00           C
ATOM   3379  HB1 ASN A 221      45.700  20.790  28.020  1.00  0.00           H
ATOM   3380  HB2 ASN A 221      47.460  21.150  28.350  1.00  0.00           H
ATOM   3381  CG  ASN A 221      47.040  19.340  27.250  1.00  0.00           C
ATOM   3382  OD1 ASN A 221      47.730  18.890  26.330  1.00  0.00           O
ATOM   3383  ND2 ASN A 221      46.290  18.430  27.930  1.00  0.00           N
ATOM   3384 1HD2 ASN A 221      46.560  17.490  27.690  1.00  0.00           H
ATOM   3385 2HD2 ASN A 221      45.660  18.780  28.620  1.00  0.00           H
ATOM   3386  C   ASN A 221      46.070  21.080  25.040  1.00  0.00           C
ATOM   3387  O   ASN A 221      46.660  20.730  24.060  1.00  0.00           O
ATOM   3388  N   ARG A 222      44.720  20.950  25.100  1.00  0.00           N
ATOM   3389  HN  ARG A 222      44.360  21.250  25.980  1.00  0.00           H
ATOM   3390  CA  ARG A 222      43.850  20.310  24.110  1.00  0.00           C
ATOM   3391  HA  ARG A 222      44.440  19.530  23.650  1.00  0.00           H
ATOM   3392  CB  ARG A 222      42.550  19.900  24.920  1.00  0.00           C
ATOM   3393  HB1 ARG A 222      42.050  19.170  24.250  1.00  0.00           H
ATOM   3394  HB2 ARG A 222      41.910  20.790  25.110  1.00  0.00           H
ATOM   3395  CG  ARG A 222      42.610  19.120  26.260  1.00  0.00           C
ATOM   3396  HG1 ARG A 222      41.580  18.770  26.490  1.00  0.00           H
ATOM   3397  HG2 ARG A 222      42.840  19.810  27.100  1.00  0.00           H
ATOM   3398  CD  ARG A 222      43.460  17.830  26.170  1.00  0.00           C
ATOM   3399  HD1 ARG A 222      44.500  18.030  25.840  1.00  0.00           H
ATOM   3400  HD2 ARG A 222      42.910  17.210  25.430  1.00  0.00           H
ATOM   3401  NE  ARG A 222      43.340  17.200  27.520  1.00  0.00           N
ATOM   3402  HE  ARG A 222      42.890  17.750  28.230  1.00  0.00           H
ATOM   3403  CZ  ARG A 222      44.000  16.100  27.860  1.00  0.00           C
ATOM   3404  NH1 ARG A 222      44.340  15.180  26.930  1.00  0.00           N
ATOM   3405 1HH1 ARG A 222      44.540  14.280  27.310  1.00  0.00           H
ATOM   3406 2HH1 ARG A 222      43.710  15.200  26.150  1.00  0.00           H
ATOM   3407  NH2 ARG A 222      44.220  15.900  29.150  1.00  0.00           N
ATOM   3408 1HH2 ARG A 222      44.230  16.720  29.720  1.00  0.00           H
ATOM   3409 2HH2 ARG A 222      44.630  15.040  29.470  1.00  0.00           H
ATOM   3410  C   ARG A 222      43.350  21.200  23.030  1.00  0.00           C
ATOM   3411  O   ARG A 222      42.930  22.330  23.120  1.00  0.00           O
ATOM   3412  N   PHE A 223      43.390  20.670  21.790  1.00  0.00           N
ATOM   3413  HN  PHE A 223      43.520  19.690  21.670  1.00  0.00           H
ATOM   3414  CA  PHE A 223      43.100  21.360  20.540  1.00  0.00           C
ATOM   3415  HA  PHE A 223      43.740  22.230  20.570  1.00  0.00           H
ATOM   3416  CB  PHE A 223      43.560  20.500  19.320  1.00  0.00           C
ATOM   3417  HB1 PHE A 223      43.060  20.940  18.440  1.00  0.00           H
ATOM   3418  HB2 PHE A 223      43.250  19.440  19.410  1.00  0.00           H
ATOM   3419  CG  PHE A 223      45.040  20.510  19.180  1.00  0.00           C
ATOM   3420  CD1 PHE A 223      45.780  19.370  19.470  1.00  0.00           C
ATOM   3421  HD1 PHE A 223      45.240  18.480  19.760  1.00  0.00           H
ATOM   3422  CE1 PHE A 223      47.220  19.420  19.370  1.00  0.00           C
ATOM   3423  HE1 PHE A 223      47.970  18.710  19.670  1.00  0.00           H
ATOM   3424  CZ  PHE A 223      47.890  20.670  19.060  1.00  0.00           C
ATOM   3425  HZ  PHE A 223      48.970  20.670  19.050  1.00  0.00           H
ATOM   3426  CD2 PHE A 223      45.720  21.740  18.870  1.00  0.00           C
ATOM   3427  HD2 PHE A 223      45.100  22.590  18.630  1.00  0.00           H
ATOM   3428  CE2 PHE A 223      47.110  21.820  18.750  1.00  0.00           C
ATOM   3429  HE2 PHE A 223      47.560  22.760  18.480  1.00  0.00           H
ATOM   3430  C   PHE A 223      41.600  21.660  20.280  1.00  0.00           C
ATOM   3431  O   PHE A 223      40.700  20.850  20.680  1.00  0.00           O
ATOM   3432  N   THR A 224      41.340  22.800  19.570  1.00  0.00           N
ATOM   3433  HN  THR A 224      42.150  23.310  19.290  1.00  0.00           H
ATOM   3434  CA  THR A 224      39.980  23.140  18.980  1.00  0.00           C
ATOM   3435  HA  THR A 224      39.840  24.180  19.250  1.00  0.00           H
ATOM   3436  CB  THR A 224      40.140  23.360  17.450  1.00  0.00           C
ATOM   3437  HB  THR A 224      40.810  24.220  17.270  1.00  0.00           H
ATOM   3438  OG1 THR A 224      38.920  23.780  16.860  1.00  0.00           O
ATOM   3439  HG1 THR A 224      39.130  24.560  16.350  1.00  0.00           H
ATOM   3440  CG2 THR A 224      40.650  22.130  16.760  1.00  0.00           C
ATOM   3441 1HG2 THR A 224      40.100  21.210  17.070  1.00  0.00           H
ATOM   3442 2HG2 THR A 224      41.740  22.050  16.960  1.00  0.00           H
ATOM   3443 3HG2 THR A 224      40.480  22.310  15.680  1.00  0.00           H
ATOM   3444  C   THR A 224      38.710  22.470  19.380  1.00  0.00           C
ATOM   3445  O   THR A 224      38.320  21.370  18.930  1.00  0.00           O
ATOM   3446  N   THR A 225      37.880  23.240  20.150  1.00  0.00           N
ATOM   3447  HN  THR A 225      38.300  24.110  20.400  1.00  0.00           H
ATOM   3448  CA  THR A 225      36.460  22.810  20.230  1.00  0.00           C
ATOM   3449  HA  THR A 225      36.460  21.730  20.220  1.00  0.00           H
ATOM   3450  CB  THR A 225      35.900  23.120  21.600  1.00  0.00           C
ATOM   3451  HB  THR A 225      36.550  22.680  22.380  1.00  0.00           H
ATOM   3452  OG1 THR A 225      34.630  22.580  21.880  1.00  0.00           O
ATOM   3453  HG1 THR A 225      34.070  22.940  21.190  1.00  0.00           H
ATOM   3454  CG2 THR A 225      35.950  24.640  21.890  1.00  0.00           C
ATOM   3455 1HG2 THR A 225      35.350  25.200  21.140  1.00  0.00           H
ATOM   3456 2HG2 THR A 225      37.000  24.990  21.730  1.00  0.00           H
ATOM   3457 3HG2 THR A 225      35.690  24.800  22.960  1.00  0.00           H
ATOM   3458  C   THR A 225      35.660  23.460  19.200  1.00  0.00           C
ATOM   3459  O   THR A 225      35.760  24.670  18.920  1.00  0.00           O
ATOM   3460  N   THR A 226      34.720  22.650  18.600  1.00  0.00           N
ATOM   3461  HN  THR A 226      34.850  21.670  18.720  1.00  0.00           H
ATOM   3462  CA  THR A 226      33.520  23.130  17.950  1.00  0.00           C
ATOM   3463  HA  THR A 226      33.860  23.750  17.130  1.00  0.00           H
ATOM   3464  CB  THR A 226      32.600  22.090  17.240  1.00  0.00           C
ATOM   3465  HB  THR A 226      31.900  22.620  16.550  1.00  0.00           H
ATOM   3466  OG1 THR A 226      31.910  21.320  18.210  1.00  0.00           O
ATOM   3467  HG1 THR A 226      32.660  20.880  18.600  1.00  0.00           H
ATOM   3468  CG2 THR A 226      33.470  21.150  16.450  1.00  0.00           C
ATOM   3469 1HG2 THR A 226      34.130  21.730  15.780  1.00  0.00           H
ATOM   3470 2HG2 THR A 226      32.790  20.540  15.810  1.00  0.00           H
ATOM   3471 3HG2 THR A 226      34.020  20.550  17.210  1.00  0.00           H
ATOM   3472  C   THR A 226      32.720  23.990  19.010  1.00  0.00           C
ATOM   3473  O   THR A 226      32.540  23.630  20.170  1.00  0.00           O
ATOM   3474  N   LEU A 227      32.190  25.130  18.550  1.00  0.00           N
ATOM   3475  HN  LEU A 227      32.350  25.340  17.600  1.00  0.00           H
ATOM   3476  CA  LEU A 227      31.440  26.070  19.430  1.00  0.00           C
ATOM   3477  HA  LEU A 227      31.960  26.220  20.360  1.00  0.00           H
ATOM   3478  CB  LEU A 227      31.330  27.430  18.790  1.00  0.00           C
ATOM   3479  HB1 LEU A 227      30.700  28.180  19.320  1.00  0.00           H
ATOM   3480  HB2 LEU A 227      30.800  27.320  17.820  1.00  0.00           H
ATOM   3481  CG  LEU A 227      32.660  28.150  18.770  1.00  0.00           C
ATOM   3482  HG  LEU A 227      33.320  27.550  18.110  1.00  0.00           H
ATOM   3483  CD1 LEU A 227      32.470  29.540  18.180  1.00  0.00           C
ATOM   3484 1HD1 LEU A 227      32.070  30.220  18.960  1.00  0.00           H
ATOM   3485 2HD1 LEU A 227      31.720  29.660  17.370  1.00  0.00           H
ATOM   3486 3HD1 LEU A 227      33.430  30.000  17.850  1.00  0.00           H
ATOM   3487  CD2 LEU A 227      33.450  28.260  20.150  1.00  0.00           C
ATOM   3488 1HD2 LEU A 227      34.380  28.840  19.990  1.00  0.00           H
ATOM   3489 2HD2 LEU A 227      33.780  27.260  20.520  1.00  0.00           H
ATOM   3490 3HD2 LEU A 227      32.840  28.710  20.970  1.00  0.00           H
ATOM   3491  C   LEU A 227      30.100  25.590  19.990  1.00  0.00           C
ATOM   3492  O   LEU A 227      29.820  25.910  21.140  1.00  0.00           O
ATOM   3493  N   ASN A 228      29.430  24.600  19.270  1.00  0.00           N
ATOM   3494  HN  ASN A 228      29.840  24.290  18.410  1.00  0.00           H
ATOM   3495  CA  ASN A 228      28.270  23.950  19.780  1.00  0.00           C
ATOM   3496  HA  ASN A 228      27.570  24.680  20.170  1.00  0.00           H
ATOM   3497  CB  ASN A 228      27.740  23.040  18.700  1.00  0.00           C
ATOM   3498  HB1 ASN A 228      26.800  22.510  18.970  1.00  0.00           H
ATOM   3499  HB2 ASN A 228      28.430  22.170  18.620  1.00  0.00           H
ATOM   3500  CG  ASN A 228      27.550  23.690  17.330  1.00  0.00           C
ATOM   3501  OD1 ASN A 228      28.210  23.360  16.330  1.00  0.00           O
ATOM   3502  ND2 ASN A 228      26.540  24.550  17.200  1.00  0.00           N
ATOM   3503 1HD2 ASN A 228      26.480  25.040  16.330  1.00  0.00           H
ATOM   3504 2HD2 ASN A 228      26.180  24.880  18.070  1.00  0.00           H
ATOM   3505  C   ASN A 228      28.580  23.030  21.000  1.00  0.00           C
ATOM   3506  O   ASN A 228      27.840  22.840  22.000  1.00  0.00           O
ATOM   3507  N   ASP A 229      29.770  22.300  20.990  1.00  0.00           N
ATOM   3508  HN  ASP A 229      30.340  22.310  20.170  1.00  0.00           H
ATOM   3509  CA  ASP A 229      30.300  21.630  22.130  1.00  0.00           C
ATOM   3510  HA  ASP A 229      29.460  21.070  22.520  1.00  0.00           H
ATOM   3511  CB  ASP A 229      31.500  20.680  21.730  1.00  0.00           C
ATOM   3512  HB1 ASP A 229      31.970  20.350  22.680  1.00  0.00           H
ATOM   3513  HB2 ASP A 229      32.120  21.130  20.920  1.00  0.00           H
ATOM   3514  CG  ASP A 229      31.020  19.480  21.010  1.00  0.00           C
ATOM   3515  OD1 ASP A 229      31.860  18.620  20.670  1.00  0.00           O
ATOM   3516  OD2 ASP A 229      29.800  19.320  20.680  1.00  0.00           O
ATOM   3517  C   ASP A 229      30.670  22.580  23.350  1.00  0.00           C
ATOM   3518  O   ASP A 229      30.540  22.170  24.490  1.00  0.00           O
ATOM   3519  N   PHE A 230      31.150  23.830  23.090  1.00  0.00           N
ATOM   3520  HN  PHE A 230      31.270  24.120  22.140  1.00  0.00           H
ATOM   3521  CA  PHE A 230      31.340  24.840  24.070  1.00  0.00           C
ATOM   3522  HA  PHE A 230      31.730  24.340  24.940  1.00  0.00           H
ATOM   3523  CB  PHE A 230      32.210  25.940  23.380  1.00  0.00           C
ATOM   3524  HB1 PHE A 230      31.600  26.440  22.600  1.00  0.00           H
ATOM   3525  HB2 PHE A 230      33.060  25.530  22.800  1.00  0.00           H
ATOM   3526  CG  PHE A 230      32.620  26.900  24.510  1.00  0.00           C
ATOM   3527  CD1 PHE A 230      33.850  26.750  25.210  1.00  0.00           C
ATOM   3528  HD1 PHE A 230      34.450  25.850  25.190  1.00  0.00           H
ATOM   3529  CE1 PHE A 230      34.270  27.790  26.090  1.00  0.00           C
ATOM   3530  HE1 PHE A 230      35.170  27.790  26.690  1.00  0.00           H
ATOM   3531  CZ  PHE A 230      33.430  28.880  26.350  1.00  0.00           C
ATOM   3532  HZ  PHE A 230      33.690  29.670  27.050  1.00  0.00           H
ATOM   3533  CD2 PHE A 230      31.820  28.000  24.750  1.00  0.00           C
ATOM   3534  HD2 PHE A 230      30.890  28.240  24.250  1.00  0.00           H
ATOM   3535  CE2 PHE A 230      32.210  28.950  25.650  1.00  0.00           C
ATOM   3536  HE2 PHE A 230      31.530  29.750  25.930  1.00  0.00           H
ATOM   3537  C   PHE A 230      30.010  25.450  24.650  1.00  0.00           C
ATOM   3538  O   PHE A 230      29.810  25.520  25.860  1.00  0.00           O
ATOM   3539  N   ASN A 231      29.080  25.840  23.730  1.00  0.00           N
ATOM   3540  HN  ASN A 231      29.300  25.870  22.760  1.00  0.00           H
ATOM   3541  CA  ASN A 231      27.810  26.350  24.050  1.00  0.00           C
ATOM   3542  HA  ASN A 231      27.910  27.330  24.500  1.00  0.00           H
ATOM   3543  CB  ASN A 231      26.930  26.780  22.780  1.00  0.00           C
ATOM   3544  HB1 ASN A 231      25.970  27.200  23.150  1.00  0.00           H
ATOM   3545  HB2 ASN A 231      26.810  25.940  22.070  1.00  0.00           H
ATOM   3546  CG  ASN A 231      27.510  27.870  21.900  1.00  0.00           C
ATOM   3547  OD1 ASN A 231      28.460  28.550  22.370  1.00  0.00           O
ATOM   3548  ND2 ASN A 231      27.060  28.150  20.690  1.00  0.00           N
ATOM   3549 1HD2 ASN A 231      27.600  28.760  20.100  1.00  0.00           H
ATOM   3550 2HD2 ASN A 231      26.330  27.650  20.230  1.00  0.00           H
ATOM   3551  C   ASN A 231      26.970  25.430  24.930  1.00  0.00           C
ATOM   3552  O   ASN A 231      26.230  25.870  25.730  1.00  0.00           O
ATOM   3553  N   LEU A 232      27.090  24.060  24.860  1.00  0.00           N
ATOM   3554  HN  LEU A 232      27.680  23.770  24.110  1.00  0.00           H
ATOM   3555  CA  LEU A 232      26.430  23.090  25.720  1.00  0.00           C
ATOM   3556  HA  LEU A 232      25.390  23.360  25.790  1.00  0.00           H
ATOM   3557  CB  LEU A 232      26.590  21.660  25.200  1.00  0.00           C
ATOM   3558  HB1 LEU A 232      27.690  21.520  25.210  1.00  0.00           H
ATOM   3559  HB2 LEU A 232      26.260  21.600  24.140  1.00  0.00           H
ATOM   3560  CG  LEU A 232      26.000  20.510  26.010  1.00  0.00           C
ATOM   3561  HG  LEU A 232      26.430  20.470  27.030  1.00  0.00           H
ATOM   3562  CD1 LEU A 232      24.510  20.680  26.030  1.00  0.00           C
ATOM   3563 1HD1 LEU A 232      24.000  19.900  26.630  1.00  0.00           H
ATOM   3564 2HD1 LEU A 232      24.040  20.730  25.020  1.00  0.00           H
ATOM   3565 3HD1 LEU A 232      24.220  21.520  26.700  1.00  0.00           H
ATOM   3566  CD2 LEU A 232      26.380  19.170  25.350  1.00  0.00           C
ATOM   3567 1HD2 LEU A 232      26.460  19.170  24.240  1.00  0.00           H
ATOM   3568 2HD2 LEU A 232      25.710  18.360  25.700  1.00  0.00           H
ATOM   3569 3HD2 LEU A 232      27.440  18.960  25.580  1.00  0.00           H
ATOM   3570  C   LEU A 232      26.860  23.140  27.140  1.00  0.00           C
ATOM   3571  O   LEU A 232      26.020  23.040  28.020  1.00  0.00           O
ATOM   3572  N   VAL A 233      28.200  23.240  27.360  1.00  0.00           N
ATOM   3573  HN  VAL A 233      28.750  23.390  26.550  1.00  0.00           H
ATOM   3574  CA  VAL A 233      28.840  23.580  28.610  1.00  0.00           C
ATOM   3575  HA  VAL A 233      28.510  22.830  29.310  1.00  0.00           H
ATOM   3576  CB  VAL A 233      30.340  23.520  28.530  1.00  0.00           C
ATOM   3577  HB  VAL A 233      30.810  24.220  27.810  1.00  0.00           H
ATOM   3578  CG1 VAL A 233      31.030  23.820  29.920  1.00  0.00           C
ATOM   3579 1HG1 VAL A 233      30.570  23.260  30.760  1.00  0.00           H
ATOM   3580 2HG1 VAL A 233      30.840  24.880  30.210  1.00  0.00           H
ATOM   3581 3HG1 VAL A 233      32.120  23.650  29.800  1.00  0.00           H
ATOM   3582  CG2 VAL A 233      30.610  22.020  28.150  1.00  0.00           C
ATOM   3583 1HG2 VAL A 233      31.660  21.690  28.320  1.00  0.00           H
ATOM   3584 2HG2 VAL A 233      30.400  21.930  27.060  1.00  0.00           H
ATOM   3585 3HG2 VAL A 233      29.970  21.320  28.720  1.00  0.00           H
ATOM   3586  C   VAL A 233      28.380  24.880  29.200  1.00  0.00           C
ATOM   3587  O   VAL A 233      28.060  24.990  30.380  1.00  0.00           O
ATOM   3588  N   ALA A 234      28.350  25.950  28.340  1.00  0.00           N
ATOM   3589  HN  ALA A 234      28.670  25.960  27.400  1.00  0.00           H
ATOM   3590  CA  ALA A 234      28.090  27.310  28.780  1.00  0.00           C
ATOM   3591  HA  ALA A 234      28.850  27.540  29.510  1.00  0.00           H
ATOM   3592  CB  ALA A 234      28.360  28.190  27.450  1.00  0.00           C
ATOM   3593  HB1 ALA A 234      29.410  28.160  27.090  1.00  0.00           H
ATOM   3594  HB2 ALA A 234      27.980  29.220  27.590  1.00  0.00           H
ATOM   3595  HB3 ALA A 234      27.640  27.840  26.690  1.00  0.00           H
ATOM   3596  C   ALA A 234      26.780  27.630  29.460  1.00  0.00           C
ATOM   3597  O   ALA A 234      26.750  28.290  30.510  1.00  0.00           O
ATOM   3598  N   MET A 235      25.630  27.170  28.990  1.00  0.00           N
ATOM   3599  HN  MET A 235      25.700  26.660  28.130  1.00  0.00           H
ATOM   3600  CA  MET A 235      24.330  27.390  29.500  1.00  0.00           C
ATOM   3601  HA  MET A 235      24.160  28.450  29.570  1.00  0.00           H
ATOM   3602  CB  MET A 235      23.240  26.790  28.670  1.00  0.00           C
ATOM   3603  HB1 MET A 235      22.260  26.940  29.170  1.00  0.00           H
ATOM   3604  HB2 MET A 235      23.400  25.700  28.520  1.00  0.00           H
ATOM   3605  CG  MET A 235      23.060  27.470  27.310  1.00  0.00           C
ATOM   3606  HG1 MET A 235      24.050  27.580  26.820  1.00  0.00           H
ATOM   3607  HG2 MET A 235      22.740  28.540  27.320  1.00  0.00           H
ATOM   3608  SD  MET A 235      21.830  26.650  26.310  1.00  0.00           S
ATOM   3609  CE  MET A 235      21.610  27.910  25.010  1.00  0.00           C
ATOM   3610  HE1 MET A 235      22.570  28.030  24.460  1.00  0.00           H
ATOM   3611  HE2 MET A 235      21.160  28.840  25.400  1.00  0.00           H
ATOM   3612  HE3 MET A 235      20.920  27.550  24.220  1.00  0.00           H
ATOM   3613  C   MET A 235      24.240  26.810  30.910  1.00  0.00           C
ATOM   3614  O   MET A 235      23.580  27.320  31.790  1.00  0.00           O
ATOM   3615  N   LYS A 236      24.880  25.650  31.120  1.00  0.00           N
ATOM   3616  HN  LYS A 236      25.390  25.150  30.430  1.00  0.00           H
ATOM   3617  CA  LYS A 236      24.860  25.130  32.450  1.00  0.00           C
ATOM   3618  HA  LYS A 236      23.860  24.930  32.810  1.00  0.00           H
ATOM   3619  CB  LYS A 236      25.300  23.680  32.200  1.00  0.00           C
ATOM   3620  HB1 LYS A 236      26.290  23.690  31.700  1.00  0.00           H
ATOM   3621  HB2 LYS A 236      24.560  23.240  31.500  1.00  0.00           H
ATOM   3622  CG  LYS A 236      25.290  22.720  33.410  1.00  0.00           C
ATOM   3623  HG1 LYS A 236      24.400  22.900  34.040  1.00  0.00           H
ATOM   3624  HG2 LYS A 236      26.140  22.960  34.080  1.00  0.00           H
ATOM   3625  CD  LYS A 236      25.160  21.250  33.090  1.00  0.00           C
ATOM   3626  HD1 LYS A 236      25.990  21.020  32.380  1.00  0.00           H
ATOM   3627  HD2 LYS A 236      24.330  21.040  32.380  1.00  0.00           H
ATOM   3628  CE  LYS A 236      25.120  20.400  34.340  1.00  0.00           C
ATOM   3629  HE1 LYS A 236      24.280  20.720  34.990  1.00  0.00           H
ATOM   3630  HE2 LYS A 236      26.050  20.510  34.940  1.00  0.00           H
ATOM   3631  NZ  LYS A 236      24.950  18.970  34.110  1.00  0.00           N
ATOM   3632  HZ1 LYS A 236      25.320  18.460  34.940  1.00  0.00           H
ATOM   3633  HZ2 LYS A 236      25.610  18.730  33.350  1.00  0.00           H
ATOM   3634  HZ3 LYS A 236      23.990  18.720  33.800  1.00  0.00           H
ATOM   3635  C   LYS A 236      25.720  25.700  33.560  1.00  0.00           C
ATOM   3636  O   LYS A 236      25.320  25.600  34.720  1.00  0.00           O
ATOM   3637  N   TYR A 237      26.840  26.350  33.160  1.00  0.00           N
ATOM   3638  HN  TYR A 237      27.190  26.270  32.230  1.00  0.00           H
ATOM   3639  CA  TYR A 237      27.760  27.030  34.150  1.00  0.00           C
ATOM   3640  HA  TYR A 237      27.540  26.620  35.130  1.00  0.00           H
ATOM   3641  CB  TYR A 237      29.280  26.900  33.860  1.00  0.00           C
ATOM   3642  HB1 TYR A 237      29.820  27.610  34.520  1.00  0.00           H
ATOM   3643  HB2 TYR A 237      29.430  27.090  32.770  1.00  0.00           H
ATOM   3644  CG  TYR A 237      29.800  25.420  34.210  1.00  0.00           C
ATOM   3645  CD1 TYR A 237      29.320  24.360  33.460  1.00  0.00           C
ATOM   3646  HD1 TYR A 237      28.470  24.510  32.800  1.00  0.00           H
ATOM   3647  CE1 TYR A 237      29.870  23.020  33.580  1.00  0.00           C
ATOM   3648  HE1 TYR A 237      29.450  22.120  33.150  1.00  0.00           H
ATOM   3649  CZ  TYR A 237      30.870  22.800  34.570  1.00  0.00           C
ATOM   3650  OH  TYR A 237      31.200  21.430  34.840  1.00  0.00           O
ATOM   3651  HH  TYR A 237      31.720  21.350  35.640  1.00  0.00           H
ATOM   3652  CD2 TYR A 237      30.760  25.160  35.190  1.00  0.00           C
ATOM   3653  HD2 TYR A 237      31.100  25.970  35.810  1.00  0.00           H
ATOM   3654  CE2 TYR A 237      31.380  23.870  35.290  1.00  0.00           C
ATOM   3655  HE2 TYR A 237      32.050  23.780  36.130  1.00  0.00           H
ATOM   3656  C   TYR A 237      27.400  28.540  34.160  1.00  0.00           C
ATOM   3657  O   TYR A 237      28.050  29.320  34.840  1.00  0.00           O
ATOM   3658  N   ASN A 238      26.370  28.990  33.460  1.00  0.00           N
ATOM   3659  HN  ASN A 238      25.900  28.430  32.780  1.00  0.00           H
ATOM   3660  CA  ASN A 238      25.900  30.390  33.450  1.00  0.00           C
ATOM   3661  HA  ASN A 238      25.120  30.430  32.710  1.00  0.00           H
ATOM   3662  CB  ASN A 238      25.320  30.960  34.800  1.00  0.00           C
ATOM   3663  HB1 ASN A 238      24.790  31.920  34.620  1.00  0.00           H
ATOM   3664  HB2 ASN A 238      26.130  31.140  35.540  1.00  0.00           H
ATOM   3665  CG  ASN A 238      24.410  30.010  35.510  1.00  0.00           C
ATOM   3666  OD1 ASN A 238      24.240  30.130  36.760  1.00  0.00           O
ATOM   3667  ND2 ASN A 238      23.650  29.090  34.810  1.00  0.00           N
ATOM   3668 1HD2 ASN A 238      23.140  28.400  35.320  1.00  0.00           H
ATOM   3669 2HD2 ASN A 238      23.640  29.130  33.810  1.00  0.00           H
ATOM   3670  C   ASN A 238      27.150  31.250  32.880  1.00  0.00           C
ATOM   3671  O   ASN A 238      27.430  32.410  33.310  1.00  0.00           O
ATOM   3672  N   TYR A 239      27.770  30.670  31.920  1.00  0.00           N
ATOM   3673  HN  TYR A 239      27.560  29.780  31.520  1.00  0.00           H
ATOM   3674  CA  TYR A 239      28.630  31.430  30.980  1.00  0.00           C
ATOM   3675  HA  TYR A 239      29.060  32.330  31.400  1.00  0.00           H
ATOM   3676  CB  TYR A 239      29.750  30.470  30.510  1.00  0.00           C
ATOM   3677  HB1 TYR A 239      30.260  30.620  29.540  1.00  0.00           H
ATOM   3678  HB2 TYR A 239      29.410  29.410  30.410  1.00  0.00           H
ATOM   3679  CG  TYR A 239      30.830  30.500  31.570  1.00  0.00           C
ATOM   3680  CD1 TYR A 239      30.750  29.890  32.860  1.00  0.00           C
ATOM   3681  HD1 TYR A 239      29.890  29.310  33.140  1.00  0.00           H
ATOM   3682  CE1 TYR A 239      31.590  30.090  33.910  1.00  0.00           C
ATOM   3683  HE1 TYR A 239      31.450  29.640  34.870  1.00  0.00           H
ATOM   3684  CZ  TYR A 239      32.690  31.020  33.670  1.00  0.00           C
ATOM   3685  OH  TYR A 239      33.590  31.480  34.650  1.00  0.00           O
ATOM   3686  HH  TYR A 239      33.100  31.500  35.470  1.00  0.00           H
ATOM   3687  CD2 TYR A 239      31.960  31.360  31.380  1.00  0.00           C
ATOM   3688  HD2 TYR A 239      32.020  31.990  30.510  1.00  0.00           H
ATOM   3689  CE2 TYR A 239      32.910  31.540  32.400  1.00  0.00           C
ATOM   3690  HE2 TYR A 239      33.660  32.280  32.180  1.00  0.00           H
ATOM   3691  C   TYR A 239      27.830  31.870  29.760  1.00  0.00           C
ATOM   3692  O   TYR A 239      26.800  31.220  29.360  1.00  0.00           O
ATOM   3693  N   GLU A 240      28.130  32.970  29.090  1.00  0.00           N
ATOM   3694  HN  GLU A 240      28.750  33.670  29.430  1.00  0.00           H
ATOM   3695  CA  GLU A 240      27.430  33.260  27.840  1.00  0.00           C
ATOM   3696  HA  GLU A 240      26.360  33.300  27.990  1.00  0.00           H
ATOM   3697  CB  GLU A 240      27.590  34.700  27.320  1.00  0.00           C
ATOM   3698  HB1 GLU A 240      26.970  34.670  26.400  1.00  0.00           H
ATOM   3699  HB2 GLU A 240      28.650  34.900  27.050  1.00  0.00           H
ATOM   3700  CG  GLU A 240      27.040  35.820  28.240  1.00  0.00           C
ATOM   3701  HG1 GLU A 240      27.870  35.810  28.980  1.00  0.00           H
ATOM   3702  HG2 GLU A 240      26.150  35.340  28.700  1.00  0.00           H
ATOM   3703  CD  GLU A 240      26.720  37.090  27.540  1.00  0.00           C
ATOM   3704  OE1 GLU A 240      25.490  37.500  27.440  1.00  0.00           O
ATOM   3705  OE2 GLU A 240      27.670  37.690  26.910  1.00  0.00           O
ATOM   3706  C   GLU A 240      27.740  32.180  26.750  1.00  0.00           C
ATOM   3707  O   GLU A 240      28.920  31.870  26.640  1.00  0.00           O
ATOM   3708  N   PRO A 241      26.880  31.650  25.900  1.00  0.00           N
ATOM   3709  CD  PRO A 241      25.470  31.670  26.070  1.00  0.00           C
ATOM   3710  HD1 PRO A 241      25.180  32.730  25.940  1.00  0.00           H
ATOM   3711  HD2 PRO A 241      25.240  31.400  27.130  1.00  0.00           H
ATOM   3712  CA  PRO A 241      27.230  30.960  24.590  1.00  0.00           C
ATOM   3713  HA  PRO A 241      27.810  30.090  24.870  1.00  0.00           H
ATOM   3714  CB  PRO A 241      25.790  30.610  24.010  1.00  0.00           C
ATOM   3715  HB1 PRO A 241      25.840  29.620  23.500  1.00  0.00           H
ATOM   3716  HB2 PRO A 241      25.400  31.410  23.350  1.00  0.00           H
ATOM   3717  CG  PRO A 241      24.840  30.530  25.210  1.00  0.00           C
ATOM   3718  HG1 PRO A 241      23.800  30.600  24.830  1.00  0.00           H
ATOM   3719  HG2 PRO A 241      25.050  29.550  25.690  1.00  0.00           H
ATOM   3720  C   PRO A 241      28.160  31.840  23.740  1.00  0.00           C
ATOM   3721  O   PRO A 241      28.000  32.990  23.810  1.00  0.00           O
ATOM   3722  N   LEU A 242      29.060  31.280  22.980  1.00  0.00           N
ATOM   3723  HN  LEU A 242      29.040  30.290  22.930  1.00  0.00           H
ATOM   3724  CA  LEU A 242      30.000  31.950  22.190  1.00  0.00           C
ATOM   3725  HA  LEU A 242      29.930  33.010  22.420  1.00  0.00           H
ATOM   3726  CB  LEU A 242      31.430  31.400  22.400  1.00  0.00           C
ATOM   3727  HB1 LEU A 242      31.510  30.350  22.040  1.00  0.00           H
ATOM   3728  HB2 LEU A 242      31.590  31.330  23.500  1.00  0.00           H
ATOM   3729  CG  LEU A 242      32.550  32.230  21.770  1.00  0.00           C
ATOM   3730  HG  LEU A 242      32.350  32.250  20.680  1.00  0.00           H
ATOM   3731  CD1 LEU A 242      32.750  33.640  22.310  1.00  0.00           C
ATOM   3732 1HD1 LEU A 242      32.970  33.760  23.390  1.00  0.00           H
ATOM   3733 2HD1 LEU A 242      31.840  34.260  22.140  1.00  0.00           H
ATOM   3734 3HD1 LEU A 242      33.540  34.250  21.820  1.00  0.00           H
ATOM   3735  CD2 LEU A 242      33.950  31.490  21.910  1.00  0.00           C
ATOM   3736 1HD2 LEU A 242      34.720  32.240  21.630  1.00  0.00           H
ATOM   3737 2HD2 LEU A 242      33.940  30.670  21.170  1.00  0.00           H
ATOM   3738 3HD2 LEU A 242      34.090  31.080  22.930  1.00  0.00           H
ATOM   3739  C   LEU A 242      29.560  31.780  20.780  1.00  0.00           C
ATOM   3740  O   LEU A 242      29.260  30.720  20.300  1.00  0.00           O
ATOM   3741  N   THR A 243      29.470  32.900  20.030  1.00  0.00           N
ATOM   3742  HN  THR A 243      30.030  33.650  20.380  1.00  0.00           H
ATOM   3743  CA  THR A 243      28.810  32.970  18.720  1.00  0.00           C
ATOM   3744  HA  THR A 243      28.570  31.970  18.390  1.00  0.00           H
ATOM   3745  CB  THR A 243      27.680  33.880  18.640  1.00  0.00           C
ATOM   3746  HB  THR A 243      27.430  34.050  17.570  1.00  0.00           H
ATOM   3747  OG1 THR A 243      27.900  35.150  19.300  1.00  0.00           O
ATOM   3748  HG1 THR A 243      28.180  35.840  18.690  1.00  0.00           H
ATOM   3749  CG2 THR A 243      26.500  33.190  19.360  1.00  0.00           C
ATOM   3750 1HG2 THR A 243      26.850  33.010  20.400  1.00  0.00           H
ATOM   3751 2HG2 THR A 243      26.260  32.200  18.910  1.00  0.00           H
ATOM   3752 3HG2 THR A 243      25.550  33.720  19.160  1.00  0.00           H
ATOM   3753  C   THR A 243      29.980  33.490  17.820  1.00  0.00           C
ATOM   3754  O   THR A 243      30.980  34.100  18.180  1.00  0.00           O
ATOM   3755  N   GLN A 244      29.900  33.310  16.430  1.00  0.00           N
ATOM   3756  HN  GLN A 244      29.120  32.930  15.930  1.00  0.00           H
ATOM   3757  CA  GLN A 244      31.050  33.510  15.580  1.00  0.00           C
ATOM   3758  HA  GLN A 244      31.940  33.000  15.910  1.00  0.00           H
ATOM   3759  CB  GLN A 244      30.720  33.050  14.140  1.00  0.00           C
ATOM   3760  HB1 GLN A 244      31.470  33.410  13.410  1.00  0.00           H
ATOM   3761  HB2 GLN A 244      29.750  33.500  13.830  1.00  0.00           H
ATOM   3762  CG  GLN A 244      30.570  31.510  13.960  1.00  0.00           C
ATOM   3763  HG1 GLN A 244      31.510  31.010  14.310  1.00  0.00           H
ATOM   3764  HG2 GLN A 244      30.620  31.210  12.890  1.00  0.00           H
ATOM   3765  CD  GLN A 244      29.370  30.670  14.440  1.00  0.00           C
ATOM   3766  OE1 GLN A 244      28.870  30.800  15.580  1.00  0.00           O
ATOM   3767  NE2 GLN A 244      28.820  29.840  13.590  1.00  0.00           N
ATOM   3768 1HE2 GLN A 244      28.150  29.140  13.830  1.00  0.00           H
ATOM   3769 2HE2 GLN A 244      28.870  30.000  12.600  1.00  0.00           H
ATOM   3770  C   GLN A 244      31.590  35.010  15.450  1.00  0.00           C
ATOM   3771  O   GLN A 244      32.820  35.320  15.330  1.00  0.00           O
ATOM   3772  N   ASP A 245      30.710  35.950  15.550  1.00  0.00           N
ATOM   3773  HN  ASP A 245      29.780  35.680  15.790  1.00  0.00           H
ATOM   3774  CA  ASP A 245      31.090  37.350  15.680  1.00  0.00           C
ATOM   3775  HA  ASP A 245      31.580  37.540  14.740  1.00  0.00           H
ATOM   3776  CB  ASP A 245      29.840  38.230  15.700  1.00  0.00           C
ATOM   3777  HB1 ASP A 245      29.120  38.160  14.860  1.00  0.00           H
ATOM   3778  HB2 ASP A 245      30.100  39.310  15.810  1.00  0.00           H
ATOM   3779  CG  ASP A 245      28.900  37.870  16.970  1.00  0.00           C
ATOM   3780  OD1 ASP A 245      28.210  38.800  17.510  1.00  0.00           O
ATOM   3781  OD2 ASP A 245      28.880  36.700  17.420  1.00  0.00           O
ATOM   3782  C   ASP A 245      32.000  37.690  16.890  1.00  0.00           C
ATOM   3783  O   ASP A 245      33.070  38.450  16.800  1.00  0.00           O
ATOM   3784  N   HSD A 246      31.680  37.170  18.100  1.00  0.00           N
ATOM   3785  HN  HSD A 246      30.920  36.530  18.180  1.00  0.00           H
ATOM   3786  CA  HSD A 246      32.420  37.320  19.340  1.00  0.00           C
ATOM   3787  HA  HSD A 246      32.600  38.380  19.500  1.00  0.00           H
ATOM   3788  CB  HSD A 246      31.640  36.650  20.520  1.00  0.00           C
ATOM   3789  HB1 HSD A 246      32.290  36.570  21.420  1.00  0.00           H
ATOM   3790  HB2 HSD A 246      31.250  35.680  20.140  1.00  0.00           H
ATOM   3791  ND1 HSD A 246      29.480  38.130  20.230  1.00  0.00           N
ATOM   3792  HD1 HSD A 246      29.200  37.880  19.300  1.00  0.00           H
ATOM   3793  CG  HSD A 246      30.560  37.580  20.940  1.00  0.00           C
ATOM   3794  CE1 HSD A 246      28.750  38.830  21.080  1.00  0.00           C
ATOM   3795  HE1 HSD A 246      27.820  39.330  20.800  1.00  0.00           H
ATOM   3796  NE2 HSD A 246      29.250  38.800  22.280  1.00  0.00           N
ATOM   3797  CD2 HSD A 246      30.360  38.030  22.180  1.00  0.00           C
ATOM   3798  HD2 HSD A 246      30.900  37.880  23.110  1.00  0.00           H
ATOM   3799  C   HSD A 246      33.830  36.720  19.290  1.00  0.00           C
ATOM   3800  O   HSD A 246      34.770  37.190  19.970  1.00  0.00           O
ATOM   3801  N   VAL A 247      34.050  35.650  18.490  1.00  0.00           N
ATOM   3802  HN  VAL A 247      33.280  35.100  18.170  1.00  0.00           H
ATOM   3803  CA  VAL A 247      35.390  35.070  18.170  1.00  0.00           C
ATOM   3804  HA  VAL A 247      35.920  34.840  19.080  1.00  0.00           H
ATOM   3805  CB  VAL A 247      35.260  33.660  17.490  1.00  0.00           C
ATOM   3806  HB  VAL A 247      34.430  33.730  16.740  1.00  0.00           H
ATOM   3807  CG1 VAL A 247      36.520  33.080  16.810  1.00  0.00           C
ATOM   3808 1HG1 VAL A 247      36.960  33.770  16.060  1.00  0.00           H
ATOM   3809 2HG1 VAL A 247      36.280  32.100  16.340  1.00  0.00           H
ATOM   3810 3HG1 VAL A 247      37.240  32.870  17.630  1.00  0.00           H
ATOM   3811  CG2 VAL A 247      34.710  32.640  18.520  1.00  0.00           C
ATOM   3812 1HG2 VAL A 247      35.550  32.450  19.220  1.00  0.00           H
ATOM   3813 2HG2 VAL A 247      34.660  31.650  18.020  1.00  0.00           H
ATOM   3814 3HG2 VAL A 247      33.840  33.000  19.100  1.00  0.00           H
ATOM   3815  C   VAL A 247      36.350  35.980  17.520  1.00  0.00           C
ATOM   3816  O   VAL A 247      37.500  36.030  17.890  1.00  0.00           O
ATOM   3817  N   ASP A 248      35.910  36.790  16.490  1.00  0.00           N
ATOM   3818  HN  ASP A 248      35.010  36.610  16.100  1.00  0.00           H
ATOM   3819  CA  ASP A 248      36.710  37.780  15.850  1.00  0.00           C
ATOM   3820  HA  ASP A 248      37.520  37.190  15.450  1.00  0.00           H
ATOM   3821  CB  ASP A 248      35.950  38.600  14.790  1.00  0.00           C
ATOM   3822  HB1 ASP A 248      36.440  39.530  14.410  1.00  0.00           H
ATOM   3823  HB2 ASP A 248      34.990  39.000  15.160  1.00  0.00           H
ATOM   3824  CG  ASP A 248      35.710  37.790  13.560  1.00  0.00           C
ATOM   3825  OD1 ASP A 248      36.080  36.600  13.560  1.00  0.00           O
ATOM   3826  OD2 ASP A 248      35.070  38.290  12.640  1.00  0.00           O
ATOM   3827  C   ASP A 248      37.310  38.880  16.760  1.00  0.00           C
ATOM   3828  O   ASP A 248      38.360  39.390  16.480  1.00  0.00           O
ATOM   3829  N   ILE A 249      36.660  39.240  17.880  1.00  0.00           N
ATOM   3830  HN  ILE A 249      35.730  38.910  17.820  1.00  0.00           H
ATOM   3831  CA  ILE A 249      37.130  40.270  18.790  1.00  0.00           C
ATOM   3832  HA  ILE A 249      37.600  41.040  18.190  1.00  0.00           H
ATOM   3833  CB  ILE A 249      35.860  40.770  19.490  1.00  0.00           C
ATOM   3834  HB  ILE A 249      35.580  39.980  20.220  1.00  0.00           H
ATOM   3835  CG2 ILE A 249      36.380  42.000  20.350  1.00  0.00           C
ATOM   3836 1HG2 ILE A 249      36.970  42.650  19.660  1.00  0.00           H
ATOM   3837 2HG2 ILE A 249      36.930  41.780  21.290  1.00  0.00           H
ATOM   3838 3HG2 ILE A 249      35.480  42.570  20.660  1.00  0.00           H
ATOM   3839  CG1 ILE A 249      34.750  41.130  18.500  1.00  0.00           C
ATOM   3840 1HG1 ILE A 249      33.920  41.500  19.140  1.00  0.00           H
ATOM   3841 2HG1 ILE A 249      34.360  40.180  18.080  1.00  0.00           H
ATOM   3842  CD  ILE A 249      35.180  42.150  17.410  1.00  0.00           C
ATOM   3843  HD1 ILE A 249      36.140  41.900  16.910  1.00  0.00           H
ATOM   3844  HD2 ILE A 249      35.270  43.140  17.920  1.00  0.00           H
ATOM   3845  HD3 ILE A 249      34.280  42.310  16.780  1.00  0.00           H
ATOM   3846  C   ILE A 249      38.300  39.860  19.700  1.00  0.00           C
ATOM   3847  O   ILE A 249      39.170  40.640  20.140  1.00  0.00           O
ATOM   3848  N   LEU A 250      38.460  38.550  19.890  1.00  0.00           N
ATOM   3849  HN  LEU A 250      37.820  37.920  19.450  1.00  0.00           H
ATOM   3850  CA  LEU A 250      39.560  37.840  20.550  1.00  0.00           C
ATOM   3851  HA  LEU A 250      39.840  38.500  21.360  1.00  0.00           H
ATOM   3852  CB  LEU A 250      39.100  36.440  21.100  1.00  0.00           C
ATOM   3853  HB1 LEU A 250      40.020  35.890  21.400  1.00  0.00           H
ATOM   3854  HB2 LEU A 250      38.570  35.970  20.240  1.00  0.00           H
ATOM   3855  CG  LEU A 250      38.070  36.610  22.320  1.00  0.00           C
ATOM   3856  HG  LEU A 250      37.140  36.990  21.840  1.00  0.00           H
ATOM   3857  CD1 LEU A 250      37.740  35.150  22.870  1.00  0.00           C
ATOM   3858 1HD1 LEU A 250      38.490  34.810  23.610  1.00  0.00           H
ATOM   3859 2HD1 LEU A 250      37.700  34.440  22.010  1.00  0.00           H
ATOM   3860 3HD1 LEU A 250      36.770  35.080  23.390  1.00  0.00           H
ATOM   3861  CD2 LEU A 250      38.530  37.630  23.340  1.00  0.00           C
ATOM   3862 1HD2 LEU A 250      38.680  38.690  23.020  1.00  0.00           H
ATOM   3863 2HD2 LEU A 250      39.550  37.330  23.670  1.00  0.00           H
ATOM   3864 3HD2 LEU A 250      37.840  37.420  24.190  1.00  0.00           H
ATOM   3865  C   LEU A 250      40.750  37.700  19.710  1.00  0.00           C
ATOM   3866  O   LEU A 250      41.850  37.400  20.200  1.00  0.00           O
ATOM   3867  N   GLY A 251      40.520  38.020  18.380  1.00  0.00           N
ATOM   3868  HN  GLY A 251      39.580  38.340  18.320  1.00  0.00           H
ATOM   3869  CA  GLY A 251      41.520  37.950  17.250  1.00  0.00           C
ATOM   3870  HA1 GLY A 251      41.060  38.320  16.350  1.00  0.00           H
ATOM   3871  HA2 GLY A 251      41.890  36.950  17.070  1.00  0.00           H
ATOM   3872  C   GLY A 251      42.780  38.740  17.480  1.00  0.00           C
ATOM   3873  O   GLY A 251      43.870  38.170  17.350  1.00  0.00           O
ATOM   3874  N   PRO A 252      42.720  39.960  17.890  1.00  0.00           N
ATOM   3875  CD  PRO A 252      41.610  40.850  17.680  1.00  0.00           C
ATOM   3876  HD1 PRO A 252      40.660  40.510  18.130  1.00  0.00           H
ATOM   3877  HD2 PRO A 252      41.490  41.000  16.590  1.00  0.00           H
ATOM   3878  CA  PRO A 252      43.930  40.730  18.260  1.00  0.00           C
ATOM   3879  HA  PRO A 252      44.650  40.510  17.490  1.00  0.00           H
ATOM   3880  CB  PRO A 252      43.510  42.220  18.220  1.00  0.00           C
ATOM   3881  HB1 PRO A 252      43.710  42.520  17.170  1.00  0.00           H
ATOM   3882  HB2 PRO A 252      43.910  42.960  18.950  1.00  0.00           H
ATOM   3883  CG  PRO A 252      42.020  42.230  18.320  1.00  0.00           C
ATOM   3884  HG1 PRO A 252      41.660  42.340  19.360  1.00  0.00           H
ATOM   3885  HG2 PRO A 252      41.600  43.100  17.770  1.00  0.00           H
ATOM   3886  C   PRO A 252      44.620  40.230  19.510  1.00  0.00           C
ATOM   3887  O   PRO A 252      45.870  40.110  19.430  1.00  0.00           O
ATOM   3888  N   LEU A 253      43.970  39.810  20.660  1.00  0.00           N
ATOM   3889  HN  LEU A 253      42.990  39.930  20.750  1.00  0.00           H
ATOM   3890  CA  LEU A 253      44.650  39.020  21.720  1.00  0.00           C
ATOM   3891  HA  LEU A 253      45.460  39.490  22.250  1.00  0.00           H
ATOM   3892  CB  LEU A 253      43.610  38.840  22.840  1.00  0.00           C
ATOM   3893  HB1 LEU A 253      43.720  37.920  23.450  1.00  0.00           H
ATOM   3894  HB2 LEU A 253      42.620  38.590  22.400  1.00  0.00           H
ATOM   3895  CG  LEU A 253      43.310  40.110  23.750  1.00  0.00           C
ATOM   3896  HG  LEU A 253      43.330  40.910  22.970  1.00  0.00           H
ATOM   3897  CD1 LEU A 253      41.960  40.090  24.410  1.00  0.00           C
ATOM   3898 1HD1 LEU A 253      41.740  39.130  24.930  1.00  0.00           H
ATOM   3899 2HD1 LEU A 253      41.220  40.200  23.590  1.00  0.00           H
ATOM   3900 3HD1 LEU A 253      41.780  40.930  25.110  1.00  0.00           H
ATOM   3901  CD2 LEU A 253      44.450  40.380  24.720  1.00  0.00           C
ATOM   3902 1HD2 LEU A 253      44.280  39.670  25.560  1.00  0.00           H
ATOM   3903 2HD2 LEU A 253      44.200  41.400  25.080  1.00  0.00           H
ATOM   3904 3HD2 LEU A 253      45.470  40.430  24.300  1.00  0.00           H
ATOM   3905  C   LEU A 253      45.260  37.680  21.250  1.00  0.00           C
ATOM   3906  O   LEU A 253      46.360  37.320  21.610  1.00  0.00           O
ATOM   3907  N   SER A 254      44.580  36.960  20.380  1.00  0.00           N
ATOM   3908  HN  SER A 254      43.600  37.080  20.300  1.00  0.00           H
ATOM   3909  CA  SER A 254      45.020  35.680  19.810  1.00  0.00           C
ATOM   3910  HA  SER A 254      45.300  34.990  20.590  1.00  0.00           H
ATOM   3911  CB  SER A 254      43.930  34.990  18.950  1.00  0.00           C
ATOM   3912  HB1 SER A 254      43.370  35.740  18.340  1.00  0.00           H
ATOM   3913  HB2 SER A 254      43.080  34.810  19.640  1.00  0.00           H
ATOM   3914  OG  SER A 254      44.370  33.830  18.320  1.00  0.00           O
ATOM   3915  HG1 SER A 254      44.560  33.210  19.030  1.00  0.00           H
ATOM   3916  C   SER A 254      46.310  35.940  18.880  1.00  0.00           C
ATOM   3917  O   SER A 254      47.220  35.080  18.920  1.00  0.00           O
ATOM   3918  N   ALA A 255      46.410  37.060  18.110  1.00  0.00           N
ATOM   3919  HN  ALA A 255      45.570  37.600  18.110  1.00  0.00           H
ATOM   3920  CA  ALA A 255      47.640  37.430  17.390  1.00  0.00           C
ATOM   3921  HA  ALA A 255      48.040  36.550  16.900  1.00  0.00           H
ATOM   3922  CB  ALA A 255      47.170  38.380  16.360  1.00  0.00           C
ATOM   3923  HB1 ALA A 255      46.370  37.820  15.820  1.00  0.00           H
ATOM   3924  HB2 ALA A 255      48.050  38.580  15.710  1.00  0.00           H
ATOM   3925  HB3 ALA A 255      46.740  39.340  16.740  1.00  0.00           H
ATOM   3926  C   ALA A 255      48.790  37.900  18.230  1.00  0.00           C
ATOM   3927  O   ALA A 255      49.940  37.550  17.860  1.00  0.00           O
ATOM   3928  N   GLN A 256      48.530  38.520  19.400  1.00  0.00           N
ATOM   3929  HN  GLN A 256      47.580  38.690  19.640  1.00  0.00           H
ATOM   3930  CA  GLN A 256      49.470  39.020  20.370  1.00  0.00           C
ATOM   3931  HA  GLN A 256      50.310  39.490  19.880  1.00  0.00           H
ATOM   3932  CB  GLN A 256      48.830  40.120  21.250  1.00  0.00           C
ATOM   3933  HB1 GLN A 256      49.330  40.110  22.240  1.00  0.00           H
ATOM   3934  HB2 GLN A 256      47.770  39.820  21.350  1.00  0.00           H
ATOM   3935  CG  GLN A 256      48.940  41.450  20.580  1.00  0.00           C
ATOM   3936  HG1 GLN A 256      48.800  41.540  19.480  1.00  0.00           H
ATOM   3937  HG2 GLN A 256      49.930  41.930  20.690  1.00  0.00           H
ATOM   3938  CD  GLN A 256      48.030  42.450  21.270  1.00  0.00           C
ATOM   3939  OE1 GLN A 256      48.410  43.380  21.930  1.00  0.00           O
ATOM   3940  NE2 GLN A 256      46.640  42.290  21.020  1.00  0.00           N
ATOM   3941 1HE2 GLN A 256      46.270  41.620  20.370  1.00  0.00           H
ATOM   3942 2HE2 GLN A 256      45.990  42.880  21.500  1.00  0.00           H
ATOM   3943  C   GLN A 256      50.080  37.920  21.260  1.00  0.00           C
ATOM   3944  O   GLN A 256      51.220  38.040  21.750  1.00  0.00           O
ATOM   3945  N   THR A 257      49.380  36.830  21.450  1.00  0.00           N
ATOM   3946  HN  THR A 257      48.520  36.810  20.950  1.00  0.00           H
ATOM   3947  CA  THR A 257      49.820  35.640  22.240  1.00  0.00           C
ATOM   3948  HA  THR A 257      50.670  35.980  22.810  1.00  0.00           H
ATOM   3949  CB  THR A 257      48.760  35.100  23.250  1.00  0.00           C
ATOM   3950  HB  THR A 257      49.300  34.270  23.750  1.00  0.00           H
ATOM   3951  OG1 THR A 257      47.480  34.750  22.700  1.00  0.00           O
ATOM   3952  HG1 THR A 257      47.130  35.540  22.260  1.00  0.00           H
ATOM   3953  CG2 THR A 257      48.510  36.190  24.310  1.00  0.00           C
ATOM   3954 1HG2 THR A 257      49.390  36.090  24.970  1.00  0.00           H
ATOM   3955 2HG2 THR A 257      47.760  36.040  25.110  1.00  0.00           H
ATOM   3956 3HG2 THR A 257      48.410  37.220  23.880  1.00  0.00           H
ATOM   3957  C   THR A 257      50.290  34.500  21.430  1.00  0.00           C
ATOM   3958  O   THR A 257      51.030  33.680  21.910  1.00  0.00           O
ATOM   3959  N   GLY A 258      49.790  34.320  20.240  1.00  0.00           N
ATOM   3960  HN  GLY A 258      49.050  34.880  19.880  1.00  0.00           H
ATOM   3961  CA  GLY A 258      50.160  33.140  19.500  1.00  0.00           C
ATOM   3962  HA1 GLY A 258      51.090  32.750  19.860  1.00  0.00           H
ATOM   3963  HA2 GLY A 258      50.200  33.420  18.450  1.00  0.00           H
ATOM   3964  C   GLY A 258      49.260  31.920  19.570  1.00  0.00           C
ATOM   3965  O   GLY A 258      49.460  30.990  18.860  1.00  0.00           O
ATOM   3966  N   ILE A 259      48.140  31.980  20.400  1.00  0.00           N
ATOM   3967  HN  ILE A 259      47.970  32.830  20.900  1.00  0.00           H
ATOM   3968  CA  ILE A 259      47.260  30.860  20.690  1.00  0.00           C
ATOM   3969  HA  ILE A 259      47.700  29.930  20.360  1.00  0.00           H
ATOM   3970  CB  ILE A 259      46.940  30.610  22.200  1.00  0.00           C
ATOM   3971  HB  ILE A 259      46.060  31.170  22.570  1.00  0.00           H
ATOM   3972  CG2 ILE A 259      46.520  29.120  22.380  1.00  0.00           C
ATOM   3973 1HG2 ILE A 259      47.290  28.420  21.990  1.00  0.00           H
ATOM   3974 2HG2 ILE A 259      45.570  28.900  21.850  1.00  0.00           H
ATOM   3975 3HG2 ILE A 259      46.350  29.030  23.470  1.00  0.00           H
ATOM   3976  CG1 ILE A 259      48.040  30.940  23.260  1.00  0.00           C
ATOM   3977 1HG1 ILE A 259      47.490  30.730  24.200  1.00  0.00           H
ATOM   3978 2HG1 ILE A 259      48.220  32.040  23.240  1.00  0.00           H
ATOM   3979  CD  ILE A 259      49.320  30.130  23.160  1.00  0.00           C
ATOM   3980  HD1 ILE A 259      49.080  29.050  23.080  1.00  0.00           H
ATOM   3981  HD2 ILE A 259      49.920  30.500  24.020  1.00  0.00           H
ATOM   3982  HD3 ILE A 259      49.810  30.480  22.220  1.00  0.00           H
ATOM   3983  C   ILE A 259      45.890  31.180  19.970  1.00  0.00           C
ATOM   3984  O   ILE A 259      45.240  32.170  20.200  1.00  0.00           O
ATOM   3985  N   ALA A 260      45.550  30.170  19.090  1.00  0.00           N
ATOM   3986  HN  ALA A 260      46.180  29.410  18.970  1.00  0.00           H
ATOM   3987  CA  ALA A 260      44.180  30.140  18.520  1.00  0.00           C
ATOM   3988  HA  ALA A 260      44.160  30.980  17.850  1.00  0.00           H
ATOM   3989  CB  ALA A 260      44.040  28.890  17.710  1.00  0.00           C
ATOM   3990  HB1 ALA A 260      43.190  28.880  16.990  1.00  0.00           H
ATOM   3991  HB2 ALA A 260      43.930  28.040  18.420  1.00  0.00           H
ATOM   3992  HB3 ALA A 260      44.920  28.740  17.060  1.00  0.00           H
ATOM   3993  C   ALA A 260      43.030  30.230  19.540  1.00  0.00           C
ATOM   3994  O   ALA A 260      43.010  29.700  20.580  1.00  0.00           O
ATOM   3995  N   VAL A 261      41.980  31.060  19.170  1.00  0.00           N
ATOM   3996  HN  VAL A 261      41.970  31.640  18.360  1.00  0.00           H
ATOM   3997  CA  VAL A 261      40.730  31.220  19.960  1.00  0.00           C
ATOM   3998  HA  VAL A 261      40.960  31.680  20.910  1.00  0.00           H
ATOM   3999  CB  VAL A 261      39.770  32.120  19.280  1.00  0.00           C
ATOM   4000  HB  VAL A 261      39.480  31.650  18.320  1.00  0.00           H
ATOM   4001  CG1 VAL A 261      38.530  32.400  20.170  1.00  0.00           C
ATOM   4002 1HG1 VAL A 261      38.780  32.750  21.200  1.00  0.00           H
ATOM   4003 2HG1 VAL A 261      37.700  31.670  20.220  1.00  0.00           H
ATOM   4004 3HG1 VAL A 261      38.040  33.280  19.700  1.00  0.00           H
ATOM   4005  CG2 VAL A 261      40.550  33.450  18.930  1.00  0.00           C
ATOM   4006 1HG2 VAL A 261      41.250  33.300  18.080  1.00  0.00           H
ATOM   4007 2HG2 VAL A 261      41.060  33.820  19.840  1.00  0.00           H
ATOM   4008 3HG2 VAL A 261      39.760  34.190  18.670  1.00  0.00           H
ATOM   4009  C   VAL A 261      39.970  29.950  20.230  1.00  0.00           C
ATOM   4010  O   VAL A 261      39.480  29.680  21.340  1.00  0.00           O
ATOM   4011  N   LEU A 262      39.870  29.080  19.240  1.00  0.00           N
ATOM   4012  HN  LEU A 262      40.280  29.310  18.360  1.00  0.00           H
ATOM   4013  CA  LEU A 262      39.420  27.790  19.400  1.00  0.00           C
ATOM   4014  HA  LEU A 262      38.500  27.850  19.960  1.00  0.00           H
ATOM   4015  CB  LEU A 262      38.970  27.080  18.100  1.00  0.00           C
ATOM   4016  HB1 LEU A 262      38.670  26.060  18.410  1.00  0.00           H
ATOM   4017  HB2 LEU A 262      39.760  26.950  17.330  1.00  0.00           H
ATOM   4018  CG  LEU A 262      37.720  27.680  17.310  1.00  0.00           C
ATOM   4019  HG  LEU A 262      38.020  28.690  16.950  1.00  0.00           H
ATOM   4020  CD1 LEU A 262      37.270  26.960  16.060  1.00  0.00           C
ATOM   4021 1HD1 LEU A 262      36.800  26.000  16.350  1.00  0.00           H
ATOM   4022 2HD1 LEU A 262      38.140  26.710  15.400  1.00  0.00           H
ATOM   4023 3HD1 LEU A 262      36.410  27.440  15.540  1.00  0.00           H
ATOM   4024  CD2 LEU A 262      36.500  27.990  18.170  1.00  0.00           C
ATOM   4025 1HD2 LEU A 262      36.220  27.230  18.920  1.00  0.00           H
ATOM   4026 2HD2 LEU A 262      35.570  28.100  17.570  1.00  0.00           H
ATOM   4027 3HD2 LEU A 262      36.670  28.950  18.700  1.00  0.00           H
ATOM   4028  C   LEU A 262      40.170  26.900  20.400  1.00  0.00           C
ATOM   4029  O   LEU A 262      39.540  26.130  21.130  1.00  0.00           O
ATOM   4030  N   ASP A 263      41.540  26.870  20.320  1.00  0.00           N
ATOM   4031  HN  ASP A 263      41.880  27.230  19.450  1.00  0.00           H
ATOM   4032  CA  ASP A 263      42.320  26.180  21.340  1.00  0.00           C
ATOM   4033  HA  ASP A 263      42.010  25.150  21.400  1.00  0.00           H
ATOM   4034  CB  ASP A 263      43.880  26.200  21.050  1.00  0.00           C
ATOM   4035  HB1 ASP A 263      44.510  25.830  21.880  1.00  0.00           H
ATOM   4036  HB2 ASP A 263      44.180  27.260  20.870  1.00  0.00           H
ATOM   4037  CG  ASP A 263      44.240  25.390  19.810  1.00  0.00           C
ATOM   4038  OD1 ASP A 263      43.390  24.670  19.170  1.00  0.00           O
ATOM   4039  OD2 ASP A 263      45.470  25.500  19.470  1.00  0.00           O
ATOM   4040  C   ASP A 263      42.200  26.810  22.740  1.00  0.00           C
ATOM   4041  O   ASP A 263      41.970  26.090  23.710  1.00  0.00           O
ATOM   4042  N   MET A 264      42.250  28.160  22.880  1.00  0.00           N
ATOM   4043  HN  MET A 264      42.600  28.740  22.150  1.00  0.00           H
ATOM   4044  CA  MET A 264      41.880  28.870  24.080  1.00  0.00           C
ATOM   4045  HA  MET A 264      42.550  28.560  24.870  1.00  0.00           H
ATOM   4046  CB  MET A 264      41.980  30.380  23.880  1.00  0.00           C
ATOM   4047  HB1 MET A 264      41.210  30.760  23.170  1.00  0.00           H
ATOM   4048  HB2 MET A 264      42.900  30.720  23.350  1.00  0.00           H
ATOM   4049  CG  MET A 264      41.740  31.070  25.250  1.00  0.00           C
ATOM   4050  HG1 MET A 264      40.690  30.800  25.500  1.00  0.00           H
ATOM   4051  HG2 MET A 264      41.740  32.180  25.160  1.00  0.00           H
ATOM   4052  SD  MET A 264      42.760  30.570  26.640  1.00  0.00           S
ATOM   4053  CE  MET A 264      44.350  31.390  26.310  1.00  0.00           C
ATOM   4054  HE1 MET A 264      44.870  30.700  25.620  1.00  0.00           H
ATOM   4055  HE2 MET A 264      44.920  31.660  27.220  1.00  0.00           H
ATOM   4056  HE3 MET A 264      44.130  32.280  25.680  1.00  0.00           H
ATOM   4057  C   MET A 264      40.470  28.480  24.640  1.00  0.00           C
ATOM   4058  O   MET A 264      40.340  28.170  25.790  1.00  0.00           O
ATOM   4059  N   CYS A 265      39.350  28.350  23.830  1.00  0.00           N
ATOM   4060  HN  CYS A 265      39.360  28.770  22.930  1.00  0.00           H
ATOM   4061  CA  CYS A 265      38.070  27.810  24.210  1.00  0.00           C
ATOM   4062  HA  CYS A 265      37.590  28.390  24.990  1.00  0.00           H
ATOM   4063  CB  CYS A 265      37.130  28.130  22.930  1.00  0.00           C
ATOM   4064  HB1 CYS A 265      36.170  27.610  23.160  1.00  0.00           H
ATOM   4065  HB2 CYS A 265      37.580  27.650  22.040  1.00  0.00           H
ATOM   4066  SG  CYS A 265      36.780  29.890  22.720  1.00  0.00           S
ATOM   4067  HG1 CYS A 265      37.890  30.390  22.200  1.00  0.00           H
ATOM   4068  C   CYS A 265      38.040  26.390  24.610  1.00  0.00           C
ATOM   4069  O   CYS A 265      37.290  25.930  25.510  1.00  0.00           O
ATOM   4070  N   ALA A 266      38.830  25.490  23.990  1.00  0.00           N
ATOM   4071  HN  ALA A 266      39.430  25.760  23.240  1.00  0.00           H
ATOM   4072  CA  ALA A 266      38.890  24.030  24.340  1.00  0.00           C
ATOM   4073  HA  ALA A 266      37.920  23.570  24.290  1.00  0.00           H
ATOM   4074  CB  ALA A 266      39.700  23.180  23.270  1.00  0.00           C
ATOM   4075  HB1 ALA A 266      40.680  23.660  23.110  1.00  0.00           H
ATOM   4076  HB2 ALA A 266      39.040  23.150  22.380  1.00  0.00           H
ATOM   4077  HB3 ALA A 266      39.890  22.160  23.680  1.00  0.00           H
ATOM   4078  C   ALA A 266      39.470  23.840  25.780  1.00  0.00           C
ATOM   4079  O   ALA A 266      39.030  23.030  26.580  1.00  0.00           O
ATOM   4080  N   ALA A 267      40.430  24.740  26.120  1.00  0.00           N
ATOM   4081  HN  ALA A 267      40.790  25.360  25.420  1.00  0.00           H
ATOM   4082  CA  ALA A 267      40.990  24.990  27.430  1.00  0.00           C
ATOM   4083  HA  ALA A 267      41.210  23.990  27.750  1.00  0.00           H
ATOM   4084  CB  ALA A 267      42.270  25.860  27.330  1.00  0.00           C
ATOM   4085  HB1 ALA A 267      42.660  26.050  28.360  1.00  0.00           H
ATOM   4086  HB2 ALA A 267      41.990  26.910  27.100  1.00  0.00           H
ATOM   4087  HB3 ALA A 267      43.040  25.410  26.680  1.00  0.00           H
ATOM   4088  C   ALA A 267      39.980  25.650  28.400  1.00  0.00           C
ATOM   4089  O   ALA A 267      39.880  25.180  29.570  1.00  0.00           O
ATOM   4090  N   LEU A 268      39.200  26.700  27.970  1.00  0.00           N
ATOM   4091  HN  LEU A 268      39.160  27.070  27.050  1.00  0.00           H
ATOM   4092  CA  LEU A 268      38.170  27.210  28.910  1.00  0.00           C
ATOM   4093  HA  LEU A 268      38.580  27.570  29.840  1.00  0.00           H
ATOM   4094  CB  LEU A 268      37.520  28.500  28.410  1.00  0.00           C
ATOM   4095  HB1 LEU A 268      36.990  28.270  27.470  1.00  0.00           H
ATOM   4096  HB2 LEU A 268      38.360  29.210  28.230  1.00  0.00           H
ATOM   4097  CG  LEU A 268      36.470  29.280  29.250  1.00  0.00           C
ATOM   4098  HG  LEU A 268      35.530  28.710  29.080  1.00  0.00           H
ATOM   4099  CD1 LEU A 268      36.650  29.240  30.770  1.00  0.00           C
ATOM   4100 1HD1 LEU A 268      37.320  30.040  31.140  1.00  0.00           H
ATOM   4101 2HD1 LEU A 268      36.980  28.270  31.190  1.00  0.00           H
ATOM   4102 3HD1 LEU A 268      35.680  29.510  31.250  1.00  0.00           H
ATOM   4103  CD2 LEU A 268      36.140  30.690  28.750  1.00  0.00           C
ATOM   4104 1HD2 LEU A 268      35.260  31.170  29.220  1.00  0.00           H
ATOM   4105 2HD2 LEU A 268      35.930  30.720  27.660  1.00  0.00           H
ATOM   4106 3HD2 LEU A 268      37.050  31.250  29.060  1.00  0.00           H
ATOM   4107  C   LEU A 268      37.090  26.100  29.230  1.00  0.00           C
ATOM   4108  O   LEU A 268      36.670  25.740  30.370  1.00  0.00           O
ATOM   4109  N   LYS A 269      36.590  25.380  28.290  1.00  0.00           N
ATOM   4110  HN  LYS A 269      36.910  25.470  27.350  1.00  0.00           H
ATOM   4111  CA  LYS A 269      35.860  24.120  28.330  1.00  0.00           C
ATOM   4112  HA  LYS A 269      34.870  24.420  28.640  1.00  0.00           H
ATOM   4113  CB  LYS A 269      35.690  23.530  26.850  1.00  0.00           C
ATOM   4114  HB1 LYS A 269      36.660  23.620  26.310  1.00  0.00           H
ATOM   4115  HB2 LYS A 269      35.080  24.280  26.290  1.00  0.00           H
ATOM   4116  CG  LYS A 269      34.970  22.220  26.750  1.00  0.00           C
ATOM   4117  HG1 LYS A 269      33.970  22.380  27.220  1.00  0.00           H
ATOM   4118  HG2 LYS A 269      35.420  21.360  27.280  1.00  0.00           H
ATOM   4119  CD  LYS A 269      34.810  21.880  25.260  1.00  0.00           C
ATOM   4120  HD1 LYS A 269      35.830  21.820  24.830  1.00  0.00           H
ATOM   4121  HD2 LYS A 269      34.320  22.660  24.630  1.00  0.00           H
ATOM   4122  CE  LYS A 269      34.270  20.480  24.940  1.00  0.00           C
ATOM   4123  HE1 LYS A 269      34.090  20.430  23.850  1.00  0.00           H
ATOM   4124  HE2 LYS A 269      33.320  20.280  25.490  1.00  0.00           H
ATOM   4125  NZ  LYS A 269      35.180  19.440  25.210  1.00  0.00           N
ATOM   4126  HZ1 LYS A 269      35.230  19.400  26.250  1.00  0.00           H
ATOM   4127  HZ2 LYS A 269      36.130  19.700  24.880  1.00  0.00           H
ATOM   4128  HZ3 LYS A 269      34.820  18.520  24.880  1.00  0.00           H
ATOM   4129  C   LYS A 269      36.400  23.080  29.270  1.00  0.00           C
ATOM   4130  O   LYS A 269      35.750  22.630  30.250  1.00  0.00           O
ATOM   4131  N   GLU A 270      37.670  22.650  29.090  1.00  0.00           N
ATOM   4132  HN  GLU A 270      38.230  23.050  28.370  1.00  0.00           H
ATOM   4133  CA  GLU A 270      38.320  21.650  29.930  1.00  0.00           C
ATOM   4134  HA  GLU A 270      37.670  20.790  29.900  1.00  0.00           H
ATOM   4135  CB  GLU A 270      39.690  21.130  29.400  1.00  0.00           C
ATOM   4136  HB1 GLU A 270      40.440  21.940  29.230  1.00  0.00           H
ATOM   4137  HB2 GLU A 270      39.410  20.770  28.390  1.00  0.00           H
ATOM   4138  CG  GLU A 270      40.210  20.050  30.370  1.00  0.00           C
ATOM   4139  HG1 GLU A 270      39.580  19.140  30.370  1.00  0.00           H
ATOM   4140  HG2 GLU A 270      40.360  20.600  31.330  1.00  0.00           H
ATOM   4141  CD  GLU A 270      41.580  19.710  29.860  1.00  0.00           C
ATOM   4142  OE1 GLU A 270      42.430  20.680  29.850  1.00  0.00           O
ATOM   4143  OE2 GLU A 270      41.860  18.550  29.580  1.00  0.00           O
ATOM   4144  C   GLU A 270      38.410  22.060  31.380  1.00  0.00           C
ATOM   4145  O   GLU A 270      38.050  21.240  32.270  1.00  0.00           O
ATOM   4146  N   LEU A 271      38.770  23.340  31.650  1.00  0.00           N
ATOM   4147  HN  LEU A 271      39.040  23.930  30.890  1.00  0.00           H
ATOM   4148  CA  LEU A 271      38.780  24.030  32.920  1.00  0.00           C
ATOM   4149  HA  LEU A 271      39.290  23.410  33.650  1.00  0.00           H
ATOM   4150  CB  LEU A 271      39.440  25.340  32.570  1.00  0.00           C
ATOM   4151  HB1 LEU A 271      38.840  25.860  31.800  1.00  0.00           H
ATOM   4152  HB2 LEU A 271      40.460  25.150  32.170  1.00  0.00           H
ATOM   4153  CG  LEU A 271      39.650  26.430  33.680  1.00  0.00           C
ATOM   4154  HG  LEU A 271      38.680  26.720  34.120  1.00  0.00           H
ATOM   4155  CD1 LEU A 271      40.560  25.780  34.730  1.00  0.00           C
ATOM   4156 1HD1 LEU A 271      41.470  25.510  34.150  1.00  0.00           H
ATOM   4157 2HD1 LEU A 271      40.090  24.820  35.040  1.00  0.00           H
ATOM   4158 3HD1 LEU A 271      40.720  26.440  35.600  1.00  0.00           H
ATOM   4159  CD2 LEU A 271      40.390  27.690  33.100  1.00  0.00           C
ATOM   4160 1HD2 LEU A 271      39.950  28.140  32.190  1.00  0.00           H
ATOM   4161 2HD2 LEU A 271      41.410  27.360  32.800  1.00  0.00           H
ATOM   4162 3HD2 LEU A 271      40.490  28.430  33.920  1.00  0.00           H
ATOM   4163  C   LEU A 271      37.470  24.080  33.660  1.00  0.00           C
ATOM   4164  O   LEU A 271      37.300  24.000  34.870  1.00  0.00           O
ATOM   4165  N   LEU A 272      36.420  24.380  32.970  1.00  0.00           N
ATOM   4166  HN  LEU A 272      36.510  24.580  32.000  1.00  0.00           H
ATOM   4167  CA  LEU A 272      35.070  24.210  33.500  1.00  0.00           C
ATOM   4168  HA  LEU A 272      34.950  24.730  34.440  1.00  0.00           H
ATOM   4169  CB  LEU A 272      33.950  24.870  32.660  1.00  0.00           C
ATOM   4170  HB1 LEU A 272      32.990  24.770  33.210  1.00  0.00           H
ATOM   4171  HB2 LEU A 272      33.860  24.430  31.640  1.00  0.00           H
ATOM   4172  CG  LEU A 272      33.960  26.480  32.600  1.00  0.00           C
ATOM   4173  HG  LEU A 272      34.700  26.690  31.800  1.00  0.00           H
ATOM   4174  CD1 LEU A 272      32.640  27.090  32.080  1.00  0.00           C
ATOM   4175 1HD1 LEU A 272      32.270  26.420  31.270  1.00  0.00           H
ATOM   4176 2HD1 LEU A 272      32.720  28.090  31.600  1.00  0.00           H
ATOM   4177 3HD1 LEU A 272      31.920  27.210  32.920  1.00  0.00           H
ATOM   4178  CD2 LEU A 272      34.550  27.290  33.820  1.00  0.00           C
ATOM   4179 1HD2 LEU A 272      34.560  28.370  33.530  1.00  0.00           H
ATOM   4180 2HD2 LEU A 272      35.500  26.930  34.270  1.00  0.00           H
ATOM   4181 3HD2 LEU A 272      33.820  27.220  34.660  1.00  0.00           H
ATOM   4182  C   LEU A 272      34.650  22.800  33.820  1.00  0.00           C
ATOM   4183  O   LEU A 272      34.210  22.590  34.960  1.00  0.00           O
ATOM   4184  N   GLN A 273      34.860  21.900  32.890  1.00  0.00           N
ATOM   4185  HN  GLN A 273      35.270  22.190  32.030  1.00  0.00           H
ATOM   4186  CA  GLN A 273      34.470  20.440  33.060  1.00  0.00           C
ATOM   4187  HA  GLN A 273      33.460  20.350  33.410  1.00  0.00           H
ATOM   4188  CB  GLN A 273      34.640  19.670  31.650  1.00  0.00           C
ATOM   4189  HB1 GLN A 273      34.460  18.590  31.840  1.00  0.00           H
ATOM   4190  HB2 GLN A 273      35.700  19.780  31.330  1.00  0.00           H
ATOM   4191  CG  GLN A 273      33.650  20.180  30.590  1.00  0.00           C
ATOM   4192  HG1 GLN A 273      33.920  19.760  29.600  1.00  0.00           H
ATOM   4193  HG2 GLN A 273      33.700  21.270  30.370  1.00  0.00           H
ATOM   4194  CD  GLN A 273      32.240  19.840  30.830  1.00  0.00           C
ATOM   4195  OE1 GLN A 273      31.610  19.060  30.070  1.00  0.00           O
ATOM   4196  NE2 GLN A 273      31.580  20.400  31.840  1.00  0.00           N
ATOM   4197 1HE2 GLN A 273      30.590  20.330  31.950  1.00  0.00           H
ATOM   4198 2HE2 GLN A 273      32.040  21.120  32.370  1.00  0.00           H
ATOM   4199  C   GLN A 273      35.240  19.750  34.190  1.00  0.00           C
ATOM   4200  O   GLN A 273      34.680  18.940  34.940  1.00  0.00           O
ATOM   4201  N   ASN A 274      36.560  19.910  34.360  1.00  0.00           N
ATOM   4202  HN  ASN A 274      36.980  20.510  33.690  1.00  0.00           H
ATOM   4203  CA  ASN A 274      37.390  19.040  35.210  1.00  0.00           C
ATOM   4204  HA  ASN A 274      36.830  18.210  35.610  1.00  0.00           H
ATOM   4205  CB  ASN A 274      38.580  18.520  34.370  1.00  0.00           C
ATOM   4206  HB1 ASN A 274      39.200  17.990  35.130  1.00  0.00           H
ATOM   4207  HB2 ASN A 274      39.220  19.270  33.850  1.00  0.00           H
ATOM   4208  CG  ASN A 274      38.340  17.390  33.330  1.00  0.00           C
ATOM   4209  OD1 ASN A 274      37.230  16.900  33.270  1.00  0.00           O
ATOM   4210  ND2 ASN A 274      39.370  17.090  32.540  1.00  0.00           N
ATOM   4211 1HD2 ASN A 274      40.290  17.440  32.740  1.00  0.00           H
ATOM   4212 2HD2 ASN A 274      39.360  16.270  31.980  1.00  0.00           H
ATOM   4213  C   ASN A 274      37.820  19.760  36.510  1.00  0.00           C
ATOM   4214  O   ASN A 274      38.480  19.180  37.370  1.00  0.00           O
ATOM   4215  N   GLY A 275      37.500  21.070  36.660  1.00  0.00           N
ATOM   4216  HN  GLY A 275      36.830  21.300  35.950  1.00  0.00           H
ATOM   4217  CA  GLY A 275      37.840  21.960  37.770  1.00  0.00           C
ATOM   4218  HA1 GLY A 275      37.700  21.340  38.640  1.00  0.00           H
ATOM   4219  HA2 GLY A 275      37.180  22.810  37.670  1.00  0.00           H
ATOM   4220  C   GLY A 275      39.230  22.490  37.770  1.00  0.00           C
ATOM   4221  O   GLY A 275      40.060  21.960  37.070  1.00  0.00           O
ATOM   4222  N   MET A 276      39.550  23.450  38.630  1.00  0.00           N
ATOM   4223  HN  MET A 276      38.990  23.910  39.310  1.00  0.00           H
ATOM   4224  CA  MET A 276      41.040  23.820  38.700  1.00  0.00           C
ATOM   4225  HA  MET A 276      41.630  23.830  37.790  1.00  0.00           H
ATOM   4226  CB  MET A 276      41.220  25.200  39.490  1.00  0.00           C
ATOM   4227  HB1 MET A 276      42.310  25.400  39.350  1.00  0.00           H
ATOM   4228  HB2 MET A 276      40.990  25.120  40.570  1.00  0.00           H
ATOM   4229  CG  MET A 276      40.470  26.400  38.780  1.00  0.00           C
ATOM   4230  HG1 MET A 276      39.770  26.860  39.510  1.00  0.00           H
ATOM   4231  HG2 MET A 276      39.740  25.980  38.050  1.00  0.00           H
ATOM   4232  SD  MET A 276      41.600  27.690  38.150  1.00  0.00           S
ATOM   4233  CE  MET A 276      40.150  28.530  37.400  1.00  0.00           C
ATOM   4234  HE1 MET A 276      40.590  29.080  36.530  1.00  0.00           H
ATOM   4235  HE2 MET A 276      39.880  29.430  37.990  1.00  0.00           H
ATOM   4236  HE3 MET A 276      39.230  27.970  37.140  1.00  0.00           H
ATOM   4237  C   MET A 276      41.830  22.820  39.560  1.00  0.00           C
ATOM   4238  O   MET A 276      43.050  22.690  39.480  1.00  0.00           O
ATOM   4239  N   ASN A 277      41.070  22.060  40.510  1.00  0.00           N
ATOM   4240  HN  ASN A 277      40.080  22.210  40.590  1.00  0.00           H
ATOM   4241  CA  ASN A 277      41.730  21.110  41.470  1.00  0.00           C
ATOM   4242  HA  ASN A 277      40.990  20.900  42.230  1.00  0.00           H
ATOM   4243  CB  ASN A 277      42.100  19.760  40.780  1.00  0.00           C
ATOM   4244  HB1 ASN A 277      42.420  19.060  41.590  1.00  0.00           H
ATOM   4245  HB2 ASN A 277      42.870  19.850  39.980  1.00  0.00           H
ATOM   4246  CG  ASN A 277      40.900  19.090  40.130  1.00  0.00           C
ATOM   4247  OD1 ASN A 277      40.110  18.570  40.930  1.00  0.00           O
ATOM   4248  ND2 ASN A 277      40.840  19.020  38.800  1.00  0.00           N
ATOM   4249 1HD2 ASN A 277      39.950  18.750  38.430  1.00  0.00           H
ATOM   4250 2HD2 ASN A 277      41.380  19.530  38.130  1.00  0.00           H
ATOM   4251  C   ASN A 277      42.870  21.680  42.240  1.00  0.00           C
ATOM   4252  O   ASN A 277      43.890  21.090  42.600  1.00  0.00           O
ATOM   4253  N   GLY A 278      42.770  22.970  42.710  1.00  0.00           N
ATOM   4254  HN  GLY A 278      41.990  23.530  42.460  1.00  0.00           H
ATOM   4255  CA  GLY A 278      43.860  23.590  43.610  1.00  0.00           C
ATOM   4256  HA1 GLY A 278      44.360  22.780  44.120  1.00  0.00           H
ATOM   4257  HA2 GLY A 278      43.330  24.300  44.230  1.00  0.00           H
ATOM   4258  C   GLY A 278      44.880  24.350  42.820  1.00  0.00           C
ATOM   4259  O   GLY A 278      45.700  24.960  43.450  1.00  0.00           O
ATOM   4260  N   ARG A 279      44.900  24.290  41.510  1.00  0.00           N
ATOM   4261  HN  ARG A 279      44.390  23.670  40.920  1.00  0.00           H
ATOM   4262  CA  ARG A 279      45.740  25.360  40.850  1.00  0.00           C
ATOM   4263  HA  ARG A 279      46.660  25.500  41.390  1.00  0.00           H
ATOM   4264  CB  ARG A 279      46.290  24.760  39.530  1.00  0.00           C
ATOM   4265  HB1 ARG A 279      46.900  25.480  38.950  1.00  0.00           H
ATOM   4266  HB2 ARG A 279      45.490  24.460  38.820  1.00  0.00           H
ATOM   4267  CG  ARG A 279      47.160  23.570  39.900  1.00  0.00           C
ATOM   4268  HG1 ARG A 279      46.710  22.670  40.370  1.00  0.00           H
ATOM   4269  HG2 ARG A 279      47.890  23.930  40.650  1.00  0.00           H
ATOM   4270  CD  ARG A 279      48.170  23.220  38.770  1.00  0.00           C
ATOM   4271  HD1 ARG A 279      48.870  22.460  39.190  1.00  0.00           H
ATOM   4272  HD2 ARG A 279      48.760  24.140  38.560  1.00  0.00           H
ATOM   4273  NE  ARG A 279      47.500  22.590  37.620  1.00  0.00           N
ATOM   4274  HE  ARG A 279      46.510  22.480  37.640  1.00  0.00           H
ATOM   4275  CZ  ARG A 279      48.130  22.070  36.580  1.00  0.00           C
ATOM   4276  NH1 ARG A 279      49.410  22.040  36.430  1.00  0.00           N
ATOM   4277 1HH1 ARG A 279      49.900  22.470  37.190  1.00  0.00           H
ATOM   4278 2HH1 ARG A 279      49.840  21.740  35.570  1.00  0.00           H
ATOM   4279  NH2 ARG A 279      47.270  21.470  35.720  1.00  0.00           N
ATOM   4280 1HH2 ARG A 279      46.380  21.260  36.120  1.00  0.00           H
ATOM   4281 2HH2 ARG A 279      47.660  20.810  35.080  1.00  0.00           H
ATOM   4282  C   ARG A 279      45.180  26.720  40.700  1.00  0.00           C
ATOM   4283  O   ARG A 279      44.010  26.970  40.550  1.00  0.00           O
ATOM   4284  N   THR A 280      46.020  27.720  40.820  1.00  0.00           N
ATOM   4285  HN  THR A 280      47.000  27.550  40.850  1.00  0.00           H
ATOM   4286  CA  THR A 280      45.660  29.130  40.830  1.00  0.00           C
ATOM   4287  HA  THR A 280      44.590  29.250  40.770  1.00  0.00           H
ATOM   4288  CB  THR A 280      46.370  29.960  41.970  1.00  0.00           C
ATOM   4289  HB  THR A 280      46.540  31.050  41.780  1.00  0.00           H
ATOM   4290  OG1 THR A 280      47.730  29.480  42.220  1.00  0.00           O
ATOM   4291  HG1 THR A 280      48.080  29.930  42.990  1.00  0.00           H
ATOM   4292  CG2 THR A 280      45.630  29.640  43.250  1.00  0.00           C
ATOM   4293 1HG2 THR A 280      44.550  29.920  43.250  1.00  0.00           H
ATOM   4294 2HG2 THR A 280      46.150  30.110  44.110  1.00  0.00           H
ATOM   4295 3HG2 THR A 280      45.710  28.540  43.320  1.00  0.00           H
ATOM   4296  C   THR A 280      46.070  29.770  39.550  1.00  0.00           C
ATOM   4297  O   THR A 280      47.220  29.600  39.100  1.00  0.00           O
ATOM   4298  N   ILE A 281      45.080  30.520  38.960  1.00  0.00           N
ATOM   4299  HN  ILE A 281      44.140  30.390  39.250  1.00  0.00           H
ATOM   4300  CA  ILE A 281      45.380  31.520  37.910  1.00  0.00           C
ATOM   4301  HA  ILE A 281      46.350  31.310  37.470  1.00  0.00           H
ATOM   4302  CB  ILE A 281      44.370  31.580  36.750  1.00  0.00           C
ATOM   4303  HB  ILE A 281      43.470  32.050  37.180  1.00  0.00           H
ATOM   4304  CG2 ILE A 281      45.020  32.350  35.570  1.00  0.00           C
ATOM   4305 1HG2 ILE A 281      45.820  31.730  35.120  1.00  0.00           H
ATOM   4306 2HG2 ILE A 281      45.520  33.320  35.780  1.00  0.00           H
ATOM   4307 3HG2 ILE A 281      44.230  32.460  34.800  1.00  0.00           H
ATOM   4308  CG1 ILE A 281      44.040  30.090  36.290  1.00  0.00           C
ATOM   4309 1HG1 ILE A 281      43.640  29.440  37.090  1.00  0.00           H
ATOM   4310 2HG1 ILE A 281      45.020  29.690  35.960  1.00  0.00           H
ATOM   4311  CD  ILE A 281      42.950  30.060  35.330  1.00  0.00           C
ATOM   4312  HD1 ILE A 281      43.080  30.580  34.360  1.00  0.00           H
ATOM   4313  HD2 ILE A 281      42.090  30.580  35.820  1.00  0.00           H
ATOM   4314  HD3 ILE A 281      42.760  29.000  35.090  1.00  0.00           H
ATOM   4315  C   ILE A 281      45.330  32.960  38.490  1.00  0.00           C
ATOM   4316  O   ILE A 281      44.280  33.410  38.970  1.00  0.00           O
ATOM   4317  N   LEU A 282      46.440  33.690  38.430  1.00  0.00           N
ATOM   4318  HN  LEU A 282      47.200  33.240  37.960  1.00  0.00           H
ATOM   4319  CA  LEU A 282      46.570  35.010  38.950  1.00  0.00           C
ATOM   4320  HA  LEU A 282      47.570  35.300  38.670  1.00  0.00           H
ATOM   4321  CB  LEU A 282      45.770  36.130  38.200  1.00  0.00           C
ATOM   4322  HB1 LEU A 282      45.710  37.040  38.840  1.00  0.00           H
ATOM   4323  HB2 LEU A 282      44.760  35.770  37.930  1.00  0.00           H
ATOM   4324  CG  LEU A 282      46.550  36.480  36.900  1.00  0.00           C
ATOM   4325  HG  LEU A 282      47.140  35.700  36.380  1.00  0.00           H
ATOM   4326  CD1 LEU A 282      45.550  36.990  35.820  1.00  0.00           C
ATOM   4327 1HD1 LEU A 282      44.750  36.230  35.730  1.00  0.00           H
ATOM   4328 2HD1 LEU A 282      46.110  37.060  34.860  1.00  0.00           H
ATOM   4329 3HD1 LEU A 282      45.180  38.010  36.060  1.00  0.00           H
ATOM   4330  CD2 LEU A 282      47.590  37.570  37.270  1.00  0.00           C
ATOM   4331 1HD2 LEU A 282      46.940  38.370  37.690  1.00  0.00           H
ATOM   4332 2HD2 LEU A 282      48.040  38.010  36.350  1.00  0.00           H
ATOM   4333 3HD2 LEU A 282      48.350  37.130  37.940  1.00  0.00           H
ATOM   4334  C   LEU A 282      46.560  35.000  40.480  1.00  0.00           C
ATOM   4335  O   LEU A 282      46.230  36.020  41.130  1.00  0.00           O
ATOM   4336  N   GLY A 283      46.980  33.840  41.060  1.00  0.00           N
ATOM   4337  HN  GLY A 283      47.290  33.130  40.430  1.00  0.00           H
ATOM   4338  CA  GLY A 283      47.060  33.720  42.480  1.00  0.00           C
ATOM   4339  HA1 GLY A 283      47.520  34.600  42.910  1.00  0.00           H
ATOM   4340  HA2 GLY A 283      47.510  32.790  42.770  1.00  0.00           H
ATOM   4341  C   GLY A 283      45.620  33.610  43.010  1.00  0.00           C
ATOM   4342  O   GLY A 283      45.430  33.960  44.090  1.00  0.00           O
ATOM   4343  N   SER A 284      44.720  33.060  42.200  1.00  0.00           N
ATOM   4344  HN  SER A 284      44.850  32.800  41.240  1.00  0.00           H
ATOM   4345  CA  SER A 284      43.360  32.700  42.770  1.00  0.00           C
ATOM   4346  HA  SER A 284      43.540  32.270  43.740  1.00  0.00           H
ATOM   4347  CB  SER A 284      42.380  33.960  43.030  1.00  0.00           C
ATOM   4348  HB1 SER A 284      41.970  34.400  42.090  1.00  0.00           H
ATOM   4349  HB2 SER A 284      42.970  34.760  43.530  1.00  0.00           H
ATOM   4350  OG  SER A 284      41.220  33.700  43.800  1.00  0.00           O
ATOM   4351  HG1 SER A 284      41.370  34.040  44.690  1.00  0.00           H
ATOM   4352  C   SER A 284      42.570  31.670  41.910  1.00  0.00           C
ATOM   4353  O   SER A 284      42.990  31.380  40.800  1.00  0.00           O
ATOM   4354  N   THR A 285      41.490  31.100  42.410  1.00  0.00           N
ATOM   4355  HN  THR A 285      41.090  31.490  43.240  1.00  0.00           H
ATOM   4356  CA  THR A 285      40.890  29.910  41.750  1.00  0.00           C
ATOM   4357  HA  THR A 285      41.570  29.500  41.030  1.00  0.00           H
ATOM   4358  CB  THR A 285      40.570  28.790  42.660  1.00  0.00           C
ATOM   4359  HB  THR A 285      39.940  27.960  42.270  1.00  0.00           H
ATOM   4360  OG1 THR A 285      39.810  29.310  43.700  1.00  0.00           O
ATOM   4361  HG1 THR A 285      39.820  28.670  44.410  1.00  0.00           H
ATOM   4362  CG2 THR A 285      41.940  28.060  43.190  1.00  0.00           C
ATOM   4363 1HG2 THR A 285      42.360  27.570  42.280  1.00  0.00           H
ATOM   4364 2HG2 THR A 285      41.700  27.270  43.940  1.00  0.00           H
ATOM   4365 3HG2 THR A 285      42.590  28.920  43.440  1.00  0.00           H
ATOM   4366  C   THR A 285      39.660  30.340  40.960  1.00  0.00           C
ATOM   4367  O   THR A 285      38.790  29.530  40.600  1.00  0.00           O
ATOM   4368  N   ILE A 286      39.570  31.630  40.650  1.00  0.00           N
ATOM   4369  HN  ILE A 286      40.390  32.160  40.850  1.00  0.00           H
ATOM   4370  CA  ILE A 286      38.440  32.250  40.020  1.00  0.00           C
ATOM   4371  HA  ILE A 286      37.730  31.490  39.730  1.00  0.00           H
ATOM   4372  CB  ILE A 286      37.640  33.200  40.990  1.00  0.00           C
ATOM   4373  HB  ILE A 286      36.760  33.490  40.390  1.00  0.00           H
ATOM   4374  CG2 ILE A 286      37.120  32.500  42.200  1.00  0.00           C
ATOM   4375 1HG2 ILE A 286      36.710  33.220  42.940  1.00  0.00           H
ATOM   4376 2HG2 ILE A 286      37.970  32.130  42.820  1.00  0.00           H
ATOM   4377 3HG2 ILE A 286      36.400  31.680  42.000  1.00  0.00           H
ATOM   4378  CG1 ILE A 286      38.490  34.410  41.440  1.00  0.00           C
ATOM   4379 1HG1 ILE A 286      39.550  34.100  41.430  1.00  0.00           H
ATOM   4380 2HG1 ILE A 286      38.150  34.630  42.480  1.00  0.00           H
ATOM   4381  CD  ILE A 286      38.170  35.690  40.550  1.00  0.00           C
ATOM   4382  HD1 ILE A 286      38.440  36.630  41.070  1.00  0.00           H
ATOM   4383  HD2 ILE A 286      37.080  35.850  40.400  1.00  0.00           H
ATOM   4384  HD3 ILE A 286      38.660  35.650  39.550  1.00  0.00           H
ATOM   4385  C   ILE A 286      38.830  32.950  38.790  1.00  0.00           C
ATOM   4386  O   ILE A 286      39.930  33.390  38.710  1.00  0.00           O
ATOM   4387  N   LEU A 287      37.960  33.010  37.770  1.00  0.00           N
ATOM   4388  HN  LEU A 287      37.060  32.620  37.970  1.00  0.00           H
ATOM   4389  CA  LEU A 287      38.120  33.730  36.480  1.00  0.00           C
ATOM   4390  HA  LEU A 287      39.170  33.900  36.300  1.00  0.00           H
ATOM   4391  CB  LEU A 287      37.430  32.860  35.460  1.00  0.00           C
ATOM   4392  HB1 LEU A 287      37.550  33.230  34.420  1.00  0.00           H
ATOM   4393  HB2 LEU A 287      36.340  32.730  35.640  1.00  0.00           H
ATOM   4394  CG  LEU A 287      37.980  31.410  35.410  1.00  0.00           C
ATOM   4395  HG  LEU A 287      37.910  30.970  36.430  1.00  0.00           H
ATOM   4396  CD1 LEU A 287      37.280  30.570  34.360  1.00  0.00           C
ATOM   4397 1HD1 LEU A 287      36.220  30.740  34.620  1.00  0.00           H
ATOM   4398 2HD1 LEU A 287      37.510  29.510  34.590  1.00  0.00           H
ATOM   4399 3HD1 LEU A 287      37.570  30.820  33.320  1.00  0.00           H
ATOM   4400  CD2 LEU A 287      39.490  31.240  35.090  1.00  0.00           C
ATOM   4401 1HD2 LEU A 287      39.750  30.190  35.350  1.00  0.00           H
ATOM   4402 2HD2 LEU A 287      40.130  31.940  35.680  1.00  0.00           H
ATOM   4403 3HD2 LEU A 287      39.740  31.400  34.030  1.00  0.00           H
ATOM   4404  C   LEU A 287      37.460  35.070  36.710  1.00  0.00           C
ATOM   4405  O   LEU A 287      36.370  35.170  37.320  1.00  0.00           O
ATOM   4406  N   GLU A 288      38.070  36.220  36.270  1.00  0.00           N
ATOM   4407  HN  GLU A 288      38.950  36.190  35.790  1.00  0.00           H
ATOM   4408  CA  GLU A 288      37.420  37.540  36.420  1.00  0.00           C
ATOM   4409  HA  GLU A 288      36.680  37.480  37.200  1.00  0.00           H
ATOM   4410  CB  GLU A 288      38.390  38.570  36.860  1.00  0.00           C
ATOM   4411  HB1 GLU A 288      37.890  39.560  37.020  1.00  0.00           H
ATOM   4412  HB2 GLU A 288      39.200  38.720  36.120  1.00  0.00           H
ATOM   4413  CG  GLU A 288      39.130  38.190  38.100  1.00  0.00           C
ATOM   4414  HG1 GLU A 288      39.920  37.410  38.030  1.00  0.00           H
ATOM   4415  HG2 GLU A 288      38.470  37.940  38.950  1.00  0.00           H
ATOM   4416  CD  GLU A 288      39.960  39.320  38.630  1.00  0.00           C
ATOM   4417  OE1 GLU A 288      41.060  39.540  38.040  1.00  0.00           O
ATOM   4418  OE2 GLU A 288      39.590  40.070  39.570  1.00  0.00           O
ATOM   4419  C   GLU A 288      36.850  38.050  35.110  1.00  0.00           C
ATOM   4420  O   GLU A 288      37.440  37.870  34.020  1.00  0.00           O
ATOM   4421  N   ASP A 289      35.630  38.680  35.090  1.00  0.00           N
ATOM   4422  HN  ASP A 289      35.260  39.070  35.920  1.00  0.00           H
ATOM   4423  CA  ASP A 289      34.880  38.960  33.870  1.00  0.00           C
ATOM   4424  HA  ASP A 289      35.330  38.580  32.960  1.00  0.00           H
ATOM   4425  CB  ASP A 289      33.550  38.040  34.050  1.00  0.00           C
ATOM   4426  HB1 ASP A 289      33.850  36.990  34.280  1.00  0.00           H
ATOM   4427  HB2 ASP A 289      33.030  37.990  33.070  1.00  0.00           H
ATOM   4428  CG  ASP A 289      32.520  38.470  35.060  1.00  0.00           C
ATOM   4429  OD1 ASP A 289      31.450  37.880  34.880  1.00  0.00           O
ATOM   4430  OD2 ASP A 289      32.740  39.130  36.030  1.00  0.00           O
ATOM   4431  C   ASP A 289      34.590  40.410  33.710  1.00  0.00           C
ATOM   4432  O   ASP A 289      33.670  40.660  32.960  1.00  0.00           O
ATOM   4433  N   GLU A 290      35.390  41.290  34.370  1.00  0.00           N
ATOM   4434  HN  GLU A 290      36.080  40.920  34.990  1.00  0.00           H
ATOM   4435  CA  GLU A 290      35.210  42.680  34.360  1.00  0.00           C
ATOM   4436  HA  GLU A 290      34.320  43.030  33.850  1.00  0.00           H
ATOM   4437  CB  GLU A 290      34.990  43.230  35.800  1.00  0.00           C
ATOM   4438  HB1 GLU A 290      35.010  44.340  35.850  1.00  0.00           H
ATOM   4439  HB2 GLU A 290      35.780  42.930  36.520  1.00  0.00           H
ATOM   4440  CG  GLU A 290      33.590  42.780  36.390  1.00  0.00           C
ATOM   4441  HG1 GLU A 290      33.710  41.710  36.660  1.00  0.00           H
ATOM   4442  HG2 GLU A 290      32.760  42.840  35.660  1.00  0.00           H
ATOM   4443  CD  GLU A 290      33.170  43.520  37.620  1.00  0.00           C
ATOM   4444  OE1 GLU A 290      31.980  43.500  37.990  1.00  0.00           O
ATOM   4445  OE2 GLU A 290      34.120  44.030  38.280  1.00  0.00           O
ATOM   4446  C   GLU A 290      36.330  43.460  33.530  1.00  0.00           C
ATOM   4447  O   GLU A 290      36.610  44.620  33.710  1.00  0.00           O
ATOM   4448  N   PHE A 291      37.090  42.810  32.640  1.00  0.00           N
ATOM   4449  HN  PHE A 291      36.990  41.820  32.600  1.00  0.00           H
ATOM   4450  CA  PHE A 291      38.050  43.420  31.740  1.00  0.00           C
ATOM   4451  HA  PHE A 291      38.080  44.490  31.870  1.00  0.00           H
ATOM   4452  CB  PHE A 291      39.530  42.940  32.010  1.00  0.00           C
ATOM   4453  HB1 PHE A 291      40.170  43.520  31.310  1.00  0.00           H
ATOM   4454  HB2 PHE A 291      39.620  41.850  31.840  1.00  0.00           H
ATOM   4455  CG  PHE A 291      40.090  43.070  33.390  1.00  0.00           C
ATOM   4456  CD1 PHE A 291      39.730  42.150  34.410  1.00  0.00           C
ATOM   4457  HD1 PHE A 291      38.960  41.390  34.350  1.00  0.00           H
ATOM   4458  CE1 PHE A 291      40.340  42.170  35.680  1.00  0.00           C
ATOM   4459  HE1 PHE A 291      40.110  41.570  36.540  1.00  0.00           H
ATOM   4460  CZ  PHE A 291      41.420  43.090  35.870  1.00  0.00           C
ATOM   4461  HZ  PHE A 291      42.120  43.120  36.690  1.00  0.00           H
ATOM   4462  CD2 PHE A 291      41.200  43.910  33.660  1.00  0.00           C
ATOM   4463  HD2 PHE A 291      41.530  44.510  32.820  1.00  0.00           H
ATOM   4464  CE2 PHE A 291      41.820  43.940  34.900  1.00  0.00           C
ATOM   4465  HE2 PHE A 291      42.650  44.600  35.110  1.00  0.00           H
ATOM   4466  C   PHE A 291      37.630  43.140  30.310  1.00  0.00           C
ATOM   4467  O   PHE A 291      37.400  41.940  30.010  1.00  0.00           O
ATOM   4468  N   THR A 292      37.270  44.140  29.550  1.00  0.00           N
ATOM   4469  HN  THR A 292      37.450  45.080  29.810  1.00  0.00           H
ATOM   4470  CA  THR A 292      36.960  44.010  28.150  1.00  0.00           C
ATOM   4471  HA  THR A 292      36.330  43.130  28.110  1.00  0.00           H
ATOM   4472  CB  THR A 292      36.310  45.360  27.570  1.00  0.00           C
ATOM   4473  HB  THR A 292      36.160  45.190  26.480  1.00  0.00           H
ATOM   4474  OG1 THR A 292      37.140  46.440  27.710  1.00  0.00           O
ATOM   4475  HG1 THR A 292      37.350  46.480  28.650  1.00  0.00           H
ATOM   4476  CG2 THR A 292      34.990  45.650  28.170  1.00  0.00           C
ATOM   4477 1HG2 THR A 292      34.490  46.580  27.820  1.00  0.00           H
ATOM   4478 2HG2 THR A 292      35.080  45.560  29.270  1.00  0.00           H
ATOM   4479 3HG2 THR A 292      34.320  44.790  27.940  1.00  0.00           H
ATOM   4480  C   THR A 292      38.230  43.760  27.380  1.00  0.00           C
ATOM   4481  O   THR A 292      39.280  44.050  27.900  1.00  0.00           O
ATOM   4482  N   PRO A 293      38.200  43.210  26.090  1.00  0.00           N
ATOM   4483  CD  PRO A 293      37.090  42.330  25.650  1.00  0.00           C
ATOM   4484  HD1 PRO A 293      36.240  43.000  25.400  1.00  0.00           H
ATOM   4485  HD2 PRO A 293      36.850  41.530  26.390  1.00  0.00           H
ATOM   4486  CA  PRO A 293      39.430  43.010  25.320  1.00  0.00           C
ATOM   4487  HA  PRO A 293      39.930  42.220  25.860  1.00  0.00           H
ATOM   4488  CB  PRO A 293      38.900  42.470  24.050  1.00  0.00           C
ATOM   4489  HB1 PRO A 293      39.570  41.820  23.450  1.00  0.00           H
ATOM   4490  HB2 PRO A 293      38.600  43.300  23.370  1.00  0.00           H
ATOM   4491  CG  PRO A 293      37.640  41.730  24.330  1.00  0.00           C
ATOM   4492  HG1 PRO A 293      36.970  42.030  23.510  1.00  0.00           H
ATOM   4493  HG2 PRO A 293      37.700  40.630  24.460  1.00  0.00           H
ATOM   4494  C   PRO A 293      40.460  44.170  25.190  1.00  0.00           C
ATOM   4495  O   PRO A 293      41.670  43.940  25.150  1.00  0.00           O
ATOM   4496  N   PHE A 294      40.000  45.500  25.060  1.00  0.00           N
ATOM   4497  HN  PHE A 294      39.090  45.760  24.740  1.00  0.00           H
ATOM   4498  CA  PHE A 294      40.940  46.570  25.120  1.00  0.00           C
ATOM   4499  HA  PHE A 294      41.720  46.500  24.380  1.00  0.00           H
ATOM   4500  CB  PHE A 294      40.290  47.850  24.600  1.00  0.00           C
ATOM   4501  HB1 PHE A 294      40.970  48.720  24.720  1.00  0.00           H
ATOM   4502  HB2 PHE A 294      39.330  48.070  25.100  1.00  0.00           H
ATOM   4503  CG  PHE A 294      39.940  47.930  23.100  1.00  0.00           C
ATOM   4504  CD1 PHE A 294      38.910  48.830  22.720  1.00  0.00           C
ATOM   4505  HD1 PHE A 294      38.400  49.390  23.490  1.00  0.00           H
ATOM   4506  CE1 PHE A 294      38.560  49.030  21.420  1.00  0.00           C
ATOM   4507  HE1 PHE A 294      37.790  49.740  21.150  1.00  0.00           H
ATOM   4508  CZ  PHE A 294      39.240  48.350  20.380  1.00  0.00           C
ATOM   4509  HZ  PHE A 294      38.990  48.570  19.350  1.00  0.00           H
ATOM   4510  CD2 PHE A 294      40.630  47.220  22.020  1.00  0.00           C
ATOM   4511  HD2 PHE A 294      41.480  46.580  22.200  1.00  0.00           H
ATOM   4512  CE2 PHE A 294      40.270  47.470  20.680  1.00  0.00           C
ATOM   4513  HE2 PHE A 294      40.750  46.800  19.980  1.00  0.00           H
ATOM   4514  C   PHE A 294      41.590  46.720  26.540  1.00  0.00           C
ATOM   4515  O   PHE A 294      42.730  47.250  26.720  1.00  0.00           O
ATOM   4516  N   ASP A 295      40.880  46.360  27.630  1.00  0.00           N
ATOM   4517  HN  ASP A 295      40.030  45.890  27.400  1.00  0.00           H
ATOM   4518  CA  ASP A 295      41.270  46.680  29.020  1.00  0.00           C
ATOM   4519  HA  ASP A 295      41.360  47.750  28.960  1.00  0.00           H
ATOM   4520  CB  ASP A 295      40.280  46.280  30.090  1.00  0.00           C
ATOM   4521  HB1 ASP A 295      40.760  46.260  31.090  1.00  0.00           H
ATOM   4522  HB2 ASP A 295      39.950  45.250  29.840  1.00  0.00           H
ATOM   4523  CG  ASP A 295      39.140  47.220  30.180  1.00  0.00           C
ATOM   4524  OD1 ASP A 295      39.300  48.440  30.080  1.00  0.00           O
ATOM   4525  OD2 ASP A 295      37.970  46.660  30.240  1.00  0.00           O
ATOM   4526  C   ASP A 295      42.540  45.950  29.400  1.00  0.00           C
ATOM   4527  O   ASP A 295      43.430  46.520  30.010  1.00  0.00           O
ATOM   4528  N   VAL A 296      42.700  44.690  28.940  1.00  0.00           N
ATOM   4529  HN  VAL A 296      42.040  44.190  28.390  1.00  0.00           H
ATOM   4530  CA  VAL A 296      43.910  43.980  29.430  1.00  0.00           C
ATOM   4531  HA  VAL A 296      44.210  44.180  30.450  1.00  0.00           H
ATOM   4532  CB  VAL A 296      43.640  42.370  29.350  1.00  0.00           C
ATOM   4533  HB  VAL A 296      44.610  41.970  29.730  1.00  0.00           H
ATOM   4534  CG1 VAL A 296      42.490  42.070  30.350  1.00  0.00           C
ATOM   4535 1HG1 VAL A 296      41.520  42.480  30.010  1.00  0.00           H
ATOM   4536 2HG1 VAL A 296      42.660  42.310  31.430  1.00  0.00           H
ATOM   4537 3HG1 VAL A 296      42.350  40.980  30.190  1.00  0.00           H
ATOM   4538  CG2 VAL A 296      43.410  41.830  27.920  1.00  0.00           C
ATOM   4539 1HG2 VAL A 296      42.650  42.370  27.320  1.00  0.00           H
ATOM   4540 2HG2 VAL A 296      43.040  40.780  27.960  1.00  0.00           H
ATOM   4541 3HG2 VAL A 296      44.370  41.710  27.380  1.00  0.00           H
ATOM   4542  C   VAL A 296      45.190  44.280  28.700  1.00  0.00           C
ATOM   4543  O   VAL A 296      46.280  44.160  29.300  1.00  0.00           O
ATOM   4544  N   VAL A 297      45.120  44.550  27.390  1.00  0.00           N
ATOM   4545  HN  VAL A 297      44.220  44.590  26.960  1.00  0.00           H
ATOM   4546  CA  VAL A 297      46.330  45.040  26.710  1.00  0.00           C
ATOM   4547  HA  VAL A 297      47.050  44.270  26.950  1.00  0.00           H
ATOM   4548  CB  VAL A 297      46.060  45.040  25.220  1.00  0.00           C
ATOM   4549  HB  VAL A 297      45.440  45.930  24.970  1.00  0.00           H
ATOM   4550  CG1 VAL A 297      47.430  45.160  24.470  1.00  0.00           C
ATOM   4551 1HG1 VAL A 297      47.390  45.180  23.360  1.00  0.00           H
ATOM   4552 2HG1 VAL A 297      48.040  44.240  24.580  1.00  0.00           H
ATOM   4553 3HG1 VAL A 297      47.910  46.120  24.740  1.00  0.00           H
ATOM   4554  CG2 VAL A 297      45.340  43.760  24.740  1.00  0.00           C
ATOM   4555 1HG2 VAL A 297      44.230  43.760  24.810  1.00  0.00           H
ATOM   4556 2HG2 VAL A 297      45.650  42.850  25.300  1.00  0.00           H
ATOM   4557 3HG2 VAL A 297      45.620  43.660  23.670  1.00  0.00           H
ATOM   4558  C   VAL A 297      46.770  46.410  27.210  1.00  0.00           C
ATOM   4559  O   VAL A 297      47.920  46.740  27.430  1.00  0.00           O
ATOM   4560  N   ARG A 298      45.840  47.310  27.470  1.00  0.00           N
ATOM   4561  HN  ARG A 298      44.860  47.270  27.290  1.00  0.00           H
ATOM   4562  CA  ARG A 298      46.110  48.550  28.280  1.00  0.00           C
ATOM   4563  HA  ARG A 298      47.010  49.020  27.910  1.00  0.00           H
ATOM   4564  CB  ARG A 298      44.770  49.350  28.310  1.00  0.00           C
ATOM   4565  HB1 ARG A 298      44.800  50.140  29.090  1.00  0.00           H
ATOM   4566  HB2 ARG A 298      43.940  48.690  28.630  1.00  0.00           H
ATOM   4567  CG  ARG A 298      44.670  49.900  26.870  1.00  0.00           C
ATOM   4568  HG1 ARG A 298      44.800  49.160  26.050  1.00  0.00           H
ATOM   4569  HG2 ARG A 298      45.570  50.540  26.780  1.00  0.00           H
ATOM   4570  CD  ARG A 298      43.350  50.610  26.460  1.00  0.00           C
ATOM   4571  HD1 ARG A 298      43.060  51.310  27.270  1.00  0.00           H
ATOM   4572  HD2 ARG A 298      42.620  49.770  26.460  1.00  0.00           H
ATOM   4573  NE  ARG A 298      43.610  51.330  25.240  1.00  0.00           N
ATOM   4574  HE  ARG A 298      44.560  51.410  24.950  1.00  0.00           H
ATOM   4575  CZ  ARG A 298      42.780  51.680  24.280  1.00  0.00           C
ATOM   4576  NH1 ARG A 298      41.540  51.450  24.420  1.00  0.00           N
ATOM   4577 1HH1 ARG A 298      41.360  51.010  25.300  1.00  0.00           H
ATOM   4578 2HH1 ARG A 298      40.960  52.030  23.850  1.00  0.00           H
ATOM   4579  NH2 ARG A 298      43.330  52.340  23.310  1.00  0.00           N
ATOM   4580 1HH2 ARG A 298      42.660  52.730  22.680  1.00  0.00           H
ATOM   4581 2HH2 ARG A 298      44.270  52.650  23.470  1.00  0.00           H
ATOM   4582  C   ARG A 298      46.550  48.370  29.740  1.00  0.00           C
ATOM   4583  O   ARG A 298      47.330  49.190  30.250  1.00  0.00           O
ATOM   4584  N   GLN A 299      46.210  47.300  30.360  1.00  0.00           N
ATOM   4585  HN  GLN A 299      45.400  46.800  30.040  1.00  0.00           H
ATOM   4586  CA  GLN A 299      46.850  46.960  31.590  1.00  0.00           C
ATOM   4587  HA  GLN A 299      47.010  47.820  32.220  1.00  0.00           H
ATOM   4588  CB  GLN A 299      45.890  45.930  32.270  1.00  0.00           C
ATOM   4589  HB1 GLN A 299      46.520  45.500  33.080  1.00  0.00           H
ATOM   4590  HB2 GLN A 299      45.640  45.050  31.650  1.00  0.00           H
ATOM   4591  CG  GLN A 299      44.650  46.550  32.950  1.00  0.00           C
ATOM   4592  HG1 GLN A 299      44.480  45.990  33.890  1.00  0.00           H
ATOM   4593  HG2 GLN A 299      43.750  46.400  32.330  1.00  0.00           H
ATOM   4594  CD  GLN A 299      44.730  48.000  33.430  1.00  0.00           C
ATOM   4595  OE1 GLN A 299      45.620  48.440  34.200  1.00  0.00           O
ATOM   4596  NE2 GLN A 299      43.770  48.790  32.930  1.00  0.00           N
ATOM   4597 1HE2 GLN A 299      44.000  49.760  32.800  1.00  0.00           H
ATOM   4598 2HE2 GLN A 299      42.960  48.470  32.450  1.00  0.00           H
ATOM   4599  C   GLN A 299      48.250  46.360  31.440  1.00  0.00           C
ATOM   4600  O   GLN A 299      49.110  46.440  32.270  1.00  0.00           O
ATOM   4601  N   CYS A 300      48.530  45.800  30.200  1.00  0.00           N
ATOM   4602  HN  CYS A 300      47.930  45.830  29.410  1.00  0.00           H
ATOM   4603  CA  CYS A 300      49.800  45.090  29.940  1.00  0.00           C
ATOM   4604  HA  CYS A 300      50.120  44.780  30.920  1.00  0.00           H
ATOM   4605  CB  CYS A 300      49.530  43.830  29.020  1.00  0.00           C
ATOM   4606  HB1 CYS A 300      50.510  43.480  28.630  1.00  0.00           H
ATOM   4607  HB2 CYS A 300      48.860  44.150  28.190  1.00  0.00           H
ATOM   4608  SG  CYS A 300      48.850  42.370  29.860  1.00  0.00           S
ATOM   4609  HG1 CYS A 300      47.910  42.990  30.550  1.00  0.00           H
ATOM   4610  C   CYS A 300      50.880  45.910  29.270  1.00  0.00           C
ATOM   4611  O   CYS A 300      50.570  46.930  28.740  1.00  0.00           O
ATOM   4612  N   SER A 301      52.090  45.510  29.420  1.00  0.00           N
ATOM   4613  HN  SER A 301      52.190  44.570  29.740  1.00  0.00           H
ATOM   4614  CA  SER A 301      53.200  46.200  28.880  1.00  0.00           C
ATOM   4615  HA  SER A 301      53.030  47.250  28.700  1.00  0.00           H
ATOM   4616  CB  SER A 301      54.410  46.280  29.820  1.00  0.00           C
ATOM   4617  HB1 SER A 301      54.810  45.270  30.020  1.00  0.00           H
ATOM   4618  HB2 SER A 301      54.130  46.770  30.780  1.00  0.00           H
ATOM   4619  OG  SER A 301      55.420  47.110  29.370  1.00  0.00           O
ATOM   4620  HG1 SER A 301      55.980  46.550  28.830  1.00  0.00           H
ATOM   4621  C   SER A 301      53.580  45.820  27.510  1.00  0.00           C
ATOM   4622  O   SER A 301      54.040  44.700  27.240  1.00  0.00           O
ATOM   4623  N   GLY A 302      53.390  46.770  26.550  1.00  0.00           N
ATOM   4624  HN  GLY A 302      52.950  47.620  26.810  1.00  0.00           H
ATOM   4625  CA  GLY A 302      54.030  46.740  25.260  1.00  0.00           C
ATOM   4626  HA1 GLY A 302      55.100  46.840  25.390  1.00  0.00           H
ATOM   4627  HA2 GLY A 302      53.670  47.540  24.630  1.00  0.00           H
ATOM   4628  C   GLY A 302      53.880  45.560  24.440  1.00  0.00           C
ATOM   4629  O   GLY A 302      54.860  45.170  23.780  1.00  0.00           O
ATOM   4630  N   VAL A 303      52.780  44.930  24.530  1.00  0.00           N
ATOM   4631  HN  VAL A 303      52.070  45.420  25.030  1.00  0.00           H
ATOM   4632  CA  VAL A 303      52.600  43.650  23.860  1.00  0.00           C
ATOM   4633  HA  VAL A 303      53.420  42.990  24.070  1.00  0.00           H
ATOM   4634  CB  VAL A 303      51.240  42.970  24.300  1.00  0.00           C
ATOM   4635  HB  VAL A 303      50.410  43.620  23.950  1.00  0.00           H
ATOM   4636  CG1 VAL A 303      51.170  41.560  23.630  1.00  0.00           C
ATOM   4637 1HG1 VAL A 303      51.100  41.660  22.530  1.00  0.00           H
ATOM   4638 2HG1 VAL A 303      50.450  40.840  24.060  1.00  0.00           H
ATOM   4639 3HG1 VAL A 303      52.020  40.920  23.940  1.00  0.00           H
ATOM   4640  CG2 VAL A 303      51.300  42.850  25.830  1.00  0.00           C
ATOM   4641 1HG2 VAL A 303      52.160  42.190  26.090  1.00  0.00           H
ATOM   4642 2HG2 VAL A 303      50.420  42.340  26.270  1.00  0.00           H
ATOM   4643 3HG2 VAL A 303      51.490  43.780  26.400  1.00  0.00           H
ATOM   4644  C   VAL A 303      52.520  43.810  22.370  1.00  0.00           C
ATOM   4645  O   VAL A 303      51.700  44.630  21.820  1.00  0.00           O
ATOM   4646  N   THR A 304      53.330  43.040  21.600  1.00  0.00           N
ATOM   4647  HN  THR A 304      53.810  42.300  22.060  1.00  0.00           H
ATOM   4648  CA  THR A 304      53.520  42.980  20.190  1.00  0.00           C
ATOM   4649  HA  THR A 304      53.160  43.910  19.780  1.00  0.00           H
ATOM   4650  CB  THR A 304      54.940  42.900  19.780  1.00  0.00           C
ATOM   4651  HB  THR A 304      55.070  42.780  18.690  1.00  0.00           H
ATOM   4652  OG1 THR A 304      55.610  41.790  20.440  1.00  0.00           O
ATOM   4653  HG1 THR A 304      55.370  40.990  19.970  1.00  0.00           H
ATOM   4654  CG2 THR A 304      55.670  44.150  20.180  1.00  0.00           C
ATOM   4655 1HG2 THR A 304      56.750  44.140  19.940  1.00  0.00           H
ATOM   4656 2HG2 THR A 304      55.620  44.070  21.290  1.00  0.00           H
ATOM   4657 3HG2 THR A 304      55.230  45.120  19.850  1.00  0.00           H
ATOM   4658  C   THR A 304      52.680  41.910  19.510  1.00  0.00           C
ATOM   4659  O   THR A 304      52.270  40.960  20.150  1.00  0.00           O
ATOM   4660  N   PHE A 305      52.490  42.140  18.160  1.00  0.00           N
ATOM   4661  HN  PHE A 305      52.850  42.990  17.790  1.00  0.00           H
ATOM   4662  CA  PHE A 305      51.780  41.140  17.330  1.00  0.00           C
ATOM   4663  HA  PHE A 305      51.210  40.560  18.030  1.00  0.00           H
ATOM   4664  CB  PHE A 305      50.890  41.820  16.210  1.00  0.00           C
ATOM   4665  HB1 PHE A 305      50.630  41.220  15.310  1.00  0.00           H
ATOM   4666  HB2 PHE A 305      51.430  42.760  15.930  1.00  0.00           H
ATOM   4667  CG  PHE A 305      49.630  42.410  16.880  1.00  0.00           C
ATOM   4668  CD1 PHE A 305      49.620  43.690  17.580  1.00  0.00           C
ATOM   4669  HD1 PHE A 305      50.550  44.150  17.870  1.00  0.00           H
ATOM   4670  CE1 PHE A 305      48.390  44.160  18.100  1.00  0.00           C
ATOM   4671  HE1 PHE A 305      48.450  44.960  18.820  1.00  0.00           H
ATOM   4672  CZ  PHE A 305      47.160  43.510  17.810  1.00  0.00           C
ATOM   4673  HZ  PHE A 305      46.200  43.810  18.200  1.00  0.00           H
ATOM   4674  CD2 PHE A 305      48.420  41.770  16.560  1.00  0.00           C
ATOM   4675  HD2 PHE A 305      48.420  40.880  15.960  1.00  0.00           H
ATOM   4676  CE2 PHE A 305      47.160  42.310  17.060  1.00  0.00           C
ATOM   4677  HE2 PHE A 305      46.230  41.830  16.780  1.00  0.00           H
ATOM   4678  C   PHE A 305      52.780  40.150  16.740  1.00  0.00           C
ATOM   4679  O   PHE A 305      53.800  40.620  16.170  1.00  0.00           O
ATOM   4680  N   GLN A 306      52.450  38.820  16.710  1.00  0.00           N
ATOM   4681  HN  GLN A 306      51.560  38.460  16.970  1.00  0.00           H
ATOM   4682  CA  GLN A 306      53.400  37.770  16.390  1.00  0.00           C
ATOM   4683  HA  GLN A 306      54.390  38.140  16.170  1.00  0.00           H
ATOM   4684  CB  GLN A 306      53.520  36.930  17.680  1.00  0.00           C
ATOM   4685  HB1 GLN A 306      54.250  36.110  17.500  1.00  0.00           H
ATOM   4686  HB2 GLN A 306      52.660  36.290  17.970  1.00  0.00           H
ATOM   4687  CG  GLN A 306      53.810  37.630  19.090  1.00  0.00           C
ATOM   4688  HG1 GLN A 306      53.940  36.860  19.880  1.00  0.00           H
ATOM   4689  HG2 GLN A 306      53.020  38.370  19.350  1.00  0.00           H
ATOM   4690  CD  GLN A 306      55.130  38.380  18.970  1.00  0.00           C
ATOM   4691  OE1 GLN A 306      55.140  39.570  19.180  1.00  0.00           O
ATOM   4692  NE2 GLN A 306      56.220  37.750  18.450  1.00  0.00           N
ATOM   4693 1HE2 GLN A 306      57.090  38.240  18.320  1.00  0.00           H
ATOM   4694 2HE2 GLN A 306      56.270  36.760  18.320  1.00  0.00           H
ATOM   4695  C   GLN A 306      52.950  36.920  15.150  1.00  0.00           C
ATOM   4696  OT1 GLN A 306      52.150  35.940  15.380  1.00  0.00           O
ATOM   4697  OT2 GLN A 306      53.230  37.310  14.000  1.00  0.00           O
ATOM   4698  N   SER B   1      23.860  45.630  49.330  1.00  0.00           N
ATOM   4699  HT1 SER B   1      22.820  45.690  49.370  1.00  0.00           H
ATOM   4700  HT2 SER B   1      24.040  45.760  48.320  1.00  0.00           H
ATOM   4701  HT3 SER B   1      24.200  46.410  49.930  1.00  0.00           H
ATOM   4702  CA  SER B   1      24.530  44.350  49.770  1.00  0.00           C
ATOM   4703  HA  SER B   1      24.870  44.510  50.780  1.00  0.00           H
ATOM   4704  CB  SER B   1      23.390  43.210  49.780  1.00  0.00           C
ATOM   4705  HB1 SER B   1      22.910  43.210  48.770  1.00  0.00           H
ATOM   4706  HB2 SER B   1      22.680  43.640  50.510  1.00  0.00           H
ATOM   4707  OG  SER B   1      23.820  41.840  50.080  1.00  0.00           O
ATOM   4708  HG1 SER B   1      23.210  41.420  50.690  1.00  0.00           H
ATOM   4709  C   SER B   1      25.600  44.010  48.820  1.00  0.00           C
ATOM   4710  O   SER B   1      26.040  44.980  48.140  1.00  0.00           O
ATOM   4711  N   GLY B   2      26.150  42.740  48.690  1.00  0.00           N
ATOM   4712  HN  GLY B   2      25.720  41.970  49.150  1.00  0.00           H
ATOM   4713  CA  GLY B   2      27.360  42.450  48.000  1.00  0.00           C
ATOM   4714  HA1 GLY B   2      27.420  42.970  47.050  1.00  0.00           H
ATOM   4715  HA2 GLY B   2      27.500  41.390  47.840  1.00  0.00           H
ATOM   4716  C   GLY B   2      28.660  42.910  48.700  1.00  0.00           C
ATOM   4717  O   GLY B   2      28.620  43.780  49.560  1.00  0.00           O
ATOM   4718  N   PHE B   3      29.790  42.230  48.410  1.00  0.00           N
ATOM   4719  HN  PHE B   3      29.820  41.500  47.730  1.00  0.00           H
ATOM   4720  CA  PHE B   3      31.150  42.550  48.910  1.00  0.00           C
ATOM   4721  HA  PHE B   3      31.150  43.500  49.430  1.00  0.00           H
ATOM   4722  CB  PHE B   3      31.590  41.400  49.910  1.00  0.00           C
ATOM   4723  HB1 PHE B   3      31.750  40.470  49.320  1.00  0.00           H
ATOM   4724  HB2 PHE B   3      30.790  41.140  50.640  1.00  0.00           H
ATOM   4725  CG  PHE B   3      32.810  41.530  50.850  1.00  0.00           C
ATOM   4726  CD1 PHE B   3      34.010  40.940  50.470  1.00  0.00           C
ATOM   4727  HD1 PHE B   3      34.100  40.350  49.580  1.00  0.00           H
ATOM   4728  CE1 PHE B   3      35.170  41.130  51.190  1.00  0.00           C
ATOM   4729  HE1 PHE B   3      36.140  40.740  50.920  1.00  0.00           H
ATOM   4730  CZ  PHE B   3      35.110  41.840  52.450  1.00  0.00           C
ATOM   4731  HZ  PHE B   3      35.970  41.950  53.090  1.00  0.00           H
ATOM   4732  CD2 PHE B   3      32.680  42.310  52.030  1.00  0.00           C
ATOM   4733  HD2 PHE B   3      31.770  42.840  52.270  1.00  0.00           H
ATOM   4734  CE2 PHE B   3      33.870  42.470  52.790  1.00  0.00           C
ATOM   4735  HE2 PHE B   3      33.860  43.140  53.640  1.00  0.00           H
ATOM   4736  C   PHE B   3      32.050  42.580  47.780  1.00  0.00           C
ATOM   4737  O   PHE B   3      31.920  41.830  46.840  1.00  0.00           O
ATOM   4738  N   ARG B   4      33.010  43.520  47.920  1.00  0.00           N
ATOM   4739  HN  ARG B   4      33.010  44.130  48.700  1.00  0.00           H
ATOM   4740  CA  ARG B   4      34.110  43.500  46.950  1.00  0.00           C
ATOM   4741  HA  ARG B   4      34.640  42.570  47.070  1.00  0.00           H
ATOM   4742  CB  ARG B   4      33.700  43.660  45.450  1.00  0.00           C
ATOM   4743  HB1 ARG B   4      33.270  42.670  45.140  1.00  0.00           H
ATOM   4744  HB2 ARG B   4      34.550  43.770  44.750  1.00  0.00           H
ATOM   4745  CG  ARG B   4      32.730  44.790  45.250  1.00  0.00           C
ATOM   4746  HG1 ARG B   4      32.900  45.680  45.880  1.00  0.00           H
ATOM   4747  HG2 ARG B   4      31.710  44.450  45.530  1.00  0.00           H
ATOM   4748  CD  ARG B   4      32.690  45.190  43.730  1.00  0.00           C
ATOM   4749  HD1 ARG B   4      33.700  45.400  43.320  1.00  0.00           H
ATOM   4750  HD2 ARG B   4      32.060  46.060  43.450  1.00  0.00           H
ATOM   4751  NE  ARG B   4      32.230  44.030  42.870  1.00  0.00           N
ATOM   4752  HE  ARG B   4      31.660  43.300  43.240  1.00  0.00           H
ATOM   4753  CZ  ARG B   4      32.390  43.910  41.570  1.00  0.00           C
ATOM   4754  NH1 ARG B   4      33.160  44.630  40.870  1.00  0.00           N
ATOM   4755 1HH1 ARG B   4      33.730  45.310  41.320  1.00  0.00           H
ATOM   4756 2HH1 ARG B   4      33.270  44.490  39.890  1.00  0.00           H
ATOM   4757  NH2 ARG B   4      31.830  42.840  40.980  1.00  0.00           N
ATOM   4758 1HH2 ARG B   4      31.120  42.350  41.480  1.00  0.00           H
ATOM   4759 2HH2 ARG B   4      31.860  42.970  39.980  1.00  0.00           H
ATOM   4760  C   ARG B   4      35.150  44.600  47.320  1.00  0.00           C
ATOM   4761  O   ARG B   4      34.920  45.550  48.080  1.00  0.00           O
ATOM   4762  N   LYS B   5      36.340  44.520  46.600  1.00  0.00           N
ATOM   4763  HN  LYS B   5      36.480  43.810  45.920  1.00  0.00           H
ATOM   4764  CA  LYS B   5      37.410  45.560  46.770  1.00  0.00           C
ATOM   4765  HA  LYS B   5      37.370  45.820  47.810  1.00  0.00           H
ATOM   4766  CB  LYS B   5      38.750  44.930  46.310  1.00  0.00           C
ATOM   4767  HB1 LYS B   5      38.700  44.680  45.230  1.00  0.00           H
ATOM   4768  HB2 LYS B   5      38.910  43.940  46.780  1.00  0.00           H
ATOM   4769  CG  LYS B   5      40.030  45.710  46.590  1.00  0.00           C
ATOM   4770  HG1 LYS B   5      40.180  45.660  47.690  1.00  0.00           H
ATOM   4771  HG2 LYS B   5      39.790  46.780  46.420  1.00  0.00           H
ATOM   4772  CD  LYS B   5      41.270  45.160  45.900  1.00  0.00           C
ATOM   4773  HD1 LYS B   5      42.110  45.850  46.150  1.00  0.00           H
ATOM   4774  HD2 LYS B   5      41.150  45.250  44.800  1.00  0.00           H
ATOM   4775  CE  LYS B   5      41.720  43.720  46.050  1.00  0.00           C
ATOM   4776  HE1 LYS B   5      42.580  43.480  45.380  1.00  0.00           H
ATOM   4777  HE2 LYS B   5      40.840  43.120  45.750  1.00  0.00           H
ATOM   4778  NZ  LYS B   5      42.120  43.390  47.380  1.00  0.00           N
ATOM   4779  HZ1 LYS B   5      41.450  43.730  48.100  1.00  0.00           H
ATOM   4780  HZ2 LYS B   5      43.090  43.720  47.580  1.00  0.00           H
ATOM   4781  HZ3 LYS B   5      42.110  42.360  47.540  1.00  0.00           H
ATOM   4782  C   LYS B   5      37.220  46.960  46.100  1.00  0.00           C
ATOM   4783  O   LYS B   5      36.970  47.070  44.870  1.00  0.00           O
ATOM   4784  N   MET B   6      37.460  48.060  46.830  1.00  0.00           N
ATOM   4785  HN  MET B   6      37.600  47.910  47.800  1.00  0.00           H
ATOM   4786  CA  MET B   6      37.150  49.360  46.330  1.00  0.00           C
ATOM   4787  HA  MET B   6      37.340  49.310  45.270  1.00  0.00           H
ATOM   4788  CB  MET B   6      35.620  49.680  46.470  1.00  0.00           C
ATOM   4789  HB1 MET B   6      35.060  48.960  45.840  1.00  0.00           H
ATOM   4790  HB2 MET B   6      35.500  50.710  46.090  1.00  0.00           H
ATOM   4791  CG  MET B   6      35.090  49.630  47.950  1.00  0.00           C
ATOM   4792  HG1 MET B   6      35.760  50.190  48.640  1.00  0.00           H
ATOM   4793  HG2 MET B   6      35.350  48.620  48.320  1.00  0.00           H
ATOM   4794  SD  MET B   6      33.260  49.950  47.830  1.00  0.00           S
ATOM   4795  CE  MET B   6      33.050  49.910  49.660  1.00  0.00           C
ATOM   4796  HE1 MET B   6      33.930  50.100  50.310  1.00  0.00           H
ATOM   4797  HE2 MET B   6      32.580  48.970  50.040  1.00  0.00           H
ATOM   4798  HE3 MET B   6      32.360  50.750  49.900  1.00  0.00           H
ATOM   4799  C   MET B   6      38.080  50.420  46.850  1.00  0.00           C
ATOM   4800  O   MET B   6      38.630  50.280  47.910  1.00  0.00           O
ATOM   4801  N   ALA B   7      38.350  51.500  46.110  1.00  0.00           N
ATOM   4802  HN  ALA B   7      37.900  51.740  45.250  1.00  0.00           H
ATOM   4803  CA  ALA B   7      39.290  52.520  46.530  1.00  0.00           C
ATOM   4804  HA  ALA B   7      40.090  52.190  47.180  1.00  0.00           H
ATOM   4805  CB  ALA B   7      40.040  52.930  45.290  1.00  0.00           C
ATOM   4806  HB1 ALA B   7      40.690  53.820  45.470  1.00  0.00           H
ATOM   4807  HB2 ALA B   7      39.270  53.320  44.590  1.00  0.00           H
ATOM   4808  HB3 ALA B   7      40.480  52.060  44.740  1.00  0.00           H
ATOM   4809  C   ALA B   7      38.550  53.820  47.030  1.00  0.00           C
ATOM   4810  O   ALA B   7      37.400  54.040  46.710  1.00  0.00           O
ATOM   4811  N   PHE B   8      39.260  54.650  47.780  1.00  0.00           N
ATOM   4812  HN  PHE B   8      40.220  54.540  48.040  1.00  0.00           H
ATOM   4813  CA  PHE B   8      38.640  55.940  48.000  1.00  0.00           C
ATOM   4814  HA  PHE B   8      37.590  55.740  48.160  1.00  0.00           H
ATOM   4815  CB  PHE B   8      39.220  56.750  49.140  1.00  0.00           C
ATOM   4816  HB1 PHE B   8      38.950  57.820  49.240  1.00  0.00           H
ATOM   4817  HB2 PHE B   8      40.330  56.730  49.090  1.00  0.00           H
ATOM   4818  CG  PHE B   8      38.760  56.130  50.420  1.00  0.00           C
ATOM   4819  CD1 PHE B   8      37.530  56.450  50.880  1.00  0.00           C
ATOM   4820  HD1 PHE B   8      36.760  57.040  50.410  1.00  0.00           H
ATOM   4821  CE1 PHE B   8      37.090  55.970  52.170  1.00  0.00           C
ATOM   4822  HE1 PHE B   8      36.120  56.150  52.620  1.00  0.00           H
ATOM   4823  CZ  PHE B   8      38.040  55.240  52.980  1.00  0.00           C
ATOM   4824  HZ  PHE B   8      37.680  54.830  53.910  1.00  0.00           H
ATOM   4825  CD2 PHE B   8      39.590  55.390  51.190  1.00  0.00           C
ATOM   4826  HD2 PHE B   8      40.590  55.220  50.800  1.00  0.00           H
ATOM   4827  CE2 PHE B   8      39.310  54.990  52.470  1.00  0.00           C
ATOM   4828  HE2 PHE B   8      39.980  54.530  53.170  1.00  0.00           H
ATOM   4829  C   PHE B   8      38.760  56.790  46.710  1.00  0.00           C
ATOM   4830  O   PHE B   8      39.790  56.620  46.050  1.00  0.00           O
ATOM   4831  N   PRO B   9      37.770  57.640  46.340  1.00  0.00           N
ATOM   4832  CD  PRO B   9      36.530  57.800  47.130  1.00  0.00           C
ATOM   4833  HD1 PRO B   9      36.600  57.490  48.190  1.00  0.00           H
ATOM   4834  HD2 PRO B   9      35.640  57.330  46.670  1.00  0.00           H
ATOM   4835  CA  PRO B   9      37.890  58.700  45.340  1.00  0.00           C
ATOM   4836  HA  PRO B   9      37.760  58.360  44.330  1.00  0.00           H
ATOM   4837  CB  PRO B   9      36.700  59.620  45.600  1.00  0.00           C
ATOM   4838  HB1 PRO B   9      35.910  59.210  44.920  1.00  0.00           H
ATOM   4839  HB2 PRO B   9      36.880  60.710  45.490  1.00  0.00           H
ATOM   4840  CG  PRO B   9      36.240  59.350  47.060  1.00  0.00           C
ATOM   4841  HG1 PRO B   9      36.970  59.800  47.750  1.00  0.00           H
ATOM   4842  HG2 PRO B   9      35.220  59.670  47.380  1.00  0.00           H
ATOM   4843  C   PRO B   9      39.230  59.470  45.240  1.00  0.00           C
ATOM   4844  O   PRO B   9      39.930  59.710  46.290  1.00  0.00           O
ATOM   4845  N   SER B  10      39.660  59.840  44.000  1.00  0.00           N
ATOM   4846  HN  SER B  10      39.180  59.540  43.180  1.00  0.00           H
ATOM   4847  CA  SER B  10      40.910  60.510  43.660  1.00  0.00           C
ATOM   4848  HA  SER B  10      41.630  60.380  44.460  1.00  0.00           H
ATOM   4849  CB  SER B  10      41.560  59.940  42.420  1.00  0.00           C
ATOM   4850  HB1 SER B  10      41.820  58.870  42.560  1.00  0.00           H
ATOM   4851  HB2 SER B  10      42.530  60.390  42.140  1.00  0.00           H
ATOM   4852  OG  SER B  10      40.840  59.950  41.160  1.00  0.00           O
ATOM   4853  HG1 SER B  10      40.660  60.860  40.940  1.00  0.00           H
ATOM   4854  C   SER B  10      40.780  62.030  43.590  1.00  0.00           C
ATOM   4855  O   SER B  10      41.780  62.720  43.320  1.00  0.00           O
ATOM   4856  N   GLY B  11      39.600  62.590  43.880  1.00  0.00           N
ATOM   4857  HN  GLY B  11      38.750  62.080  43.990  1.00  0.00           H
ATOM   4858  CA  GLY B  11      39.190  64.010  43.740  1.00  0.00           C
ATOM   4859  HA1 GLY B  11      38.200  64.000  44.170  1.00  0.00           H
ATOM   4860  HA2 GLY B  11      39.080  64.290  42.710  1.00  0.00           H
ATOM   4861  C   GLY B  11      40.050  65.120  44.300  1.00  0.00           C
ATOM   4862  O   GLY B  11      40.190  66.120  43.680  1.00  0.00           O
ATOM   4863  N   LYS B  12      40.670  64.890  45.460  1.00  0.00           N
ATOM   4864  HN  LYS B  12      40.420  63.980  45.760  1.00  0.00           H
ATOM   4865  CA  LYS B  12      41.530  65.800  46.120  1.00  0.00           C
ATOM   4866  HA  LYS B  12      41.180  66.780  45.850  1.00  0.00           H
ATOM   4867  CB  LYS B  12      41.470  65.670  47.610  1.00  0.00           C
ATOM   4868  HB1 LYS B  12      42.370  66.130  48.060  1.00  0.00           H
ATOM   4869  HB2 LYS B  12      41.590  64.600  47.900  1.00  0.00           H
ATOM   4870  CG  LYS B  12      40.150  66.260  48.190  1.00  0.00           C
ATOM   4871  HG1 LYS B  12      39.460  65.810  47.450  1.00  0.00           H
ATOM   4872  HG2 LYS B  12      40.190  67.370  48.090  1.00  0.00           H
ATOM   4873  CD  LYS B  12      39.760  65.750  49.620  1.00  0.00           C
ATOM   4874  HD1 LYS B  12      40.160  66.360  50.450  1.00  0.00           H
ATOM   4875  HD2 LYS B  12      39.960  64.680  49.840  1.00  0.00           H
ATOM   4876  CE  LYS B  12      38.220  65.900  49.850  1.00  0.00           C
ATOM   4877  HE1 LYS B  12      37.860  65.410  50.780  1.00  0.00           H
ATOM   4878  HE2 LYS B  12      37.740  65.490  48.940  1.00  0.00           H
ATOM   4879  NZ  LYS B  12      37.780  67.280  50.050  1.00  0.00           N
ATOM   4880  HZ1 LYS B  12      36.770  67.300  49.800  1.00  0.00           H
ATOM   4881  HZ2 LYS B  12      38.290  68.010  49.500  1.00  0.00           H
ATOM   4882  HZ3 LYS B  12      37.760  67.530  51.060  1.00  0.00           H
ATOM   4883  C   LYS B  12      42.930  65.700  45.640  1.00  0.00           C
ATOM   4884  O   LYS B  12      43.730  66.580  45.840  1.00  0.00           O
ATOM   4885  N   VAL B  13      43.370  64.620  45.030  1.00  0.00           N
ATOM   4886  HN  VAL B  13      42.810  63.810  44.870  1.00  0.00           H
ATOM   4887  CA  VAL B  13      44.800  64.450  44.580  1.00  0.00           C
ATOM   4888  HA  VAL B  13      45.500  65.060  45.140  1.00  0.00           H
ATOM   4889  CB  VAL B  13      45.240  63.010  44.820  1.00  0.00           C
ATOM   4890  HB  VAL B  13      44.850  62.370  44.010  1.00  0.00           H
ATOM   4891  CG1 VAL B  13      46.820  62.910  44.780  1.00  0.00           C
ATOM   4892 1HG1 VAL B  13      47.080  61.840  44.930  1.00  0.00           H
ATOM   4893 2HG1 VAL B  13      47.150  63.550  45.630  1.00  0.00           H
ATOM   4894 3HG1 VAL B  13      47.190  63.250  43.790  1.00  0.00           H
ATOM   4895  CG2 VAL B  13      44.670  62.530  46.160  1.00  0.00           C
ATOM   4896 1HG2 VAL B  13      45.360  61.760  46.560  1.00  0.00           H
ATOM   4897 2HG2 VAL B  13      43.680  62.020  46.110  1.00  0.00           H
ATOM   4898 3HG2 VAL B  13      44.550  63.330  46.920  1.00  0.00           H
ATOM   4899  C   VAL B  13      44.940  64.670  43.070  1.00  0.00           C
ATOM   4900  O   VAL B  13      46.010  65.140  42.640  1.00  0.00           O
ATOM   4901  N   GLU B  14      43.910  64.500  42.250  1.00  0.00           N
ATOM   4902  HN  GLU B  14      43.120  64.060  42.680  1.00  0.00           H
ATOM   4903  CA  GLU B  14      43.900  64.760  40.810  1.00  0.00           C
ATOM   4904  HA  GLU B  14      44.500  63.970  40.360  1.00  0.00           H
ATOM   4905  CB  GLU B  14      42.500  64.640  40.220  1.00  0.00           C
ATOM   4906  HB1 GLU B  14      42.370  65.250  39.290  1.00  0.00           H
ATOM   4907  HB2 GLU B  14      41.840  64.990  41.040  1.00  0.00           H
ATOM   4908  CG  GLU B  14      42.270  63.160  39.760  1.00  0.00           C
ATOM   4909  HG1 GLU B  14      42.390  62.480  40.630  1.00  0.00           H
ATOM   4910  HG2 GLU B  14      43.070  62.830  39.060  1.00  0.00           H
ATOM   4911  CD  GLU B  14      40.960  63.040  39.100  1.00  0.00           C
ATOM   4912  OE1 GLU B  14      40.100  62.160  39.420  1.00  0.00           O
ATOM   4913  OE2 GLU B  14      40.720  63.830  38.150  1.00  0.00           O
ATOM   4914  C   GLU B  14      44.570  66.040  40.380  1.00  0.00           C
ATOM   4915  O   GLU B  14      45.580  65.980  39.680  1.00  0.00           O
ATOM   4916  N   GLY B  15      44.160  67.230  40.750  1.00  0.00           N
ATOM   4917  HN  GLY B  15      43.440  67.340  41.440  1.00  0.00           H
ATOM   4918  CA  GLY B  15      44.840  68.490  40.280  1.00  0.00           C
ATOM   4919  HA1 GLY B  15      44.210  69.350  40.450  1.00  0.00           H
ATOM   4920  HA2 GLY B  15      45.130  68.280  39.260  1.00  0.00           H
ATOM   4921  C   GLY B  15      46.160  68.720  40.910  1.00  0.00           C
ATOM   4922  O   GLY B  15      46.980  69.480  40.500  1.00  0.00           O
ATOM   4923  N   CYS B  16      46.440  68.050  42.080  1.00  0.00           N
ATOM   4924  HN  CYS B  16      45.770  67.330  42.290  1.00  0.00           H
ATOM   4925  CA  CYS B  16      47.750  68.200  42.800  1.00  0.00           C
ATOM   4926  HA  CYS B  16      48.050  69.240  42.720  1.00  0.00           H
ATOM   4927  CB  CYS B  16      47.630  67.680  44.290  1.00  0.00           C
ATOM   4928  HB1 CYS B  16      48.650  67.920  44.680  1.00  0.00           H
ATOM   4929  HB2 CYS B  16      47.350  66.610  44.350  1.00  0.00           H
ATOM   4930  SG  CYS B  16      46.410  68.640  45.300  1.00  0.00           S
ATOM   4931  HG1 CYS B  16      47.000  68.320  46.450  1.00  0.00           H
ATOM   4932  C   CYS B  16      48.920  67.470  42.090  1.00  0.00           C
ATOM   4933  O   CYS B  16      50.100  67.660  42.310  1.00  0.00           O
ATOM   4934  N   MET B  17      48.580  66.470  41.330  1.00  0.00           N
ATOM   4935  HN  MET B  17      47.640  66.130  41.270  1.00  0.00           H
ATOM   4936  CA  MET B  17      49.520  65.750  40.430  1.00  0.00           C
ATOM   4937  HA  MET B  17      50.420  65.590  41.020  1.00  0.00           H
ATOM   4938  CB  MET B  17      49.170  64.370  39.780  1.00  0.00           C
ATOM   4939  HB1 MET B  17      50.000  63.800  39.330  1.00  0.00           H
ATOM   4940  HB2 MET B  17      48.360  64.440  39.020  1.00  0.00           H
ATOM   4941  CG  MET B  17      48.770  63.300  40.850  1.00  0.00           C
ATOM   4942  HG1 MET B  17      48.750  62.340  40.300  1.00  0.00           H
ATOM   4943  HG2 MET B  17      47.680  63.370  41.080  1.00  0.00           H
ATOM   4944  SD  MET B  17      49.760  63.220  42.350  1.00  0.00           S
ATOM   4945  CE  MET B  17      51.250  62.440  41.650  1.00  0.00           C
ATOM   4946  HE1 MET B  17      52.040  62.260  42.410  1.00  0.00           H
ATOM   4947  HE2 MET B  17      51.660  63.090  40.860  1.00  0.00           H
ATOM   4948  HE3 MET B  17      50.890  61.450  41.280  1.00  0.00           H
ATOM   4949  C   MET B  17      50.150  66.630  39.330  1.00  0.00           C
ATOM   4950  O   MET B  17      49.510  67.400  38.610  1.00  0.00           O
ATOM   4951  N   VAL B  18      51.460  66.760  39.210  1.00  0.00           N
ATOM   4952  HN  VAL B  18      52.110  66.250  39.780  1.00  0.00           H
ATOM   4953  CA  VAL B  18      52.150  67.660  38.240  1.00  0.00           C
ATOM   4954  HA  VAL B  18      51.450  68.020  37.500  1.00  0.00           H
ATOM   4955  CB  VAL B  18      52.830  68.940  38.860  1.00  0.00           C
ATOM   4956  HB  VAL B  18      53.430  69.550  38.150  1.00  0.00           H
ATOM   4957  CG1 VAL B  18      51.770  69.820  39.460  1.00  0.00           C
ATOM   4958 1HG1 VAL B  18      51.060  69.510  40.270  1.00  0.00           H
ATOM   4959 2HG1 VAL B  18      51.090  70.230  38.690  1.00  0.00           H
ATOM   4960 3HG1 VAL B  18      52.360  70.660  39.890  1.00  0.00           H
ATOM   4961  CG2 VAL B  18      53.730  68.500  40.050  1.00  0.00           C
ATOM   4962 1HG2 VAL B  18      54.550  67.900  39.600  1.00  0.00           H
ATOM   4963 2HG2 VAL B  18      53.130  67.960  40.820  1.00  0.00           H
ATOM   4964 3HG2 VAL B  18      54.180  69.420  40.470  1.00  0.00           H
ATOM   4965  C   VAL B  18      53.190  66.890  37.390  1.00  0.00           C
ATOM   4966  O   VAL B  18      53.440  65.730  37.710  1.00  0.00           O
ATOM   4967  N   GLN B  19      53.870  67.500  36.380  1.00  0.00           N
ATOM   4968  HN  GLN B  19      53.450  68.350  36.070  1.00  0.00           H
ATOM   4969  CA  GLN B  19      54.850  66.900  35.530  1.00  0.00           C
ATOM   4970  HA  GLN B  19      55.080  65.900  35.870  1.00  0.00           H
ATOM   4971  CB  GLN B  19      54.350  66.850  34.100  1.00  0.00           C
ATOM   4972  HB1 GLN B  19      54.070  67.910  33.900  1.00  0.00           H
ATOM   4973  HB2 GLN B  19      53.380  66.340  33.970  1.00  0.00           H
ATOM   4974  CG  GLN B  19      55.430  66.310  33.130  1.00  0.00           C
ATOM   4975  HG1 GLN B  19      55.540  65.230  33.360  1.00  0.00           H
ATOM   4976  HG2 GLN B  19      56.420  66.790  33.230  1.00  0.00           H
ATOM   4977  CD  GLN B  19      55.040  66.550  31.690  1.00  0.00           C
ATOM   4978  OE1 GLN B  19      54.740  65.610  30.950  1.00  0.00           O
ATOM   4979  NE2 GLN B  19      55.320  67.800  31.230  1.00  0.00           N
ATOM   4980 1HE2 GLN B  19      55.620  68.470  31.920  1.00  0.00           H
ATOM   4981 2HE2 GLN B  19      55.150  68.020  30.270  1.00  0.00           H
ATOM   4982  C   GLN B  19      56.200  67.680  35.620  1.00  0.00           C
ATOM   4983  O   GLN B  19      56.250  68.810  35.230  1.00  0.00           O
ATOM   4984  N   VAL B  20      57.230  66.920  36.100  1.00  0.00           N
ATOM   4985  HN  VAL B  20      57.080  66.010  36.490  1.00  0.00           H
ATOM   4986  CA  VAL B  20      58.560  67.490  36.310  1.00  0.00           C
ATOM   4987  HA  VAL B  20      58.590  68.550  36.110  1.00  0.00           H
ATOM   4988  CB  VAL B  20      59.010  67.310  37.750  1.00  0.00           C
ATOM   4989  HB  VAL B  20      59.240  66.240  37.910  1.00  0.00           H
ATOM   4990  CG1 VAL B  20      60.300  68.120  37.970  1.00  0.00           C
ATOM   4991 1HG1 VAL B  20      60.060  69.180  37.750  1.00  0.00           H
ATOM   4992 2HG1 VAL B  20      61.040  67.800  37.200  1.00  0.00           H
ATOM   4993 3HG1 VAL B  20      60.630  67.980  39.020  1.00  0.00           H
ATOM   4994  CG2 VAL B  20      57.840  67.650  38.750  1.00  0.00           C
ATOM   4995 1HG2 VAL B  20      57.080  66.850  38.640  1.00  0.00           H
ATOM   4996 2HG2 VAL B  20      57.320  68.610  38.530  1.00  0.00           H
ATOM   4997 3HG2 VAL B  20      58.150  67.700  39.810  1.00  0.00           H
ATOM   4998  C   VAL B  20      59.470  66.720  35.350  1.00  0.00           C
ATOM   4999  O   VAL B  20      59.650  65.490  35.410  1.00  0.00           O
ATOM   5000  N   THR B  21      60.220  67.440  34.460  1.00  0.00           N
ATOM   5001  HN  THR B  21      60.090  68.410  34.310  1.00  0.00           H
ATOM   5002  CA  THR B  21      61.130  66.860  33.460  1.00  0.00           C
ATOM   5003  HA  THR B  21      61.200  65.800  33.670  1.00  0.00           H
ATOM   5004  CB  THR B  21      60.620  66.830  31.980  1.00  0.00           C
ATOM   5005  HB  THR B  21      59.770  66.130  31.840  1.00  0.00           H
ATOM   5006  OG1 THR B  21      61.550  66.270  31.080  1.00  0.00           O
ATOM   5007  HG1 THR B  21      61.750  65.430  31.490  1.00  0.00           H
ATOM   5008  CG2 THR B  21      60.350  68.190  31.430  1.00  0.00           C
ATOM   5009 1HG2 THR B  21      61.250  68.840  31.460  1.00  0.00           H
ATOM   5010 2HG2 THR B  21      59.600  68.660  32.100  1.00  0.00           H
ATOM   5011 3HG2 THR B  21      59.890  68.220  30.420  1.00  0.00           H
ATOM   5012  C   THR B  21      62.490  67.440  33.600  1.00  0.00           C
ATOM   5013  O   THR B  21      62.550  68.560  34.000  1.00  0.00           O
ATOM   5014  N   CYS B  22      63.570  66.650  33.380  1.00  0.00           N
ATOM   5015  HN  CYS B  22      63.430  65.690  33.180  1.00  0.00           H
ATOM   5016  CA  CYS B  22      64.730  67.230  32.870  1.00  0.00           C
ATOM   5017  HA  CYS B  22      64.550  68.270  32.620  1.00  0.00           H
ATOM   5018  CB  CYS B  22      65.870  67.080  33.990  1.00  0.00           C
ATOM   5019  HB1 CYS B  22      66.240  66.060  34.240  1.00  0.00           H
ATOM   5020  HB2 CYS B  22      65.470  67.440  34.960  1.00  0.00           H
ATOM   5021  SG  CYS B  22      67.130  68.320  33.680  1.00  0.00           S
ATOM   5022  HG1 CYS B  22      68.110  67.560  33.240  1.00  0.00           H
ATOM   5023  C   CYS B  22      65.000  66.510  31.600  1.00  0.00           C
ATOM   5024  O   CYS B  22      65.190  65.270  31.570  1.00  0.00           O
ATOM   5025  N   GLY B  23      65.070  67.230  30.430  1.00  0.00           N
ATOM   5026  HN  GLY B  23      65.020  68.220  30.560  1.00  0.00           H
ATOM   5027  CA  GLY B  23      65.310  66.660  29.140  1.00  0.00           C
ATOM   5028  HA1 GLY B  23      66.320  66.300  29.260  1.00  0.00           H
ATOM   5029  HA2 GLY B  23      65.330  67.440  28.380  1.00  0.00           H
ATOM   5030  C   GLY B  23      64.430  65.570  28.720  1.00  0.00           C
ATOM   5031  O   GLY B  23      63.240  65.670  28.670  1.00  0.00           O
ATOM   5032  N   THR B  24      65.060  64.380  28.510  1.00  0.00           N
ATOM   5033  HN  THR B  24      66.060  64.360  28.530  1.00  0.00           H
ATOM   5034  CA  THR B  24      64.330  63.160  28.250  1.00  0.00           C
ATOM   5035  HA  THR B  24      63.500  63.390  27.610  1.00  0.00           H
ATOM   5036  CB  THR B  24      65.180  62.180  27.500  1.00  0.00           C
ATOM   5037  HB  THR B  24      64.630  61.210  27.480  1.00  0.00           H
ATOM   5038  OG1 THR B  24      66.480  62.030  28.070  1.00  0.00           O
ATOM   5039  HG1 THR B  24      67.040  61.460  27.530  1.00  0.00           H
ATOM   5040  CG2 THR B  24      65.330  62.670  26.090  1.00  0.00           C
ATOM   5041 1HG2 THR B  24      65.820  63.670  26.090  1.00  0.00           H
ATOM   5042 2HG2 THR B  24      64.410  62.720  25.480  1.00  0.00           H
ATOM   5043 3HG2 THR B  24      65.930  61.860  25.620  1.00  0.00           H
ATOM   5044  C   THR B  24      63.680  62.530  29.430  1.00  0.00           C
ATOM   5045  O   THR B  24      62.690  61.810  29.240  1.00  0.00           O
ATOM   5046  N   THR B  25      64.190  62.740  30.620  1.00  0.00           N
ATOM   5047  HN  THR B  25      65.000  63.260  30.900  1.00  0.00           H
ATOM   5048  CA  THR B  25      63.480  62.020  31.720  1.00  0.00           C
ATOM   5049  HA  THR B  25      63.100  61.060  31.410  1.00  0.00           H
ATOM   5050  CB  THR B  25      64.380  61.950  32.910  1.00  0.00           C
ATOM   5051  HB  THR B  25      64.650  62.950  33.310  1.00  0.00           H
ATOM   5052  OG1 THR B  25      65.650  61.450  32.490  1.00  0.00           O
ATOM   5053  HG1 THR B  25      66.190  61.700  33.240  1.00  0.00           H
ATOM   5054  CG2 THR B  25      63.900  60.970  33.960  1.00  0.00           C
ATOM   5055 1HG2 THR B  25      64.430  61.100  34.930  1.00  0.00           H
ATOM   5056 2HG2 THR B  25      63.820  59.910  33.640  1.00  0.00           H
ATOM   5057 3HG2 THR B  25      62.890  61.360  34.240  1.00  0.00           H
ATOM   5058  C   THR B  25      62.300  62.880  32.150  1.00  0.00           C
ATOM   5059  O   THR B  25      62.400  64.070  32.470  1.00  0.00           O
ATOM   5060  N   THR B  26      61.190  62.160  32.310  1.00  0.00           N
[truncated: 348,086 more chars]
