# Supplementary material for: Structural and functional characterization of NEMO cleavage by SARS-CoV-2 3CLpro
Source: Nat Commun. 2022 Sep 8;13:5285. doi: 10.1038/s41467-022-32922-9 (PMC9453703; doi:10.1038/s41467-022-32922-9)
Supplement: Supplementary file 4 — Supplementary Data 1 [file 41467_2022_32922_MOESM4_ESM.zip › supp_files/MDML_snapshots/SARS1/sars1_simB_58400.pdb]

REMARK    GENERATED BY TRJCONV
TITLE     Title t= 58400.00000 step= 14600000
REMARK    THIS IS A SIMULATION BOX
CRYST1  100.541  100.541  100.541  90.00  90.00  90.00 P 1           1
MODEL        1
ATOM      1  N   SER A   1      53.430  46.220  36.230  1.00  0.00           N
ATOM      2  HT1 SER A   1      53.490  46.530  37.220  1.00  0.00           H
ATOM      3  HT2 SER A   1      52.670  46.730  35.730  1.00  0.00           H
ATOM      4  HT3 SER A   1      54.350  46.520  35.840  1.00  0.00           H
ATOM      5  CA  SER A   1      53.180  44.780  36.310  1.00  0.00           C
ATOM      6  HA  SER A   1      53.000  44.450  35.290  1.00  0.00           H
ATOM      7  CB  SER A   1      54.420  43.960  36.800  1.00  0.00           C
ATOM      8  HB1 SER A   1      55.340  44.380  36.350  1.00  0.00           H
ATOM      9  HB2 SER A   1      54.390  42.910  36.440  1.00  0.00           H
ATOM     10  OG  SER A   1      54.620  44.100  38.200  1.00  0.00           O
ATOM     11  HG1 SER A   1      55.510  43.770  38.350  1.00  0.00           H
ATOM     12  C   SER A   1      51.890  44.410  37.000  1.00  0.00           C
ATOM     13  O   SER A   1      51.060  45.260  37.180  1.00  0.00           O
ATOM     14  N   GLY A   2      51.710  43.140  37.270  1.00  0.00           N
ATOM     15  HN  GLY A   2      52.370  42.410  37.160  1.00  0.00           H
ATOM     16  CA  GLY A   2      50.460  42.560  37.700  1.00  0.00           C
ATOM     17  HA1 GLY A   2      50.460  43.010  38.670  1.00  0.00           H
ATOM     18  HA2 GLY A   2      50.630  41.500  37.600  1.00  0.00           H
ATOM     19  C   GLY A   2      49.200  42.950  36.850  1.00  0.00           C
ATOM     20  O   GLY A   2      49.230  43.450  35.760  1.00  0.00           O
ATOM     21  N   PHE A   3      47.990  42.540  37.270  1.00  0.00           N
ATOM     22  HN  PHE A   3      47.930  42.000  38.110  1.00  0.00           H
ATOM     23  CA  PHE A   3      46.750  42.810  36.580  1.00  0.00           C
ATOM     24  HA  PHE A   3      46.870  43.710  35.980  1.00  0.00           H
ATOM     25  CB  PHE A   3      46.460  41.510  35.820  1.00  0.00           C
ATOM     26  HB1 PHE A   3      46.080  40.680  36.440  1.00  0.00           H
ATOM     27  HB2 PHE A   3      47.430  41.230  35.360  1.00  0.00           H
ATOM     28  CG  PHE A   3      45.400  41.760  34.720  1.00  0.00           C
ATOM     29  CD1 PHE A   3      45.700  42.580  33.670  1.00  0.00           C
ATOM     30  HD1 PHE A   3      46.560  43.230  33.630  1.00  0.00           H
ATOM     31  CE1 PHE A   3      44.860  42.680  32.580  1.00  0.00           C
ATOM     32  HE1 PHE A   3      45.080  43.360  31.770  1.00  0.00           H
ATOM     33  CZ  PHE A   3      43.610  41.990  32.580  1.00  0.00           C
ATOM     34  HZ  PHE A   3      42.870  42.060  31.800  1.00  0.00           H
ATOM     35  CD2 PHE A   3      44.180  41.090  34.720  1.00  0.00           C
ATOM     36  HD2 PHE A   3      43.850  40.400  35.480  1.00  0.00           H
ATOM     37  CE2 PHE A   3      43.260  41.200  33.660  1.00  0.00           C
ATOM     38  HE2 PHE A   3      42.300  40.700  33.640  1.00  0.00           H
ATOM     39  C   PHE A   3      45.580  43.010  37.520  1.00  0.00           C
ATOM     40  O   PHE A   3      45.220  42.160  38.340  1.00  0.00           O
ATOM     41  N   ARG A   4      44.890  44.160  37.430  1.00  0.00           N
ATOM     42  HN  ARG A   4      45.210  44.800  36.740  1.00  0.00           H
ATOM     43  CA  ARG A   4      43.820  44.530  38.270  1.00  0.00           C
ATOM     44  HA  ARG A   4      43.410  43.580  38.590  1.00  0.00           H
ATOM     45  CB  ARG A   4      44.300  45.370  39.570  1.00  0.00           C
ATOM     46  HB1 ARG A   4      43.370  45.780  40.020  1.00  0.00           H
ATOM     47  HB2 ARG A   4      44.850  46.280  39.250  1.00  0.00           H
ATOM     48  CG  ARG A   4      45.060  44.570  40.630  1.00  0.00           C
ATOM     49  HG1 ARG A   4      45.470  45.300  41.360  1.00  0.00           H
ATOM     50  HG2 ARG A   4      45.830  44.140  39.960  1.00  0.00           H
ATOM     51  CD  ARG A   4      44.240  43.570  41.440  1.00  0.00           C
ATOM     52  HD1 ARG A   4      43.820  42.740  40.830  1.00  0.00           H
ATOM     53  HD2 ARG A   4      43.480  44.170  41.980  1.00  0.00           H
ATOM     54  NE  ARG A   4      45.060  42.900  42.530  1.00  0.00           N
ATOM     55  HE  ARG A   4      44.930  43.240  43.470  1.00  0.00           H
ATOM     56  CZ  ARG A   4      45.640  41.710  42.450  1.00  0.00           C
ATOM     57  NH1 ARG A   4      45.750  41.190  41.260  1.00  0.00           N
ATOM     58 1HH1 ARG A   4      46.010  40.220  41.260  1.00  0.00           H
ATOM     59 2HH1 ARG A   4      45.210  41.460  40.470  1.00  0.00           H
ATOM     60  NH2 ARG A   4      45.970  40.990  43.520  1.00  0.00           N
ATOM     61 1HH2 ARG A   4      45.510  41.200  44.390  1.00  0.00           H
ATOM     62 2HH2 ARG A   4      46.410  40.100  43.440  1.00  0.00           H
ATOM     63  C   ARG A   4      42.690  45.320  37.660  1.00  0.00           C
ATOM     64  O   ARG A   4      42.950  46.290  36.970  1.00  0.00           O
ATOM     65  N   LYS A   5      41.460  44.900  37.870  1.00  0.00           N
ATOM     66  HN  LYS A   5      41.300  44.150  38.510  1.00  0.00           H
ATOM     67  CA  LYS A   5      40.360  45.710  37.390  1.00  0.00           C
ATOM     68  HA  LYS A   5      40.610  45.960  36.370  1.00  0.00           H
ATOM     69  CB  LYS A   5      38.970  45.050  37.640  1.00  0.00           C
ATOM     70  HB1 LYS A   5      39.130  44.090  37.100  1.00  0.00           H
ATOM     71  HB2 LYS A   5      38.090  45.570  37.210  1.00  0.00           H
ATOM     72  CG  LYS A   5      38.630  44.790  39.050  1.00  0.00           C
ATOM     73  HG1 LYS A   5      38.360  45.600  39.750  1.00  0.00           H
ATOM     74  HG2 LYS A   5      39.510  44.270  39.490  1.00  0.00           H
ATOM     75  CD  LYS A   5      37.490  43.640  39.240  1.00  0.00           C
ATOM     76  HD1 LYS A   5      37.660  42.790  38.550  1.00  0.00           H
ATOM     77  HD2 LYS A   5      36.580  44.260  39.060  1.00  0.00           H
ATOM     78  CE  LYS A   5      37.510  43.060  40.590  1.00  0.00           C
ATOM     79  HE1 LYS A   5      37.610  43.780  41.430  1.00  0.00           H
ATOM     80  HE2 LYS A   5      38.410  42.430  40.750  1.00  0.00           H
ATOM     81  NZ  LYS A   5      36.320  42.240  40.860  1.00  0.00           N
ATOM     82  HZ1 LYS A   5      35.490  42.720  40.460  1.00  0.00           H
ATOM     83  HZ2 LYS A   5      36.190  41.960  41.850  1.00  0.00           H
ATOM     84  HZ3 LYS A   5      36.450  41.350  40.330  1.00  0.00           H
ATOM     85  C   LYS A   5      40.300  47.010  38.280  1.00  0.00           C
ATOM     86  O   LYS A   5      40.740  47.020  39.480  1.00  0.00           O
ATOM     87  N   MET A   6      39.940  48.160  37.680  1.00  0.00           N
ATOM     88  HN  MET A   6      39.640  48.160  36.730  1.00  0.00           H
ATOM     89  CA  MET A   6      40.050  49.370  38.360  1.00  0.00           C
ATOM     90  HA  MET A   6      40.120  49.210  39.430  1.00  0.00           H
ATOM     91  CB  MET A   6      41.250  50.280  37.930  1.00  0.00           C
ATOM     92  HB1 MET A   6      41.210  51.050  38.740  1.00  0.00           H
ATOM     93  HB2 MET A   6      41.190  50.720  36.910  1.00  0.00           H
ATOM     94  CG  MET A   6      42.600  49.530  37.990  1.00  0.00           C
ATOM     95  HG1 MET A   6      42.520  48.650  37.310  1.00  0.00           H
ATOM     96  HG2 MET A   6      42.690  49.110  39.020  1.00  0.00           H
ATOM     97  SD  MET A   6      44.150  50.560  37.670  1.00  0.00           S
ATOM     98  CE  MET A   6      45.010  48.960  37.660  1.00  0.00           C
ATOM     99  HE1 MET A   6      44.560  48.240  36.950  1.00  0.00           H
ATOM    100  HE2 MET A   6      45.130  48.500  38.670  1.00  0.00           H
ATOM    101  HE3 MET A   6      46.090  49.070  37.400  1.00  0.00           H
ATOM    102  C   MET A   6      38.740  50.100  38.140  1.00  0.00           C
ATOM    103  O   MET A   6      38.070  49.950  37.160  1.00  0.00           O
ATOM    104  N   ALA A   7      38.350  51.020  39.120  1.00  0.00           N
ATOM    105  HN  ALA A   7      38.850  51.130  39.980  1.00  0.00           H
ATOM    106  CA  ALA A   7      37.350  52.040  38.840  1.00  0.00           C
ATOM    107  HA  ALA A   7      36.610  51.560  38.220  1.00  0.00           H
ATOM    108  CB  ALA A   7      36.620  52.390  40.160  1.00  0.00           C
ATOM    109  HB1 ALA A   7      37.380  52.810  40.850  1.00  0.00           H
ATOM    110  HB2 ALA A   7      36.250  51.400  40.520  1.00  0.00           H
ATOM    111  HB3 ALA A   7      35.720  53.040  40.110  1.00  0.00           H
ATOM    112  C   ALA A   7      37.960  53.320  38.090  1.00  0.00           C
ATOM    113  O   ALA A   7      39.200  53.330  37.940  1.00  0.00           O
ATOM    114  N   PHE A   8      37.070  54.300  37.720  1.00  0.00           N
ATOM    115  HN  PHE A   8      36.090  54.100  37.730  1.00  0.00           H
ATOM    116  CA  PHE A   8      37.410  55.690  37.460  1.00  0.00           C
ATOM    117  HA  PHE A   8      38.320  55.760  36.870  1.00  0.00           H
ATOM    118  CB  PHE A   8      36.360  56.290  36.530  1.00  0.00           C
ATOM    119  HB1 PHE A   8      36.530  57.340  36.220  1.00  0.00           H
ATOM    120  HB2 PHE A   8      35.380  56.250  37.050  1.00  0.00           H
ATOM    121  CG  PHE A   8      36.260  55.420  35.250  1.00  0.00           C
ATOM    122  CD1 PHE A   8      35.010  54.850  34.960  1.00  0.00           C
ATOM    123  HD1 PHE A   8      34.230  54.920  35.710  1.00  0.00           H
ATOM    124  CE1 PHE A   8      34.720  54.290  33.750  1.00  0.00           C
ATOM    125  HE1 PHE A   8      33.790  53.760  33.640  1.00  0.00           H
ATOM    126  CZ  PHE A   8      35.710  54.210  32.780  1.00  0.00           C
ATOM    127  HZ  PHE A   8      35.430  53.690  31.880  1.00  0.00           H
ATOM    128  CD2 PHE A   8      37.230  55.320  34.290  1.00  0.00           C
ATOM    129  HD2 PHE A   8      38.210  55.680  34.560  1.00  0.00           H
ATOM    130  CE2 PHE A   8      37.030  54.700  33.060  1.00  0.00           C
ATOM    131  HE2 PHE A   8      37.790  54.670  32.290  1.00  0.00           H
ATOM    132  C   PHE A   8      37.500  56.590  38.690  1.00  0.00           C
ATOM    133  O   PHE A   8      36.640  56.510  39.560  1.00  0.00           O
ATOM    134  N   PRO A   9      38.410  57.510  38.920  1.00  0.00           N
ATOM    135  CD  PRO A   9      39.660  57.520  38.270  1.00  0.00           C
ATOM    136  HD1 PRO A   9      39.530  57.730  37.190  1.00  0.00           H
ATOM    137  HD2 PRO A   9      40.160  56.530  38.330  1.00  0.00           H
ATOM    138  CA  PRO A   9      38.230  58.640  39.860  1.00  0.00           C
ATOM    139  HA  PRO A   9      38.320  58.190  40.840  1.00  0.00           H
ATOM    140  CB  PRO A   9      39.380  59.590  39.410  1.00  0.00           C
ATOM    141  HB1 PRO A   9      39.740  60.300  40.180  1.00  0.00           H
ATOM    142  HB2 PRO A   9      39.150  60.290  38.580  1.00  0.00           H
ATOM    143  CG  PRO A   9      40.490  58.610  38.910  1.00  0.00           C
ATOM    144  HG1 PRO A   9      41.170  59.150  38.230  1.00  0.00           H
ATOM    145  HG2 PRO A   9      41.020  58.270  39.820  1.00  0.00           H
ATOM    146  C   PRO A   9      36.850  59.200  39.980  1.00  0.00           C
ATOM    147  O   PRO A   9      36.020  59.210  39.020  1.00  0.00           O
ATOM    148  N   SER A  10      36.540  59.750  41.170  1.00  0.00           N
ATOM    149  HN  SER A  10      37.210  59.790  41.910  1.00  0.00           H
ATOM    150  CA  SER A  10      35.150  60.160  41.440  1.00  0.00           C
ATOM    151  HA  SER A  10      34.540  59.710  40.660  1.00  0.00           H
ATOM    152  CB  SER A  10      34.610  59.640  42.740  1.00  0.00           C
ATOM    153  HB1 SER A  10      34.530  58.530  42.650  1.00  0.00           H
ATOM    154  HB2 SER A  10      33.590  60.010  42.990  1.00  0.00           H
ATOM    155  OG  SER A  10      35.490  59.730  43.850  1.00  0.00           O
ATOM    156  HG1 SER A  10      35.610  60.640  44.110  1.00  0.00           H
ATOM    157  C   SER A  10      34.910  61.710  41.350  1.00  0.00           C
ATOM    158  O   SER A  10      33.780  62.210  41.370  1.00  0.00           O
ATOM    159  N   GLY A  11      36.030  62.510  41.220  1.00  0.00           N
ATOM    160  HN  GLY A  11      36.940  62.100  41.280  1.00  0.00           H
ATOM    161  CA  GLY A  11      36.130  63.920  41.380  1.00  0.00           C
ATOM    162  HA1 GLY A  11      37.120  64.200  41.050  1.00  0.00           H
ATOM    163  HA2 GLY A  11      35.890  64.110  42.420  1.00  0.00           H
ATOM    164  C   GLY A  11      35.170  64.710  40.630  1.00  0.00           C
ATOM    165  O   GLY A  11      34.590  65.710  41.110  1.00  0.00           O
ATOM    166  N   LYS A  12      34.930  64.340  39.310  1.00  0.00           N
ATOM    167  HN  LYS A  12      35.420  63.550  38.960  1.00  0.00           H
ATOM    168  CA  LYS A  12      33.970  65.120  38.480  1.00  0.00           C
ATOM    169  HA  LYS A  12      34.130  66.180  38.640  1.00  0.00           H
ATOM    170  CB  LYS A  12      34.110  64.860  36.980  1.00  0.00           C
ATOM    171  HB1 LYS A  12      33.280  65.390  36.470  1.00  0.00           H
ATOM    172  HB2 LYS A  12      33.910  63.770  36.850  1.00  0.00           H
ATOM    173  CG  LYS A  12      35.500  65.230  36.370  1.00  0.00           C
ATOM    174  HG1 LYS A  12      36.300  64.620  36.840  1.00  0.00           H
ATOM    175  HG2 LYS A  12      35.710  66.290  36.600  1.00  0.00           H
ATOM    176  CD  LYS A  12      35.590  64.990  34.850  1.00  0.00           C
ATOM    177  HD1 LYS A  12      34.840  65.490  34.210  1.00  0.00           H
ATOM    178  HD2 LYS A  12      35.540  63.920  34.560  1.00  0.00           H
ATOM    179  CE  LYS A  12      36.910  65.490  34.150  1.00  0.00           C
ATOM    180  HE1 LYS A  12      37.020  65.370  33.060  1.00  0.00           H
ATOM    181  HE2 LYS A  12      37.690  65.040  34.790  1.00  0.00           H
ATOM    182  NZ  LYS A  12      37.160  66.950  34.460  1.00  0.00           N
ATOM    183  HZ1 LYS A  12      36.290  67.520  34.470  1.00  0.00           H
ATOM    184  HZ2 LYS A  12      37.920  67.310  33.850  1.00  0.00           H
ATOM    185  HZ3 LYS A  12      37.570  66.990  35.420  1.00  0.00           H
ATOM    186  C   LYS A  12      32.480  64.920  38.960  1.00  0.00           C
ATOM    187  O   LYS A  12      31.610  65.820  38.940  1.00  0.00           O
ATOM    188  N   VAL A  13      32.180  63.770  39.540  1.00  0.00           N
ATOM    189  HN  VAL A  13      32.900  63.080  39.610  1.00  0.00           H
ATOM    190  CA  VAL A  13      30.930  63.390  40.130  1.00  0.00           C
ATOM    191  HA  VAL A  13      30.070  63.780  39.610  1.00  0.00           H
ATOM    192  CB  VAL A  13      30.700  61.860  40.030  1.00  0.00           C
ATOM    193  HB  VAL A  13      31.590  61.340  40.450  1.00  0.00           H
ATOM    194  CG1 VAL A  13      29.470  61.450  40.880  1.00  0.00           C
ATOM    195 1HG1 VAL A  13      29.350  60.350  40.950  1.00  0.00           H
ATOM    196 2HG1 VAL A  13      28.540  61.850  40.430  1.00  0.00           H
ATOM    197 3HG1 VAL A  13      29.610  61.790  41.930  1.00  0.00           H
ATOM    198  CG2 VAL A  13      30.520  61.380  38.620  1.00  0.00           C
ATOM    199 1HG2 VAL A  13      29.840  62.030  38.020  1.00  0.00           H
ATOM    200 2HG2 VAL A  13      30.090  60.360  38.670  1.00  0.00           H
ATOM    201 3HG2 VAL A  13      31.490  61.330  38.080  1.00  0.00           H
ATOM    202  C   VAL A  13      30.800  63.960  41.590  1.00  0.00           C
ATOM    203  O   VAL A  13      29.740  64.380  42.010  1.00  0.00           O
ATOM    204  N   GLU A  14      31.920  64.100  42.310  1.00  0.00           N
ATOM    205  HN  GLU A  14      32.730  63.680  41.920  1.00  0.00           H
ATOM    206  CA  GLU A  14      31.950  64.670  43.700  1.00  0.00           C
ATOM    207  HA  GLU A  14      31.310  64.020  44.270  1.00  0.00           H
ATOM    208  CB  GLU A  14      33.410  64.620  44.380  1.00  0.00           C
ATOM    209  HB1 GLU A  14      33.360  65.250  45.300  1.00  0.00           H
ATOM    210  HB2 GLU A  14      34.150  65.200  43.790  1.00  0.00           H
ATOM    211  CG  GLU A  14      33.820  63.190  44.710  1.00  0.00           C
ATOM    212  HG1 GLU A  14      33.810  62.480  43.860  1.00  0.00           H
ATOM    213  HG2 GLU A  14      33.100  62.720  45.410  1.00  0.00           H
ATOM    214  CD  GLU A  14      35.170  63.140  45.290  1.00  0.00           C
ATOM    215  OE1 GLU A  14      35.600  64.170  45.920  1.00  0.00           O
ATOM    216  OE2 GLU A  14      35.940  62.130  45.010  1.00  0.00           O
ATOM    217  C   GLU A  14      31.460  66.130  43.810  1.00  0.00           C
ATOM    218  O   GLU A  14      30.590  66.490  44.650  1.00  0.00           O
ATOM    219  N   GLY A  15      31.980  67.010  42.920  1.00  0.00           N
ATOM    220  HN  GLY A  15      32.630  66.590  42.290  1.00  0.00           H
ATOM    221  CA  GLY A  15      31.580  68.410  42.800  1.00  0.00           C
ATOM    222  HA1 GLY A  15      32.220  68.810  42.030  1.00  0.00           H
ATOM    223  HA2 GLY A  15      31.700  68.870  43.770  1.00  0.00           H
ATOM    224  C   GLY A  15      30.130  68.570  42.470  1.00  0.00           C
ATOM    225  O   GLY A  15      29.680  69.690  42.680  1.00  0.00           O
ATOM    226  N   CYS A  16      29.460  67.510  42.070  1.00  0.00           N
ATOM    227  HN  CYS A  16      29.840  66.600  41.950  1.00  0.00           H
ATOM    228  CA  CYS A  16      28.060  67.600  41.710  1.00  0.00           C
ATOM    229  HA  CYS A  16      27.690  68.620  41.770  1.00  0.00           H
ATOM    230  CB  CYS A  16      27.950  66.970  40.290  1.00  0.00           C
ATOM    231  HB1 CYS A  16      26.860  66.980  40.080  1.00  0.00           H
ATOM    232  HB2 CYS A  16      28.360  65.940  40.290  1.00  0.00           H
ATOM    233  SG  CYS A  16      28.910  67.850  38.990  1.00  0.00           S
ATOM    234  HG1 CYS A  16      30.060  67.590  39.600  1.00  0.00           H
ATOM    235  C   CYS A  16      27.190  66.820  42.760  1.00  0.00           C
ATOM    236  O   CYS A  16      25.990  66.930  42.610  1.00  0.00           O
ATOM    237  N   MET A  17      27.710  66.110  43.780  1.00  0.00           N
ATOM    238  HN  MET A  17      28.700  65.950  43.830  1.00  0.00           H
ATOM    239  CA  MET A  17      27.000  65.390  44.830  1.00  0.00           C
ATOM    240  HA  MET A  17      26.180  64.880  44.350  1.00  0.00           H
ATOM    241  CB  MET A  17      27.830  64.240  45.420  1.00  0.00           C
ATOM    242  HB1 MET A  17      27.380  63.760  46.310  1.00  0.00           H
ATOM    243  HB2 MET A  17      28.800  64.610  45.830  1.00  0.00           H
ATOM    244  CG  MET A  17      28.100  63.010  44.490  1.00  0.00           C
ATOM    245  HG1 MET A  17      29.170  63.020  44.190  1.00  0.00           H
ATOM    246  HG2 MET A  17      27.490  63.300  43.600  1.00  0.00           H
ATOM    247  SD  MET A  17      27.400  61.380  45.050  1.00  0.00           S
ATOM    248  CE  MET A  17      25.570  61.790  44.860  1.00  0.00           C
ATOM    249  HE1 MET A  17      25.420  62.120  43.810  1.00  0.00           H
ATOM    250  HE2 MET A  17      25.250  62.610  45.540  1.00  0.00           H
ATOM    251  HE3 MET A  17      24.860  60.940  44.910  1.00  0.00           H
ATOM    252  C   MET A  17      26.390  66.480  45.770  1.00  0.00           C
ATOM    253  O   MET A  17      27.080  67.280  46.420  1.00  0.00           O
ATOM    254  N   VAL A  18      25.020  66.440  45.930  1.00  0.00           N
ATOM    255  HN  VAL A  18      24.490  65.780  45.400  1.00  0.00           H
ATOM    256  CA  VAL A  18      24.320  67.300  46.860  1.00  0.00           C
ATOM    257  HA  VAL A  18      24.960  67.980  47.410  1.00  0.00           H
ATOM    258  CB  VAL A  18      23.430  68.330  46.190  1.00  0.00           C
ATOM    259  HB  VAL A  18      22.950  68.900  47.020  1.00  0.00           H
ATOM    260  CG1 VAL A  18      24.350  69.220  45.380  1.00  0.00           C
ATOM    261 1HG1 VAL A  18      24.620  68.850  44.360  1.00  0.00           H
ATOM    262 2HG1 VAL A  18      25.230  69.390  46.030  1.00  0.00           H
ATOM    263 3HG1 VAL A  18      23.960  70.250  45.270  1.00  0.00           H
ATOM    264  CG2 VAL A  18      22.510  67.650  45.200  1.00  0.00           C
ATOM    265 1HG2 VAL A  18      23.140  67.440  44.300  1.00  0.00           H
ATOM    266 2HG2 VAL A  18      21.670  68.290  44.880  1.00  0.00           H
ATOM    267 3HG2 VAL A  18      22.080  66.740  45.670  1.00  0.00           H
ATOM    268  C   VAL A  18      23.510  66.510  47.890  1.00  0.00           C
ATOM    269  O   VAL A  18      23.000  65.380  47.650  1.00  0.00           O
ATOM    270  N   GLN A  19      23.240  67.100  49.010  1.00  0.00           N
ATOM    271  HN  GLN A  19      23.670  67.990  49.150  1.00  0.00           H
ATOM    272  CA  GLN A  19      22.370  66.640  49.970  1.00  0.00           C
ATOM    273  HA  GLN A  19      22.330  65.570  49.890  1.00  0.00           H
ATOM    274  CB  GLN A  19      22.830  67.150  51.330  1.00  0.00           C
ATOM    275  HB1 GLN A  19      22.960  68.250  51.330  1.00  0.00           H
ATOM    276  HB2 GLN A  19      23.830  66.750  51.610  1.00  0.00           H
ATOM    277  CG  GLN A  19      21.850  66.940  52.530  1.00  0.00           C
ATOM    278  HG1 GLN A  19      21.470  65.900  52.540  1.00  0.00           H
ATOM    279  HG2 GLN A  19      20.960  67.580  52.350  1.00  0.00           H
ATOM    280  CD  GLN A  19      22.330  67.310  53.930  1.00  0.00           C
ATOM    281  OE1 GLN A  19      21.700  68.030  54.660  1.00  0.00           O
ATOM    282  NE2 GLN A  19      23.540  66.870  54.320  1.00  0.00           N
ATOM    283 1HE2 GLN A  19      23.920  67.460  55.040  1.00  0.00           H
ATOM    284 2HE2 GLN A  19      24.140  66.240  53.840  1.00  0.00           H
ATOM    285  C   GLN A  19      20.980  67.160  49.640  1.00  0.00           C
ATOM    286  O   GLN A  19      20.800  68.320  49.350  1.00  0.00           O
ATOM    287  N   VAL A  20      19.940  66.350  49.610  1.00  0.00           N
ATOM    288  HN  VAL A  20      19.970  65.390  49.850  1.00  0.00           H
ATOM    289  CA  VAL A  20      18.680  66.870  49.190  1.00  0.00           C
ATOM    290  HA  VAL A  20      18.670  67.950  49.200  1.00  0.00           H
ATOM    291  CB  VAL A  20      18.270  66.260  47.820  1.00  0.00           C
ATOM    292  HB  VAL A  20      18.350  65.160  47.900  1.00  0.00           H
ATOM    293  CG1 VAL A  20      16.850  66.670  47.380  1.00  0.00           C
ATOM    294 1HG1 VAL A  20      16.640  66.190  46.400  1.00  0.00           H
ATOM    295 2HG1 VAL A  20      16.680  67.760  47.280  1.00  0.00           H
ATOM    296 3HG1 VAL A  20      16.060  66.330  48.080  1.00  0.00           H
ATOM    297  CG2 VAL A  20      19.280  66.860  46.780  1.00  0.00           C
ATOM    298 1HG2 VAL A  20      20.300  66.630  47.170  1.00  0.00           H
ATOM    299 2HG2 VAL A  20      19.120  67.960  46.770  1.00  0.00           H
ATOM    300 3HG2 VAL A  20      19.070  66.530  45.740  1.00  0.00           H
ATOM    301  C   VAL A  20      17.640  66.480  50.290  1.00  0.00           C
ATOM    302  O   VAL A  20      17.640  65.390  50.830  1.00  0.00           O
ATOM    303  N   THR A  21      16.770  67.440  50.700  1.00  0.00           N
ATOM    304  HN  THR A  21      16.650  68.370  50.370  1.00  0.00           H
ATOM    305  CA  THR A  21      15.670  67.070  51.560  1.00  0.00           C
ATOM    306  HA  THR A  21      15.260  66.110  51.280  1.00  0.00           H
ATOM    307  CB  THR A  21      16.080  67.070  53.080  1.00  0.00           C
ATOM    308  HB  THR A  21      16.990  66.450  53.200  1.00  0.00           H
ATOM    309  OG1 THR A  21      15.010  66.530  53.900  1.00  0.00           O
ATOM    310  HG1 THR A  21      14.860  65.630  53.580  1.00  0.00           H
ATOM    311  CG2 THR A  21      16.380  68.400  53.670  1.00  0.00           C
ATOM    312 1HG2 THR A  21      15.660  69.180  53.350  1.00  0.00           H
ATOM    313 2HG2 THR A  21      17.420  68.720  53.430  1.00  0.00           H
ATOM    314 3HG2 THR A  21      16.290  68.230  54.760  1.00  0.00           H
ATOM    315  C   THR A  21      14.510  68.010  51.360  1.00  0.00           C
ATOM    316  O   THR A  21      14.850  69.060  50.690  1.00  0.00           O
ATOM    317  N   CYS A  22      13.290  67.700  51.800  1.00  0.00           N
ATOM    318  HN  CYS A  22      12.920  66.830  52.100  1.00  0.00           H
ATOM    319  CA  CYS A  22      12.270  68.680  51.890  1.00  0.00           C
ATOM    320  HA  CYS A  22      12.700  69.620  51.580  1.00  0.00           H
ATOM    321  CB  CYS A  22      11.110  68.280  50.930  1.00  0.00           C
ATOM    322  HB1 CYS A  22      10.640  67.420  51.450  1.00  0.00           H
ATOM    323  HB2 CYS A  22      11.450  67.880  49.950  1.00  0.00           H
ATOM    324  SG  CYS A  22       9.840  69.440  50.640  1.00  0.00           S
ATOM    325  HG1 CYS A  22      10.330  70.280  49.730  1.00  0.00           H
ATOM    326  C   CYS A  22      11.880  68.920  53.420  1.00  0.00           C
ATOM    327  O   CYS A  22      10.770  69.390  53.690  1.00  0.00           O
ATOM    328  N   GLY A  23      12.790  68.540  54.400  1.00  0.00           N
ATOM    329  HN  GLY A  23      13.560  67.950  54.150  1.00  0.00           H
ATOM    330  CA  GLY A  23      12.600  68.780  55.810  1.00  0.00           C
ATOM    331  HA1 GLY A  23      11.800  69.480  56.010  1.00  0.00           H
ATOM    332  HA2 GLY A  23      13.560  69.130  56.150  1.00  0.00           H
ATOM    333  C   GLY A  23      12.350  67.610  56.650  1.00  0.00           C
ATOM    334  O   GLY A  23      12.210  67.760  57.890  1.00  0.00           O
ATOM    335  N   THR A  24      12.170  66.420  56.020  1.00  0.00           N
ATOM    336  HN  THR A  24      12.300  66.460  55.030  1.00  0.00           H
ATOM    337  CA  THR A  24      11.810  65.160  56.620  1.00  0.00           C
ATOM    338  HA  THR A  24      11.910  65.190  57.700  1.00  0.00           H
ATOM    339  CB  THR A  24      10.420  64.650  56.330  1.00  0.00           C
ATOM    340  HB  THR A  24      10.420  63.580  56.650  1.00  0.00           H
ATOM    341  OG1 THR A  24      10.020  64.730  54.940  1.00  0.00           O
ATOM    342  HG1 THR A  24       9.800  63.870  54.580  1.00  0.00           H
ATOM    343  CG2 THR A  24       9.300  65.400  57.150  1.00  0.00           C
ATOM    344 1HG2 THR A  24       9.390  66.480  56.920  1.00  0.00           H
ATOM    345 2HG2 THR A  24       9.280  65.280  58.260  1.00  0.00           H
ATOM    346 3HG2 THR A  24       8.350  65.010  56.740  1.00  0.00           H
ATOM    347  C   THR A  24      12.930  64.220  56.260  1.00  0.00           C
ATOM    348  O   THR A  24      14.090  64.440  56.680  1.00  0.00           O
ATOM    349  N   THR A  25      12.710  63.140  55.450  1.00  0.00           N
ATOM    350  HN  THR A  25      11.810  62.960  55.060  1.00  0.00           H
ATOM    351  CA  THR A  25      13.790  62.310  55.010  1.00  0.00           C
ATOM    352  HA  THR A  25      14.270  61.920  55.900  1.00  0.00           H
ATOM    353  CB  THR A  25      13.260  61.040  54.250  1.00  0.00           C
ATOM    354  HB  THR A  25      12.350  60.650  54.760  1.00  0.00           H
ATOM    355  OG1 THR A  25      14.320  60.010  54.190  1.00  0.00           O
ATOM    356  HG1 THR A  25      14.450  59.620  55.060  1.00  0.00           H
ATOM    357  CG2 THR A  25      12.850  61.430  52.800  1.00  0.00           C
ATOM    358 1HG2 THR A  25      13.710  61.700  52.150  1.00  0.00           H
ATOM    359 2HG2 THR A  25      12.160  62.310  52.790  1.00  0.00           H
ATOM    360 3HG2 THR A  25      12.350  60.560  52.330  1.00  0.00           H
ATOM    361  C   THR A  25      14.860  63.000  54.130  1.00  0.00           C
ATOM    362  O   THR A  25      14.570  63.980  53.480  1.00  0.00           O
ATOM    363  N   THR A  26      16.210  62.670  54.350  1.00  0.00           N
ATOM    364  HN  THR A  26      16.560  61.890  54.850  1.00  0.00           H
ATOM    365  CA  THR A  26      17.350  63.390  53.750  1.00  0.00           C
ATOM    366  HA  THR A  26      17.000  64.240  53.180  1.00  0.00           H
ATOM    367  CB  THR A  26      18.390  63.850  54.770  1.00  0.00           C
ATOM    368  HB  THR A  26      18.860  62.960  55.250  1.00  0.00           H
ATOM    369  OG1 THR A  26      18.000  64.670  55.800  1.00  0.00           O
ATOM    370  HG1 THR A  26      17.560  64.100  56.440  1.00  0.00           H
ATOM    371  CG2 THR A  26      19.400  64.730  54.120  1.00  0.00           C
ATOM    372 1HG2 THR A  26      20.030  65.220  54.890  1.00  0.00           H
ATOM    373 2HG2 THR A  26      18.860  65.590  53.680  1.00  0.00           H
ATOM    374 3HG2 THR A  26      20.120  64.240  53.420  1.00  0.00           H
ATOM    375  C   THR A  26      18.050  62.370  52.790  1.00  0.00           C
ATOM    376  O   THR A  26      18.510  61.310  53.160  1.00  0.00           O
ATOM    377  N   LEU A  27      18.190  62.770  51.520  1.00  0.00           N
ATOM    378  HN  LEU A  27      17.910  63.630  51.110  1.00  0.00           H
ATOM    379  CA  LEU A  27      18.820  61.830  50.500  1.00  0.00           C
ATOM    380  HA  LEU A  27      19.360  61.040  51.020  1.00  0.00           H
ATOM    381  CB  LEU A  27      17.690  61.160  49.750  1.00  0.00           C
ATOM    382  HB1 LEU A  27      17.910  60.600  48.820  1.00  0.00           H
ATOM    383  HB2 LEU A  27      16.960  61.950  49.480  1.00  0.00           H
ATOM    384  CG  LEU A  27      16.870  60.070  50.570  1.00  0.00           C
ATOM    385  HG  LEU A  27      16.460  60.540  51.480  1.00  0.00           H
ATOM    386  CD1 LEU A  27      15.650  59.540  49.770  1.00  0.00           C
ATOM    387 1HD1 LEU A  27      15.870  59.230  48.720  1.00  0.00           H
ATOM    388 2HD1 LEU A  27      14.960  60.410  49.710  1.00  0.00           H
ATOM    389 3HD1 LEU A  27      15.160  58.710  50.330  1.00  0.00           H
ATOM    390  CD2 LEU A  27      17.830  58.920  50.930  1.00  0.00           C
ATOM    391 1HD2 LEU A  27      17.220  58.000  51.000  1.00  0.00           H
ATOM    392 2HD2 LEU A  27      18.300  59.110  51.920  1.00  0.00           H
ATOM    393 3HD2 LEU A  27      18.490  58.720  50.060  1.00  0.00           H
ATOM    394  C   LEU A  27      19.820  62.470  49.540  1.00  0.00           C
ATOM    395  O   LEU A  27      20.170  63.630  49.630  1.00  0.00           O
ATOM    396  N   ASN A  28      20.380  61.650  48.620  1.00  0.00           N
ATOM    397  HN  ASN A  28      20.020  60.740  48.450  1.00  0.00           H
ATOM    398  CA  ASN A  28      21.370  62.120  47.640  1.00  0.00           C
ATOM    399  HA  ASN A  28      21.970  62.870  48.150  1.00  0.00           H
ATOM    400  CB  ASN A  28      22.310  60.980  47.110  1.00  0.00           C
ATOM    401  HB1 ASN A  28      23.240  61.300  46.580  1.00  0.00           H
ATOM    402  HB2 ASN A  28      21.750  60.220  46.530  1.00  0.00           H
ATOM    403  CG  ASN A  28      22.930  60.360  48.390  1.00  0.00           C
ATOM    404  OD1 ASN A  28      23.310  61.030  49.350  1.00  0.00           O
ATOM    405  ND2 ASN A  28      22.800  59.050  48.480  1.00  0.00           N
ATOM    406 1HD2 ASN A  28      23.240  58.630  49.270  1.00  0.00           H
ATOM    407 2HD2 ASN A  28      22.260  58.550  47.800  1.00  0.00           H
ATOM    408  C   ASN A  28      20.680  62.780  46.420  1.00  0.00           C
ATOM    409  O   ASN A  28      19.610  62.350  45.960  1.00  0.00           O
ATOM    410  N   GLY A  29      21.390  63.680  45.770  1.00  0.00           N
ATOM    411  HN  GLY A  29      22.180  64.060  46.240  1.00  0.00           H
ATOM    412  CA  GLY A  29      20.970  64.180  44.520  1.00  0.00           C
ATOM    413  HA1 GLY A  29      20.460  65.110  44.710  1.00  0.00           H
ATOM    414  HA2 GLY A  29      20.280  63.550  43.980  1.00  0.00           H
ATOM    415  C   GLY A  29      22.150  64.440  43.660  1.00  0.00           C
ATOM    416  O   GLY A  29      23.350  64.300  44.080  1.00  0.00           O
ATOM    417  N   LEU A  30      22.070  64.770  42.420  1.00  0.00           N
ATOM    418  HN  LEU A  30      21.150  64.800  42.040  1.00  0.00           H
ATOM    419  CA  LEU A  30      23.110  65.070  41.460  1.00  0.00           C
ATOM    420  HA  LEU A  30      24.110  65.080  41.880  1.00  0.00           H
ATOM    421  CB  LEU A  30      23.110  63.970  40.400  1.00  0.00           C
ATOM    422  HB1 LEU A  30      22.110  63.770  39.960  1.00  0.00           H
ATOM    423  HB2 LEU A  30      23.400  62.980  40.810  1.00  0.00           H
ATOM    424  CG  LEU A  30      24.180  64.180  39.310  1.00  0.00           C
ATOM    425  HG  LEU A  30      24.050  65.160  38.790  1.00  0.00           H
ATOM    426  CD1 LEU A  30      25.540  64.020  39.930  1.00  0.00           C
ATOM    427 1HD1 LEU A  30      25.580  64.120  41.040  1.00  0.00           H
ATOM    428 2HD1 LEU A  30      26.240  64.710  39.400  1.00  0.00           H
ATOM    429 3HD1 LEU A  30      25.840  63.000  39.620  1.00  0.00           H
ATOM    430  CD2 LEU A  30      24.060  63.210  38.140  1.00  0.00           C
ATOM    431 1HD2 LEU A  30      24.290  62.170  38.480  1.00  0.00           H
ATOM    432 2HD2 LEU A  30      24.800  63.590  37.400  1.00  0.00           H
ATOM    433 3HD2 LEU A  30      23.060  63.230  37.650  1.00  0.00           H
ATOM    434  C   LEU A  30      22.710  66.370  40.810  1.00  0.00           C
ATOM    435  O   LEU A  30      21.550  66.630  40.540  1.00  0.00           O
ATOM    436  N   TRP A  31      23.690  67.280  40.680  1.00  0.00           N
ATOM    437  HN  TRP A  31      24.650  67.120  40.900  1.00  0.00           H
ATOM    438  CA  TRP A  31      23.460  68.700  40.410  1.00  0.00           C
ATOM    439  HA  TRP A  31      22.450  68.900  40.080  1.00  0.00           H
ATOM    440  CB  TRP A  31      23.800  69.510  41.700  1.00  0.00           C
ATOM    441  HB1 TRP A  31      24.830  69.200  42.000  1.00  0.00           H
ATOM    442  HB2 TRP A  31      23.120  69.120  42.480  1.00  0.00           H
ATOM    443  CG  TRP A  31      23.740  71.040  41.710  1.00  0.00           C
ATOM    444  CD1 TRP A  31      22.980  71.740  40.900  1.00  0.00           C
ATOM    445  HD1 TRP A  31      22.380  71.300  40.120  1.00  0.00           H
ATOM    446  NE1 TRP A  31      23.300  73.120  41.010  1.00  0.00           N
ATOM    447  HE1 TRP A  31      23.170  73.780  40.310  1.00  0.00           H
ATOM    448  CE2 TRP A  31      24.250  73.240  41.930  1.00  0.00           C
ATOM    449  CD2 TRP A  31      24.600  71.910  42.410  1.00  0.00           C
ATOM    450  CE3 TRP A  31      25.640  71.720  43.330  1.00  0.00           C
ATOM    451  HE3 TRP A  31      25.980  70.740  43.610  1.00  0.00           H
ATOM    452  CZ3 TRP A  31      26.280  72.880  43.810  1.00  0.00           C
ATOM    453  HZ3 TRP A  31      26.940  72.830  44.670  1.00  0.00           H
ATOM    454  CZ2 TRP A  31      24.920  74.330  42.390  1.00  0.00           C
ATOM    455  HZ2 TRP A  31      24.800  75.340  42.020  1.00  0.00           H
ATOM    456  CH2 TRP A  31      25.950  74.130  43.320  1.00  0.00           C
ATOM    457  HH2 TRP A  31      26.500  75.000  43.640  1.00  0.00           H
ATOM    458  C   TRP A  31      24.320  69.180  39.260  1.00  0.00           C
ATOM    459  O   TRP A  31      25.570  69.140  39.350  1.00  0.00           O
ATOM    460  N   LEU A  32      23.720  69.580  38.130  1.00  0.00           N
ATOM    461  HN  LEU A  32      22.730  69.560  38.180  1.00  0.00           H
ATOM    462  CA  LEU A  32      24.410  69.860  36.890  1.00  0.00           C
ATOM    463  HA  LEU A  32      25.480  69.900  37.070  1.00  0.00           H
ATOM    464  CB  LEU A  32      24.320  68.860  35.760  1.00  0.00           C
ATOM    465  HB1 LEU A  32      24.960  69.160  34.900  1.00  0.00           H
ATOM    466  HB2 LEU A  32      23.270  68.910  35.400  1.00  0.00           H
ATOM    467  CG  LEU A  32      24.780  67.480  36.300  1.00  0.00           C
ATOM    468  HG  LEU A  32      24.330  67.180  37.270  1.00  0.00           H
ATOM    469  CD1 LEU A  32      24.350  66.450  35.230  1.00  0.00           C
ATOM    470 1HD1 LEU A  32      25.100  66.460  34.410  1.00  0.00           H
ATOM    471 2HD1 LEU A  32      23.340  66.610  34.790  1.00  0.00           H
ATOM    472 3HD1 LEU A  32      24.480  65.450  35.700  1.00  0.00           H
ATOM    473  CD2 LEU A  32      26.310  67.430  36.460  1.00  0.00           C
ATOM    474 1HD2 LEU A  32      26.920  67.720  35.580  1.00  0.00           H
ATOM    475 2HD2 LEU A  32      26.730  66.460  36.820  1.00  0.00           H
ATOM    476 3HD2 LEU A  32      26.660  68.130  37.260  1.00  0.00           H
ATOM    477  C   LEU A  32      23.800  71.200  36.490  1.00  0.00           C
ATOM    478  O   LEU A  32      22.570  71.400  36.270  1.00  0.00           O
ATOM    479  N   ASP A  33      24.750  72.230  36.490  1.00  0.00           N
ATOM    480  HN  ASP A  33      25.710  71.980  36.480  1.00  0.00           H
ATOM    481  CA  ASP A  33      24.430  73.630  36.440  1.00  0.00           C
ATOM    482  HA  ASP A  33      25.320  74.220  36.630  1.00  0.00           H
ATOM    483  CB  ASP A  33      24.170  74.020  34.980  1.00  0.00           C
ATOM    484  HB1 ASP A  33      23.820  75.080  34.970  1.00  0.00           H
ATOM    485  HB2 ASP A  33      23.420  73.330  34.540  1.00  0.00           H
ATOM    486  CG  ASP A  33      25.430  73.890  34.110  1.00  0.00           C
ATOM    487  OD1 ASP A  33      25.220  74.010  32.840  1.00  0.00           O
ATOM    488  OD2 ASP A  33      26.550  73.680  34.630  1.00  0.00           O
ATOM    489  C   ASP A  33      23.410  74.150  37.380  1.00  0.00           C
ATOM    490  O   ASP A  33      23.700  74.470  38.540  1.00  0.00           O
ATOM    491  N   ASP A  34      22.150  74.230  37.070  1.00  0.00           N
ATOM    492  HN  ASP A  34      21.880  73.830  36.200  1.00  0.00           H
ATOM    493  CA  ASP A  34      21.170  74.930  37.900  1.00  0.00           C
ATOM    494  HA  ASP A  34      21.550  75.130  38.890  1.00  0.00           H
ATOM    495  CB  ASP A  34      20.730  76.090  37.010  1.00  0.00           C
ATOM    496  HB1 ASP A  34      21.530  76.810  36.720  1.00  0.00           H
ATOM    497  HB2 ASP A  34      20.060  76.710  37.650  1.00  0.00           H
ATOM    498  CG  ASP A  34      20.030  75.710  35.720  1.00  0.00           C
ATOM    499  OD1 ASP A  34      19.440  76.650  35.160  1.00  0.00           O
ATOM    500  OD2 ASP A  34      20.100  74.560  35.250  1.00  0.00           O
ATOM    501  C   ASP A  34      20.010  73.990  38.190  1.00  0.00           C
ATOM    502  O   ASP A  34      18.960  74.310  38.670  1.00  0.00           O
ATOM    503  N   THR A  35      20.180  72.680  37.810  1.00  0.00           N
ATOM    504  HN  THR A  35      21.000  72.350  37.350  1.00  0.00           H
ATOM    505  CA  THR A  35      19.160  71.700  38.060  1.00  0.00           C
ATOM    506  HA  THR A  35      18.400  72.220  38.620  1.00  0.00           H
ATOM    507  CB  THR A  35      18.710  71.200  36.740  1.00  0.00           C
ATOM    508  HB  THR A  35      19.520  70.600  36.280  1.00  0.00           H
ATOM    509  OG1 THR A  35      18.400  72.260  35.810  1.00  0.00           O
ATOM    510  HG1 THR A  35      18.970  72.990  36.030  1.00  0.00           H
ATOM    511  CG2 THR A  35      17.420  70.500  36.840  1.00  0.00           C
ATOM    512 1HG2 THR A  35      17.340  69.700  37.610  1.00  0.00           H
ATOM    513 2HG2 THR A  35      17.250  69.980  35.870  1.00  0.00           H
ATOM    514 3HG2 THR A  35      16.510  71.100  37.080  1.00  0.00           H
ATOM    515  C   THR A  35      19.720  70.490  38.770  1.00  0.00           C
ATOM    516  O   THR A  35      20.820  70.070  38.410  1.00  0.00           O
ATOM    517  N   VAL A  36      18.920  69.900  39.710  1.00  0.00           N
ATOM    518  HN  VAL A  36      17.970  70.220  39.710  1.00  0.00           H
ATOM    519  CA  VAL A  36      19.210  68.810  40.700  1.00  0.00           C
ATOM    520  HA  VAL A  36      20.190  68.400  40.500  1.00  0.00           H
ATOM    521  CB  VAL A  36      19.070  69.250  42.210  1.00  0.00           C
ATOM    522  HB  VAL A  36      18.020  69.410  42.530  1.00  0.00           H
ATOM    523  CG1 VAL A  36      19.490  68.210  43.160  1.00  0.00           C
ATOM    524 1HG1 VAL A  36      19.270  68.500  44.210  1.00  0.00           H
ATOM    525 2HG1 VAL A  36      20.590  68.060  43.210  1.00  0.00           H
ATOM    526 3HG1 VAL A  36      19.010  67.210  43.100  1.00  0.00           H
ATOM    527  CG2 VAL A  36      19.910  70.510  42.490  1.00  0.00           C
ATOM    528 1HG2 VAL A  36      19.970  70.760  43.570  1.00  0.00           H
ATOM    529 2HG2 VAL A  36      19.390  71.370  42.020  1.00  0.00           H
ATOM    530 3HG2 VAL A  36      20.970  70.370  42.170  1.00  0.00           H
ATOM    531  C   VAL A  36      18.190  67.690  40.470  1.00  0.00           C
ATOM    532  O   VAL A  36      17.020  67.820  40.190  1.00  0.00           O
ATOM    533  N   TYR A  37      18.820  66.480  40.440  1.00  0.00           N
ATOM    534  HN  TYR A  37      19.800  66.380  40.640  1.00  0.00           H
ATOM    535  CA  TYR A  37      18.230  65.180  40.160  1.00  0.00           C
ATOM    536  HA  TYR A  37      17.250  65.340  39.730  1.00  0.00           H
ATOM    537  CB  TYR A  37      19.070  64.230  39.180  1.00  0.00           C
ATOM    538  HB1 TYR A  37      18.630  63.220  39.330  1.00  0.00           H
ATOM    539  HB2 TYR A  37      20.130  64.160  39.490  1.00  0.00           H
ATOM    540  CG  TYR A  37      19.110  64.790  37.770  1.00  0.00           C
ATOM    541  CD1 TYR A  37      20.280  64.860  36.920  1.00  0.00           C
ATOM    542  HD1 TYR A  37      21.220  64.500  37.310  1.00  0.00           H
ATOM    543  CE1 TYR A  37      20.190  65.340  35.630  1.00  0.00           C
ATOM    544  HE1 TYR A  37      21.030  65.580  35.000  1.00  0.00           H
ATOM    545  CZ  TYR A  37      18.960  65.710  35.110  1.00  0.00           C
ATOM    546  OH  TYR A  37      18.860  66.330  33.790  1.00  0.00           O
ATOM    547  HH  TYR A  37      19.790  66.410  33.570  1.00  0.00           H
ATOM    548  CD2 TYR A  37      17.880  65.030  37.190  1.00  0.00           C
ATOM    549  HD2 TYR A  37      16.980  64.840  37.770  1.00  0.00           H
ATOM    550  CE2 TYR A  37      17.790  65.560  35.880  1.00  0.00           C
ATOM    551  HE2 TYR A  37      16.910  65.900  35.360  1.00  0.00           H
ATOM    552  C   TYR A  37      18.180  64.360  41.470  1.00  0.00           C
ATOM    553  O   TYR A  37      19.210  64.130  42.080  1.00  0.00           O
ATOM    554  N   CYS A  38      17.010  63.950  41.870  1.00  0.00           N
ATOM    555  HN  CYS A  38      16.210  64.030  41.270  1.00  0.00           H
ATOM    556  CA  CYS A  38      16.790  63.280  43.110  1.00  0.00           C
ATOM    557  HA  CYS A  38      17.740  62.820  43.350  1.00  0.00           H
ATOM    558  CB  CYS A  38      16.490  64.300  44.280  1.00  0.00           C
ATOM    559  HB1 CYS A  38      17.490  64.700  44.570  1.00  0.00           H
ATOM    560  HB2 CYS A  38      15.960  63.840  45.140  1.00  0.00           H
ATOM    561  SG  CYS A  38      15.540  65.800  43.710  1.00  0.00           S
ATOM    562  HG1 CYS A  38      16.620  66.340  43.170  1.00  0.00           H
ATOM    563  C   CYS A  38      15.690  62.240  43.020  1.00  0.00           C
ATOM    564  O   CYS A  38      14.940  62.340  42.030  1.00  0.00           O
ATOM    565  N   PRO A  39      15.660  61.200  43.880  1.00  0.00           N
ATOM    566  CD  PRO A  39      16.590  60.920  44.970  1.00  0.00           C
ATOM    567  HD1 PRO A  39      16.250  61.560  45.800  1.00  0.00           H
ATOM    568  HD2 PRO A  39      17.650  61.030  44.640  1.00  0.00           H
ATOM    569  CA  PRO A  39      14.480  60.330  43.980  1.00  0.00           C
ATOM    570  HA  PRO A  39      14.350  59.810  43.040  1.00  0.00           H
ATOM    571  CB  PRO A  39      14.780  59.480  45.180  1.00  0.00           C
ATOM    572  HB1 PRO A  39      14.380  58.480  44.900  1.00  0.00           H
ATOM    573  HB2 PRO A  39      14.190  59.660  46.100  1.00  0.00           H
ATOM    574  CG  PRO A  39      16.290  59.510  45.420  1.00  0.00           C
ATOM    575  HG1 PRO A  39      16.520  59.380  46.500  1.00  0.00           H
ATOM    576  HG2 PRO A  39      16.850  58.690  44.910  1.00  0.00           H
ATOM    577  C   PRO A  39      13.060  61.080  44.180  1.00  0.00           C
ATOM    578  O   PRO A  39      13.070  62.050  44.910  1.00  0.00           O
ATOM    579  N   ARG A  40      11.920  60.630  43.560  1.00  0.00           N
ATOM    580  HN  ARG A  40      11.900  59.930  42.850  1.00  0.00           H
ATOM    581  CA  ARG A  40      10.690  61.450  43.740  1.00  0.00           C
ATOM    582  HA  ARG A  40      10.900  62.510  43.640  1.00  0.00           H
ATOM    583  CB  ARG A  40       9.710  61.030  42.660  1.00  0.00           C
ATOM    584  HB1 ARG A  40      10.150  61.260  41.670  1.00  0.00           H
ATOM    585  HB2 ARG A  40       8.780  61.630  42.740  1.00  0.00           H
ATOM    586  CG  ARG A  40       9.250  59.550  42.680  1.00  0.00           C
ATOM    587  HG1 ARG A  40       8.730  59.160  43.570  1.00  0.00           H
ATOM    588  HG2 ARG A  40      10.240  59.040  42.600  1.00  0.00           H
ATOM    589  CD  ARG A  40       8.440  59.120  41.490  1.00  0.00           C
ATOM    590  HD1 ARG A  40       8.720  59.500  40.480  1.00  0.00           H
ATOM    591  HD2 ARG A  40       7.390  59.460  41.610  1.00  0.00           H
ATOM    592  NE  ARG A  40       8.530  57.610  41.480  1.00  0.00           N
ATOM    593  HE  ARG A  40       9.290  57.120  41.900  1.00  0.00           H
ATOM    594  CZ  ARG A  40       7.540  56.820  41.060  1.00  0.00           C
ATOM    595  NH1 ARG A  40       6.670  57.260  40.220  1.00  0.00           N
ATOM    596 1HH1 ARG A  40       6.810  58.130  39.740  1.00  0.00           H
ATOM    597 2HH1 ARG A  40       6.040  56.590  39.830  1.00  0.00           H
ATOM    598  NH2 ARG A  40       7.640  55.560  41.390  1.00  0.00           N
ATOM    599 1HH2 ARG A  40       7.070  54.810  41.080  1.00  0.00           H
ATOM    600 2HH2 ARG A  40       8.270  55.430  42.150  1.00  0.00           H
ATOM    601  C   ARG A  40      10.150  61.310  45.160  1.00  0.00           C
ATOM    602  O   ARG A  40       9.410  62.160  45.540  1.00  0.00           O
ATOM    603  N   HSP A  41      10.610  60.310  45.920  1.00  0.00           N
ATOM    604  HN  HSP A  41      11.140  59.540  45.580  1.00  0.00           H
ATOM    605  CA  HSP A  41      10.130  60.140  47.300  1.00  0.00           C
ATOM    606  HA  HSP A  41       9.110  60.490  47.270  1.00  0.00           H
ATOM    607  CB  HSP A  41      10.100  58.670  47.830  1.00  0.00           C
ATOM    608  HB1 HSP A  41       9.710  57.910  47.130  1.00  0.00           H
ATOM    609  HB2 HSP A  41       9.470  58.720  48.740  1.00  0.00           H
ATOM    610  CD2 HSP A  41      11.950  58.090  49.510  1.00  0.00           C
ATOM    611  HD2 HSP A  41      11.430  58.660  50.270  1.00  0.00           H
ATOM    612  CG  HSP A  41      11.460  58.070  48.270  1.00  0.00           C
ATOM    613  NE2 HSP A  41      13.120  57.410  49.520  1.00  0.00           N
ATOM    614  HE2 HSP A  41      13.610  57.110  50.330  1.00  0.00           H
ATOM    615  ND1 HSP A  41      12.390  57.470  47.510  1.00  0.00           N
ATOM    616  HD1 HSP A  41      12.270  57.220  46.550  1.00  0.00           H
ATOM    617  CE1 HSP A  41      13.420  57.060  48.250  1.00  0.00           C
ATOM    618  HE1 HSP A  41      14.340  56.620  47.930  1.00  0.00           H
ATOM    619  C   HSP A  41      10.890  60.910  48.250  1.00  0.00           C
ATOM    620  O   HSP A  41      10.800  60.790  49.470  1.00  0.00           O
ATOM    621  N   VAL A  42      11.830  61.820  47.790  1.00  0.00           N
ATOM    622  HN  VAL A  42      12.010  62.010  46.830  1.00  0.00           H
ATOM    623  CA  VAL A  42      12.560  62.570  48.800  1.00  0.00           C
ATOM    624  HA  VAL A  42      13.000  61.930  49.550  1.00  0.00           H
ATOM    625  CB  VAL A  42      13.740  63.290  48.100  1.00  0.00           C
ATOM    626  HB  VAL A  42      14.250  62.420  47.630  1.00  0.00           H
ATOM    627  CG1 VAL A  42      13.190  64.400  47.170  1.00  0.00           C
ATOM    628 1HG1 VAL A  42      14.110  64.870  46.740  1.00  0.00           H
ATOM    629 2HG1 VAL A  42      12.620  65.260  47.590  1.00  0.00           H
ATOM    630 3HG1 VAL A  42      12.570  63.940  46.380  1.00  0.00           H
ATOM    631  CG2 VAL A  42      14.790  63.970  49.070  1.00  0.00           C
ATOM    632 1HG2 VAL A  42      15.010  63.350  49.970  1.00  0.00           H
ATOM    633 2HG2 VAL A  42      14.260  64.890  49.390  1.00  0.00           H
ATOM    634 3HG2 VAL A  42      15.690  64.200  48.470  1.00  0.00           H
ATOM    635  C   VAL A  42      11.670  63.570  49.600  1.00  0.00           C
ATOM    636  O   VAL A  42      12.100  64.120  50.640  1.00  0.00           O
ATOM    637  N   ILE A  43      10.470  63.820  49.140  1.00  0.00           N
ATOM    638  HN  ILE A  43      10.120  63.320  48.350  1.00  0.00           H
ATOM    639  CA  ILE A  43       9.660  64.830  49.790  1.00  0.00           C
ATOM    640  HA  ILE A  43      10.280  65.500  50.370  1.00  0.00           H
ATOM    641  CB  ILE A  43       8.800  65.660  48.830  1.00  0.00           C
ATOM    642  HB  ILE A  43       8.430  66.530  49.400  1.00  0.00           H
ATOM    643  CG2 ILE A  43       9.640  66.030  47.700  1.00  0.00           C
ATOM    644 1HG2 ILE A  43      10.650  66.390  48.000  1.00  0.00           H
ATOM    645 2HG2 ILE A  43       9.160  66.820  47.080  1.00  0.00           H
ATOM    646 3HG2 ILE A  43       9.890  65.150  47.080  1.00  0.00           H
ATOM    647  CG1 ILE A  43       7.590  64.940  48.260  1.00  0.00           C
ATOM    648 1HG1 ILE A  43       6.800  65.110  49.020  1.00  0.00           H
ATOM    649 2HG1 ILE A  43       7.750  63.860  48.090  1.00  0.00           H
ATOM    650  CD  ILE A  43       6.990  65.520  46.970  1.00  0.00           C
ATOM    651  HD1 ILE A  43       6.810  66.610  47.140  1.00  0.00           H
ATOM    652  HD2 ILE A  43       6.010  65.060  46.750  1.00  0.00           H
ATOM    653  HD3 ILE A  43       7.630  65.390  46.070  1.00  0.00           H
ATOM    654  C   ILE A  43       8.750  64.210  50.820  1.00  0.00           C
ATOM    655  O   ILE A  43       7.980  64.890  51.570  1.00  0.00           O
ATOM    656  N   CYS A  44       8.670  62.870  50.890  1.00  0.00           N
ATOM    657  HN  CYS A  44       9.230  62.390  50.210  1.00  0.00           H
ATOM    658  CA  CYS A  44       7.800  62.030  51.740  1.00  0.00           C
ATOM    659  HA  CYS A  44       6.820  62.470  51.770  1.00  0.00           H
ATOM    660  CB  CYS A  44       7.780  60.590  51.150  1.00  0.00           C
ATOM    661  HB1 CYS A  44       7.080  60.020  51.800  1.00  0.00           H
ATOM    662  HB2 CYS A  44       8.820  60.200  51.060  1.00  0.00           H
ATOM    663  SG  CYS A  44       7.160  60.650  49.400  1.00  0.00           S
ATOM    664  HG1 CYS A  44       5.850  60.840  49.500  1.00  0.00           H
ATOM    665  C   CYS A  44       8.230  61.950  53.250  1.00  0.00           C
ATOM    666  O   CYS A  44       9.300  62.410  53.630  1.00  0.00           O
ATOM    667  N   THR A  45       7.330  61.380  54.090  1.00  0.00           N
ATOM    668  HN  THR A  45       6.500  61.090  53.610  1.00  0.00           H
ATOM    669  CA  THR A  45       7.550  61.060  55.510  1.00  0.00           C
ATOM    670  HA  THR A  45       8.600  60.880  55.680  1.00  0.00           H
ATOM    671  CB  THR A  45       6.990  62.040  56.510  1.00  0.00           C
ATOM    672  HB  THR A  45       7.370  63.030  56.170  1.00  0.00           H
ATOM    673  OG1 THR A  45       7.430  61.820  57.860  1.00  0.00           O
ATOM    674  HG1 THR A  45       7.340  62.660  58.310  1.00  0.00           H
ATOM    675  CG2 THR A  45       5.490  62.210  56.430  1.00  0.00           C
ATOM    676 1HG2 THR A  45       4.890  61.450  56.970  1.00  0.00           H
ATOM    677 2HG2 THR A  45       5.040  62.240  55.410  1.00  0.00           H
ATOM    678 3HG2 THR A  45       5.180  63.180  56.870  1.00  0.00           H
ATOM    679  C   THR A  45       6.900  59.730  55.710  1.00  0.00           C
ATOM    680  O   THR A  45       6.300  59.220  54.740  1.00  0.00           O
ATOM    681  N   ALA A  46       6.980  59.150  56.880  1.00  0.00           N
ATOM    682  HN  ALA A  46       7.290  59.690  57.660  1.00  0.00           H
ATOM    683  CA  ALA A  46       6.760  57.690  57.100  1.00  0.00           C
ATOM    684  HA  ALA A  46       7.430  57.200  56.410  1.00  0.00           H
ATOM    685  CB  ALA A  46       7.170  57.330  58.540  1.00  0.00           C
ATOM    686  HB1 ALA A  46       6.270  57.480  59.170  1.00  0.00           H
ATOM    687  HB2 ALA A  46       7.990  58.000  58.890  1.00  0.00           H
ATOM    688  HB3 ALA A  46       7.590  56.310  58.620  1.00  0.00           H
ATOM    689  C   ALA A  46       5.400  57.220  56.680  1.00  0.00           C
ATOM    690  O   ALA A  46       5.270  56.120  56.270  1.00  0.00           O
ATOM    691  N   GLU A  47       4.320  57.930  57.000  1.00  0.00           N
ATOM    692  HN  GLU A  47       4.330  58.820  57.460  1.00  0.00           H
ATOM    693  CA  GLU A  47       3.010  57.370  56.660  1.00  0.00           C
ATOM    694  HA  GLU A  47       2.990  56.310  56.860  1.00  0.00           H
ATOM    695  CB  GLU A  47       1.910  57.860  57.550  1.00  0.00           C
ATOM    696  HB1 GLU A  47       0.870  57.600  57.250  1.00  0.00           H
ATOM    697  HB2 GLU A  47       1.760  58.950  57.740  1.00  0.00           H
ATOM    698  CG  GLU A  47       2.020  57.200  58.920  1.00  0.00           C
ATOM    699  HG1 GLU A  47       3.070  56.990  59.210  1.00  0.00           H
ATOM    700  HG2 GLU A  47       1.550  56.190  58.860  1.00  0.00           H
ATOM    701  CD  GLU A  47       1.360  58.070  59.980  1.00  0.00           C
ATOM    702  OE1 GLU A  47       0.200  57.800  60.320  1.00  0.00           O
ATOM    703  OE2 GLU A  47       2.090  59.060  60.410  1.00  0.00           O
ATOM    704  C   GLU A  47       2.660  57.590  55.240  1.00  0.00           C
ATOM    705  O   GLU A  47       1.620  57.100  54.790  1.00  0.00           O
ATOM    706  N   ASP A  48       3.490  58.270  54.400  1.00  0.00           N
ATOM    707  HN  ASP A  48       4.350  58.640  54.730  1.00  0.00           H
ATOM    708  CA  ASP A  48       3.230  58.630  53.080  1.00  0.00           C
ATOM    709  HA  ASP A  48       2.270  58.250  52.750  1.00  0.00           H
ATOM    710  CB  ASP A  48       3.200  60.130  52.880  1.00  0.00           C
ATOM    711  HB1 ASP A  48       3.490  60.480  51.870  1.00  0.00           H
ATOM    712  HB2 ASP A  48       3.940  60.620  53.550  1.00  0.00           H
ATOM    713  CG  ASP A  48       1.870  60.720  53.160  1.00  0.00           C
ATOM    714  OD1 ASP A  48       0.830  60.010  52.890  1.00  0.00           O
ATOM    715  OD2 ASP A  48       1.740  61.910  53.420  1.00  0.00           O
ATOM    716  C   ASP A  48       4.300  58.070  52.230  1.00  0.00           C
ATOM    717  O   ASP A  48       4.390  58.290  51.010  1.00  0.00           O
ATOM    718  N   MET A  49       5.180  57.250  52.840  1.00  0.00           N
ATOM    719  HN  MET A  49       5.060  57.010  53.800  1.00  0.00           H
ATOM    720  CA  MET A  49       6.330  56.840  52.160  1.00  0.00           C
ATOM    721  HA  MET A  49       6.850  57.690  51.730  1.00  0.00           H
ATOM    722  CB  MET A  49       7.300  56.420  53.320  1.00  0.00           C
ATOM    723  HB1 MET A  49       6.780  55.570  53.820  1.00  0.00           H
ATOM    724  HB2 MET A  49       7.360  57.090  54.210  1.00  0.00           H
ATOM    725  CG  MET A  49       8.680  55.840  52.920  1.00  0.00           C
ATOM    726  HG1 MET A  49       8.580  54.930  52.300  1.00  0.00           H
ATOM    727  HG2 MET A  49       9.080  55.470  53.890  1.00  0.00           H
ATOM    728  SD  MET A  49       9.750  57.080  52.120  1.00  0.00           S
ATOM    729  CE  MET A  49       9.880  58.380  53.380  1.00  0.00           C
ATOM    730  HE1 MET A  49      10.420  59.140  52.770  1.00  0.00           H
ATOM    731  HE2 MET A  49      10.530  58.070  54.230  1.00  0.00           H
ATOM    732  HE3 MET A  49       8.870  58.630  53.760  1.00  0.00           H
ATOM    733  C   MET A  49       6.290  55.620  51.140  1.00  0.00           C
ATOM    734  O   MET A  49       7.060  55.600  50.170  1.00  0.00           O
ATOM    735  N   LEU A  50       5.420  54.580  51.380  1.00  0.00           N
ATOM    736  HN  LEU A  50       4.930  54.620  52.250  1.00  0.00           H
ATOM    737  CA  LEU A  50       5.170  53.470  50.530  1.00  0.00           C
ATOM    738  HA  LEU A  50       5.830  53.640  49.690  1.00  0.00           H
ATOM    739  CB  LEU A  50       5.340  52.110  51.280  1.00  0.00           C
ATOM    740  HB1 LEU A  50       5.030  51.260  50.640  1.00  0.00           H
ATOM    741  HB2 LEU A  50       4.620  52.250  52.120  1.00  0.00           H
ATOM    742  CG  LEU A  50       6.760  51.950  51.960  1.00  0.00           C
ATOM    743  HG  LEU A  50       6.940  52.830  52.620  1.00  0.00           H
ATOM    744  CD1 LEU A  50       6.820  50.660  52.720  1.00  0.00           C
ATOM    745 1HD1 LEU A  50       6.420  50.820  53.740  1.00  0.00           H
ATOM    746 2HD1 LEU A  50       7.830  50.230  52.890  1.00  0.00           H
ATOM    747 3HD1 LEU A  50       6.110  49.870  52.380  1.00  0.00           H
ATOM    748  CD2 LEU A  50       7.860  52.120  50.890  1.00  0.00           C
ATOM    749 1HD2 LEU A  50       7.780  51.220  50.250  1.00  0.00           H
ATOM    750 2HD2 LEU A  50       8.850  52.180  51.390  1.00  0.00           H
ATOM    751 3HD2 LEU A  50       7.690  53.070  50.330  1.00  0.00           H
ATOM    752  C   LEU A  50       3.800  53.690  49.860  1.00  0.00           C
ATOM    753  O   LEU A  50       3.310  52.720  49.150  1.00  0.00           O
ATOM    754  N   ASN A  51       3.150  54.780  49.950  1.00  0.00           N
ATOM    755  HN  ASN A  51       3.410  55.490  50.590  1.00  0.00           H
ATOM    756  CA  ASN A  51       1.930  55.030  49.140  1.00  0.00           C
ATOM    757  HA  ASN A  51       1.410  54.110  48.910  1.00  0.00           H
ATOM    758  CB  ASN A  51       0.960  55.840  49.990  1.00  0.00           C
ATOM    759  HB1 ASN A  51       0.140  56.170  49.320  1.00  0.00           H
ATOM    760  HB2 ASN A  51       1.400  56.790  50.370  1.00  0.00           H
ATOM    761  CG  ASN A  51       0.470  55.100  51.190  1.00  0.00           C
ATOM    762  OD1 ASN A  51       0.520  53.850  51.130  1.00  0.00           O
ATOM    763  ND2 ASN A  51      -0.100  55.910  52.140  1.00  0.00           N
ATOM    764 1HD2 ASN A  51      -0.650  55.380  52.790  1.00  0.00           H
ATOM    765 2HD2 ASN A  51      -0.200  56.900  52.030  1.00  0.00           H
ATOM    766  C   ASN A  51       2.310  55.830  47.890  1.00  0.00           C
ATOM    767  O   ASN A  51       3.030  56.810  48.010  1.00  0.00           O
ATOM    768  N   PRO A  52       1.850  55.500  46.630  1.00  0.00           N
ATOM    769  CD  PRO A  52       1.000  54.410  46.340  1.00  0.00           C
ATOM    770  HD1 PRO A  52       0.080  54.480  46.960  1.00  0.00           H
ATOM    771  HD2 PRO A  52       1.450  53.420  46.550  1.00  0.00           H
ATOM    772  CA  PRO A  52       2.400  55.980  45.320  1.00  0.00           C
ATOM    773  HA  PRO A  52       3.450  56.240  45.300  1.00  0.00           H
ATOM    774  CB  PRO A  52       2.090  54.830  44.360  1.00  0.00           C
ATOM    775  HB1 PRO A  52       2.680  53.910  44.590  1.00  0.00           H
ATOM    776  HB2 PRO A  52       2.090  55.060  43.280  1.00  0.00           H
ATOM    777  CG  PRO A  52       0.730  54.430  44.830  1.00  0.00           C
ATOM    778  HG1 PRO A  52      -0.090  55.170  44.710  1.00  0.00           H
ATOM    779  HG2 PRO A  52       0.380  53.460  44.410  1.00  0.00           H
ATOM    780  C   PRO A  52       1.600  57.220  44.830  1.00  0.00           C
ATOM    781  O   PRO A  52       1.260  57.380  43.660  1.00  0.00           O
ATOM    782  N   ASN A  53       1.520  58.220  45.810  1.00  0.00           N
ATOM    783  HN  ASN A  53       1.810  58.050  46.750  1.00  0.00           H
ATOM    784  CA  ASN A  53       0.890  59.450  45.660  1.00  0.00           C
ATOM    785  HA  ASN A  53       0.360  59.370  44.720  1.00  0.00           H
ATOM    786  CB  ASN A  53      -0.020  59.880  46.780  1.00  0.00           C
ATOM    787  HB1 ASN A  53      -0.370  60.940  46.790  1.00  0.00           H
ATOM    788  HB2 ASN A  53       0.620  59.790  47.690  1.00  0.00           H
ATOM    789  CG  ASN A  53      -1.100  58.870  46.940  1.00  0.00           C
ATOM    790  OD1 ASN A  53      -1.000  57.780  47.430  1.00  0.00           O
ATOM    791  ND2 ASN A  53      -2.260  59.260  46.400  1.00  0.00           N
ATOM    792 1HD2 ASN A  53      -2.920  58.510  46.320  1.00  0.00           H
ATOM    793 2HD2 ASN A  53      -2.620  60.190  46.320  1.00  0.00           H
ATOM    794  C   ASN A  53       1.870  60.540  45.400  1.00  0.00           C
ATOM    795  O   ASN A  53       1.490  61.730  45.590  1.00  0.00           O
ATOM    796  N   TYR A  54       3.100  60.130  45.080  1.00  0.00           N
ATOM    797  HN  TYR A  54       3.250  59.150  45.140  1.00  0.00           H
ATOM    798  CA  TYR A  54       4.290  60.920  44.680  1.00  0.00           C
ATOM    799  HA  TYR A  54       4.750  61.530  45.450  1.00  0.00           H
ATOM    800  CB  TYR A  54       5.430  59.990  44.170  1.00  0.00           C
ATOM    801  HB1 TYR A  54       6.400  60.510  43.990  1.00  0.00           H
ATOM    802  HB2 TYR A  54       5.120  59.560  43.190  1.00  0.00           H
ATOM    803  CG  TYR A  54       5.700  58.880  45.100  1.00  0.00           C
ATOM    804  CD1 TYR A  54       6.150  57.640  44.550  1.00  0.00           C
ATOM    805  HD1 TYR A  54       6.330  57.520  43.490  1.00  0.00           H
ATOM    806  CE1 TYR A  54       6.450  56.560  45.380  1.00  0.00           C
ATOM    807  HE1 TYR A  54       6.800  55.640  44.940  1.00  0.00           H
ATOM    808  CZ  TYR A  54       6.310  56.640  46.740  1.00  0.00           C
ATOM    809  OH  TYR A  54       6.700  55.450  47.400  1.00  0.00           O
ATOM    810  HH  TYR A  54       6.730  55.690  48.330  1.00  0.00           H
ATOM    811  CD2 TYR A  54       5.650  58.990  46.510  1.00  0.00           C
ATOM    812  HD2 TYR A  54       5.440  59.940  46.990  1.00  0.00           H
ATOM    813  CE2 TYR A  54       5.970  57.800  47.270  1.00  0.00           C
ATOM    814  HE2 TYR A  54       5.900  57.770  48.350  1.00  0.00           H
ATOM    815  C   TYR A  54       3.930  61.930  43.540  1.00  0.00           C
ATOM    816  O   TYR A  54       4.130  63.060  43.800  1.00  0.00           O
ATOM    817  N   GLU A  55       3.280  61.610  42.360  1.00  0.00           N
ATOM    818  HN  GLU A  55       3.010  60.680  42.120  1.00  0.00           H
ATOM    819  CA  GLU A  55       2.840  62.680  41.470  1.00  0.00           C
ATOM    820  HA  GLU A  55       3.710  63.140  41.030  1.00  0.00           H
ATOM    821  CB  GLU A  55       2.230  62.190  40.110  1.00  0.00           C
ATOM    822  HB1 GLU A  55       1.780  63.090  39.630  1.00  0.00           H
ATOM    823  HB2 GLU A  55       1.350  61.520  40.260  1.00  0.00           H
ATOM    824  CG  GLU A  55       3.270  61.690  39.090  1.00  0.00           C
ATOM    825  HG1 GLU A  55       3.880  60.880  39.530  1.00  0.00           H
ATOM    826  HG2 GLU A  55       3.930  62.490  38.700  1.00  0.00           H
ATOM    827  CD  GLU A  55       2.490  61.180  37.830  1.00  0.00           C
ATOM    828  OE1 GLU A  55       2.230  61.990  36.990  1.00  0.00           O
ATOM    829  OE2 GLU A  55       2.200  60.020  37.820  1.00  0.00           O
ATOM    830  C   GLU A  55       1.890  63.790  42.120  1.00  0.00           C
ATOM    831  O   GLU A  55       2.110  64.940  41.700  1.00  0.00           O
ATOM    832  N   ASP A  56       0.940  63.380  42.970  1.00  0.00           N
ATOM    833  HN  ASP A  56       0.710  62.410  43.030  1.00  0.00           H
ATOM    834  CA  ASP A  56       0.060  64.360  43.570  1.00  0.00           C
ATOM    835  HA  ASP A  56      -0.270  64.990  42.760  1.00  0.00           H
ATOM    836  CB  ASP A  56      -1.220  63.760  44.120  1.00  0.00           C
ATOM    837  HB1 ASP A  56      -1.850  64.520  44.640  1.00  0.00           H
ATOM    838  HB2 ASP A  56      -0.960  63.000  44.900  1.00  0.00           H
ATOM    839  CG  ASP A  56      -2.120  63.010  43.210  1.00  0.00           C
ATOM    840  OD1 ASP A  56      -1.790  62.550  42.050  1.00  0.00           O
ATOM    841  OD2 ASP A  56      -3.250  62.820  43.640  1.00  0.00           O
ATOM    842  C   ASP A  56       0.730  65.190  44.630  1.00  0.00           C
ATOM    843  O   ASP A  56       0.500  66.420  44.740  1.00  0.00           O
ATOM    844  N   LEU A  57       1.660  64.600  45.450  1.00  0.00           N
ATOM    845  HN  LEU A  57       1.650  63.610  45.340  1.00  0.00           H
ATOM    846  CA  LEU A  57       2.300  65.210  46.620  1.00  0.00           C
ATOM    847  HA  LEU A  57       1.540  65.860  47.030  1.00  0.00           H
ATOM    848  CB  LEU A  57       2.840  64.100  47.490  1.00  0.00           C
ATOM    849  HB1 LEU A  57       3.550  63.430  46.960  1.00  0.00           H
ATOM    850  HB2 LEU A  57       1.890  63.560  47.680  1.00  0.00           H
ATOM    851  CG  LEU A  57       3.520  64.600  48.830  1.00  0.00           C
ATOM    852  HG  LEU A  57       4.400  65.210  48.520  1.00  0.00           H
ATOM    853  CD1 LEU A  57       2.640  65.230  49.830  1.00  0.00           C
ATOM    854 1HD1 LEU A  57       3.320  65.580  50.630  1.00  0.00           H
ATOM    855 2HD1 LEU A  57       1.840  64.490  50.070  1.00  0.00           H
ATOM    856 3HD1 LEU A  57       2.150  66.090  49.310  1.00  0.00           H
ATOM    857  CD2 LEU A  57       4.250  63.410  49.490  1.00  0.00           C
ATOM    858 1HD2 LEU A  57       5.190  63.200  48.940  1.00  0.00           H
ATOM    859 2HD2 LEU A  57       3.550  62.550  49.480  1.00  0.00           H
ATOM    860 3HD2 LEU A  57       4.480  63.820  50.500  1.00  0.00           H
ATOM    861  C   LEU A  57       3.310  66.210  46.190  1.00  0.00           C
ATOM    862  O   LEU A  57       3.490  67.210  46.870  1.00  0.00           O
ATOM    863  N   LEU A  58       4.020  66.060  45.020  1.00  0.00           N
ATOM    864  HN  LEU A  58       3.910  65.150  44.650  1.00  0.00           H
ATOM    865  CA  LEU A  58       4.950  67.030  44.400  1.00  0.00           C
ATOM    866  HA  LEU A  58       5.770  67.200  45.090  1.00  0.00           H
ATOM    867  CB  LEU A  58       5.610  66.500  43.110  1.00  0.00           C
ATOM    868  HB1 LEU A  58       4.810  66.300  42.370  1.00  0.00           H
ATOM    869  HB2 LEU A  58       6.150  65.530  43.200  1.00  0.00           H
ATOM    870  CG  LEU A  58       6.600  67.490  42.400  1.00  0.00           C
ATOM    871  HG  LEU A  58       6.000  68.340  42.030  1.00  0.00           H
ATOM    872  CD1 LEU A  58       7.760  67.850  43.320  1.00  0.00           C
ATOM    873 1HD1 LEU A  58       7.480  68.490  44.190  1.00  0.00           H
ATOM    874 2HD1 LEU A  58       8.530  68.380  42.730  1.00  0.00           H
ATOM    875 3HD1 LEU A  58       8.240  66.920  43.700  1.00  0.00           H
ATOM    876  CD2 LEU A  58       7.150  66.910  41.120  1.00  0.00           C
ATOM    877 1HD2 LEU A  58       7.630  65.930  41.320  1.00  0.00           H
ATOM    878 2HD2 LEU A  58       7.970  67.560  40.770  1.00  0.00           H
ATOM    879 3HD2 LEU A  58       6.360  66.810  40.340  1.00  0.00           H
ATOM    880  C   LEU A  58       4.280  68.400  44.190  1.00  0.00           C
ATOM    881  O   LEU A  58       4.960  69.400  44.400  1.00  0.00           O
ATOM    882  N   ILE A  59       3.000  68.510  43.780  1.00  0.00           N
ATOM    883  HN  ILE A  59       2.450  67.690  43.660  1.00  0.00           H
ATOM    884  CA  ILE A  59       2.330  69.790  43.560  1.00  0.00           C
ATOM    885  HA  ILE A  59       3.110  70.350  43.070  1.00  0.00           H
ATOM    886  CB  ILE A  59       1.130  69.820  42.590  1.00  0.00           C
ATOM    887  HB  ILE A  59       0.210  69.470  43.110  1.00  0.00           H
ATOM    888  CG2 ILE A  59       0.790  71.250  42.150  1.00  0.00           C
ATOM    889 1HG2 ILE A  59       1.630  71.980  42.110  1.00  0.00           H
ATOM    890 2HG2 ILE A  59      -0.010  71.620  42.820  1.00  0.00           H
ATOM    891 3HG2 ILE A  59       0.270  71.220  41.170  1.00  0.00           H
ATOM    892  CG1 ILE A  59       1.400  68.980  41.390  1.00  0.00           C
ATOM    893 1HG1 ILE A  59       1.890  68.020  41.650  1.00  0.00           H
ATOM    894 2HG1 ILE A  59       2.000  69.530  40.620  1.00  0.00           H
ATOM    895  CD  ILE A  59       0.080  68.490  40.700  1.00  0.00           C
ATOM    896  HD1 ILE A  59      -0.520  69.350  40.330  1.00  0.00           H
ATOM    897  HD2 ILE A  59      -0.480  67.890  41.450  1.00  0.00           H
ATOM    898  HD3 ILE A  59       0.390  67.800  39.890  1.00  0.00           H
ATOM    899  C   ILE A  59       2.030  70.540  44.890  1.00  0.00           C
ATOM    900  O   ILE A  59       1.910  71.790  44.870  1.00  0.00           O
ATOM    901  N   ARG A  60       1.930  69.840  46.080  1.00  0.00           N
ATOM    902  HN  ARG A  60       2.010  68.850  46.070  1.00  0.00           H
ATOM    903  CA  ARG A  60       1.450  70.320  47.370  1.00  0.00           C
ATOM    904  HA  ARG A  60       0.680  71.060  47.230  1.00  0.00           H
ATOM    905  CB  ARG A  60       0.900  69.050  48.100  1.00  0.00           C
ATOM    906  HB1 ARG A  60       0.570  69.400  49.100  1.00  0.00           H
ATOM    907  HB2 ARG A  60       1.750  68.340  48.240  1.00  0.00           H
ATOM    908  CG  ARG A  60      -0.380  68.650  47.420  1.00  0.00           C
ATOM    909  HG1 ARG A  60      -0.180  68.040  46.510  1.00  0.00           H
ATOM    910  HG2 ARG A  60      -1.020  69.520  47.160  1.00  0.00           H
ATOM    911  CD  ARG A  60      -1.340  67.790  48.370  1.00  0.00           C
ATOM    912  HD1 ARG A  60      -2.300  67.740  47.800  1.00  0.00           H
ATOM    913  HD2 ARG A  60      -1.430  68.470  49.240  1.00  0.00           H
ATOM    914  NE  ARG A  60      -0.730  66.530  48.860  1.00  0.00           N
ATOM    915  HE  ARG A  60      -0.300  66.550  49.770  1.00  0.00           H
ATOM    916  CZ  ARG A  60      -1.310  65.390  48.700  1.00  0.00           C
ATOM    917  NH1 ARG A  60      -2.010  65.090  47.660  1.00  0.00           N
ATOM    918 1HH1 ARG A  60      -2.090  65.740  46.900  1.00  0.00           H
ATOM    919 2HH1 ARG A  60      -2.550  64.250  47.620  1.00  0.00           H
ATOM    920  NH2 ARG A  60      -1.280  64.440  49.640  1.00  0.00           N
ATOM    921 1HH2 ARG A  60      -0.790  64.610  50.500  1.00  0.00           H
ATOM    922 2HH2 ARG A  60      -1.690  63.550  49.450  1.00  0.00           H
ATOM    923  C   ARG A  60       2.510  70.820  48.270  1.00  0.00           C
ATOM    924  O   ARG A  60       2.280  71.480  49.250  1.00  0.00           O
ATOM    925  N   LYS A  61       3.810  70.570  47.900  1.00  0.00           N
ATOM    926  HN  LYS A  61       3.960  69.840  47.240  1.00  0.00           H
ATOM    927  CA  LYS A  61       5.040  71.100  48.350  1.00  0.00           C
ATOM    928  HA  LYS A  61       4.870  71.470  49.340  1.00  0.00           H
ATOM    929  CB  LYS A  61       6.160  70.050  48.370  1.00  0.00           C
ATOM    930  HB1 LYS A  61       7.100  70.590  48.650  1.00  0.00           H
ATOM    931  HB2 LYS A  61       6.220  69.650  47.340  1.00  0.00           H
ATOM    932  CG  LYS A  61       6.020  68.850  49.330  1.00  0.00           C
ATOM    933  HG1 LYS A  61       7.060  68.450  49.310  1.00  0.00           H
ATOM    934  HG2 LYS A  61       5.310  68.140  48.850  1.00  0.00           H
ATOM    935  CD  LYS A  61       5.680  69.220  50.750  1.00  0.00           C
ATOM    936  HD1 LYS A  61       4.630  69.570  50.790  1.00  0.00           H
ATOM    937  HD2 LYS A  61       6.340  70.050  51.090  1.00  0.00           H
ATOM    938  CE  LYS A  61       6.000  68.140  51.710  1.00  0.00           C
ATOM    939  HE1 LYS A  61       7.090  67.960  51.750  1.00  0.00           H
ATOM    940  HE2 LYS A  61       5.490  67.190  51.430  1.00  0.00           H
ATOM    941  NZ  LYS A  61       5.540  68.440  53.070  1.00  0.00           N
ATOM    942  HZ1 LYS A  61       5.770  69.380  53.460  1.00  0.00           H
ATOM    943  HZ2 LYS A  61       5.840  67.760  53.790  1.00  0.00           H
ATOM    944  HZ3 LYS A  61       4.520  68.330  52.930  1.00  0.00           H
ATOM    945  C   LYS A  61       5.490  72.360  47.700  1.00  0.00           C
ATOM    946  O   LYS A  61       5.580  72.490  46.460  1.00  0.00           O
ATOM    947  N   SER A  62       5.770  73.440  48.510  1.00  0.00           N
ATOM    948  HN  SER A  62       5.660  73.380  49.500  1.00  0.00           H
ATOM    949  CA  SER A  62       6.060  74.680  47.920  1.00  0.00           C
ATOM    950  HA  SER A  62       5.690  74.650  46.910  1.00  0.00           H
ATOM    951  CB  SER A  62       5.650  75.980  48.770  1.00  0.00           C
ATOM    952  HB1 SER A  62       6.110  75.880  49.780  1.00  0.00           H
ATOM    953  HB2 SER A  62       4.540  76.080  48.840  1.00  0.00           H
ATOM    954  OG  SER A  62       6.060  77.200  48.130  1.00  0.00           O
ATOM    955  HG1 SER A  62       5.650  77.870  48.680  1.00  0.00           H
ATOM    956  C   SER A  62       7.610  74.740  47.900  1.00  0.00           C
ATOM    957  O   SER A  62       8.220  74.140  48.780  1.00  0.00           O
ATOM    958  N   ASN A  63       8.250  75.330  46.900  1.00  0.00           N
ATOM    959  HN  ASN A  63       7.730  75.740  46.140  1.00  0.00           H
ATOM    960  CA  ASN A  63       9.680  75.290  46.590  1.00  0.00           C
ATOM    961  HA  ASN A  63       9.890  74.250  46.390  1.00  0.00           H
ATOM    962  CB  ASN A  63       9.990  76.070  45.290  1.00  0.00           C
ATOM    963  HB1 ASN A  63      11.030  75.820  45.000  1.00  0.00           H
ATOM    964  HB2 ASN A  63       9.950  77.180  45.330  1.00  0.00           H
ATOM    965  CG  ASN A  63       9.010  75.540  44.120  1.00  0.00           C
ATOM    966  OD1 ASN A  63       8.760  74.340  44.050  1.00  0.00           O
ATOM    967  ND2 ASN A  63       8.450  76.470  43.340  1.00  0.00           N
ATOM    968 1HD2 ASN A  63       7.770  76.270  42.630  1.00  0.00           H
ATOM    969 2HD2 ASN A  63       8.790  77.410  43.410  1.00  0.00           H
ATOM    970  C   ASN A  63      10.570  75.780  47.690  1.00  0.00           C
ATOM    971  O   ASN A  63      11.730  75.430  47.940  1.00  0.00           O
ATOM    972  N   HSP A  64      10.030  76.640  48.590  1.00  0.00           N
ATOM    973  HN  HSP A  64       9.140  76.990  48.290  1.00  0.00           H
ATOM    974  CA  HSP A  64      10.730  77.140  49.730  1.00  0.00           C
ATOM    975  HA  HSP A  64      11.660  77.640  49.500  1.00  0.00           H
ATOM    976  CB  HSP A  64       9.890  78.180  50.530  1.00  0.00           C
ATOM    977  HB1 HSP A  64       9.000  77.560  50.770  1.00  0.00           H
ATOM    978  HB2 HSP A  64       9.600  78.920  49.760  1.00  0.00           H
ATOM    979  CD2 HSP A  64      10.040  79.070  52.910  1.00  0.00           C
ATOM    980  HD2 HSP A  64       9.150  78.640  53.350  1.00  0.00           H
ATOM    981  CG  HSP A  64      10.520  78.840  51.670  1.00  0.00           C
ATOM    982  NE2 HSP A  64      10.890  79.980  53.520  1.00  0.00           N
ATOM    983  HE2 HSP A  64      10.790  80.430  54.410  1.00  0.00           H
ATOM    984  ND1 HSP A  64      11.520  79.720  51.460  1.00  0.00           N
ATOM    985  HD1 HSP A  64      12.190  79.770  50.720  1.00  0.00           H
ATOM    986  CE1 HSP A  64      11.800  80.310  52.630  1.00  0.00           C
ATOM    987  HE1 HSP A  64      12.580  80.980  52.930  1.00  0.00           H
ATOM    988  C   HSP A  64      11.100  76.150  50.750  1.00  0.00           C
ATOM    989  O   HSP A  64      12.080  76.340  51.490  1.00  0.00           O
ATOM    990  N   SER A  65      10.230  75.070  50.890  1.00  0.00           N
ATOM    991  HN  SER A  65       9.480  74.840  50.280  1.00  0.00           H
ATOM    992  CA  SER A  65      10.390  73.940  51.790  1.00  0.00           C
ATOM    993  HA  SER A  65      10.780  74.270  52.740  1.00  0.00           H
ATOM    994  CB  SER A  65       9.020  73.330  52.080  1.00  0.00           C
ATOM    995  HB1 SER A  65       8.290  74.160  52.210  1.00  0.00           H
ATOM    996  HB2 SER A  65       9.050  72.780  53.040  1.00  0.00           H
ATOM    997  OG  SER A  65       8.580  72.480  51.040  1.00  0.00           O
ATOM    998  HG1 SER A  65       8.410  73.000  50.240  1.00  0.00           H
ATOM    999  C   SER A  65      11.410  72.920  51.190  1.00  0.00           C
ATOM   1000  O   SER A  65      11.990  72.130  51.940  1.00  0.00           O
ATOM   1001  N   PHE A  66      11.620  72.880  49.870  1.00  0.00           N
ATOM   1002  HN  PHE A  66      11.160  73.550  49.290  1.00  0.00           H
ATOM   1003  CA  PHE A  66      12.750  72.090  49.350  1.00  0.00           C
ATOM   1004  HA  PHE A  66      12.710  71.080  49.740  1.00  0.00           H
ATOM   1005  CB  PHE A  66      12.790  72.040  47.790  1.00  0.00           C
ATOM   1006  HB1 PHE A  66      13.730  71.520  47.500  1.00  0.00           H
ATOM   1007  HB2 PHE A  66      12.760  73.050  47.320  1.00  0.00           H
ATOM   1008  CG  PHE A  66      11.590  71.170  47.390  1.00  0.00           C
ATOM   1009  CD1 PHE A  66      11.860  69.850  47.070  1.00  0.00           C
ATOM   1010  HD1 PHE A  66      12.850  69.420  47.100  1.00  0.00           H
ATOM   1011  CE1 PHE A  66      10.830  69.100  46.490  1.00  0.00           C
ATOM   1012  HE1 PHE A  66      11.050  68.120  46.070  1.00  0.00           H
ATOM   1013  CZ  PHE A  66       9.570  69.620  46.340  1.00  0.00           C
ATOM   1014  HZ  PHE A  66       8.760  69.030  45.940  1.00  0.00           H
ATOM   1015  CD2 PHE A  66      10.270  71.700  47.280  1.00  0.00           C
ATOM   1016  HD2 PHE A  66      10.120  72.720  47.600  1.00  0.00           H
ATOM   1017  CE2 PHE A  66       9.220  70.880  46.720  1.00  0.00           C
ATOM   1018  HE2 PHE A  66       8.230  71.280  46.530  1.00  0.00           H
ATOM   1019  C   PHE A  66      14.100  72.680  49.740  1.00  0.00           C
ATOM   1020  O   PHE A  66      14.160  73.920  49.720  1.00  0.00           O
ATOM   1021  N   LEU A  67      15.100  71.880  50.160  1.00  0.00           N
ATOM   1022  HN  LEU A  67      14.910  70.920  50.310  1.00  0.00           H
ATOM   1023  CA  LEU A  67      16.420  72.290  50.580  1.00  0.00           C
ATOM   1024  HA  LEU A  67      16.680  73.320  50.400  1.00  0.00           H
ATOM   1025  CB  LEU A  67      16.690  71.890  52.020  1.00  0.00           C
ATOM   1026  HB1 LEU A  67      16.310  70.860  52.190  1.00  0.00           H
ATOM   1027  HB2 LEU A  67      15.970  72.490  52.620  1.00  0.00           H
ATOM   1028  CG  LEU A  67      18.080  72.080  52.640  1.00  0.00           C
ATOM   1029  HG  LEU A  67      18.810  71.470  52.070  1.00  0.00           H
ATOM   1030  CD1 LEU A  67      18.450  73.560  52.570  1.00  0.00           C
ATOM   1031 1HD1 LEU A  67      19.320  73.800  53.220  1.00  0.00           H
ATOM   1032 2HD1 LEU A  67      17.570  74.200  52.800  1.00  0.00           H
ATOM   1033 3HD1 LEU A  67      18.780  73.730  51.520  1.00  0.00           H
ATOM   1034  CD2 LEU A  67      18.110  71.630  54.130  1.00  0.00           C
ATOM   1035 1HD2 LEU A  67      18.030  70.530  54.130  1.00  0.00           H
ATOM   1036 2HD2 LEU A  67      17.290  72.060  54.760  1.00  0.00           H
ATOM   1037 3HD2 LEU A  67      19.070  71.950  54.600  1.00  0.00           H
ATOM   1038  C   LEU A  67      17.470  71.380  49.850  1.00  0.00           C
ATOM   1039  O   LEU A  67      17.320  70.130  49.790  1.00  0.00           O
ATOM   1040  N   VAL A  68      18.440  71.960  49.120  1.00  0.00           N
ATOM   1041  HN  VAL A  68      18.550  72.940  49.270  1.00  0.00           H
ATOM   1042  CA  VAL A  68      19.570  71.380  48.460  1.00  0.00           C
ATOM   1043  HA  VAL A  68      19.570  70.320  48.680  1.00  0.00           H
ATOM   1044  CB  VAL A  68      19.540  71.630  46.950  1.00  0.00           C
ATOM   1045  HB  VAL A  68      19.270  72.710  46.900  1.00  0.00           H
ATOM   1046  CG1 VAL A  68      20.860  71.340  46.310  1.00  0.00           C
ATOM   1047 1HG1 VAL A  68      21.190  70.330  46.610  1.00  0.00           H
ATOM   1048 2HG1 VAL A  68      21.670  71.970  46.730  1.00  0.00           H
ATOM   1049 3HG1 VAL A  68      20.910  71.430  45.210  1.00  0.00           H
ATOM   1050  CG2 VAL A  68      18.390  70.830  46.280  1.00  0.00           C
ATOM   1051 1HG2 VAL A  68      17.710  71.430  45.630  1.00  0.00           H
ATOM   1052 2HG2 VAL A  68      17.760  70.360  47.060  1.00  0.00           H
ATOM   1053 3HG2 VAL A  68      18.820  69.940  45.780  1.00  0.00           H
ATOM   1054  C   VAL A  68      20.760  71.970  49.200  1.00  0.00           C
ATOM   1055  O   VAL A  68      20.800  73.160  49.390  1.00  0.00           O
ATOM   1056  N   GLN A  69      21.690  71.170  49.630  1.00  0.00           N
ATOM   1057  HN  GLN A  69      21.590  70.210  49.360  1.00  0.00           H
ATOM   1058  CA  GLN A  69      22.900  71.610  50.170  1.00  0.00           C
ATOM   1059  HA  GLN A  69      22.930  72.660  49.940  1.00  0.00           H
ATOM   1060  CB  GLN A  69      23.090  71.410  51.690  1.00  0.00           C
ATOM   1061  HB1 GLN A  69      24.120  71.770  51.890  1.00  0.00           H
ATOM   1062  HB2 GLN A  69      22.960  70.350  52.000  1.00  0.00           H
ATOM   1063  CG  GLN A  69      22.190  72.290  52.590  1.00  0.00           C
ATOM   1064  HG1 GLN A  69      21.120  72.060  52.380  1.00  0.00           H
ATOM   1065  HG2 GLN A  69      22.400  73.290  52.160  1.00  0.00           H
ATOM   1066  CD  GLN A  69      22.320  72.350  54.110  1.00  0.00           C
ATOM   1067  OE1 GLN A  69      22.400  73.410  54.570  1.00  0.00           O
ATOM   1068  NE2 GLN A  69      22.340  71.160  54.820  1.00  0.00           N
ATOM   1069 1HE2 GLN A  69      22.150  71.160  55.800  1.00  0.00           H
ATOM   1070 2HE2 GLN A  69      22.460  70.360  54.240  1.00  0.00           H
ATOM   1071  C   GLN A  69      24.070  71.030  49.530  1.00  0.00           C
ATOM   1072  O   GLN A  69      24.200  69.810  49.430  1.00  0.00           O
ATOM   1073  N   ALA A  70      25.000  71.850  49.000  1.00  0.00           N
ATOM   1074  HN  ALA A  70      24.830  72.790  49.280  1.00  0.00           H
ATOM   1075  CA  ALA A  70      26.310  71.380  48.700  1.00  0.00           C
ATOM   1076  HA  ALA A  70      26.180  70.440  48.180  1.00  0.00           H
ATOM   1077  CB  ALA A  70      26.940  72.320  47.650  1.00  0.00           C
ATOM   1078  HB1 ALA A  70      26.330  72.470  46.730  1.00  0.00           H
ATOM   1079  HB2 ALA A  70      27.930  71.860  47.440  1.00  0.00           H
ATOM   1080  HB3 ALA A  70      27.120  73.370  47.970  1.00  0.00           H
ATOM   1081  C   ALA A  70      27.130  71.330  49.920  1.00  0.00           C
ATOM   1082  O   ALA A  70      27.550  72.340  50.490  1.00  0.00           O
ATOM   1083  N   GLY A  71      27.350  70.160  50.540  1.00  0.00           N
ATOM   1084  HN  GLY A  71      27.070  69.380  49.980  1.00  0.00           H
ATOM   1085  CA  GLY A  71      27.770  70.060  51.950  1.00  0.00           C
ATOM   1086  HA1 GLY A  71      28.610  70.740  52.000  1.00  0.00           H
ATOM   1087  HA2 GLY A  71      28.080  69.040  52.120  1.00  0.00           H
ATOM   1088  C   GLY A  71      26.720  70.510  53.000  1.00  0.00           C
ATOM   1089  O   GLY A  71      25.640  70.090  53.190  1.00  0.00           O
ATOM   1090  N   ASN A  72      27.090  71.550  53.770  1.00  0.00           N
ATOM   1091  HN  ASN A  72      28.030  71.870  53.660  1.00  0.00           H
ATOM   1092  CA  ASN A  72      26.210  72.250  54.670  1.00  0.00           C
ATOM   1093  HA  ASN A  72      25.250  71.740  54.660  1.00  0.00           H
ATOM   1094  CB  ASN A  72      26.660  72.410  56.170  1.00  0.00           C
ATOM   1095  HB1 ASN A  72      26.030  73.180  56.670  1.00  0.00           H
ATOM   1096  HB2 ASN A  72      27.650  72.910  56.020  1.00  0.00           H
ATOM   1097  CG  ASN A  72      26.790  71.150  56.860  1.00  0.00           C
ATOM   1098  OD1 ASN A  72      26.050  70.160  56.670  1.00  0.00           O
ATOM   1099  ND2 ASN A  72      27.930  71.090  57.680  1.00  0.00           N
ATOM   1100 1HD2 ASN A  72      28.210  70.220  58.100  1.00  0.00           H
ATOM   1101 2HD2 ASN A  72      28.490  71.900  57.820  1.00  0.00           H
ATOM   1102  C   ASN A  72      26.000  73.610  53.980  1.00  0.00           C
ATOM   1103  O   ASN A  72      25.670  74.600  54.600  1.00  0.00           O
ATOM   1104  N   VAL A  73      26.150  73.740  52.650  1.00  0.00           N
ATOM   1105  HN  VAL A  73      26.620  72.990  52.200  1.00  0.00           H
ATOM   1106  CA  VAL A  73      26.000  75.040  51.970  1.00  0.00           C
ATOM   1107  HA  VAL A  73      26.060  75.810  52.720  1.00  0.00           H
ATOM   1108  CB  VAL A  73      27.150  75.410  51.020  1.00  0.00           C
ATOM   1109  HB  VAL A  73      27.190  74.690  50.170  1.00  0.00           H
ATOM   1110  CG1 VAL A  73      26.890  76.700  50.320  1.00  0.00           C
ATOM   1111 1HG1 VAL A  73      26.770  77.490  51.080  1.00  0.00           H
ATOM   1112 2HG1 VAL A  73      26.000  76.660  49.650  1.00  0.00           H
ATOM   1113 3HG1 VAL A  73      27.760  77.030  49.710  1.00  0.00           H
ATOM   1114  CG2 VAL A  73      28.520  75.340  51.790  1.00  0.00           C
ATOM   1115 1HG2 VAL A  73      28.560  74.300  52.180  1.00  0.00           H
ATOM   1116 2HG2 VAL A  73      28.560  76.150  52.550  1.00  0.00           H
ATOM   1117 3HG2 VAL A  73      29.300  75.460  51.000  1.00  0.00           H
ATOM   1118  C   VAL A  73      24.670  75.040  51.230  1.00  0.00           C
ATOM   1119  O   VAL A  73      24.380  74.290  50.370  1.00  0.00           O
ATOM   1120  N   GLN A  74      23.690  75.860  51.740  1.00  0.00           N
ATOM   1121  HN  GLN A  74      23.950  76.470  52.490  1.00  0.00           H
ATOM   1122  CA  GLN A  74      22.310  75.870  51.220  1.00  0.00           C
ATOM   1123  HA  GLN A  74      22.160  74.830  50.970  1.00  0.00           H
ATOM   1124  CB  GLN A  74      21.250  75.950  52.330  1.00  0.00           C
ATOM   1125  HB1 GLN A  74      21.450  75.030  52.920  1.00  0.00           H
ATOM   1126  HB2 GLN A  74      20.220  75.840  51.930  1.00  0.00           H
ATOM   1127  CG  GLN A  74      21.360  77.250  53.130  1.00  0.00           C
ATOM   1128  HG1 GLN A  74      20.960  78.050  52.460  1.00  0.00           H
ATOM   1129  HG2 GLN A  74      22.320  77.460  53.660  1.00  0.00           H
ATOM   1130  CD  GLN A  74      20.430  77.110  54.310  1.00  0.00           C
ATOM   1131  OE1 GLN A  74      19.840  76.090  54.550  1.00  0.00           O
ATOM   1132  NE2 GLN A  74      20.340  78.210  55.070  1.00  0.00           N
ATOM   1133 1HE2 GLN A  74      20.790  79.060  54.830  1.00  0.00           H
ATOM   1134 2HE2 GLN A  74      19.830  78.090  55.930  1.00  0.00           H
ATOM   1135  C   GLN A  74      21.900  76.710  49.910  1.00  0.00           C
ATOM   1136  O   GLN A  74      21.940  77.950  49.850  1.00  0.00           O
ATOM   1137  N   LEU A  75      21.480  76.000  48.880  1.00  0.00           N
ATOM   1138  HN  LEU A  75      21.350  75.010  48.930  1.00  0.00           H
ATOM   1139  CA  LEU A  75      21.060  76.510  47.630  1.00  0.00           C
ATOM   1140  HA  LEU A  75      21.540  77.450  47.410  1.00  0.00           H
ATOM   1141  CB  LEU A  75      21.290  75.350  46.560  1.00  0.00           C
ATOM   1142  HB1 LEU A  75      20.560  75.630  45.760  1.00  0.00           H
ATOM   1143  HB2 LEU A  75      20.980  74.360  46.940  1.00  0.00           H
ATOM   1144  CG  LEU A  75      22.670  75.230  45.830  1.00  0.00           C
ATOM   1145  HG  LEU A  75      22.490  74.480  45.020  1.00  0.00           H
ATOM   1146  CD1 LEU A  75      23.170  76.510  45.290  1.00  0.00           C
ATOM   1147 1HD1 LEU A  75      24.180  76.330  44.860  1.00  0.00           H
ATOM   1148 2HD1 LEU A  75      23.300  77.340  46.010  1.00  0.00           H
ATOM   1149 3HD1 LEU A  75      22.540  76.940  44.480  1.00  0.00           H
ATOM   1150  CD2 LEU A  75      23.700  74.590  46.710  1.00  0.00           C
ATOM   1151 1HD2 LEU A  75      24.210  75.360  47.340  1.00  0.00           H
ATOM   1152 2HD2 LEU A  75      24.420  74.140  46.000  1.00  0.00           H
ATOM   1153 3HD2 LEU A  75      23.310  73.780  47.360  1.00  0.00           H
ATOM   1154  C   LEU A  75      19.460  76.710  47.610  1.00  0.00           C
ATOM   1155  O   LEU A  75      18.620  75.900  48.050  1.00  0.00           O
ATOM   1156  N   ARG A  76      19.040  77.870  47.130  1.00  0.00           N
ATOM   1157  HN  ARG A  76      19.810  78.410  46.810  1.00  0.00           H
ATOM   1158  CA  ARG A  76      17.650  78.310  47.030  1.00  0.00           C
ATOM   1159  HA  ARG A  76      17.160  77.830  47.870  1.00  0.00           H
ATOM   1160  CB  ARG A  76      17.490  79.850  46.870  1.00  0.00           C
ATOM   1161  HB1 ARG A  76      18.410  80.240  46.380  1.00  0.00           H
ATOM   1162  HB2 ARG A  76      17.470  80.120  47.950  1.00  0.00           H
ATOM   1163  CG  ARG A  76      16.230  80.460  46.260  1.00  0.00           C
ATOM   1164  HG1 ARG A  76      15.350  80.130  46.850  1.00  0.00           H
ATOM   1165  HG2 ARG A  76      15.990  80.080  45.250  1.00  0.00           H
ATOM   1166  CD  ARG A  76      16.300  81.970  46.320  1.00  0.00           C
ATOM   1167  HD1 ARG A  76      17.270  82.350  45.950  1.00  0.00           H
ATOM   1168  HD2 ARG A  76      16.350  82.300  47.380  1.00  0.00           H
ATOM   1169  NE  ARG A  76      15.220  82.600  45.580  1.00  0.00           N
ATOM   1170  HE  ARG A  76      14.310  82.470  45.980  1.00  0.00           H
ATOM   1171  CZ  ARG A  76      15.210  82.970  44.350  1.00  0.00           C
ATOM   1172  NH1 ARG A  76      16.310  83.270  43.640  1.00  0.00           N
ATOM   1173 1HH1 ARG A  76      17.200  82.940  43.960  1.00  0.00           H
ATOM   1174 2HH1 ARG A  76      16.310  83.370  42.650  1.00  0.00           H
ATOM   1175  NH2 ARG A  76      14.040  83.310  43.780  1.00  0.00           N
ATOM   1176 1HH2 ARG A  76      13.170  83.450  44.250  1.00  0.00           H
ATOM   1177 2HH2 ARG A  76      14.050  83.580  42.820  1.00  0.00           H
ATOM   1178  C   ARG A  76      17.040  77.570  45.810  1.00  0.00           C
ATOM   1179  O   ARG A  76      17.510  77.480  44.660  1.00  0.00           O
ATOM   1180  N   VAL A  77      15.920  76.960  46.070  1.00  0.00           N
ATOM   1181  HN  VAL A  77      15.630  76.840  47.020  1.00  0.00           H
ATOM   1182  CA  VAL A  77      15.230  76.090  45.120  1.00  0.00           C
ATOM   1183  HA  VAL A  77      15.950  75.810  44.360  1.00  0.00           H
ATOM   1184  CB  VAL A  77      14.660  74.850  45.760  1.00  0.00           C
ATOM   1185  HB  VAL A  77      13.980  75.110  46.610  1.00  0.00           H
ATOM   1186  CG1 VAL A  77      13.880  74.060  44.770  1.00  0.00           C
ATOM   1187 1HG1 VAL A  77      12.980  74.610  44.430  1.00  0.00           H
ATOM   1188 2HG1 VAL A  77      13.530  73.100  45.210  1.00  0.00           H
ATOM   1189 3HG1 VAL A  77      14.600  73.890  43.950  1.00  0.00           H
ATOM   1190  CG2 VAL A  77      15.740  73.930  46.370  1.00  0.00           C
ATOM   1191 1HG2 VAL A  77      16.200  74.300  47.310  1.00  0.00           H
ATOM   1192 2HG2 VAL A  77      16.610  73.780  45.690  1.00  0.00           H
ATOM   1193 3HG2 VAL A  77      15.440  72.870  46.530  1.00  0.00           H
ATOM   1194  C   VAL A  77      14.080  76.890  44.480  1.00  0.00           C
ATOM   1195  O   VAL A  77      13.280  77.480  45.230  1.00  0.00           O
ATOM   1196  N   ILE A  78      14.040  76.930  43.110  1.00  0.00           N
ATOM   1197  HN  ILE A  78      14.690  76.440  42.530  1.00  0.00           H
ATOM   1198  CA  ILE A  78      13.220  77.910  42.370  1.00  0.00           C
ATOM   1199  HA  ILE A  78      12.510  78.310  43.080  1.00  0.00           H
ATOM   1200  CB  ILE A  78      14.150  79.050  41.730  1.00  0.00           C
ATOM   1201  HB  ILE A  78      13.440  79.650  41.120  1.00  0.00           H
ATOM   1202  CG2 ILE A  78      14.570  80.030  42.770  1.00  0.00           C
ATOM   1203 1HG2 ILE A  78      15.420  79.550  43.300  1.00  0.00           H
ATOM   1204 2HG2 ILE A  78      13.740  80.370  43.420  1.00  0.00           H
ATOM   1205 3HG2 ILE A  78      14.980  80.920  42.240  1.00  0.00           H
ATOM   1206  CG1 ILE A  78      15.270  78.520  40.820  1.00  0.00           C
ATOM   1207 1HG1 ILE A  78      14.830  77.660  40.270  1.00  0.00           H
ATOM   1208 2HG1 ILE A  78      16.180  78.160  41.350  1.00  0.00           H
ATOM   1209  CD  ILE A  78      15.690  79.550  39.760  1.00  0.00           C
ATOM   1210  HD1 ILE A  78      15.860  80.440  40.390  1.00  0.00           H
ATOM   1211  HD2 ILE A  78      14.830  79.830  39.120  1.00  0.00           H
ATOM   1212  HD3 ILE A  78      16.510  79.150  39.120  1.00  0.00           H
ATOM   1213  C   ILE A  78      12.190  77.220  41.530  1.00  0.00           C
ATOM   1214  O   ILE A  78      11.180  77.930  41.270  1.00  0.00           O
ATOM   1215  N   GLY A  79      12.280  75.900  41.350  1.00  0.00           N
ATOM   1216  HN  GLY A  79      13.060  75.320  41.570  1.00  0.00           H
ATOM   1217  CA  GLY A  79      11.070  75.150  40.980  1.00  0.00           C
ATOM   1218  HA1 GLY A  79      10.720  75.550  40.040  1.00  0.00           H
ATOM   1219  HA2 GLY A  79      10.260  75.270  41.680  1.00  0.00           H
ATOM   1220  C   GLY A  79      11.340  73.710  40.860  1.00  0.00           C
ATOM   1221  O   GLY A  79      12.410  73.200  41.260  1.00  0.00           O
ATOM   1222  N   HSP A  80      10.350  73.080  40.290  1.00  0.00           N
ATOM   1223  HN  HSP A  80       9.590  73.680  40.050  1.00  0.00           H
ATOM   1224  CA  HSP A  80      10.320  71.630  40.160  1.00  0.00           C
ATOM   1225  HA  HSP A  80      11.310  71.270  39.950  1.00  0.00           H
ATOM   1226  CB  HSP A  80       9.750  71.070  41.460  1.00  0.00           C
ATOM   1227  HB1 HSP A  80      10.360  71.330  42.350  1.00  0.00           H
ATOM   1228  HB2 HSP A  80       9.920  69.980  41.370  1.00  0.00           H
ATOM   1229  CD2 HSP A  80       7.610  71.610  43.010  1.00  0.00           C
ATOM   1230  HD2 HSP A  80       7.960  71.700  44.030  1.00  0.00           H
ATOM   1231  CG  HSP A  80       8.350  71.570  41.830  1.00  0.00           C
ATOM   1232  NE2 HSP A  80       6.270  71.870  42.700  1.00  0.00           N
ATOM   1233  HE2 HSP A  80       5.520  72.240  43.260  1.00  0.00           H
ATOM   1234  ND1 HSP A  80       7.470  71.980  40.860  1.00  0.00           N
ATOM   1235  HD1 HSP A  80       7.610  71.980  39.870  1.00  0.00           H
ATOM   1236  CE1 HSP A  80       6.250  72.090  41.370  1.00  0.00           C
ATOM   1237  HE1 HSP A  80       5.370  72.290  40.800  1.00  0.00           H
ATOM   1238  C   HSP A  80       9.570  71.090  38.970  1.00  0.00           C
ATOM   1239  O   HSP A  80       8.650  71.670  38.440  1.00  0.00           O
ATOM   1240  N   SER A  81       9.940  69.880  38.440  1.00  0.00           N
ATOM   1241  HN  SER A  81      10.760  69.400  38.750  1.00  0.00           H
ATOM   1242  CA  SER A  81       9.120  69.060  37.560  1.00  0.00           C
ATOM   1243  HA  SER A  81       8.080  69.160  37.840  1.00  0.00           H
ATOM   1244  CB  SER A  81       9.350  69.460  36.070  1.00  0.00           C
ATOM   1245  HB1 SER A  81       9.110  70.530  35.940  1.00  0.00           H
ATOM   1246  HB2 SER A  81       8.730  68.830  35.390  1.00  0.00           H
ATOM   1247  OG  SER A  81      10.680  69.330  35.710  1.00  0.00           O
ATOM   1248  HG1 SER A  81      11.100  70.070  36.170  1.00  0.00           H
ATOM   1249  C   SER A  81       9.380  67.570  37.730  1.00  0.00           C
ATOM   1250  O   SER A  81      10.390  67.180  38.300  1.00  0.00           O
ATOM   1251  N   MET A  82       8.420  66.720  37.350  1.00  0.00           N
ATOM   1252  HN  MET A  82       7.680  67.100  36.790  1.00  0.00           H
ATOM   1253  CA  MET A  82       8.700  65.290  37.140  1.00  0.00           C
ATOM   1254  HA  MET A  82       9.410  64.890  37.850  1.00  0.00           H
ATOM   1255  CB  MET A  82       7.550  64.320  37.280  1.00  0.00           C
ATOM   1256  HB1 MET A  82       6.890  64.300  36.390  1.00  0.00           H
ATOM   1257  HB2 MET A  82       6.870  64.770  38.030  1.00  0.00           H
ATOM   1258  CG  MET A  82       7.800  62.910  37.910  1.00  0.00           C
ATOM   1259  HG1 MET A  82       8.550  62.370  37.280  1.00  0.00           H
ATOM   1260  HG2 MET A  82       6.860  62.320  37.900  1.00  0.00           H
ATOM   1261  SD  MET A  82       8.480  62.790  39.630  1.00  0.00           S
ATOM   1262  CE  MET A  82       6.820  63.020  40.570  1.00  0.00           C
ATOM   1263  HE1 MET A  82       6.030  62.400  40.100  1.00  0.00           H
ATOM   1264  HE2 MET A  82       6.510  64.070  40.410  1.00  0.00           H
ATOM   1265  HE3 MET A  82       6.930  62.730  41.640  1.00  0.00           H
ATOM   1266  C   MET A  82       9.390  65.050  35.760  1.00  0.00           C
ATOM   1267  O   MET A  82       9.180  65.750  34.820  1.00  0.00           O
ATOM   1268  N   GLN A  83      10.160  63.980  35.650  1.00  0.00           N
ATOM   1269  HN  GLN A  83      10.340  63.440  36.460  1.00  0.00           H
ATOM   1270  CA  GLN A  83      10.540  63.420  34.320  1.00  0.00           C
ATOM   1271  HA  GLN A  83       9.790  63.490  33.540  1.00  0.00           H
ATOM   1272  CB  GLN A  83      11.850  64.150  33.800  1.00  0.00           C
ATOM   1273  HB1 GLN A  83      12.500  63.960  34.680  1.00  0.00           H
ATOM   1274  HB2 GLN A  83      11.750  65.260  33.710  1.00  0.00           H
ATOM   1275  CG  GLN A  83      12.470  63.560  32.580  1.00  0.00           C
ATOM   1276  HG1 GLN A  83      12.750  62.500  32.750  1.00  0.00           H
ATOM   1277  HG2 GLN A  83      13.330  64.170  32.200  1.00  0.00           H
ATOM   1278  CD  GLN A  83      11.550  63.580  31.300  1.00  0.00           C
ATOM   1279  OE1 GLN A  83      10.730  62.640  31.100  1.00  0.00           O
ATOM   1280  NE2 GLN A  83      11.620  64.610  30.400  1.00  0.00           N
ATOM   1281 1HE2 GLN A  83      10.860  64.690  29.750  1.00  0.00           H
ATOM   1282 2HE2 GLN A  83      12.420  65.210  30.460  1.00  0.00           H
ATOM   1283  C   GLN A  83      10.690  61.860  34.510  1.00  0.00           C
ATOM   1284  O   GLN A  83      11.630  61.370  35.040  1.00  0.00           O
ATOM   1285  N   ASN A  84       9.610  61.160  34.060  1.00  0.00           N
ATOM   1286  HN  ASN A  84       8.960  61.590  33.430  1.00  0.00           H
ATOM   1287  CA  ASN A  84       9.380  59.760  34.320  1.00  0.00           C
ATOM   1288  HA  ASN A  84       8.360  59.550  34.000  1.00  0.00           H
ATOM   1289  CB  ASN A  84      10.300  58.780  33.550  1.00  0.00           C
ATOM   1290  HB1 ASN A  84       9.950  57.770  33.860  1.00  0.00           H
ATOM   1291  HB2 ASN A  84      11.360  58.770  33.880  1.00  0.00           H
ATOM   1292  CG  ASN A  84      10.080  58.810  32.110  1.00  0.00           C
ATOM   1293  OD1 ASN A  84       9.160  58.250  31.440  1.00  0.00           O
ATOM   1294  ND2 ASN A  84      11.150  59.430  31.530  1.00  0.00           N
ATOM   1295 1HD2 ASN A  84      11.050  59.680  30.570  1.00  0.00           H
ATOM   1296 2HD2 ASN A  84      11.780  59.950  32.110  1.00  0.00           H
ATOM   1297  C   ASN A  84       9.250  59.470  35.810  1.00  0.00           C
ATOM   1298  O   ASN A  84       8.400  59.980  36.470  1.00  0.00           O
ATOM   1299  N   CYS A  85      10.240  58.680  36.340  1.00  0.00           N
ATOM   1300  HN  CYS A  85      10.930  58.360  35.700  1.00  0.00           H
ATOM   1301  CA  CYS A  85      10.360  58.470  37.750  1.00  0.00           C
ATOM   1302  HA  CYS A  85       9.570  58.900  38.350  1.00  0.00           H
ATOM   1303  CB  CYS A  85      10.430  56.920  38.100  1.00  0.00           C
ATOM   1304  HB1 CYS A  85      10.540  56.860  39.200  1.00  0.00           H
ATOM   1305  HB2 CYS A  85      11.380  56.510  37.700  1.00  0.00           H
ATOM   1306  SG  CYS A  85       8.900  56.040  37.510  1.00  0.00           S
ATOM   1307  HG1 CYS A  85       8.910  56.540  36.290  1.00  0.00           H
ATOM   1308  C   CYS A  85      11.550  59.150  38.350  1.00  0.00           C
ATOM   1309  O   CYS A  85      12.010  58.780  39.420  1.00  0.00           O
ATOM   1310  N   LEU A  86      12.120  60.240  37.760  1.00  0.00           N
ATOM   1311  HN  LEU A  86      11.810  60.680  36.920  1.00  0.00           H
ATOM   1312  CA  LEU A  86      13.210  61.100  38.170  1.00  0.00           C
ATOM   1313  HA  LEU A  86      13.770  60.670  38.990  1.00  0.00           H
ATOM   1314  CB  LEU A  86      14.360  61.380  37.200  1.00  0.00           C
ATOM   1315  HB1 LEU A  86      14.070  62.030  36.350  1.00  0.00           H
ATOM   1316  HB2 LEU A  86      14.780  60.430  36.800  1.00  0.00           H
ATOM   1317  CG  LEU A  86      15.700  61.900  37.850  1.00  0.00           C
ATOM   1318  HG  LEU A  86      15.530  62.910  38.270  1.00  0.00           H
ATOM   1319  CD1 LEU A  86      16.310  60.990  38.930  1.00  0.00           C
ATOM   1320 1HD1 LEU A  86      15.660  60.710  39.780  1.00  0.00           H
ATOM   1321 2HD1 LEU A  86      17.140  61.540  39.430  1.00  0.00           H
ATOM   1322 3HD1 LEU A  86      16.750  60.060  38.510  1.00  0.00           H
ATOM   1323  CD2 LEU A  86      16.620  61.990  36.760  1.00  0.00           C
ATOM   1324 1HD2 LEU A  86      16.440  61.250  35.960  1.00  0.00           H
ATOM   1325 2HD2 LEU A  86      17.710  61.880  36.970  1.00  0.00           H
ATOM   1326 3HD2 LEU A  86      16.620  62.980  36.260  1.00  0.00           H
ATOM   1327  C   LEU A  86      12.660  62.460  38.550  1.00  0.00           C
ATOM   1328  O   LEU A  86      11.950  63.100  37.730  1.00  0.00           O
ATOM   1329  N   LEU A  87      13.040  63.010  39.780  1.00  0.00           N
ATOM   1330  HN  LEU A  87      13.640  62.470  40.370  1.00  0.00           H
ATOM   1331  CA  LEU A  87      12.510  64.320  40.140  1.00  0.00           C
ATOM   1332  HA  LEU A  87      11.600  64.570  39.600  1.00  0.00           H
ATOM   1333  CB  LEU A  87      12.200  64.440  41.710  1.00  0.00           C
ATOM   1334  HB1 LEU A  87      12.990  63.870  42.250  1.00  0.00           H
ATOM   1335  HB2 LEU A  87      11.320  63.750  41.700  1.00  0.00           H
ATOM   1336  CG  LEU A  87      12.020  65.850  42.380  1.00  0.00           C
ATOM   1337  HG  LEU A  87      12.760  66.610  42.050  1.00  0.00           H
ATOM   1338  CD1 LEU A  87      10.690  66.460  42.000  1.00  0.00           C
ATOM   1339 1HD1 LEU A  87       9.860  65.880  42.470  1.00  0.00           H
ATOM   1340 2HD1 LEU A  87      10.510  66.370  40.910  1.00  0.00           H
ATOM   1341 3HD1 LEU A  87      10.650  67.500  42.380  1.00  0.00           H
ATOM   1342  CD2 LEU A  87      12.050  65.650  43.910  1.00  0.00           C
ATOM   1343 1HD2 LEU A  87      11.170  65.030  44.160  1.00  0.00           H
ATOM   1344 2HD2 LEU A  87      12.050  66.590  44.500  1.00  0.00           H
ATOM   1345 3HD2 LEU A  87      12.940  65.100  44.290  1.00  0.00           H
ATOM   1346  C   LEU A  87      13.510  65.320  39.740  1.00  0.00           C
ATOM   1347  O   LEU A  87      14.700  65.110  39.950  1.00  0.00           O
ATOM   1348  N   ARG A  88      13.040  66.480  39.200  1.00  0.00           N
ATOM   1349  HN  ARG A  88      12.060  66.670  39.240  1.00  0.00           H
ATOM   1350  CA  ARG A  88      13.890  67.580  38.800  1.00  0.00           C
ATOM   1351  HA  ARG A  88      14.880  67.320  39.160  1.00  0.00           H
ATOM   1352  CB  ARG A  88      13.820  67.810  37.160  1.00  0.00           C
ATOM   1353  HB1 ARG A  88      14.520  68.600  36.820  1.00  0.00           H
ATOM   1354  HB2 ARG A  88      12.750  68.050  37.050  1.00  0.00           H
ATOM   1355  CG  ARG A  88      14.060  66.470  36.440  1.00  0.00           C
ATOM   1356  HG1 ARG A  88      13.250  65.760  36.710  1.00  0.00           H
ATOM   1357  HG2 ARG A  88      15.070  66.120  36.750  1.00  0.00           H
ATOM   1358  CD  ARG A  88      14.070  66.640  34.890  1.00  0.00           C
ATOM   1359  HD1 ARG A  88      13.950  65.650  34.400  1.00  0.00           H
ATOM   1360  HD2 ARG A  88      14.980  67.090  34.450  1.00  0.00           H
ATOM   1361  NE  ARG A  88      12.850  67.580  34.530  1.00  0.00           N
ATOM   1362  HE  ARG A  88      12.140  67.770  35.200  1.00  0.00           H
ATOM   1363  CZ  ARG A  88      12.510  67.860  33.310  1.00  0.00           C
ATOM   1364  NH1 ARG A  88      13.140  67.420  32.220  1.00  0.00           N
ATOM   1365 1HH1 ARG A  88      13.950  66.840  32.350  1.00  0.00           H
ATOM   1366 2HH1 ARG A  88      12.900  67.730  31.300  1.00  0.00           H
ATOM   1367  NH2 ARG A  88      11.360  68.530  33.070  1.00  0.00           N
ATOM   1368 1HH2 ARG A  88      11.070  69.100  33.840  1.00  0.00           H
ATOM   1369 2HH2 ARG A  88      10.990  68.700  32.160  1.00  0.00           H
ATOM   1370  C   ARG A  88      13.530  68.880  39.580  1.00  0.00           C
ATOM   1371  O   ARG A  88      12.420  69.280  39.720  1.00  0.00           O
ATOM   1372  N   LEU A  89      14.570  69.450  40.220  1.00  0.00           N
ATOM   1373  HN  LEU A  89      15.460  69.010  40.190  1.00  0.00           H
ATOM   1374  CA  LEU A  89      14.420  70.780  40.870  1.00  0.00           C
ATOM   1375  HA  LEU A  89      13.430  71.180  40.730  1.00  0.00           H
ATOM   1376  CB  LEU A  89      14.780  70.750  42.410  1.00  0.00           C
ATOM   1377  HB1 LEU A  89      14.520  71.720  42.890  1.00  0.00           H
ATOM   1378  HB2 LEU A  89      15.880  70.630  42.500  1.00  0.00           H
ATOM   1379  CG  LEU A  89      14.150  69.630  43.290  1.00  0.00           C
ATOM   1380  HG  LEU A  89      14.140  68.660  42.740  1.00  0.00           H
ATOM   1381  CD1 LEU A  89      14.840  69.330  44.670  1.00  0.00           C
ATOM   1382 1HD1 LEU A  89      14.650  70.210  45.330  1.00  0.00           H
ATOM   1383 2HD1 LEU A  89      15.950  69.250  44.650  1.00  0.00           H
ATOM   1384 3HD1 LEU A  89      14.300  68.430  45.030  1.00  0.00           H
ATOM   1385  CD2 LEU A  89      12.650  69.890  43.500  1.00  0.00           C
ATOM   1386 1HD2 LEU A  89      12.020  69.720  42.600  1.00  0.00           H
ATOM   1387 2HD2 LEU A  89      12.400  70.860  43.980  1.00  0.00           H
ATOM   1388 3HD2 LEU A  89      12.280  69.040  44.110  1.00  0.00           H
ATOM   1389  C   LEU A  89      15.340  71.920  40.250  1.00  0.00           C
ATOM   1390  O   LEU A  89      16.520  71.630  40.020  1.00  0.00           O
ATOM   1391  N   LYS A  90      14.800  73.090  39.900  1.00  0.00           N
ATOM   1392  HN  LYS A  90      13.870  73.360  40.160  1.00  0.00           H
ATOM   1393  CA  LYS A  90      15.650  74.230  39.610  1.00  0.00           C
ATOM   1394  HA  LYS A  90      16.490  73.810  39.090  1.00  0.00           H
ATOM   1395  CB  LYS A  90      15.060  75.350  38.570  1.00  0.00           C
ATOM   1396  HB1 LYS A  90      15.780  76.200  38.510  1.00  0.00           H
ATOM   1397  HB2 LYS A  90      14.100  75.650  39.030  1.00  0.00           H
ATOM   1398  CG  LYS A  90      14.900  75.020  37.090  1.00  0.00           C
ATOM   1399  HG1 LYS A  90      14.250  75.750  36.560  1.00  0.00           H
ATOM   1400  HG2 LYS A  90      14.370  74.040  37.070  1.00  0.00           H
ATOM   1401  CD  LYS A  90      16.210  74.810  36.270  1.00  0.00           C
ATOM   1402  HD1 LYS A  90      16.820  74.090  36.860  1.00  0.00           H
ATOM   1403  HD2 LYS A  90      16.780  75.750  36.360  1.00  0.00           H
ATOM   1404  CE  LYS A  90      16.110  74.250  34.820  1.00  0.00           C
ATOM   1405  HE1 LYS A  90      15.320  74.850  34.330  1.00  0.00           H
ATOM   1406  HE2 LYS A  90      15.790  73.180  34.770  1.00  0.00           H
ATOM   1407  NZ  LYS A  90      17.280  74.470  34.110  1.00  0.00           N
ATOM   1408  HZ1 LYS A  90      17.150  74.040  33.170  1.00  0.00           H
ATOM   1409  HZ2 LYS A  90      18.120  73.990  34.490  1.00  0.00           H
ATOM   1410  HZ3 LYS A  90      17.590  75.460  34.110  1.00  0.00           H
ATOM   1411  C   LYS A  90      16.240  74.860  40.900  1.00  0.00           C
ATOM   1412  O   LYS A  90      15.540  74.920  41.930  1.00  0.00           O
ATOM   1413  N   VAL A  91      17.550  75.120  40.920  1.00  0.00           N
ATOM   1414  HN  VAL A  91      18.080  74.980  40.090  1.00  0.00           H
ATOM   1415  CA  VAL A  91      18.230  75.830  41.970  1.00  0.00           C
ATOM   1416  HA  VAL A  91      17.470  76.110  42.690  1.00  0.00           H
ATOM   1417  CB  VAL A  91      19.350  75.110  42.680  1.00  0.00           C
ATOM   1418  HB  VAL A  91      19.680  75.700  43.550  1.00  0.00           H
ATOM   1419  CG1 VAL A  91      18.630  73.810  43.220  1.00  0.00           C
ATOM   1420 1HG1 VAL A  91      17.730  74.090  43.810  1.00  0.00           H
ATOM   1421 2HG1 VAL A  91      19.210  73.240  43.980  1.00  0.00           H
ATOM   1422 3HG1 VAL A  91      18.330  73.090  42.420  1.00  0.00           H
ATOM   1423  CG2 VAL A  91      20.570  74.650  41.810  1.00  0.00           C
ATOM   1424 1HG2 VAL A  91      21.170  74.200  42.630  1.00  0.00           H
ATOM   1425 2HG2 VAL A  91      21.030  75.540  41.320  1.00  0.00           H
ATOM   1426 3HG2 VAL A  91      20.350  73.830  41.100  1.00  0.00           H
ATOM   1427  C   VAL A  91      18.810  77.190  41.400  1.00  0.00           C
ATOM   1428  O   VAL A  91      19.250  77.310  40.230  1.00  0.00           O
ATOM   1429  N   ASP A  92      18.860  78.220  42.300  1.00  0.00           N
ATOM   1430  HN  ASP A  92      18.650  78.160  43.270  1.00  0.00           H
ATOM   1431  CA  ASP A  92      19.240  79.610  41.970  1.00  0.00           C
ATOM   1432  HA  ASP A  92      18.800  79.700  40.990  1.00  0.00           H
ATOM   1433  CB  ASP A  92      18.620  80.670  42.990  1.00  0.00           C
ATOM   1434  HB1 ASP A  92      18.760  80.200  43.980  1.00  0.00           H
ATOM   1435  HB2 ASP A  92      17.520  80.690  42.860  1.00  0.00           H
ATOM   1436  CG  ASP A  92      19.240  82.100  43.010  1.00  0.00           C
ATOM   1437  OD1 ASP A  92      18.980  82.750  44.070  1.00  0.00           O
ATOM   1438  OD2 ASP A  92      19.830  82.620  42.010  1.00  0.00           O
ATOM   1439  C   ASP A  92      20.720  79.780  41.720  1.00  0.00           C
ATOM   1440  O   ASP A  92      21.570  79.540  42.610  1.00  0.00           O
ATOM   1441  N   THR A  93      21.150  80.160  40.460  1.00  0.00           N
ATOM   1442  HN  THR A  93      20.490  80.310  39.730  1.00  0.00           H
ATOM   1443  CA  THR A  93      22.530  80.390  40.120  1.00  0.00           C
ATOM   1444  HA  THR A  93      22.590  80.910  39.170  1.00  0.00           H
ATOM   1445  CB  THR A  93      23.290  81.390  40.960  1.00  0.00           C
ATOM   1446  HB  THR A  93      23.510  80.950  41.950  1.00  0.00           H
ATOM   1447  OG1 THR A  93      22.570  82.620  41.010  1.00  0.00           O
ATOM   1448  HG1 THR A  93      21.660  82.460  41.270  1.00  0.00           H
ATOM   1449  CG2 THR A  93      24.650  81.790  40.350  1.00  0.00           C
ATOM   1450 1HG2 THR A  93      25.070  82.680  40.870  1.00  0.00           H
ATOM   1451 2HG2 THR A  93      24.610  82.210  39.330  1.00  0.00           H
ATOM   1452 3HG2 THR A  93      25.360  80.950  40.500  1.00  0.00           H
ATOM   1453  C   THR A  93      23.370  79.120  39.930  1.00  0.00           C
ATOM   1454  O   THR A  93      23.400  78.200  40.770  1.00  0.00           O
ATOM   1455  N   SER A  94      23.990  78.980  38.740  1.00  0.00           N
ATOM   1456  HN  SER A  94      23.900  79.680  38.040  1.00  0.00           H
ATOM   1457  CA  SER A  94      24.420  77.630  38.270  1.00  0.00           C
ATOM   1458  HA  SER A  94      23.580  76.970  38.380  1.00  0.00           H
ATOM   1459  CB  SER A  94      24.790  77.550  36.810  1.00  0.00           C
ATOM   1460  HB1 SER A  94      24.970  76.530  36.430  1.00  0.00           H
ATOM   1461  HB2 SER A  94      25.650  78.240  36.640  1.00  0.00           H
ATOM   1462  OG  SER A  94      23.730  78.080  35.990  1.00  0.00           O
ATOM   1463  HG1 SER A  94      23.990  78.140  35.070  1.00  0.00           H
ATOM   1464  C   SER A  94      25.750  77.200  38.970  1.00  0.00           C
ATOM   1465  O   SER A  94      26.660  78.000  39.310  1.00  0.00           O
ATOM   1466  N   ASN A  95      25.900  75.910  39.190  1.00  0.00           N
ATOM   1467  HN  ASN A  95      25.060  75.390  39.060  1.00  0.00           H
ATOM   1468  CA  ASN A  95      27.180  75.180  39.440  1.00  0.00           C
ATOM   1469  HA  ASN A  95      27.470  75.330  40.470  1.00  0.00           H
ATOM   1470  CB  ASN A  95      26.770  73.650  39.400  1.00  0.00           C
ATOM   1471  HB1 ASN A  95      26.590  73.390  38.340  1.00  0.00           H
ATOM   1472  HB2 ASN A  95      25.870  73.430  40.020  1.00  0.00           H
ATOM   1473  CG  ASN A  95      27.920  72.730  39.760  1.00  0.00           C
ATOM   1474  OD1 ASN A  95      29.070  73.060  40.130  1.00  0.00           O
ATOM   1475  ND2 ASN A  95      27.600  71.420  39.860  1.00  0.00           N
ATOM   1476 1HD2 ASN A  95      28.410  70.880  40.070  1.00  0.00           H
ATOM   1477 2HD2 ASN A  95      26.730  71.110  39.480  1.00  0.00           H
ATOM   1478  C   ASN A  95      28.360  75.620  38.470  1.00  0.00           C
ATOM   1479  O   ASN A  95      28.120  75.650  37.280  1.00  0.00           O
ATOM   1480  N   PRO A  96      29.560  75.940  39.070  1.00  0.00           N
ATOM   1481  CD  PRO A  96      29.870  76.410  40.420  1.00  0.00           C
ATOM   1482  HD1 PRO A  96      29.450  75.850  41.280  1.00  0.00           H
ATOM   1483  HD2 PRO A  96      29.490  77.450  40.530  1.00  0.00           H
ATOM   1484  CA  PRO A  96      30.710  76.160  38.250  1.00  0.00           C
ATOM   1485  HA  PRO A  96      30.360  76.620  37.340  1.00  0.00           H
ATOM   1486  CB  PRO A  96      31.560  77.070  39.100  1.00  0.00           C
ATOM   1487  HB1 PRO A  96      31.310  78.150  39.110  1.00  0.00           H
ATOM   1488  HB2 PRO A  96      32.640  77.100  38.860  1.00  0.00           H
ATOM   1489  CG  PRO A  96      31.340  76.600  40.510  1.00  0.00           C
ATOM   1490  HG1 PRO A  96      31.700  75.570  40.690  1.00  0.00           H
ATOM   1491  HG2 PRO A  96      31.600  77.200  41.410  1.00  0.00           H
ATOM   1492  C   PRO A  96      31.490  74.900  37.880  1.00  0.00           C
ATOM   1493  O   PRO A  96      32.240  75.000  36.910  1.00  0.00           O
ATOM   1494  N   LYS A  97      31.360  73.810  38.630  1.00  0.00           N
ATOM   1495  HN  LYS A  97      30.760  74.010  39.410  1.00  0.00           H
ATOM   1496  CA  LYS A  97      32.080  72.540  38.570  1.00  0.00           C
ATOM   1497  HA  LYS A  97      33.090  72.670  38.210  1.00  0.00           H
ATOM   1498  CB  LYS A  97      32.250  71.990  40.030  1.00  0.00           C
ATOM   1499  HB1 LYS A  97      32.780  71.020  39.950  1.00  0.00           H
ATOM   1500  HB2 LYS A  97      31.270  71.790  40.510  1.00  0.00           H
ATOM   1501  CG  LYS A  97      33.160  72.840  40.960  1.00  0.00           C
ATOM   1502  HG1 LYS A  97      33.260  72.310  41.940  1.00  0.00           H
ATOM   1503  HG2 LYS A  97      32.740  73.840  41.210  1.00  0.00           H
ATOM   1504  CD  LYS A  97      34.590  73.070  40.410  1.00  0.00           C
ATOM   1505  HD1 LYS A  97      35.280  73.660  41.050  1.00  0.00           H
ATOM   1506  HD2 LYS A  97      34.530  73.680  39.490  1.00  0.00           H
ATOM   1507  CE  LYS A  97      35.210  71.750  40.000  1.00  0.00           C
ATOM   1508  HE1 LYS A  97      34.750  71.360  39.070  1.00  0.00           H
ATOM   1509  HE2 LYS A  97      34.940  71.060  40.830  1.00  0.00           H
ATOM   1510  NZ  LYS A  97      36.660  71.730  39.720  1.00  0.00           N
ATOM   1511  HZ1 LYS A  97      36.790  72.280  38.850  1.00  0.00           H
ATOM   1512  HZ2 LYS A  97      36.840  70.720  39.570  1.00  0.00           H
ATOM   1513  HZ3 LYS A  97      37.200  72.090  40.530  1.00  0.00           H
ATOM   1514  C   LYS A  97      31.480  71.500  37.670  1.00  0.00           C
ATOM   1515  O   LYS A  97      32.020  70.360  37.650  1.00  0.00           O
ATOM   1516  N   THR A  98      30.430  71.820  36.900  1.00  0.00           N
ATOM   1517  HN  THR A  98      30.080  72.730  36.720  1.00  0.00           H
ATOM   1518  CA  THR A  98      29.690  70.870  36.060  1.00  0.00           C
ATOM   1519  HA  THR A  98      29.260  70.270  36.850  1.00  0.00           H
ATOM   1520  CB  THR A  98      28.560  71.530  35.430  1.00  0.00           C
ATOM   1521  HB  THR A  98      29.000  72.280  34.740  1.00  0.00           H
ATOM   1522  OG1 THR A  98      27.670  72.170  36.350  1.00  0.00           O
ATOM   1523  HG1 THR A  98      27.200  72.780  35.780  1.00  0.00           H
ATOM   1524  CG2 THR A  98      27.730  70.480  34.710  1.00  0.00           C
ATOM   1525 1HG2 THR A  98      28.320  70.290  33.780  1.00  0.00           H
ATOM   1526 2HG2 THR A  98      26.820  71.010  34.370  1.00  0.00           H
ATOM   1527 3HG2 THR A  98      27.580  69.600  35.370  1.00  0.00           H
ATOM   1528  C   THR A  98      30.560  70.290  34.980  1.00  0.00           C
ATOM   1529  O   THR A  98      31.130  71.050  34.240  1.00  0.00           O
ATOM   1530  N   PRO A  99      30.810  69.040  34.890  1.00  0.00           N
ATOM   1531  CD  PRO A  99      30.380  68.000  35.930  1.00  0.00           C
ATOM   1532  HD1 PRO A  99      29.280  68.130  36.040  1.00  0.00           H
ATOM   1533  HD2 PRO A  99      31.000  68.140  36.840  1.00  0.00           H
ATOM   1534  CA  PRO A  99      31.600  68.500  33.770  1.00  0.00           C
ATOM   1535  HA  PRO A  99      32.540  69.030  33.690  1.00  0.00           H
ATOM   1536  CB  PRO A  99      31.850  67.060  34.250  1.00  0.00           C
ATOM   1537  HB1 PRO A  99      32.860  66.970  34.720  1.00  0.00           H
ATOM   1538  HB2 PRO A  99      31.990  66.300  33.450  1.00  0.00           H
ATOM   1539  CG  PRO A  99      30.800  66.650  35.270  1.00  0.00           C
ATOM   1540  HG1 PRO A  99      29.930  66.090  34.850  1.00  0.00           H
ATOM   1541  HG2 PRO A  99      31.260  66.030  36.060  1.00  0.00           H
ATOM   1542  C   PRO A  99      30.870  68.470  32.510  1.00  0.00           C
ATOM   1543  O   PRO A  99      29.660  68.780  32.300  1.00  0.00           O
ATOM   1544  N   LYS A 100      31.610  68.140  31.400  1.00  0.00           N
ATOM   1545  HN  LYS A 100      32.580  67.980  31.540  1.00  0.00           H
ATOM   1546  CA  LYS A 100      31.030  67.630  30.130  1.00  0.00           C
ATOM   1547  HA  LYS A 100      30.300  68.360  29.800  1.00  0.00           H
ATOM   1548  CB  LYS A 100      32.190  67.350  29.110  1.00  0.00           C
ATOM   1549  HB1 LYS A 100      31.780  66.900  28.180  1.00  0.00           H
ATOM   1550  HB2 LYS A 100      32.870  66.600  29.570  1.00  0.00           H
ATOM   1551  CG  LYS A 100      33.190  68.520  28.760  1.00  0.00           C
ATOM   1552  HG1 LYS A 100      33.970  68.550  29.550  1.00  0.00           H
ATOM   1553  HG2 LYS A 100      32.590  69.450  28.790  1.00  0.00           H
ATOM   1554  CD  LYS A 100      33.880  68.430  27.440  1.00  0.00           C
ATOM   1555  HD1 LYS A 100      34.640  67.620  27.420  1.00  0.00           H
ATOM   1556  HD2 LYS A 100      34.610  69.270  27.360  1.00  0.00           H
ATOM   1557  CE  LYS A 100      33.090  68.210  26.130  1.00  0.00           C
ATOM   1558  HE1 LYS A 100      32.580  67.220  26.260  1.00  0.00           H
ATOM   1559  HE2 LYS A 100      33.760  68.180  25.240  1.00  0.00           H
ATOM   1560  NZ  LYS A 100      32.100  69.290  26.020  1.00  0.00           N
ATOM   1561  HZ1 LYS A 100      32.320  70.090  26.640  1.00  0.00           H
ATOM   1562  HZ2 LYS A 100      31.170  68.890  26.280  1.00  0.00           H
ATOM   1563  HZ3 LYS A 100      31.970  69.690  25.070  1.00  0.00           H
ATOM   1564  C   LYS A 100      30.380  66.300  30.430  1.00  0.00           C
ATOM   1565  O   LYS A 100      31.010  65.450  31.120  1.00  0.00           O
ATOM   1566  N   TYR A 101      29.120  66.010  30.030  1.00  0.00           N
ATOM   1567  HN  TYR A 101      28.610  66.550  29.360  1.00  0.00           H
ATOM   1568  CA  TYR A 101      28.390  64.750  30.320  1.00  0.00           C
ATOM   1569  HA  TYR A 101      29.060  63.920  30.200  1.00  0.00           H
ATOM   1570  CB  TYR A 101      27.690  64.800  31.740  1.00  0.00           C
ATOM   1571  HB1 TYR A 101      28.430  65.250  32.430  1.00  0.00           H
ATOM   1572  HB2 TYR A 101      27.490  63.770  32.110  1.00  0.00           H
ATOM   1573  CG  TYR A 101      26.530  65.680  31.840  1.00  0.00           C
ATOM   1574  CD1 TYR A 101      25.230  65.240  31.730  1.00  0.00           C
ATOM   1575  HD1 TYR A 101      25.020  64.200  31.530  1.00  0.00           H
ATOM   1576  CE1 TYR A 101      24.200  66.140  31.690  1.00  0.00           C
ATOM   1577  HE1 TYR A 101      23.210  65.830  31.400  1.00  0.00           H
ATOM   1578  CZ  TYR A 101      24.400  67.510  31.780  1.00  0.00           C
ATOM   1579  OH  TYR A 101      23.490  68.550  31.720  1.00  0.00           O
ATOM   1580  HH  TYR A 101      23.980  69.370  31.800  1.00  0.00           H
ATOM   1581  CD2 TYR A 101      26.790  67.070  32.170  1.00  0.00           C
ATOM   1582  HD2 TYR A 101      27.820  67.260  32.420  1.00  0.00           H
ATOM   1583  CE2 TYR A 101      25.710  67.970  31.970  1.00  0.00           C
ATOM   1584  HE2 TYR A 101      25.900  69.030  32.050  1.00  0.00           H
ATOM   1585  C   TYR A 101      27.380  64.570  29.190  1.00  0.00           C
ATOM   1586  O   TYR A 101      26.870  65.430  28.450  1.00  0.00           O
ATOM   1587  N   LYS A 102      26.880  63.350  29.260  1.00  0.00           N
ATOM   1588  HN  LYS A 102      27.290  62.740  29.920  1.00  0.00           H
ATOM   1589  CA  LYS A 102      25.760  62.980  28.460  1.00  0.00           C
ATOM   1590  HA  LYS A 102      25.130  63.840  28.290  1.00  0.00           H
ATOM   1591  CB  LYS A 102      26.220  62.450  27.130  1.00  0.00           C
ATOM   1592  HB1 LYS A 102      26.880  63.190  26.630  1.00  0.00           H
ATOM   1593  HB2 LYS A 102      25.380  62.300  26.410  1.00  0.00           H
ATOM   1594  CG  LYS A 102      27.050  61.180  27.130  1.00  0.00           C
ATOM   1595  HG1 LYS A 102      26.500  60.360  27.620  1.00  0.00           H
ATOM   1596  HG2 LYS A 102      27.970  61.220  27.760  1.00  0.00           H
ATOM   1597  CD  LYS A 102      27.420  60.840  25.730  1.00  0.00           C
ATOM   1598  HD1 LYS A 102      28.090  61.640  25.370  1.00  0.00           H
ATOM   1599  HD2 LYS A 102      26.490  60.750  25.120  1.00  0.00           H
ATOM   1600  CE  LYS A 102      28.070  59.420  25.710  1.00  0.00           C
ATOM   1601  HE1 LYS A 102      27.450  58.580  26.090  1.00  0.00           H
ATOM   1602  HE2 LYS A 102      28.950  59.330  26.390  1.00  0.00           H
ATOM   1603  NZ  LYS A 102      28.490  59.170  24.290  1.00  0.00           N
ATOM   1604  HZ1 LYS A 102      29.140  58.400  24.040  1.00  0.00           H
ATOM   1605  HZ2 LYS A 102      29.070  59.990  24.030  1.00  0.00           H
ATOM   1606  HZ3 LYS A 102      27.700  59.240  23.620  1.00  0.00           H
ATOM   1607  C   LYS A 102      24.890  61.900  29.210  1.00  0.00           C
ATOM   1608  O   LYS A 102      25.250  61.440  30.300  1.00  0.00           O
ATOM   1609  N   PHE A 103      23.690  61.520  28.660  1.00  0.00           N
ATOM   1610  HN  PHE A 103      23.270  61.940  27.860  1.00  0.00           H
ATOM   1611  CA  PHE A 103      22.970  60.400  29.170  1.00  0.00           C
ATOM   1612  HA  PHE A 103      23.380  60.110  30.130  1.00  0.00           H
ATOM   1613  CB  PHE A 103      21.430  60.630  29.200  1.00  0.00           C
ATOM   1614  HB1 PHE A 103      20.850  59.760  29.570  1.00  0.00           H
ATOM   1615  HB2 PHE A 103      21.020  60.860  28.190  1.00  0.00           H
ATOM   1616  CG  PHE A 103      21.170  61.680  30.190  1.00  0.00           C
ATOM   1617  CD1 PHE A 103      20.450  62.760  29.730  1.00  0.00           C
ATOM   1618  HD1 PHE A 103      19.960  62.710  28.770  1.00  0.00           H
ATOM   1619  CE1 PHE A 103      20.370  63.930  30.560  1.00  0.00           C
ATOM   1620  HE1 PHE A 103      19.800  64.750  30.140  1.00  0.00           H
ATOM   1621  CZ  PHE A 103      20.850  63.980  31.850  1.00  0.00           C
ATOM   1622  HZ  PHE A 103      20.840  64.890  32.430  1.00  0.00           H
ATOM   1623  CD2 PHE A 103      21.690  61.670  31.500  1.00  0.00           C
ATOM   1624  HD2 PHE A 103      22.400  60.930  31.840  1.00  0.00           H
ATOM   1625  CE2 PHE A 103      21.480  62.790  32.350  1.00  0.00           C
ATOM   1626  HE2 PHE A 103      22.060  62.820  33.260  1.00  0.00           H
ATOM   1627  C   PHE A 103      23.190  59.110  28.510  1.00  0.00           C
ATOM   1628  O   PHE A 103      23.280  58.950  27.270  1.00  0.00           O
ATOM   1629  N   VAL A 104      23.250  58.120  29.320  1.00  0.00           N
ATOM   1630  HN  VAL A 104      23.230  58.250  30.300  1.00  0.00           H
ATOM   1631  CA  VAL A 104      23.450  56.690  28.890  1.00  0.00           C
ATOM   1632  HA  VAL A 104      23.180  56.680  27.840  1.00  0.00           H
ATOM   1633  CB  VAL A 104      24.990  56.300  28.860  1.00  0.00           C
ATOM   1634  HB  VAL A 104      25.460  56.710  29.780  1.00  0.00           H
ATOM   1635  CG1 VAL A 104      25.270  54.780  29.000  1.00  0.00           C
ATOM   1636 1HG1 VAL A 104      25.010  54.340  28.010  1.00  0.00           H
ATOM   1637 2HG1 VAL A 104      24.670  54.300  29.810  1.00  0.00           H
ATOM   1638 3HG1 VAL A 104      26.350  54.640  29.200  1.00  0.00           H
ATOM   1639  CG2 VAL A 104      25.730  56.870  27.530  1.00  0.00           C
ATOM   1640 1HG2 VAL A 104      25.130  56.590  26.640  1.00  0.00           H
ATOM   1641 2HG2 VAL A 104      26.790  56.530  27.590  1.00  0.00           H
ATOM   1642 3HG2 VAL A 104      25.680  57.980  27.580  1.00  0.00           H
ATOM   1643  C   VAL A 104      22.580  55.570  29.550  1.00  0.00           C
ATOM   1644  O   VAL A 104      22.250  55.730  30.720  1.00  0.00           O
ATOM   1645  N   ARG A 105      22.120  54.430  28.890  1.00  0.00           N
ATOM   1646  HN  ARG A 105      22.330  54.460  27.920  1.00  0.00           H
ATOM   1647  CA  ARG A 105      21.520  53.200  29.300  1.00  0.00           C
ATOM   1648  HA  ARG A 105      21.080  53.270  30.290  1.00  0.00           H
ATOM   1649  CB  ARG A 105      20.470  52.690  28.280  1.00  0.00           C
ATOM   1650  HB1 ARG A 105      20.900  52.190  27.390  1.00  0.00           H
ATOM   1651  HB2 ARG A 105      20.050  53.680  28.000  1.00  0.00           H
ATOM   1652  CG  ARG A 105      19.390  51.740  28.860  1.00  0.00           C
ATOM   1653  HG1 ARG A 105      19.790  50.860  29.400  1.00  0.00           H
ATOM   1654  HG2 ARG A 105      18.730  51.390  28.030  1.00  0.00           H
ATOM   1655  CD  ARG A 105      18.500  52.520  29.850  1.00  0.00           C
ATOM   1656  HD1 ARG A 105      18.230  53.470  29.340  1.00  0.00           H
ATOM   1657  HD2 ARG A 105      19.070  52.920  30.720  1.00  0.00           H
ATOM   1658  NE  ARG A 105      17.250  51.790  30.090  1.00  0.00           N
ATOM   1659  HE  ARG A 105      17.090  50.960  29.560  1.00  0.00           H
ATOM   1660  CZ  ARG A 105      16.610  51.820  31.200  1.00  0.00           C
ATOM   1661  NH1 ARG A 105      16.900  52.650  32.170  1.00  0.00           N
ATOM   1662 1HH1 ARG A 105      17.140  53.580  31.890  1.00  0.00           H
ATOM   1663 2HH1 ARG A 105      16.300  52.630  32.970  1.00  0.00           H
ATOM   1664  NH2 ARG A 105      15.580  51.010  31.320  1.00  0.00           N
ATOM   1665 1HH2 ARG A 105      15.410  50.320  30.620  1.00  0.00           H
ATOM   1666 2HH2 ARG A 105      15.310  50.820  32.260  1.00  0.00           H
ATOM   1667  C   ARG A 105      22.600  52.060  29.440  1.00  0.00           C
ATOM   1668  O   ARG A 105      23.390  51.830  28.550  1.00  0.00           O
ATOM   1669  N   ILE A 106      22.520  51.350  30.600  1.00  0.00           N
ATOM   1670  HN  ILE A 106      21.820  51.610  31.260  1.00  0.00           H
ATOM   1671  CA  ILE A 106      23.280  50.240  30.880  1.00  0.00           C
ATOM   1672  HA  ILE A 106      24.170  50.200  30.260  1.00  0.00           H
ATOM   1673  CB  ILE A 106      23.770  50.340  32.370  1.00  0.00           C
ATOM   1674  HB  ILE A 106      23.000  49.970  33.090  1.00  0.00           H
ATOM   1675  CG2 ILE A 106      24.920  49.360  32.310  1.00  0.00           C
ATOM   1676 1HG2 ILE A 106      25.760  49.880  31.800  1.00  0.00           H
ATOM   1677 2HG2 ILE A 106      24.600  48.440  31.770  1.00  0.00           H
ATOM   1678 3HG2 ILE A 106      25.210  49.070  33.340  1.00  0.00           H
ATOM   1679  CG1 ILE A 106      24.200  51.770  32.860  1.00  0.00           C
ATOM   1680 1HG1 ILE A 106      23.430  52.520  32.630  1.00  0.00           H
ATOM   1681 2HG1 ILE A 106      25.050  52.080  32.200  1.00  0.00           H
ATOM   1682  CD  ILE A 106      24.670  51.680  34.370  1.00  0.00           C
ATOM   1683  HD1 ILE A 106      23.790  51.590  35.040  1.00  0.00           H
ATOM   1684  HD2 ILE A 106      25.300  52.560  34.610  1.00  0.00           H
ATOM   1685  HD3 ILE A 106      25.270  50.750  34.460  1.00  0.00           H
ATOM   1686  C   ILE A 106      22.540  48.970  30.450  1.00  0.00           C
ATOM   1687  O   ILE A 106      21.460  48.550  30.940  1.00  0.00           O
ATOM   1688  N   GLN A 107      23.240  48.090  29.700  1.00  0.00           N
ATOM   1689  HN  GLN A 107      24.180  48.350  29.490  1.00  0.00           H
ATOM   1690  CA  GLN A 107      22.680  46.810  29.320  1.00  0.00           C
ATOM   1691  HA  GLN A 107      21.680  46.600  29.660  1.00  0.00           H
ATOM   1692  CB  GLN A 107      22.770  46.700  27.790  1.00  0.00           C
ATOM   1693  HB1 GLN A 107      22.660  45.630  27.490  1.00  0.00           H
ATOM   1694  HB2 GLN A 107      23.800  47.040  27.580  1.00  0.00           H
ATOM   1695  CG  GLN A 107      21.800  47.480  26.840  1.00  0.00           C
ATOM   1696  HG1 GLN A 107      21.760  47.090  25.800  1.00  0.00           H
ATOM   1697  HG2 GLN A 107      22.060  48.550  26.720  1.00  0.00           H
ATOM   1698  CD  GLN A 107      20.350  47.460  27.300  1.00  0.00           C
ATOM   1699  OE1 GLN A 107      19.840  46.500  27.830  1.00  0.00           O
ATOM   1700  NE2 GLN A 107      19.670  48.620  26.990  1.00  0.00           N
ATOM   1701 1HE2 GLN A 107      18.850  48.650  27.560  1.00  0.00           H
ATOM   1702 2HE2 GLN A 107      20.130  49.410  26.600  1.00  0.00           H
ATOM   1703  C   GLN A 107      23.500  45.730  29.990  1.00  0.00           C
ATOM   1704  O   GLN A 107      24.510  46.080  30.590  1.00  0.00           O
ATOM   1705  N   PRO A 108      23.250  44.400  30.100  1.00  0.00           N
ATOM   1706  CD  PRO A 108      21.880  43.970  29.830  1.00  0.00           C
ATOM   1707  HD1 PRO A 108      21.680  44.180  28.760  1.00  0.00           H
ATOM   1708  HD2 PRO A 108      21.170  44.540  30.460  1.00  0.00           H
ATOM   1709  CA  PRO A 108      24.060  43.410  30.640  1.00  0.00           C
ATOM   1710  HA  PRO A 108      23.930  43.690  31.680  1.00  0.00           H
ATOM   1711  CB  PRO A 108      23.430  42.110  30.250  1.00  0.00           C
ATOM   1712  HB1 PRO A 108      23.600  41.190  30.860  1.00  0.00           H
ATOM   1713  HB2 PRO A 108      23.770  41.770  29.250  1.00  0.00           H
ATOM   1714  CG  PRO A 108      21.890  42.490  30.180  1.00  0.00           C
ATOM   1715  HG1 PRO A 108      21.480  41.900  29.340  1.00  0.00           H
ATOM   1716  HG2 PRO A 108      21.470  42.290  31.180  1.00  0.00           H
ATOM   1717  C   PRO A 108      25.550  43.290  30.380  1.00  0.00           C
ATOM   1718  O   PRO A 108      25.930  43.520  29.200  1.00  0.00           O
ATOM   1719  N   GLY A 109      26.390  43.070  31.440  1.00  0.00           N
ATOM   1720  HN  GLY A 109      26.060  42.960  32.370  1.00  0.00           H
ATOM   1721  CA  GLY A 109      27.780  42.700  31.250  1.00  0.00           C
ATOM   1722  HA1 GLY A 109      27.800  42.070  30.370  1.00  0.00           H
ATOM   1723  HA2 GLY A 109      28.110  42.330  32.200  1.00  0.00           H
ATOM   1724  C   GLY A 109      28.620  43.980  30.890  1.00  0.00           C
ATOM   1725  O   GLY A 109      29.700  43.840  30.330  1.00  0.00           O
ATOM   1726  N   GLN A 110      28.120  45.200  31.160  1.00  0.00           N
ATOM   1727  HN  GLN A 110      27.200  45.250  31.540  1.00  0.00           H
ATOM   1728  CA  GLN A 110      28.770  46.380  30.880  1.00  0.00           C
ATOM   1729  HA  GLN A 110      29.530  46.250  30.110  1.00  0.00           H
ATOM   1730  CB  GLN A 110      27.810  47.430  30.310  1.00  0.00           C
ATOM   1731  HB1 GLN A 110      28.440  48.320  30.120  1.00  0.00           H
ATOM   1732  HB2 GLN A 110      26.860  47.670  30.830  1.00  0.00           H
ATOM   1733  CG  GLN A 110      27.390  46.990  28.920  1.00  0.00           C
ATOM   1734  HG1 GLN A 110      26.760  46.090  29.030  1.00  0.00           H
ATOM   1735  HG2 GLN A 110      28.220  46.670  28.240  1.00  0.00           H
ATOM   1736  CD  GLN A 110      26.520  47.980  28.160  1.00  0.00           C
ATOM   1737  OE1 GLN A 110      26.220  49.030  28.750  1.00  0.00           O
ATOM   1738  NE2 GLN A 110      26.180  47.630  26.930  1.00  0.00           N
ATOM   1739 1HE2 GLN A 110      25.660  48.260  26.360  1.00  0.00           H
ATOM   1740 2HE2 GLN A 110      26.480  46.830  26.410  1.00  0.00           H
ATOM   1741  C   GLN A 110      29.410  46.880  32.190  1.00  0.00           C
ATOM   1742  O   GLN A 110      28.780  46.730  33.270  1.00  0.00           O
ATOM   1743  N   THR A 111      30.570  47.520  32.150  1.00  0.00           N
ATOM   1744  HN  THR A 111      30.920  47.760  31.250  1.00  0.00           H
ATOM   1745  CA  THR A 111      31.390  47.950  33.260  1.00  0.00           C
ATOM   1746  HA  THR A 111      30.980  47.490  34.150  1.00  0.00           H
ATOM   1747  CB  THR A 111      32.910  47.670  33.110  1.00  0.00           C
ATOM   1748  HB  THR A 111      33.530  48.340  33.730  1.00  0.00           H
ATOM   1749  OG1 THR A 111      33.370  47.930  31.750  1.00  0.00           O
ATOM   1750  HG1 THR A 111      34.300  47.700  31.730  1.00  0.00           H
ATOM   1751  CG2 THR A 111      33.140  46.170  33.240  1.00  0.00           C
ATOM   1752 1HG2 THR A 111      34.230  45.950  33.260  1.00  0.00           H
ATOM   1753 2HG2 THR A 111      32.560  45.520  32.550  1.00  0.00           H
ATOM   1754 3HG2 THR A 111      32.820  45.830  34.250  1.00  0.00           H
ATOM   1755  C   THR A 111      31.370  49.420  33.460  1.00  0.00           C
ATOM   1756  O   THR A 111      31.400  50.230  32.570  1.00  0.00           O
ATOM   1757  N   PHE A 112      31.110  49.840  34.720  1.00  0.00           N
ATOM   1758  HN  PHE A 112      31.100  49.170  35.450  1.00  0.00           H
ATOM   1759  CA  PHE A 112      30.850  51.180  35.150  1.00  0.00           C
ATOM   1760  HA  PHE A 112      31.410  51.900  34.570  1.00  0.00           H
ATOM   1761  CB  PHE A 112      29.390  51.610  34.760  1.00  0.00           C
ATOM   1762  HB1 PHE A 112      29.310  51.270  33.710  1.00  0.00           H
ATOM   1763  HB2 PHE A 112      29.430  52.720  34.790  1.00  0.00           H
ATOM   1764  CG  PHE A 112      28.350  51.100  35.720  1.00  0.00           C
ATOM   1765  CD1 PHE A 112      28.160  49.710  35.830  1.00  0.00           C
ATOM   1766  HD1 PHE A 112      28.650  49.020  35.170  1.00  0.00           H
ATOM   1767  CE1 PHE A 112      27.220  49.150  36.790  1.00  0.00           C
ATOM   1768  HE1 PHE A 112      27.210  48.070  36.730  1.00  0.00           H
ATOM   1769  CZ  PHE A 112      26.430  50.020  37.480  1.00  0.00           C
ATOM   1770  HZ  PHE A 112      25.670  49.680  38.160  1.00  0.00           H
ATOM   1771  CD2 PHE A 112      27.550  51.960  36.530  1.00  0.00           C
ATOM   1772  HD2 PHE A 112      27.750  53.020  36.460  1.00  0.00           H
ATOM   1773  CE2 PHE A 112      26.640  51.430  37.370  1.00  0.00           C
ATOM   1774  HE2 PHE A 112      25.920  52.100  37.820  1.00  0.00           H
ATOM   1775  C   PHE A 112      31.030  51.440  36.630  1.00  0.00           C
ATOM   1776  O   PHE A 112      30.910  50.560  37.460  1.00  0.00           O
ATOM   1777  N   SER A 113      31.420  52.630  36.980  1.00  0.00           N
ATOM   1778  HN  SER A 113      31.310  53.400  36.350  1.00  0.00           H
ATOM   1779  CA  SER A 113      31.750  53.050  38.330  1.00  0.00           C
ATOM   1780  HA  SER A 113      32.100  52.150  38.820  1.00  0.00           H
ATOM   1781  CB  SER A 113      32.760  54.190  38.460  1.00  0.00           C
ATOM   1782  HB1 SER A 113      32.970  54.470  39.520  1.00  0.00           H
ATOM   1783  HB2 SER A 113      32.370  55.050  37.900  1.00  0.00           H
ATOM   1784  OG  SER A 113      34.050  53.710  38.010  1.00  0.00           O
ATOM   1785  HG1 SER A 113      33.830  53.090  37.310  1.00  0.00           H
ATOM   1786  C   SER A 113      30.520  53.450  39.040  1.00  0.00           C
ATOM   1787  O   SER A 113      29.550  53.910  38.400  1.00  0.00           O
ATOM   1788  N   VAL A 114      30.480  53.240  40.320  1.00  0.00           N
ATOM   1789  HN  VAL A 114      31.320  52.880  40.720  1.00  0.00           H
ATOM   1790  CA  VAL A 114      29.290  53.570  41.070  1.00  0.00           C
ATOM   1791  HA  VAL A 114      28.550  54.180  40.550  1.00  0.00           H
ATOM   1792  CB  VAL A 114      28.600  52.320  41.670  1.00  0.00           C
ATOM   1793  HB  VAL A 114      29.390  51.640  42.040  1.00  0.00           H
ATOM   1794  CG1 VAL A 114      27.760  52.660  42.950  1.00  0.00           C
ATOM   1795 1HG1 VAL A 114      28.490  52.940  43.740  1.00  0.00           H
ATOM   1796 2HG1 VAL A 114      27.290  51.690  43.210  1.00  0.00           H
ATOM   1797 3HG1 VAL A 114      26.910  53.370  42.910  1.00  0.00           H
ATOM   1798  CG2 VAL A 114      27.820  51.380  40.730  1.00  0.00           C
ATOM   1799 1HG2 VAL A 114      28.520  51.130  39.900  1.00  0.00           H
ATOM   1800 2HG2 VAL A 114      26.910  51.840  40.280  1.00  0.00           H
ATOM   1801 3HG2 VAL A 114      27.420  50.530  41.320  1.00  0.00           H
ATOM   1802  C   VAL A 114      29.930  54.370  42.180  1.00  0.00           C
ATOM   1803  O   VAL A 114      31.060  54.060  42.580  1.00  0.00           O
ATOM   1804  N   LEU A 115      29.340  55.540  42.590  1.00  0.00           N
ATOM   1805  HN  LEU A 115      28.500  55.930  42.220  1.00  0.00           H
ATOM   1806  CA  LEU A 115      29.770  56.340  43.750  1.00  0.00           C
ATOM   1807  HA  LEU A 115      30.620  55.850  44.200  1.00  0.00           H
ATOM   1808  CB  LEU A 115      30.140  57.770  43.280  1.00  0.00           C
ATOM   1809  HB1 LEU A 115      29.380  58.240  42.620  1.00  0.00           H
ATOM   1810  HB2 LEU A 115      31.030  57.690  42.620  1.00  0.00           H
ATOM   1811  CG  LEU A 115      30.410  58.670  44.470  1.00  0.00           C
ATOM   1812  HG  LEU A 115      29.500  58.690  45.100  1.00  0.00           H
ATOM   1813  CD1 LEU A 115      31.650  58.280  45.280  1.00  0.00           C
ATOM   1814 1HD1 LEU A 115      31.870  58.850  46.210  1.00  0.00           H
ATOM   1815 2HD1 LEU A 115      32.540  58.280  44.620  1.00  0.00           H
ATOM   1816 3HD1 LEU A 115      31.530  57.240  45.640  1.00  0.00           H
ATOM   1817  CD2 LEU A 115      30.690  60.010  43.870  1.00  0.00           C
ATOM   1818 1HD2 LEU A 115      29.820  60.310  43.250  1.00  0.00           H
ATOM   1819 2HD2 LEU A 115      31.530  59.900  43.150  1.00  0.00           H
ATOM   1820 3HD2 LEU A 115      30.940  60.770  44.650  1.00  0.00           H
ATOM   1821  C   LEU A 115      28.650  56.330  44.800  1.00  0.00           C
ATOM   1822  O   LEU A 115      27.540  56.880  44.670  1.00  0.00           O
ATOM   1823  N   ALA A 116      28.850  55.630  45.930  1.00  0.00           N
ATOM   1824  HN  ALA A 116      29.790  55.310  46.030  1.00  0.00           H
ATOM   1825  CA  ALA A 116      27.980  55.400  47.050  1.00  0.00           C
ATOM   1826  HA  ALA A 116      26.970  55.260  46.700  1.00  0.00           H
ATOM   1827  CB  ALA A 116      28.410  54.060  47.820  1.00  0.00           C
ATOM   1828  HB1 ALA A 116      29.470  54.050  48.160  1.00  0.00           H
ATOM   1829  HB2 ALA A 116      28.400  53.240  47.080  1.00  0.00           H
ATOM   1830  HB3 ALA A 116      27.760  53.920  48.710  1.00  0.00           H
ATOM   1831  C   ALA A 116      28.090  56.570  47.980  1.00  0.00           C
ATOM   1832  O   ALA A 116      29.170  57.220  48.050  1.00  0.00           O
ATOM   1833  N   CYS A 117      26.990  56.920  48.600  1.00  0.00           N
ATOM   1834  HN  CYS A 117      26.140  56.400  48.660  1.00  0.00           H
ATOM   1835  CA  CYS A 117      26.890  58.300  49.110  1.00  0.00           C
ATOM   1836  HA  CYS A 117      27.860  58.680  49.400  1.00  0.00           H
ATOM   1837  CB  CYS A 117      26.440  59.220  47.990  1.00  0.00           C
ATOM   1838  HB1 CYS A 117      25.370  59.070  47.730  1.00  0.00           H
ATOM   1839  HB2 CYS A 117      26.850  58.870  47.020  1.00  0.00           H
ATOM   1840  SG  CYS A 117      26.780  60.980  48.450  1.00  0.00           S
ATOM   1841  HG1 CYS A 117      25.930  61.420  47.540  1.00  0.00           H
ATOM   1842  C   CYS A 117      25.910  58.260  50.340  1.00  0.00           C
ATOM   1843  O   CYS A 117      25.030  57.410  50.300  1.00  0.00           O
ATOM   1844  N   TYR A 118      26.090  59.080  51.390  1.00  0.00           N
ATOM   1845  HN  TYR A 118      26.890  59.640  51.560  1.00  0.00           H
ATOM   1846  CA  TYR A 118      25.070  59.190  52.400  1.00  0.00           C
ATOM   1847  HA  TYR A 118      24.110  58.930  51.990  1.00  0.00           H
ATOM   1848  CB  TYR A 118      25.300  58.420  53.750  1.00  0.00           C
ATOM   1849  HB1 TYR A 118      24.400  58.530  54.390  1.00  0.00           H
ATOM   1850  HB2 TYR A 118      26.200  58.720  54.330  1.00  0.00           H
ATOM   1851  CG  TYR A 118      25.460  56.890  53.450  1.00  0.00           C
ATOM   1852  CD1 TYR A 118      24.310  56.060  53.410  1.00  0.00           C
ATOM   1853  HD1 TYR A 118      23.360  56.420  53.780  1.00  0.00           H
ATOM   1854  CE1 TYR A 118      24.530  54.700  53.150  1.00  0.00           C
ATOM   1855  HE1 TYR A 118      23.710  54.010  53.270  1.00  0.00           H
ATOM   1856  CZ  TYR A 118      25.750  54.140  52.800  1.00  0.00           C
ATOM   1857  OH  TYR A 118      25.860  52.780  52.680  1.00  0.00           O
ATOM   1858  HH  TYR A 118      26.720  52.530  52.320  1.00  0.00           H
ATOM   1859  CD2 TYR A 118      26.740  56.340  53.240  1.00  0.00           C
ATOM   1860  HD2 TYR A 118      27.630  56.950  53.350  1.00  0.00           H
ATOM   1861  CE2 TYR A 118      26.870  54.990  52.840  1.00  0.00           C
ATOM   1862  HE2 TYR A 118      27.870  54.600  52.720  1.00  0.00           H
ATOM   1863  C   TYR A 118      25.050  60.560  52.770  1.00  0.00           C
ATOM   1864  O   TYR A 118      26.090  61.230  52.940  1.00  0.00           O
ATOM   1865  N   ASN A 119      23.870  61.140  53.030  1.00  0.00           N
ATOM   1866  HN  ASN A 119      23.080  60.570  52.820  1.00  0.00           H
ATOM   1867  CA  ASN A 119      23.610  62.530  53.400  1.00  0.00           C
ATOM   1868  HA  ASN A 119      22.550  62.700  53.260  1.00  0.00           H
ATOM   1869  CB  ASN A 119      24.040  62.960  54.910  1.00  0.00           C
ATOM   1870  HB1 ASN A 119      23.680  63.990  55.110  1.00  0.00           H
ATOM   1871  HB2 ASN A 119      25.140  62.830  54.970  1.00  0.00           H
ATOM   1872  CG  ASN A 119      23.200  62.100  55.900  1.00  0.00           C
ATOM   1873  OD1 ASN A 119      22.080  61.790  55.580  1.00  0.00           O
ATOM   1874  ND2 ASN A 119      23.830  61.630  56.990  1.00  0.00           N
ATOM   1875 1HD2 ASN A 119      24.690  62.080  57.200  1.00  0.00           H
ATOM   1876 2HD2 ASN A 119      23.290  61.120  57.660  1.00  0.00           H
ATOM   1877  C   ASN A 119      24.240  63.520  52.420  1.00  0.00           C
ATOM   1878  O   ASN A 119      24.740  64.580  52.850  1.00  0.00           O
ATOM   1879  N   GLY A 120      24.330  63.190  51.160  1.00  0.00           N
ATOM   1880  HN  GLY A 120      24.100  62.260  50.910  1.00  0.00           H
ATOM   1881  CA  GLY A 120      25.020  63.970  50.150  1.00  0.00           C
ATOM   1882  HA1 GLY A 120      24.490  64.910  50.050  1.00  0.00           H
ATOM   1883  HA2 GLY A 120      25.030  63.440  49.200  1.00  0.00           H
ATOM   1884  C   GLY A 120      26.470  64.140  50.420  1.00  0.00           C
ATOM   1885  O   GLY A 120      26.910  65.160  49.900  1.00  0.00           O
ATOM   1886  N   SER A 121      27.170  63.220  51.180  1.00  0.00           N
ATOM   1887  HN  SER A 121      26.720  62.420  51.560  1.00  0.00           H
ATOM   1888  CA  SER A 121      28.620  63.240  51.310  1.00  0.00           C
ATOM   1889  HA  SER A 121      29.090  64.070  50.800  1.00  0.00           H
ATOM   1890  CB  SER A 121      29.040  63.430  52.780  1.00  0.00           C
ATOM   1891  HB1 SER A 121      28.750  62.560  53.400  1.00  0.00           H
ATOM   1892  HB2 SER A 121      28.630  64.370  53.200  1.00  0.00           H
ATOM   1893  OG  SER A 121      30.470  63.450  52.900  1.00  0.00           O
ATOM   1894  HG1 SER A 121      30.820  64.220  52.450  1.00  0.00           H
ATOM   1895  C   SER A 121      29.130  61.960  50.760  1.00  0.00           C
ATOM   1896  O   SER A 121      28.680  60.940  51.280  1.00  0.00           O
ATOM   1897  N   PRO A 122      30.020  61.920  49.770  1.00  0.00           N
ATOM   1898  CD  PRO A 122      30.470  63.000  48.910  1.00  0.00           C
ATOM   1899  HD1 PRO A 122      31.120  63.710  49.450  1.00  0.00           H
ATOM   1900  HD2 PRO A 122      29.620  63.540  48.430  1.00  0.00           H
ATOM   1901  CA  PRO A 122      30.690  60.650  49.410  1.00  0.00           C
ATOM   1902  HA  PRO A 122      29.990  60.210  48.720  1.00  0.00           H
ATOM   1903  CB  PRO A 122      31.910  61.180  48.530  1.00  0.00           C
ATOM   1904  HB1 PRO A 122      32.290  60.260  48.040  1.00  0.00           H
ATOM   1905  HB2 PRO A 122      32.720  61.590  49.170  1.00  0.00           H
ATOM   1906  CG  PRO A 122      31.260  62.240  47.830  1.00  0.00           C
ATOM   1907  HG1 PRO A 122      32.070  62.900  47.450  1.00  0.00           H
ATOM   1908  HG2 PRO A 122      30.640  61.880  46.980  1.00  0.00           H
ATOM   1909  C   PRO A 122      31.100  59.530  50.370  1.00  0.00           C
ATOM   1910  O   PRO A 122      31.570  59.780  51.460  1.00  0.00           O
ATOM   1911  N   SER A 123      30.820  58.330  49.990  1.00  0.00           N
ATOM   1912  HN  SER A 123      30.220  58.060  49.240  1.00  0.00           H
ATOM   1913  CA  SER A 123      31.240  57.140  50.780  1.00  0.00           C
ATOM   1914  HA  SER A 123      31.600  57.440  51.750  1.00  0.00           H
ATOM   1915  CB  SER A 123      30.000  56.190  50.940  1.00  0.00           C
ATOM   1916  HB1 SER A 123      29.650  55.900  49.930  1.00  0.00           H
ATOM   1917  HB2 SER A 123      29.130  56.720  51.380  1.00  0.00           H
ATOM   1918  OG  SER A 123      30.340  55.050  51.640  1.00  0.00           O
ATOM   1919  HG1 SER A 123      30.400  55.280  52.570  1.00  0.00           H
ATOM   1920  C   SER A 123      32.300  56.380  50.000  1.00  0.00           C
ATOM   1921  O   SER A 123      33.320  56.000  50.570  1.00  0.00           O
ATOM   1922  N   GLY A 124      32.210  56.100  48.750  1.00  0.00           N
ATOM   1923  HN  GLY A 124      31.470  56.460  48.190  1.00  0.00           H
ATOM   1924  CA  GLY A 124      33.050  55.100  48.240  1.00  0.00           C
ATOM   1925  HA1 GLY A 124      32.890  54.150  48.730  1.00  0.00           H
ATOM   1926  HA2 GLY A 124      34.100  55.340  48.310  1.00  0.00           H
ATOM   1927  C   GLY A 124      32.860  54.840  46.720  1.00  0.00           C
ATOM   1928  O   GLY A 124      31.730  54.950  46.200  1.00  0.00           O
ATOM   1929  N   VAL A 125      33.900  54.540  45.960  1.00  0.00           N
ATOM   1930  HN  VAL A 125      34.810  54.620  46.330  1.00  0.00           H
ATOM   1931  CA  VAL A 125      33.870  54.320  44.490  1.00  0.00           C
ATOM   1932  HA  VAL A 125      32.850  54.210  44.140  1.00  0.00           H
ATOM   1933  CB  VAL A 125      34.510  55.440  43.670  1.00  0.00           C
ATOM   1934  HB  VAL A 125      33.880  56.340  43.740  1.00  0.00           H
ATOM   1935  CG1 VAL A 125      35.880  55.860  44.250  1.00  0.00           C
ATOM   1936 1HG1 VAL A 125      36.450  55.000  44.650  1.00  0.00           H
ATOM   1937 2HG1 VAL A 125      35.830  56.600  45.080  1.00  0.00           H
ATOM   1938 3HG1 VAL A 125      36.400  56.330  43.390  1.00  0.00           H
ATOM   1939  CG2 VAL A 125      34.610  55.050  42.190  1.00  0.00           C
ATOM   1940 1HG2 VAL A 125      35.400  54.270  42.190  1.00  0.00           H
ATOM   1941 2HG2 VAL A 125      34.850  55.980  41.620  1.00  0.00           H
ATOM   1942 3HG2 VAL A 125      33.620  54.610  41.950  1.00  0.00           H
ATOM   1943  C   VAL A 125      34.480  52.960  44.150  1.00  0.00           C
ATOM   1944  O   VAL A 125      35.460  52.420  44.680  1.00  0.00           O
ATOM   1945  N   TYR A 126      33.770  52.260  43.300  1.00  0.00           N
ATOM   1946  HN  TYR A 126      32.950  52.530  42.800  1.00  0.00           H
ATOM   1947  CA  TYR A 126      34.090  50.840  42.970  1.00  0.00           C
ATOM   1948  HA  TYR A 126      35.150  50.700  42.830  1.00  0.00           H
ATOM   1949  CB  TYR A 126      33.600  49.930  44.180  1.00  0.00           C
ATOM   1950  HB1 TYR A 126      34.110  50.330  45.080  1.00  0.00           H
ATOM   1951  HB2 TYR A 126      33.850  48.880  43.920  1.00  0.00           H
ATOM   1952  CG  TYR A 126      32.150  50.040  44.400  1.00  0.00           C
ATOM   1953  CD1 TYR A 126      31.340  49.160  43.700  1.00  0.00           C
ATOM   1954  HD1 TYR A 126      31.690  48.480  42.940  1.00  0.00           H
ATOM   1955  CE1 TYR A 126      29.930  49.030  44.070  1.00  0.00           C
ATOM   1956  HE1 TYR A 126      29.260  48.460  43.460  1.00  0.00           H
ATOM   1957  CZ  TYR A 126      29.450  49.750  45.100  1.00  0.00           C
ATOM   1958  OH  TYR A 126      28.050  49.550  45.350  1.00  0.00           O
ATOM   1959  HH  TYR A 126      27.810  49.920  46.210  1.00  0.00           H
ATOM   1960  CD2 TYR A 126      31.580  50.780  45.450  1.00  0.00           C
ATOM   1961  HD2 TYR A 126      32.270  51.450  45.940  1.00  0.00           H
ATOM   1962  CE2 TYR A 126      30.220  50.680  45.770  1.00  0.00           C
ATOM   1963  HE2 TYR A 126      29.720  51.190  46.580  1.00  0.00           H
ATOM   1964  C   TYR A 126      33.590  50.470  41.610  1.00  0.00           C
ATOM   1965  O   TYR A 126      32.690  51.110  41.040  1.00  0.00           O
ATOM   1966  N   GLN A 127      34.320  49.560  40.930  1.00  0.00           N
ATOM   1967  HN  GLN A 127      35.150  49.100  41.250  1.00  0.00           H
ATOM   1968  CA  GLN A 127      34.050  49.030  39.630  1.00  0.00           C
ATOM   1969  HA  GLN A 127      33.790  49.790  38.900  1.00  0.00           H
ATOM   1970  CB  GLN A 127      35.320  48.280  39.180  1.00  0.00           C
ATOM   1971  HB1 GLN A 127      35.770  47.640  39.960  1.00  0.00           H
ATOM   1972  HB2 GLN A 127      36.120  49.020  38.990  1.00  0.00           H
ATOM   1973  CG  GLN A 127      35.240  47.490  37.830  1.00  0.00           C
ATOM   1974  HG1 GLN A 127      34.420  46.740  37.830  1.00  0.00           H
ATOM   1975  HG2 GLN A 127      36.170  46.900  37.690  1.00  0.00           H
ATOM   1976  CD  GLN A 127      34.870  48.460  36.610  1.00  0.00           C
ATOM   1977  OE1 GLN A 127      33.860  49.080  36.590  1.00  0.00           O
ATOM   1978  NE2 GLN A 127      35.780  48.620  35.650  1.00  0.00           N
ATOM   1979 1HE2 GLN A 127      36.650  48.130  35.600  1.00  0.00           H
ATOM   1980 2HE2 GLN A 127      35.500  49.260  34.940  1.00  0.00           H
ATOM   1981  C   GLN A 127      32.830  48.110  39.740  1.00  0.00           C
ATOM   1982  O   GLN A 127      32.710  47.400  40.730  1.00  0.00           O
ATOM   1983  N   CYS A 128      31.960  48.080  38.760  1.00  0.00           N
ATOM   1984  HN  CYS A 128      31.980  48.630  37.930  1.00  0.00           H
ATOM   1985  CA  CYS A 128      30.720  47.340  38.860  1.00  0.00           C
ATOM   1986  HA  CYS A 128      30.900  46.390  39.340  1.00  0.00           H
ATOM   1987  CB  CYS A 128      29.690  48.260  39.550  1.00  0.00           C
ATOM   1988  HB1 CYS A 128      29.710  49.260  39.080  1.00  0.00           H
ATOM   1989  HB2 CYS A 128      30.090  48.540  40.550  1.00  0.00           H
ATOM   1990  SG  CYS A 128      27.940  47.700  39.760  1.00  0.00           S
ATOM   1991  HG1 CYS A 128      27.510  48.870  39.290  1.00  0.00           H
ATOM   1992  C   CYS A 128      30.370  46.900  37.430  1.00  0.00           C
ATOM   1993  O   CYS A 128      30.840  47.480  36.450  1.00  0.00           O
ATOM   1994  N   ALA A 129      29.530  45.850  37.330  1.00  0.00           N
ATOM   1995  HN  ALA A 129      29.100  45.400  38.120  1.00  0.00           H
ATOM   1996  CA  ALA A 129      29.100  45.230  36.040  1.00  0.00           C
ATOM   1997  HA  ALA A 129      29.130  46.050  35.340  1.00  0.00           H
ATOM   1998  CB  ALA A 129      30.030  44.130  35.420  1.00  0.00           C
ATOM   1999  HB1 ALA A 129      31.080  44.500  35.360  1.00  0.00           H
ATOM   2000  HB2 ALA A 129      29.790  43.890  34.360  1.00  0.00           H
ATOM   2001  HB3 ALA A 129      30.180  43.200  36.020  1.00  0.00           H
ATOM   2002  C   ALA A 129      27.670  44.820  36.300  1.00  0.00           C
ATOM   2003  O   ALA A 129      27.310  44.310  37.370  1.00  0.00           O
ATOM   2004  N   MET A 130      26.820  45.210  35.370  1.00  0.00           N
ATOM   2005  HN  MET A 130      27.130  45.800  34.630  1.00  0.00           H
ATOM   2006  CA  MET A 130      25.410  44.880  35.250  1.00  0.00           C
ATOM   2007  HA  MET A 130      24.780  45.260  36.040  1.00  0.00           H
ATOM   2008  CB  MET A 130      24.590  45.420  34.050  1.00  0.00           C
ATOM   2009  HB1 MET A 130      23.730  44.760  33.820  1.00  0.00           H
ATOM   2010  HB2 MET A 130      25.270  45.380  33.170  1.00  0.00           H
ATOM   2011  CG  MET A 130      23.980  46.780  34.430  1.00  0.00           C
ATOM   2012  HG1 MET A 130      23.740  47.290  33.470  1.00  0.00           H
ATOM   2013  HG2 MET A 130      24.770  47.400  34.920  1.00  0.00           H
ATOM   2014  SD  MET A 130      22.570  46.620  35.560  1.00  0.00           S
ATOM   2015  CE  MET A 130      22.690  48.410  36.100  1.00  0.00           C
ATOM   2016  HE1 MET A 130      23.730  48.600  36.440  1.00  0.00           H
ATOM   2017  HE2 MET A 130      22.130  48.490  37.050  1.00  0.00           H
ATOM   2018  HE3 MET A 130      22.410  49.170  35.330  1.00  0.00           H
ATOM   2019  C   MET A 130      25.090  43.370  35.380  1.00  0.00           C
ATOM   2020  O   MET A 130      25.560  42.610  34.570  1.00  0.00           O
ATOM   2021  N   ARG A 131      24.390  42.840  36.440  1.00  0.00           N
ATOM   2022  HN  ARG A 131      23.890  43.440  37.050  1.00  0.00           H
ATOM   2023  CA  ARG A 131      24.030  41.450  36.510  1.00  0.00           C
ATOM   2024  HA  ARG A 131      24.970  40.930  36.410  1.00  0.00           H
ATOM   2025  CB  ARG A 131      23.580  41.070  37.900  1.00  0.00           C
ATOM   2026  HB1 ARG A 131      23.240  40.010  37.990  1.00  0.00           H
ATOM   2027  HB2 ARG A 131      22.650  41.640  38.120  1.00  0.00           H
ATOM   2028  CG  ARG A 131      24.570  41.540  39.070  1.00  0.00           C
ATOM   2029  HG1 ARG A 131      23.930  41.460  39.970  1.00  0.00           H
ATOM   2030  HG2 ARG A 131      24.690  42.630  38.910  1.00  0.00           H
ATOM   2031  CD  ARG A 131      25.980  40.890  39.210  1.00  0.00           C
ATOM   2032  HD1 ARG A 131      25.750  39.820  38.990  1.00  0.00           H
ATOM   2033  HD2 ARG A 131      26.380  41.120  40.220  1.00  0.00           H
ATOM   2034  NE  ARG A 131      26.920  41.420  38.190  1.00  0.00           N
ATOM   2035  HE  ARG A 131      27.070  42.410  38.100  1.00  0.00           H
ATOM   2036  CZ  ARG A 131      27.880  40.690  37.630  1.00  0.00           C
ATOM   2037  NH1 ARG A 131      27.880  39.390  37.580  1.00  0.00           N
ATOM   2038 1HH1 ARG A 131      28.580  38.920  37.050  1.00  0.00           H
ATOM   2039 2HH1 ARG A 131      26.990  38.930  37.720  1.00  0.00           H
ATOM   2040  NH2 ARG A 131      29.000  41.220  37.440  1.00  0.00           N
ATOM   2041 1HH2 ARG A 131      29.190  41.880  38.170  1.00  0.00           H
ATOM   2042 2HH2 ARG A 131      29.750  40.560  37.370  1.00  0.00           H
ATOM   2043  C   ARG A 131      22.990  41.240  35.470  1.00  0.00           C
ATOM   2044  O   ARG A 131      22.200  42.210  35.310  1.00  0.00           O
ATOM   2045  N   PRO A 132      22.970  40.080  34.740  1.00  0.00           N
ATOM   2046  CD  PRO A 132      23.950  39.000  34.790  1.00  0.00           C
ATOM   2047  HD1 PRO A 132      23.780  38.300  35.640  1.00  0.00           H
ATOM   2048  HD2 PRO A 132      25.020  39.270  34.900  1.00  0.00           H
ATOM   2049  CA  PRO A 132      22.290  40.060  33.390  1.00  0.00           C
ATOM   2050  HA  PRO A 132      22.810  40.770  32.760  1.00  0.00           H
ATOM   2051  CB  PRO A 132      22.500  38.610  32.890  1.00  0.00           C
ATOM   2052  HB1 PRO A 132      22.330  38.550  31.790  1.00  0.00           H
ATOM   2053  HB2 PRO A 132      21.800  37.910  33.400  1.00  0.00           H
ATOM   2054  CG  PRO A 132      23.870  38.390  33.380  1.00  0.00           C
ATOM   2055  HG1 PRO A 132      24.260  37.350  33.360  1.00  0.00           H
ATOM   2056  HG2 PRO A 132      24.490  38.870  32.590  1.00  0.00           H
ATOM   2057  C   PRO A 132      20.840  40.350  33.510  1.00  0.00           C
ATOM   2058  O   PRO A 132      20.260  40.800  32.540  1.00  0.00           O
ATOM   2059  N   ASN A 133      20.250  39.950  34.630  1.00  0.00           N
ATOM   2060  HN  ASN A 133      20.760  39.620  35.420  1.00  0.00           H
ATOM   2061  CA  ASN A 133      18.890  40.330  34.890  1.00  0.00           C
ATOM   2062  HA  ASN A 133      18.390  39.990  33.990  1.00  0.00           H
ATOM   2063  CB  ASN A 133      18.500  39.490  36.090  1.00  0.00           C
ATOM   2064  HB1 ASN A 133      18.610  38.400  35.880  1.00  0.00           H
ATOM   2065  HB2 ASN A 133      17.500  39.800  36.460  1.00  0.00           H
ATOM   2066  CG  ASN A 133      19.300  39.760  37.370  1.00  0.00           C
ATOM   2067  OD1 ASN A 133      20.170  40.650  37.470  1.00  0.00           O
ATOM   2068  ND2 ASN A 133      19.120  38.830  38.350  1.00  0.00           N
ATOM   2069 1HD2 ASN A 133      19.660  38.810  39.190  1.00  0.00           H
ATOM   2070 2HD2 ASN A 133      18.350  38.200  38.230  1.00  0.00           H
ATOM   2071  C   ASN A 133      18.540  41.750  35.160  1.00  0.00           C
ATOM   2072  O   ASN A 133      17.360  42.080  35.480  1.00  0.00           O
ATOM   2073  N   HSP A 134      19.500  42.670  34.940  1.00  0.00           N
ATOM   2074  HN  HSP A 134      20.400  42.400  34.620  1.00  0.00           H
ATOM   2075  CA  HSP A 134      19.370  44.180  35.080  1.00  0.00           C
ATOM   2076  HA  HSP A 134      20.180  44.680  34.570  1.00  0.00           H
ATOM   2077  CB  HSP A 134      18.000  44.750  34.530  1.00  0.00           C
ATOM   2078  HB1 HSP A 134      17.850  45.850  34.610  1.00  0.00           H
ATOM   2079  HB2 HSP A 134      17.210  44.270  35.140  1.00  0.00           H
ATOM   2080  CD2 HSP A 134      16.960  43.430  32.660  1.00  0.00           C
ATOM   2081  HD2 HSP A 134      16.090  42.940  33.090  1.00  0.00           H
ATOM   2082  CG  HSP A 134      17.820  44.320  33.210  1.00  0.00           C
ATOM   2083  NE2 HSP A 134      17.250  43.360  31.340  1.00  0.00           N
ATOM   2084  HE2 HSP A 134      16.610  42.940  30.690  1.00  0.00           H
ATOM   2085  ND1 HSP A 134      18.610  44.790  32.250  1.00  0.00           N
ATOM   2086  HD1 HSP A 134      19.330  45.490  32.200  1.00  0.00           H
ATOM   2087  CE1 HSP A 134      18.300  44.100  31.140  1.00  0.00           C
ATOM   2088  HE1 HSP A 134      18.760  44.310  30.200  1.00  0.00           H
ATOM   2089  C   HSP A 134      19.510  44.710  36.570  1.00  0.00           C
ATOM   2090  O   HSP A 134      18.830  45.710  36.890  1.00  0.00           O
ATOM   2091  N   THR A 135      20.290  44.060  37.480  1.00  0.00           N
ATOM   2092  HN  THR A 135      20.780  43.220  37.270  1.00  0.00           H
ATOM   2093  CA  THR A 135      20.400  44.620  38.840  1.00  0.00           C
ATOM   2094  HA  THR A 135      19.950  45.580  39.070  1.00  0.00           H
ATOM   2095  CB  THR A 135      19.720  43.530  39.810  1.00  0.00           C
ATOM   2096  HB  THR A 135      19.680  43.930  40.840  1.00  0.00           H
ATOM   2097  OG1 THR A 135      20.300  42.260  39.790  1.00  0.00           O
ATOM   2098  HG1 THR A 135      20.180  41.920  38.900  1.00  0.00           H
ATOM   2099  CG2 THR A 135      18.290  43.330  39.430  1.00  0.00           C
ATOM   2100 1HG2 THR A 135      18.230  42.640  38.560  1.00  0.00           H
ATOM   2101 2HG2 THR A 135      17.850  44.270  39.040  1.00  0.00           H
ATOM   2102 3HG2 THR A 135      17.670  42.880  40.240  1.00  0.00           H
ATOM   2103  C   THR A 135      21.870  44.710  39.120  1.00  0.00           C
ATOM   2104  O   THR A 135      22.650  44.510  38.160  1.00  0.00           O
ATOM   2105  N   ILE A 136      22.270  45.170  40.330  1.00  0.00           N
ATOM   2106  HN  ILE A 136      21.600  45.370  41.040  1.00  0.00           H
ATOM   2107  CA  ILE A 136      23.660  45.200  40.700  1.00  0.00           C
ATOM   2108  HA  ILE A 136      24.130  44.400  40.150  1.00  0.00           H
ATOM   2109  CB  ILE A 136      24.460  46.490  40.570  1.00  0.00           C
ATOM   2110  HB  ILE A 136      25.410  46.280  41.100  1.00  0.00           H
ATOM   2111  CG2 ILE A 136      24.840  46.810  39.060  1.00  0.00           C
ATOM   2112 1HG2 ILE A 136      23.940  47.090  38.470  1.00  0.00           H
ATOM   2113 2HG2 ILE A 136      25.390  46.060  38.450  1.00  0.00           H
ATOM   2114 3HG2 ILE A 136      25.510  47.700  39.030  1.00  0.00           H
ATOM   2115  CG1 ILE A 136      23.910  47.750  41.310  1.00  0.00           C
ATOM   2116 1HG1 ILE A 136      23.300  47.360  42.160  1.00  0.00           H
ATOM   2117 2HG1 ILE A 136      23.180  48.320  40.710  1.00  0.00           H
ATOM   2118  CD  ILE A 136      25.100  48.640  41.840  1.00  0.00           C
ATOM   2119  HD1 ILE A 136      25.670  48.970  40.940  1.00  0.00           H
ATOM   2120  HD2 ILE A 136      25.610  48.270  42.750  1.00  0.00           H
ATOM   2121  HD3 ILE A 136      24.650  49.610  42.130  1.00  0.00           H
ATOM   2122  C   ILE A 136      23.820  44.700  42.140  1.00  0.00           C
ATOM   2123  O   ILE A 136      22.850  44.850  42.970  1.00  0.00           O
ATOM   2124  N   LYS A 137      24.870  43.970  42.520  1.00  0.00           N
ATOM   2125  HN  LYS A 137      25.560  43.730  41.830  1.00  0.00           H
ATOM   2126  CA  LYS A 137      25.120  43.680  43.950  1.00  0.00           C
ATOM   2127  HA  LYS A 137      24.230  43.440  44.510  1.00  0.00           H
ATOM   2128  CB  LYS A 137      26.190  42.590  44.110  1.00  0.00           C
ATOM   2129  HB1 LYS A 137      26.410  42.460  45.190  1.00  0.00           H
ATOM   2130  HB2 LYS A 137      27.080  42.750  43.460  1.00  0.00           H
ATOM   2131  CG  LYS A 137      25.570  41.280  43.580  1.00  0.00           C
ATOM   2132  HG1 LYS A 137      26.290  40.440  43.660  1.00  0.00           H
ATOM   2133  HG2 LYS A 137      25.360  41.460  42.510  1.00  0.00           H
ATOM   2134  CD  LYS A 137      24.300  40.790  44.240  1.00  0.00           C
ATOM   2135  HD1 LYS A 137      23.420  41.470  44.180  1.00  0.00           H
ATOM   2136  HD2 LYS A 137      24.490  40.780  45.330  1.00  0.00           H
ATOM   2137  CE  LYS A 137      23.920  39.360  43.840  1.00  0.00           C
ATOM   2138  HE1 LYS A 137      22.950  39.110  44.320  1.00  0.00           H
ATOM   2139  HE2 LYS A 137      24.850  38.810  44.090  1.00  0.00           H
ATOM   2140  NZ  LYS A 137      23.680  39.250  42.400  1.00  0.00           N
ATOM   2141  HZ1 LYS A 137      22.930  39.910  42.110  1.00  0.00           H
ATOM   2142  HZ2 LYS A 137      23.440  38.250  42.240  1.00  0.00           H
ATOM   2143  HZ3 LYS A 137      24.570  39.470  41.910  1.00  0.00           H
ATOM   2144  C   LYS A 137      25.830  44.910  44.530  1.00  0.00           C
ATOM   2145  O   LYS A 137      26.630  45.550  43.940  1.00  0.00           O
ATOM   2146  N   GLY A 138      25.500  45.290  45.770  1.00  0.00           N
ATOM   2147  HN  GLY A 138      24.810  44.900  46.370  1.00  0.00           H
ATOM   2148  CA  GLY A 138      26.190  46.260  46.500  1.00  0.00           C
ATOM   2149  HA1 GLY A 138      25.710  47.210  46.340  1.00  0.00           H
ATOM   2150  HA2 GLY A 138      27.250  46.120  46.310  1.00  0.00           H
ATOM   2151  C   GLY A 138      26.180  46.080  48.000  1.00  0.00           C
ATOM   2152  O   GLY A 138      25.870  45.010  48.520  1.00  0.00           O
ATOM   2153  N   SER A 139      26.390  47.220  48.770  1.00  0.00           N
ATOM   2154  HN  SER A 139      26.540  48.070  48.260  1.00  0.00           H
ATOM   2155  CA  SER A 139      26.310  47.240  50.190  1.00  0.00           C
ATOM   2156  HA  SER A 139      25.690  46.390  50.450  1.00  0.00           H
ATOM   2157  CB  SER A 139      27.700  46.990  50.770  1.00  0.00           C
ATOM   2158  HB1 SER A 139      27.990  45.980  50.410  1.00  0.00           H
ATOM   2159  HB2 SER A 139      27.840  46.990  51.870  1.00  0.00           H
ATOM   2160  OG  SER A 139      28.590  48.040  50.260  1.00  0.00           O
ATOM   2161  HG1 SER A 139      29.320  47.900  50.850  1.00  0.00           H
ATOM   2162  C   SER A 139      25.650  48.470  50.800  1.00  0.00           C
ATOM   2163  O   SER A 139      26.030  48.830  51.890  1.00  0.00           O
ATOM   2164  N   PHE A 140      24.870  49.260  50.040  1.00  0.00           N
ATOM   2165  HN  PHE A 140      24.770  48.890  49.110  1.00  0.00           H
ATOM   2166  CA  PHE A 140      24.160  50.470  50.410  1.00  0.00           C
ATOM   2167  HA  PHE A 140      24.890  51.260  50.550  1.00  0.00           H
ATOM   2168  CB  PHE A 140      23.230  50.960  49.220  1.00  0.00           C
ATOM   2169  HB1 PHE A 140      22.630  51.830  49.560  1.00  0.00           H
ATOM   2170  HB2 PHE A 140      22.590  50.070  49.000  1.00  0.00           H
ATOM   2171  CG  PHE A 140      23.970  51.290  47.950  1.00  0.00           C
ATOM   2172  CD1 PHE A 140      24.810  52.420  47.900  1.00  0.00           C
ATOM   2173  HD1 PHE A 140      24.940  53.080  48.750  1.00  0.00           H
ATOM   2174  CE1 PHE A 140      25.400  52.780  46.720  1.00  0.00           C
ATOM   2175  HE1 PHE A 140      26.040  53.650  46.700  1.00  0.00           H
ATOM   2176  CZ  PHE A 140      25.350  51.900  45.540  1.00  0.00           C
ATOM   2177  HZ  PHE A 140      25.750  52.220  44.590  1.00  0.00           H
ATOM   2178  CD2 PHE A 140      23.890  50.530  46.810  1.00  0.00           C
ATOM   2179  HD2 PHE A 140      23.340  49.610  46.690  1.00  0.00           H
ATOM   2180  CE2 PHE A 140      24.440  50.840  45.600  1.00  0.00           C
ATOM   2181  HE2 PHE A 140      24.370  50.230  44.710  1.00  0.00           H
ATOM   2182  C   PHE A 140      23.330  50.330  51.660  1.00  0.00           C
ATOM   2183  O   PHE A 140      22.300  49.560  51.650  1.00  0.00           O
ATOM   2184  N   LEU A 141      23.620  50.980  52.750  1.00  0.00           N
ATOM   2185  HN  LEU A 141      24.420  51.580  52.810  1.00  0.00           H
ATOM   2186  CA  LEU A 141      22.870  50.970  53.950  1.00  0.00           C
ATOM   2187  HA  LEU A 141      22.540  49.960  54.150  1.00  0.00           H
ATOM   2188  CB  LEU A 141      23.680  51.560  55.210  1.00  0.00           C
ATOM   2189  HB1 LEU A 141      22.960  51.530  56.050  1.00  0.00           H
ATOM   2190  HB2 LEU A 141      23.980  52.600  54.970  1.00  0.00           H
ATOM   2191  CG  LEU A 141      24.910  50.720  55.670  1.00  0.00           C
ATOM   2192  HG  LEU A 141      25.750  50.920  54.970  1.00  0.00           H
ATOM   2193  CD1 LEU A 141      25.460  51.260  56.980  1.00  0.00           C
ATOM   2194 1HD1 LEU A 141      24.720  50.990  57.760  1.00  0.00           H
ATOM   2195 2HD1 LEU A 141      25.710  52.350  56.950  1.00  0.00           H
ATOM   2196 3HD1 LEU A 141      26.390  50.700  57.210  1.00  0.00           H
ATOM   2197  CD2 LEU A 141      24.640  49.220  55.880  1.00  0.00           C
ATOM   2198 1HD2 LEU A 141      24.180  48.720  55.010  1.00  0.00           H
ATOM   2199 2HD2 LEU A 141      23.850  49.260  56.650  1.00  0.00           H
ATOM   2200 3HD2 LEU A 141      25.480  48.680  56.370  1.00  0.00           H
ATOM   2201  C   LEU A 141      21.600  51.850  53.800  1.00  0.00           C
ATOM   2202  O   LEU A 141      21.550  52.760  52.940  1.00  0.00           O
ATOM   2203  N   ASN A 142      20.520  51.640  54.590  1.00  0.00           N
ATOM   2204  HN  ASN A 142      20.590  50.910  55.270  1.00  0.00           H
ATOM   2205  CA  ASN A 142      19.220  52.310  54.440  1.00  0.00           C
ATOM   2206  HA  ASN A 142      18.740  52.120  53.490  1.00  0.00           H
ATOM   2207  CB  ASN A 142      18.350  51.730  55.540  1.00  0.00           C
ATOM   2208  HB1 ASN A 142      18.840  51.860  56.530  1.00  0.00           H
ATOM   2209  HB2 ASN A 142      18.280  50.650  55.290  1.00  0.00           H
ATOM   2210  CG  ASN A 142      16.930  52.250  55.410  1.00  0.00           C
ATOM   2211  OD1 ASN A 142      16.460  52.900  54.510  1.00  0.00           O
ATOM   2212  ND2 ASN A 142      16.210  51.960  56.480  1.00  0.00           N
ATOM   2213 1HD2 ASN A 142      16.520  51.430  57.270  1.00  0.00           H
ATOM   2214 2HD2 ASN A 142      15.300  52.380  56.450  1.00  0.00           H
ATOM   2215  C   ASN A 142      19.550  53.850  54.560  1.00  0.00           C
ATOM   2216  O   ASN A 142      20.140  54.300  55.540  1.00  0.00           O
ATOM   2217  N   GLY A 143      19.110  54.630  53.590  1.00  0.00           N
ATOM   2218  HN  GLY A 143      18.480  54.300  52.880  1.00  0.00           H
ATOM   2219  CA  GLY A 143      19.450  56.000  53.550  1.00  0.00           C
ATOM   2220  HA1 GLY A 143      19.910  56.430  54.430  1.00  0.00           H
ATOM   2221  HA2 GLY A 143      18.530  56.540  53.370  1.00  0.00           H
ATOM   2222  C   GLY A 143      20.470  56.300  52.400  1.00  0.00           C
ATOM   2223  O   GLY A 143      20.950  57.420  52.410  1.00  0.00           O
ATOM   2224  N   SER A 144      20.810  55.390  51.520  1.00  0.00           N
ATOM   2225  HN  SER A 144      20.350  54.510  51.480  1.00  0.00           H
ATOM   2226  CA  SER A 144      21.720  55.690  50.460  1.00  0.00           C
ATOM   2227  HA  SER A 144      22.390  56.490  50.770  1.00  0.00           H
ATOM   2228  CB  SER A 144      22.690  54.440  50.080  1.00  0.00           C
ATOM   2229  HB1 SER A 144      22.130  53.750  49.420  1.00  0.00           H
ATOM   2230  HB2 SER A 144      22.930  53.840  50.980  1.00  0.00           H
ATOM   2231  OG  SER A 144      23.820  54.980  49.390  1.00  0.00           O
ATOM   2232  HG1 SER A 144      24.310  55.510  50.020  1.00  0.00           H
ATOM   2233  C   SER A 144      21.010  56.050  49.090  1.00  0.00           C
ATOM   2234  O   SER A 144      21.630  56.310  48.090  1.00  0.00           O
ATOM   2235  N   CYM A 145      19.630  55.970  49.060  1.00  0.00           N
ATOM   2236  HN  CYM A 145      19.160  55.530  49.820  1.00  0.00           H
ATOM   2237  CA  CYM A 145      18.870  56.140  47.800  1.00  0.00           C
ATOM   2238  HA  CYM A 145      19.020  55.300  47.130  1.00  0.00           H
ATOM   2239  CB  CYM A 145      17.320  56.210  48.060  1.00  0.00           C
ATOM   2240  HB1 CYM A 145      17.060  57.280  48.260  1.00  0.00           H
ATOM   2241  HB2 CYM A 145      17.060  55.730  49.030  1.00  0.00           H
ATOM   2242  SG  CYM A 145      16.130  55.640  46.800  1.00  0.00           S
ATOM   2243  C   CYM A 145      19.340  57.370  46.990  1.00  0.00           C
ATOM   2244  O   CYM A 145      19.570  58.470  47.460  1.00  0.00           O
ATOM   2245  N   GLY A 146      19.460  57.320  45.640  1.00  0.00           N
ATOM   2246  HN  GLY A 146      19.280  56.460  45.170  1.00  0.00           H
ATOM   2247  CA  GLY A 146      19.970  58.410  44.860  1.00  0.00           C
ATOM   2248  HA1 GLY A 146      19.610  59.330  45.300  1.00  0.00           H
ATOM   2249  HA2 GLY A 146      19.620  58.200  43.860  1.00  0.00           H
ATOM   2250  C   GLY A 146      21.500  58.380  44.600  1.00  0.00           C
ATOM   2251  O   GLY A 146      22.010  59.270  43.930  1.00  0.00           O
ATOM   2252  N   SER A 147      22.270  57.410  45.150  1.00  0.00           N
ATOM   2253  HN  SER A 147      21.820  56.750  45.750  1.00  0.00           H
ATOM   2254  CA  SER A 147      23.720  57.210  44.840  1.00  0.00           C
ATOM   2255  HA  SER A 147      24.300  58.110  44.970  1.00  0.00           H
ATOM   2256  CB  SER A 147      24.330  56.110  45.730  1.00  0.00           C
ATOM   2257  HB1 SER A 147      25.330  55.890  45.300  1.00  0.00           H
ATOM   2258  HB2 SER A 147      23.810  55.130  45.680  1.00  0.00           H
ATOM   2259  OG  SER A 147      24.580  56.520  47.080  1.00  0.00           O
ATOM   2260  HG1 SER A 147      23.750  56.290  47.500  1.00  0.00           H
ATOM   2261  C   SER A 147      23.990  56.780  43.400  1.00  0.00           C
ATOM   2262  O   SER A 147      23.340  55.930  42.780  1.00  0.00           O
ATOM   2263  N   VAL A 148      25.060  57.300  42.770  1.00  0.00           N
ATOM   2264  HN  VAL A 148      25.840  57.690  43.250  1.00  0.00           H
ATOM   2265  CA  VAL A 148      25.040  57.450  41.330  1.00  0.00           C
ATOM   2266  HA  VAL A 148      24.140  57.020  40.920  1.00  0.00           H
ATOM   2267  CB  VAL A 148      24.950  58.880  40.710  1.00  0.00           C
ATOM   2268  HB  VAL A 148      25.190  58.880  39.630  1.00  0.00           H
ATOM   2269  CG1 VAL A 148      23.590  59.490  40.790  1.00  0.00           C
ATOM   2270 1HG1 VAL A 148      23.210  59.760  41.800  1.00  0.00           H
ATOM   2271 2HG1 VAL A 148      22.850  58.800  40.340  1.00  0.00           H
ATOM   2272 3HG1 VAL A 148      23.660  60.410  40.180  1.00  0.00           H
ATOM   2273  CG2 VAL A 148      26.070  59.740  41.360  1.00  0.00           C
ATOM   2274 1HG2 VAL A 148      27.060  59.240  41.470  1.00  0.00           H
ATOM   2275 2HG2 VAL A 148      25.660  60.110  42.320  1.00  0.00           H
ATOM   2276 3HG2 VAL A 148      26.240  60.540  40.610  1.00  0.00           H
ATOM   2277  C   VAL A 148      26.140  56.590  40.610  1.00  0.00           C
ATOM   2278  O   VAL A 148      27.260  56.430  41.090  1.00  0.00           O
ATOM   2279  N   GLY A 149      25.850  56.170  39.360  1.00  0.00           N
ATOM   2280  HN  GLY A 149      24.920  56.310  39.030  1.00  0.00           H
ATOM   2281  CA  GLY A 149      26.790  55.500  38.580  1.00  0.00           C
ATOM   2282  HA1 GLY A 149      26.370  54.520  38.370  1.00  0.00           H
ATOM   2283  HA2 GLY A 149      27.720  55.330  39.090  1.00  0.00           H
ATOM   2284  C   GLY A 149      27.070  56.100  37.240  1.00  0.00           C
ATOM   2285  O   GLY A 149      26.270  56.770  36.620  1.00  0.00           O
ATOM   2286  N   PHE A 150      28.330  55.820  36.820  1.00  0.00           N
ATOM   2287  HN  PHE A 150      28.870  55.070  37.220  1.00  0.00           H
ATOM   2288  CA  PHE A 150      28.960  56.670  35.830  1.00  0.00           C
ATOM   2289  HA  PHE A 150      28.210  56.870  35.080  1.00  0.00           H
ATOM   2290  CB  PHE A 150      29.430  58.030  36.330  1.00  0.00           C
ATOM   2291  HB1 PHE A 150      28.590  58.560  36.830  1.00  0.00           H
ATOM   2292  HB2 PHE A 150      29.860  58.670  35.530  1.00  0.00           H
ATOM   2293  CG  PHE A 150      30.480  57.850  37.430  1.00  0.00           C
ATOM   2294  CD1 PHE A 150      31.860  57.920  37.070  1.00  0.00           C
ATOM   2295  HD1 PHE A 150      32.170  58.070  36.040  1.00  0.00           H
ATOM   2296  CE1 PHE A 150      32.800  57.890  38.100  1.00  0.00           C
ATOM   2297  HE1 PHE A 150      33.820  58.150  37.860  1.00  0.00           H
ATOM   2298  CZ  PHE A 150      32.420  57.610  39.350  1.00  0.00           C
ATOM   2299  HZ  PHE A 150      33.210  57.530  40.080  1.00  0.00           H
ATOM   2300  CD2 PHE A 150      30.130  57.480  38.730  1.00  0.00           C
ATOM   2301  HD2 PHE A 150      29.110  57.380  39.100  1.00  0.00           H
ATOM   2302  CE2 PHE A 150      31.110  57.360  39.710  1.00  0.00           C
ATOM   2303  HE2 PHE A 150      30.840  57.100  40.720  1.00  0.00           H
ATOM   2304  C   PHE A 150      30.050  55.920  35.090  1.00  0.00           C
ATOM   2305  O   PHE A 150      30.670  54.910  35.600  1.00  0.00           O
ATOM   2306  N   ASN A 151      30.410  56.440  33.960  1.00  0.00           N
ATOM   2307  HN  ASN A 151      29.770  57.140  33.670  1.00  0.00           H
ATOM   2308  CA  ASN A 151      31.350  55.840  33.090  1.00  0.00           C
ATOM   2309  HA  ASN A 151      32.080  55.250  33.610  1.00  0.00           H
ATOM   2310  CB  ASN A 151      30.640  54.880  32.070  1.00  0.00           C
ATOM   2311  HB1 ASN A 151      29.790  55.290  31.480  1.00  0.00           H
ATOM   2312  HB2 ASN A 151      30.140  54.080  32.650  1.00  0.00           H
ATOM   2313  CG  ASN A 151      31.620  54.160  31.170  1.00  0.00           C
ATOM   2314  OD1 ASN A 151      32.630  53.660  31.700  1.00  0.00           O
ATOM   2315  ND2 ASN A 151      31.360  54.090  29.860  1.00  0.00           N
ATOM   2316 1HD2 ASN A 151      30.570  54.570  29.500  1.00  0.00           H
ATOM   2317 2HD2 ASN A 151      31.940  53.600  29.200  1.00  0.00           H
ATOM   2318  C   ASN A 151      32.020  56.980  32.410  1.00  0.00           C
ATOM   2319  O   ASN A 151      31.450  58.090  32.160  1.00  0.00           O
ATOM   2320  N   ILE A 152      33.240  56.780  32.020  1.00  0.00           N
ATOM   2321  HN  ILE A 152      33.650  55.870  31.970  1.00  0.00           H
ATOM   2322  CA  ILE A 152      34.040  57.970  31.620  1.00  0.00           C
ATOM   2323  HA  ILE A 152      33.470  58.880  31.670  1.00  0.00           H
ATOM   2324  CB  ILE A 152      35.260  58.140  32.590  1.00  0.00           C
ATOM   2325  HB  ILE A 152      35.760  57.160  32.770  1.00  0.00           H
ATOM   2326  CG2 ILE A 152      36.330  59.130  31.990  1.00  0.00           C
ATOM   2327 1HG2 ILE A 152      37.250  59.300  32.590  1.00  0.00           H
ATOM   2328 2HG2 ILE A 152      36.050  60.170  31.740  1.00  0.00           H
ATOM   2329 3HG2 ILE A 152      36.740  58.720  31.040  1.00  0.00           H
ATOM   2330  CG1 ILE A 152      34.750  58.610  33.980  1.00  0.00           C
ATOM   2331 1HG1 ILE A 152      35.600  58.790  34.670  1.00  0.00           H
ATOM   2332 2HG1 ILE A 152      34.160  57.850  34.540  1.00  0.00           H
ATOM   2333  CD  ILE A 152      33.920  59.810  33.960  1.00  0.00           C
ATOM   2334  HD1 ILE A 152      33.890  60.390  34.900  1.00  0.00           H
ATOM   2335  HD2 ILE A 152      32.840  59.590  33.820  1.00  0.00           H
ATOM   2336  HD3 ILE A 152      34.170  60.640  33.250  1.00  0.00           H
ATOM   2337  C   ILE A 152      34.530  57.660  30.240  1.00  0.00           C
ATOM   2338  O   ILE A 152      35.040  56.550  30.000  1.00  0.00           O
ATOM   2339  N   ASP A 153      34.390  58.590  29.320  1.00  0.00           N
ATOM   2340  HN  ASP A 153      34.040  59.470  29.620  1.00  0.00           H
ATOM   2341  CA  ASP A 153      35.030  58.410  28.050  1.00  0.00           C
ATOM   2342  HA  ASP A 153      35.670  57.550  28.010  1.00  0.00           H
ATOM   2343  CB  ASP A 153      33.890  58.340  26.960  1.00  0.00           C
ATOM   2344  HB1 ASP A 153      33.380  59.280  26.650  1.00  0.00           H
ATOM   2345  HB2 ASP A 153      33.050  57.700  27.310  1.00  0.00           H
ATOM   2346  CG  ASP A 153      34.420  57.730  25.670  1.00  0.00           C
ATOM   2347  OD1 ASP A 153      33.770  57.890  24.660  1.00  0.00           O
ATOM   2348  OD2 ASP A 153      35.280  56.800  25.880  1.00  0.00           O
ATOM   2349  C   ASP A 153      35.850  59.770  27.860  1.00  0.00           C
ATOM   2350  O   ASP A 153      35.460  60.830  27.450  1.00  0.00           O
ATOM   2351  N   TYR A 154      37.150  59.600  28.170  1.00  0.00           N
ATOM   2352  HN  TYR A 154      37.370  58.670  28.430  1.00  0.00           H
ATOM   2353  CA  TYR A 154      38.130  60.680  28.250  1.00  0.00           C
ATOM   2354  HA  TYR A 154      39.080  60.260  28.540  1.00  0.00           H
ATOM   2355  CB  TYR A 154      38.430  61.440  26.910  1.00  0.00           C
ATOM   2356  HB1 TYR A 154      39.300  62.090  27.130  1.00  0.00           H
ATOM   2357  HB2 TYR A 154      37.650  62.180  26.630  1.00  0.00           H
ATOM   2358  CG  TYR A 154      38.980  60.610  25.710  1.00  0.00           C
ATOM   2359  CD1 TYR A 154      39.580  59.340  25.950  1.00  0.00           C
ATOM   2360  HD1 TYR A 154      39.680  58.820  26.900  1.00  0.00           H
ATOM   2361  CE1 TYR A 154      40.100  58.660  24.820  1.00  0.00           C
ATOM   2362  HE1 TYR A 154      40.540  57.690  25.010  1.00  0.00           H
ATOM   2363  CZ  TYR A 154      39.960  59.110  23.550  1.00  0.00           C
ATOM   2364  OH  TYR A 154      40.510  58.430  22.490  1.00  0.00           O
ATOM   2365  HH  TYR A 154      40.260  58.870  21.680  1.00  0.00           H
ATOM   2366  CD2 TYR A 154      38.990  61.130  24.400  1.00  0.00           C
ATOM   2367  HD2 TYR A 154      38.470  62.070  24.320  1.00  0.00           H
ATOM   2368  CE2 TYR A 154      39.420  60.400  23.350  1.00  0.00           C
ATOM   2369  HE2 TYR A 154      39.520  60.750  22.330  1.00  0.00           H
ATOM   2370  C   TYR A 154      37.790  61.720  29.380  1.00  0.00           C
ATOM   2371  O   TYR A 154      37.940  61.350  30.510  1.00  0.00           O
ATOM   2372  N   ASP A 155      37.470  62.980  29.110  1.00  0.00           N
ATOM   2373  HN  ASP A 155      37.620  63.440  28.230  1.00  0.00           H
ATOM   2374  CA  ASP A 155      37.040  63.890  30.150  1.00  0.00           C
ATOM   2375  HA  ASP A 155      37.320  63.580  31.140  1.00  0.00           H
ATOM   2376  CB  ASP A 155      37.730  65.200  29.750  1.00  0.00           C
ATOM   2377  HB1 ASP A 155      38.830  65.050  29.800  1.00  0.00           H
ATOM   2378  HB2 ASP A 155      37.530  65.980  30.510  1.00  0.00           H
ATOM   2379  CG  ASP A 155      37.480  65.850  28.390  1.00  0.00           C
ATOM   2380  OD1 ASP A 155      36.880  65.200  27.520  1.00  0.00           O
ATOM   2381  OD2 ASP A 155      38.000  66.990  28.130  1.00  0.00           O
ATOM   2382  C   ASP A 155      35.520  64.040  30.220  1.00  0.00           C
ATOM   2383  O   ASP A 155      34.940  64.890  30.930  1.00  0.00           O
ATOM   2384  N   CYS A 156      34.850  63.250  29.450  1.00  0.00           N
ATOM   2385  HN  CYS A 156      35.320  62.530  28.940  1.00  0.00           H
ATOM   2386  CA  CYS A 156      33.430  63.100  29.470  1.00  0.00           C
ATOM   2387  HA  CYS A 156      33.090  64.120  29.620  1.00  0.00           H
ATOM   2388  CB  CYS A 156      32.880  62.800  28.090  1.00  0.00           C
ATOM   2389  HB1 CYS A 156      33.100  61.770  27.730  1.00  0.00           H
ATOM   2390  HB2 CYS A 156      33.300  63.510  27.340  1.00  0.00           H
ATOM   2391  SG  CYS A 156      31.120  62.990  27.890  1.00  0.00           S
ATOM   2392  HG1 CYS A 156      31.330  63.810  26.880  1.00  0.00           H
ATOM   2393  C   CYS A 156      32.780  62.250  30.530  1.00  0.00           C
ATOM   2394  O   CYS A 156      33.180  61.150  30.740  1.00  0.00           O
ATOM   2395  N   VAL A 157      31.750  62.820  31.230  1.00  0.00           N
ATOM   2396  HN  VAL A 157      31.520  63.770  31.040  1.00  0.00           H
ATOM   2397  CA  VAL A 157      31.080  62.020  32.200  1.00  0.00           C
ATOM   2398  HA  VAL A 157      31.630  61.130  32.450  1.00  0.00           H
ATOM   2399  CB  VAL A 157      30.830  62.820  33.540  1.00  0.00           C
ATOM   2400  HB  VAL A 157      30.260  63.740  33.270  1.00  0.00           H
ATOM   2401  CG1 VAL A 157      30.100  62.000  34.640  1.00  0.00           C
ATOM   2402 1HG1 VAL A 157      29.090  61.720  34.270  1.00  0.00           H
ATOM   2403 2HG1 VAL A 157      30.040  62.600  35.580  1.00  0.00           H
ATOM   2404 3HG1 VAL A 157      30.540  61.010  34.890  1.00  0.00           H
ATOM   2405  CG2 VAL A 157      32.190  63.340  34.010  1.00  0.00           C
ATOM   2406 1HG2 VAL A 157      32.180  63.720  35.050  1.00  0.00           H
ATOM   2407 2HG2 VAL A 157      32.640  64.130  33.360  1.00  0.00           H
ATOM   2408 3HG2 VAL A 157      32.850  62.450  34.060  1.00  0.00           H
ATOM   2409  C   VAL A 157      29.760  61.500  31.640  1.00  0.00           C
ATOM   2410  O   VAL A 157      28.860  62.210  31.310  1.00  0.00           O
ATOM   2411  N   SER A 158      29.650  60.150  31.620  1.00  0.00           N
ATOM   2412  HN  SER A 158      30.430  59.540  31.730  1.00  0.00           H
ATOM   2413  CA  SER A 158      28.350  59.500  31.350  1.00  0.00           C
ATOM   2414  HA  SER A 158      27.650  60.110  30.800  1.00  0.00           H
ATOM   2415  CB  SER A 158      28.370  58.140  30.610  1.00  0.00           C
ATOM   2416  HB1 SER A 158      27.380  57.630  30.530  1.00  0.00           H
ATOM   2417  HB2 SER A 158      29.110  57.510  31.150  1.00  0.00           H
ATOM   2418  OG  SER A 158      28.670  58.330  29.290  1.00  0.00           O
ATOM   2419  HG1 SER A 158      29.620  58.480  29.330  1.00  0.00           H
ATOM   2420  C   SER A 158      27.800  59.160  32.700  1.00  0.00           C
ATOM   2421  O   SER A 158      28.380  58.530  33.530  1.00  0.00           O
ATOM   2422  N   PHE A 159      26.650  59.820  32.940  1.00  0.00           N
ATOM   2423  HN  PHE A 159      26.370  60.520  32.280  1.00  0.00           H
ATOM   2424  CA  PHE A 159      25.750  59.470  34.030  1.00  0.00           C
ATOM   2425  HA  PHE A 159      26.340  59.070  34.840  1.00  0.00           H
ATOM   2426  CB  PHE A 159      25.030  60.640  34.690  1.00  0.00           C
ATOM   2427  HB1 PHE A 159      24.290  60.300  35.460  1.00  0.00           H
ATOM   2428  HB2 PHE A 159      24.670  61.410  33.980  1.00  0.00           H
ATOM   2429  CG  PHE A 159      26.030  61.510  35.500  1.00  0.00           C
ATOM   2430  CD1 PHE A 159      26.260  61.170  36.830  1.00  0.00           C
ATOM   2431  HD1 PHE A 159      25.980  60.230  37.280  1.00  0.00           H
ATOM   2432  CE1 PHE A 159      27.240  61.960  37.530  1.00  0.00           C
ATOM   2433  HE1 PHE A 159      27.430  61.810  38.580  1.00  0.00           H
ATOM   2434  CZ  PHE A 159      27.780  63.140  37.020  1.00  0.00           C
ATOM   2435  HZ  PHE A 159      28.370  63.760  37.680  1.00  0.00           H
ATOM   2436  CD2 PHE A 159      26.620  62.680  35.020  1.00  0.00           C
ATOM   2437  HD2 PHE A 159      26.670  62.910  33.970  1.00  0.00           H
ATOM   2438  CE2 PHE A 159      27.430  63.630  35.750  1.00  0.00           C
ATOM   2439  HE2 PHE A 159      27.780  64.570  35.360  1.00  0.00           H
ATOM   2440  C   PHE A 159      24.850  58.380  33.530  1.00  0.00           C
ATOM   2441  O   PHE A 159      24.290  58.470  32.430  1.00  0.00           O
ATOM   2442  N   CYS A 160      24.580  57.300  34.330  1.00  0.00           N
ATOM   2443  HN  CYS A 160      24.980  57.190  35.240  1.00  0.00           H
ATOM   2444  CA  CYS A 160      23.910  56.220  33.650  1.00  0.00           C
ATOM   2445  HA  CYS A 160      23.120  56.540  33.000  1.00  0.00           H
ATOM   2446  CB  CYS A 160      24.870  55.380  32.810  1.00  0.00           C
ATOM   2447  HB1 CYS A 160      25.160  56.080  31.990  1.00  0.00           H
ATOM   2448  HB2 CYS A 160      24.340  54.550  32.310  1.00  0.00           H
ATOM   2449  SG  CYS A 160      26.360  54.900  33.660  1.00  0.00           S
ATOM   2450  HG1 CYS A 160      26.430  53.930  32.760  1.00  0.00           H
ATOM   2451  C   CYS A 160      23.180  55.370  34.590  1.00  0.00           C
ATOM   2452  O   CYS A 160      22.280  54.570  34.200  1.00  0.00           O
ATOM   2453  N   TYR A 161      23.390  55.390  35.920  1.00  0.00           N
ATOM   2454  HN  TYR A 161      24.290  55.780  36.140  1.00  0.00           H
ATOM   2455  CA  TYR A 161      22.660  54.720  36.930  1.00  0.00           C
ATOM   2456  HA  TYR A 161      21.700  54.410  36.520  1.00  0.00           H
ATOM   2457  CB  TYR A 161      23.560  53.450  37.310  1.00  0.00           C
ATOM   2458  HB1 TYR A 161      24.630  53.770  37.290  1.00  0.00           H
ATOM   2459  HB2 TYR A 161      23.360  52.720  36.500  1.00  0.00           H
ATOM   2460  CG  TYR A 161      23.280  52.720  38.640  1.00  0.00           C
ATOM   2461  CD1 TYR A 161      22.050  51.970  38.680  1.00  0.00           C
ATOM   2462  HD1 TYR A 161      21.560  51.950  37.720  1.00  0.00           H
ATOM   2463  CE1 TYR A 161      21.730  51.180  39.750  1.00  0.00           C
ATOM   2464  HE1 TYR A 161      20.860  50.550  39.670  1.00  0.00           H
ATOM   2465  CZ  TYR A 161      22.540  51.130  40.930  1.00  0.00           C
ATOM   2466  OH  TYR A 161      22.000  50.310  42.030  1.00  0.00           O
ATOM   2467  HH  TYR A 161      21.100  50.100  41.790  1.00  0.00           H
ATOM   2468  CD2 TYR A 161      23.970  52.850  39.890  1.00  0.00           C
ATOM   2469  HD2 TYR A 161      24.800  53.540  39.930  1.00  0.00           H
ATOM   2470  CE2 TYR A 161      23.600  52.050  40.990  1.00  0.00           C
ATOM   2471  HE2 TYR A 161      24.150  52.180  41.910  1.00  0.00           H
ATOM   2472  C   TYR A 161      22.380  55.540  38.180  1.00  0.00           C
ATOM   2473  O   TYR A 161      23.180  56.310  38.710  1.00  0.00           O
ATOM   2474  N   MET A 162      21.190  55.550  38.720  1.00  0.00           N
ATOM   2475  HN  MET A 162      20.420  55.150  38.220  1.00  0.00           H
ATOM   2476  CA  MET A 162      20.870  56.100  40.030  1.00  0.00           C
ATOM   2477  HA  MET A 162      21.790  56.410  40.500  1.00  0.00           H
ATOM   2478  CB  MET A 162      19.760  57.170  39.890  1.00  0.00           C
ATOM   2479  HB1 MET A 162      18.850  56.720  39.440  1.00  0.00           H
ATOM   2480  HB2 MET A 162      20.120  57.970  39.210  1.00  0.00           H
ATOM   2481  CG  MET A 162      19.280  57.910  41.130  1.00  0.00           C
ATOM   2482  HG1 MET A 162      20.210  58.370  41.550  1.00  0.00           H
ATOM   2483  HG2 MET A 162      18.930  57.130  41.830  1.00  0.00           H
ATOM   2484  SD  MET A 162      18.120  59.310  41.020  1.00  0.00           S
ATOM   2485  CE  MET A 162      19.460  60.460  40.680  1.00  0.00           C
ATOM   2486  HE1 MET A 162      19.880  60.190  39.700  1.00  0.00           H
ATOM   2487  HE2 MET A 162      20.140  60.440  41.560  1.00  0.00           H
ATOM   2488  HE3 MET A 162      19.110  61.500  40.470  1.00  0.00           H
ATOM   2489  C   MET A 162      20.280  54.960  40.820  1.00  0.00           C
ATOM   2490  O   MET A 162      19.290  54.280  40.390  1.00  0.00           O
ATOM   2491  N   HSD A 163      20.880  54.690  41.970  1.00  0.00           N
ATOM   2492  HN  HSD A 163      21.750  55.140  42.120  1.00  0.00           H
ATOM   2493  CA  HSD A 163      20.490  53.700  42.940  1.00  0.00           C
ATOM   2494  HA  HSD A 163      20.360  52.760  42.430  1.00  0.00           H
ATOM   2495  CB  HSD A 163      21.470  53.470  44.120  1.00  0.00           C
ATOM   2496  HB1 HSD A 163      21.790  54.490  44.430  1.00  0.00           H
ATOM   2497  HB2 HSD A 163      22.340  52.940  43.680  1.00  0.00           H
ATOM   2498  ND1 HSD A 163      20.630  51.320  45.250  1.00  0.00           N
ATOM   2499  HD1 HSD A 163      20.850  50.710  44.490  1.00  0.00           H
ATOM   2500  CG  HSD A 163      21.120  52.630  45.330  1.00  0.00           C
ATOM   2501  CE1 HSD A 163      20.240  51.040  46.550  1.00  0.00           C
ATOM   2502  HE1 HSD A 163      19.840  50.090  46.880  1.00  0.00           H
ATOM   2503  NE2 HSD A 163      20.430  51.980  47.390  1.00  0.00           N
ATOM   2504  CD2 HSD A 163      20.990  53.000  46.650  1.00  0.00           C
ATOM   2505  HD2 HSD A 163      21.200  53.940  47.140  1.00  0.00           H
ATOM   2506  C   HSD A 163      19.170  54.050  43.600  1.00  0.00           C
ATOM   2507  O   HSD A 163      18.730  55.130  43.850  1.00  0.00           O
ATOM   2508  N   HSP A 164      18.410  53.010  43.820  1.00  0.00           N
ATOM   2509  HN  HSP A 164      18.680  52.110  43.480  1.00  0.00           H
ATOM   2510  CA  HSP A 164      17.180  52.950  44.640  1.00  0.00           C
ATOM   2511  HA  HSP A 164      17.220  53.700  45.410  1.00  0.00           H
ATOM   2512  CB  HSP A 164      15.850  53.170  43.910  1.00  0.00           C
ATOM   2513  HB1 HSP A 164      14.970  53.140  44.590  1.00  0.00           H
ATOM   2514  HB2 HSP A 164      15.760  52.370  43.140  1.00  0.00           H
ATOM   2515  CD2 HSP A 164      15.510  54.510  41.660  1.00  0.00           C
ATOM   2516  HD2 HSP A 164      15.210  53.760  40.930  1.00  0.00           H
ATOM   2517  CG  HSP A 164      15.800  54.360  43.020  1.00  0.00           C
ATOM   2518  NE2 HSP A 164      15.570  55.870  41.420  1.00  0.00           N
ATOM   2519  HE2 HSP A 164      15.270  56.340  40.590  1.00  0.00           H
ATOM   2520  ND1 HSP A 164      15.950  55.650  43.520  1.00  0.00           N
ATOM   2521  HD1 HSP A 164      16.280  55.820  44.450  1.00  0.00           H
ATOM   2522  CE1 HSP A 164      15.910  56.520  42.530  1.00  0.00           C
ATOM   2523  HE1 HSP A 164      16.070  57.560  42.690  1.00  0.00           H
ATOM   2524  C   HSP A 164      17.120  51.540  45.280  1.00  0.00           C
ATOM   2525  O   HSP A 164      17.250  50.460  44.620  1.00  0.00           O
ATOM   2526  N   MET A 165      16.830  51.580  46.600  1.00  0.00           N
ATOM   2527  HN  MET A 165      16.750  52.450  47.080  1.00  0.00           H
ATOM   2528  CA  MET A 165      16.470  50.480  47.450  1.00  0.00           C
ATOM   2529  HA  MET A 165      16.670  50.930  48.420  1.00  0.00           H
ATOM   2530  CB  MET A 165      14.860  50.280  47.440  1.00  0.00           C
ATOM   2531  HB1 MET A 165      14.460  51.280  47.720  1.00  0.00           H
ATOM   2532  HB2 MET A 165      14.530  49.570  48.230  1.00  0.00           H
ATOM   2533  CG  MET A 165      14.190  50.010  46.080  1.00  0.00           C
ATOM   2534  HG1 MET A 165      14.460  50.850  45.410  1.00  0.00           H
ATOM   2535  HG2 MET A 165      13.090  50.080  46.220  1.00  0.00           H
ATOM   2536  SD  MET A 165      14.710  48.410  45.160  1.00  0.00           S
ATOM   2537  CE  MET A 165      12.990  47.800  45.140  1.00  0.00           C
ATOM   2538  HE1 MET A 165      12.330  48.500  44.580  1.00  0.00           H
ATOM   2539  HE2 MET A 165      12.560  47.850  46.170  1.00  0.00           H
ATOM   2540  HE3 MET A 165      12.890  46.760  44.770  1.00  0.00           H
ATOM   2541  C   MET A 165      17.250  49.150  47.460  1.00  0.00           C
ATOM   2542  O   MET A 165      18.150  48.870  46.680  1.00  0.00           O
ATOM   2543  N   GLU A 166      17.000  48.330  48.520  1.00  0.00           N
ATOM   2544  HN  GLU A 166      16.240  48.510  49.150  1.00  0.00           H
ATOM   2545  CA  GLU A 166      17.580  47.020  48.660  1.00  0.00           C
ATOM   2546  HA  GLU A 166      18.340  46.780  47.930  1.00  0.00           H
ATOM   2547  CB  GLU A 166      18.390  46.980  50.000  1.00  0.00           C
ATOM   2548  HB1 GLU A 166      17.800  47.350  50.860  1.00  0.00           H
ATOM   2549  HB2 GLU A 166      19.200  47.740  50.020  1.00  0.00           H
ATOM   2550  CG  GLU A 166      18.970  45.600  50.390  1.00  0.00           C
ATOM   2551  HG1 GLU A 166      19.730  45.370  49.600  1.00  0.00           H
ATOM   2552  HG2 GLU A 166      18.260  44.740  50.400  1.00  0.00           H
ATOM   2553  CD  GLU A 166      19.820  45.660  51.610  1.00  0.00           C
ATOM   2554  OE1 GLU A 166      19.600  44.860  52.560  1.00  0.00           O
ATOM   2555  OE2 GLU A 166      20.650  46.550  51.580  1.00  0.00           O
ATOM   2556  C   GLU A 166      16.650  45.820  48.560  1.00  0.00           C
ATOM   2557  O   GLU A 166      15.540  45.890  49.120  1.00  0.00           O
ATOM   2558  N   LEU A 167      17.120  44.710  47.890  1.00  0.00           N
ATOM   2559  HN  LEU A 167      18.000  44.580  47.430  1.00  0.00           H
ATOM   2560  CA  LEU A 167      16.380  43.510  47.770  1.00  0.00           C
ATOM   2561  HA  LEU A 167      15.390  43.610  48.180  1.00  0.00           H
ATOM   2562  CB  LEU A 167      16.250  43.090  46.300  1.00  0.00           C
ATOM   2563  HB1 LEU A 167      15.780  42.080  46.340  1.00  0.00           H
ATOM   2564  HB2 LEU A 167      17.280  43.060  45.880  1.00  0.00           H
ATOM   2565  CG  LEU A 167      15.440  44.130  45.520  1.00  0.00           C
ATOM   2566  HG  LEU A 167      14.940  44.840  46.210  1.00  0.00           H
ATOM   2567  CD1 LEU A 167      16.230  44.910  44.440  1.00  0.00           C
ATOM   2568 1HD1 LEU A 167      17.140  45.360  44.900  1.00  0.00           H
ATOM   2569 2HD1 LEU A 167      15.580  45.730  44.090  1.00  0.00           H
ATOM   2570 3HD1 LEU A 167      16.540  44.300  43.560  1.00  0.00           H
ATOM   2571  CD2 LEU A 167      14.220  43.380  44.880  1.00  0.00           C
ATOM   2572 1HD2 LEU A 167      14.650  42.750  44.070  1.00  0.00           H
ATOM   2573 2HD2 LEU A 167      13.540  44.080  44.350  1.00  0.00           H
ATOM   2574 3HD2 LEU A 167      13.820  42.760  45.710  1.00  0.00           H
ATOM   2575  C   LEU A 167      17.210  42.460  48.460  1.00  0.00           C
ATOM   2576  O   LEU A 167      18.400  42.640  48.600  1.00  0.00           O
ATOM   2577  N   PRO A 168      16.690  41.330  48.930  1.00  0.00           N
ATOM   2578  CD  PRO A 168      15.230  41.160  49.050  1.00  0.00           C
ATOM   2579  HD1 PRO A 168      14.810  41.130  48.020  1.00  0.00           H
ATOM   2580  HD2 PRO A 168      14.810  42.060  49.540  1.00  0.00           H
ATOM   2581  CA  PRO A 168      17.420  40.260  49.680  1.00  0.00           C
ATOM   2582  HA  PRO A 168      17.520  40.630  50.690  1.00  0.00           H
ATOM   2583  CB  PRO A 168      16.450  39.090  49.630  1.00  0.00           C
ATOM   2584  HB1 PRO A 168      16.650  38.460  50.530  1.00  0.00           H
ATOM   2585  HB2 PRO A 168      16.490  38.550  48.670  1.00  0.00           H
ATOM   2586  CG  PRO A 168      15.120  39.800  49.800  1.00  0.00           C
ATOM   2587  HG1 PRO A 168      14.370  39.210  49.240  1.00  0.00           H
ATOM   2588  HG2 PRO A 168      14.900  40.000  50.870  1.00  0.00           H
ATOM   2589  C   PRO A 168      18.880  39.990  49.160  1.00  0.00           C
ATOM   2590  O   PRO A 168      19.180  39.960  47.980  1.00  0.00           O
ATOM   2591  N   THR A 169      19.820  39.800  50.040  1.00  0.00           N
ATOM   2592  HN  THR A 169      19.660  40.010  51.000  1.00  0.00           H
ATOM   2593  CA  THR A 169      21.170  39.230  49.760  1.00  0.00           C
ATOM   2594  HA  THR A 169      21.470  38.710  50.660  1.00  0.00           H
ATOM   2595  CB  THR A 169      21.360  38.150  48.670  1.00  0.00           C
ATOM   2596  HB  THR A 169      21.580  38.610  47.680  1.00  0.00           H
ATOM   2597  OG1 THR A 169      20.200  37.330  48.500  1.00  0.00           O
ATOM   2598  HG1 THR A 169      19.440  37.870  48.260  1.00  0.00           H
ATOM   2599  CG2 THR A 169      22.420  37.140  48.950  1.00  0.00           C
ATOM   2600 1HG2 THR A 169      23.460  37.530  49.060  1.00  0.00           H
ATOM   2601 2HG2 THR A 169      22.530  36.460  48.070  1.00  0.00           H
ATOM   2602 3HG2 THR A 169      22.220  36.560  49.870  1.00  0.00           H
ATOM   2603  C   THR A 169      22.090  40.370  49.400  1.00  0.00           C
ATOM   2604  O   THR A 169      23.280  40.170  49.000  1.00  0.00           O
ATOM   2605  N   GLY A 170      21.620  41.580  49.630  1.00  0.00           N
ATOM   2606  HN  GLY A 170      20.700  41.670  49.990  1.00  0.00           H
ATOM   2607  CA  GLY A 170      22.390  42.800  49.270  1.00  0.00           C
ATOM   2608  HA1 GLY A 170      23.360  42.700  49.740  1.00  0.00           H
ATOM   2609  HA2 GLY A 170      21.850  43.620  49.730  1.00  0.00           H
ATOM   2610  C   GLY A 170      22.360  43.100  47.790  1.00  0.00           C
ATOM   2611  O   GLY A 170      23.260  43.730  47.260  1.00  0.00           O
ATOM   2612  N   VAL A 171      21.260  42.760  47.100  1.00  0.00           N
ATOM   2613  HN  VAL A 171      20.520  42.220  47.500  1.00  0.00           H
ATOM   2614  CA  VAL A 171      20.980  43.020  45.640  1.00  0.00           C
ATOM   2615  HA  VAL A 171      21.830  43.010  44.980  1.00  0.00           H
ATOM   2616  CB  VAL A 171      20.010  41.940  45.060  1.00  0.00           C
ATOM   2617  HB  VAL A 171      19.130  41.840  45.730  1.00  0.00           H
ATOM   2618  CG1 VAL A 171      19.460  42.370  43.630  1.00  0.00           C
ATOM   2619 1HG1 VAL A 171      18.880  41.620  43.060  1.00  0.00           H
ATOM   2620 2HG1 VAL A 171      20.240  42.780  42.950  1.00  0.00           H
ATOM   2621 3HG1 VAL A 171      18.720  43.160  43.850  1.00  0.00           H
ATOM   2622  CG2 VAL A 171      20.710  40.500  44.950  1.00  0.00           C
ATOM   2623 1HG2 VAL A 171      21.110  40.140  45.920  1.00  0.00           H
ATOM   2624 2HG2 VAL A 171      21.450  40.510  44.120  1.00  0.00           H
ATOM   2625 3HG2 VAL A 171      19.770  39.980  44.670  1.00  0.00           H
ATOM   2626  C   VAL A 171      20.360  44.450  45.660  1.00  0.00           C
ATOM   2627  O   VAL A 171      19.470  44.800  46.420  1.00  0.00           O
ATOM   2628  N   HSD A 172      20.730  45.260  44.710  1.00  0.00           N
ATOM   2629  HN  HSD A 172      21.440  45.100  44.020  1.00  0.00           H
ATOM   2630  CA  HSD A 172      19.970  46.530  44.620  1.00  0.00           C
ATOM   2631  HA  HSD A 172      19.120  46.590  45.280  1.00  0.00           H
ATOM   2632  CB  HSD A 172      21.020  47.530  45.100  1.00  0.00           C
ATOM   2633  HB1 HSD A 172      20.570  48.540  44.980  1.00  0.00           H
ATOM   2634  HB2 HSD A 172      21.890  47.350  44.430  1.00  0.00           H
ATOM   2635  ND1 HSD A 172      20.970  47.820  47.670  1.00  0.00           N
ATOM   2636  HD1 HSD A 172      20.000  47.840  47.890  1.00  0.00           H
ATOM   2637  CG  HSD A 172      21.560  47.410  46.430  1.00  0.00           C
ATOM   2638  CE1 HSD A 172      21.960  47.700  48.580  1.00  0.00           C
ATOM   2639  HE1 HSD A 172      21.850  47.900  49.650  1.00  0.00           H
ATOM   2640  NE2 HSD A 172      23.110  47.230  48.050  1.00  0.00           N
ATOM   2641  CD2 HSD A 172      22.850  47.110  46.740  1.00  0.00           C
ATOM   2642  HD2 HSD A 172      23.620  46.960  45.990  1.00  0.00           H
ATOM   2643  C   HSD A 172      19.600  46.890  43.240  1.00  0.00           C
ATOM   2644  O   HSD A 172      20.020  46.290  42.290  1.00  0.00           O
ATOM   2645  N   ALA A 173      18.630  47.910  43.140  1.00  0.00           N
ATOM   2646  HN  ALA A 173      18.340  48.380  43.970  1.00  0.00           H
ATOM   2647  CA  ALA A 173      17.980  48.410  41.900  1.00  0.00           C
ATOM   2648  HA  ALA A 173      18.320  47.780  41.090  1.00  0.00           H
ATOM   2649  CB  ALA A 173      16.410  48.160  41.970  1.00  0.00           C
ATOM   2650  HB1 ALA A 173      15.860  48.310  41.010  1.00  0.00           H
ATOM   2651  HB2 ALA A 173      16.100  48.960  42.670  1.00  0.00           H
ATOM   2652  HB3 ALA A 173      16.310  47.110  42.320  1.00  0.00           H
ATOM   2653  C   ALA A 173      18.320  49.930  41.580  1.00  0.00           C
ATOM   2654  O   ALA A 173      19.230  50.560  42.140  1.00  0.00           O
ATOM   2655  N   GLY A 174      17.490  50.510  40.710  1.00  0.00           N
ATOM   2656  HN  GLY A 174      16.840  49.870  40.320  1.00  0.00           H
ATOM   2657  CA  GLY A 174      17.730  51.870  40.190  1.00  0.00           C
ATOM   2658  HA1 GLY A 174      18.790  52.000  40.010  1.00  0.00           H
ATOM   2659  HA2 GLY A 174      17.350  52.530  40.960  1.00  0.00           H
ATOM   2660  C   GLY A 174      17.090  52.210  38.960  1.00  0.00           C
ATOM   2661  O   GLY A 174      16.370  51.420  38.280  1.00  0.00           O
ATOM   2662  N   THR A 175      17.380  53.410  38.560  1.00  0.00           N
ATOM   2663  HN  THR A 175      17.980  54.010  39.080  1.00  0.00           H
ATOM   2664  CA  THR A 175      16.910  54.000  37.260  1.00  0.00           C
ATOM   2665  HA  THR A 175      16.420  53.310  36.590  1.00  0.00           H
ATOM   2666  CB  THR A 175      15.930  55.240  37.340  1.00  0.00           C
ATOM   2667  HB  THR A 175      15.560  55.580  36.360  1.00  0.00           H
ATOM   2668  OG1 THR A 175      16.580  56.330  38.040  1.00  0.00           O
ATOM   2669  HG1 THR A 175      17.170  56.720  37.390  1.00  0.00           H
ATOM   2670  CG2 THR A 175      14.690  54.710  38.020  1.00  0.00           C
ATOM   2671 1HG2 THR A 175      14.020  55.590  38.110  1.00  0.00           H
ATOM   2672 2HG2 THR A 175      14.970  54.300  39.020  1.00  0.00           H
ATOM   2673 3HG2 THR A 175      14.200  53.880  37.480  1.00  0.00           H
ATOM   2674  C   THR A 175      18.130  54.470  36.480  1.00  0.00           C
ATOM   2675  O   THR A 175      19.230  54.530  37.030  1.00  0.00           O
ATOM   2676  N   ASP A 176      17.990  55.010  35.260  1.00  0.00           N
ATOM   2677  HN  ASP A 176      17.170  54.930  34.700  1.00  0.00           H
ATOM   2678  CA  ASP A 176      18.960  55.820  34.650  1.00  0.00           C
ATOM   2679  HA  ASP A 176      19.950  55.500  34.920  1.00  0.00           H
ATOM   2680  CB  ASP A 176      18.770  55.620  33.120  1.00  0.00           C
ATOM   2681  HB1 ASP A 176      18.920  54.540  32.930  1.00  0.00           H
ATOM   2682  HB2 ASP A 176      19.560  56.180  32.580  1.00  0.00           H
ATOM   2683  CG  ASP A 176      17.480  55.910  32.390  1.00  0.00           C
ATOM   2684  OD1 ASP A 176      17.320  55.320  31.240  1.00  0.00           O
ATOM   2685  OD2 ASP A 176      16.590  56.580  33.000  1.00  0.00           O
ATOM   2686  C   ASP A 176      18.770  57.240  35.160  1.00  0.00           C
ATOM   2687  O   ASP A 176      18.230  57.550  36.260  1.00  0.00           O
ATOM   2688  N   LEU A 177      19.230  58.200  34.370  1.00  0.00           N
ATOM   2689  HN  LEU A 177      19.920  57.910  33.710  1.00  0.00           H
ATOM   2690  CA  LEU A 177      18.990  59.610  34.600  1.00  0.00           C
ATOM   2691  HA  LEU A 177      18.600  59.800  35.590  1.00  0.00           H
ATOM   2692  CB  LEU A 177      20.370  60.410  34.520  1.00  0.00           C
ATOM   2693  HB1 LEU A 177      20.050  61.470  34.390  1.00  0.00           H
ATOM   2694  HB2 LEU A 177      20.940  60.000  33.660  1.00  0.00           H
ATOM   2695  CG  LEU A 177      21.250  60.380  35.810  1.00  0.00           C
ATOM   2696  HG  LEU A 177      22.190  60.950  35.640  1.00  0.00           H
ATOM   2697  CD1 LEU A 177      20.540  61.160  36.940  1.00  0.00           C
ATOM   2698 1HD1 LEU A 177      20.290  62.190  36.620  1.00  0.00           H
ATOM   2699 2HD1 LEU A 177      21.310  61.340  37.710  1.00  0.00           H
ATOM   2700 3HD1 LEU A 177      19.720  60.540  37.370  1.00  0.00           H
ATOM   2701  CD2 LEU A 177      21.710  58.940  35.990  1.00  0.00           C
ATOM   2702 1HD2 LEU A 177      22.300  58.660  35.090  1.00  0.00           H
ATOM   2703 2HD2 LEU A 177      20.870  58.290  36.300  1.00  0.00           H
ATOM   2704 3HD2 LEU A 177      22.450  58.880  36.820  1.00  0.00           H
ATOM   2705  C   LEU A 177      17.880  60.180  33.680  1.00  0.00           C
ATOM   2706  O   LEU A 177      17.530  61.370  33.800  1.00  0.00           O
ATOM   2707  N   GLU A 178      17.340  59.360  32.770  1.00  0.00           N
ATOM   2708  HN  GLU A 178      17.690  58.470  32.490  1.00  0.00           H
ATOM   2709  CA  GLU A 178      16.110  59.800  32.150  1.00  0.00           C
ATOM   2710  HA  GLU A 178      16.070  60.870  31.970  1.00  0.00           H
ATOM   2711  CB  GLU A 178      15.890  59.070  30.790  1.00  0.00           C
ATOM   2712  HB1 GLU A 178      14.820  59.100  30.490  1.00  0.00           H
ATOM   2713  HB2 GLU A 178      16.230  58.020  30.890  1.00  0.00           H
ATOM   2714  CG  GLU A 178      16.820  59.510  29.640  1.00  0.00           C
ATOM   2715  HG1 GLU A 178      17.930  59.430  29.760  1.00  0.00           H
ATOM   2716  HG2 GLU A 178      16.480  60.520  29.340  1.00  0.00           H
ATOM   2717  CD  GLU A 178      16.590  58.620  28.380  1.00  0.00           C
ATOM   2718  OE1 GLU A 178      17.300  58.720  27.390  1.00  0.00           O
ATOM   2719  OE2 GLU A 178      15.570  57.860  28.360  1.00  0.00           O
ATOM   2720  C   GLU A 178      14.920  59.650  33.090  1.00  0.00           C
ATOM   2721  O   GLU A 178      13.990  60.480  33.190  1.00  0.00           O
ATOM   2722  N   GLY A 179      14.980  58.640  33.940  1.00  0.00           N
ATOM   2723  HN  GLY A 179      15.670  57.960  33.720  1.00  0.00           H
ATOM   2724  CA  GLY A 179      14.110  58.370  35.100  1.00  0.00           C
ATOM   2725  HA1 GLY A 179      13.400  59.170  35.270  1.00  0.00           H
ATOM   2726  HA2 GLY A 179      14.710  58.230  35.980  1.00  0.00           H
ATOM   2727  C   GLY A 179      13.410  57.070  34.830  1.00  0.00           C
ATOM   2728  O   GLY A 179      12.360  56.850  35.390  1.00  0.00           O
ATOM   2729  N   LYS A 180      13.890  56.230  33.880  1.00  0.00           N
ATOM   2730  HN  LYS A 180      14.740  56.430  33.400  1.00  0.00           H
ATOM   2731  CA  LYS A 180      13.330  54.970  33.500  1.00  0.00           C
ATOM   2732  HA  LYS A 180      12.300  55.020  33.830  1.00  0.00           H
ATOM   2733  CB  LYS A 180      13.440  54.830  31.980  1.00  0.00           C
ATOM   2734  HB1 LYS A 180      12.770  54.060  31.550  1.00  0.00           H
ATOM   2735  HB2 LYS A 180      14.460  54.450  31.780  1.00  0.00           H
ATOM   2736  CG  LYS A 180      13.190  56.120  31.130  1.00  0.00           C
ATOM   2737  HG1 LYS A 180      14.060  56.770  31.330  1.00  0.00           H
ATOM   2738  HG2 LYS A 180      12.300  56.500  31.680  1.00  0.00           H
ATOM   2739  CD  LYS A 180      12.900  55.720  29.660  1.00  0.00           C
ATOM   2740  HD1 LYS A 180      12.680  56.670  29.130  1.00  0.00           H
ATOM   2741  HD2 LYS A 180      11.960  55.130  29.630  1.00  0.00           H
ATOM   2742  CE  LYS A 180      13.920  54.750  29.080  1.00  0.00           C
ATOM   2743  HE1 LYS A 180      13.680  54.610  28.010  1.00  0.00           H
ATOM   2744  HE2 LYS A 180      13.940  53.720  29.500  1.00  0.00           H
ATOM   2745  NZ  LYS A 180      15.270  55.340  29.200  1.00  0.00           N
ATOM   2746  HZ1 LYS A 180      15.940  54.760  28.650  1.00  0.00           H
ATOM   2747  HZ2 LYS A 180      15.670  55.450  30.160  1.00  0.00           H
ATOM   2748  HZ3 LYS A 180      15.410  56.270  28.750  1.00  0.00           H
ATOM   2749  C   LYS A 180      14.100  53.860  34.280  1.00  0.00           C
ATOM   2750  O   LYS A 180      15.330  53.720  34.260  1.00  0.00           O
ATOM   2751  N   PHE A 181      13.260  53.080  35.020  1.00  0.00           N
ATOM   2752  HN  PHE A 181      12.290  53.300  34.980  1.00  0.00           H
ATOM   2753  CA  PHE A 181      13.580  51.860  35.650  1.00  0.00           C
ATOM   2754  HA  PHE A 181      13.910  52.230  36.610  1.00  0.00           H
ATOM   2755  CB  PHE A 181      12.260  51.040  36.030  1.00  0.00           C
ATOM   2756  HB1 PHE A 181      12.620  50.190  36.650  1.00  0.00           H
ATOM   2757  HB2 PHE A 181      11.820  50.770  35.040  1.00  0.00           H
ATOM   2758  CG  PHE A 181      11.300  51.800  36.900  1.00  0.00           C
ATOM   2759  CD1 PHE A 181       9.880  51.820  36.570  1.00  0.00           C
ATOM   2760  HD1 PHE A 181       9.530  51.320  35.680  1.00  0.00           H
ATOM   2761  CE1 PHE A 181       9.030  52.520  37.500  1.00  0.00           C
ATOM   2762  HE1 PHE A 181       7.990  52.570  37.210  1.00  0.00           H
ATOM   2763  CZ  PHE A 181       9.440  53.080  38.650  1.00  0.00           C
ATOM   2764  HZ  PHE A 181       8.890  53.770  39.270  1.00  0.00           H
ATOM   2765  CD2 PHE A 181      11.790  52.440  38.090  1.00  0.00           C
ATOM   2766  HD2 PHE A 181      12.800  52.320  38.460  1.00  0.00           H
ATOM   2767  CE2 PHE A 181      10.820  53.020  39.020  1.00  0.00           C
ATOM   2768  HE2 PHE A 181      11.150  53.590  39.880  1.00  0.00           H
ATOM   2769  C   PHE A 181      14.680  50.930  35.090  1.00  0.00           C
ATOM   2770  O   PHE A 181      14.910  50.850  33.910  1.00  0.00           O
ATOM   2771  N   TYR A 182      15.260  50.120  35.930  1.00  0.00           N
ATOM   2772  HN  TYR A 182      15.300  50.190  36.920  1.00  0.00           H
ATOM   2773  CA  TYR A 182      16.080  48.960  35.610  1.00  0.00           C
ATOM   2774  HA  TYR A 182      16.090  48.990  34.530  1.00  0.00           H
ATOM   2775  CB  TYR A 182      17.590  49.050  36.110  1.00  0.00           C
ATOM   2776  HB1 TYR A 182      18.040  48.030  36.080  1.00  0.00           H
ATOM   2777  HB2 TYR A 182      17.610  49.530  37.110  1.00  0.00           H
ATOM   2778  CG  TYR A 182      18.440  49.960  35.300  1.00  0.00           C
ATOM   2779  CD1 TYR A 182      18.590  49.640  33.900  1.00  0.00           C
ATOM   2780  HD1 TYR A 182      18.000  48.850  33.450  1.00  0.00           H
ATOM   2781  CE1 TYR A 182      19.530  50.420  33.110  1.00  0.00           C
ATOM   2782  HE1 TYR A 182      19.670  50.250  32.060  1.00  0.00           H
ATOM   2783  CZ  TYR A 182      20.120  51.560  33.640  1.00  0.00           C
ATOM   2784  OH  TYR A 182      20.800  52.380  32.810  1.00  0.00           O
ATOM   2785  HH  TYR A 182      21.410  52.980  33.240  1.00  0.00           H
ATOM   2786  CD2 TYR A 182      19.100  51.040  35.860  1.00  0.00           C
ATOM   2787  HD2 TYR A 182      18.880  51.340  36.880  1.00  0.00           H
ATOM   2788  CE2 TYR A 182      19.890  51.840  34.990  1.00  0.00           C
ATOM   2789  HE2 TYR A 182      20.310  52.760  35.370  1.00  0.00           H
ATOM   2790  C   TYR A 182      15.420  47.700  36.080  1.00  0.00           C
ATOM   2791  O   TYR A 182      15.360  47.400  37.230  1.00  0.00           O
ATOM   2792  N   GLY A 183      15.000  46.900  35.050  1.00  0.00           N
ATOM   2793  HN  GLY A 183      15.100  47.190  34.100  1.00  0.00           H
ATOM   2794  CA  GLY A 183      14.150  45.720  35.150  1.00  0.00           C
ATOM   2795  HA1 GLY A 183      14.520  45.240  36.050  1.00  0.00           H
ATOM   2796  HA2 GLY A 183      14.060  45.000  34.350  1.00  0.00           H
ATOM   2797  C   GLY A 183      12.740  46.070  35.560  1.00  0.00           C
ATOM   2798  O   GLY A 183      12.240  47.170  35.430  1.00  0.00           O
ATOM   2799  N   PRO A 184      11.960  45.110  36.130  1.00  0.00           N
ATOM   2800  CD  PRO A 184      12.400  43.660  36.190  1.00  0.00           C
ATOM   2801  HD1 PRO A 184      13.460  43.540  36.490  1.00  0.00           H
ATOM   2802  HD2 PRO A 184      12.390  43.280  35.150  1.00  0.00           H
ATOM   2803  CA  PRO A 184      10.540  45.310  36.530  1.00  0.00           C
ATOM   2804  HA  PRO A 184      10.050  45.830  35.710  1.00  0.00           H
ATOM   2805  CB  PRO A 184      10.100  43.820  36.730  1.00  0.00           C
ATOM   2806  HB1 PRO A 184       9.770  43.480  35.720  1.00  0.00           H
ATOM   2807  HB2 PRO A 184       9.320  43.700  37.500  1.00  0.00           H
ATOM   2808  CG  PRO A 184      11.330  42.990  37.110  1.00  0.00           C
ATOM   2809  HG1 PRO A 184      11.490  43.090  38.210  1.00  0.00           H
ATOM   2810  HG2 PRO A 184      11.350  41.910  36.860  1.00  0.00           H
ATOM   2811  C   PRO A 184      10.470  46.050  37.820  1.00  0.00           C
ATOM   2812  O   PRO A 184       9.390  46.530  38.180  1.00  0.00           O
ATOM   2813  N   PHE A 185      11.520  45.980  38.660  1.00  0.00           N
ATOM   2814  HN  PHE A 185      12.340  45.500  38.370  1.00  0.00           H
ATOM   2815  CA  PHE A 185      11.590  46.590  40.010  1.00  0.00           C
ATOM   2816  HA  PHE A 185      10.750  46.190  40.570  1.00  0.00           H
ATOM   2817  CB  PHE A 185      12.860  46.330  40.830  1.00  0.00           C
ATOM   2818  HB1 PHE A 185      12.780  46.750  41.850  1.00  0.00           H
ATOM   2819  HB2 PHE A 185      13.750  46.790  40.330  1.00  0.00           H
ATOM   2820  CG  PHE A 185      13.050  44.790  40.920  1.00  0.00           C
ATOM   2821  CD1 PHE A 185      12.200  43.980  41.640  1.00  0.00           C
ATOM   2822  HD1 PHE A 185      11.410  44.410  42.240  1.00  0.00           H
ATOM   2823  CE1 PHE A 185      12.360  42.560  41.600  1.00  0.00           C
ATOM   2824  HE1 PHE A 185      11.760  41.890  42.200  1.00  0.00           H
ATOM   2825  CZ  PHE A 185      13.400  42.000  40.830  1.00  0.00           C
ATOM   2826  HZ  PHE A 185      13.670  40.960  40.880  1.00  0.00           H
ATOM   2827  CD2 PHE A 185      14.210  44.210  40.190  1.00  0.00           C
ATOM   2828  HD2 PHE A 185      14.790  44.960  39.670  1.00  0.00           H
ATOM   2829  CE2 PHE A 185      14.370  42.840  40.230  1.00  0.00           C
ATOM   2830  HE2 PHE A 185      15.190  42.400  39.680  1.00  0.00           H
ATOM   2831  C   PHE A 185      11.320  48.080  40.120  1.00  0.00           C
ATOM   2832  O   PHE A 185      11.650  48.850  39.140  1.00  0.00           O
ATOM   2833  N   VAL A 186      10.610  48.500  41.220  1.00  0.00           N
ATOM   2834  HN  VAL A 186      10.360  47.810  41.890  1.00  0.00           H
ATOM   2835  CA  VAL A 186      10.150  49.920  41.490  1.00  0.00           C
ATOM   2836  HA  VAL A 186      10.110  50.510  40.590  1.00  0.00           H
ATOM   2837  CB  VAL A 186       8.790  50.020  42.220  1.00  0.00           C
ATOM   2838  HB  VAL A 186       8.710  50.990  42.750  1.00  0.00           H
ATOM   2839  CG1 VAL A 186       7.710  49.960  41.160  1.00  0.00           C
ATOM   2840 1HG1 VAL A 186       7.770  50.820  40.470  1.00  0.00           H
ATOM   2841 2HG1 VAL A 186       6.680  49.910  41.580  1.00  0.00           H
ATOM   2842 3HG1 VAL A 186       7.790  49.060  40.520  1.00  0.00           H
ATOM   2843  CG2 VAL A 186       8.750  48.920  43.250  1.00  0.00           C
ATOM   2844 1HG2 VAL A 186       9.570  49.060  43.990  1.00  0.00           H
ATOM   2845 2HG2 VAL A 186       8.810  47.890  42.860  1.00  0.00           H
ATOM   2846 3HG2 VAL A 186       7.750  49.040  43.730  1.00  0.00           H
ATOM   2847  C   VAL A 186      11.210  50.580  42.290  1.00  0.00           C
ATOM   2848  O   VAL A 186      12.210  49.990  42.670  1.00  0.00           O
ATOM   2849  N   ASP A 187      10.990  51.950  42.430  1.00  0.00           N
ATOM   2850  HN  ASP A 187      10.210  52.360  41.970  1.00  0.00           H
ATOM   2851  CA  ASP A 187      11.910  52.830  43.190  1.00  0.00           C
ATOM   2852  HA  ASP A 187      12.910  52.430  43.200  1.00  0.00           H
ATOM   2853  CB  ASP A 187      12.100  54.260  42.670  1.00  0.00           C
ATOM   2854  HB1 ASP A 187      12.450  54.310  41.620  1.00  0.00           H
ATOM   2855  HB2 ASP A 187      12.800  54.820  43.330  1.00  0.00           H
ATOM   2856  CG  ASP A 187      10.750  54.950  42.680  1.00  0.00           C
ATOM   2857  OD1 ASP A 187       9.700  54.430  43.030  1.00  0.00           O
ATOM   2858  OD2 ASP A 187      10.790  56.220  42.480  1.00  0.00           O
ATOM   2859  C   ASP A 187      11.520  52.970  44.700  1.00  0.00           C
ATOM   2860  O   ASP A 187      12.070  53.840  45.410  1.00  0.00           O
ATOM   2861  N   ARG A 188      10.650  52.080  45.230  1.00  0.00           N
ATOM   2862  HN  ARG A 188      10.150  51.590  44.520  1.00  0.00           H
ATOM   2863  CA  ARG A 188      10.460  51.880  46.650  1.00  0.00           C
ATOM   2864  HA  ARG A 188      11.170  52.480  47.210  1.00  0.00           H
ATOM   2865  CB  ARG A 188       9.060  52.420  47.220  1.00  0.00           C
ATOM   2866  HB1 ARG A 188       8.920  53.480  46.890  1.00  0.00           H
ATOM   2867  HB2 ARG A 188       9.200  52.280  48.310  1.00  0.00           H
ATOM   2868  CG  ARG A 188       7.770  51.550  47.030  1.00  0.00           C
ATOM   2869  HG1 ARG A 188       7.100  51.820  47.870  1.00  0.00           H
ATOM   2870  HG2 ARG A 188       8.050  50.480  47.120  1.00  0.00           H
ATOM   2871  CD  ARG A 188       7.060  51.970  45.840  1.00  0.00           C
ATOM   2872  HD1 ARG A 188       7.600  51.570  44.960  1.00  0.00           H
ATOM   2873  HD2 ARG A 188       7.030  53.080  45.910  1.00  0.00           H
ATOM   2874  NE  ARG A 188       5.650  51.490  45.920  1.00  0.00           N
ATOM   2875  HE  ARG A 188       5.330  50.920  46.680  1.00  0.00           H
ATOM   2876  CZ  ARG A 188       4.630  51.810  45.070  1.00  0.00           C
ATOM   2877  NH1 ARG A 188       4.900  52.360  43.960  1.00  0.00           N
ATOM   2878 1HH1 ARG A 188       5.830  52.600  43.690  1.00  0.00           H
ATOM   2879 2HH1 ARG A 188       4.150  52.510  43.310  1.00  0.00           H
ATOM   2880  NH2 ARG A 188       3.410  51.550  45.360  1.00  0.00           N
ATOM   2881 1HH2 ARG A 188       3.200  50.940  46.120  1.00  0.00           H
ATOM   2882 2HH2 ARG A 188       2.790  51.610  44.580  1.00  0.00           H
ATOM   2883  C   ARG A 188      10.560  50.420  46.980  1.00  0.00           C
ATOM   2884  O   ARG A 188      10.650  49.560  46.070  1.00  0.00           O
ATOM   2885  N   GLN A 189      10.680  50.060  48.240  1.00  0.00           N
ATOM   2886  HN  GLN A 189      10.770  50.800  48.890  1.00  0.00           H
ATOM   2887  CA  GLN A 189      10.600  48.710  48.810  1.00  0.00           C
ATOM   2888  HA  GLN A 189      11.600  48.340  48.620  1.00  0.00           H
ATOM   2889  CB  GLN A 189      10.450  48.700  50.340  1.00  0.00           C
ATOM   2890  HB1 GLN A 189      10.130  47.710  50.750  1.00  0.00           H
ATOM   2891  HB2 GLN A 189       9.620  49.390  50.580  1.00  0.00           H
ATOM   2892  CG  GLN A 189      11.680  49.330  51.150  1.00  0.00           C
ATOM   2893  HG1 GLN A 189      12.520  48.630  50.940  1.00  0.00           H
ATOM   2894  HG2 GLN A 189      11.480  49.400  52.240  1.00  0.00           H
ATOM   2895  CD  GLN A 189      12.180  50.710  50.660  1.00  0.00           C
ATOM   2896  OE1 GLN A 189      11.360  51.570  50.500  1.00  0.00           O
ATOM   2897  NE2 GLN A 189      13.490  50.920  50.530  1.00  0.00           N
ATOM   2898 1HE2 GLN A 189      13.760  51.880  50.480  1.00  0.00           H
ATOM   2899 2HE2 GLN A 189      14.010  50.270  51.080  1.00  0.00           H
ATOM   2900  C   GLN A 189       9.700  47.700  48.160  1.00  0.00           C
ATOM   2901  O   GLN A 189       8.610  48.010  47.670  1.00  0.00           O
ATOM   2902  N   THR A 190      10.130  46.450  48.060  1.00  0.00           N
ATOM   2903  HN  THR A 190      11.090  46.240  48.250  1.00  0.00           H
ATOM   2904  CA  THR A 190       9.210  45.450  47.430  1.00  0.00           C
ATOM   2905  HA  THR A 190       8.220  45.770  47.690  1.00  0.00           H
ATOM   2906  CB  THR A 190       9.360  45.470  45.900  1.00  0.00           C
ATOM   2907  HB  THR A 190       9.250  46.510  45.540  1.00  0.00           H
ATOM   2908  OG1 THR A 190       8.440  44.590  45.270  1.00  0.00           O
ATOM   2909  HG1 THR A 190       8.360  44.990  44.400  1.00  0.00           H
ATOM   2910  CG2 THR A 190      10.750  44.880  45.580  1.00  0.00           C
ATOM   2911 1HG2 THR A 190      11.540  45.510  46.050  1.00  0.00           H
ATOM   2912 2HG2 THR A 190      10.910  44.810  44.490  1.00  0.00           H
ATOM   2913 3HG2 THR A 190      10.860  43.860  46.010  1.00  0.00           H
ATOM   2914  C   THR A 190       9.270  44.100  48.120  1.00  0.00           C
ATOM   2915  O   THR A 190      10.320  43.820  48.620  1.00  0.00           O
ATOM   2916  N   ALA A 191       8.230  43.320  48.100  1.00  0.00           N
ATOM   2917  HN  ALA A 191       7.530  43.490  47.410  1.00  0.00           H
ATOM   2918  CA  ALA A 191       8.190  42.090  48.800  1.00  0.00           C
ATOM   2919  HA  ALA A 191       8.770  42.170  49.710  1.00  0.00           H
ATOM   2920  CB  ALA A 191       6.760  41.750  49.080  1.00  0.00           C
ATOM   2921  HB1 ALA A 191       6.320  42.540  49.710  1.00  0.00           H
ATOM   2922  HB2 ALA A 191       6.670  40.840  49.710  1.00  0.00           H
ATOM   2923  HB3 ALA A 191       6.130  41.660  48.170  1.00  0.00           H
ATOM   2924  C   ALA A 191       8.740  40.930  47.850  1.00  0.00           C
ATOM   2925  O   ALA A 191       8.880  39.760  48.210  1.00  0.00           O
ATOM   2926  N   GLN A 192       9.190  41.290  46.600  1.00  0.00           N
ATOM   2927  HN  GLN A 192       9.080  42.180  46.160  1.00  0.00           H
ATOM   2928  CA  GLN A 192       9.940  40.380  45.730  1.00  0.00           C
ATOM   2929  HA  GLN A 192       9.380  39.450  45.780  1.00  0.00           H
ATOM   2930  CB  GLN A 192      10.000  40.870  44.330  1.00  0.00           C
ATOM   2931  HB1 GLN A 192      10.680  40.260  43.710  1.00  0.00           H
ATOM   2932  HB2 GLN A 192      10.330  41.930  44.280  1.00  0.00           H
ATOM   2933  CG  GLN A 192       8.530  40.950  43.700  1.00  0.00           C
ATOM   2934  HG1 GLN A 192       8.560  41.370  42.670  1.00  0.00           H
ATOM   2935  HG2 GLN A 192       7.950  41.690  44.300  1.00  0.00           H
ATOM   2936  CD  GLN A 192       7.740  39.700  43.600  1.00  0.00           C
ATOM   2937  OE1 GLN A 192       7.010  39.410  44.560  1.00  0.00           O
ATOM   2938  NE2 GLN A 192       7.690  39.060  42.420  1.00  0.00           N
ATOM   2939 1HE2 GLN A 192       7.210  38.190  42.460  1.00  0.00           H
ATOM   2940 2HE2 GLN A 192       8.240  39.270  41.620  1.00  0.00           H
ATOM   2941  C   GLN A 192      11.410  40.180  46.150  1.00  0.00           C
ATOM   2942  O   GLN A 192      12.130  41.000  46.720  1.00  0.00           O
ATOM   2943  N   ALA A 193      11.880  39.020  45.710  1.00  0.00           N
ATOM   2944  HN  ALA A 193      11.300  38.320  45.300  1.00  0.00           H
ATOM   2945  CA  ALA A 193      13.240  38.480  45.950  1.00  0.00           C
ATOM   2946  HA  ALA A 193      13.860  39.240  46.400  1.00  0.00           H
ATOM   2947  CB  ALA A 193      13.130  37.250  46.790  1.00  0.00           C
ATOM   2948  HB1 ALA A 193      12.760  36.370  46.220  1.00  0.00           H
ATOM   2949  HB2 ALA A 193      12.470  37.420  47.670  1.00  0.00           H
ATOM   2950  HB3 ALA A 193      14.170  37.090  47.160  1.00  0.00           H
ATOM   2951  C   ALA A 193      13.810  38.270  44.450  1.00  0.00           C
ATOM   2952  O   ALA A 193      13.070  37.880  43.560  1.00  0.00           O
ATOM   2953  N   ALA A 194      15.050  38.680  44.210  1.00  0.00           N
ATOM   2954  HN  ALA A 194      15.600  39.120  44.920  1.00  0.00           H
ATOM   2955  CA  ALA A 194      15.560  38.860  42.870  1.00  0.00           C
ATOM   2956  HA  ALA A 194      14.860  39.060  42.070  1.00  0.00           H
ATOM   2957  CB  ALA A 194      16.440  40.120  42.820  1.00  0.00           C
ATOM   2958  HB1 ALA A 194      17.270  40.000  43.550  1.00  0.00           H
ATOM   2959  HB2 ALA A 194      15.840  40.990  43.150  1.00  0.00           H
ATOM   2960  HB3 ALA A 194      16.890  40.190  41.800  1.00  0.00           H
ATOM   2961  C   ALA A 194      16.250  37.620  42.380  1.00  0.00           C
ATOM   2962  O   ALA A 194      16.910  36.940  43.130  1.00  0.00           O
ATOM   2963  N   GLY A 195      16.030  37.270  41.030  1.00  0.00           N
ATOM   2964  HN  GLY A 195      15.550  37.910  40.430  1.00  0.00           H
ATOM   2965  CA  GLY A 195      16.320  36.010  40.430  1.00  0.00           C
ATOM   2966  HA1 GLY A 195      16.240  36.190  39.370  1.00  0.00           H
ATOM   2967  HA2 GLY A 195      15.630  35.360  40.960  1.00  0.00           H
ATOM   2968  C   GLY A 195      17.620  35.380  40.650  1.00  0.00           C
ATOM   2969  O   GLY A 195      18.650  36.050  40.990  1.00  0.00           O
ATOM   2970  N   THR A 196      17.730  34.110  40.470  1.00  0.00           N
ATOM   2971  HN  THR A 196      17.010  33.630  39.980  1.00  0.00           H
ATOM   2972  CA  THR A 196      18.990  33.300  40.640  1.00  0.00           C
ATOM   2973  HA  THR A 196      19.390  33.450  41.630  1.00  0.00           H
ATOM   2974  CB  THR A 196      18.720  31.860  40.430  1.00  0.00           C
ATOM   2975  HB  THR A 196      18.390  31.610  39.400  1.00  0.00           H
ATOM   2976  OG1 THR A 196      17.700  31.450  41.390  1.00  0.00           O
ATOM   2977  HG1 THR A 196      17.420  30.580  41.090  1.00  0.00           H
ATOM   2978  CG2 THR A 196      20.000  31.030  40.640  1.00  0.00           C
ATOM   2979 1HG2 THR A 196      19.720  29.950  40.610  1.00  0.00           H
ATOM   2980 2HG2 THR A 196      20.320  31.220  41.690  1.00  0.00           H
ATOM   2981 3HG2 THR A 196      20.850  31.400  40.020  1.00  0.00           H
ATOM   2982  C   THR A 196      20.050  33.850  39.700  1.00  0.00           C
ATOM   2983  O   THR A 196      19.790  34.060  38.520  1.00  0.00           O
ATOM   2984  N   ASP A 197      21.270  34.200  40.250  1.00  0.00           N
ATOM   2985  HN  ASP A 197      21.440  34.000  41.220  1.00  0.00           H
ATOM   2986  CA  ASP A 197      22.350  34.760  39.460  1.00  0.00           C
ATOM   2987  HA  ASP A 197      21.800  35.600  39.070  1.00  0.00           H
ATOM   2988  CB  ASP A 197      23.470  35.310  40.360  1.00  0.00           C
ATOM   2989  HB1 ASP A 197      24.310  35.670  39.720  1.00  0.00           H
ATOM   2990  HB2 ASP A 197      23.960  34.630  41.090  1.00  0.00           H
ATOM   2991  CG  ASP A 197      23.020  36.370  41.240  1.00  0.00           C
ATOM   2992  OD1 ASP A 197      22.370  37.370  40.740  1.00  0.00           O
ATOM   2993  OD2 ASP A 197      23.410  36.380  42.420  1.00  0.00           O
ATOM   2994  C   ASP A 197      22.880  33.960  38.270  1.00  0.00           C
ATOM   2995  O   ASP A 197      22.980  32.770  38.390  1.00  0.00           O
ATOM   2996  N   THR A 198      23.180  34.720  37.190  1.00  0.00           N
ATOM   2997  HN  THR A 198      22.910  35.670  37.340  1.00  0.00           H
ATOM   2998  CA  THR A 198      23.640  34.220  35.840  1.00  0.00           C
ATOM   2999  HA  THR A 198      23.710  33.150  35.910  1.00  0.00           H
ATOM   3000  CB  THR A 198      22.720  34.630  34.630  1.00  0.00           C
ATOM   3001  HB  THR A 198      22.860  35.680  34.310  1.00  0.00           H
ATOM   3002  OG1 THR A 198      21.360  34.480  35.090  1.00  0.00           O
ATOM   3003  HG1 THR A 198      21.390  33.610  35.500  1.00  0.00           H
ATOM   3004  CG2 THR A 198      23.030  33.700  33.450  1.00  0.00           C
ATOM   3005 1HG2 THR A 198      22.760  32.670  33.750  1.00  0.00           H
ATOM   3006 2HG2 THR A 198      24.120  33.760  33.250  1.00  0.00           H
ATOM   3007 3HG2 THR A 198      22.480  34.020  32.540  1.00  0.00           H
ATOM   3008  C   THR A 198      25.040  34.840  35.610  1.00  0.00           C
ATOM   3009  O   THR A 198      25.160  36.020  35.620  1.00  0.00           O
ATOM   3010  N   THR A 199      26.110  34.100  35.470  1.00  0.00           N
ATOM   3011  HN  THR A 199      25.970  33.110  35.420  1.00  0.00           H
ATOM   3012  CA  THR A 199      27.470  34.600  35.260  1.00  0.00           C
ATOM   3013  HA  THR A 199      27.610  35.470  35.880  1.00  0.00           H
ATOM   3014  CB  THR A 199      28.660  33.640  35.640  1.00  0.00           C
ATOM   3015  HB  THR A 199      28.580  32.620  35.220  1.00  0.00           H
ATOM   3016  OG1 THR A 199      28.610  33.480  37.010  1.00  0.00           O
ATOM   3017  HG1 THR A 199      27.870  32.900  37.210  1.00  0.00           H
ATOM   3018  CG2 THR A 199      30.010  34.200  35.360  1.00  0.00           C
ATOM   3019 1HG2 THR A 199      30.160  34.080  34.270  1.00  0.00           H
ATOM   3020 2HG2 THR A 199      30.850  33.670  35.860  1.00  0.00           H
ATOM   3021 3HG2 THR A 199      29.980  35.310  35.490  1.00  0.00           H
ATOM   3022  C   THR A 199      27.600  35.120  33.910  1.00  0.00           C
ATOM   3023  O   THR A 199      27.140  34.460  32.930  1.00  0.00           O
ATOM   3024  N   ILE A 200      28.330  36.240  33.630  1.00  0.00           N
ATOM   3025  HN  ILE A 200      28.670  36.800  34.380  1.00  0.00           H
ATOM   3026  CA  ILE A 200      28.330  36.740  32.270  1.00  0.00           C
ATOM   3027  HA  ILE A 200      27.430  36.710  31.680  1.00  0.00           H
ATOM   3028  CB  ILE A 200      28.670  38.260  32.270  1.00  0.00           C
ATOM   3029  HB  ILE A 200      29.640  38.360  32.810  1.00  0.00           H
ATOM   3030  CG2 ILE A 200      28.850  38.750  30.820  1.00  0.00           C
ATOM   3031 1HG2 ILE A 200      27.860  39.010  30.390  1.00  0.00           H
ATOM   3032 2HG2 ILE A 200      29.370  38.030  30.160  1.00  0.00           H
ATOM   3033 3HG2 ILE A 200      29.500  39.650  30.840  1.00  0.00           H
ATOM   3034  CG1 ILE A 200      27.540  39.070  32.910  1.00  0.00           C
ATOM   3035 1HG1 ILE A 200      26.830  38.290  33.250  1.00  0.00           H
ATOM   3036 2HG1 ILE A 200      26.930  39.800  32.340  1.00  0.00           H
ATOM   3037  CD  ILE A 200      27.940  39.600  34.300  1.00  0.00           C
ATOM   3038  HD1 ILE A 200      27.930  38.910  35.170  1.00  0.00           H
ATOM   3039  HD2 ILE A 200      27.420  40.540  34.590  1.00  0.00           H
ATOM   3040  HD3 ILE A 200      29.010  39.900  34.420  1.00  0.00           H
ATOM   3041  C   ILE A 200      29.400  36.000  31.440  1.00  0.00           C
ATOM   3042  O   ILE A 200      30.600  36.030  31.690  1.00  0.00           O
ATOM   3043  N   THR A 201      28.960  35.350  30.340  1.00  0.00           N
ATOM   3044  HN  THR A 201      27.980  35.270  30.160  1.00  0.00           H
ATOM   3045  CA  THR A 201      29.870  34.460  29.580  1.00  0.00           C
ATOM   3046  HA  THR A 201      30.370  33.890  30.350  1.00  0.00           H
ATOM   3047  CB  THR A 201      28.970  33.550  28.750  1.00  0.00           C
ATOM   3048  HB  THR A 201      28.290  34.160  28.110  1.00  0.00           H
ATOM   3049  OG1 THR A 201      28.180  32.770  29.590  1.00  0.00           O
ATOM   3050  HG1 THR A 201      27.670  32.130  29.080  1.00  0.00           H
ATOM   3051  CG2 THR A 201      29.800  32.550  27.980  1.00  0.00           C
ATOM   3052 1HG2 THR A 201      30.510  32.060  28.690  1.00  0.00           H
ATOM   3053 2HG2 THR A 201      30.390  32.980  27.150  1.00  0.00           H
ATOM   3054 3HG2 THR A 201      29.130  31.780  27.530  1.00  0.00           H
ATOM   3055  C   THR A 201      30.990  35.150  28.810  1.00  0.00           C
ATOM   3056  O   THR A 201      32.080  34.600  28.750  1.00  0.00           O
ATOM   3057  N   LEU A 202      30.760  36.300  28.120  1.00  0.00           N
ATOM   3058  HN  LEU A 202      29.870  36.750  28.160  1.00  0.00           H
ATOM   3059  CA  LEU A 202      31.750  36.940  27.230  1.00  0.00           C
ATOM   3060  HA  LEU A 202      32.150  36.200  26.540  1.00  0.00           H
ATOM   3061  CB  LEU A 202      31.030  38.070  26.380  1.00  0.00           C
ATOM   3062  HB1 LEU A 202      30.360  38.620  27.080  1.00  0.00           H
ATOM   3063  HB2 LEU A 202      30.600  37.500  25.540  1.00  0.00           H
ATOM   3064  CG  LEU A 202      31.930  39.180  25.620  1.00  0.00           C
ATOM   3065  HG  LEU A 202      32.640  39.610  26.360  1.00  0.00           H
ATOM   3066  CD1 LEU A 202      32.870  38.470  24.600  1.00  0.00           C
ATOM   3067 1HD1 LEU A 202      33.840  38.160  25.030  1.00  0.00           H
ATOM   3068 2HD1 LEU A 202      33.050  39.020  23.650  1.00  0.00           H
ATOM   3069 3HD1 LEU A 202      32.420  37.500  24.320  1.00  0.00           H
ATOM   3070  CD2 LEU A 202      31.080  40.190  24.910  1.00  0.00           C
ATOM   3071 1HD2 LEU A 202      30.350  40.600  25.650  1.00  0.00           H
ATOM   3072 2HD2 LEU A 202      30.530  39.740  24.060  1.00  0.00           H
ATOM   3073 3HD2 LEU A 202      31.680  41.010  24.450  1.00  0.00           H
ATOM   3074  C   LEU A 202      32.850  37.560  28.010  1.00  0.00           C
ATOM   3075  O   LEU A 202      33.990  37.530  27.540  1.00  0.00           O
ATOM   3076  N   ASN A 203      32.570  38.210  29.140  1.00  0.00           N
ATOM   3077  HN  ASN A 203      31.650  38.320  29.510  1.00  0.00           H
ATOM   3078  CA  ASN A 203      33.530  38.870  30.060  1.00  0.00           C
ATOM   3079  HA  ASN A 203      34.120  39.530  29.440  1.00  0.00           H
ATOM   3080  CB  ASN A 203      32.780  39.690  31.120  1.00  0.00           C
ATOM   3081  HB1 ASN A 203      33.480  40.020  31.920  1.00  0.00           H
ATOM   3082  HB2 ASN A 203      32.010  39.000  31.510  1.00  0.00           H
ATOM   3083  CG  ASN A 203      32.200  41.070  30.620  1.00  0.00           C
ATOM   3084  OD1 ASN A 203      32.290  41.460  29.510  1.00  0.00           O
ATOM   3085  ND2 ASN A 203      31.500  41.670  31.590  1.00  0.00           N
ATOM   3086 1HD2 ASN A 203      31.580  41.280  32.500  1.00  0.00           H
ATOM   3087 2HD2 ASN A 203      30.880  42.400  31.290  1.00  0.00           H
ATOM   3088  C   ASN A 203      34.410  37.840  30.710  1.00  0.00           C
ATOM   3089  O   ASN A 203      35.620  38.030  30.780  1.00  0.00           O
ATOM   3090  N   VAL A 204      33.810  36.700  31.200  1.00  0.00           N
ATOM   3091  HN  VAL A 204      32.860  36.410  31.050  1.00  0.00           H
ATOM   3092  CA  VAL A 204      34.650  35.520  31.600  1.00  0.00           C
ATOM   3093  HA  VAL A 204      35.250  35.930  32.390  1.00  0.00           H
ATOM   3094  CB  VAL A 204      33.820  34.330  32.110  1.00  0.00           C
ATOM   3095  HB  VAL A 204      33.110  34.060  31.310  1.00  0.00           H
ATOM   3096  CG1 VAL A 204      34.680  33.110  32.430  1.00  0.00           C
ATOM   3097 1HG1 VAL A 204      35.450  33.340  33.200  1.00  0.00           H
ATOM   3098 2HG1 VAL A 204      35.240  32.710  31.550  1.00  0.00           H
ATOM   3099 3HG1 VAL A 204      34.050  32.340  32.900  1.00  0.00           H
ATOM   3100  CG2 VAL A 204      33.080  34.680  33.380  1.00  0.00           C
ATOM   3101 1HG2 VAL A 204      32.190  35.330  33.290  1.00  0.00           H
ATOM   3102 2HG2 VAL A 204      33.750  35.310  34.010  1.00  0.00           H
ATOM   3103 3HG2 VAL A 204      32.820  33.690  33.820  1.00  0.00           H
ATOM   3104  C   VAL A 204      35.650  34.960  30.550  1.00  0.00           C
ATOM   3105  O   VAL A 204      36.850  34.870  30.830  1.00  0.00           O
ATOM   3106  N   LEU A 205      35.220  34.740  29.280  1.00  0.00           N
ATOM   3107  HN  LEU A 205      34.230  34.750  29.180  1.00  0.00           H
ATOM   3108  CA  LEU A 205      36.010  34.410  28.160  1.00  0.00           C
ATOM   3109  HA  LEU A 205      36.470  33.470  28.420  1.00  0.00           H
ATOM   3110  CB  LEU A 205      35.040  34.310  26.970  1.00  0.00           C
ATOM   3111  HB1 LEU A 205      35.600  34.210  26.020  1.00  0.00           H
ATOM   3112  HB2 LEU A 205      34.280  35.110  26.860  1.00  0.00           H
ATOM   3113  CG  LEU A 205      34.350  32.950  26.920  1.00  0.00           C
ATOM   3114  HG  LEU A 205      33.910  32.740  27.920  1.00  0.00           H
ATOM   3115  CD1 LEU A 205      33.110  32.890  25.940  1.00  0.00           C
ATOM   3116 1HD1 LEU A 205      32.670  31.880  25.950  1.00  0.00           H
ATOM   3117 2HD1 LEU A 205      33.400  33.050  24.880  1.00  0.00           H
ATOM   3118 3HD1 LEU A 205      32.350  33.620  26.300  1.00  0.00           H
ATOM   3119  CD2 LEU A 205      35.300  31.780  26.680  1.00  0.00           C
ATOM   3120 1HD2 LEU A 205      36.220  31.970  27.280  1.00  0.00           H
ATOM   3121 2HD2 LEU A 205      35.590  31.820  25.610  1.00  0.00           H
ATOM   3122 3HD2 LEU A 205      34.760  30.820  26.830  1.00  0.00           H
ATOM   3123  C   LEU A 205      37.130  35.380  27.790  1.00  0.00           C
ATOM   3124  O   LEU A 205      38.250  34.890  27.510  1.00  0.00           O
ATOM   3125  N   ALA A 206      36.890  36.740  27.840  1.00  0.00           N
ATOM   3126  HN  ALA A 206      35.960  37.100  27.930  1.00  0.00           H
ATOM   3127  CA  ALA A 206      37.910  37.720  27.690  1.00  0.00           C
ATOM   3128  HA  ALA A 206      38.480  37.410  26.830  1.00  0.00           H
ATOM   3129  CB  ALA A 206      37.290  39.170  27.730  1.00  0.00           C
ATOM   3130  HB1 ALA A 206      38.070  39.950  27.860  1.00  0.00           H
ATOM   3131  HB2 ALA A 206      36.480  39.150  28.490  1.00  0.00           H
ATOM   3132  HB3 ALA A 206      36.820  39.360  26.740  1.00  0.00           H
ATOM   3133  C   ALA A 206      38.970  37.690  28.800  1.00  0.00           C
ATOM   3134  O   ALA A 206      40.180  37.770  28.550  1.00  0.00           O
ATOM   3135  N   TRP A 207      38.510  37.470  30.020  1.00  0.00           N
ATOM   3136  HN  TRP A 207      37.520  37.450  30.170  1.00  0.00           H
ATOM   3137  CA  TRP A 207      39.320  37.330  31.200  1.00  0.00           C
ATOM   3138  HA  TRP A 207      39.970  38.180  31.310  1.00  0.00           H
ATOM   3139  CB  TRP A 207      38.410  37.440  32.430  1.00  0.00           C
ATOM   3140  HB1 TRP A 207      37.530  36.800  32.220  1.00  0.00           H
ATOM   3141  HB2 TRP A 207      38.090  38.500  32.390  1.00  0.00           H
ATOM   3142  CG  TRP A 207      39.010  37.000  33.730  1.00  0.00           C
ATOM   3143  CD1 TRP A 207      39.510  37.740  34.780  1.00  0.00           C
ATOM   3144  HD1 TRP A 207      39.560  38.810  34.640  1.00  0.00           H
ATOM   3145  NE1 TRP A 207      39.940  36.980  35.790  1.00  0.00           N
ATOM   3146  HE1 TRP A 207      40.200  37.160  36.710  1.00  0.00           H
ATOM   3147  CE2 TRP A 207      39.640  35.640  35.490  1.00  0.00           C
ATOM   3148  CD2 TRP A 207      39.000  35.660  34.200  1.00  0.00           C
ATOM   3149  CE3 TRP A 207      38.430  34.490  33.740  1.00  0.00           C
ATOM   3150  HE3 TRP A 207      37.860  34.430  32.830  1.00  0.00           H
ATOM   3151  CZ3 TRP A 207      38.440  33.340  34.600  1.00  0.00           C
ATOM   3152  HZ3 TRP A 207      38.080  32.390  34.220  1.00  0.00           H
ATOM   3153  CZ2 TRP A 207      39.610  34.460  36.320  1.00  0.00           C
ATOM   3154  HZ2 TRP A 207      40.080  34.480  37.290  1.00  0.00           H
ATOM   3155  CH2 TRP A 207      39.040  33.390  35.780  1.00  0.00           C
ATOM   3156  HH2 TRP A 207      39.180  32.480  36.350  1.00  0.00           H
ATOM   3157  C   TRP A 207      40.300  36.160  31.120  1.00  0.00           C
ATOM   3158  O   TRP A 207      41.520  36.200  31.340  1.00  0.00           O
ATOM   3159  N   LEU A 208      39.820  35.040  30.700  1.00  0.00           N
ATOM   3160  HN  LEU A 208      38.860  34.830  30.540  1.00  0.00           H
ATOM   3161  CA  LEU A 208      40.640  33.900  30.350  1.00  0.00           C
ATOM   3162  HA  LEU A 208      41.190  33.600  31.230  1.00  0.00           H
ATOM   3163  CB  LEU A 208      39.670  32.780  29.910  1.00  0.00           C
ATOM   3164  HB1 LEU A 208      40.070  32.020  29.190  1.00  0.00           H
ATOM   3165  HB2 LEU A 208      38.930  33.320  29.290  1.00  0.00           H
ATOM   3166  CG  LEU A 208      39.090  31.920  31.060  1.00  0.00           C
ATOM   3167  HG  LEU A 208      38.450  32.620  31.640  1.00  0.00           H
ATOM   3168  CD1 LEU A 208      38.200  30.760  30.550  1.00  0.00           C
ATOM   3169 1HD1 LEU A 208      38.020  30.240  31.510  1.00  0.00           H
ATOM   3170 2HD1 LEU A 208      38.790  30.140  29.850  1.00  0.00           H
ATOM   3171 3HD1 LEU A 208      37.320  31.250  30.080  1.00  0.00           H
ATOM   3172  CD2 LEU A 208      40.270  31.430  31.980  1.00  0.00           C
ATOM   3173 1HD2 LEU A 208      41.040  30.950  31.340  1.00  0.00           H
ATOM   3174 2HD2 LEU A 208      39.850  30.680  32.690  1.00  0.00           H
ATOM   3175 3HD2 LEU A 208      40.770  32.270  32.510  1.00  0.00           H
ATOM   3176  C   LEU A 208      41.700  34.050  29.270  1.00  0.00           C
ATOM   3177  O   LEU A 208      42.780  33.450  29.170  1.00  0.00           O
ATOM   3178  N   TYR A 209      41.350  34.880  28.250  1.00  0.00           N
ATOM   3179  HN  TYR A 209      40.430  35.220  28.090  1.00  0.00           H
ATOM   3180  CA  TYR A 209      42.310  35.400  27.340  1.00  0.00           C
ATOM   3181  HA  TYR A 209      42.900  34.550  27.040  1.00  0.00           H
ATOM   3182  CB  TYR A 209      41.710  36.110  26.150  1.00  0.00           C
ATOM   3183  HB1 TYR A 209      42.510  36.700  25.660  1.00  0.00           H
ATOM   3184  HB2 TYR A 209      40.970  36.830  26.550  1.00  0.00           H
ATOM   3185  CG  TYR A 209      41.250  35.170  25.050  1.00  0.00           C
ATOM   3186  CD1 TYR A 209      39.950  35.130  24.500  1.00  0.00           C
ATOM   3187  HD1 TYR A 209      39.120  35.680  24.920  1.00  0.00           H
ATOM   3188  CE1 TYR A 209      39.650  34.370  23.370  1.00  0.00           C
ATOM   3189  HE1 TYR A 209      38.640  34.180  23.060  1.00  0.00           H
ATOM   3190  CZ  TYR A 209      40.710  33.620  22.780  1.00  0.00           C
ATOM   3191  OH  TYR A 209      40.380  33.050  21.520  1.00  0.00           O
ATOM   3192  HH  TYR A 209      41.220  32.860  21.090  1.00  0.00           H
ATOM   3193  CD2 TYR A 209      42.290  34.420  24.400  1.00  0.00           C
ATOM   3194  HD2 TYR A 209      43.310  34.520  24.740  1.00  0.00           H
ATOM   3195  CE2 TYR A 209      42.040  33.670  23.210  1.00  0.00           C
ATOM   3196  HE2 TYR A 209      42.870  33.170  22.730  1.00  0.00           H
ATOM   3197  C   TYR A 209      43.460  36.320  27.850  1.00  0.00           C
ATOM   3198  O   TYR A 209      44.570  36.260  27.440  1.00  0.00           O
ATOM   3199  N   ALA A 210      43.130  37.120  28.850  1.00  0.00           N
ATOM   3200  HN  ALA A 210      42.150  37.300  28.980  1.00  0.00           H
ATOM   3201  CA  ALA A 210      43.980  37.890  29.690  1.00  0.00           C
ATOM   3202  HA  ALA A 210      44.620  38.530  29.100  1.00  0.00           H
ATOM   3203  CB  ALA A 210      43.210  38.900  30.530  1.00  0.00           C
ATOM   3204  HB1 ALA A 210      42.570  39.540  29.880  1.00  0.00           H
ATOM   3205  HB2 ALA A 210      43.970  39.620  30.930  1.00  0.00           H
ATOM   3206  HB3 ALA A 210      42.540  38.490  31.320  1.00  0.00           H
ATOM   3207  C   ALA A 210      44.900  36.980  30.620  1.00  0.00           C
ATOM   3208  O   ALA A 210      45.940  37.420  31.010  1.00  0.00           O
ATOM   3209  N   ALA A 211      44.500  35.730  30.950  1.00  0.00           N
ATOM   3210  HN  ALA A 211      43.550  35.460  30.790  1.00  0.00           H
ATOM   3211  CA  ALA A 211      45.310  34.760  31.570  1.00  0.00           C
ATOM   3212  HA  ALA A 211      45.810  35.190  32.430  1.00  0.00           H
ATOM   3213  CB  ALA A 211      44.340  33.620  32.090  1.00  0.00           C
ATOM   3214  HB1 ALA A 211      43.880  32.940  31.350  1.00  0.00           H
ATOM   3215  HB2 ALA A 211      43.660  34.110  32.820  1.00  0.00           H
ATOM   3216  HB3 ALA A 211      44.930  33.010  32.820  1.00  0.00           H
ATOM   3217  C   ALA A 211      46.300  34.200  30.730  1.00  0.00           C
ATOM   3218  O   ALA A 211      47.440  34.200  31.160  1.00  0.00           O
ATOM   3219  N   VAL A 212      46.030  33.860  29.470  1.00  0.00           N
ATOM   3220  HN  VAL A 212      45.080  34.000  29.190  1.00  0.00           H
ATOM   3221  CA  VAL A 212      46.990  33.390  28.500  1.00  0.00           C
ATOM   3222  HA  VAL A 212      47.410  32.550  29.040  1.00  0.00           H
ATOM   3223  CB  VAL A 212      46.260  32.990  27.260  1.00  0.00           C
ATOM   3224  HB  VAL A 212      45.660  33.860  26.920  1.00  0.00           H
ATOM   3225  CG1 VAL A 212      47.230  32.570  26.110  1.00  0.00           C
ATOM   3226 1HG1 VAL A 212      47.810  33.480  25.850  1.00  0.00           H
ATOM   3227 2HG1 VAL A 212      46.640  32.220  25.230  1.00  0.00           H
ATOM   3228 3HG1 VAL A 212      47.940  31.750  26.380  1.00  0.00           H
ATOM   3229  CG2 VAL A 212      45.410  31.700  27.550  1.00  0.00           C
ATOM   3230 1HG2 VAL A 212      45.930  30.880  28.090  1.00  0.00           H
ATOM   3231 2HG2 VAL A 212      45.050  31.380  26.550  1.00  0.00           H
ATOM   3232 3HG2 VAL A 212      44.570  32.040  28.200  1.00  0.00           H
ATOM   3233  C   VAL A 212      48.060  34.420  28.190  1.00  0.00           C
ATOM   3234  O   VAL A 212      49.250  34.160  28.160  1.00  0.00           O
ATOM   3235  N   ILE A 213      47.650  35.740  28.060  1.00  0.00           N
ATOM   3236  HN  ILE A 213      46.670  35.940  28.090  1.00  0.00           H
ATOM   3237  CA  ILE A 213      48.480  36.930  27.940  1.00  0.00           C
ATOM   3238  HA  ILE A 213      49.080  36.870  27.050  1.00  0.00           H
ATOM   3239  CB  ILE A 213      47.640  38.110  27.680  1.00  0.00           C
ATOM   3240  HB  ILE A 213      46.710  38.000  28.280  1.00  0.00           H
ATOM   3241  CG2 ILE A 213      48.350  39.460  27.990  1.00  0.00           C
ATOM   3242 1HG2 ILE A 213      47.640  40.300  27.810  1.00  0.00           H
ATOM   3243 2HG2 ILE A 213      49.260  39.570  27.370  1.00  0.00           H
ATOM   3244 3HG2 ILE A 213      48.700  39.520  29.040  1.00  0.00           H
ATOM   3245  CG1 ILE A 213      47.130  38.030  26.200  1.00  0.00           C
ATOM   3246 1HG1 ILE A 213      46.760  37.000  26.060  1.00  0.00           H
ATOM   3247 2HG1 ILE A 213      47.840  38.320  25.400  1.00  0.00           H
ATOM   3248  CD  ILE A 213      45.950  39.010  25.940  1.00  0.00           C
ATOM   3249  HD1 ILE A 213      46.410  40.010  25.810  1.00  0.00           H
ATOM   3250  HD2 ILE A 213      45.190  39.020  26.750  1.00  0.00           H
ATOM   3251  HD3 ILE A 213      45.430  38.790  24.990  1.00  0.00           H
ATOM   3252  C   ILE A 213      49.450  37.110  29.140  1.00  0.00           C
ATOM   3253  O   ILE A 213      50.640  37.420  28.950  1.00  0.00           O
ATOM   3254  N   ASN A 214      48.960  36.870  30.370  1.00  0.00           N
ATOM   3255  HN  ASN A 214      47.990  36.640  30.410  1.00  0.00           H
ATOM   3256  CA  ASN A 214      49.720  36.860  31.600  1.00  0.00           C
ATOM   3257  HA  ASN A 214      50.620  37.450  31.440  1.00  0.00           H
ATOM   3258  CB  ASN A 214      48.860  37.640  32.680  1.00  0.00           C
ATOM   3259  HB1 ASN A 214      49.390  37.590  33.660  1.00  0.00           H
ATOM   3260  HB2 ASN A 214      47.890  37.100  32.780  1.00  0.00           H
ATOM   3261  CG  ASN A 214      48.680  39.120  32.320  1.00  0.00           C
ATOM   3262  OD1 ASN A 214      49.550  39.970  32.450  1.00  0.00           O
ATOM   3263  ND2 ASN A 214      47.430  39.650  32.030  1.00  0.00           N
ATOM   3264 1HD2 ASN A 214      46.640  39.050  31.960  1.00  0.00           H
ATOM   3265 2HD2 ASN A 214      47.230  40.620  32.180  1.00  0.00           H
ATOM   3266  C   ASN A 214      50.170  35.350  31.860  1.00  0.00           C
ATOM   3267  O   ASN A 214      50.400  34.990  33.000  1.00  0.00           O
ATOM   3268  N   GLY A 215      50.320  34.430  30.790  1.00  0.00           N
ATOM   3269  HN  GLY A 215      49.970  34.690  29.890  1.00  0.00           H
ATOM   3270  CA  GLY A 215      51.100  33.260  30.780  1.00  0.00           C
ATOM   3271  HA1 GLY A 215      52.080  33.400  31.220  1.00  0.00           H
ATOM   3272  HA2 GLY A 215      51.300  33.000  29.760  1.00  0.00           H
ATOM   3273  C   GLY A 215      50.450  32.070  31.300  1.00  0.00           C
ATOM   3274  O   GLY A 215      51.140  31.140  31.570  1.00  0.00           O
ATOM   3275  N   ASP A 216      49.150  31.980  31.450  1.00  0.00           N
ATOM   3276  HN  ASP A 216      48.560  32.790  31.370  1.00  0.00           H
ATOM   3277  CA  ASP A 216      48.440  30.820  32.030  1.00  0.00           C
ATOM   3278  HA  ASP A 216      49.140  30.180  32.550  1.00  0.00           H
ATOM   3279  CB  ASP A 216      47.360  31.300  33.050  1.00  0.00           C
ATOM   3280  HB1 ASP A 216      46.820  30.370  33.330  1.00  0.00           H
ATOM   3281  HB2 ASP A 216      46.670  32.080  32.650  1.00  0.00           H
ATOM   3282  CG  ASP A 216      48.000  31.750  34.350  1.00  0.00           C
ATOM   3283  OD1 ASP A 216      47.460  32.650  35.070  1.00  0.00           O
ATOM   3284  OD2 ASP A 216      48.970  31.070  34.780  1.00  0.00           O
ATOM   3285  C   ASP A 216      47.850  30.010  30.920  1.00  0.00           C
ATOM   3286  O   ASP A 216      46.740  30.390  30.510  1.00  0.00           O
ATOM   3287  N   ARG A 217      48.560  28.900  30.500  1.00  0.00           N
ATOM   3288  HN  ARG A 217      49.350  28.570  31.020  1.00  0.00           H
ATOM   3289  CA  ARG A 217      48.160  28.010  29.400  1.00  0.00           C
ATOM   3290  HA  ARG A 217      47.240  28.320  28.910  1.00  0.00           H
ATOM   3291  CB  ARG A 217      49.080  27.950  28.240  1.00  0.00           C
ATOM   3292  HB1 ARG A 217      49.110  28.910  27.680  1.00  0.00           H
ATOM   3293  HB2 ARG A 217      48.810  27.150  27.520  1.00  0.00           H
ATOM   3294  CG  ARG A 217      50.530  27.840  28.750  1.00  0.00           C
ATOM   3295  HG1 ARG A 217      50.600  27.000  29.480  1.00  0.00           H
ATOM   3296  HG2 ARG A 217      50.700  28.790  29.300  1.00  0.00           H
ATOM   3297  CD  ARG A 217      51.530  27.630  27.600  1.00  0.00           C
ATOM   3298  HD1 ARG A 217      51.120  26.850  26.920  1.00  0.00           H
ATOM   3299  HD2 ARG A 217      52.560  27.340  27.880  1.00  0.00           H
ATOM   3300  NE  ARG A 217      51.610  28.990  26.900  1.00  0.00           N
ATOM   3301  HE  ARG A 217      51.900  29.760  27.470  1.00  0.00           H
ATOM   3302  CZ  ARG A 217      51.640  29.240  25.630  1.00  0.00           C
ATOM   3303  NH1 ARG A 217      51.640  28.280  24.710  1.00  0.00           N
ATOM   3304 1HH1 ARG A 217      51.890  27.320  24.860  1.00  0.00           H
ATOM   3305 2HH1 ARG A 217      51.550  28.500  23.740  1.00  0.00           H
ATOM   3306  NH2 ARG A 217      51.780  30.520  25.250  1.00  0.00           N
ATOM   3307 1HH2 ARG A 217      51.730  31.270  25.900  1.00  0.00           H
ATOM   3308 2HH2 ARG A 217      52.010  30.720  24.300  1.00  0.00           H
ATOM   3309  C   ARG A 217      47.800  26.530  29.770  1.00  0.00           C
ATOM   3310  O   ARG A 217      47.640  25.660  28.920  1.00  0.00           O
ATOM   3311  N   TRP A 218      47.580  26.290  31.070  1.00  0.00           N
ATOM   3312  HN  TRP A 218      47.710  26.960  31.790  1.00  0.00           H
ATOM   3313  CA  TRP A 218      47.550  24.910  31.640  1.00  0.00           C
ATOM   3314  HA  TRP A 218      48.230  24.260  31.120  1.00  0.00           H
ATOM   3315  CB  TRP A 218      47.740  24.930  33.230  1.00  0.00           C
ATOM   3316  HB1 TRP A 218      48.750  25.370  33.390  1.00  0.00           H
ATOM   3317  HB2 TRP A 218      47.750  23.950  33.760  1.00  0.00           H
ATOM   3318  CG  TRP A 218      46.780  25.840  33.930  1.00  0.00           C
ATOM   3319  CD1 TRP A 218      47.060  27.130  34.270  1.00  0.00           C
ATOM   3320  HD1 TRP A 218      48.040  27.540  34.070  1.00  0.00           H
ATOM   3321  NE1 TRP A 218      46.020  27.650  35.010  1.00  0.00           N
ATOM   3322  HE1 TRP A 218      46.140  28.320  35.710  1.00  0.00           H
ATOM   3323  CE2 TRP A 218      45.110  26.620  35.150  1.00  0.00           C
ATOM   3324  CD2 TRP A 218      45.490  25.500  34.370  1.00  0.00           C
ATOM   3325  CE3 TRP A 218      44.740  24.370  34.360  1.00  0.00           C
ATOM   3326  HE3 TRP A 218      45.160  23.450  33.970  1.00  0.00           H
ATOM   3327  CZ3 TRP A 218      43.480  24.350  34.980  1.00  0.00           C
ATOM   3328  HZ3 TRP A 218      42.880  23.460  35.140  1.00  0.00           H
ATOM   3329  CZ2 TRP A 218      43.960  26.560  35.950  1.00  0.00           C
ATOM   3330  HZ2 TRP A 218      43.700  27.300  36.690  1.00  0.00           H
ATOM   3331  CH2 TRP A 218      43.110  25.430  35.810  1.00  0.00           C
ATOM   3332  HH2 TRP A 218      42.300  25.380  36.530  1.00  0.00           H
ATOM   3333  C   TRP A 218      46.140  24.350  31.280  1.00  0.00           C
ATOM   3334  O   TRP A 218      45.890  23.170  31.130  1.00  0.00           O
ATOM   3335  N   PHE A 219      45.210  25.230  30.920  1.00  0.00           N
ATOM   3336  HN  PHE A 219      45.400  26.210  30.860  1.00  0.00           H
ATOM   3337  CA  PHE A 219      43.840  24.870  30.610  1.00  0.00           C
ATOM   3338  HA  PHE A 219      43.620  23.900  31.010  1.00  0.00           H
ATOM   3339  CB  PHE A 219      43.050  25.920  31.180  1.00  0.00           C
ATOM   3340  HB1 PHE A 219      43.210  25.870  32.280  1.00  0.00           H
ATOM   3341  HB2 PHE A 219      41.950  25.820  31.090  1.00  0.00           H
ATOM   3342  CG  PHE A 219      43.360  27.370  30.820  1.00  0.00           C
ATOM   3343  CD1 PHE A 219      42.740  27.960  29.700  1.00  0.00           C
ATOM   3344  HD1 PHE A 219      42.130  27.370  29.040  1.00  0.00           H
ATOM   3345  CE1 PHE A 219      42.780  29.350  29.460  1.00  0.00           C
ATOM   3346  HE1 PHE A 219      42.280  29.940  28.710  1.00  0.00           H
ATOM   3347  CZ  PHE A 219      43.520  30.090  30.420  1.00  0.00           C
ATOM   3348  HZ  PHE A 219      43.600  31.140  30.160  1.00  0.00           H
ATOM   3349  CD2 PHE A 219      44.000  28.170  31.760  1.00  0.00           C
ATOM   3350  HD2 PHE A 219      44.470  27.680  32.600  1.00  0.00           H
ATOM   3351  CE2 PHE A 219      44.100  29.530  31.530  1.00  0.00           C
ATOM   3352  HE2 PHE A 219      44.700  30.070  32.250  1.00  0.00           H
ATOM   3353  C   PHE A 219      43.510  24.690  29.120  1.00  0.00           C
ATOM   3354  O   PHE A 219      42.470  24.130  28.780  1.00  0.00           O
ATOM   3355  N   LEU A 220      44.460  24.970  28.270  1.00  0.00           N
ATOM   3356  HN  LEU A 220      45.300  25.350  28.640  1.00  0.00           H
ATOM   3357  CA  LEU A 220      44.390  24.780  26.830  1.00  0.00           C
ATOM   3358  HA  LEU A 220      43.360  24.940  26.560  1.00  0.00           H
ATOM   3359  CB  LEU A 220      45.230  25.800  25.980  1.00  0.00           C
ATOM   3360  HB1 LEU A 220      44.820  25.640  24.960  1.00  0.00           H
ATOM   3361  HB2 LEU A 220      46.320  25.590  26.060  1.00  0.00           H
ATOM   3362  CG  LEU A 220      45.160  27.300  26.320  1.00  0.00           C
ATOM   3363  HG  LEU A 220      45.500  27.390  27.370  1.00  0.00           H
ATOM   3364  CD1 LEU A 220      46.050  28.050  25.350  1.00  0.00           C
ATOM   3365 1HD1 LEU A 220      45.760  28.040  24.280  1.00  0.00           H
ATOM   3366 2HD1 LEU A 220      47.110  27.750  25.420  1.00  0.00           H
ATOM   3367 3HD1 LEU A 220      45.780  29.120  25.530  1.00  0.00           H
ATOM   3368  CD2 LEU A 220      43.760  27.780  26.270  1.00  0.00           C
ATOM   3369 1HD2 LEU A 220      43.230  27.440  27.180  1.00  0.00           H
ATOM   3370 2HD2 LEU A 220      43.230  27.420  25.370  1.00  0.00           H
ATOM   3371 3HD2 LEU A 220      43.720  28.880  26.440  1.00  0.00           H
ATOM   3372  C   LEU A 220      44.770  23.360  26.460  1.00  0.00           C
ATOM   3373  O   LEU A 220      45.260  22.530  27.280  1.00  0.00           O
ATOM   3374  N   ASN A 221      44.460  23.150  25.160  1.00  0.00           N
ATOM   3375  HN  ASN A 221      43.920  23.870  24.730  1.00  0.00           H
ATOM   3376  CA  ASN A 221      44.840  22.060  24.280  1.00  0.00           C
ATOM   3377  HA  ASN A 221      44.720  22.340  23.240  1.00  0.00           H
ATOM   3378  CB  ASN A 221      46.320  21.660  24.550  1.00  0.00           C
ATOM   3379  HB1 ASN A 221      46.620  21.230  25.530  1.00  0.00           H
ATOM   3380  HB2 ASN A 221      46.820  22.650  24.530  1.00  0.00           H
ATOM   3381  CG  ASN A 221      46.840  20.890  23.350  1.00  0.00           C
ATOM   3382  OD1 ASN A 221      46.330  20.940  22.290  1.00  0.00           O
ATOM   3383  ND2 ASN A 221      47.950  20.060  23.610  1.00  0.00           N
ATOM   3384 1HD2 ASN A 221      48.390  20.160  24.500  1.00  0.00           H
ATOM   3385 2HD2 ASN A 221      48.160  19.310  22.980  1.00  0.00           H
ATOM   3386  C   ASN A 221      43.860  20.900  24.510  1.00  0.00           C
ATOM   3387  O   ASN A 221      44.090  19.700  24.490  1.00  0.00           O
ATOM   3388  N   ARG A 222      42.570  21.310  24.610  1.00  0.00           N
ATOM   3389  HN  ARG A 222      42.390  22.280  24.720  1.00  0.00           H
ATOM   3390  CA  ARG A 222      41.370  20.470  24.730  1.00  0.00           C
ATOM   3391  HA  ARG A 222      41.610  19.520  25.190  1.00  0.00           H
ATOM   3392  CB  ARG A 222      40.290  21.180  25.520  1.00  0.00           C
ATOM   3393  HB1 ARG A 222      39.400  20.520  25.650  1.00  0.00           H
ATOM   3394  HB2 ARG A 222      40.030  22.110  24.970  1.00  0.00           H
ATOM   3395  CG  ARG A 222      40.760  21.690  26.930  1.00  0.00           C
ATOM   3396  HG1 ARG A 222      39.810  21.840  27.490  1.00  0.00           H
ATOM   3397  HG2 ARG A 222      41.160  22.720  26.860  1.00  0.00           H
ATOM   3398  CD  ARG A 222      41.660  20.700  27.750  1.00  0.00           C
ATOM   3399  HD1 ARG A 222      41.790  21.120  28.770  1.00  0.00           H
ATOM   3400  HD2 ARG A 222      42.690  20.590  27.330  1.00  0.00           H
ATOM   3401  NE  ARG A 222      40.980  19.390  27.770  1.00  0.00           N
ATOM   3402  HE  ARG A 222      40.240  19.180  27.130  1.00  0.00           H
ATOM   3403  CZ  ARG A 222      41.490  18.400  28.520  1.00  0.00           C
ATOM   3404  NH1 ARG A 222      42.560  18.620  29.240  1.00  0.00           N
ATOM   3405 1HH1 ARG A 222      42.780  17.950  29.950  1.00  0.00           H
ATOM   3406 2HH1 ARG A 222      43.090  19.460  29.080  1.00  0.00           H
ATOM   3407  NH2 ARG A 222      40.800  17.280  28.790  1.00  0.00           N
ATOM   3408 1HH2 ARG A 222      39.860  17.240  28.450  1.00  0.00           H
ATOM   3409 2HH2 ARG A 222      41.120  16.490  29.310  1.00  0.00           H
ATOM   3410  C   ARG A 222      40.860  20.000  23.390  1.00  0.00           C
ATOM   3411  O   ARG A 222      41.170  20.500  22.290  1.00  0.00           O
ATOM   3412  N   PHE A 223      39.930  18.970  23.400  1.00  0.00           N
ATOM   3413  HN  PHE A 223      39.760  18.660  24.330  1.00  0.00           H
ATOM   3414  CA  PHE A 223      39.160  18.420  22.330  1.00  0.00           C
ATOM   3415  HA  PHE A 223      39.920  18.220  21.590  1.00  0.00           H
ATOM   3416  CB  PHE A 223      38.360  17.230  22.890  1.00  0.00           C
ATOM   3417  HB1 PHE A 223      37.640  17.460  23.710  1.00  0.00           H
ATOM   3418  HB2 PHE A 223      39.110  16.500  23.250  1.00  0.00           H
ATOM   3419  CG  PHE A 223      37.590  16.440  21.850  1.00  0.00           C
ATOM   3420  CD1 PHE A 223      38.190  15.820  20.820  1.00  0.00           C
ATOM   3421  HD1 PHE A 223      39.250  15.920  20.620  1.00  0.00           H
ATOM   3422  CE1 PHE A 223      37.490  14.920  19.980  1.00  0.00           C
ATOM   3423  HE1 PHE A 223      38.020  14.240  19.330  1.00  0.00           H
ATOM   3424  CZ  PHE A 223      36.180  14.540  20.250  1.00  0.00           C
ATOM   3425  HZ  PHE A 223      35.620  13.840  19.660  1.00  0.00           H
ATOM   3426  CD2 PHE A 223      36.200  16.230  22.010  1.00  0.00           C
ATOM   3427  HD2 PHE A 223      35.680  16.760  22.800  1.00  0.00           H
ATOM   3428  CE2 PHE A 223      35.460  15.330  21.170  1.00  0.00           C
ATOM   3429  HE2 PHE A 223      34.440  15.040  21.390  1.00  0.00           H
ATOM   3430  C   PHE A 223      38.220  19.480  21.600  1.00  0.00           C
ATOM   3431  O   PHE A 223      37.640  20.310  22.320  1.00  0.00           O
ATOM   3432  N   THR A 224      38.100  19.490  20.230  1.00  0.00           N
ATOM   3433  HN  THR A 224      38.720  18.930  19.690  1.00  0.00           H
ATOM   3434  CA  THR A 224      37.120  20.290  19.460  1.00  0.00           C
ATOM   3435  HA  THR A 224      37.480  21.300  19.510  1.00  0.00           H
ATOM   3436  CB  THR A 224      37.200  19.900  17.970  1.00  0.00           C
ATOM   3437  HB  THR A 224      38.260  20.040  17.670  1.00  0.00           H
ATOM   3438  OG1 THR A 224      36.410  20.770  17.080  1.00  0.00           O
ATOM   3439  HG1 THR A 224      35.470  20.740  17.300  1.00  0.00           H
ATOM   3440  CG2 THR A 224      36.870  18.430  17.700  1.00  0.00           C
ATOM   3441 1HG2 THR A 224      35.770  18.270  17.720  1.00  0.00           H
ATOM   3442 2HG2 THR A 224      37.490  17.830  18.400  1.00  0.00           H
ATOM   3443 3HG2 THR A 224      37.160  18.230  16.650  1.00  0.00           H
ATOM   3444  C   THR A 224      35.680  20.210  19.950  1.00  0.00           C
ATOM   3445  O   THR A 224      35.220  19.080  20.200  1.00  0.00           O
ATOM   3446  N   THR A 225      35.020  21.380  19.990  1.00  0.00           N
ATOM   3447  HN  THR A 225      35.510  22.230  19.810  1.00  0.00           H
ATOM   3448  CA  THR A 225      33.620  21.510  20.510  1.00  0.00           C
ATOM   3449  HA  THR A 225      33.310  20.480  20.480  1.00  0.00           H
ATOM   3450  CB  THR A 225      33.610  22.010  21.940  1.00  0.00           C
ATOM   3451  HB  THR A 225      34.490  21.580  22.470  1.00  0.00           H
ATOM   3452  OG1 THR A 225      32.460  21.610  22.620  1.00  0.00           O
ATOM   3453  HG1 THR A 225      32.320  20.690  22.380  1.00  0.00           H
ATOM   3454  CG2 THR A 225      33.620  23.520  22.140  1.00  0.00           C
ATOM   3455 1HG2 THR A 225      34.450  23.990  21.560  1.00  0.00           H
ATOM   3456 2HG2 THR A 225      33.770  23.840  23.190  1.00  0.00           H
ATOM   3457 3HG2 THR A 225      32.700  23.870  21.630  1.00  0.00           H
ATOM   3458  C   THR A 225      32.760  22.380  19.620  1.00  0.00           C
ATOM   3459  O   THR A 225      33.230  23.230  18.870  1.00  0.00           O
ATOM   3460  N   THR A 226      31.400  22.260  19.530  1.00  0.00           N
ATOM   3461  HN  THR A 226      30.950  21.570  20.100  1.00  0.00           H
ATOM   3462  CA  THR A 226      30.490  23.150  18.750  1.00  0.00           C
ATOM   3463  HA  THR A 226      31.060  23.800  18.110  1.00  0.00           H
ATOM   3464  CB  THR A 226      29.440  22.380  17.910  1.00  0.00           C
ATOM   3465  HB  THR A 226      28.860  23.130  17.340  1.00  0.00           H
ATOM   3466  OG1 THR A 226      28.660  21.560  18.740  1.00  0.00           O
ATOM   3467  HG1 THR A 226      29.230  21.070  19.340  1.00  0.00           H
ATOM   3468  CG2 THR A 226      30.080  21.510  16.830  1.00  0.00           C
ATOM   3469 1HG2 THR A 226      29.420  21.030  16.080  1.00  0.00           H
ATOM   3470 2HG2 THR A 226      30.630  20.690  17.340  1.00  0.00           H
ATOM   3471 3HG2 THR A 226      30.720  22.140  16.170  1.00  0.00           H
ATOM   3472  C   THR A 226      29.820  24.180  19.720  1.00  0.00           C
ATOM   3473  O   THR A 226      29.770  23.980  20.950  1.00  0.00           O
ATOM   3474  N   LEU A 227      29.320  25.300  19.110  1.00  0.00           N
ATOM   3475  HN  LEU A 227      29.390  25.370  18.120  1.00  0.00           H
ATOM   3476  CA  LEU A 227      28.760  26.360  19.890  1.00  0.00           C
ATOM   3477  HA  LEU A 227      29.420  26.620  20.700  1.00  0.00           H
ATOM   3478  CB  LEU A 227      28.450  27.540  19.030  1.00  0.00           C
ATOM   3479  HB1 LEU A 227      27.850  27.290  18.130  1.00  0.00           H
ATOM   3480  HB2 LEU A 227      29.440  27.970  18.770  1.00  0.00           H
ATOM   3481  CG  LEU A 227      27.760  28.740  19.700  1.00  0.00           C
ATOM   3482  HG  LEU A 227      26.760  28.390  20.040  1.00  0.00           H
ATOM   3483  CD1 LEU A 227      28.660  29.260  20.820  1.00  0.00           C
ATOM   3484 1HD1 LEU A 227      28.280  30.220  21.240  1.00  0.00           H
ATOM   3485 2HD1 LEU A 227      29.640  29.520  20.350  1.00  0.00           H
ATOM   3486 3HD1 LEU A 227      28.830  28.500  21.610  1.00  0.00           H
ATOM   3487  CD2 LEU A 227      27.370  29.890  18.690  1.00  0.00           C
ATOM   3488 1HD2 LEU A 227      28.150  30.010  17.910  1.00  0.00           H
ATOM   3489 2HD2 LEU A 227      27.170  30.780  19.330  1.00  0.00           H
ATOM   3490 3HD2 LEU A 227      26.510  29.540  18.080  1.00  0.00           H
ATOM   3491  C   LEU A 227      27.560  25.920  20.660  1.00  0.00           C
ATOM   3492  O   LEU A 227      27.340  26.340  21.780  1.00  0.00           O
ATOM   3493  N   ASN A 228      26.770  25.000  20.070  1.00  0.00           N
ATOM   3494  HN  ASN A 228      26.920  24.760  19.110  1.00  0.00           H
ATOM   3495  CA  ASN A 228      25.670  24.220  20.660  1.00  0.00           C
ATOM   3496  HA  ASN A 228      24.960  24.900  21.100  1.00  0.00           H
ATOM   3497  CB  ASN A 228      25.050  23.400  19.530  1.00  0.00           C
ATOM   3498  HB1 ASN A 228      25.790  22.670  19.120  1.00  0.00           H
ATOM   3499  HB2 ASN A 228      24.750  23.970  18.630  1.00  0.00           H
ATOM   3500  CG  ASN A 228      23.930  22.580  20.050  1.00  0.00           C
ATOM   3501  OD1 ASN A 228      23.990  21.310  19.880  1.00  0.00           O
ATOM   3502  ND2 ASN A 228      22.920  23.140  20.670  1.00  0.00           N
ATOM   3503 1HD2 ASN A 228      22.140  22.540  20.880  1.00  0.00           H
ATOM   3504 2HD2 ASN A 228      22.920  24.140  20.660  1.00  0.00           H
ATOM   3505  C   ASN A 228      26.100  23.370  21.830  1.00  0.00           C
ATOM   3506  O   ASN A 228      25.540  23.540  22.890  1.00  0.00           O
ATOM   3507  N   ASP A 229      27.150  22.570  21.780  1.00  0.00           N
ATOM   3508  HN  ASP A 229      27.520  22.440  20.870  1.00  0.00           H
ATOM   3509  CA  ASP A 229      27.730  21.770  22.880  1.00  0.00           C
ATOM   3510  HA  ASP A 229      26.910  21.230  23.330  1.00  0.00           H
ATOM   3511  CB  ASP A 229      29.040  21.000  22.450  1.00  0.00           C
ATOM   3512  HB1 ASP A 229      29.510  20.530  23.340  1.00  0.00           H
ATOM   3513  HB2 ASP A 229      29.820  21.650  22.010  1.00  0.00           H
ATOM   3514  CG  ASP A 229      28.710  19.960  21.380  1.00  0.00           C
ATOM   3515  OD1 ASP A 229      29.560  19.740  20.490  1.00  0.00           O
ATOM   3516  OD2 ASP A 229      27.610  19.380  21.450  1.00  0.00           O
ATOM   3517  C   ASP A 229      28.070  22.700  24.070  1.00  0.00           C
ATOM   3518  O   ASP A 229      27.660  22.420  25.190  1.00  0.00           O
ATOM   3519  N   PHE A 230      28.850  23.750  23.740  1.00  0.00           N
ATOM   3520  HN  PHE A 230      29.070  23.950  22.790  1.00  0.00           H
ATOM   3521  CA  PHE A 230      29.280  24.710  24.740  1.00  0.00           C
ATOM   3522  HA  PHE A 230      29.800  24.040  25.420  1.00  0.00           H
ATOM   3523  CB  PHE A 230      30.420  25.670  24.270  1.00  0.00           C
ATOM   3524  HB1 PHE A 230      30.140  26.150  23.310  1.00  0.00           H
ATOM   3525  HB2 PHE A 230      31.340  25.100  24.010  1.00  0.00           H
ATOM   3526  CG  PHE A 230      30.730  26.650  25.380  1.00  0.00           C
ATOM   3527  CD1 PHE A 230      31.240  26.110  26.600  1.00  0.00           C
ATOM   3528  HD1 PHE A 230      31.330  25.040  26.720  1.00  0.00           H
ATOM   3529  CE1 PHE A 230      31.520  26.990  27.690  1.00  0.00           C
ATOM   3530  HE1 PHE A 230      31.870  26.580  28.630  1.00  0.00           H
ATOM   3531  CZ  PHE A 230      31.230  28.360  27.650  1.00  0.00           C
ATOM   3532  HZ  PHE A 230      31.370  29.000  28.520  1.00  0.00           H
ATOM   3533  CD2 PHE A 230      30.560  28.050  25.290  1.00  0.00           C
ATOM   3534  HD2 PHE A 230      30.230  28.550  24.390  1.00  0.00           H
ATOM   3535  CE2 PHE A 230      30.810  28.880  26.430  1.00  0.00           C
ATOM   3536  HE2 PHE A 230      30.710  29.960  26.420  1.00  0.00           H
ATOM   3537  C   PHE A 230      28.150  25.370  25.570  1.00  0.00           C
ATOM   3538  O   PHE A 230      28.180  25.470  26.820  1.00  0.00           O
ATOM   3539  N   ASN A 231      27.070  25.800  24.850  1.00  0.00           N
ATOM   3540  HN  ASN A 231      27.180  25.690  23.860  1.00  0.00           H
ATOM   3541  CA  ASN A 231      25.880  26.460  25.430  1.00  0.00           C
ATOM   3542  HA  ASN A 231      26.180  27.330  25.990  1.00  0.00           H
ATOM   3543  CB  ASN A 231      24.940  26.890  24.310  1.00  0.00           C
ATOM   3544  HB1 ASN A 231      24.010  27.240  24.810  1.00  0.00           H
ATOM   3545  HB2 ASN A 231      24.490  26.050  23.750  1.00  0.00           H
ATOM   3546  CG  ASN A 231      25.490  28.020  23.520  1.00  0.00           C
ATOM   3547  OD1 ASN A 231      26.470  28.770  23.780  1.00  0.00           O
ATOM   3548  ND2 ASN A 231      24.760  28.210  22.370  1.00  0.00           N
ATOM   3549 1HD2 ASN A 231      24.760  29.030  21.800  1.00  0.00           H
ATOM   3550 2HD2 ASN A 231      24.210  27.410  22.120  1.00  0.00           H
ATOM   3551  C   ASN A 231      25.140  25.570  26.390  1.00  0.00           C
ATOM   3552  O   ASN A 231      24.680  26.040  27.400  1.00  0.00           O
ATOM   3553  N   LEU A 232      25.010  24.310  26.080  1.00  0.00           N
ATOM   3554  HN  LEU A 232      25.520  23.990  25.290  1.00  0.00           H
ATOM   3555  CA  LEU A 232      24.230  23.400  26.860  1.00  0.00           C
ATOM   3556  HA  LEU A 232      23.230  23.790  26.990  1.00  0.00           H
ATOM   3557  CB  LEU A 232      24.080  22.040  26.250  1.00  0.00           C
ATOM   3558  HB1 LEU A 232      25.050  21.540  26.100  1.00  0.00           H
ATOM   3559  HB2 LEU A 232      23.720  22.230  25.210  1.00  0.00           H
ATOM   3560  CG  LEU A 232      23.190  20.980  26.990  1.00  0.00           C
ATOM   3561  HG  LEU A 232      23.680  20.680  27.940  1.00  0.00           H
ATOM   3562  CD1 LEU A 232      21.780  21.620  27.320  1.00  0.00           C
ATOM   3563 1HD1 LEU A 232      21.890  22.460  28.040  1.00  0.00           H
ATOM   3564 2HD1 LEU A 232      21.240  20.810  27.870  1.00  0.00           H
ATOM   3565 3HD1 LEU A 232      21.240  21.870  26.380  1.00  0.00           H
ATOM   3566  CD2 LEU A 232      23.010  19.620  26.250  1.00  0.00           C
ATOM   3567 1HD2 LEU A 232      22.230  19.000  26.740  1.00  0.00           H
ATOM   3568 2HD2 LEU A 232      23.960  19.040  26.290  1.00  0.00           H
ATOM   3569 3HD2 LEU A 232      22.720  19.840  25.200  1.00  0.00           H
ATOM   3570  C   LEU A 232      24.900  23.240  28.280  1.00  0.00           C
ATOM   3571  O   LEU A 232      24.330  23.360  29.400  1.00  0.00           O
ATOM   3572  N   VAL A 233      26.240  23.120  28.220  1.00  0.00           N
ATOM   3573  HN  VAL A 233      26.770  22.950  27.390  1.00  0.00           H
ATOM   3574  CA  VAL A 233      27.070  23.080  29.410  1.00  0.00           C
ATOM   3575  HA  VAL A 233      26.660  22.310  30.050  1.00  0.00           H
ATOM   3576  CB  VAL A 233      28.520  22.590  29.050  1.00  0.00           C
ATOM   3577  HB  VAL A 233      29.060  23.380  28.480  1.00  0.00           H
ATOM   3578  CG1 VAL A 233      29.320  22.450  30.390  1.00  0.00           C
ATOM   3579 1HG1 VAL A 233      29.370  23.400  30.970  1.00  0.00           H
ATOM   3580 2HG1 VAL A 233      30.330  22.000  30.280  1.00  0.00           H
ATOM   3581 3HG1 VAL A 233      28.850  21.650  31.000  1.00  0.00           H
ATOM   3582  CG2 VAL A 233      28.440  21.220  28.350  1.00  0.00           C
ATOM   3583 1HG2 VAL A 233      28.130  20.540  29.170  1.00  0.00           H
ATOM   3584 2HG2 VAL A 233      29.390  20.890  27.870  1.00  0.00           H
ATOM   3585 3HG2 VAL A 233      27.600  21.070  27.630  1.00  0.00           H
ATOM   3586  C   VAL A 233      27.010  24.390  30.210  1.00  0.00           C
ATOM   3587  O   VAL A 233      26.870  24.430  31.420  1.00  0.00           O
ATOM   3588  N   ALA A 234      27.090  25.530  29.500  1.00  0.00           N
ATOM   3589  HN  ALA A 234      27.110  25.510  28.500  1.00  0.00           H
ATOM   3590  CA  ALA A 234      27.070  26.850  30.040  1.00  0.00           C
ATOM   3591  HA  ALA A 234      27.820  26.890  30.820  1.00  0.00           H
ATOM   3592  CB  ALA A 234      27.330  27.770  28.880  1.00  0.00           C
ATOM   3593  HB1 ALA A 234      28.300  27.550  28.380  1.00  0.00           H
ATOM   3594  HB2 ALA A 234      27.410  28.860  29.050  1.00  0.00           H
ATOM   3595  HB3 ALA A 234      26.480  27.650  28.180  1.00  0.00           H
ATOM   3596  C   ALA A 234      25.720  27.070  30.740  1.00  0.00           C
ATOM   3597  O   ALA A 234      25.800  27.530  31.910  1.00  0.00           O
ATOM   3598  N   MET A 235      24.530  26.790  30.170  1.00  0.00           N
ATOM   3599  HN  MET A 235      24.510  26.400  29.250  1.00  0.00           H
ATOM   3600  CA  MET A 235      23.170  26.860  30.820  1.00  0.00           C
ATOM   3601  HA  MET A 235      22.960  27.830  31.220  1.00  0.00           H
ATOM   3602  CB  MET A 235      22.030  26.320  29.850  1.00  0.00           C
ATOM   3603  HB1 MET A 235      21.120  26.170  30.450  1.00  0.00           H
ATOM   3604  HB2 MET A 235      22.300  25.340  29.400  1.00  0.00           H
ATOM   3605  CG  MET A 235      21.620  27.400  28.790  1.00  0.00           C
ATOM   3606  HG1 MET A 235      22.560  27.650  28.260  1.00  0.00           H
ATOM   3607  HG2 MET A 235      21.190  28.240  29.390  1.00  0.00           H
ATOM   3608  SD  MET A 235      20.430  26.780  27.630  1.00  0.00           S
ATOM   3609  CE  MET A 235      21.400  26.750  26.090  1.00  0.00           C
ATOM   3610  HE1 MET A 235      21.760  27.750  25.760  1.00  0.00           H
ATOM   3611  HE2 MET A 235      20.850  26.330  25.220  1.00  0.00           H
ATOM   3612  HE3 MET A 235      22.290  26.150  26.330  1.00  0.00           H
ATOM   3613  C   MET A 235      23.120  26.010  32.080  1.00  0.00           C
ATOM   3614  O   MET A 235      22.550  26.410  33.110  1.00  0.00           O
ATOM   3615  N   LYS A 236      23.710  24.800  32.000  1.00  0.00           N
ATOM   3616  HN  LYS A 236      24.190  24.530  31.170  1.00  0.00           H
ATOM   3617  CA  LYS A 236      23.590  23.840  33.040  1.00  0.00           C
ATOM   3618  HA  LYS A 236      22.540  23.710  33.280  1.00  0.00           H
ATOM   3619  CB  LYS A 236      24.110  22.560  32.440  1.00  0.00           C
ATOM   3620  HB1 LYS A 236      25.080  22.700  31.930  1.00  0.00           H
ATOM   3621  HB2 LYS A 236      23.420  22.310  31.600  1.00  0.00           H
ATOM   3622  CG  LYS A 236      24.320  21.380  33.400  1.00  0.00           C
ATOM   3623  HG1 LYS A 236      25.100  21.680  34.130  1.00  0.00           H
ATOM   3624  HG2 LYS A 236      24.710  20.540  32.790  1.00  0.00           H
ATOM   3625  CD  LYS A 236      23.030  20.750  33.980  1.00  0.00           C
ATOM   3626  HD1 LYS A 236      22.510  20.230  33.150  1.00  0.00           H
ATOM   3627  HD2 LYS A 236      22.280  21.480  34.350  1.00  0.00           H
ATOM   3628  CE  LYS A 236      23.370  19.630  34.980  1.00  0.00           C
ATOM   3629  HE1 LYS A 236      22.480  19.060  35.340  1.00  0.00           H
ATOM   3630  HE2 LYS A 236      23.720  20.210  35.860  1.00  0.00           H
ATOM   3631  NZ  LYS A 236      24.350  18.600  34.580  1.00  0.00           N
ATOM   3632  HZ1 LYS A 236      25.300  19.000  34.650  1.00  0.00           H
ATOM   3633  HZ2 LYS A 236      24.070  18.430  33.590  1.00  0.00           H
ATOM   3634  HZ3 LYS A 236      24.230  17.700  35.100  1.00  0.00           H
ATOM   3635  C   LYS A 236      24.420  24.240  34.330  1.00  0.00           C
ATOM   3636  O   LYS A 236      24.110  23.870  35.480  1.00  0.00           O
ATOM   3637  N   TYR A 237      25.560  24.920  34.140  1.00  0.00           N
ATOM   3638  HN  TYR A 237      25.880  25.100  33.210  1.00  0.00           H
ATOM   3639  CA  TYR A 237      26.450  25.460  35.130  1.00  0.00           C
ATOM   3640  HA  TYR A 237      26.340  24.970  36.090  1.00  0.00           H
ATOM   3641  CB  TYR A 237      27.850  25.440  34.620  1.00  0.00           C
ATOM   3642  HB1 TYR A 237      28.570  26.140  35.090  1.00  0.00           H
ATOM   3643  HB2 TYR A 237      27.840  25.620  33.520  1.00  0.00           H
ATOM   3644  CG  TYR A 237      28.530  24.190  34.990  1.00  0.00           C
ATOM   3645  CD1 TYR A 237      28.880  23.910  36.330  1.00  0.00           C
ATOM   3646  HD1 TYR A 237      28.730  24.550  37.190  1.00  0.00           H
ATOM   3647  CE1 TYR A 237      29.500  22.640  36.700  1.00  0.00           C
ATOM   3648  HE1 TYR A 237      29.930  22.500  37.680  1.00  0.00           H
ATOM   3649  CZ  TYR A 237      29.640  21.740  35.700  1.00  0.00           C
ATOM   3650  OH  TYR A 237      30.160  20.450  35.990  1.00  0.00           O
ATOM   3651  HH  TYR A 237      30.630  20.600  36.820  1.00  0.00           H
ATOM   3652  CD2 TYR A 237      28.670  23.240  34.030  1.00  0.00           C
ATOM   3653  HD2 TYR A 237      28.330  23.360  33.010  1.00  0.00           H
ATOM   3654  CE2 TYR A 237      29.180  21.970  34.390  1.00  0.00           C
ATOM   3655  HE2 TYR A 237      29.270  21.200  33.640  1.00  0.00           H
ATOM   3656  C   TYR A 237      26.050  26.930  35.470  1.00  0.00           C
ATOM   3657  O   TYR A 237      26.430  27.380  36.530  1.00  0.00           O
ATOM   3658  N   ASN A 238      25.160  27.580  34.660  1.00  0.00           N
ATOM   3659  HN  ASN A 238      24.930  27.160  33.790  1.00  0.00           H
ATOM   3660  CA  ASN A 238      24.350  28.790  35.010  1.00  0.00           C
ATOM   3661  HA  ASN A 238      23.460  28.630  34.420  1.00  0.00           H
ATOM   3662  CB  ASN A 238      23.830  28.870  36.490  1.00  0.00           C
ATOM   3663  HB1 ASN A 238      23.270  29.820  36.580  1.00  0.00           H
ATOM   3664  HB2 ASN A 238      24.600  28.850  37.280  1.00  0.00           H
ATOM   3665  CG  ASN A 238      22.950  27.650  36.850  1.00  0.00           C
ATOM   3666  OD1 ASN A 238      22.880  27.200  38.050  1.00  0.00           O
ATOM   3667  ND2 ASN A 238      22.040  27.310  35.860  1.00  0.00           N
ATOM   3668 1HD2 ASN A 238      21.140  26.930  36.080  1.00  0.00           H
ATOM   3669 2HD2 ASN A 238      22.120  27.750  34.970  1.00  0.00           H
ATOM   3670  C   ASN A 238      25.090  30.010  34.530  1.00  0.00           C
ATOM   3671  O   ASN A 238      25.170  31.060  35.130  1.00  0.00           O
ATOM   3672  N   TYR A 239      25.720  29.830  33.340  1.00  0.00           N
ATOM   3673  HN  TYR A 239      25.840  28.960  32.860  1.00  0.00           H
ATOM   3674  CA  TYR A 239      26.280  30.860  32.600  1.00  0.00           C
ATOM   3675  HA  TYR A 239      26.520  31.630  33.310  1.00  0.00           H
ATOM   3676  CB  TYR A 239      27.580  30.390  31.860  1.00  0.00           C
ATOM   3677  HB1 TYR A 239      27.800  31.070  31.010  1.00  0.00           H
ATOM   3678  HB2 TYR A 239      27.450  29.350  31.470  1.00  0.00           H
ATOM   3679  CG  TYR A 239      28.800  30.320  32.700  1.00  0.00           C
ATOM   3680  CD1 TYR A 239      28.840  29.470  33.860  1.00  0.00           C
ATOM   3681  HD1 TYR A 239      28.010  28.890  34.240  1.00  0.00           H
ATOM   3682  CE1 TYR A 239      29.890  29.610  34.770  1.00  0.00           C
ATOM   3683  HE1 TYR A 239      29.710  29.150  35.740  1.00  0.00           H
ATOM   3684  CZ  TYR A 239      31.000  30.390  34.400  1.00  0.00           C
ATOM   3685  OH  TYR A 239      32.050  30.340  35.220  1.00  0.00           O
ATOM   3686  HH  TYR A 239      31.820  29.610  35.800  1.00  0.00           H
ATOM   3687  CD2 TYR A 239      29.870  31.160  32.400  1.00  0.00           C
ATOM   3688  HD2 TYR A 239      29.800  31.720  31.480  1.00  0.00           H
ATOM   3689  CE2 TYR A 239      30.960  31.170  33.290  1.00  0.00           C
ATOM   3690  HE2 TYR A 239      31.820  31.790  33.070  1.00  0.00           H
ATOM   3691  C   TYR A 239      25.180  31.310  31.660  1.00  0.00           C
ATOM   3692  O   TYR A 239      24.060  30.760  31.640  1.00  0.00           O
ATOM   3693  N   GLU A 240      25.520  32.200  30.780  1.00  0.00           N
ATOM   3694  HN  GLU A 240      26.460  32.540  30.800  1.00  0.00           H
ATOM   3695  CA  GLU A 240      24.770  32.540  29.590  1.00  0.00           C
ATOM   3696  HA  GLU A 240      23.710  32.530  29.780  1.00  0.00           H
ATOM   3697  CB  GLU A 240      25.140  33.990  29.010  1.00  0.00           C
ATOM   3698  HB1 GLU A 240      24.700  34.160  28.000  1.00  0.00           H
ATOM   3699  HB2 GLU A 240      26.240  34.010  28.860  1.00  0.00           H
ATOM   3700  CG  GLU A 240      24.830  35.070  30.090  1.00  0.00           C
ATOM   3701  HG1 GLU A 240      25.650  35.030  30.840  1.00  0.00           H
ATOM   3702  HG2 GLU A 240      23.850  34.860  30.560  1.00  0.00           H
ATOM   3703  CD  GLU A 240      24.810  36.410  29.380  1.00  0.00           C
ATOM   3704  OE1 GLU A 240      23.720  37.080  29.260  1.00  0.00           O
ATOM   3705  OE2 GLU A 240      25.840  36.840  28.810  1.00  0.00           O
ATOM   3706  C   GLU A 240      25.080  31.600  28.420  1.00  0.00           C
ATOM   3707  O   GLU A 240      26.300  31.310  28.200  1.00  0.00           O
ATOM   3708  N   PRO A 241      24.220  31.160  27.580  1.00  0.00           N
ATOM   3709  CD  PRO A 241      22.730  31.330  27.620  1.00  0.00           C
ATOM   3710  HD1 PRO A 241      22.590  32.330  28.080  1.00  0.00           H
ATOM   3711  HD2 PRO A 241      22.330  30.570  28.330  1.00  0.00           H
ATOM   3712  CA  PRO A 241      24.680  30.680  26.240  1.00  0.00           C
ATOM   3713  HA  PRO A 241      25.400  29.890  26.420  1.00  0.00           H
ATOM   3714  CB  PRO A 241      23.320  30.230  25.670  1.00  0.00           C
ATOM   3715  HB1 PRO A 241      23.130  29.210  26.080  1.00  0.00           H
ATOM   3716  HB2 PRO A 241      23.240  30.320  24.570  1.00  0.00           H
ATOM   3717  CG  PRO A 241      22.220  31.090  26.220  1.00  0.00           C
ATOM   3718  HG1 PRO A 241      22.140  31.970  25.550  1.00  0.00           H
ATOM   3719  HG2 PRO A 241      21.280  30.510  26.190  1.00  0.00           H
ATOM   3720  C   PRO A 241      25.310  31.780  25.360  1.00  0.00           C
ATOM   3721  O   PRO A 241      24.700  32.830  25.120  1.00  0.00           O
ATOM   3722  N   LEU A 242      26.560  31.550  24.840  1.00  0.00           N
ATOM   3723  HN  LEU A 242      26.870  30.620  25.020  1.00  0.00           H
ATOM   3724  CA  LEU A 242      27.350  32.510  24.010  1.00  0.00           C
ATOM   3725  HA  LEU A 242      27.400  33.440  24.560  1.00  0.00           H
ATOM   3726  CB  LEU A 242      28.800  31.910  23.810  1.00  0.00           C
ATOM   3727  HB1 LEU A 242      28.790  30.880  23.400  1.00  0.00           H
ATOM   3728  HB2 LEU A 242      29.280  31.950  24.810  1.00  0.00           H
ATOM   3729  CG  LEU A 242      29.770  32.680  22.820  1.00  0.00           C
ATOM   3730  HG  LEU A 242      29.190  32.810  21.880  1.00  0.00           H
ATOM   3731  CD1 LEU A 242      30.130  34.170  23.170  1.00  0.00           C
ATOM   3732 1HD1 LEU A 242      29.260  34.860  23.260  1.00  0.00           H
ATOM   3733 2HD1 LEU A 242      30.800  34.710  22.470  1.00  0.00           H
ATOM   3734 3HD1 LEU A 242      30.610  34.140  24.170  1.00  0.00           H
ATOM   3735  CD2 LEU A 242      30.980  31.860  22.620  1.00  0.00           C
ATOM   3736 1HD2 LEU A 242      30.790  30.770  22.600  1.00  0.00           H
ATOM   3737 2HD2 LEU A 242      31.710  32.250  23.360  1.00  0.00           H
ATOM   3738 3HD2 LEU A 242      31.380  32.150  21.630  1.00  0.00           H
ATOM   3739  C   LEU A 242      26.680  32.650  22.690  1.00  0.00           C
ATOM   3740  O   LEU A 242      26.130  31.730  22.020  1.00  0.00           O
ATOM   3741  N   THR A 243      26.630  33.910  22.180  1.00  0.00           N
ATOM   3742  HN  THR A 243      27.110  34.640  22.670  1.00  0.00           H
ATOM   3743  CA  THR A 243      26.020  34.340  20.960  1.00  0.00           C
ATOM   3744  HA  THR A 243      25.540  33.500  20.480  1.00  0.00           H
ATOM   3745  CB  THR A 243      24.970  35.440  21.030  1.00  0.00           C
ATOM   3746  HB  THR A 243      24.970  35.960  20.050  1.00  0.00           H
ATOM   3747  OG1 THR A 243      25.250  36.450  21.970  1.00  0.00           O
ATOM   3748  HG1 THR A 243      25.070  36.070  22.830  1.00  0.00           H
ATOM   3749  CG2 THR A 243      23.570  34.940  21.410  1.00  0.00           C
ATOM   3750 1HG2 THR A 243      23.570  34.600  22.470  1.00  0.00           H
ATOM   3751 2HG2 THR A 243      23.170  34.150  20.740  1.00  0.00           H
ATOM   3752 3HG2 THR A 243      22.900  35.820  21.460  1.00  0.00           H
ATOM   3753  C   THR A 243      27.130  34.780  19.990  1.00  0.00           C
ATOM   3754  O   THR A 243      28.200  35.270  20.300  1.00  0.00           O
ATOM   3755  N   GLN A 244      26.770  34.620  18.670  1.00  0.00           N
ATOM   3756  HN  GLN A 244      25.840  34.330  18.480  1.00  0.00           H
ATOM   3757  CA  GLN A 244      27.790  34.620  17.550  1.00  0.00           C
ATOM   3758  HA  GLN A 244      28.560  33.970  17.950  1.00  0.00           H
ATOM   3759  CB  GLN A 244      27.110  34.020  16.230  1.00  0.00           C
ATOM   3760  HB1 GLN A 244      26.140  34.530  16.030  1.00  0.00           H
ATOM   3761  HB2 GLN A 244      26.900  32.960  16.490  1.00  0.00           H
ATOM   3762  CG  GLN A 244      27.960  34.020  14.920  1.00  0.00           C
ATOM   3763  HG1 GLN A 244      28.100  35.080  14.630  1.00  0.00           H
ATOM   3764  HG2 GLN A 244      27.360  33.590  14.090  1.00  0.00           H
ATOM   3765  CD  GLN A 244      29.250  33.240  14.940  1.00  0.00           C
ATOM   3766  OE1 GLN A 244      29.380  32.070  15.320  1.00  0.00           O
ATOM   3767  NE2 GLN A 244      30.350  33.910  14.530  1.00  0.00           N
ATOM   3768 1HE2 GLN A 244      31.070  33.340  14.140  1.00  0.00           H
ATOM   3769 2HE2 GLN A 244      30.200  34.830  14.190  1.00  0.00           H
ATOM   3770  C   GLN A 244      28.250  36.000  17.280  1.00  0.00           C
ATOM   3771  O   GLN A 244      29.440  36.220  16.980  1.00  0.00           O
ATOM   3772  N   ASP A 245      27.520  37.080  17.530  1.00  0.00           N
ATOM   3773  HN  ASP A 245      26.560  36.990  17.770  1.00  0.00           H
ATOM   3774  CA  ASP A 245      28.100  38.340  17.500  1.00  0.00           C
ATOM   3775  HA  ASP A 245      28.530  38.510  16.530  1.00  0.00           H
ATOM   3776  CB  ASP A 245      26.940  39.370  17.730  1.00  0.00           C
ATOM   3777  HB1 ASP A 245      27.170  40.420  18.010  1.00  0.00           H
ATOM   3778  HB2 ASP A 245      26.350  38.880  18.530  1.00  0.00           H
ATOM   3779  CG  ASP A 245      26.040  39.530  16.490  1.00  0.00           C
ATOM   3780  OD1 ASP A 245      26.490  39.330  15.400  1.00  0.00           O
ATOM   3781  OD2 ASP A 245      24.800  39.810  16.750  1.00  0.00           O
ATOM   3782  C   ASP A 245      29.070  38.660  18.620  1.00  0.00           C
ATOM   3783  O   ASP A 245      29.970  39.440  18.490  1.00  0.00           O
ATOM   3784  N   HSD A 246      29.080  37.880  19.710  1.00  0.00           N
ATOM   3785  HN  HSD A 246      28.440  37.140  19.890  1.00  0.00           H
ATOM   3786  CA  HSD A 246      30.120  38.110  20.760  1.00  0.00           C
ATOM   3787  HA  HSD A 246      30.500  39.120  20.760  1.00  0.00           H
ATOM   3788  CB  HSD A 246      29.640  37.690  22.190  1.00  0.00           C
ATOM   3789  HB1 HSD A 246      30.460  37.970  22.880  1.00  0.00           H
ATOM   3790  HB2 HSD A 246      29.490  36.590  22.170  1.00  0.00           H
ATOM   3791  ND1 HSD A 246      28.010  38.390  23.900  1.00  0.00           N
ATOM   3792  HD1 HSD A 246      28.330  37.820  24.660  1.00  0.00           H
ATOM   3793  CG  HSD A 246      28.580  38.590  22.690  1.00  0.00           C
ATOM   3794  CE1 HSD A 246      27.150  39.360  24.150  1.00  0.00           C
ATOM   3795  HE1 HSD A 246      26.430  39.490  24.960  1.00  0.00           H
ATOM   3796  NE2 HSD A 246      27.010  40.200  23.100  1.00  0.00           N
ATOM   3797  CD2 HSD A 246      27.900  39.700  22.150  1.00  0.00           C
ATOM   3798  HD2 HSD A 246      28.050  40.160  21.180  1.00  0.00           H
ATOM   3799  C   HSD A 246      31.360  37.310  20.510  1.00  0.00           C
ATOM   3800  O   HSD A 246      32.410  37.560  21.080  1.00  0.00           O
ATOM   3801  N   VAL A 247      31.350  36.360  19.580  1.00  0.00           N
ATOM   3802  HN  VAL A 247      30.470  36.160  19.150  1.00  0.00           H
ATOM   3803  CA  VAL A 247      32.550  35.630  19.030  1.00  0.00           C
ATOM   3804  HA  VAL A 247      33.050  35.200  19.880  1.00  0.00           H
ATOM   3805  CB  VAL A 247      32.180  34.530  18.110  1.00  0.00           C
ATOM   3806  HB  VAL A 247      31.340  34.790  17.440  1.00  0.00           H
ATOM   3807  CG1 VAL A 247      33.440  33.800  17.440  1.00  0.00           C
ATOM   3808 1HG1 VAL A 247      33.100  32.980  16.780  1.00  0.00           H
ATOM   3809 2HG1 VAL A 247      34.110  33.530  18.280  1.00  0.00           H
ATOM   3810 3HG1 VAL A 247      34.020  34.440  16.750  1.00  0.00           H
ATOM   3811  CG2 VAL A 247      31.580  33.420  18.970  1.00  0.00           C
ATOM   3812 1HG2 VAL A 247      30.650  33.740  19.490  1.00  0.00           H
ATOM   3813 2HG2 VAL A 247      32.220  33.020  19.790  1.00  0.00           H
ATOM   3814 3HG2 VAL A 247      31.320  32.470  18.460  1.00  0.00           H
ATOM   3815  C   VAL A 247      33.550  36.620  18.290  1.00  0.00           C
ATOM   3816  O   VAL A 247      34.760  36.500  18.540  1.00  0.00           O
ATOM   3817  N   ASP A 248      33.030  37.550  17.440  1.00  0.00           N
ATOM   3818  HN  ASP A 248      32.070  37.630  17.190  1.00  0.00           H
ATOM   3819  CA  ASP A 248      33.710  38.770  16.860  1.00  0.00           C
ATOM   3820  HA  ASP A 248      34.440  38.300  16.210  1.00  0.00           H
ATOM   3821  CB  ASP A 248      32.750  39.660  15.900  1.00  0.00           C
ATOM   3822  HB1 ASP A 248      33.210  40.650  15.690  1.00  0.00           H
ATOM   3823  HB2 ASP A 248      31.900  40.040  16.510  1.00  0.00           H
ATOM   3824  CG  ASP A 248      32.420  39.000  14.610  1.00  0.00           C
ATOM   3825  OD1 ASP A 248      32.200  39.670  13.590  1.00  0.00           O
ATOM   3826  OD2 ASP A 248      32.220  37.730  14.680  1.00  0.00           O
ATOM   3827  C   ASP A 248      34.410  39.630  17.820  1.00  0.00           C
ATOM   3828  O   ASP A 248      35.600  39.970  17.690  1.00  0.00           O
ATOM   3829  N   ILE A 249      33.760  39.900  18.980  1.00  0.00           N
ATOM   3830  HN  ILE A 249      32.870  39.510  19.180  1.00  0.00           H
ATOM   3831  CA  ILE A 249      34.330  40.730  19.990  1.00  0.00           C
ATOM   3832  HA  ILE A 249      34.780  41.600  19.530  1.00  0.00           H
ATOM   3833  CB  ILE A 249      33.280  41.220  20.970  1.00  0.00           C
ATOM   3834  HB  ILE A 249      33.060  40.400  21.690  1.00  0.00           H
ATOM   3835  CG2 ILE A 249      33.960  42.400  21.710  1.00  0.00           C
ATOM   3836 1HG2 ILE A 249      34.380  43.120  20.980  1.00  0.00           H
ATOM   3837 2HG2 ILE A 249      34.880  41.970  22.160  1.00  0.00           H
ATOM   3838 3HG2 ILE A 249      33.290  42.900  22.440  1.00  0.00           H
ATOM   3839  CG1 ILE A 249      31.870  41.690  20.320  1.00  0.00           C
ATOM   3840 1HG1 ILE A 249      31.490  41.080  19.470  1.00  0.00           H
ATOM   3841 2HG1 ILE A 249      32.070  42.740  20.030  1.00  0.00           H
ATOM   3842  CD  ILE A 249      30.710  41.640  21.390  1.00  0.00           C
ATOM   3843  HD1 ILE A 249      30.820  40.680  21.940  1.00  0.00           H
ATOM   3844  HD2 ILE A 249      29.670  41.610  20.990  1.00  0.00           H
ATOM   3845  HD3 ILE A 249      30.780  42.500  22.090  1.00  0.00           H
ATOM   3846  C   ILE A 249      35.570  40.040  20.650  1.00  0.00           C
ATOM   3847  O   ILE A 249      36.440  40.810  21.090  1.00  0.00           O
ATOM   3848  N   LEU A 250      35.730  38.700  20.670  1.00  0.00           N
ATOM   3849  HN  LEU A 250      34.980  38.120  20.370  1.00  0.00           H
ATOM   3850  CA  LEU A 250      36.960  38.050  21.250  1.00  0.00           C
ATOM   3851  HA  LEU A 250      37.360  38.710  22.010  1.00  0.00           H
ATOM   3852  CB  LEU A 250      36.550  36.670  21.840  1.00  0.00           C
ATOM   3853  HB1 LEU A 250      37.400  35.970  21.850  1.00  0.00           H
ATOM   3854  HB2 LEU A 250      35.930  36.200  21.050  1.00  0.00           H
ATOM   3855  CG  LEU A 250      35.660  36.600  23.100  1.00  0.00           C
ATOM   3856  HG  LEU A 250      34.690  37.130  22.980  1.00  0.00           H
ATOM   3857  CD1 LEU A 250      35.340  35.120  23.480  1.00  0.00           C
ATOM   3858 1HD1 LEU A 250      36.300  34.620  23.250  1.00  0.00           H
ATOM   3859 2HD1 LEU A 250      34.610  34.620  22.810  1.00  0.00           H
ATOM   3860 3HD1 LEU A 250      34.920  35.260  24.500  1.00  0.00           H
ATOM   3861  CD2 LEU A 250      36.470  37.230  24.210  1.00  0.00           C
ATOM   3862 1HD2 LEU A 250      36.590  38.310  23.970  1.00  0.00           H
ATOM   3863 2HD2 LEU A 250      37.420  36.670  24.360  1.00  0.00           H
ATOM   3864 3HD2 LEU A 250      35.880  37.270  25.150  1.00  0.00           H
ATOM   3865  C   LEU A 250      38.020  37.910  20.160  1.00  0.00           C
ATOM   3866  O   LEU A 250      39.180  37.480  20.400  1.00  0.00           O
ATOM   3867  N   GLY A 251      37.620  38.180  18.930  1.00  0.00           N
ATOM   3868  HN  GLY A 251      36.690  38.520  18.830  1.00  0.00           H
ATOM   3869  CA  GLY A 251      38.440  38.050  17.690  1.00  0.00           C
ATOM   3870  HA1 GLY A 251      37.850  38.410  16.860  1.00  0.00           H
ATOM   3871  HA2 GLY A 251      38.620  36.990  17.620  1.00  0.00           H
ATOM   3872  C   GLY A 251      39.790  38.810  17.780  1.00  0.00           C
ATOM   3873  O   GLY A 251      40.870  38.230  17.530  1.00  0.00           O
ATOM   3874  N   PRO A 252      39.800  40.010  18.280  1.00  0.00           N
ATOM   3875  CD  PRO A 252      38.750  40.990  18.130  1.00  0.00           C
ATOM   3876  HD1 PRO A 252      38.010  40.820  18.940  1.00  0.00           H
ATOM   3877  HD2 PRO A 252      38.220  40.920  17.150  1.00  0.00           H
ATOM   3878  CA  PRO A 252      41.030  40.600  18.830  1.00  0.00           C
ATOM   3879  HA  PRO A 252      41.660  40.700  17.960  1.00  0.00           H
ATOM   3880  CB  PRO A 252      40.610  42.010  19.230  1.00  0.00           C
ATOM   3881  HB1 PRO A 252      41.480  42.700  19.130  1.00  0.00           H
ATOM   3882  HB2 PRO A 252      40.240  41.970  20.280  1.00  0.00           H
ATOM   3883  CG  PRO A 252      39.460  42.390  18.290  1.00  0.00           C
ATOM   3884  HG1 PRO A 252      38.630  43.020  18.710  1.00  0.00           H
ATOM   3885  HG2 PRO A 252      39.790  42.830  17.330  1.00  0.00           H
ATOM   3886  C   PRO A 252      41.920  39.860  19.850  1.00  0.00           C
ATOM   3887  O   PRO A 252      43.120  39.860  19.750  1.00  0.00           O
ATOM   3888  N   LEU A 253      41.300  39.280  20.910  1.00  0.00           N
ATOM   3889  HN  LEU A 253      40.300  39.330  20.930  1.00  0.00           H
ATOM   3890  CA  LEU A 253      42.040  38.580  21.910  1.00  0.00           C
ATOM   3891  HA  LEU A 253      42.900  39.170  22.160  1.00  0.00           H
ATOM   3892  CB  LEU A 253      41.220  38.390  23.210  1.00  0.00           C
ATOM   3893  HB1 LEU A 253      41.780  37.760  23.930  1.00  0.00           H
ATOM   3894  HB2 LEU A 253      40.270  37.900  22.900  1.00  0.00           H
ATOM   3895  CG  LEU A 253      40.680  39.720  23.830  1.00  0.00           C
ATOM   3896  HG  LEU A 253      39.990  40.160  23.070  1.00  0.00           H
ATOM   3897  CD1 LEU A 253      39.870  39.340  25.080  1.00  0.00           C
ATOM   3898 1HD1 LEU A 253      38.920  38.820  24.820  1.00  0.00           H
ATOM   3899 2HD1 LEU A 253      39.560  40.340  25.440  1.00  0.00           H
ATOM   3900 3HD1 LEU A 253      40.410  38.880  25.930  1.00  0.00           H
ATOM   3901  CD2 LEU A 253      41.850  40.690  24.170  1.00  0.00           C
ATOM   3902 1HD2 LEU A 253      41.470  41.610  24.670  1.00  0.00           H
ATOM   3903 2HD2 LEU A 253      42.400  41.120  23.310  1.00  0.00           H
ATOM   3904 3HD2 LEU A 253      42.530  40.180  24.890  1.00  0.00           H
ATOM   3905  C   LEU A 253      42.530  37.220  21.390  1.00  0.00           C
ATOM   3906  O   LEU A 253      43.540  36.740  21.930  1.00  0.00           O
ATOM   3907  N   SER A 254      41.850  36.680  20.320  1.00  0.00           N
ATOM   3908  HN  SER A 254      41.030  37.090  19.920  1.00  0.00           H
ATOM   3909  CA  SER A 254      42.330  35.500  19.570  1.00  0.00           C
ATOM   3910  HA  SER A 254      42.540  34.750  20.310  1.00  0.00           H
ATOM   3911  CB  SER A 254      41.130  34.950  18.680  1.00  0.00           C
ATOM   3912  HB1 SER A 254      40.720  35.730  17.990  1.00  0.00           H
ATOM   3913  HB2 SER A 254      40.190  34.790  19.260  1.00  0.00           H
ATOM   3914  OG  SER A 254      41.470  33.760  17.900  1.00  0.00           O
ATOM   3915  HG1 SER A 254      41.730  33.120  18.550  1.00  0.00           H
ATOM   3916  C   SER A 254      43.510  35.790  18.840  1.00  0.00           C
ATOM   3917  O   SER A 254      44.510  35.050  18.840  1.00  0.00           O
ATOM   3918  N   ALA A 255      43.490  37.040  18.200  1.00  0.00           N
ATOM   3919  HN  ALA A 255      42.660  37.580  18.210  1.00  0.00           H
ATOM   3920  CA  ALA A 255      44.470  37.450  17.280  1.00  0.00           C
ATOM   3921  HA  ALA A 255      44.680  36.670  16.560  1.00  0.00           H
ATOM   3922  CB  ALA A 255      43.880  38.600  16.410  1.00  0.00           C
ATOM   3923  HB1 ALA A 255      43.540  39.370  17.130  1.00  0.00           H
ATOM   3924  HB2 ALA A 255      43.060  38.070  15.870  1.00  0.00           H
ATOM   3925  HB3 ALA A 255      44.650  39.020  15.730  1.00  0.00           H
ATOM   3926  C   ALA A 255      45.770  37.820  17.970  1.00  0.00           C
ATOM   3927  O   ALA A 255      46.820  37.500  17.410  1.00  0.00           O
ATOM   3928  N   GLN A 256      45.710  38.230  19.280  1.00  0.00           N
ATOM   3929  HN  GLN A 256      44.830  38.540  19.640  1.00  0.00           H
ATOM   3930  CA  GLN A 256      46.920  38.440  20.080  1.00  0.00           C
ATOM   3931  HA  GLN A 256      47.650  38.990  19.500  1.00  0.00           H
ATOM   3932  CB  GLN A 256      46.480  39.220  21.290  1.00  0.00           C
ATOM   3933  HB1 GLN A 256      45.570  38.780  21.740  1.00  0.00           H
ATOM   3934  HB2 GLN A 256      46.240  40.150  20.740  1.00  0.00           H
ATOM   3935  CG  GLN A 256      47.480  39.400  22.470  1.00  0.00           C
ATOM   3936  HG1 GLN A 256      47.420  38.400  22.940  1.00  0.00           H
ATOM   3937  HG2 GLN A 256      46.980  40.110  23.170  1.00  0.00           H
ATOM   3938  CD  GLN A 256      48.840  39.870  22.040  1.00  0.00           C
ATOM   3939  OE1 GLN A 256      49.100  40.280  20.890  1.00  0.00           O
ATOM   3940  NE2 GLN A 256      49.870  39.850  22.980  1.00  0.00           N
ATOM   3941 1HE2 GLN A 256      49.690  39.420  23.870  1.00  0.00           H
ATOM   3942 2HE2 GLN A 256      50.770  40.220  22.780  1.00  0.00           H
ATOM   3943  C   GLN A 256      47.540  37.120  20.490  1.00  0.00           C
ATOM   3944  O   GLN A 256      48.790  37.010  20.510  1.00  0.00           O
ATOM   3945  N   THR A 257      46.800  36.100  21.010  1.00  0.00           N
ATOM   3946  HN  THR A 257      45.800  36.150  21.010  1.00  0.00           H
ATOM   3947  CA  THR A 257      47.290  34.840  21.630  1.00  0.00           C
ATOM   3948  HA  THR A 257      48.260  34.930  22.110  1.00  0.00           H
ATOM   3949  CB  THR A 257      46.390  34.180  22.620  1.00  0.00           C
ATOM   3950  HB  THR A 257      46.810  33.200  22.930  1.00  0.00           H
ATOM   3951  OG1 THR A 257      45.080  34.050  22.050  1.00  0.00           O
ATOM   3952  HG1 THR A 257      44.650  34.830  22.400  1.00  0.00           H
ATOM   3953  CG2 THR A 257      46.420  35.070  23.770  1.00  0.00           C
ATOM   3954 1HG2 THR A 257      45.910  36.040  23.580  1.00  0.00           H
ATOM   3955 2HG2 THR A 257      47.480  35.250  24.050  1.00  0.00           H
ATOM   3956 3HG2 THR A 257      45.900  34.690  24.670  1.00  0.00           H
ATOM   3957  C   THR A 257      47.640  33.800  20.560  1.00  0.00           C
ATOM   3958  O   THR A 257      48.560  32.990  20.750  1.00  0.00           O
ATOM   3959  N   GLY A 258      46.950  33.840  19.420  1.00  0.00           N
ATOM   3960  HN  GLY A 258      46.320  34.610  19.330  1.00  0.00           H
ATOM   3961  CA  GLY A 258      46.920  32.860  18.380  1.00  0.00           C
ATOM   3962  HA1 GLY A 258      47.860  32.370  18.200  1.00  0.00           H
ATOM   3963  HA2 GLY A 258      46.450  33.280  17.510  1.00  0.00           H
ATOM   3964  C   GLY A 258      45.970  31.650  18.610  1.00  0.00           C
ATOM   3965  O   GLY A 258      46.100  30.610  17.910  1.00  0.00           O
ATOM   3966  N   ILE A 259      45.180  31.750  19.630  1.00  0.00           N
ATOM   3967  HN  ILE A 259      45.230  32.580  20.180  1.00  0.00           H
ATOM   3968  CA  ILE A 259      44.180  30.750  20.070  1.00  0.00           C
ATOM   3969  HA  ILE A 259      44.480  29.830  19.580  1.00  0.00           H
ATOM   3970  CB  ILE A 259      44.230  30.490  21.620  1.00  0.00           C
ATOM   3971  HB  ILE A 259      43.970  31.490  22.040  1.00  0.00           H
ATOM   3972  CG2 ILE A 259      43.190  29.500  22.140  1.00  0.00           C
ATOM   3973 1HG2 ILE A 259      43.260  29.230  23.220  1.00  0.00           H
ATOM   3974 2HG2 ILE A 259      43.230  28.600  21.480  1.00  0.00           H
ATOM   3975 3HG2 ILE A 259      42.140  29.760  21.920  1.00  0.00           H
ATOM   3976  CG1 ILE A 259      45.670  30.230  21.990  1.00  0.00           C
ATOM   3977 1HG1 ILE A 259      45.720  30.240  23.100  1.00  0.00           H
ATOM   3978 2HG1 ILE A 259      46.370  31.010  21.630  1.00  0.00           H
ATOM   3979  CD  ILE A 259      46.170  28.810  21.540  1.00  0.00           C
ATOM   3980  HD1 ILE A 259      45.420  28.030  21.810  1.00  0.00           H
ATOM   3981  HD2 ILE A 259      47.140  28.580  22.030  1.00  0.00           H
ATOM   3982  HD3 ILE A 259      46.260  28.750  20.440  1.00  0.00           H
ATOM   3983  C   ILE A 259      42.810  31.080  19.580  1.00  0.00           C
ATOM   3984  O   ILE A 259      42.270  32.190  19.760  1.00  0.00           O
ATOM   3985  N   ALA A 260      42.170  30.120  18.890  1.00  0.00           N
ATOM   3986  HN  ALA A 260      42.560  29.220  18.740  1.00  0.00           H
ATOM   3987  CA  ALA A 260      40.840  30.330  18.220  1.00  0.00           C
ATOM   3988  HA  ALA A 260      40.800  31.280  17.710  1.00  0.00           H
ATOM   3989  CB  ALA A 260      40.680  29.250  17.090  1.00  0.00           C
ATOM   3990  HB1 ALA A 260      40.460  28.290  17.590  1.00  0.00           H
ATOM   3991  HB2 ALA A 260      41.630  29.160  16.520  1.00  0.00           H
ATOM   3992  HB3 ALA A 260      39.900  29.570  16.370  1.00  0.00           H
ATOM   3993  C   ALA A 260      39.660  30.370  19.220  1.00  0.00           C
ATOM   3994  O   ALA A 260      39.770  29.730  20.310  1.00  0.00           O
ATOM   3995  N   VAL A 261      38.540  31.090  18.910  1.00  0.00           N
ATOM   3996  HN  VAL A 261      38.250  31.450  18.030  1.00  0.00           H
ATOM   3997  CA  VAL A 261      37.580  31.360  20.010  1.00  0.00           C
ATOM   3998  HA  VAL A 261      38.270  31.830  20.680  1.00  0.00           H
ATOM   3999  CB  VAL A 261      36.540  32.430  19.610  1.00  0.00           C
ATOM   4000  HB  VAL A 261      36.100  32.250  18.610  1.00  0.00           H
ATOM   4001  CG1 VAL A 261      35.520  32.640  20.740  1.00  0.00           C
ATOM   4002 1HG1 VAL A 261      35.980  32.620  21.750  1.00  0.00           H
ATOM   4003 2HG1 VAL A 261      34.630  31.990  20.680  1.00  0.00           H
ATOM   4004 3HG1 VAL A 261      34.980  33.580  20.520  1.00  0.00           H
ATOM   4005  CG2 VAL A 261      37.260  33.820  19.550  1.00  0.00           C
ATOM   4006 1HG2 VAL A 261      38.110  33.880  18.840  1.00  0.00           H
ATOM   4007 2HG2 VAL A 261      37.600  34.110  20.570  1.00  0.00           H
ATOM   4008 3HG2 VAL A 261      36.490  34.540  19.200  1.00  0.00           H
ATOM   4009  C   VAL A 261      36.850  30.100  20.570  1.00  0.00           C
ATOM   4010  O   VAL A 261      36.770  29.880  21.800  1.00  0.00           O
ATOM   4011  N   LEU A 262      36.380  29.200  19.700  1.00  0.00           N
ATOM   4012  HN  LEU A 262      36.490  29.340  18.710  1.00  0.00           H
ATOM   4013  CA  LEU A 262      35.850  27.910  20.040  1.00  0.00           C
ATOM   4014  HA  LEU A 262      35.240  28.170  20.890  1.00  0.00           H
ATOM   4015  CB  LEU A 262      34.840  27.360  18.940  1.00  0.00           C
ATOM   4016  HB1 LEU A 262      34.550  26.340  19.250  1.00  0.00           H
ATOM   4017  HB2 LEU A 262      35.450  27.280  18.020  1.00  0.00           H
ATOM   4018  CG  LEU A 262      33.490  28.260  18.690  1.00  0.00           C
ATOM   4019  HG  LEU A 262      33.780  29.160  18.110  1.00  0.00           H
ATOM   4020  CD1 LEU A 262      32.350  27.520  18.100  1.00  0.00           C
ATOM   4021 1HD1 LEU A 262      31.480  28.210  18.000  1.00  0.00           H
ATOM   4022 2HD1 LEU A 262      31.890  26.770  18.770  1.00  0.00           H
ATOM   4023 3HD1 LEU A 262      32.770  27.090  17.170  1.00  0.00           H
ATOM   4024  CD2 LEU A 262      33.100  29.040  19.970  1.00  0.00           C
ATOM   4025 1HD2 LEU A 262      32.300  29.770  19.690  1.00  0.00           H
ATOM   4026 2HD2 LEU A 262      33.850  29.750  20.400  1.00  0.00           H
ATOM   4027 3HD2 LEU A 262      32.540  28.350  20.640  1.00  0.00           H
ATOM   4028  C   LEU A 262      36.860  26.860  20.720  1.00  0.00           C
ATOM   4029  O   LEU A 262      36.380  25.910  21.330  1.00  0.00           O
ATOM   4030  N   ASP A 263      38.170  27.100  20.620  1.00  0.00           N
ATOM   4031  HN  ASP A 263      38.600  27.850  20.110  1.00  0.00           H
ATOM   4032  CA  ASP A 263      39.130  26.350  21.390  1.00  0.00           C
ATOM   4033  HA  ASP A 263      38.820  25.310  21.460  1.00  0.00           H
ATOM   4034  CB  ASP A 263      40.510  26.430  20.720  1.00  0.00           C
ATOM   4035  HB1 ASP A 263      41.210  25.840  21.360  1.00  0.00           H
ATOM   4036  HB2 ASP A 263      40.840  27.470  20.540  1.00  0.00           H
ATOM   4037  CG  ASP A 263      40.400  25.810  19.350  1.00  0.00           C
ATOM   4038  OD1 ASP A 263      41.360  25.970  18.580  1.00  0.00           O
ATOM   4039  OD2 ASP A 263      39.400  25.100  19.060  1.00  0.00           O
ATOM   4040  C   ASP A 263      39.090  26.780  22.850  1.00  0.00           C
ATOM   4041  O   ASP A 263      39.190  25.870  23.700  1.00  0.00           O
ATOM   4042  N   MET A 264      38.880  28.100  23.150  1.00  0.00           N
ATOM   4043  HN  MET A 264      38.810  28.770  22.420  1.00  0.00           H
ATOM   4044  CA  MET A 264      38.730  28.610  24.470  1.00  0.00           C
ATOM   4045  HA  MET A 264      39.510  28.130  25.040  1.00  0.00           H
ATOM   4046  CB  MET A 264      38.810  30.120  24.440  1.00  0.00           C
ATOM   4047  HB1 MET A 264      38.160  30.560  23.650  1.00  0.00           H
ATOM   4048  HB2 MET A 264      39.840  30.290  24.060  1.00  0.00           H
ATOM   4049  CG  MET A 264      38.740  30.780  25.820  1.00  0.00           C
ATOM   4050  HG1 MET A 264      37.770  30.620  26.340  1.00  0.00           H
ATOM   4051  HG2 MET A 264      38.850  31.870  25.620  1.00  0.00           H
ATOM   4052  SD  MET A 264      39.990  30.290  26.940  1.00  0.00           S
ATOM   4053  CE  MET A 264      41.330  31.240  26.070  1.00  0.00           C
ATOM   4054  HE1 MET A 264      41.800  32.050  26.670  1.00  0.00           H
ATOM   4055  HE2 MET A 264      40.740  31.740  25.270  1.00  0.00           H
ATOM   4056  HE3 MET A 264      42.100  30.560  25.660  1.00  0.00           H
ATOM   4057  C   MET A 264      37.440  28.200  25.090  1.00  0.00           C
ATOM   4058  O   MET A 264      37.430  27.680  26.170  1.00  0.00           O
ATOM   4059  N   CYS A 265      36.310  28.130  24.300  1.00  0.00           N
ATOM   4060  HN  CYS A 265      36.220  28.540  23.400  1.00  0.00           H
ATOM   4061  CA  CYS A 265      35.040  27.540  24.800  1.00  0.00           C
ATOM   4062  HA  CYS A 265      34.790  28.120  25.680  1.00  0.00           H
ATOM   4063  CB  CYS A 265      33.950  27.730  23.720  1.00  0.00           C
ATOM   4064  HB1 CYS A 265      32.910  27.370  23.890  1.00  0.00           H
ATOM   4065  HB2 CYS A 265      34.390  27.260  22.820  1.00  0.00           H
ATOM   4066  SG  CYS A 265      33.610  29.460  23.410  1.00  0.00           S
ATOM   4067  HG1 CYS A 265      34.780  29.670  22.820  1.00  0.00           H
ATOM   4068  C   CYS A 265      35.160  26.030  25.190  1.00  0.00           C
ATOM   4069  O   CYS A 265      34.710  25.560  26.230  1.00  0.00           O
ATOM   4070  N   ALA A 266      35.840  25.180  24.410  1.00  0.00           N
ATOM   4071  HN  ALA A 266      36.200  25.600  23.580  1.00  0.00           H
ATOM   4072  CA  ALA A 266      36.340  23.910  24.810  1.00  0.00           C
ATOM   4073  HA  ALA A 266      35.450  23.290  24.840  1.00  0.00           H
ATOM   4074  CB  ALA A 266      37.230  23.390  23.620  1.00  0.00           C
ATOM   4075  HB1 ALA A 266      38.200  23.920  23.570  1.00  0.00           H
ATOM   4076  HB2 ALA A 266      36.620  23.300  22.700  1.00  0.00           H
ATOM   4077  HB3 ALA A 266      37.500  22.340  23.840  1.00  0.00           H
ATOM   4078  C   ALA A 266      37.170  23.810  26.130  1.00  0.00           C
ATOM   4079  O   ALA A 266      36.980  22.950  26.980  1.00  0.00           O
ATOM   4080  N   ALA A 267      38.120  24.720  26.330  1.00  0.00           N
ATOM   4081  HN  ALA A 267      38.390  25.470  25.730  1.00  0.00           H
ATOM   4082  CA  ALA A 267      38.750  24.810  27.650  1.00  0.00           C
ATOM   4083  HA  ALA A 267      39.110  23.830  27.910  1.00  0.00           H
ATOM   4084  CB  ALA A 267      39.960  25.790  27.610  1.00  0.00           C
ATOM   4085  HB1 ALA A 267      40.370  25.620  28.620  1.00  0.00           H
ATOM   4086  HB2 ALA A 267      39.650  26.810  27.290  1.00  0.00           H
ATOM   4087  HB3 ALA A 267      40.650  25.330  26.870  1.00  0.00           H
ATOM   4088  C   ALA A 267      37.860  25.240  28.750  1.00  0.00           C
ATOM   4089  O   ALA A 267      37.890  24.680  29.840  1.00  0.00           O
ATOM   4090  N   LEU A 268      37.000  26.190  28.440  1.00  0.00           N
ATOM   4091  HN  LEU A 268      36.910  26.650  27.560  1.00  0.00           H
ATOM   4092  CA  LEU A 268      36.050  26.690  29.460  1.00  0.00           C
ATOM   4093  HA  LEU A 268      36.650  26.800  30.350  1.00  0.00           H
ATOM   4094  CB  LEU A 268      35.430  28.080  29.070  1.00  0.00           C
ATOM   4095  HB1 LEU A 268      34.810  27.960  28.160  1.00  0.00           H
ATOM   4096  HB2 LEU A 268      36.170  28.860  28.770  1.00  0.00           H
ATOM   4097  CG  LEU A 268      34.480  28.750  30.150  1.00  0.00           C
ATOM   4098  HG  LEU A 268      33.580  28.090  30.030  1.00  0.00           H
ATOM   4099  CD1 LEU A 268      34.860  28.720  31.610  1.00  0.00           C
ATOM   4100 1HD1 LEU A 268      34.160  29.130  32.370  1.00  0.00           H
ATOM   4101 2HD1 LEU A 268      35.760  29.370  31.670  1.00  0.00           H
ATOM   4102 3HD1 LEU A 268      35.160  27.670  31.830  1.00  0.00           H
ATOM   4103  CD2 LEU A 268      33.980  30.230  29.740  1.00  0.00           C
ATOM   4104 1HD2 LEU A 268      33.420  30.170  28.780  1.00  0.00           H
ATOM   4105 2HD2 LEU A 268      34.850  30.930  29.730  1.00  0.00           H
ATOM   4106 3HD2 LEU A 268      33.240  30.590  30.490  1.00  0.00           H
ATOM   4107  C   LEU A 268      35.080  25.570  29.820  1.00  0.00           C
ATOM   4108  O   LEU A 268      34.600  25.490  30.950  1.00  0.00           O
ATOM   4109  N   LYS A 269      34.650  24.740  28.800  1.00  0.00           N
ATOM   4110  HN  LYS A 269      34.950  25.010  27.890  1.00  0.00           H
ATOM   4111  CA  LYS A 269      33.750  23.600  29.040  1.00  0.00           C
ATOM   4112  HA  LYS A 269      32.850  23.880  29.560  1.00  0.00           H
ATOM   4113  CB  LYS A 269      33.370  23.000  27.650  1.00  0.00           C
ATOM   4114  HB1 LYS A 269      34.280  22.850  27.040  1.00  0.00           H
ATOM   4115  HB2 LYS A 269      32.890  23.780  27.020  1.00  0.00           H
ATOM   4116  CG  LYS A 269      32.470  21.730  27.800  1.00  0.00           C
ATOM   4117  HG1 LYS A 269      31.720  21.940  28.600  1.00  0.00           H
ATOM   4118  HG2 LYS A 269      33.130  20.930  28.200  1.00  0.00           H
ATOM   4119  CD  LYS A 269      31.740  21.240  26.560  1.00  0.00           C
ATOM   4120  HD1 LYS A 269      30.920  21.910  26.210  1.00  0.00           H
ATOM   4121  HD2 LYS A 269      31.200  20.340  26.920  1.00  0.00           H
ATOM   4122  CE  LYS A 269      32.730  20.750  25.430  1.00  0.00           C
ATOM   4123  HE1 LYS A 269      33.260  21.660  25.070  1.00  0.00           H
ATOM   4124  HE2 LYS A 269      32.040  20.350  24.660  1.00  0.00           H
ATOM   4125  NZ  LYS A 269      33.690  19.660  25.760  1.00  0.00           N
ATOM   4126  HZ1 LYS A 269      33.500  19.190  26.670  1.00  0.00           H
ATOM   4127  HZ2 LYS A 269      34.670  19.960  25.880  1.00  0.00           H
ATOM   4128  HZ3 LYS A 269      33.800  18.960  25.000  1.00  0.00           H
ATOM   4129  C   LYS A 269      34.460  22.560  29.940  1.00  0.00           C
ATOM   4130  O   LYS A 269      33.850  22.060  30.870  1.00  0.00           O
ATOM   4131  N   GLU A 270      35.760  22.160  29.660  1.00  0.00           N
ATOM   4132  HN  GLU A 270      36.230  22.580  28.880  1.00  0.00           H
ATOM   4133  CA  GLU A 270      36.460  21.150  30.440  1.00  0.00           C
ATOM   4134  HA  GLU A 270      35.770  20.320  30.460  1.00  0.00           H
ATOM   4135  CB  GLU A 270      37.750  20.710  29.690  1.00  0.00           C
ATOM   4136  HB1 GLU A 270      38.470  20.280  30.410  1.00  0.00           H
ATOM   4137  HB2 GLU A 270      38.270  21.640  29.360  1.00  0.00           H
ATOM   4138  CG  GLU A 270      37.510  19.780  28.490  1.00  0.00           C
ATOM   4139  HG1 GLU A 270      38.370  19.900  27.800  1.00  0.00           H
ATOM   4140  HG2 GLU A 270      36.610  19.930  27.860  1.00  0.00           H
ATOM   4141  CD  GLU A 270      37.370  18.330  28.810  1.00  0.00           C
ATOM   4142  OE1 GLU A 270      38.180  17.440  28.280  1.00  0.00           O
ATOM   4143  OE2 GLU A 270      36.480  17.920  29.590  1.00  0.00           O
ATOM   4144  C   GLU A 270      36.860  21.570  31.840  1.00  0.00           C
ATOM   4145  O   GLU A 270      36.940  20.840  32.830  1.00  0.00           O
ATOM   4146  N   LEU A 271      37.140  22.870  31.990  1.00  0.00           N
ATOM   4147  HN  LEU A 271      37.290  23.380  31.150  1.00  0.00           H
ATOM   4148  CA  LEU A 271      37.350  23.630  33.270  1.00  0.00           C
ATOM   4149  HA  LEU A 271      38.110  23.200  33.900  1.00  0.00           H
ATOM   4150  CB  LEU A 271      37.720  25.100  33.110  1.00  0.00           C
ATOM   4151  HB1 LEU A 271      37.660  25.640  34.080  1.00  0.00           H
ATOM   4152  HB2 LEU A 271      37.020  25.480  32.330  1.00  0.00           H
ATOM   4153  CG  LEU A 271      39.170  25.340  32.610  1.00  0.00           C
ATOM   4154  HG  LEU A 271      39.300  24.700  31.710  1.00  0.00           H
ATOM   4155  CD1 LEU A 271      39.380  26.780  32.260  1.00  0.00           C
ATOM   4156 1HD1 LEU A 271      38.690  27.130  31.460  1.00  0.00           H
ATOM   4157 2HD1 LEU A 271      40.370  27.120  31.890  1.00  0.00           H
ATOM   4158 3HD1 LEU A 271      39.170  27.360  33.190  1.00  0.00           H
ATOM   4159  CD2 LEU A 271      40.170  24.990  33.780  1.00  0.00           C
ATOM   4160 1HD2 LEU A 271      40.100  25.660  34.660  1.00  0.00           H
ATOM   4161 2HD2 LEU A 271      41.210  25.140  33.430  1.00  0.00           H
ATOM   4162 3HD2 LEU A 271      39.930  23.970  34.160  1.00  0.00           H
ATOM   4163  C   LEU A 271      36.130  23.550  34.140  1.00  0.00           C
ATOM   4164  O   LEU A 271      36.280  23.180  35.290  1.00  0.00           O
ATOM   4165  N   LEU A 272      34.880  23.900  33.630  1.00  0.00           N
ATOM   4166  HN  LEU A 272      34.900  24.270  32.700  1.00  0.00           H
ATOM   4167  CA  LEU A 272      33.650  23.750  34.330  1.00  0.00           C
ATOM   4168  HA  LEU A 272      33.860  24.330  35.220  1.00  0.00           H
ATOM   4169  CB  LEU A 272      32.570  24.320  33.540  1.00  0.00           C
ATOM   4170  HB1 LEU A 272      31.580  24.030  33.940  1.00  0.00           H
ATOM   4171  HB2 LEU A 272      32.540  23.820  32.550  1.00  0.00           H
ATOM   4172  CG  LEU A 272      32.390  25.840  33.550  1.00  0.00           C
ATOM   4173  HG  LEU A 272      33.360  26.280  33.240  1.00  0.00           H
ATOM   4174  CD1 LEU A 272      31.400  26.380  32.540  1.00  0.00           C
ATOM   4175 1HD1 LEU A 272      31.660  26.030  31.520  1.00  0.00           H
ATOM   4176 2HD1 LEU A 272      31.370  27.480  32.390  1.00  0.00           H
ATOM   4177 3HD1 LEU A 272      30.390  26.010  32.840  1.00  0.00           H
ATOM   4178  CD2 LEU A 272      32.170  26.510  34.910  1.00  0.00           C
ATOM   4179 1HD2 LEU A 272      32.300  27.600  34.760  1.00  0.00           H
ATOM   4180 2HD2 LEU A 272      33.000  26.090  35.520  1.00  0.00           H
ATOM   4181 3HD2 LEU A 272      31.160  26.210  35.260  1.00  0.00           H
ATOM   4182  C   LEU A 272      33.350  22.310  34.740  1.00  0.00           C
ATOM   4183  O   LEU A 272      32.980  22.030  35.890  1.00  0.00           O
ATOM   4184  N   GLN A 273      33.570  21.350  33.850  1.00  0.00           N
ATOM   4185  HN  GLN A 273      33.830  21.590  32.920  1.00  0.00           H
ATOM   4186  CA  GLN A 273      33.330  19.960  34.090  1.00  0.00           C
ATOM   4187  HA  GLN A 273      32.440  19.820  34.680  1.00  0.00           H
ATOM   4188  CB  GLN A 273      33.210  19.220  32.780  1.00  0.00           C
ATOM   4189  HB1 GLN A 273      33.150  18.140  33.020  1.00  0.00           H
ATOM   4190  HB2 GLN A 273      34.110  19.330  32.140  1.00  0.00           H
ATOM   4191  CG  GLN A 273      31.970  19.710  31.980  1.00  0.00           C
ATOM   4192  HG1 GLN A 273      32.230  20.690  31.520  1.00  0.00           H
ATOM   4193  HG2 GLN A 273      31.070  20.010  32.540  1.00  0.00           H
ATOM   4194  CD  GLN A 273      31.570  18.700  30.880  1.00  0.00           C
ATOM   4195  OE1 GLN A 273      31.740  19.040  29.710  1.00  0.00           O
ATOM   4196  NE2 GLN A 273      31.260  17.400  31.200  1.00  0.00           N
ATOM   4197 1HE2 GLN A 273      31.440  16.720  30.490  1.00  0.00           H
ATOM   4198 2HE2 GLN A 273      31.170  17.310  32.190  1.00  0.00           H
ATOM   4199  C   GLN A 273      34.350  19.260  35.000  1.00  0.00           C
ATOM   4200  O   GLN A 273      33.900  18.520  35.850  1.00  0.00           O
ATOM   4201  N   ASN A 274      35.680  19.450  34.770  1.00  0.00           N
ATOM   4202  HN  ASN A 274      35.910  19.900  33.910  1.00  0.00           H
ATOM   4203  CA  ASN A 274      36.720  18.680  35.410  1.00  0.00           C
ATOM   4204  HA  ASN A 274      36.230  17.830  35.860  1.00  0.00           H
ATOM   4205  CB  ASN A 274      37.750  18.150  34.460  1.00  0.00           C
ATOM   4206  HB1 ASN A 274      38.380  17.360  34.920  1.00  0.00           H
ATOM   4207  HB2 ASN A 274      38.410  19.010  34.250  1.00  0.00           H
ATOM   4208  CG  ASN A 274      37.250  17.510  33.200  1.00  0.00           C
ATOM   4209  OD1 ASN A 274      36.210  16.860  33.200  1.00  0.00           O
ATOM   4210  ND2 ASN A 274      37.880  17.810  32.060  1.00  0.00           N
ATOM   4211 1HD2 ASN A 274      38.780  18.230  32.070  1.00  0.00           H
ATOM   4212 2HD2 ASN A 274      37.270  17.630  31.280  1.00  0.00           H
ATOM   4213  C   ASN A 274      37.420  19.500  36.510  1.00  0.00           C
ATOM   4214  O   ASN A 274      38.350  18.950  37.130  1.00  0.00           O
ATOM   4215  N   GLY A 275      36.950  20.740  36.910  1.00  0.00           N
ATOM   4216  HN  GLY A 275      36.290  21.120  36.280  1.00  0.00           H
ATOM   4217  CA  GLY A 275      37.460  21.630  37.890  1.00  0.00           C
ATOM   4218  HA1 GLY A 275      37.330  21.200  38.870  1.00  0.00           H
ATOM   4219  HA2 GLY A 275      36.800  22.470  37.720  1.00  0.00           H
ATOM   4220  C   GLY A 275      38.860  22.170  37.710  1.00  0.00           C
ATOM   4221  O   GLY A 275      39.550  22.010  36.760  1.00  0.00           O
ATOM   4222  N   MET A 276      39.190  23.010  38.690  1.00  0.00           N
ATOM   4223  HN  MET A 276      38.580  23.080  39.480  1.00  0.00           H
ATOM   4224  CA  MET A 276      40.330  23.800  38.650  1.00  0.00           C
ATOM   4225  HA  MET A 276      40.430  24.090  37.610  1.00  0.00           H
ATOM   4226  CB  MET A 276      40.330  25.040  39.510  1.00  0.00           C
ATOM   4227  HB1 MET A 276      41.190  25.700  39.270  1.00  0.00           H
ATOM   4228  HB2 MET A 276      40.510  24.760  40.570  1.00  0.00           H
ATOM   4229  CG  MET A 276      39.150  25.990  39.430  1.00  0.00           C
ATOM   4230  HG1 MET A 276      39.310  26.810  40.160  1.00  0.00           H
ATOM   4231  HG2 MET A 276      38.260  25.440  39.810  1.00  0.00           H
ATOM   4232  SD  MET A 276      38.800  26.780  37.840  1.00  0.00           S
ATOM   4233  CE  MET A 276      39.440  28.350  38.270  1.00  0.00           C
ATOM   4234  HE1 MET A 276      39.000  28.770  39.210  1.00  0.00           H
ATOM   4235  HE2 MET A 276      39.380  29.040  37.400  1.00  0.00           H
ATOM   4236  HE3 MET A 276      40.510  28.220  38.530  1.00  0.00           H
ATOM   4237  C   MET A 276      41.690  23.040  38.930  1.00  0.00           C
ATOM   4238  O   MET A 276      42.740  23.530  38.530  1.00  0.00           O
ATOM   4239  N   ASN A 277      41.670  21.890  39.580  1.00  0.00           N
ATOM   4240  HN  ASN A 277      40.840  21.490  39.960  1.00  0.00           H
ATOM   4241  CA  ASN A 277      42.760  20.930  39.760  1.00  0.00           C
ATOM   4242  HA  ASN A 277      42.280  20.220  40.420  1.00  0.00           H
ATOM   4243  CB  ASN A 277      43.200  20.430  38.420  1.00  0.00           C
ATOM   4244  HB1 ASN A 277      44.140  19.850  38.350  1.00  0.00           H
ATOM   4245  HB2 ASN A 277      43.380  21.270  37.710  1.00  0.00           H
ATOM   4246  CG  ASN A 277      42.130  19.560  37.830  1.00  0.00           C
ATOM   4247  OD1 ASN A 277      41.190  19.060  38.570  1.00  0.00           O
ATOM   4248  ND2 ASN A 277      42.020  19.390  36.540  1.00  0.00           N
ATOM   4249 1HD2 ASN A 277      41.370  18.750  36.130  1.00  0.00           H
ATOM   4250 2HD2 ASN A 277      42.600  19.870  35.880  1.00  0.00           H
ATOM   4251  C   ASN A 277      43.930  21.350  40.600  1.00  0.00           C
ATOM   4252  O   ASN A 277      44.910  20.660  40.610  1.00  0.00           O
ATOM   4253  N   GLY A 278      43.770  22.370  41.430  1.00  0.00           N
ATOM   4254  HN  GLY A 278      42.900  22.850  41.440  1.00  0.00           H
ATOM   4255  CA  GLY A 278      44.780  22.930  42.310  1.00  0.00           C
ATOM   4256  HA1 GLY A 278      45.360  22.160  42.800  1.00  0.00           H
ATOM   4257  HA2 GLY A 278      44.260  23.450  43.100  1.00  0.00           H
ATOM   4258  C   GLY A 278      45.680  23.810  41.550  1.00  0.00           C
ATOM   4259  O   GLY A 278      46.800  23.930  41.980  1.00  0.00           O
ATOM   4260  N   ARG A 279      45.150  24.510  40.470  1.00  0.00           N
ATOM   4261  HN  ARG A 279      44.220  24.330  40.160  1.00  0.00           H
ATOM   4262  CA  ARG A 279      46.000  25.570  39.920  1.00  0.00           C
ATOM   4263  HA  ARG A 279      46.860  25.780  40.540  1.00  0.00           H
ATOM   4264  CB  ARG A 279      46.480  25.270  38.450  1.00  0.00           C
ATOM   4265  HB1 ARG A 279      47.150  26.100  38.160  1.00  0.00           H
ATOM   4266  HB2 ARG A 279      45.670  25.090  37.710  1.00  0.00           H
ATOM   4267  CG  ARG A 279      47.380  24.050  38.370  1.00  0.00           C
ATOM   4268  HG1 ARG A 279      47.940  23.920  39.310  1.00  0.00           H
ATOM   4269  HG2 ARG A 279      48.160  24.110  37.580  1.00  0.00           H
ATOM   4270  CD  ARG A 279      46.630  22.760  38.030  1.00  0.00           C
ATOM   4271  HD1 ARG A 279      46.600  22.790  36.920  1.00  0.00           H
ATOM   4272  HD2 ARG A 279      45.620  22.730  38.500  1.00  0.00           H
ATOM   4273  NE  ARG A 279      47.410  21.660  38.670  1.00  0.00           N
ATOM   4274  HE  ARG A 279      47.870  21.760  39.550  1.00  0.00           H
ATOM   4275  CZ  ARG A 279      47.320  20.410  38.260  1.00  0.00           C
ATOM   4276  NH1 ARG A 279      46.620  19.930  37.270  1.00  0.00           N
ATOM   4277 1HH1 ARG A 279      46.460  20.610  36.550  1.00  0.00           H
ATOM   4278 2HH1 ARG A 279      46.590  18.950  37.100  1.00  0.00           H
ATOM   4279  NH2 ARG A 279      48.090  19.590  38.910  1.00  0.00           N
ATOM   4280 1HH2 ARG A 279      48.800  20.020  39.460  1.00  0.00           H
ATOM   4281 2HH2 ARG A 279      48.250  18.660  38.590  1.00  0.00           H
ATOM   4282  C   ARG A 279      45.280  26.910  39.920  1.00  0.00           C
ATOM   4283  O   ARG A 279      44.000  26.950  39.990  1.00  0.00           O
ATOM   4284  N   THR A 280      46.030  28.050  39.860  1.00  0.00           N
ATOM   4285  HN  THR A 280      47.030  28.050  39.920  1.00  0.00           H
ATOM   4286  CA  THR A 280      45.440  29.420  39.890  1.00  0.00           C
ATOM   4287  HA  THR A 280      44.480  29.430  40.400  1.00  0.00           H
ATOM   4288  CB  THR A 280      46.300  30.430  40.640  1.00  0.00           C
ATOM   4289  HB  THR A 280      46.190  31.480  40.300  1.00  0.00           H
ATOM   4290  OG1 THR A 280      47.640  30.060  40.670  1.00  0.00           O
ATOM   4291  HG1 THR A 280      48.180  30.220  39.880  1.00  0.00           H
ATOM   4292  CG2 THR A 280      45.870  30.300  42.120  1.00  0.00           C
ATOM   4293 1HG2 THR A 280      45.910  29.220  42.390  1.00  0.00           H
ATOM   4294 2HG2 THR A 280      44.900  30.780  42.370  1.00  0.00           H
ATOM   4295 3HG2 THR A 280      46.540  30.830  42.830  1.00  0.00           H
ATOM   4296  C   THR A 280      45.170  29.950  38.480  1.00  0.00           C
ATOM   4297  O   THR A 280      45.920  29.590  37.580  1.00  0.00           O
ATOM   4298  N   ILE A 281      44.190  30.830  38.190  1.00  0.00           N
ATOM   4299  HN  ILE A 281      43.520  31.020  38.910  1.00  0.00           H
ATOM   4300  CA  ILE A 281      44.100  31.640  36.970  1.00  0.00           C
ATOM   4301  HA  ILE A 281      45.010  31.450  36.420  1.00  0.00           H
ATOM   4302  CB  ILE A 281      42.860  31.430  36.110  1.00  0.00           C
ATOM   4303  HB  ILE A 281      42.050  31.750  36.800  1.00  0.00           H
ATOM   4304  CG2 ILE A 281      42.990  32.280  34.860  1.00  0.00           C
ATOM   4305 1HG2 ILE A 281      41.930  32.300  34.510  1.00  0.00           H
ATOM   4306 2HG2 ILE A 281      43.710  31.820  34.150  1.00  0.00           H
ATOM   4307 3HG2 ILE A 281      43.250  33.340  35.040  1.00  0.00           H
ATOM   4308  CG1 ILE A 281      42.820  29.860  35.860  1.00  0.00           C
ATOM   4309 1HG1 ILE A 281      42.570  29.290  36.780  1.00  0.00           H
ATOM   4310 2HG1 ILE A 281      43.790  29.530  35.450  1.00  0.00           H
ATOM   4311  CD  ILE A 281      41.760  29.570  34.750  1.00  0.00           C
ATOM   4312  HD1 ILE A 281      42.080  29.990  33.770  1.00  0.00           H
ATOM   4313  HD2 ILE A 281      40.760  29.840  35.150  1.00  0.00           H
ATOM   4314  HD3 ILE A 281      41.670  28.500  34.470  1.00  0.00           H
ATOM   4315  C   ILE A 281      44.170  33.080  37.320  1.00  0.00           C
ATOM   4316  O   ILE A 281      43.310  33.660  38.020  1.00  0.00           O
ATOM   4317  N   LEU A 282      45.230  33.710  36.960  1.00  0.00           N
ATOM   4318  HN  LEU A 282      45.910  33.290  36.360  1.00  0.00           H
ATOM   4319  CA  LEU A 282      45.550  35.110  37.180  1.00  0.00           C
ATOM   4320  HA  LEU A 282      46.450  35.150  36.590  1.00  0.00           H
ATOM   4321  CB  LEU A 282      44.480  36.130  36.640  1.00  0.00           C
ATOM   4322  HB1 LEU A 282      44.690  37.140  37.060  1.00  0.00           H
ATOM   4323  HB2 LEU A 282      43.430  36.010  36.960  1.00  0.00           H
ATOM   4324  CG  LEU A 282      44.530  36.130  35.080  1.00  0.00           C
ATOM   4325  HG  LEU A 282      44.580  35.080  34.700  1.00  0.00           H
ATOM   4326  CD1 LEU A 282      43.260  36.690  34.480  1.00  0.00           C
ATOM   4327 1HD1 LEU A 282      43.430  36.670  33.380  1.00  0.00           H
ATOM   4328 2HD1 LEU A 282      43.000  37.730  34.780  1.00  0.00           H
ATOM   4329 3HD1 LEU A 282      42.410  36.050  34.790  1.00  0.00           H
ATOM   4330  CD2 LEU A 282      45.690  36.990  34.610  1.00  0.00           C
ATOM   4331 1HD2 LEU A 282      46.660  36.650  35.020  1.00  0.00           H
ATOM   4332 2HD2 LEU A 282      45.560  38.030  34.980  1.00  0.00           H
ATOM   4333 3HD2 LEU A 282      45.730  36.840  33.510  1.00  0.00           H
ATOM   4334  C   LEU A 282      45.950  35.280  38.710  1.00  0.00           C
ATOM   4335  O   LEU A 282      45.910  36.370  39.290  1.00  0.00           O
ATOM   4336  N   GLY A 283      46.460  34.220  39.300  1.00  0.00           N
ATOM   4337  HN  GLY A 283      46.790  33.410  38.830  1.00  0.00           H
ATOM   4338  CA  GLY A 283      46.570  34.170  40.710  1.00  0.00           C
ATOM   4339  HA1 GLY A 283      47.260  34.910  41.100  1.00  0.00           H
ATOM   4340  HA2 GLY A 283      46.990  33.220  41.000  1.00  0.00           H
ATOM   4341  C   GLY A 283      45.240  34.000  41.530  1.00  0.00           C
ATOM   4342  O   GLY A 283      45.150  34.350  42.680  1.00  0.00           O
ATOM   4343  N   SER A 284      44.140  33.490  40.950  1.00  0.00           N
ATOM   4344  HN  SER A 284      44.040  33.270  39.980  1.00  0.00           H
ATOM   4345  CA  SER A 284      42.880  33.420  41.580  1.00  0.00           C
ATOM   4346  HA  SER A 284      42.880  33.710  42.630  1.00  0.00           H
ATOM   4347  CB  SER A 284      41.980  34.520  40.960  1.00  0.00           C
ATOM   4348  HB1 SER A 284      41.940  34.600  39.850  1.00  0.00           H
ATOM   4349  HB2 SER A 284      42.420  35.480  41.310  1.00  0.00           H
ATOM   4350  OG  SER A 284      40.710  34.600  41.490  1.00  0.00           O
ATOM   4351  HG1 SER A 284      40.230  35.310  41.040  1.00  0.00           H
ATOM   4352  C   SER A 284      42.290  32.010  41.360  1.00  0.00           C
ATOM   4353  O   SER A 284      42.690  31.430  40.380  1.00  0.00           O
ATOM   4354  N   THR A 285      41.250  31.610  42.160  1.00  0.00           N
ATOM   4355  HN  THR A 285      41.140  32.160  42.990  1.00  0.00           H
ATOM   4356  CA  THR A 285      40.300  30.570  41.880  1.00  0.00           C
ATOM   4357  HA  THR A 285      40.630  29.940  41.060  1.00  0.00           H
ATOM   4358  CB  THR A 285      40.310  29.400  42.840  1.00  0.00           C
ATOM   4359  HB  THR A 285      39.440  28.730  42.650  1.00  0.00           H
ATOM   4360  OG1 THR A 285      40.200  29.680  44.210  1.00  0.00           O
ATOM   4361  HG1 THR A 285      40.780  30.390  44.480  1.00  0.00           H
ATOM   4362  CG2 THR A 285      41.590  28.570  42.530  1.00  0.00           C
ATOM   4363 1HG2 THR A 285      42.510  29.190  42.600  1.00  0.00           H
ATOM   4364 2HG2 THR A 285      41.650  28.110  41.520  1.00  0.00           H
ATOM   4365 3HG2 THR A 285      41.680  27.670  43.180  1.00  0.00           H
ATOM   4366  C   THR A 285      38.920  31.010  41.490  1.00  0.00           C
ATOM   4367  O   THR A 285      38.020  30.210  41.610  1.00  0.00           O
ATOM   4368  N   ILE A 286      38.700  32.360  41.130  1.00  0.00           N
ATOM   4369  HN  ILE A 286      39.350  33.110  41.070  1.00  0.00           H
ATOM   4370  CA  ILE A 286      37.300  32.860  41.060  1.00  0.00           C
ATOM   4371  HA  ILE A 286      36.620  32.030  41.120  1.00  0.00           H
ATOM   4372  CB  ILE A 286      36.920  33.890  42.070  1.00  0.00           C
ATOM   4373  HB  ILE A 286      37.690  34.680  42.160  1.00  0.00           H
ATOM   4374  CG2 ILE A 286      35.630  34.640  41.690  1.00  0.00           C
ATOM   4375 1HG2 ILE A 286      34.800  34.060  41.230  1.00  0.00           H
ATOM   4376 2HG2 ILE A 286      35.910  35.340  40.870  1.00  0.00           H
ATOM   4377 3HG2 ILE A 286      35.160  35.150  42.560  1.00  0.00           H
ATOM   4378  CG1 ILE A 286      36.850  33.330  43.550  1.00  0.00           C
ATOM   4379 1HG1 ILE A 286      36.640  34.250  44.130  1.00  0.00           H
ATOM   4380 2HG1 ILE A 286      37.810  32.950  43.960  1.00  0.00           H
ATOM   4381  CD  ILE A 286      35.790  32.340  43.850  1.00  0.00           C
ATOM   4382  HD1 ILE A 286      34.790  32.740  43.580  1.00  0.00           H
ATOM   4383  HD2 ILE A 286      35.700  32.050  44.920  1.00  0.00           H
ATOM   4384  HD3 ILE A 286      35.860  31.350  43.340  1.00  0.00           H
ATOM   4385  C   ILE A 286      37.240  33.360  39.620  1.00  0.00           C
ATOM   4386  O   ILE A 286      37.850  34.310  39.210  1.00  0.00           O
ATOM   4387  N   LEU A 287      36.370  32.740  38.770  1.00  0.00           N
ATOM   4388  HN  LEU A 287      35.990  31.840  38.940  1.00  0.00           H
ATOM   4389  CA  LEU A 287      36.060  33.180  37.400  1.00  0.00           C
ATOM   4390  HA  LEU A 287      37.010  33.290  36.890  1.00  0.00           H
ATOM   4391  CB  LEU A 287      35.270  32.150  36.580  1.00  0.00           C
ATOM   4392  HB1 LEU A 287      34.990  32.620  35.610  1.00  0.00           H
ATOM   4393  HB2 LEU A 287      34.240  31.880  36.880  1.00  0.00           H
ATOM   4394  CG  LEU A 287      36.060  30.940  36.090  1.00  0.00           C
ATOM   4395  HG  LEU A 287      37.130  31.240  36.160  1.00  0.00           H
ATOM   4396  CD1 LEU A 287      35.660  29.710  36.980  1.00  0.00           C
ATOM   4397 1HD1 LEU A 287      36.250  28.780  36.820  1.00  0.00           H
ATOM   4398 2HD1 LEU A 287      34.640  29.480  36.610  1.00  0.00           H
ATOM   4399 3HD1 LEU A 287      35.570  30.020  38.040  1.00  0.00           H
ATOM   4400  CD2 LEU A 287      35.820  30.520  34.600  1.00  0.00           C
ATOM   4401 1HD2 LEU A 287      36.390  29.580  34.450  1.00  0.00           H
ATOM   4402 2HD2 LEU A 287      36.220  31.380  34.010  1.00  0.00           H
ATOM   4403 3HD2 LEU A 287      34.730  30.510  34.420  1.00  0.00           H
ATOM   4404  C   LEU A 287      35.300  34.510  37.530  1.00  0.00           C
ATOM   4405  O   LEU A 287      34.270  34.620  38.240  1.00  0.00           O
ATOM   4406  N   GLU A 288      35.830  35.420  36.730  1.00  0.00           N
ATOM   4407  HN  GLU A 288      36.510  35.350  36.010  1.00  0.00           H
ATOM   4408  CA  GLU A 288      35.430  36.860  36.960  1.00  0.00           C
ATOM   4409  HA  GLU A 288      34.870  37.000  37.870  1.00  0.00           H
ATOM   4410  CB  GLU A 288      36.760  37.580  37.000  1.00  0.00           C
ATOM   4411  HB1 GLU A 288      37.400  37.310  36.130  1.00  0.00           H
ATOM   4412  HB2 GLU A 288      37.390  37.270  37.860  1.00  0.00           H
ATOM   4413  CG  GLU A 288      36.810  39.120  37.020  1.00  0.00           C
ATOM   4414  HG1 GLU A 288      36.290  39.380  36.070  1.00  0.00           H
ATOM   4415  HG2 GLU A 288      37.830  39.580  36.980  1.00  0.00           H
ATOM   4416  CD  GLU A 288      36.110  39.780  38.230  1.00  0.00           C
ATOM   4417  OE1 GLU A 288      36.810  40.330  39.110  1.00  0.00           O
ATOM   4418  OE2 GLU A 288      34.840  39.640  38.340  1.00  0.00           O
ATOM   4419  C   GLU A 288      34.710  37.420  35.730  1.00  0.00           C
ATOM   4420  O   GLU A 288      35.040  37.190  34.580  1.00  0.00           O
ATOM   4421  N   ASP A 289      33.790  38.330  35.990  1.00  0.00           N
ATOM   4422  HN  ASP A 289      33.510  38.460  36.940  1.00  0.00           H
ATOM   4423  CA  ASP A 289      32.980  38.870  34.990  1.00  0.00           C
ATOM   4424  HA  ASP A 289      33.320  38.610  34.000  1.00  0.00           H
ATOM   4425  CB  ASP A 289      31.530  38.280  35.000  1.00  0.00           C
ATOM   4426  HB1 ASP A 289      31.710  37.210  34.760  1.00  0.00           H
ATOM   4427  HB2 ASP A 289      30.890  38.740  34.220  1.00  0.00           H
ATOM   4428  CG  ASP A 289      30.600  38.290  36.190  1.00  0.00           C
ATOM   4429  OD1 ASP A 289      29.580  37.650  36.080  1.00  0.00           O
ATOM   4430  OD2 ASP A 289      30.870  38.950  37.230  1.00  0.00           O
ATOM   4431  C   ASP A 289      33.020  40.440  35.070  1.00  0.00           C
ATOM   4432  O   ASP A 289      32.180  41.070  34.460  1.00  0.00           O
ATOM   4433  N   GLU A 290      34.040  41.010  35.730  1.00  0.00           N
ATOM   4434  HN  GLU A 290      34.510  40.440  36.400  1.00  0.00           H
ATOM   4435  CA  GLU A 290      34.140  42.450  35.700  1.00  0.00           C
ATOM   4436  HA  GLU A 290      33.320  42.970  35.230  1.00  0.00           H
ATOM   4437  CB  GLU A 290      34.330  42.950  37.190  1.00  0.00           C
ATOM   4438  HB1 GLU A 290      34.690  44.000  37.190  1.00  0.00           H
ATOM   4439  HB2 GLU A 290      34.900  42.180  37.750  1.00  0.00           H
ATOM   4440  CG  GLU A 290      32.930  43.050  37.920  1.00  0.00           C
ATOM   4441  HG1 GLU A 290      32.280  42.170  37.740  1.00  0.00           H
ATOM   4442  HG2 GLU A 290      32.390  43.840  37.360  1.00  0.00           H
ATOM   4443  CD  GLU A 290      33.050  43.510  39.380  1.00  0.00           C
ATOM   4444  OE1 GLU A 290      34.190  43.870  39.840  1.00  0.00           O
ATOM   4445  OE2 GLU A 290      32.080  43.410  40.140  1.00  0.00           O
ATOM   4446  C   GLU A 290      35.240  43.050  34.830  1.00  0.00           C
ATOM   4447  O   GLU A 290      35.700  44.160  35.000  1.00  0.00           O
ATOM   4448  N   PHE A 291      35.590  42.310  33.700  1.00  0.00           N
ATOM   4449  HN  PHE A 291      35.500  41.320  33.650  1.00  0.00           H
ATOM   4450  CA  PHE A 291      36.290  42.850  32.560  1.00  0.00           C
ATOM   4451  HA  PHE A 291      36.500  43.910  32.640  1.00  0.00           H
ATOM   4452  CB  PHE A 291      37.640  42.170  32.310  1.00  0.00           C
ATOM   4453  HB1 PHE A 291      38.110  42.590  31.390  1.00  0.00           H
ATOM   4454  HB2 PHE A 291      37.530  41.080  32.180  1.00  0.00           H
ATOM   4455  CG  PHE A 291      38.670  42.480  33.470  1.00  0.00           C
ATOM   4456  CD1 PHE A 291      38.840  41.480  34.440  1.00  0.00           C
ATOM   4457  HD1 PHE A 291      38.110  40.690  34.560  1.00  0.00           H
ATOM   4458  CE1 PHE A 291      39.850  41.680  35.430  1.00  0.00           C
ATOM   4459  HE1 PHE A 291      39.920  41.040  36.300  1.00  0.00           H
ATOM   4460  CZ  PHE A 291      40.850  42.700  35.180  1.00  0.00           C
ATOM   4461  HZ  PHE A 291      41.460  42.940  36.040  1.00  0.00           H
ATOM   4462  CD2 PHE A 291      39.650  43.420  33.180  1.00  0.00           C
ATOM   4463  HD2 PHE A 291      39.610  44.070  32.310  1.00  0.00           H
ATOM   4464  CE2 PHE A 291      40.680  43.560  34.120  1.00  0.00           C
ATOM   4465  HE2 PHE A 291      41.580  44.140  33.940  1.00  0.00           H
ATOM   4466  C   PHE A 291      35.570  42.610  31.200  1.00  0.00           C
ATOM   4467  O   PHE A 291      35.420  41.510  30.620  1.00  0.00           O
ATOM   4468  N   THR A 292      35.270  43.760  30.580  1.00  0.00           N
ATOM   4469  HN  THR A 292      35.480  44.670  30.930  1.00  0.00           H
ATOM   4470  CA  THR A 292      34.820  43.730  29.160  1.00  0.00           C
ATOM   4471  HA  THR A 292      34.190  42.870  29.060  1.00  0.00           H
ATOM   4472  CB  THR A 292      34.010  44.970  28.700  1.00  0.00           C
ATOM   4473  HB  THR A 292      33.800  44.900  27.610  1.00  0.00           H
ATOM   4474  OG1 THR A 292      34.630  46.160  28.890  1.00  0.00           O
ATOM   4475  HG1 THR A 292      35.130  46.270  29.700  1.00  0.00           H
ATOM   4476  CG2 THR A 292      32.660  44.920  29.390  1.00  0.00           C
ATOM   4477 1HG2 THR A 292      32.220  45.940  29.350  1.00  0.00           H
ATOM   4478 2HG2 THR A 292      32.810  44.790  30.490  1.00  0.00           H
ATOM   4479 3HG2 THR A 292      32.040  44.130  28.910  1.00  0.00           H
ATOM   4480  C   THR A 292      35.950  43.610  28.160  1.00  0.00           C
ATOM   4481  O   THR A 292      37.030  44.140  28.470  1.00  0.00           O
ATOM   4482  N   PRO A 293      35.730  43.030  26.950  1.00  0.00           N
ATOM   4483  CD  PRO A 293      34.500  42.320  26.590  1.00  0.00           C
ATOM   4484  HD1 PRO A 293      33.690  43.050  26.440  1.00  0.00           H
ATOM   4485  HD2 PRO A 293      34.250  41.630  27.420  1.00  0.00           H
ATOM   4486  CA  PRO A 293      36.780  42.900  25.910  1.00  0.00           C
ATOM   4487  HA  PRO A 293      37.470  42.100  26.100  1.00  0.00           H
ATOM   4488  CB  PRO A 293      35.910  42.500  24.680  1.00  0.00           C
ATOM   4489  HB1 PRO A 293      36.570  41.930  23.990  1.00  0.00           H
ATOM   4490  HB2 PRO A 293      35.500  43.300  24.030  1.00  0.00           H
ATOM   4491  CG  PRO A 293      34.870  41.540  25.340  1.00  0.00           C
ATOM   4492  HG1 PRO A 293      34.090  41.210  24.620  1.00  0.00           H
ATOM   4493  HG2 PRO A 293      35.380  40.610  25.640  1.00  0.00           H
ATOM   4494  C   PRO A 293      37.680  44.100  25.750  1.00  0.00           C
ATOM   4495  O   PRO A 293      38.870  43.860  25.360  1.00  0.00           O
ATOM   4496  N   PHE A 294      37.140  45.320  25.810  1.00  0.00           N
ATOM   4497  HN  PHE A 294      36.160  45.410  25.970  1.00  0.00           H
ATOM   4498  CA  PHE A 294      37.760  46.640  25.740  1.00  0.00           C
ATOM   4499  HA  PHE A 294      38.390  46.740  24.860  1.00  0.00           H
ATOM   4500  CB  PHE A 294      36.680  47.740  25.690  1.00  0.00           C
ATOM   4501  HB1 PHE A 294      37.100  48.770  25.660  1.00  0.00           H
ATOM   4502  HB2 PHE A 294      35.940  47.680  26.520  1.00  0.00           H
ATOM   4503  CG  PHE A 294      35.780  47.590  24.440  1.00  0.00           C
ATOM   4504  CD1 PHE A 294      34.770  46.620  24.300  1.00  0.00           C
ATOM   4505  HD1 PHE A 294      34.410  46.100  25.180  1.00  0.00           H
ATOM   4506  CE1 PHE A 294      33.980  46.570  23.140  1.00  0.00           C
ATOM   4507  HE1 PHE A 294      33.100  45.950  23.190  1.00  0.00           H
ATOM   4508  CZ  PHE A 294      34.270  47.250  21.940  1.00  0.00           C
ATOM   4509  HZ  PHE A 294      33.700  47.170  21.030  1.00  0.00           H
ATOM   4510  CD2 PHE A 294      36.120  48.220  23.230  1.00  0.00           C
ATOM   4511  HD2 PHE A 294      36.950  48.920  23.270  1.00  0.00           H
ATOM   4512  CE2 PHE A 294      35.440  48.030  21.940  1.00  0.00           C
ATOM   4513  HE2 PHE A 294      35.730  48.580  21.060  1.00  0.00           H
ATOM   4514  C   PHE A 294      38.670  46.970  26.910  1.00  0.00           C
ATOM   4515  O   PHE A 294      39.760  47.460  26.820  1.00  0.00           O
ATOM   4516  N   ASP A 295      38.240  46.590  28.140  1.00  0.00           N
ATOM   4517  HN  ASP A 295      37.430  46.010  28.130  1.00  0.00           H
ATOM   4518  CA  ASP A 295      38.960  46.880  29.390  1.00  0.00           C
ATOM   4519  HA  ASP A 295      39.190  47.930  29.450  1.00  0.00           H
ATOM   4520  CB  ASP A 295      38.170  46.560  30.620  1.00  0.00           C
ATOM   4521  HB1 ASP A 295      38.770  46.780  31.530  1.00  0.00           H
ATOM   4522  HB2 ASP A 295      37.850  45.510  30.800  1.00  0.00           H
ATOM   4523  CG  ASP A 295      36.920  47.350  30.780  1.00  0.00           C
ATOM   4524  OD1 ASP A 295      35.850  46.790  31.160  1.00  0.00           O
ATOM   4525  OD2 ASP A 295      37.050  48.590  30.650  1.00  0.00           O
ATOM   4526  C   ASP A 295      40.230  46.100  29.530  1.00  0.00           C
ATOM   4527  O   ASP A 295      41.300  46.610  29.920  1.00  0.00           O
ATOM   4528  N   VAL A 296      40.270  44.840  29.270  1.00  0.00           N
ATOM   4529  HN  VAL A 296      39.450  44.380  28.950  1.00  0.00           H
ATOM   4530  CA  VAL A 296      41.490  43.960  29.440  1.00  0.00           C
ATOM   4531  HA  VAL A 296      41.790  43.870  30.480  1.00  0.00           H
ATOM   4532  CB  VAL A 296      41.200  42.490  28.930  1.00  0.00           C
ATOM   4533  HB  VAL A 296      42.140  41.980  28.640  1.00  0.00           H
ATOM   4534  CG1 VAL A 296      40.510  41.640  29.940  1.00  0.00           C
ATOM   4535 1HG1 VAL A 296      40.820  41.920  30.970  1.00  0.00           H
ATOM   4536 2HG1 VAL A 296      40.740  40.570  29.770  1.00  0.00           H
ATOM   4537 3HG1 VAL A 296      39.420  41.840  29.910  1.00  0.00           H
ATOM   4538  CG2 VAL A 296      40.330  42.420  27.590  1.00  0.00           C
ATOM   4539 1HG2 VAL A 296      39.350  42.910  27.770  1.00  0.00           H
ATOM   4540 2HG2 VAL A 296      40.200  41.390  27.210  1.00  0.00           H
ATOM   4541 3HG2 VAL A 296      40.870  42.930  26.770  1.00  0.00           H
ATOM   4542  C   VAL A 296      42.700  44.430  28.740  1.00  0.00           C
ATOM   4543  O   VAL A 296      43.770  44.460  29.330  1.00  0.00           O
ATOM   4544  N   VAL A 297      42.570  44.860  27.460  1.00  0.00           N
ATOM   4545  HN  VAL A 297      41.780  44.810  26.850  1.00  0.00           H
ATOM   4546  CA  VAL A 297      43.780  45.290  26.790  1.00  0.00           C
ATOM   4547  HA  VAL A 297      44.610  44.620  26.910  1.00  0.00           H
ATOM   4548  CB  VAL A 297      43.530  45.290  25.290  1.00  0.00           C
ATOM   4549  HB  VAL A 297      44.350  45.650  24.640  1.00  0.00           H
ATOM   4550  CG1 VAL A 297      43.260  43.810  24.860  1.00  0.00           C
ATOM   4551 1HG1 VAL A 297      44.110  43.140  25.110  1.00  0.00           H
ATOM   4552 2HG1 VAL A 297      43.080  43.840  23.760  1.00  0.00           H
ATOM   4553 3HG1 VAL A 297      42.370  43.410  25.400  1.00  0.00           H
ATOM   4554  CG2 VAL A 297      42.360  46.160  24.830  1.00  0.00           C
ATOM   4555 1HG2 VAL A 297      42.240  45.930  23.750  1.00  0.00           H
ATOM   4556 2HG2 VAL A 297      42.590  47.230  25.030  1.00  0.00           H
ATOM   4557 3HG2 VAL A 297      41.420  45.900  25.370  1.00  0.00           H
ATOM   4558  C   VAL A 297      44.250  46.670  27.200  1.00  0.00           C
ATOM   4559  O   VAL A 297      45.470  46.990  27.270  1.00  0.00           O
ATOM   4560  N   ARG A 298      43.320  47.520  27.740  1.00  0.00           N
ATOM   4561  HN  ARG A 298      42.340  47.420  27.580  1.00  0.00           H
ATOM   4562  CA  ARG A 298      43.580  48.760  28.480  1.00  0.00           C
ATOM   4563  HA  ARG A 298      44.150  49.460  27.880  1.00  0.00           H
ATOM   4564  CB  ARG A 298      42.340  49.670  28.840  1.00  0.00           C
ATOM   4565  HB1 ARG A 298      42.750  50.390  29.590  1.00  0.00           H
ATOM   4566  HB2 ARG A 298      41.580  49.020  29.310  1.00  0.00           H
ATOM   4567  CG  ARG A 298      41.670  50.500  27.670  1.00  0.00           C
ATOM   4568  HG1 ARG A 298      41.780  49.820  26.810  1.00  0.00           H
ATOM   4569  HG2 ARG A 298      42.370  51.350  27.550  1.00  0.00           H
ATOM   4570  CD  ARG A 298      40.170  50.810  27.780  1.00  0.00           C
ATOM   4571  HD1 ARG A 298      39.850  51.440  28.630  1.00  0.00           H
ATOM   4572  HD2 ARG A 298      39.600  49.860  27.940  1.00  0.00           H
ATOM   4573  NE  ARG A 298      39.810  51.510  26.520  1.00  0.00           N
ATOM   4574  HE  ARG A 298      40.420  52.050  25.940  1.00  0.00           H
ATOM   4575  CZ  ARG A 298      38.540  51.550  26.100  1.00  0.00           C
ATOM   4576  NH1 ARG A 298      37.500  51.240  26.860  1.00  0.00           N
ATOM   4577 1HH1 ARG A 298      37.700  51.200  27.840  1.00  0.00           H
ATOM   4578 2HH1 ARG A 298      36.540  51.260  26.580  1.00  0.00           H
ATOM   4579  NH2 ARG A 298      38.270  51.970  24.900  1.00  0.00           N
ATOM   4580 1HH2 ARG A 298      37.360  52.160  24.550  1.00  0.00           H
ATOM   4581 2HH2 ARG A 298      39.030  52.140  24.270  1.00  0.00           H
ATOM   4582  C   ARG A 298      44.440  48.510  29.730  1.00  0.00           C
ATOM   4583  O   ARG A 298      45.440  49.130  29.950  1.00  0.00           O
ATOM   4584  N   GLN A 299      44.010  47.500  30.490  1.00  0.00           N
ATOM   4585  HN  GLN A 299      43.240  46.970  30.150  1.00  0.00           H
ATOM   4586  CA  GLN A 299      44.560  47.180  31.800  1.00  0.00           C
ATOM   4587  HA  GLN A 299      44.860  48.120  32.230  1.00  0.00           H
ATOM   4588  CB  GLN A 299      43.540  46.450  32.680  1.00  0.00           C
ATOM   4589  HB1 GLN A 299      43.930  46.320  33.710  1.00  0.00           H
ATOM   4590  HB2 GLN A 299      43.230  45.550  32.100  1.00  0.00           H
ATOM   4591  CG  GLN A 299      42.270  47.260  32.970  1.00  0.00           C
ATOM   4592  HG1 GLN A 299      41.610  46.710  33.690  1.00  0.00           H
ATOM   4593  HG2 GLN A 299      41.660  47.400  32.060  1.00  0.00           H
ATOM   4594  CD  GLN A 299      42.550  48.680  33.440  1.00  0.00           C
ATOM   4595  OE1 GLN A 299      43.110  49.590  32.820  1.00  0.00           O
ATOM   4596  NE2 GLN A 299      42.250  48.860  34.760  1.00  0.00           N
ATOM   4597 1HE2 GLN A 299      42.420  49.740  35.190  1.00  0.00           H
ATOM   4598 2HE2 GLN A 299      41.940  48.110  35.340  1.00  0.00           H
ATOM   4599  C   GLN A 299      45.830  46.370  31.690  1.00  0.00           C
ATOM   4600  O   GLN A 299      46.420  46.160  32.730  1.00  0.00           O
ATOM   4601  N   CYS A 300      46.130  45.800  30.550  1.00  0.00           N
ATOM   4602  HN  CYS A 300      45.440  45.900  29.830  1.00  0.00           H
ATOM   4603  CA  CYS A 300      47.330  45.000  30.300  1.00  0.00           C
ATOM   4604  HA  CYS A 300      47.310  44.210  31.030  1.00  0.00           H
ATOM   4605  CB  CYS A 300      47.360  44.380  28.920  1.00  0.00           C
ATOM   4606  HB1 CYS A 300      48.410  44.140  28.660  1.00  0.00           H
ATOM   4607  HB2 CYS A 300      46.990  45.200  28.260  1.00  0.00           H
ATOM   4608  SG  CYS A 300      46.330  42.880  28.690  1.00  0.00           S
ATOM   4609  HG1 CYS A 300      45.340  43.650  29.130  1.00  0.00           H
ATOM   4610  C   CYS A 300      48.740  45.720  30.480  1.00  0.00           C
ATOM   4611  O   CYS A 300      49.000  46.810  29.960  1.00  0.00           O
ATOM   4612  N   SER A 301      49.630  45.180  31.270  1.00  0.00           N
ATOM   4613  HN  SER A 301      49.410  44.330  31.740  1.00  0.00           H
ATOM   4614  CA  SER A 301      50.930  45.680  31.710  1.00  0.00           C
ATOM   4615  HA  SER A 301      51.150  46.690  31.400  1.00  0.00           H
ATOM   4616  CB  SER A 301      50.940  45.740  33.330  1.00  0.00           C
ATOM   4617  HB1 SER A 301      50.670  44.810  33.860  1.00  0.00           H
ATOM   4618  HB2 SER A 301      50.200  46.540  33.550  1.00  0.00           H
ATOM   4619  OG  SER A 301      52.180  46.240  33.780  1.00  0.00           O
ATOM   4620  HG1 SER A 301      52.490  46.930  33.190  1.00  0.00           H
ATOM   4621  C   SER A 301      52.090  44.830  31.180  1.00  0.00           C
ATOM   4622  O   SER A 301      52.100  43.620  31.340  1.00  0.00           O
ATOM   4623  N   GLY A 302      53.020  45.470  30.510  1.00  0.00           N
ATOM   4624  HN  GLY A 302      52.980  46.450  30.340  1.00  0.00           H
ATOM   4625  CA  GLY A 302      54.220  44.890  29.890  1.00  0.00           C
ATOM   4626  HA1 GLY A 302      54.670  44.260  30.630  1.00  0.00           H
ATOM   4627  HA2 GLY A 302      54.900  45.680  29.610  1.00  0.00           H
ATOM   4628  C   GLY A 302      54.040  44.110  28.620  1.00  0.00           C
ATOM   4629  O   GLY A 302      54.900  43.350  28.250  1.00  0.00           O
ATOM   4630  N   VAL A 303      52.900  44.310  27.880  1.00  0.00           N
ATOM   4631  HN  VAL A 303      52.240  45.040  28.050  1.00  0.00           H
ATOM   4632  CA  VAL A 303      52.560  43.420  26.760  1.00  0.00           C
ATOM   4633  HA  VAL A 303      53.150  42.520  26.900  1.00  0.00           H
ATOM   4634  CB  VAL A 303      51.120  43.050  26.900  1.00  0.00           C
ATOM   4635  HB  VAL A 303      50.530  43.990  26.930  1.00  0.00           H
ATOM   4636  CG1 VAL A 303      50.470  42.380  25.690  1.00  0.00           C
ATOM   4637 1HG1 VAL A 303      50.350  43.010  24.780  1.00  0.00           H
ATOM   4638 2HG1 VAL A 303      49.530  41.880  26.000  1.00  0.00           H
ATOM   4639 3HG1 VAL A 303      51.170  41.550  25.460  1.00  0.00           H
ATOM   4640  CG2 VAL A 303      50.800  42.340  28.240  1.00  0.00           C
ATOM   4641 1HG2 VAL A 303      49.710  42.100  28.250  1.00  0.00           H
ATOM   4642 2HG2 VAL A 303      50.990  42.880  29.190  1.00  0.00           H
ATOM   4643 3HG2 VAL A 303      51.410  41.430  28.400  1.00  0.00           H
ATOM   4644  C   VAL A 303      52.770  44.040  25.380  1.00  0.00           C
ATOM   4645  O   VAL A 303      52.150  45.050  24.960  1.00  0.00           O
ATOM   4646  N   THR A 304      53.690  43.430  24.580  1.00  0.00           N
ATOM   4647  HN  THR A 304      54.270  42.780  25.060  1.00  0.00           H
ATOM   4648  CA  THR A 304      53.820  43.690  23.090  1.00  0.00           C
ATOM   4649  HA  THR A 304      53.710  44.760  23.000  1.00  0.00           H
ATOM   4650  CB  THR A 304      55.120  43.380  22.460  1.00  0.00           C
ATOM   4651  HB  THR A 304      55.960  43.790  23.060  1.00  0.00           H
ATOM   4652  OG1 THR A 304      55.170  44.130  21.230  1.00  0.00           O
ATOM   4653  HG1 THR A 304      54.660  43.680  20.550  1.00  0.00           H
ATOM   4654  CG2 THR A 304      55.310  41.850  22.120  1.00  0.00           C
ATOM   4655 1HG2 THR A 304      55.000  41.210  22.970  1.00  0.00           H
ATOM   4656 2HG2 THR A 304      56.380  41.600  21.930  1.00  0.00           H
ATOM   4657 3HG2 THR A 304      54.720  41.350  21.330  1.00  0.00           H
ATOM   4658  C   THR A 304      52.670  42.990  22.380  1.00  0.00           C
ATOM   4659  O   THR A 304      52.440  41.780  22.500  1.00  0.00           O
ATOM   4660  N   PHE A 305      51.940  43.720  21.490  1.00  0.00           N
ATOM   4661  HN  PHE A 305      52.200  44.670  21.360  1.00  0.00           H
ATOM   4662  CA  PHE A 305      50.780  43.160  20.770  1.00  0.00           C
ATOM   4663  HA  PHE A 305      50.360  42.260  21.210  1.00  0.00           H
ATOM   4664  CB  PHE A 305      49.540  44.110  20.800  1.00  0.00           C
ATOM   4665  HB1 PHE A 305      48.710  43.670  20.200  1.00  0.00           H
ATOM   4666  HB2 PHE A 305      49.800  45.080  20.330  1.00  0.00           H
ATOM   4667  CG  PHE A 305      48.940  44.190  22.210  1.00  0.00           C
ATOM   4668  CD1 PHE A 305      49.480  45.060  23.100  1.00  0.00           C
ATOM   4669  HD1 PHE A 305      50.290  45.700  22.800  1.00  0.00           H
ATOM   4670  CE1 PHE A 305      48.900  45.200  24.350  1.00  0.00           C
ATOM   4671  HE1 PHE A 305      49.390  45.800  25.110  1.00  0.00           H
ATOM   4672  CZ  PHE A 305      47.820  44.450  24.750  1.00  0.00           C
ATOM   4673  HZ  PHE A 305      47.400  44.460  25.740  1.00  0.00           H
ATOM   4674  CD2 PHE A 305      47.810  43.430  22.570  1.00  0.00           C
ATOM   4675  HD2 PHE A 305      47.280  42.850  21.830  1.00  0.00           H
ATOM   4676  CE2 PHE A 305      47.230  43.550  23.880  1.00  0.00           C
ATOM   4677  HE2 PHE A 305      46.350  43.010  24.210  1.00  0.00           H
ATOM   4678  C   PHE A 305      51.000  42.870  19.340  1.00  0.00           C
ATOM   4679  O   PHE A 305      51.680  43.610  18.680  1.00  0.00           O
ATOM   4680  N   GLN A 306      50.360  41.780  18.850  1.00  0.00           N
ATOM   4681  HN  GLN A 306      49.680  41.290  19.390  1.00  0.00           H
ATOM   4682  CA  GLN A 306      50.410  41.200  17.540  1.00  0.00           C
ATOM   4683  HA  GLN A 306      51.260  41.610  17.010  1.00  0.00           H
ATOM   4684  CB  GLN A 306      50.350  39.700  17.710  1.00  0.00           C
ATOM   4685  HB1 GLN A 306      50.540  39.320  16.680  1.00  0.00           H
ATOM   4686  HB2 GLN A 306      49.400  39.350  18.170  1.00  0.00           H
ATOM   4687  CG  GLN A 306      51.550  39.070  18.440  1.00  0.00           C
ATOM   4688  HG1 GLN A 306      51.690  37.990  18.230  1.00  0.00           H
ATOM   4689  HG2 GLN A 306      51.380  39.060  19.540  1.00  0.00           H
ATOM   4690  CD  GLN A 306      52.830  39.760  18.160  1.00  0.00           C
ATOM   4691  OE1 GLN A 306      53.160  39.990  17.010  1.00  0.00           O
ATOM   4692  NE2 GLN A 306      53.800  39.840  19.140  1.00  0.00           N
ATOM   4693 1HE2 GLN A 306      54.740  40.160  19.030  1.00  0.00           H
ATOM   4694 2HE2 GLN A 306      53.620  39.490  20.060  1.00  0.00           H
ATOM   4695  C   GLN A 306      49.240  41.640  16.540  1.00  0.00           C
ATOM   4696  OT1 GLN A 306      49.240  41.210  15.370  1.00  0.00           O
ATOM   4697  OT2 GLN A 306      48.310  42.390  17.030  1.00  0.00           O
ATOM   4698  N   SER B   1      21.910  44.020  54.770  1.00  0.00           N
ATOM   4699  HT1 SER B   1      22.420  44.100  55.670  1.00  0.00           H
ATOM   4700  HT2 SER B   1      21.680  43.020  54.630  1.00  0.00           H
ATOM   4701  HT3 SER B   1      21.060  44.600  54.970  1.00  0.00           H
ATOM   4702  CA  SER B   1      22.650  44.630  53.620  1.00  0.00           C
ATOM   4703  HA  SER B   1      22.020  44.520  52.740  1.00  0.00           H
ATOM   4704  CB  SER B   1      23.190  46.070  53.790  1.00  0.00           C
ATOM   4705  HB1 SER B   1      23.910  46.440  53.020  1.00  0.00           H
ATOM   4706  HB2 SER B   1      23.750  46.100  54.750  1.00  0.00           H
ATOM   4707  OG  SER B   1      22.150  47.030  53.760  1.00  0.00           O
ATOM   4708  HG1 SER B   1      21.770  46.950  52.880  1.00  0.00           H
ATOM   4709  C   SER B   1      23.890  43.710  53.300  1.00  0.00           C
ATOM   4710  O   SER B   1      24.270  42.910  54.160  1.00  0.00           O
ATOM   4711  N   GLY B   2      24.580  43.920  52.180  1.00  0.00           N
ATOM   4712  HN  GLY B   2      24.370  44.720  51.620  1.00  0.00           H
ATOM   4713  CA  GLY B   2      25.800  43.200  51.810  1.00  0.00           C
ATOM   4714  HA1 GLY B   2      25.720  43.010  50.740  1.00  0.00           H
ATOM   4715  HA2 GLY B   2      25.850  42.220  52.250  1.00  0.00           H
ATOM   4716  C   GLY B   2      27.000  44.040  52.300  1.00  0.00           C
ATOM   4717  O   GLY B   2      26.990  45.110  52.850  1.00  0.00           O
ATOM   4718  N   PHE B   3      28.210  43.450  52.040  1.00  0.00           N
ATOM   4719  HN  PHE B   3      28.260  42.540  51.630  1.00  0.00           H
ATOM   4720  CA  PHE B   3      29.530  43.980  52.460  1.00  0.00           C
ATOM   4721  HA  PHE B   3      29.440  45.050  52.550  1.00  0.00           H
ATOM   4722  CB  PHE B   3      30.020  43.370  53.790  1.00  0.00           C
ATOM   4723  HB1 PHE B   3      31.020  43.730  54.110  1.00  0.00           H
ATOM   4724  HB2 PHE B   3      30.200  42.270  53.750  1.00  0.00           H
ATOM   4725  CG  PHE B   3      29.200  43.640  55.050  1.00  0.00           C
ATOM   4726  CD1 PHE B   3      29.510  44.570  56.090  1.00  0.00           C
ATOM   4727  HD1 PHE B   3      30.440  45.120  56.050  1.00  0.00           H
ATOM   4728  CE1 PHE B   3      28.790  44.540  57.290  1.00  0.00           C
ATOM   4729  HE1 PHE B   3      29.000  45.230  58.090  1.00  0.00           H
ATOM   4730  CZ  PHE B   3      27.740  43.590  57.490  1.00  0.00           C
ATOM   4731  HZ  PHE B   3      27.160  43.570  58.400  1.00  0.00           H
ATOM   4732  CD2 PHE B   3      28.150  42.740  55.300  1.00  0.00           C
ATOM   4733  HD2 PHE B   3      27.900  41.960  54.600  1.00  0.00           H
ATOM   4734  CE2 PHE B   3      27.450  42.720  56.450  1.00  0.00           C
ATOM   4735  HE2 PHE B   3      26.760  41.900  56.590  1.00  0.00           H
ATOM   4736  C   PHE B   3      30.590  43.700  51.440  1.00  0.00           C
ATOM   4737  O   PHE B   3      30.760  42.550  51.060  1.00  0.00           O
ATOM   4738  N   ARG B   4      31.370  44.740  51.050  1.00  0.00           N
ATOM   4739  HN  ARG B   4      31.280  45.570  51.600  1.00  0.00           H
ATOM   4740  CA  ARG B   4      32.400  44.540  50.020  1.00  0.00           C
ATOM   4741  HA  ARG B   4      32.900  43.590  50.130  1.00  0.00           H
ATOM   4742  CB  ARG B   4      31.820  44.710  48.560  1.00  0.00           C
ATOM   4743  HB1 ARG B   4      30.930  44.050  48.500  1.00  0.00           H
ATOM   4744  HB2 ARG B   4      32.570  44.280  47.860  1.00  0.00           H
ATOM   4745  CG  ARG B   4      31.370  46.060  48.190  1.00  0.00           C
ATOM   4746  HG1 ARG B   4      32.170  46.770  47.880  1.00  0.00           H
ATOM   4747  HG2 ARG B   4      31.080  46.520  49.150  1.00  0.00           H
ATOM   4748  CD  ARG B   4      30.200  46.260  47.210  1.00  0.00           C
ATOM   4749  HD1 ARG B   4      29.980  47.320  46.970  1.00  0.00           H
ATOM   4750  HD2 ARG B   4      29.280  45.790  47.630  1.00  0.00           H
ATOM   4751  NE  ARG B   4      30.580  45.620  45.940  1.00  0.00           N
ATOM   4752  HE  ARG B   4      31.470  45.910  45.590  1.00  0.00           H
ATOM   4753  CZ  ARG B   4      30.030  44.540  45.400  1.00  0.00           C
ATOM   4754  NH1 ARG B   4      29.100  43.800  46.040  1.00  0.00           N
ATOM   4755 1HH1 ARG B   4      28.850  43.890  47.010  1.00  0.00           H
ATOM   4756 2HH1 ARG B   4      29.080  42.850  45.730  1.00  0.00           H
ATOM   4757  NH2 ARG B   4      30.490  44.040  44.340  1.00  0.00           N
ATOM   4758 1HH2 ARG B   4      31.170  44.620  43.880  1.00  0.00           H
ATOM   4759 2HH2 ARG B   4      29.970  43.300  43.920  1.00  0.00           H
ATOM   4760  C   ARG B   4      33.390  45.700  50.190  1.00  0.00           C
ATOM   4761  O   ARG B   4      32.990  46.790  50.660  1.00  0.00           O
ATOM   4762  N   LYS B   5      34.590  45.530  49.700  1.00  0.00           N
ATOM   4763  HN  LYS B   5      34.740  44.640  49.270  1.00  0.00           H
ATOM   4764  CA  LYS B   5      35.650  46.480  49.610  1.00  0.00           C
ATOM   4765  HA  LYS B   5      35.790  47.070  50.500  1.00  0.00           H
ATOM   4766  CB  LYS B   5      36.890  45.800  49.130  1.00  0.00           C
ATOM   4767  HB1 LYS B   5      37.670  46.590  49.220  1.00  0.00           H
ATOM   4768  HB2 LYS B   5      36.740  45.460  48.080  1.00  0.00           H
ATOM   4769  CG  LYS B   5      37.320  44.560  49.930  1.00  0.00           C
ATOM   4770  HG1 LYS B   5      36.500  43.830  50.110  1.00  0.00           H
ATOM   4771  HG2 LYS B   5      37.580  44.910  50.950  1.00  0.00           H
ATOM   4772  CD  LYS B   5      38.620  43.930  49.480  1.00  0.00           C
ATOM   4773  HD1 LYS B   5      38.670  43.050  50.160  1.00  0.00           H
ATOM   4774  HD2 LYS B   5      39.400  44.660  49.800  1.00  0.00           H
ATOM   4775  CE  LYS B   5      38.830  43.570  48.010  1.00  0.00           C
ATOM   4776  HE1 LYS B   5      39.770  42.990  47.950  1.00  0.00           H
ATOM   4777  HE2 LYS B   5      38.770  44.460  47.350  1.00  0.00           H
ATOM   4778  NZ  LYS B   5      37.770  42.670  47.510  1.00  0.00           N
ATOM   4779  HZ1 LYS B   5      37.900  42.460  46.500  1.00  0.00           H
ATOM   4780  HZ2 LYS B   5      36.850  43.110  47.700  1.00  0.00           H
ATOM   4781  HZ3 LYS B   5      37.910  41.750  47.950  1.00  0.00           H
ATOM   4782  C   LYS B   5      35.200  47.620  48.650  1.00  0.00           C
ATOM   4783  O   LYS B   5      34.490  47.410  47.600  1.00  0.00           O
ATOM   4784  N   MET B   6      35.740  48.850  48.920  1.00  0.00           N
ATOM   4785  HN  MET B   6      36.080  49.020  49.840  1.00  0.00           H
ATOM   4786  CA  MET B   6      35.620  50.020  48.070  1.00  0.00           C
ATOM   4787  HA  MET B   6      35.830  49.720  47.050  1.00  0.00           H
ATOM   4788  CB  MET B   6      34.210  50.610  48.000  1.00  0.00           C
ATOM   4789  HB1 MET B   6      33.590  49.890  47.410  1.00  0.00           H
ATOM   4790  HB2 MET B   6      34.240  51.560  47.420  1.00  0.00           H
ATOM   4791  CG  MET B   6      33.510  50.710  49.360  1.00  0.00           C
ATOM   4792  HG1 MET B   6      34.270  51.200  50.000  1.00  0.00           H
ATOM   4793  HG2 MET B   6      33.470  49.700  49.820  1.00  0.00           H
ATOM   4794  SD  MET B   6      31.920  51.560  49.090  1.00  0.00           S
ATOM   4795  CE  MET B   6      30.850  50.110  49.010  1.00  0.00           C
ATOM   4796  HE1 MET B   6      31.300  49.180  49.410  1.00  0.00           H
ATOM   4797  HE2 MET B   6      30.500  49.910  47.980  1.00  0.00           H
ATOM   4798  HE3 MET B   6      29.930  50.300  49.610  1.00  0.00           H
ATOM   4799  C   MET B   6      36.670  51.120  48.370  1.00  0.00           C
ATOM   4800  O   MET B   6      36.990  51.370  49.520  1.00  0.00           O
ATOM   4801  N   ALA B   7      37.360  51.720  47.340  1.00  0.00           N
ATOM   4802  HN  ALA B   7      37.340  51.380  46.410  1.00  0.00           H
ATOM   4803  CA  ALA B   7      38.280  52.770  47.540  1.00  0.00           C
ATOM   4804  HA  ALA B   7      38.920  52.450  48.350  1.00  0.00           H
ATOM   4805  CB  ALA B   7      39.100  52.870  46.260  1.00  0.00           C
ATOM   4806  HB1 ALA B   7      38.590  52.520  45.330  1.00  0.00           H
ATOM   4807  HB2 ALA B   7      40.060  52.310  46.320  1.00  0.00           H
ATOM   4808  HB3 ALA B   7      39.410  53.920  46.080  1.00  0.00           H
ATOM   4809  C   ALA B   7      37.720  54.100  47.980  1.00  0.00           C
ATOM   4810  O   ALA B   7      36.580  54.430  47.700  1.00  0.00           O
ATOM   4811  N   PHE B   8      38.530  54.900  48.690  1.00  0.00           N
ATOM   4812  HN  PHE B   8      39.400  54.600  49.070  1.00  0.00           H
ATOM   4813  CA  PHE B   8      38.130  56.250  48.990  1.00  0.00           C
ATOM   4814  HA  PHE B   8      37.210  56.170  49.550  1.00  0.00           H
ATOM   4815  CB  PHE B   8      39.240  56.890  49.880  1.00  0.00           C
ATOM   4816  HB1 PHE B   8      38.990  57.970  49.800  1.00  0.00           H
ATOM   4817  HB2 PHE B   8      40.290  56.670  49.590  1.00  0.00           H
ATOM   4818  CG  PHE B   8      39.100  56.330  51.270  1.00  0.00           C
ATOM   4819  CD1 PHE B   8      38.170  57.020  52.120  1.00  0.00           C
ATOM   4820  HD1 PHE B   8      37.650  57.940  51.880  1.00  0.00           H
ATOM   4821  CE1 PHE B   8      38.170  56.680  53.530  1.00  0.00           C
ATOM   4822  HE1 PHE B   8      37.770  57.430  54.190  1.00  0.00           H
ATOM   4823  CZ  PHE B   8      38.940  55.600  54.020  1.00  0.00           C
ATOM   4824  HZ  PHE B   8      39.020  55.510  55.090  1.00  0.00           H
ATOM   4825  CD2 PHE B   8      39.950  55.370  51.800  1.00  0.00           C
ATOM   4826  HD2 PHE B   8      40.710  54.910  51.190  1.00  0.00           H
ATOM   4827  CE2 PHE B   8      39.830  54.960  53.210  1.00  0.00           C
ATOM   4828  HE2 PHE B   8      40.500  54.240  53.640  1.00  0.00           H
ATOM   4829  C   PHE B   8      37.750  57.120  47.800  1.00  0.00           C
ATOM   4830  O   PHE B   8      38.500  57.060  46.820  1.00  0.00           O
ATOM   4831  N   PRO B   9      36.840  58.050  47.930  1.00  0.00           N
ATOM   4832  CD  PRO B   9      35.800  58.220  48.960  1.00  0.00           C
ATOM   4833  HD1 PRO B   9      36.130  57.890  49.970  1.00  0.00           H
ATOM   4834  HD2 PRO B   9      34.990  57.500  48.720  1.00  0.00           H
ATOM   4835  CA  PRO B   9      36.610  58.950  46.820  1.00  0.00           C
ATOM   4836  HA  PRO B   9      36.600  58.440  45.870  1.00  0.00           H
ATOM   4837  CB  PRO B   9      35.300  59.720  47.250  1.00  0.00           C
ATOM   4838  HB1 PRO B   9      34.510  59.040  46.870  1.00  0.00           H
ATOM   4839  HB2 PRO B   9      35.190  60.790  46.970  1.00  0.00           H
ATOM   4840  CG  PRO B   9      35.300  59.670  48.770  1.00  0.00           C
ATOM   4841  HG1 PRO B   9      36.030  60.340  49.270  1.00  0.00           H
ATOM   4842  HG2 PRO B   9      34.280  59.800  49.190  1.00  0.00           H
ATOM   4843  C   PRO B   9      37.760  59.890  46.530  1.00  0.00           C
ATOM   4844  O   PRO B   9      38.210  60.440  47.520  1.00  0.00           O
ATOM   4845  N   SER B  10      38.290  59.960  45.260  1.00  0.00           N
ATOM   4846  HN  SER B  10      37.940  59.510  44.450  1.00  0.00           H
ATOM   4847  CA  SER B  10      39.590  60.420  45.070  1.00  0.00           C
ATOM   4848  HA  SER B  10      40.210  60.140  45.910  1.00  0.00           H
ATOM   4849  CB  SER B  10      40.160  59.730  43.830  1.00  0.00           C
ATOM   4850  HB1 SER B  10      40.160  58.640  44.020  1.00  0.00           H
ATOM   4851  HB2 SER B  10      41.190  60.070  43.560  1.00  0.00           H
ATOM   4852  OG  SER B  10      39.270  59.800  42.710  1.00  0.00           O
ATOM   4853  HG1 SER B  10      39.250  60.700  42.380  1.00  0.00           H
ATOM   4854  C   SER B  10      39.720  61.890  44.920  1.00  0.00           C
ATOM   4855  O   SER B  10      40.870  62.240  44.900  1.00  0.00           O
ATOM   4856  N   GLY B  11      38.640  62.630  44.740  1.00  0.00           N
ATOM   4857  HN  GLY B  11      37.730  62.220  44.700  1.00  0.00           H
ATOM   4858  CA  GLY B  11      38.660  64.040  44.340  1.00  0.00           C
ATOM   4859  HA1 GLY B  11      37.710  64.470  44.620  1.00  0.00           H
ATOM   4860  HA2 GLY B  11      38.830  64.070  43.270  1.00  0.00           H
ATOM   4861  C   GLY B  11      39.640  64.960  45.120  1.00  0.00           C
ATOM   4862  O   GLY B  11      40.300  65.740  44.580  1.00  0.00           O
ATOM   4863  N   LYS B  12      39.830  64.600  46.370  1.00  0.00           N
ATOM   4864  HN  LYS B  12      39.130  64.010  46.770  1.00  0.00           H
ATOM   4865  CA  LYS B  12      40.740  65.260  47.250  1.00  0.00           C
ATOM   4866  HA  LYS B  12      40.660  66.330  47.160  1.00  0.00           H
ATOM   4867  CB  LYS B  12      40.500  64.930  48.780  1.00  0.00           C
ATOM   4868  HB1 LYS B  12      41.470  65.000  49.330  1.00  0.00           H
ATOM   4869  HB2 LYS B  12      40.310  63.840  48.850  1.00  0.00           H
ATOM   4870  CG  LYS B  12      39.270  65.600  49.430  1.00  0.00           C
ATOM   4871  HG1 LYS B  12      39.320  65.240  50.480  1.00  0.00           H
ATOM   4872  HG2 LYS B  12      38.360  65.200  48.940  1.00  0.00           H
ATOM   4873  CD  LYS B  12      39.130  67.150  49.330  1.00  0.00           C
ATOM   4874  HD1 LYS B  12      38.810  67.370  48.290  1.00  0.00           H
ATOM   4875  HD2 LYS B  12      40.160  67.530  49.500  1.00  0.00           H
ATOM   4876  CE  LYS B  12      38.110  67.810  50.160  1.00  0.00           C
ATOM   4877  HE1 LYS B  12      38.110  68.910  50.000  1.00  0.00           H
ATOM   4878  HE2 LYS B  12      38.220  67.520  51.230  1.00  0.00           H
ATOM   4879  NZ  LYS B  12      36.870  67.160  49.730  1.00  0.00           N
ATOM   4880  HZ1 LYS B  12      36.740  67.060  48.710  1.00  0.00           H
ATOM   4881  HZ2 LYS B  12      36.090  67.680  50.190  1.00  0.00           H
ATOM   4882  HZ3 LYS B  12      36.950  66.180  50.080  1.00  0.00           H
ATOM   4883  C   LYS B  12      42.190  65.170  46.870  1.00  0.00           C
ATOM   4884  O   LYS B  12      42.920  66.120  46.970  1.00  0.00           O
ATOM   4885  N   VAL B  13      42.610  64.000  46.290  1.00  0.00           N
ATOM   4886  HN  VAL B  13      41.980  63.260  46.090  1.00  0.00           H
ATOM   4887  CA  VAL B  13      44.030  63.660  46.010  1.00  0.00           C
ATOM   4888  HA  VAL B  13      44.620  64.290  46.660  1.00  0.00           H
ATOM   4889  CB  VAL B  13      44.230  62.230  46.320  1.00  0.00           C
ATOM   4890  HB  VAL B  13      43.560  61.560  45.740  1.00  0.00           H
ATOM   4891  CG1 VAL B  13      45.690  61.820  46.100  1.00  0.00           C
ATOM   4892 1HG1 VAL B  13      45.900  60.870  46.630  1.00  0.00           H
ATOM   4893 2HG1 VAL B  13      46.400  62.580  46.500  1.00  0.00           H
ATOM   4894 3HG1 VAL B  13      45.860  61.570  45.040  1.00  0.00           H
ATOM   4895  CG2 VAL B  13      43.780  61.980  47.760  1.00  0.00           C
ATOM   4896 1HG2 VAL B  13      44.030  60.910  47.940  1.00  0.00           H
ATOM   4897 2HG2 VAL B  13      42.670  61.930  47.820  1.00  0.00           H
ATOM   4898 3HG2 VAL B  13      44.190  62.700  48.500  1.00  0.00           H
ATOM   4899  C   VAL B  13      44.310  63.960  44.550  1.00  0.00           C
ATOM   4900  O   VAL B  13      45.400  64.260  44.120  1.00  0.00           O
ATOM   4901  N   GLU B  14      43.220  63.940  43.760  1.00  0.00           N
ATOM   4902  HN  GLU B  14      42.340  63.570  44.040  1.00  0.00           H
ATOM   4903  CA  GLU B  14      43.280  64.180  42.330  1.00  0.00           C
ATOM   4904  HA  GLU B  14      43.940  63.390  41.990  1.00  0.00           H
ATOM   4905  CB  GLU B  14      41.900  64.050  41.630  1.00  0.00           C
ATOM   4906  HB1 GLU B  14      42.040  64.480  40.620  1.00  0.00           H
ATOM   4907  HB2 GLU B  14      41.220  64.740  42.170  1.00  0.00           H
ATOM   4908  CG  GLU B  14      41.180  62.700  41.470  1.00  0.00           C
ATOM   4909  HG1 GLU B  14      41.210  62.240  42.480  1.00  0.00           H
ATOM   4910  HG2 GLU B  14      41.700  61.950  40.820  1.00  0.00           H
ATOM   4911  CD  GLU B  14      39.740  62.800  41.010  1.00  0.00           C
ATOM   4912  OE1 GLU B  14      38.810  62.280  41.700  1.00  0.00           O
ATOM   4913  OE2 GLU B  14      39.480  63.410  39.940  1.00  0.00           O
ATOM   4914  C   GLU B  14      43.920  65.540  41.800  1.00  0.00           C
ATOM   4915  O   GLU B  14      44.710  65.660  40.900  1.00  0.00           O
ATOM   4916  N   GLY B  15      43.600  66.620  42.570  1.00  0.00           N
ATOM   4917  HN  GLY B  15      42.850  66.460  43.210  1.00  0.00           H
ATOM   4918  CA  GLY B  15      44.110  68.000  42.380  1.00  0.00           C
ATOM   4919  HA1 GLY B  15      43.600  68.620  43.100  1.00  0.00           H
ATOM   4920  HA2 GLY B  15      43.880  68.380  41.400  1.00  0.00           H
ATOM   4921  C   GLY B  15      45.640  68.180  42.700  1.00  0.00           C
ATOM   4922  O   GLY B  15      46.360  69.130  42.400  1.00  0.00           O
ATOM   4923  N   CYS B  16      46.130  67.240  43.490  1.00  0.00           N
ATOM   4924  HN  CYS B  16      45.580  66.470  43.780  1.00  0.00           H
ATOM   4925  CA  CYS B  16      47.330  67.300  44.150  1.00  0.00           C
ATOM   4926  HA  CYS B  16      47.680  68.320  44.150  1.00  0.00           H
ATOM   4927  CB  CYS B  16      47.260  66.760  45.680  1.00  0.00           C
ATOM   4928  HB1 CYS B  16      48.280  66.800  46.130  1.00  0.00           H
ATOM   4929  HB2 CYS B  16      46.920  65.700  45.640  1.00  0.00           H
ATOM   4930  SG  CYS B  16      46.090  67.780  46.620  1.00  0.00           S
ATOM   4931  HG1 CYS B  16      45.100  67.580  45.770  1.00  0.00           H
ATOM   4932  C   CYS B  16      48.370  66.470  43.400  1.00  0.00           C
ATOM   4933  O   CYS B  16      49.560  66.480  43.590  1.00  0.00           O
ATOM   4934  N   MET B  17      47.880  65.710  42.330  1.00  0.00           N
ATOM   4935  HN  MET B  17      46.890  65.650  42.240  1.00  0.00           H
ATOM   4936  CA  MET B  17      48.800  65.090  41.360  1.00  0.00           C
ATOM   4937  HA  MET B  17      49.660  64.700  41.900  1.00  0.00           H
ATOM   4938  CB  MET B  17      48.180  63.820  40.700  1.00  0.00           C
ATOM   4939  HB1 MET B  17      48.940  63.390  40.020  1.00  0.00           H
ATOM   4940  HB2 MET B  17      47.310  63.960  40.030  1.00  0.00           H
ATOM   4941  CG  MET B  17      47.640  62.710  41.710  1.00  0.00           C
ATOM   4942  HG1 MET B  17      47.300  61.880  41.050  1.00  0.00           H
ATOM   4943  HG2 MET B  17      46.780  63.240  42.170  1.00  0.00           H
ATOM   4944  SD  MET B  17      48.770  62.140  43.000  1.00  0.00           S
ATOM   4945  CE  MET B  17      50.490  61.750  42.260  1.00  0.00           C
ATOM   4946  HE1 MET B  17      50.880  62.560  41.610  1.00  0.00           H
ATOM   4947  HE2 MET B  17      50.470  60.750  41.770  1.00  0.00           H
ATOM   4948  HE3 MET B  17      51.060  61.790  43.200  1.00  0.00           H
ATOM   4949  C   MET B  17      49.170  65.990  40.190  1.00  0.00           C
ATOM   4950  O   MET B  17      48.350  66.540  39.500  1.00  0.00           O
ATOM   4951  N   VAL B  18      50.470  66.000  40.030  1.00  0.00           N
ATOM   4952  HN  VAL B  18      51.120  65.550  40.640  1.00  0.00           H
ATOM   4953  CA  VAL B  18      51.040  66.820  39.010  1.00  0.00           C
ATOM   4954  HA  VAL B  18      50.320  67.110  38.250  1.00  0.00           H
ATOM   4955  CB  VAL B  18      51.730  68.140  39.560  1.00  0.00           C
ATOM   4956  HB  VAL B  18      52.260  68.620  38.710  1.00  0.00           H
ATOM   4957  CG1 VAL B  18      50.620  68.930  40.200  1.00  0.00           C
ATOM   4958 1HG1 VAL B  18      50.310  68.340  41.090  1.00  0.00           H
ATOM   4959 2HG1 VAL B  18      49.770  69.140  39.530  1.00  0.00           H
ATOM   4960 3HG1 VAL B  18      51.040  69.900  40.550  1.00  0.00           H
ATOM   4961  CG2 VAL B  18      52.880  67.860  40.570  1.00  0.00           C
ATOM   4962 1HG2 VAL B  18      53.830  67.590  40.070  1.00  0.00           H
ATOM   4963 2HG2 VAL B  18      52.580  67.070  41.290  1.00  0.00           H
ATOM   4964 3HG2 VAL B  18      53.050  68.730  41.240  1.00  0.00           H
ATOM   4965  C   VAL B  18      52.130  66.020  38.270  1.00  0.00           C
ATOM   4966  O   VAL B  18      52.490  64.960  38.740  1.00  0.00           O
ATOM   4967  N   GLN B  19      52.600  66.480  37.080  1.00  0.00           N
ATOM   4968  HN  GLN B  19      52.270  67.330  36.670  1.00  0.00           H
ATOM   4969  CA  GLN B  19      53.690  65.950  36.280  1.00  0.00           C
ATOM   4970  HA  GLN B  19      53.810  64.900  36.480  1.00  0.00           H
ATOM   4971  CB  GLN B  19      53.480  66.180  34.740  1.00  0.00           C
ATOM   4972  HB1 GLN B  19      53.550  67.260  34.500  1.00  0.00           H
ATOM   4973  HB2 GLN B  19      52.470  65.760  34.580  1.00  0.00           H
ATOM   4974  CG  GLN B  19      54.400  65.370  33.910  1.00  0.00           C
ATOM   4975  HG1 GLN B  19      54.290  64.290  34.160  1.00  0.00           H
ATOM   4976  HG2 GLN B  19      55.470  65.450  34.180  1.00  0.00           H
ATOM   4977  CD  GLN B  19      54.330  65.580  32.350  1.00  0.00           C
ATOM   4978  OE1 GLN B  19      54.070  64.660  31.550  1.00  0.00           O
ATOM   4979  NE2 GLN B  19      54.610  66.830  31.930  1.00  0.00           N
ATOM   4980 1HE2 GLN B  19      54.930  67.510  32.570  1.00  0.00           H
ATOM   4981 2HE2 GLN B  19      54.800  66.950  30.950  1.00  0.00           H
ATOM   4982  C   GLN B  19      54.970  66.710  36.670  1.00  0.00           C
ATOM   4983  O   GLN B  19      54.910  67.920  36.850  1.00  0.00           O
ATOM   4984  N   VAL B  20      56.120  65.990  36.690  1.00  0.00           N
ATOM   4985  HN  VAL B  20      56.110  65.030  36.440  1.00  0.00           H
ATOM   4986  CA  VAL B  20      57.360  66.690  37.060  1.00  0.00           C
ATOM   4987  HA  VAL B  20      57.160  67.750  37.170  1.00  0.00           H
ATOM   4988  CB  VAL B  20      58.080  66.310  38.340  1.00  0.00           C
ATOM   4989  HB  VAL B  20      58.440  65.260  38.300  1.00  0.00           H
ATOM   4990  CG1 VAL B  20      59.330  67.240  38.450  1.00  0.00           C
ATOM   4991 1HG1 VAL B  20      58.980  68.290  38.550  1.00  0.00           H
ATOM   4992 2HG1 VAL B  20      59.910  67.310  37.510  1.00  0.00           H
ATOM   4993 3HG1 VAL B  20      59.990  66.880  39.270  1.00  0.00           H
ATOM   4994  CG2 VAL B  20      57.220  66.570  39.630  1.00  0.00           C
ATOM   4995 1HG2 VAL B  20      56.600  67.490  39.630  1.00  0.00           H
ATOM   4996 2HG2 VAL B  20      57.870  66.590  40.530  1.00  0.00           H
ATOM   4997 3HG2 VAL B  20      56.460  65.780  39.810  1.00  0.00           H
ATOM   4998  C   VAL B  20      58.130  66.340  35.810  1.00  0.00           C
ATOM   4999  O   VAL B  20      58.200  65.180  35.360  1.00  0.00           O
ATOM   5000  N   THR B  21      58.800  67.330  35.250  1.00  0.00           N
ATOM   5001  HN  THR B  21      58.820  68.220  35.690  1.00  0.00           H
ATOM   5002  CA  THR B  21      59.720  67.040  34.170  1.00  0.00           C
ATOM   5003  HA  THR B  21      59.990  66.000  34.140  1.00  0.00           H
ATOM   5004  CB  THR B  21      59.340  67.640  32.780  1.00  0.00           C
ATOM   5005  HB  THR B  21      60.170  67.570  32.050  1.00  0.00           H
ATOM   5006  OG1 THR B  21      58.910  68.990  32.890  1.00  0.00           O
ATOM   5007  HG1 THR B  21      58.040  68.860  33.270  1.00  0.00           H
ATOM   5008  CG2 THR B  21      58.200  66.820  32.210  1.00  0.00           C
ATOM   5009 1HG2 THR B  21      57.660  67.420  31.440  1.00  0.00           H
ATOM   5010 2HG2 THR B  21      57.500  66.590  33.050  1.00  0.00           H
ATOM   5011 3HG2 THR B  21      58.510  65.830  31.810  1.00  0.00           H
ATOM   5012  C   THR B  21      61.060  67.500  34.660  1.00  0.00           C
ATOM   5013  O   THR B  21      61.200  68.520  35.360  1.00  0.00           O
ATOM   5014  N   CYS B  22      62.130  66.750  34.360  1.00  0.00           N
ATOM   5015  HN  CYS B  22      61.980  65.840  33.990  1.00  0.00           H
ATOM   5016  CA  CYS B  22      63.470  67.190  34.350  1.00  0.00           C
ATOM   5017  HA  CYS B  22      63.590  68.250  34.190  1.00  0.00           H
ATOM   5018  CB  CYS B  22      64.190  66.970  35.730  1.00  0.00           C
ATOM   5019  HB1 CYS B  22      64.290  65.910  36.020  1.00  0.00           H
ATOM   5020  HB2 CYS B  22      63.690  67.520  36.560  1.00  0.00           H
ATOM   5021  SG  CYS B  22      65.870  67.700  35.700  1.00  0.00           S
ATOM   5022  HG1 CYS B  22      65.480  68.960  35.500  1.00  0.00           H
ATOM   5023  C   CYS B  22      64.310  66.460  33.220  1.00  0.00           C
ATOM   5024  O   CYS B  22      64.670  65.320  33.420  1.00  0.00           O
ATOM   5025  N   GLY B  23      64.480  67.130  32.090  1.00  0.00           N
ATOM   5026  HN  GLY B  23      64.150  68.060  32.020  1.00  0.00           H
ATOM   5027  CA  GLY B  23      64.780  66.440  30.900  1.00  0.00           C
ATOM   5028  HA1 GLY B  23      65.650  65.800  31.010  1.00  0.00           H
ATOM   5029  HA2 GLY B  23      64.990  67.230  30.190  1.00  0.00           H
ATOM   5030  C   GLY B  23      63.590  65.600  30.300  1.00  0.00           C
ATOM   5031  O   GLY B  23      62.400  65.830  30.570  1.00  0.00           O
ATOM   5032  N   THR B  24      63.980  64.590  29.480  1.00  0.00           N
ATOM   5033  HN  THR B  24      64.920  64.510  29.150  1.00  0.00           H
ATOM   5034  CA  THR B  24      63.190  63.580  28.830  1.00  0.00           C
ATOM   5035  HA  THR B  24      62.450  64.060  28.210  1.00  0.00           H
ATOM   5036  CB  THR B  24      64.050  62.720  27.800  1.00  0.00           C
ATOM   5037  HB  THR B  24      64.740  63.430  27.300  1.00  0.00           H
ATOM   5038  OG1 THR B  24      63.290  62.020  26.770  1.00  0.00           O
ATOM   5039  HG1 THR B  24      63.040  62.680  26.110  1.00  0.00           H
ATOM   5040  CG2 THR B  24      64.900  61.710  28.530  1.00  0.00           C
ATOM   5041 1HG2 THR B  24      65.570  61.240  27.790  1.00  0.00           H
ATOM   5042 2HG2 THR B  24      64.420  60.800  28.960  1.00  0.00           H
ATOM   5043 3HG2 THR B  24      65.600  62.120  29.290  1.00  0.00           H
ATOM   5044  C   THR B  24      62.570  62.750  29.990  1.00  0.00           C
ATOM   5045  O   THR B  24      61.380  62.340  29.870  1.00  0.00           O
ATOM   5046  N   THR B  25      63.210  62.610  31.120  1.00  0.00           N
ATOM   5047  HN  THR B  25      64.140  62.970  31.150  1.00  0.00           H
ATOM   5048  CA  THR B  25      62.690  62.030  32.390  1.00  0.00           C
ATOM   5049  HA  THR B  25      62.570  61.010  32.070  1.00  0.00           H
ATOM   5050  CB  THR B  25      63.650  62.070  33.550  1.00  0.00           C
ATOM   5051  HB  THR B  25      63.580  63.090  33.990  1.00  0.00           H
ATOM   5052  OG1 THR B  25      64.910  61.650  33.160  1.00  0.00           O
ATOM   5053  HG1 THR B  25      65.230  61.110  33.880  1.00  0.00           H
ATOM   5054  CG2 THR B  25      63.040  61.170  34.650  1.00  0.00           C
ATOM   5055 1HG2 THR B  25      62.640  60.270  34.140  1.00  0.00           H
ATOM   5056 2HG2 THR B  25      62.150  61.650  35.120  1.00  0.00           H
ATOM   5057 3HG2 THR B  25      63.780  60.930  35.440  1.00  0.00           H
ATOM   5058  C   THR B  25      61.310  62.620  32.790  1.00  0.00           C
ATOM   5059  O   THR B  25      61.110  63.730  33.270  1.00  0.00           O
ATOM   5060  N   THR B  26      60.300  61.800  32.650  1.00  0.00           N
[truncated: 348,086 more chars]
